# Supplementary material for: AI-driven discovery of antiretroviral drug bictegravir and etravirine as inhibitors against monkeypox and related poxviruses
Source: Commun Biol. 2025 Dec 2;8:1734. doi: 10.1038/s42003-025-09129-x (PMC12673143; doi:10.1038/s42003-025-09129-x)
Supplement: Supplementary file 3 — Supplementary Data 1 [file 42003_2025_9129_MOESM3_ESM.txt]

########################################
# Program: needle
# Rundate: Thu  4 Sep 2025 11:30:43
# Commandline: needle
#    -auto
#    -stdout
#    -asequence emboss_needle-I20250904-113032-0924-96293130-p1m.asequence
#    -bsequence emboss_needle-I20250904-113032-0924-96293130-p1m.bsequence
#    -datafile EBLOSUM62
#    -gapopen 10.0
#    -gapextend 0.5
#    -endopen 10.0
#    -endextend 0.5
#    -aformat3 pair
#    -sprotein1
#    -sprotein2
# Align_format: pair
# Report_file: stdout
########################################

#=======================================
#
# Aligned_sequences: 2
# 1: DPOL_MONPV
# 2: DPOL_VACCC
# Matrix: EBLOSUM62
# Gap_penalty: 10.0
# Extend_penalty: 0.5
#
# Length: 1006
# Identity:     990/1006 (98.4%)
# Similarity:   999/1006 (99.3%)
# Gaps:           0/1006 ( 0.0%)
# Score: 5197.0
# 
#
#=======================================

DPOL_MONPV         1 MDVRCINWFESHGENRFLYLKSRCRNGETVFIRFPHYFYYVVTDEIYQSL     50
                     ||||||||||||||||||||||||||||||||||||||||||||||||||
DPOL_VACCC         1 MDVRCINWFESHGENRFLYLKSRCRNGETVFIRFPHYFYYVVTDEIYQSL     50

DPOL_MONPV        51 SPPPFNARPMGKMRTIDIDETISYNLDIKDRKCSVADMWLIEEPKKRSIQ    100
                     |||||||||:||||||||||||||||||||||||||||||||||||||||
DPOL_VACCC        51 SPPPFNARPLGKMRTIDIDETISYNLDIKDRKCSVADMWLIEEPKKRSIQ    100

DPOL_MONPV       101 NATMDEFLNISWFYISNGISPDGCYSLDEQYLTKINNGCYHCDDPRNCFA    150
                     ||||||||||||||||||||||||||||||||||||||||||||||||||
DPOL_VACCC       101 NATMDEFLNISWFYISNGISPDGCYSLDEQYLTKINNGCYHCDDPRNCFA    150

DPOL_MONPV       151 KEIPRFDIPRSYLFLDIECHFDKKFPSVFINPISHTSYCYIDLSGKRLLF    200
                     |:||||||||||||||||||||||||||||||||||||||||||||||||
DPOL_VACCC       151 KKIPRFDIPRSYLFLDIECHFDKKFPSVFINPISHTSYCYIDLSGKRLLF    200

DPOL_MONPV       201 TLINEEMLTEQEIQEAVDRGCLRIQSLMEMDYERELVLCSEIVLLRIAKQ    250
                     ||||||||||||||||||||||||||||||||||||||||||||||||||
DPOL_VACCC       201 TLINEEMLTEQEIQEAVDRGCLRIQSLMEMDYERELVLCSEIVLLRIAKQ    250

DPOL_MONPV       251 LLELTFDYVVTFNGHNFDLRYITNRLELLTGEKIIFRSPDKKEAVHLCIY    300
                     ||||||||||||||||||||||||||||||||||||||||||||||||||
DPOL_VACCC       251 LLELTFDYVVTFNGHNFDLRYITNRLELLTGEKIIFRSPDKKEAVHLCIY    300

DPOL_MONPV       301 ERNQSSHKGVCGMANTTFHVNNNNGTIFFDLYSFIQKSEKLDSYKLDSIS    350
                     ||||||||||.|||||||||||||||||||||||||||||||||||||||
DPOL_VACCC       301 ERNQSSHKGVGGMANTTFHVNNNNGTIFFDLYSFIQKSEKLDSYKLDSIS    350

DPOL_MONPV       351 KNAFSCMGKVLNRGVREMTFIGDDTTDAKGKADTFAKVLTTGNYVTVDED    400
                     ||||||||||||||||||||||||||||||||..||||||||||||||||
DPOL_VACCC       351 KNAFSCMGKVLNRGVREMTFIGDDTTDAKGKAAAFAKVLTTGNYVTVDED    400

DPOL_MONPV       401 IICKVIRKDILENGFKVVLSCPTLPNDIYKLSFGKDDIDLAQMYKDYNLN    450
                     ||||||||||.||||||||.|||||||.|||||||||:||||||||||||
DPOL_VACCC       401 IICKVIRKDIWENGFKVVLLCPTLPNDTYKLSFGKDDVDLAQMYKDYNLN    450

DPOL_MONPV       451 IALDMARYCIHDACLCQYLWEYYGVETKTDAGAATYVLPQSMVFEYRAST    500
                     |||||||||||||||||||||||||||||||||:||||||||||||||||
DPOL_VACCC       451 IALDMARYCIHDACLCQYLWEYYGVETKTDAGASTYVLPQSMVFEYRAST    500

DPOL_MONPV       501 IIKGPLLKLLLETKTILVRSETKQKFPYEGGKVFAPKQKMFSNNVLIFDY    550
                     :|||||||||||||||||||||||||||||||||||||||||||||||||
DPOL_VACCC       501 VIKGPLLKLLLETKTILVRSETKQKFPYEGGKVFAPKQKMFSNNVLIFDY    550

DPOL_MONPV       551 NSLYPNVCIFGNLSPETLVGVVVSTNRLEEEINNQLLLQKYPPPRYITVH    600
                     ||||||||||||||||||||||||||||||||||||||||||||||||||
DPOL_VACCC       551 NSLYPNVCIFGNLSPETLVGVVVSTNRLEEEINNQLLLQKYPPPRYITVH    600

DPOL_MONPV       601 CEPRLPNLISEIAIFDRSIEGTIPRLLRTFLAERARYKKMLKQATSSTEK    650
                     ||||||||||||||||||||||||||||||||||||||||||||||||||
DPOL_VACCC       601 CEPRLPNLISEIAIFDRSIEGTIPRLLRTFLAERARYKKMLKQATSSTEK    650

DPOL_MONPV       651 AIYDSMQYTYKIVANSVYGLMGFRNSALYSYASAKSCTSIGRRMILYLES    700
                     ||||||||||||||||||||||||||||||||||||||||||||||||||
DPOL_VACCC       651 AIYDSMQYTYKIVANSVYGLMGFRNSALYSYASAKSCTSIGRRMILYLES    700

DPOL_MONPV       701 VLNGAELSNGMLRFANTLSNPFYMDDRDINPIVKTSLPIDYRFRFRSVYG    750
                     ||||||||||||||||.|||||||||||||||||||||||||||||||||
DPOL_VACCC       701 VLNGAELSNGMLRFANPLSNPFYMDDRDINPIVKTSLPIDYRFRFRSVYG    750

DPOL_MONPV       751 DTDSVFTEIDSQDVDKSIEIAKELERLINSRVLFNNFKIEFEAVYKNLIM    800
                     |||||||||||||||||||||||||||||:||||||||||||||||||||
DPOL_VACCC       751 DTDSVFTEIDSQDVDKSIEIAKELERLINNRVLFNNFKIEFEAVYKNLIM    800

DPOL_MONPV       801 QSKKKYTTMKYSASSNSKSVPERINKGTSETRRDVSKFHKNMIKTYKTRL    850
                     ||||||||||||||||||||||||||||||||||||||||||||||||||
DPOL_VACCC       801 QSKKKYTTMKYSASSNSKSVPERINKGTSETRRDVSKFHKNMIKTYKTRL    850

DPOL_MONPV       851 SEMLSEGRMNSNQVCIDILRSLETDLRSEFDSRSSPLELFMLSRMHHSNY    900
                     ||||||||||||||||||||||||||||||||||||||||||||||||||
DPOL_VACCC       851 SEMLSEGRMNSNQVCIDILRSLETDLRSEFDSRSSPLELFMLSRMHHSNY    900

DPOL_MONPV       901 KSADNPNMYLVTEYNKNNPETIELGERYYFAYICPANVPWTKKLVNIKTY    950
                     ||||||||||||||||||||||||||||||||||||||||||||||||||
DPOL_VACCC       901 KSADNPNMYLVTEYNKNNPETIELGERYYFAYICPANVPWTKKLVNIKTY    950

DPOL_MONPV       951 ETIIDRSFKLGSNQRIFYEVYFKRLTSEIVNLLDNKVLCISFFQRMFGSR   1000
                     ||||||||||||:||||||||||||||||||||||||||||||:|||||:
DPOL_VACCC       951 ETIIDRSFKLGSDQRIFYEVYFKRLTSEIVNLLDNKVLCISFFERMFGSK   1000

DPOL_MONPV      1001 PTFYEA   1006
                     ||||||
DPOL_VACCC      1001 PTFYEA   1006


#---------------------------------------
#---------------------------------------
