# Supplementary material for: AI-driven discovery of antiretroviral drug bictegravir and etravirine as inhibitors against monkeypox and related poxviruses
Source: Commun Biol. 2025 Dec 2;8:1734. doi: 10.1038/s42003-025-09129-x (PMC12673143; doi:10.1038/s42003-025-09129-x)
Supplement: Supplementary file 4 — Supplementary Data 2 [file 42003_2025_9129_MOESM4_ESM.txt]

########################################
# Program: needle
# Rundate: Thu  4 Sep 2025 11:36:04
# Commandline: needle
#    -auto
#    -stdout
#    -asequence emboss_needle-I20250904-113537-0577-12426207-p1m.asequence
#    -bsequence emboss_needle-I20250904-113537-0577-12426207-p1m.bsequence
#    -datafile EBLOSUM62
#    -gapopen 10.0
#    -gapextend 0.5
#    -endopen 10.0
#    -endextend 0.5
#    -aformat3 pair
#    -sprotein1
#    -sprotein2
# Align_format: pair
# Report_file: stdout
########################################

#=======================================
#
# Aligned_sequences: 2
# 1: DPOL_MONPV
# 2: DPOL_VAR67
# Matrix: EBLOSUM62
# Gap_penalty: 10.0
# Extend_penalty: 0.5
#
# Length: 1006
# Identity:     980/1006 (97.4%)
# Similarity:   993/1006 (98.7%)
# Gaps:           1/1006 ( 0.1%)
# Score: 5140.0
# 
#
#=======================================

DPOL_MONPV         1 MDVRCINWFESHGENRFLYLKSRCRNGETVFIRFPHYFYYVVTDEIYQSL     50
                     ||||||||||||||||||||||||||||||||||||||||||||||||||
DPOL_VAR67         1 MDVRCINWFESHGENRFLYLKSRCRNGETVFIRFPHYFYYVVTDEIYQSL     50

DPOL_MONPV        51 SPPPFNARPMGKMRTIDIDETISYNLDIKDRKCSVADMWLIEEPKKRSIQ    100
                     :||||||||||||||||||||||||||||||||||||||||||||||:||
DPOL_VAR67        51 APPPFNARPMGKMRTIDIDETISYNLDIKDRKCSVADMWLIEEPKKRNIQ    100

DPOL_MONPV       101 NATMDEFLNISWFYISNGISPDGCYSLDEQYLTKINNGCYHCDDPRNCFA    150
                     ||||||||||||||||||||||||||||:|||||||||||||.|||||||
DPOL_VAR67       101 NATMDEFLNISWFYISNGISPDGCYSLDDQYLTKINNGCYHCGDPRNCFA    150

DPOL_MONPV       151 KEIPRFDIPRSYLFLDIECHFDKKFPSVFINPISHTSYCYIDLSGKRLLF    200
                     ||||||||||||||||||||||||||||||||||||||||||||||||||
DPOL_VAR67       151 KEIPRFDIPRSYLFLDIECHFDKKFPSVFINPISHTSYCYIDLSGKRLLF    200

DPOL_MONPV       201 TLINEEMLTEQEIQEAVDRGCLRIQSLMEMDYERELVLCSEIVLLRIAKQ    250
                     |||||||||||||||||||||||||||||||||||||||||||||:||||
DPOL_VAR67       201 TLINEEMLTEQEIQEAVDRGCLRIQSLMEMDYERELVLCSEIVLLQIAKQ    250

DPOL_MONPV       251 LLELTFDYVVTFNGHNFDLRYITNRLELLTGEKIIFRSPDKKEAVHLCIY    300
                     ||||||||:|||||||||||||||||||||||||||||||||||||||||
DPOL_VAR67       251 LLELTFDYIVTFNGHNFDLRYITNRLELLTGEKIIFRSPDKKEAVHLCIY    300

DPOL_MONPV       301 ERNQSSHKGVCGMANTTFHVNNNNGTIFFDLYSFIQKSEKLDSYKLDSIS    350
                     ||||||||||.|||||||||||||||||||||||||||||||||||||||
DPOL_VAR67       301 ERNQSSHKGVGGMANTTFHVNNNNGTIFFDLYSFIQKSEKLDSYKLDSIS    350

DPOL_MONPV       351 KNAFSCMGKVLNRGVREMTFIGDDTTDAKGKADTFAKVLTTGNYVTVDED    400
                     ||||||||||||||||||||||||||||||||..|||||||||||||| |
DPOL_VAR67       351 KNAFSCMGKVLNRGVREMTFIGDDTTDAKGKAAVFAKVLTTGNYVTVD-D    399

DPOL_MONPV       401 IICKVIRKDILENGFKVVLSCPTLPNDIYKLSFGKDDIDLAQMYKDYNLN    450
                     ||||||.|||.|||||||||||||.||.|||||||||:||||||||||||
DPOL_VAR67       400 IICKVIHKDIWENGFKVVLSCPTLTNDTYKLSFGKDDVDLAQMYKDYNLN    449

DPOL_MONPV       451 IALDMARYCIHDACLCQYLWEYYGVETKTDAGAATYVLPQSMVFEYRAST    500
                     |||||||||||||||||||||||||||||||||:||||||||||.|:|||
DPOL_VAR67       450 IALDMARYCIHDACLCQYLWEYYGVETKTDAGASTYVLPQSMVFGYKAST    499

DPOL_MONPV       501 IIKGPLLKLLLETKTILVRSETKQKFPYEGGKVFAPKQKMFSNNVLIFDY    550
                     :|||||||||||||||||||||||||||||||||||||||||||||||||
DPOL_VAR67       500 VIKGPLLKLLLETKTILVRSETKQKFPYEGGKVFAPKQKMFSNNVLIFDY    549

DPOL_MONPV       551 NSLYPNVCIFGNLSPETLVGVVVSTNRLEEEINNQLLLQKYPPPRYITVH    600
                     ||||||||||||||||||||||||:|||||||||||||||||||||||||
DPOL_VAR67       550 NSLYPNVCIFGNLSPETLVGVVVSSNRLEEEINNQLLLQKYPPPRYITVH    599

DPOL_MONPV       601 CEPRLPNLISEIAIFDRSIEGTIPRLLRTFLAERARYKKMLKQATSSTEK    650
                     ||||||||||||||||||||||||||||||||||||||||||||||||||
DPOL_VAR67       600 CEPRLPNLISEIAIFDRSIEGTIPRLLRTFLAERARYKKMLKQATSSTEK    649

DPOL_MONPV       651 AIYDSMQYTYKIVANSVYGLMGFRNSALYSYASAKSCTSIGRRMILYLES    700
                     ||||||||||||:|||||||||||||||||||||||||||||||||||||
DPOL_VAR67       650 AIYDSMQYTYKIIANSVYGLMGFRNSALYSYASAKSCTSIGRRMILYLES    699

DPOL_MONPV       701 VLNGAELSNGMLRFANTLSNPFYMDDRDINPIVKTSLPIDYRFRFRSVYG    750
                     ||||||||||||||||.|||||||||||||||||||||||||||||||||
DPOL_VAR67       700 VLNGAELSNGMLRFANPLSNPFYMDDRDINPIVKTSLPIDYRFRFRSVYG    749

DPOL_MONPV       751 DTDSVFTEIDSQDVDKSIEIAKELERLINSRVLFNNFKIEFEAVYKNLIM    800
                     ||||||||||||||||||||||||||||||||||||||||||||||||||
DPOL_VAR67       750 DTDSVFTEIDSQDVDKSIEIAKELERLINSRVLFNNFKIEFEAVYKNLIM    799

DPOL_MONPV       801 QSKKKYTTMKYSASSNSKSVPERINKGTSETRRDVSKFHKNMIKTYKTRL    850
                     ||||||||||||||||||||||||||||||||||||||||||||.|||||
DPOL_VAR67       800 QSKKKYTTMKYSASSNSKSVPERINKGTSETRRDVSKFHKNMIKIYKTRL    849

DPOL_MONPV       851 SEMLSEGRMNSNQVCIDILRSLETDLRSEFDSRSSPLELFMLSRMHHSNY    900
                     |||||||||||||||||||||||||||||||||||||||||||||||.||
DPOL_VAR67       850 SEMLSEGRMNSNQVCIDILRSLETDLRSEFDSRSSPLELFMLSRMHHLNY    899

DPOL_MONPV       901 KSADNPNMYLVTEYNKNNPETIELGERYYFAYICPANVPWTKKLVNIKTY    950
                     ||||||||||||||||||||||||||||||||||||||||||||||||||
DPOL_VAR67       900 KSADNPNMYLVTEYNKNNPETIELGERYYFAYICPANVPWTKKLVNIKTY    949

DPOL_MONPV       951 ETIIDRSFKLGSNQRIFYEVYFKRLTSEIVNLLDNKVLCISFFQRMFGSR   1000
                     ||||||||||||:||||||||||||||||||||||||||||||:||||||
DPOL_VAR67       950 ETIIDRSFKLGSDQRIFYEVYFKRLTSEIVNLLDNKVLCISFFERMFGSR    999

DPOL_MONPV      1001 PTFYEA   1006
                     ||||||
DPOL_VAR67      1000 PTFYEA   1005


#---------------------------------------
#---------------------------------------
