# Supplementary material for: AI-driven discovery of antiretroviral drug bictegravir and etravirine as inhibitors against monkeypox and related poxviruses
Source: Commun Biol. 2025 Dec 2;8:1734. doi: 10.1038/s42003-025-09129-x (PMC12673143; doi:10.1038/s42003-025-09129-x)
Supplement: Supplementary file 6 — Supplementary Data 4 [file 42003_2025_9129_MOESM6_ESM.txt]

########################################
# Program: needle
# Rundate: Thu  4 Sep 2025 11:45:47
# Commandline: needle
#    -auto
#    -stdout
#    -asequence emboss_needle-I20250904-114532-0860-86499383-p1m.asequence
#    -bsequence emboss_needle-I20250904-114532-0860-86499383-p1m.bsequence
#    -datafile EBLOSUM62
#    -gapopen 10.0
#    -gapextend 0.5
#    -endopen 10.0
#    -endextend 0.5
#    -aformat3 pair
#    -sprotein1
#    -sprotein2
# Align_format: pair
# Report_file: stdout
########################################

#=======================================
#
# Aligned_sequences: 2
# 1: DPOL_MONPV_489-985
# 2: DPOL_VAR67_488-984
# Matrix: EBLOSUM62
# Gap_penalty: 10.0
# Extend_penalty: 0.5
#
# Length: 497
# Identity:     488/497 (98.2%)
# Similarity:   493/497 (99.2%)
# Gaps:           0/497 ( 0.0%)
# Score: 2502.0
# 
#
#=======================================

DPOL_MONPV_48      1 PQSMVFEYRASTIIKGPLLKLLLETKTILVRSETKQKFPYEGGKVFAPKQ     50
                     ||||||.|:|||:|||||||||||||||||||||||||||||||||||||
DPOL_VAR67_48      1 PQSMVFGYKASTVIKGPLLKLLLETKTILVRSETKQKFPYEGGKVFAPKQ     50

DPOL_MONPV_48     51 KMFSNNVLIFDYNSLYPNVCIFGNLSPETLVGVVVSTNRLEEEINNQLLL    100
                     ||||||||||||||||||||||||||||||||||||:|||||||||||||
DPOL_VAR67_48     51 KMFSNNVLIFDYNSLYPNVCIFGNLSPETLVGVVVSSNRLEEEINNQLLL    100

DPOL_MONPV_48    101 QKYPPPRYITVHCEPRLPNLISEIAIFDRSIEGTIPRLLRTFLAERARYK    150
                     ||||||||||||||||||||||||||||||||||||||||||||||||||
DPOL_VAR67_48    101 QKYPPPRYITVHCEPRLPNLISEIAIFDRSIEGTIPRLLRTFLAERARYK    150

DPOL_MONPV_48    151 KMLKQATSSTEKAIYDSMQYTYKIVANSVYGLMGFRNSALYSYASAKSCT    200
                     ||||||||||||||||||||||||:|||||||||||||||||||||||||
DPOL_VAR67_48    151 KMLKQATSSTEKAIYDSMQYTYKIIANSVYGLMGFRNSALYSYASAKSCT    200

DPOL_MONPV_48    201 SIGRRMILYLESVLNGAELSNGMLRFANTLSNPFYMDDRDINPIVKTSLP    250
                     ||||||||||||||||||||||||||||.|||||||||||||||||||||
DPOL_VAR67_48    201 SIGRRMILYLESVLNGAELSNGMLRFANPLSNPFYMDDRDINPIVKTSLP    250

DPOL_MONPV_48    251 IDYRFRFRSVYGDTDSVFTEIDSQDVDKSIEIAKELERLINSRVLFNNFK    300
                     ||||||||||||||||||||||||||||||||||||||||||||||||||
DPOL_VAR67_48    251 IDYRFRFRSVYGDTDSVFTEIDSQDVDKSIEIAKELERLINSRVLFNNFK    300

DPOL_MONPV_48    301 IEFEAVYKNLIMQSKKKYTTMKYSASSNSKSVPERINKGTSETRRDVSKF    350
                     ||||||||||||||||||||||||||||||||||||||||||||||||||
DPOL_VAR67_48    301 IEFEAVYKNLIMQSKKKYTTMKYSASSNSKSVPERINKGTSETRRDVSKF    350

DPOL_MONPV_48    351 HKNMIKTYKTRLSEMLSEGRMNSNQVCIDILRSLETDLRSEFDSRSSPLE    400
                     ||||||.|||||||||||||||||||||||||||||||||||||||||||
DPOL_VAR67_48    351 HKNMIKIYKTRLSEMLSEGRMNSNQVCIDILRSLETDLRSEFDSRSSPLE    400

DPOL_MONPV_48    401 LFMLSRMHHSNYKSADNPNMYLVTEYNKNNPETIELGERYYFAYICPANV    450
                     |||||||||.||||||||||||||||||||||||||||||||||||||||
DPOL_VAR67_48    401 LFMLSRMHHLNYKSADNPNMYLVTEYNKNNPETIELGERYYFAYICPANV    450

DPOL_MONPV_48    451 PWTKKLVNIKTYETIIDRSFKLGSNQRIFYEVYFKRLTSEIVNLLDN    497
                     ||||||||||||||||||||||||:||||||||||||||||||||||
DPOL_VAR67_48    451 PWTKKLVNIKTYETIIDRSFKLGSDQRIFYEVYFKRLTSEIVNLLDN    497


#---------------------------------------
#---------------------------------------
