# Supplementary material for: AI-driven discovery of antiretroviral drug bictegravir and etravirine as inhibitors against monkeypox and related poxviruses
Source: Commun Biol. 2025 Dec 2;8:1734. doi: 10.1038/s42003-025-09129-x (PMC12673143; doi:10.1038/s42003-025-09129-x)
Supplement: Supplementary file 7 — Supplementary Data 5 [file 42003_2025_9129_MOESM7_ESM.zip]

Archive with 37 entries (27 files):
- monkeypox_paper_af3_preds/
- monkeypox_paper_af3_preds/5n2e_dna_bictegravir-seed-0_sample-0/
- monkeypox_paper_af3_preds/5n2e_dna_bictegravir-seed-0_sample-0/bictegravir_5n2e_seed-0_sample-0_confidences.json
- monkeypox_paper_af3_preds/5n2e_dna_bictegravir-seed-0_sample-0/bictegravir_5n2e_seed-0_sample-0_model.cif
- monkeypox_paper_af3_preds/5n2e_dna_bictegravir-seed-0_sample-0/bictegravir_5n2e_seed-0_sample-0_summary_confidences.json
- monkeypox_paper_af3_preds/5n2e_dna_etravirine-seed-0_sample-0/
- monkeypox_paper_af3_preds/5n2e_dna_etravirine-seed-0_sample-0/etravirine_5n2e_seed-0_sample-0_confidences.json
- monkeypox_paper_af3_preds/5n2e_dna_etravirine-seed-0_sample-0/etravirine_5n2e_seed-0_sample-0_model.cif
- monkeypox_paper_af3_preds/5n2e_dna_etravirine-seed-0_sample-0/etravirine_5n2e_seed-0_sample-0_summary_confidences.json
- monkeypox_paper_af3_preds/5n2e_dna_ttp-seed-0_sample-3/
- monkeypox_paper_af3_preds/5n2e_dna_ttp-seed-0_sample-3/5n2e_dna_ttp_seed-0_sample-3_confidences.json
- monkeypox_paper_af3_preds/5n2e_dna_ttp-seed-0_sample-3/5n2e_dna_ttp_seed-0_sample-3_model.cif
- monkeypox_paper_af3_preds/5n2e_dna_ttp-seed-0_sample-3/5n2e_dna_ttp_seed-0_sample-3_summary_confidences.json
- monkeypox_paper_af3_preds/8hg1_dna_bictegravir-seed-0_sample-0/
- monkeypox_paper_af3_preds/8hg1_dna_bictegravir-seed-0_sample-0/8hg1_dna_bictegravir_seed-0_sample-0_confidences.json
- monkeypox_paper_af3_preds/8hg1_dna_bictegravir-seed-0_sample-0/8hg1_dna_bictegravir_seed-0_sample-0_model.cif
- monkeypox_paper_af3_preds/8hg1_dna_bictegravir-seed-0_sample-0/8hg1_dna_bictegravir_seed-0_sample-0_summary_confidences.json
- monkeypox_paper_af3_preds/8hg1_dna_etravirine-seed-0_sample-0/
- monkeypox_paper_af3_preds/8hg1_dna_etravirine-seed-0_sample-0/8hg1_dna_etravirine_seed-0_sample-0_confidences.json
- monkeypox_paper_af3_preds/8hg1_dna_etravirine-seed-0_sample-0/8hg1_dna_etravirine_seed-0_sample-0_model.cif
- monkeypox_paper_af3_preds/8hg1_dna_etravirine-seed-0_sample-0/8hg1_dna_etravirine_seed-0_sample-0_summary_confidences.json
- monkeypox_paper_af3_preds/8hg1_dna_ttp-seed-0_sample-3/
- monkeypox_paper_af3_preds/8hg1_dna_ttp-seed-0_sample-3/8hg1_dna_ttp_seed-0_sample-3_confidences.json
- monkeypox_paper_af3_preds/8hg1_dna_ttp-seed-0_sample-3/8hg1_dna_ttp_seed-0_sample-3_model.cif
- monkeypox_paper_af3_preds/8hg1_dna_ttp-seed-0_sample-3/8hg1_dna_ttp_seed-0_sample-3_summary_confidences.json
- monkeypox_paper_af3_preds/p0doo5_dna_bictegravir-seed-0_sample-3/
- monkeypox_paper_af3_preds/p0doo5_dna_bictegravir-seed-0_sample-3/bictegravir_p0doo5_seed-0_sample-3_confidences.json
- monkeypox_paper_af3_preds/p0doo5_dna_bictegravir-seed-0_sample-3/bictegravir_p0doo5_seed-0_sample-3_model.cif
- monkeypox_paper_af3_preds/p0doo5_dna_bictegravir-seed-0_sample-3/bictegravir_p0doo5_seed-0_sample-3_summary_confidences.json
- monkeypox_paper_af3_preds/p0doo5_dna_etravirine-seed-0_sample-3/
- monkeypox_paper_af3_preds/p0doo5_dna_etravirine-seed-0_sample-3/etravirine_p0doo5_seed-0_sample-3_confidences.json
- monkeypox_paper_af3_preds/p0doo5_dna_etravirine-seed-0_sample-3/etravirine_p0doo5_seed-0_sample-3_model.cif
- monkeypox_paper_af3_preds/p0doo5_dna_etravirine-seed-0_sample-3/etravirine_p0doo5_seed-0_sample-3_summary_confidences.json
- monkeypox_paper_af3_preds/p0doo5_dna_ttp-seed-0_sample-3/
- monkeypox_paper_af3_preds/p0doo5_dna_ttp-seed-0_sample-3/p0doo5_dna_ttp_seed-0_sample-3_confidences.json
- monkeypox_paper_af3_preds/p0doo5_dna_ttp-seed-0_sample-3/p0doo5_dna_ttp_seed-0_sample-3_model.cif
- monkeypox_paper_af3_preds/p0doo5_dna_ttp-seed-0_sample-3/p0doo5_dna_ttp_seed-0_sample-3_summary_confidences.json
