# Supplementary material for: AI-driven discovery of antiretroviral drug bictegravir and etravirine as inhibitors against monkeypox and related poxviruses
Source: Commun Biol. 2025 Dec 2;8:1734. doi: 10.1038/s42003-025-09129-x (PMC12673143; doi:10.1038/s42003-025-09129-x)
Supplement: Supplementary file 7 — Supplementary Data 5 [file 42003_2025_9129_MOESM7_ESM.zip › monkeypox_paper_af3_preds/5n2e_dna_bictegravir-seed-0_sample-0/bictegravir_5n2e_seed-0_sample-0_model.cif]

# By using this file you agree to the legally binding terms of use found at
# https://github.com/google-deepmind/alphafold3/blob/main/OUTPUT_TERMS_OF_USE.md.
# To request access to the AlphaFold 3 model parameters, follow the process set
# out at https://github.com/google-deepmind/alphafold3. You may only use these if
# received directly from Google. Use is subject to terms of use available at
# https://github.com/google-deepmind/alphafold3/blob/main/WEIGHTS_TERMS_OF_USE.md.
data_bictegravir_5n2e
#
_entry.id bictegravir_5n2e
#
loop_
_atom_type.symbol
C 
F 
N 
O 
P 
S 
#
loop_
_audit_author.name
_audit_author.pdbx_ordinal
"Google DeepMind" 1 
"Isomorphic Labs" 2 
#
_audit_conform.dict_location https://raw.githubusercontent.com/ihmwg/ModelCIF/master/dist/mmcif_ma.dic
_audit_conform.dict_name     mmcif_ma.dic
_audit_conform.dict_version  1.4.5
#
loop_
_chem_comp.formula
_chem_comp.formula_weight
_chem_comp.id
_chem_comp.mon_nstd_flag
_chem_comp.name
_chem_comp.pdbx_smiles
_chem_comp.pdbx_synonyms
_chem_comp.type
"C3 H7 N O2"      89.093  ALA   y ALANINE                              C[C@@H](C(=O)O)N                                                             ? "L-PEPTIDE LINKING" 
"C6 H15 N4 O2"    175.209 ARG   y ARGININE                             C(C[C@@H](C(=O)O)N)CNC(=[NH2+])N                                             ? "L-PEPTIDE LINKING" 
"C4 H8 N2 O3"     132.118 ASN   y ASPARAGINE                           C([C@@H](C(=O)O)N)C(=O)N                                                     ? "L-PEPTIDE LINKING" 
"C4 H7 N O4"      133.103 ASP   y "ASPARTIC ACID"                      C([C@@H](C(=O)O)N)C(=O)O                                                     ? "L-PEPTIDE LINKING" 
"C3 H7 N O2 S"    121.158 CYS   y CYSTEINE                             C([C@@H](C(=O)O)N)S                                                          ? "L-PEPTIDE LINKING" 
"C10 H14 N5 O6 P" 331.222 DA    y "2'-DEOXYADENOSINE-5'-MONOPHOSPHATE" c1nc(c2c(n1)n(cn2)[C@H]3C[C@@H]([C@H](O3)COP(=O)(O)O)O)N                     ? "DNA LINKING"       
"C9 H14 N3 O7 P"  307.197 DC    y "2'-DEOXYCYTIDINE-5'-MONOPHOSPHATE"  C1[C@@H]([C@H](O[C@H]1N2C=CC(=NC2=O)N)COP(=O)(O)O)O                          ? "DNA LINKING"       
"C10 H14 N5 O7 P" 347.221 DG    y "2'-DEOXYGUANOSINE-5'-MONOPHOSPHATE" c1nc2c(n1[C@H]3C[C@@H]([C@H](O3)COP(=O)(O)O)O)N=C(NC2=O)N                    ? "DNA LINKING"       
"C10 H15 N2 O8 P" 322.208 DT    y "THYMIDINE-5'-MONOPHOSPHATE"         CC1=CN(C(=O)NC1=O)[C@H]2C[C@@H]([C@H](O2)COP(=O)(O)O)O                       ? "DNA LINKING"       
"C5 H10 N2 O3"    146.144 GLN   y GLUTAMINE                            C(CC(=O)N)[C@@H](C(=O)O)N                                                    ? "L-PEPTIDE LINKING" 
"C5 H9 N O4"      147.129 GLU   y "GLUTAMIC ACID"                      C(CC(=O)O)[C@@H](C(=O)O)N                                                    ? "L-PEPTIDE LINKING" 
"C2 H5 N O2"      75.067  GLY   y GLYCINE                              C(C(=O)O)N                                                                   ? "PEPTIDE LINKING"   
"C6 H10 N3 O2"    156.162 HIS   y HISTIDINE                            c1c([nH+]c[nH]1)C[C@@H](C(=O)O)N                                             ? "L-PEPTIDE LINKING" 
"C6 H13 N O2"     131.173 ILE   y ISOLEUCINE                           CC[C@H](C)[C@@H](C(=O)O)N                                                    ? "L-PEPTIDE LINKING" 
"C6 H13 N O2"     131.173 LEU   y LEUCINE                              CC(C)C[C@@H](C(=O)O)N                                                        ? "L-PEPTIDE LINKING" 
?                 ?       LIG_B ? ?                                    OC1=C2N(C[C@H]3O[C@@H]4CC[C@@H](C4)N3C2=O)C=C(C(=O)NCC2=C(F)C=C(F)C=C2F)C1=O ? non-polymer         
"C6 H15 N2 O2"    147.195 LYS   y LYSINE                               C(CC[NH3+])C[C@@H](C(=O)O)N                                                  ? "L-PEPTIDE LINKING" 
"C5 H11 N O2 S"   149.211 MET   y METHIONINE                           CSCC[C@@H](C(=O)O)N                                                          ? "L-PEPTIDE LINKING" 
"C9 H11 N O2"     165.189 PHE   y PHENYLALANINE                        c1ccc(cc1)C[C@@H](C(=O)O)N                                                   ? "L-PEPTIDE LINKING" 
"C5 H9 N O2"      115.130 PRO   y PROLINE                              C1C[C@H](NC1)C(=O)O                                                          ? "L-PEPTIDE LINKING" 
"C3 H7 N O3"      105.093 SER   y SERINE                               C([C@@H](C(=O)O)N)O                                                          ? "L-PEPTIDE LINKING" 
"C4 H9 N O3"      119.119 THR   y THREONINE                            C[C@H]([C@@H](C(=O)O)N)O                                                     ? "L-PEPTIDE LINKING" 
"C11 H12 N2 O2"   204.225 TRP   y TRYPTOPHAN                           c1ccc2c(c1)c(c[nH]2)C[C@@H](C(=O)O)N                                         ? "L-PEPTIDE LINKING" 
"C9 H11 N O3"     181.189 TYR   y TYROSINE                             c1cc(ccc1C[C@@H](C(=O)O)N)O                                                  ? "L-PEPTIDE LINKING" 
"C5 H11 N O2"     117.146 VAL   y VALINE                               CC(C)[C@@H](C(=O)O)N                                                         ? "L-PEPTIDE LINKING" 
#
_citation.book_publisher          ?
_citation.country                 UK
_citation.id                      primary
_citation.journal_full            Nature
_citation.journal_id_ASTM         NATUAS
_citation.journal_id_CSD          0006
_citation.journal_id_ISSN         0028-0836
_citation.journal_volume          630
_citation.page_first              493
_citation.page_last               500
_citation.pdbx_database_id_DOI    10.1038/s41586-024-07487-w
_citation.pdbx_database_id_PubMed 38718835
_citation.title                   "Accurate structure prediction of biomolecular interactions with AlphaFold 3"
_citation.year                    2024
#
loop_
_citation_author.citation_id
_citation_author.name
_citation_author.ordinal
primary "Google DeepMind" 1 
primary "Isomorphic Labs" 2 
#
loop_
_entity.id
_entity.pdbx_description
_entity.type
1 . polymer     
2 . non-polymer 
3 . polymer     
4 . polymer     
#
loop_
_entity_poly.entity_id
_entity_poly.pdbx_strand_id
_entity_poly.type
1 A polypeptide(L)          
3 C polydeoxyribonucleotide 
4 D polydeoxyribonucleotide 
#
loop_
_entity_poly_seq.entity_id
_entity_poly_seq.hetero
_entity_poly_seq.mon_id
_entity_poly_seq.num
1 n GLY 1    
1 n ALA 2    
1 n MET 3    
1 n ASP 4    
1 n PRO 5    
1 n ASP 6    
1 n VAL 7    
1 n ARG 8    
1 n CYS 9    
1 n ILE 10   
1 n ASN 11   
1 n TRP 12   
1 n PHE 13   
1 n GLU 14   
1 n SER 15   
1 n HIS 16   
1 n GLY 17   
1 n GLU 18   
1 n ASN 19   
1 n ARG 20   
1 n PHE 21   
1 n LEU 22   
1 n TYR 23   
1 n LEU 24   
1 n LYS 25   
1 n SER 26   
1 n ARG 27   
1 n CYS 28   
1 n ARG 29   
1 n ASN 30   
1 n GLY 31   
1 n GLU 32   
1 n THR 33   
1 n VAL 34   
1 n PHE 35   
1 n ILE 36   
1 n ARG 37   
1 n PHE 38   
1 n PRO 39   
1 n HIS 40   
1 n TYR 41   
1 n PHE 42   
1 n TYR 43   
1 n TYR 44   
1 n VAL 45   
1 n VAL 46   
1 n THR 47   
1 n ASP 48   
1 n GLU 49   
1 n ILE 50   
1 n TYR 51   
1 n GLN 52   
1 n SER 53   
1 n LEU 54   
1 n SER 55   
1 n PRO 56   
1 n PRO 57   
1 n PRO 58   
1 n PHE 59   
1 n ASN 60   
1 n ALA 61   
1 n ARG 62   
1 n PRO 63   
1 n LEU 64   
1 n GLY 65   
1 n LYS 66   
1 n MET 67   
1 n ARG 68   
1 n THR 69   
1 n ILE 70   
1 n ASP 71   
1 n ILE 72   
1 n ASP 73   
1 n GLU 74   
1 n THR 75   
1 n ILE 76   
1 n SER 77   
1 n TYR 78   
1 n ASN 79   
1 n LEU 80   
1 n ASP 81   
1 n ILE 82   
1 n LYS 83   
1 n ASP 84   
1 n ARG 85   
1 n LYS 86   
1 n CYS 87   
1 n SER 88   
1 n VAL 89   
1 n ALA 90   
1 n ASP 91   
1 n MET 92   
1 n TRP 93   
1 n LEU 94   
1 n ILE 95   
1 n GLU 96   
1 n GLU 97   
1 n PRO 98   
1 n LYS 99   
1 n LYS 100  
1 n ARG 101  
1 n SER 102  
1 n ILE 103  
1 n GLN 104  
1 n ASN 105  
1 n ALA 106  
1 n THR 107  
1 n MET 108  
1 n ASP 109  
1 n GLU 110  
1 n PHE 111  
1 n LEU 112  
1 n ASN 113  
1 n ILE 114  
1 n SER 115  
1 n TRP 116  
1 n PHE 117  
1 n TYR 118  
1 n ILE 119  
1 n SER 120  
1 n ASN 121  
1 n GLY 122  
1 n ILE 123  
1 n SER 124  
1 n PRO 125  
1 n ASP 126  
1 n GLY 127  
1 n CYS 128  
1 n TYR 129  
1 n SER 130  
1 n LEU 131  
1 n ASP 132  
1 n GLU 133  
1 n GLN 134  
1 n TYR 135  
1 n LEU 136  
1 n THR 137  
1 n LYS 138  
1 n ILE 139  
1 n ASN 140  
1 n ASN 141  
1 n GLY 142  
1 n CYS 143  
1 n TYR 144  
1 n HIS 145  
1 n CYS 146  
1 n ASP 147  
1 n ASP 148  
1 n PRO 149  
1 n ARG 150  
1 n ASN 151  
1 n CYS 152  
1 n PHE 153  
1 n ALA 154  
1 n LYS 155  
1 n LYS 156  
1 n ILE 157  
1 n PRO 158  
1 n ARG 159  
1 n PHE 160  
1 n ASP 161  
1 n ILE 162  
1 n PRO 163  
1 n ARG 164  
1 n SER 165  
1 n TYR 166  
1 n LEU 167  
1 n PHE 168  
1 n LEU 169  
1 n ASP 170  
1 n ILE 171  
1 n GLU 172  
1 n CYS 173  
1 n HIS 174  
1 n PHE 175  
1 n ASP 176  
1 n LYS 177  
1 n LYS 178  
1 n PHE 179  
1 n PRO 180  
1 n SER 181  
1 n VAL 182  
1 n PHE 183  
1 n ILE 184  
1 n ASN 185  
1 n PRO 186  
1 n ILE 187  
1 n SER 188  
1 n HIS 189  
1 n THR 190  
1 n SER 191  
1 n TYR 192  
1 n CYS 193  
1 n TYR 194  
1 n ILE 195  
1 n ASP 196  
1 n LEU 197  
1 n SER 198  
1 n GLY 199  
1 n LYS 200  
1 n ARG 201  
1 n LEU 202  
1 n LEU 203  
1 n PHE 204  
1 n THR 205  
1 n LEU 206  
1 n ILE 207  
1 n ASN 208  
1 n GLU 209  
1 n GLU 210  
1 n MET 211  
1 n LEU 212  
1 n THR 213  
1 n GLU 214  
1 n GLN 215  
1 n GLU 216  
1 n ILE 217  
1 n GLN 218  
1 n GLU 219  
1 n ALA 220  
1 n VAL 221  
1 n ASP 222  
1 n ARG 223  
1 n GLY 224  
1 n CYS 225  
1 n LEU 226  
1 n ARG 227  
1 n ILE 228  
1 n GLN 229  
1 n SER 230  
1 n LEU 231  
1 n MET 232  
1 n GLU 233  
1 n MET 234  
1 n ASP 235  
1 n TYR 236  
1 n GLU 237  
1 n ARG 238  
1 n GLU 239  
1 n LEU 240  
1 n VAL 241  
1 n LEU 242  
1 n CYS 243  
1 n SER 244  
1 n GLU 245  
1 n ILE 246  
1 n VAL 247  
1 n LEU 248  
1 n LEU 249  
1 n ARG 250  
1 n ILE 251  
1 n ALA 252  
1 n LYS 253  
1 n GLN 254  
1 n LEU 255  
1 n LEU 256  
1 n GLU 257  
1 n LEU 258  
1 n THR 259  
1 n PHE 260  
1 n ASP 261  
1 n TYR 262  
1 n VAL 263  
1 n VAL 264  
1 n THR 265  
1 n PHE 266  
1 n ASN 267  
1 n GLY 268  
1 n HIS 269  
1 n ASN 270  
1 n PHE 271  
1 n ASP 272  
1 n LEU 273  
1 n ARG 274  
1 n TYR 275  
1 n ILE 276  
1 n THR 277  
1 n ASN 278  
1 n ARG 279  
1 n LEU 280  
1 n GLU 281  
1 n LEU 282  
1 n LEU 283  
1 n THR 284  
1 n GLY 285  
1 n GLU 286  
1 n LYS 287  
1 n ILE 288  
1 n ILE 289  
1 n PHE 290  
1 n ARG 291  
1 n SER 292  
1 n PRO 293  
1 n ASP 294  
1 n LYS 295  
1 n LYS 296  
1 n GLU 297  
1 n ALA 298  
1 n VAL 299  
1 n HIS 300  
1 n LEU 301  
1 n CYS 302  
1 n ILE 303  
1 n TYR 304  
1 n GLU 305  
1 n ARG 306  
1 n ASN 307  
1 n GLN 308  
1 n SER 309  
1 n SER 310  
1 n HIS 311  
1 n LYS 312  
1 n GLY 313  
1 n VAL 314  
1 n GLY 315  
1 n GLY 316  
1 n MET 317  
1 n ALA 318  
1 n ASN 319  
1 n THR 320  
1 n THR 321  
1 n PHE 322  
1 n HIS 323  
1 n VAL 324  
1 n ASN 325  
1 n ASN 326  
1 n ASN 327  
1 n ASN 328  
1 n GLY 329  
1 n THR 330  
1 n ILE 331  
1 n PHE 332  
1 n PHE 333  
1 n ASP 334  
1 n LEU 335  
1 n TYR 336  
1 n SER 337  
1 n PHE 338  
1 n ILE 339  
1 n GLN 340  
1 n LYS 341  
1 n SER 342  
1 n GLU 343  
1 n LYS 344  
1 n LEU 345  
1 n ASP 346  
1 n SER 347  
1 n TYR 348  
1 n LYS 349  
1 n LEU 350  
1 n ASP 351  
1 n SER 352  
1 n ILE 353  
1 n SER 354  
1 n LYS 355  
1 n ASN 356  
1 n ALA 357  
1 n PHE 358  
1 n SER 359  
1 n CYS 360  
1 n MET 361  
1 n GLY 362  
1 n LYS 363  
1 n VAL 364  
1 n LEU 365  
1 n ASN 366  
1 n ARG 367  
1 n GLY 368  
1 n VAL 369  
1 n ARG 370  
1 n GLU 371  
1 n MET 372  
1 n THR 373  
1 n PHE 374  
1 n ILE 375  
1 n GLY 376  
1 n ASP 377  
1 n ASP 378  
1 n THR 379  
1 n THR 380  
1 n ASP 381  
1 n ALA 382  
1 n LYS 383  
1 n GLY 384  
1 n LYS 385  
1 n ALA 386  
1 n ALA 387  
1 n ALA 388  
1 n PHE 389  
1 n ALA 390  
1 n LYS 391  
1 n VAL 392  
1 n LEU 393  
1 n THR 394  
1 n THR 395  
1 n GLY 396  
1 n ASN 397  
1 n TYR 398  
1 n VAL 399  
1 n THR 400  
1 n VAL 401  
1 n ASP 402  
1 n GLU 403  
1 n ASP 404  
1 n ILE 405  
1 n ILE 406  
1 n CYS 407  
1 n LYS 408  
1 n VAL 409  
1 n ILE 410  
1 n ARG 411  
1 n LYS 412  
1 n ASP 413  
1 n ILE 414  
1 n TRP 415  
1 n GLU 416  
1 n ASN 417  
1 n GLY 418  
1 n PHE 419  
1 n LYS 420  
1 n VAL 421  
1 n VAL 422  
1 n LEU 423  
1 n LEU 424  
1 n CYS 425  
1 n PRO 426  
1 n THR 427  
1 n LEU 428  
1 n PRO 429  
1 n ASN 430  
1 n ASP 431  
1 n THR 432  
1 n TYR 433  
1 n LYS 434  
1 n LEU 435  
1 n SER 436  
1 n PHE 437  
1 n GLY 438  
1 n LYS 439  
1 n ASP 440  
1 n ASP 441  
1 n VAL 442  
1 n ASP 443  
1 n LEU 444  
1 n ALA 445  
1 n GLN 446  
1 n MET 447  
1 n TYR 448  
1 n LYS 449  
1 n ASP 450  
1 n TYR 451  
1 n ASN 452  
1 n LEU 453  
1 n ASN 454  
1 n ILE 455  
1 n ALA 456  
1 n LEU 457  
1 n ASP 458  
1 n MET 459  
1 n ALA 460  
1 n ARG 461  
1 n TYR 462  
1 n CYS 463  
1 n ILE 464  
1 n HIS 465  
1 n ASP 466  
1 n ALA 467  
1 n CYS 468  
1 n LEU 469  
1 n CYS 470  
1 n GLN 471  
1 n TYR 472  
1 n LEU 473  
1 n TRP 474  
1 n GLU 475  
1 n TYR 476  
1 n TYR 477  
1 n GLY 478  
1 n VAL 479  
1 n GLU 480  
1 n THR 481  
1 n LYS 482  
1 n THR 483  
1 n ASP 484  
1 n ALA 485  
1 n GLY 486  
1 n ALA 487  
1 n SER 488  
1 n THR 489  
1 n TYR 490  
1 n VAL 491  
1 n LEU 492  
1 n PRO 493  
1 n GLN 494  
1 n SER 495  
1 n MET 496  
1 n VAL 497  
1 n PHE 498  
1 n GLU 499  
1 n TYR 500  
1 n ARG 501  
1 n ALA 502  
1 n SER 503  
1 n THR 504  
1 n VAL 505  
1 n ILE 506  
1 n LYS 507  
1 n GLY 508  
1 n PRO 509  
1 n LEU 510  
1 n LEU 511  
1 n LYS 512  
1 n LEU 513  
1 n LEU 514  
1 n LEU 515  
1 n GLU 516  
1 n THR 517  
1 n LYS 518  
1 n THR 519  
1 n ILE 520  
1 n LEU 521  
1 n VAL 522  
1 n ARG 523  
1 n SER 524  
1 n GLU 525  
1 n THR 526  
1 n LYS 527  
1 n GLN 528  
1 n LYS 529  
1 n PHE 530  
1 n PRO 531  
1 n TYR 532  
1 n GLU 533  
1 n GLY 534  
1 n GLY 535  
1 n LYS 536  
1 n VAL 537  
1 n PHE 538  
1 n ALA 539  
1 n PRO 540  
1 n LYS 541  
1 n GLN 542  
1 n LYS 543  
1 n MET 544  
1 n PHE 545  
1 n SER 546  
1 n ASN 547  
1 n ASN 548  
1 n VAL 549  
1 n LEU 550  
1 n ILE 551  
1 n PHE 552  
1 n ASP 553  
1 n TYR 554  
1 n ASN 555  
1 n SER 556  
1 n LEU 557  
1 n TYR 558  
1 n PRO 559  
1 n ASN 560  
1 n VAL 561  
1 n CYS 562  
1 n ILE 563  
1 n PHE 564  
1 n GLY 565  
1 n ASN 566  
1 n LEU 567  
1 n SER 568  
1 n PRO 569  
1 n GLU 570  
1 n THR 571  
1 n LEU 572  
1 n VAL 573  
1 n GLY 574  
1 n VAL 575  
1 n VAL 576  
1 n VAL 577  
1 n SER 578  
1 n THR 579  
1 n ASN 580  
1 n ARG 581  
1 n LEU 582  
1 n GLU 583  
1 n GLU 584  
1 n GLU 585  
1 n ILE 586  
1 n ASN 587  
1 n ASN 588  
1 n GLN 589  
1 n LEU 590  
1 n LEU 591  
1 n LEU 592  
1 n GLN 593  
1 n LYS 594  
1 n TYR 595  
1 n PRO 596  
1 n PRO 597  
1 n PRO 598  
1 n ARG 599  
1 n TYR 600  
1 n ILE 601  
1 n THR 602  
1 n VAL 603  
1 n HIS 604  
1 n CYS 605  
1 n GLU 606  
1 n PRO 607  
1 n ARG 608  
1 n LEU 609  
1 n PRO 610  
1 n ASN 611  
1 n LEU 612  
1 n ILE 613  
1 n SER 614  
1 n GLU 615  
1 n ILE 616  
1 n ALA 617  
1 n ILE 618  
1 n PHE 619  
1 n ASP 620  
1 n ARG 621  
1 n SER 622  
1 n ILE 623  
1 n GLU 624  
1 n GLY 625  
1 n THR 626  
1 n ILE 627  
1 n PRO 628  
1 n ARG 629  
1 n LEU 630  
1 n LEU 631  
1 n ARG 632  
1 n THR 633  
1 n PHE 634  
1 n LEU 635  
1 n ALA 636  
1 n GLU 637  
1 n ARG 638  
1 n ALA 639  
1 n ARG 640  
1 n TYR 641  
1 n LYS 642  
1 n LYS 643  
1 n MET 644  
1 n LEU 645  
1 n LYS 646  
1 n GLN 647  
1 n ALA 648  
1 n THR 649  
1 n SER 650  
1 n SER 651  
1 n THR 652  
1 n GLU 653  
1 n LYS 654  
1 n ALA 655  
1 n ILE 656  
1 n TYR 657  
1 n ASP 658  
1 n SER 659  
1 n MET 660  
1 n GLN 661  
1 n TYR 662  
1 n THR 663  
1 n TYR 664  
1 n LYS 665  
1 n ILE 666  
1 n VAL 667  
1 n ALA 668  
1 n ASN 669  
1 n SER 670  
1 n VAL 671  
1 n TYR 672  
1 n GLY 673  
1 n LEU 674  
1 n MET 675  
1 n GLY 676  
1 n PHE 677  
1 n ARG 678  
1 n ASN 679  
1 n SER 680  
1 n ALA 681  
1 n LEU 682  
1 n TYR 683  
1 n SER 684  
1 n TYR 685  
1 n ALA 686  
1 n SER 687  
1 n ALA 688  
1 n LYS 689  
1 n SER 690  
1 n CYS 691  
1 n THR 692  
1 n SER 693  
1 n ILE 694  
1 n GLY 695  
1 n ARG 696  
1 n ARG 697  
1 n MET 698  
1 n ILE 699  
1 n LEU 700  
1 n TYR 701  
1 n LEU 702  
1 n GLU 703  
1 n SER 704  
1 n VAL 705  
1 n LEU 706  
1 n ASN 707  
1 n GLY 708  
1 n ALA 709  
1 n GLU 710  
1 n LEU 711  
1 n SER 712  
1 n ASN 713  
1 n GLY 714  
1 n MET 715  
1 n LEU 716  
1 n ARG 717  
1 n PHE 718  
1 n ALA 719  
1 n ASN 720  
1 n PRO 721  
1 n LEU 722  
1 n SER 723  
1 n ASN 724  
1 n PRO 725  
1 n PHE 726  
1 n TYR 727  
1 n MET 728  
1 n ASP 729  
1 n ASP 730  
1 n ARG 731  
1 n ASP 732  
1 n ILE 733  
1 n ASN 734  
1 n PRO 735  
1 n ILE 736  
1 n VAL 737  
1 n LYS 738  
1 n THR 739  
1 n SER 740  
1 n LEU 741  
1 n PRO 742  
1 n ILE 743  
1 n ASP 744  
1 n TYR 745  
1 n ARG 746  
1 n PHE 747  
1 n ARG 748  
1 n PHE 749  
1 n ARG 750  
1 n SER 751  
1 n VAL 752  
1 n TYR 753  
1 n GLY 754  
1 n ASP 755  
1 n THR 756  
1 n ASP 757  
1 n SER 758  
1 n VAL 759  
1 n PHE 760  
1 n THR 761  
1 n GLU 762  
1 n ILE 763  
1 n ASP 764  
1 n SER 765  
1 n GLN 766  
1 n ASP 767  
1 n VAL 768  
1 n ASP 769  
1 n LYS 770  
1 n SER 771  
1 n ILE 772  
1 n GLU 773  
1 n ILE 774  
1 n ALA 775  
1 n LYS 776  
1 n GLU 777  
1 n LEU 778  
1 n GLU 779  
1 n ARG 780  
1 n LEU 781  
1 n ILE 782  
1 n ASN 783  
1 n ASN 784  
1 n ARG 785  
1 n VAL 786  
1 n LEU 787  
1 n PHE 788  
1 n ASN 789  
1 n ASN 790  
1 n PHE 791  
1 n LYS 792  
1 n ILE 793  
1 n GLU 794  
1 n PHE 795  
1 n GLU 796  
1 n ALA 797  
1 n VAL 798  
1 n TYR 799  
1 n LYS 800  
1 n ASN 801  
1 n LEU 802  
1 n ILE 803  
1 n MET 804  
1 n GLN 805  
1 n SER 806  
1 n LYS 807  
1 n LYS 808  
1 n LYS 809  
1 n TYR 810  
1 n THR 811  
1 n THR 812  
1 n MET 813  
1 n LYS 814  
1 n TYR 815  
1 n SER 816  
1 n ALA 817  
1 n SER 818  
1 n SER 819  
1 n ASN 820  
1 n SER 821  
1 n LYS 822  
1 n SER 823  
1 n VAL 824  
1 n PRO 825  
1 n GLU 826  
1 n ARG 827  
1 n ILE 828  
1 n ASN 829  
1 n LYS 830  
1 n GLY 831  
1 n THR 832  
1 n SER 833  
1 n GLU 834  
1 n THR 835  
1 n ARG 836  
1 n ARG 837  
1 n ASP 838  
1 n VAL 839  
1 n SER 840  
1 n LYS 841  
1 n PHE 842  
1 n HIS 843  
1 n LYS 844  
1 n ASN 845  
1 n MET 846  
1 n ILE 847  
1 n LYS 848  
1 n THR 849  
1 n TYR 850  
1 n LYS 851  
1 n THR 852  
1 n ARG 853  
1 n LEU 854  
1 n SER 855  
1 n GLU 856  
1 n MET 857  
1 n LEU 858  
1 n SER 859  
1 n GLU 860  
1 n GLY 861  
1 n ARG 862  
1 n MET 863  
1 n ASN 864  
1 n SER 865  
1 n ASN 866  
1 n GLN 867  
1 n VAL 868  
1 n CYS 869  
1 n ILE 870  
1 n ASP 871  
1 n ILE 872  
1 n LEU 873  
1 n ARG 874  
1 n SER 875  
1 n LEU 876  
1 n GLU 877  
1 n THR 878  
1 n ASP 879  
1 n LEU 880  
1 n ARG 881  
1 n SER 882  
1 n GLU 883  
1 n PHE 884  
1 n ASP 885  
1 n SER 886  
1 n ARG 887  
1 n SER 888  
1 n SER 889  
1 n PRO 890  
1 n LEU 891  
1 n GLU 892  
1 n LEU 893  
1 n PHE 894  
1 n MET 895  
1 n LEU 896  
1 n SER 897  
1 n ARG 898  
1 n MET 899  
1 n HIS 900  
1 n HIS 901  
1 n SER 902  
1 n ASN 903  
1 n TYR 904  
1 n LYS 905  
1 n SER 906  
1 n ALA 907  
1 n ASP 908  
1 n ASN 909  
1 n PRO 910  
1 n ASN 911  
1 n MET 912  
1 n TYR 913  
1 n LEU 914  
1 n VAL 915  
1 n THR 916  
1 n GLU 917  
1 n TYR 918  
1 n ASN 919  
1 n LYS 920  
1 n ASN 921  
1 n ASN 922  
1 n PRO 923  
1 n GLU 924  
1 n THR 925  
1 n ILE 926  
1 n GLU 927  
1 n LEU 928  
1 n GLY 929  
1 n GLU 930  
1 n ARG 931  
1 n TYR 932  
1 n TYR 933  
1 n PHE 934  
1 n ALA 935  
1 n TYR 936  
1 n ILE 937  
1 n CYS 938  
1 n PRO 939  
1 n ALA 940  
1 n ASN 941  
1 n VAL 942  
1 n PRO 943  
1 n TRP 944  
1 n THR 945  
1 n LYS 946  
1 n LYS 947  
1 n LEU 948  
1 n VAL 949  
1 n ASN 950  
1 n ILE 951  
1 n LYS 952  
1 n THR 953  
1 n TYR 954  
1 n GLU 955  
1 n THR 956  
1 n ILE 957  
1 n ILE 958  
1 n ASP 959  
1 n ARG 960  
1 n SER 961  
1 n PHE 962  
1 n LYS 963  
1 n LEU 964  
1 n GLY 965  
1 n SER 966  
1 n ASP 967  
1 n GLN 968  
1 n ARG 969  
1 n ILE 970  
1 n PHE 971  
1 n TYR 972  
1 n GLU 973  
1 n VAL 974  
1 n TYR 975  
1 n PHE 976  
1 n LYS 977  
1 n ARG 978  
1 n LEU 979  
1 n THR 980  
1 n SER 981  
1 n GLU 982  
1 n ILE 983  
1 n VAL 984  
1 n ASN 985  
1 n LEU 986  
1 n LEU 987  
1 n ASP 988  
1 n ASN 989  
1 n LYS 990  
1 n VAL 991  
1 n LEU 992  
1 n CYS 993  
1 n ILE 994  
1 n SER 995  
1 n PHE 996  
1 n PHE 997  
1 n GLU 998  
1 n ARG 999  
1 n MET 1000 
1 n PHE 1001 
1 n GLY 1002 
1 n SER 1003 
1 n LYS 1004 
1 n PRO 1005 
1 n THR 1006 
1 n PHE 1007 
1 n TYR 1008 
1 n GLU 1009 
1 n ALA 1010 
3 n DA  1    
3 n DG  2    
3 n DC  3    
3 n DT  4    
3 n DA  5    
3 n DT  6    
3 n DG  7    
3 n DA  8    
3 n DC  9    
3 n DC  10   
3 n DA  11   
3 n DT  12   
3 n DG  13   
3 n DA  14   
3 n DT  15   
3 n DT  16   
3 n DA  17   
3 n DC  18   
3 n DG  19   
3 n DA  20   
3 n DA  21   
3 n DT  22   
3 n DT  23   
3 n DG  24   
3 n DC  25   
4 n DC  1    
4 n DT  2    
4 n DG  3    
4 n DC  4    
4 n DA  5    
4 n DC  6    
4 n DG  7    
4 n DA  8    
4 n DA  9    
4 n DT  10   
4 n DT  11   
4 n DA  12   
4 n DA  13   
4 n DG  14   
4 n DC  15   
4 n DA  16   
4 n DA  17   
4 n DT  18   
4 n DT  19   
4 n DC  20   
4 n DG  21   
4 n DT  22   
4 n DA  23   
4 n DA  24   
4 n DT  25   
4 n DC  26   
4 n DA  27   
4 n DT  28   
4 n DG  29   
4 n DG  30   
4 n DT  31   
4 n DC  32   
4 n DA  33   
4 n DT  34   
4 n DA  35   
4 n DG  36   
4 n DC  37   
4 n DT  38   
#
_ma_data.content_type "model coordinates"
_ma_data.id           1
_ma_data.name         Model
#
_ma_model_list.data_id          1
_ma_model_list.model_group_id   1
_ma_model_list.model_group_name "AlphaFold-beta-20231127 (3.0.1 @ 2025-08-15 15:11:13)"
_ma_model_list.model_id         1
_ma_model_list.model_name       "Top ranked model"
_ma_model_list.model_type       "Ab initio model"
_ma_model_list.ordinal_id       1
#
loop_
_ma_protocol_step.method_type
_ma_protocol_step.ordinal_id
_ma_protocol_step.protocol_id
_ma_protocol_step.step_id
"coevolution MSA" 1 1 1 
"template search" 2 1 2 
modeling          3 1 3 
#
loop_
_ma_qa_metric.id
_ma_qa_metric.mode
_ma_qa_metric.name
_ma_qa_metric.software_group_id
_ma_qa_metric.type
1 global pLDDT 1 pLDDT 
2 local  pLDDT 1 pLDDT 
#
_ma_qa_metric_global.metric_id    1
_ma_qa_metric_global.metric_value 88.03
_ma_qa_metric_global.model_id     1
_ma_qa_metric_global.ordinal_id   1
#
loop_
_ma_qa_metric_local.label_asym_id
_ma_qa_metric_local.label_comp_id
_ma_qa_metric_local.label_seq_id
_ma_qa_metric_local.metric_id
_ma_qa_metric_local.metric_value
_ma_qa_metric_local.model_id
_ma_qa_metric_local.ordinal_id
A GLY   1    2 58.13 1 1    
A ALA   2    2 75.16 1 2    
A MET   3    2 81.85 1 3    
A ASP   4    2 92.61 1 4    
A PRO   5    2 96.30 1 5    
A ASP   6    2 97.06 1 6    
A VAL   7    2 97.38 1 7    
A ARG   8    2 95.20 1 8    
A CYS   9    2 98.46 1 9    
A ILE   10   2 95.03 1 10   
A ASN   11   2 97.09 1 11   
A TRP   12   2 98.40 1 12   
A PHE   13   2 97.30 1 13   
A GLU   14   2 90.44 1 14   
A SER   15   2 91.93 1 15   
A HIS   16   2 77.91 1 16   
A GLY   17   2 82.54 1 17   
A GLU   18   2 72.98 1 18   
A ASN   19   2 80.36 1 19   
A ARG   20   2 84.26 1 20   
A PHE   21   2 95.78 1 21   
A LEU   22   2 97.35 1 22   
A TYR   23   2 97.47 1 23   
A LEU   24   2 98.31 1 24   
A LYS   25   2 97.37 1 25   
A SER   26   2 97.71 1 26   
A ARG   27   2 95.80 1 27   
A CYS   28   2 96.28 1 28   
A ARG   29   2 89.38 1 29   
A ASN   30   2 90.84 1 30   
A GLY   31   2 95.05 1 31   
A GLU   32   2 87.23 1 32   
A THR   33   2 96.48 1 33   
A VAL   34   2 96.32 1 34   
A PHE   35   2 97.75 1 35   
A ILE   36   2 97.00 1 36   
A ARG   37   2 96.27 1 37   
A PHE   38   2 98.27 1 38   
A PRO   39   2 96.51 1 39   
A HIS   40   2 92.17 1 40   
A TYR   41   2 95.64 1 41   
A PHE   42   2 94.15 1 42   
A TYR   43   2 97.25 1 43   
A TYR   44   2 96.67 1 44   
A VAL   45   2 97.62 1 45   
A VAL   46   2 96.97 1 46   
A THR   47   2 95.02 1 47   
A ASP   48   2 94.95 1 48   
A GLU   49   2 87.80 1 49   
A ILE   50   2 94.19 1 50   
A TYR   51   2 95.60 1 51   
A GLN   52   2 90.46 1 52   
A SER   53   2 93.12 1 53   
A LEU   54   2 92.90 1 54   
A SER   55   2 89.92 1 55   
A PRO   56   2 93.44 1 56   
A PRO   57   2 94.53 1 57   
A PRO   58   2 95.01 1 58   
A PHE   59   2 93.81 1 59   
A ASN   60   2 92.27 1 60   
A ALA   61   2 96.53 1 61   
A ARG   62   2 83.98 1 62   
A PRO   63   2 96.54 1 63   
A LEU   64   2 96.46 1 64   
A GLY   65   2 96.98 1 65   
A LYS   66   2 90.19 1 66   
A MET   67   2 96.31 1 67   
A ARG   68   2 86.34 1 68   
A THR   69   2 96.44 1 69   
A ILE   70   2 97.20 1 70   
A ASP   71   2 91.64 1 71   
A ILE   72   2 96.36 1 72   
A ASP   73   2 93.66 1 73   
A GLU   74   2 90.96 1 74   
A THR   75   2 88.06 1 75   
A ILE   76   2 89.39 1 76   
A SER   77   2 93.73 1 77   
A TYR   78   2 93.76 1 78   
A ASN   79   2 90.38 1 79   
A LEU   80   2 90.66 1 80   
A ASP   81   2 88.43 1 81   
A ILE   82   2 93.75 1 82   
A LYS   83   2 80.46 1 83   
A ASP   84   2 90.96 1 84   
A ARG   85   2 90.41 1 85   
A LYS   86   2 83.98 1 86   
A CYS   87   2 93.39 1 87   
A SER   88   2 95.16 1 88   
A VAL   89   2 95.98 1 89   
A ALA   90   2 97.21 1 90   
A ASP   91   2 94.78 1 91   
A MET   92   2 96.90 1 92   
A TRP   93   2 96.91 1 93   
A LEU   94   2 97.52 1 94   
A ILE   95   2 94.12 1 95   
A GLU   96   2 94.68 1 96   
A GLU   97   2 94.66 1 97   
A PRO   98   2 94.33 1 98   
A LYS   99   2 83.60 1 99   
A LYS   100  2 84.17 1 100  
A ARG   101  2 91.56 1 101  
A SER   102  2 91.01 1 102  
A ILE   103  2 92.81 1 103  
A GLN   104  2 80.45 1 104  
A ASN   105  2 88.70 1 105  
A ALA   106  2 95.53 1 106  
A THR   107  2 92.87 1 107  
A MET   108  2 95.63 1 108  
A ASP   109  2 86.34 1 109  
A GLU   110  2 88.92 1 110  
A PHE   111  2 96.73 1 111  
A LEU   112  2 94.59 1 112  
A ASN   113  2 92.13 1 113  
A ILE   114  2 95.19 1 114  
A SER   115  2 96.39 1 115  
A TRP   116  2 97.08 1 116  
A PHE   117  2 98.19 1 117  
A TYR   118  2 98.40 1 118  
A ILE   119  2 96.60 1 119  
A SER   120  2 95.29 1 120  
A ASN   121  2 96.19 1 121  
A GLY   122  2 97.41 1 122  
A ILE   123  2 97.89 1 123  
A SER   124  2 96.04 1 124  
A PRO   125  2 97.95 1 125  
A ASP   126  2 93.99 1 126  
A GLY   127  2 98.28 1 127  
A CYS   128  2 98.14 1 128  
A TYR   129  2 98.27 1 129  
A SER   130  2 97.15 1 130  
A LEU   131  2 97.36 1 131  
A ASP   132  2 96.74 1 132  
A GLU   133  2 89.58 1 133  
A GLN   134  2 88.86 1 134  
A TYR   135  2 97.28 1 135  
A LEU   136  2 96.94 1 136  
A THR   137  2 93.36 1 137  
A LYS   138  2 91.74 1 138  
A ILE   139  2 93.51 1 139  
A ASN   140  2 89.39 1 140  
A ASN   141  2 86.64 1 141  
A GLY   142  2 95.12 1 142  
A CYS   143  2 96.85 1 143  
A TYR   144  2 96.85 1 144  
A HIS   145  2 95.93 1 145  
A CYS   146  2 97.95 1 146  
A ASP   147  2 94.69 1 147  
A ASP   148  2 95.67 1 148  
A PRO   149  2 97.67 1 149  
A ARG   150  2 85.95 1 150  
A ASN   151  2 95.99 1 151  
A CYS   152  2 98.21 1 152  
A PHE   153  2 98.28 1 153  
A ALA   154  2 97.89 1 154  
A LYS   155  2 90.46 1 155  
A LYS   156  2 90.59 1 156  
A ILE   157  2 96.49 1 157  
A PRO   158  2 96.18 1 158  
A ARG   159  2 82.98 1 159  
A PHE   160  2 96.56 1 160  
A ASP   161  2 90.67 1 161  
A ILE   162  2 95.87 1 162  
A PRO   163  2 96.59 1 163  
A ARG   164  2 94.12 1 164  
A SER   165  2 97.70 1 165  
A TYR   166  2 97.66 1 166  
A LEU   167  2 97.65 1 167  
A PHE   168  2 97.75 1 168  
A LEU   169  2 94.97 1 169  
A ASP   170  2 93.12 1 170  
A ILE   171  2 94.95 1 171  
A GLU   172  2 88.86 1 172  
A CYS   173  2 92.39 1 173  
A HIS   174  2 86.77 1 174  
A PHE   175  2 76.73 1 175  
A ASP   176  2 67.67 1 176  
A LYS   177  2 55.70 1 177  
A LYS   178  2 54.52 1 178  
A PHE   179  2 64.48 1 179  
A PRO   180  2 78.71 1 180  
A SER   181  2 81.58 1 181  
A VAL   182  2 84.38 1 182  
A PHE   183  2 82.40 1 183  
A ILE   184  2 83.86 1 184  
A ASN   185  2 90.96 1 185  
A PRO   186  2 95.79 1 186  
A ILE   187  2 96.97 1 187  
A SER   188  2 97.19 1 188  
A HIS   189  2 96.06 1 189  
A THR   190  2 94.42 1 190  
A SER   191  2 97.18 1 191  
A TYR   192  2 97.59 1 192  
A CYS   193  2 97.42 1 193  
A TYR   194  2 89.34 1 194  
A ILE   195  2 95.48 1 195  
A ASP   196  2 92.79 1 196  
A LEU   197  2 94.84 1 197  
A SER   198  2 93.50 1 198  
A GLY   199  2 93.59 1 199  
A LYS   200  2 87.25 1 200  
A ARG   201  2 93.11 1 201  
A LEU   202  2 95.12 1 202  
A LEU   203  2 95.77 1 203  
A PHE   204  2 97.17 1 204  
A THR   205  2 96.86 1 205  
A LEU   206  2 95.34 1 206  
A ILE   207  2 97.78 1 207  
A ASN   208  2 96.86 1 208  
A GLU   209  2 95.70 1 209  
A GLU   210  2 95.21 1 210  
A MET   211  2 95.26 1 211  
A LEU   212  2 96.56 1 212  
A THR   213  2 95.61 1 213  
A GLU   214  2 89.55 1 214  
A GLN   215  2 87.10 1 215  
A GLU   216  2 96.05 1 216  
A ILE   217  2 96.90 1 217  
A GLN   218  2 90.40 1 218  
A GLU   219  2 91.79 1 219  
A ALA   220  2 97.64 1 220  
A VAL   221  2 96.41 1 221  
A ASP   222  2 94.88 1 222  
A ARG   223  2 92.39 1 223  
A GLY   224  2 95.61 1 224  
A CYS   225  2 96.56 1 225  
A LEU   226  2 96.68 1 226  
A ARG   227  2 95.37 1 227  
A ILE   228  2 96.06 1 228  
A GLN   229  2 86.80 1 229  
A SER   230  2 94.96 1 230  
A LEU   231  2 91.57 1 231  
A MET   232  2 87.22 1 232  
A GLU   233  2 94.03 1 233  
A MET   234  2 96.07 1 234  
A ASP   235  2 94.97 1 235  
A TYR   236  2 93.80 1 236  
A GLU   237  2 89.52 1 237  
A ARG   238  2 90.20 1 238  
A GLU   239  2 86.68 1 239  
A LEU   240  2 96.04 1 240  
A VAL   241  2 97.68 1 241  
A LEU   242  2 94.62 1 242  
A CYS   243  2 97.88 1 243  
A SER   244  2 97.35 1 244  
A GLU   245  2 96.60 1 245  
A ILE   246  2 96.12 1 246  
A VAL   247  2 97.78 1 247  
A LEU   248  2 94.95 1 248  
A LEU   249  2 97.50 1 249  
A ARG   250  2 95.24 1 250  
A ILE   251  2 97.23 1 251  
A ALA   252  2 98.17 1 252  
A LYS   253  2 96.08 1 253  
A GLN   254  2 91.74 1 254  
A LEU   255  2 97.22 1 255  
A LEU   256  2 97.18 1 256  
A GLU   257  2 96.51 1 257  
A LEU   258  2 94.77 1 258  
A THR   259  2 92.29 1 259  
A PHE   260  2 96.88 1 260  
A ASP   261  2 97.47 1 261  
A TYR   262  2 96.42 1 262  
A VAL   263  2 97.62 1 263  
A VAL   264  2 97.39 1 264  
A THR   265  2 94.98 1 265  
A PHE   266  2 92.70 1 266  
A ASN   267  2 84.74 1 267  
A GLY   268  2 92.05 1 268  
A HIS   269  2 87.45 1 269  
A ASN   270  2 82.03 1 270  
A PHE   271  2 86.40 1 271  
A ASP   272  2 92.58 1 272  
A LEU   273  2 94.73 1 273  
A ARG   274  2 83.91 1 274  
A TYR   275  2 94.28 1 275  
A ILE   276  2 96.28 1 276  
A THR   277  2 92.52 1 277  
A ASN   278  2 91.35 1 278  
A ARG   279  2 93.41 1 279  
A LEU   280  2 96.74 1 280  
A GLU   281  2 90.13 1 281  
A LEU   282  2 91.71 1 282  
A LEU   283  2 95.43 1 283  
A THR   284  2 95.07 1 284  
A GLY   285  2 96.64 1 285  
A GLU   286  2 94.78 1 286  
A LYS   287  2 90.37 1 287  
A ILE   288  2 96.03 1 288  
A ILE   289  2 92.94 1 289  
A PHE   290  2 95.85 1 290  
A ARG   291  2 85.77 1 291  
A SER   292  2 95.96 1 292  
A PRO   293  2 96.27 1 293  
A ASP   294  2 93.73 1 294  
A LYS   295  2 85.84 1 295  
A LYS   296  2 84.38 1 296  
A GLU   297  2 90.31 1 297  
A ALA   298  2 94.00 1 298  
A VAL   299  2 91.40 1 299  
A HIS   300  2 85.89 1 300  
A LEU   301  2 90.78 1 301  
A CYS   302  2 84.51 1 302  
A ILE   303  2 85.04 1 303  
A TYR   304  2 70.69 1 304  
A GLU   305  2 70.01 1 305  
A ARG   306  2 65.05 1 306  
A ASN   307  2 61.87 1 307  
A GLN   308  2 51.17 1 308  
A SER   309  2 48.85 1 309  
A SER   310  2 42.23 1 310  
A HIS   311  2 38.41 1 311  
A LYS   312  2 34.02 1 312  
A GLY   313  2 43.37 1 313  
A VAL   314  2 38.41 1 314  
A GLY   315  2 45.92 1 315  
A GLY   316  2 49.88 1 316  
A MET   317  2 46.84 1 317  
A ALA   318  2 56.46 1 318  
A ASN   319  2 60.28 1 319  
A THR   320  2 70.78 1 320  
A THR   321  2 75.25 1 321  
A PHE   322  2 80.63 1 322  
A HIS   323  2 76.60 1 323  
A VAL   324  2 85.29 1 324  
A ASN   325  2 79.24 1 325  
A ASN   326  2 85.86 1 326  
A ASN   327  2 91.31 1 327  
A ASN   328  2 93.30 1 328  
A GLY   329  2 96.73 1 329  
A THR   330  2 96.21 1 330  
A ILE   331  2 97.27 1 331  
A PHE   332  2 96.31 1 332  
A PHE   333  2 96.11 1 333  
A ASP   334  2 92.52 1 334  
A LEU   335  2 94.93 1 335  
A TYR   336  2 85.31 1 336  
A SER   337  2 85.58 1 337  
A PHE   338  2 91.41 1 338  
A ILE   339  2 89.94 1 339  
A GLN   340  2 76.56 1 340  
A LYS   341  2 75.15 1 341  
A SER   342  2 80.09 1 342  
A GLU   343  2 78.19 1 343  
A LYS   344  2 66.29 1 344  
A LEU   345  2 78.13 1 345  
A ASP   346  2 68.99 1 346  
A SER   347  2 75.24 1 347  
A TYR   348  2 80.11 1 348  
A LYS   349  2 74.35 1 349  
A LEU   350  2 86.77 1 350  
A ASP   351  2 80.71 1 351  
A SER   352  2 83.11 1 352  
A ILE   353  2 88.40 1 353  
A SER   354  2 88.83 1 354  
A LYS   355  2 82.25 1 355  
A ASN   356  2 82.13 1 356  
A ALA   357  2 89.95 1 357  
A PHE   358  2 91.93 1 358  
A SER   359  2 90.37 1 359  
A CYS   360  2 91.41 1 360  
A MET   361  2 89.39 1 361  
A GLY   362  2 93.80 1 362  
A LYS   363  2 86.48 1 363  
A VAL   364  2 92.34 1 364  
A LEU   365  2 88.98 1 365  
A ASN   366  2 85.26 1 366  
A ARG   367  2 83.61 1 367  
A GLY   368  2 87.58 1 368  
A VAL   369  2 81.67 1 369  
A ARG   370  2 73.32 1 370  
A GLU   371  2 86.02 1 371  
A MET   372  2 89.57 1 372  
A THR   373  2 92.21 1 373  
A PHE   374  2 93.40 1 374  
A ILE   375  2 89.79 1 375  
A GLY   376  2 94.05 1 376  
A ASP   377  2 88.81 1 377  
A ASP   378  2 85.81 1 378  
A THR   379  2 87.74 1 379  
A THR   380  2 87.45 1 380  
A ASP   381  2 85.72 1 381  
A ALA   382  2 84.14 1 382  
A LYS   383  2 73.36 1 383  
A GLY   384  2 85.60 1 384  
A LYS   385  2 81.35 1 385  
A ALA   386  2 90.21 1 386  
A ALA   387  2 90.45 1 387  
A ALA   388  2 90.42 1 388  
A PHE   389  2 92.68 1 389  
A ALA   390  2 93.75 1 390  
A LYS   391  2 82.66 1 391  
A VAL   392  2 92.58 1 392  
A LEU   393  2 92.12 1 393  
A THR   394  2 88.57 1 394  
A THR   395  2 89.10 1 395  
A GLY   396  2 89.95 1 396  
A ASN   397  2 84.00 1 397  
A TYR   398  2 84.86 1 398  
A VAL   399  2 91.47 1 399  
A THR   400  2 88.52 1 400  
A VAL   401  2 90.02 1 401  
A ASP   402  2 81.50 1 402  
A GLU   403  2 74.56 1 403  
A ASP   404  2 76.18 1 404  
A ILE   405  2 85.41 1 405  
A ILE   406  2 84.65 1 406  
A CYS   407  2 90.17 1 407  
A LYS   408  2 84.05 1 408  
A VAL   409  2 91.83 1 409  
A ILE   410  2 88.45 1 410  
A ARG   411  2 79.59 1 411  
A LYS   412  2 89.76 1 412  
A ASP   413  2 88.37 1 413  
A ILE   414  2 91.45 1 414  
A TRP   415  2 87.60 1 415  
A GLU   416  2 80.16 1 416  
A ASN   417  2 84.37 1 417  
A GLY   418  2 94.03 1 418  
A PHE   419  2 94.17 1 419  
A LYS   420  2 88.77 1 420  
A VAL   421  2 92.93 1 421  
A VAL   422  2 93.35 1 422  
A LEU   423  2 93.03 1 423  
A LEU   424  2 87.54 1 424  
A CYS   425  2 88.08 1 425  
A PRO   426  2 88.09 1 426  
A THR   427  2 83.44 1 427  
A LEU   428  2 84.52 1 428  
A PRO   429  2 85.48 1 429  
A ASN   430  2 85.97 1 430  
A ASP   431  2 86.44 1 431  
A THR   432  2 88.46 1 432  
A TYR   433  2 92.47 1 433  
A LYS   434  2 87.73 1 434  
A LEU   435  2 93.17 1 435  
A SER   436  2 90.84 1 436  
A PHE   437  2 85.04 1 437  
A GLY   438  2 74.66 1 438  
A LYS   439  2 58.14 1 439  
A ASP   440  2 68.25 1 440  
A ASP   441  2 62.42 1 441  
A VAL   442  2 71.18 1 442  
A ASP   443  2 77.25 1 443  
A LEU   444  2 84.27 1 444  
A ALA   445  2 84.84 1 445  
A GLN   446  2 84.10 1 446  
A MET   447  2 89.60 1 447  
A TYR   448  2 94.70 1 448  
A LYS   449  2 83.30 1 449  
A ASP   450  2 92.61 1 450  
A TYR   451  2 96.54 1 451  
A ASN   452  2 94.94 1 452  
A LEU   453  2 96.96 1 453  
A ASN   454  2 93.74 1 454  
A ILE   455  2 95.48 1 455  
A ALA   456  2 97.60 1 456  
A LEU   457  2 96.22 1 457  
A ASP   458  2 90.89 1 458  
A MET   459  2 93.16 1 459  
A ALA   460  2 96.25 1 460  
A ARG   461  2 82.00 1 461  
A TYR   462  2 83.11 1 462  
A CYS   463  2 94.94 1 463  
A ILE   464  2 94.26 1 464  
A HIS   465  2 90.89 1 465  
A ASP   466  2 92.20 1 466  
A ALA   467  2 96.64 1 467  
A CYS   468  2 95.38 1 468  
A LEU   469  2 92.22 1 469  
A CYS   470  2 96.51 1 470  
A GLN   471  2 94.17 1 471  
A TYR   472  2 93.56 1 472  
A LEU   473  2 94.19 1 473  
A TRP   474  2 97.11 1 474  
A GLU   475  2 90.07 1 475  
A TYR   476  2 89.19 1 476  
A TYR   477  2 92.08 1 477  
A GLY   478  2 93.74 1 478  
A VAL   479  2 96.02 1 479  
A GLU   480  2 94.48 1 480  
A THR   481  2 92.51 1 481  
A LYS   482  2 92.49 1 482  
A THR   483  2 95.45 1 483  
A ASP   484  2 95.49 1 484  
A ALA   485  2 96.17 1 485  
A GLY   486  2 96.85 1 486  
A ALA   487  2 98.09 1 487  
A SER   488  2 94.78 1 488  
A THR   489  2 94.30 1 489  
A TYR   490  2 94.54 1 490  
A VAL   491  2 97.12 1 491  
A LEU   492  2 96.81 1 492  
A PRO   493  2 97.80 1 493  
A GLN   494  2 97.00 1 494  
A SER   495  2 94.60 1 495  
A MET   496  2 89.57 1 496  
A VAL   497  2 94.01 1 497  
A PHE   498  2 90.60 1 498  
A GLU   499  2 82.56 1 499  
A TYR   500  2 86.58 1 500  
A ARG   501  2 76.00 1 501  
A ALA   502  2 90.52 1 502  
A SER   503  2 89.92 1 503  
A THR   504  2 91.42 1 504  
A VAL   505  2 92.84 1 505  
A ILE   506  2 92.97 1 506  
A LYS   507  2 95.00 1 507  
A GLY   508  2 97.73 1 508  
A PRO   509  2 97.61 1 509  
A LEU   510  2 98.06 1 510  
A LEU   511  2 97.92 1 511  
A LYS   512  2 92.52 1 512  
A LEU   513  2 96.46 1 513  
A LEU   514  2 98.20 1 514  
A LEU   515  2 96.74 1 515  
A GLU   516  2 91.39 1 516  
A THR   517  2 96.73 1 517  
A LYS   518  2 93.05 1 518  
A THR   519  2 96.96 1 519  
A ILE   520  2 97.63 1 520  
A LEU   521  2 97.37 1 521  
A VAL   522  2 95.05 1 522  
A ARG   523  2 88.85 1 523  
A SER   524  2 84.91 1 524  
A GLU   525  2 70.27 1 525  
A THR   526  2 75.38 1 526  
A LYS   527  2 67.62 1 527  
A GLN   528  2 76.94 1 528  
A LYS   529  2 77.43 1 529  
A PHE   530  2 92.00 1 530  
A PRO   531  2 92.41 1 531  
A TYR   532  2 93.15 1 532  
A GLU   533  2 88.86 1 533  
A GLY   534  2 94.36 1 534  
A GLY   535  2 92.84 1 535  
A LYS   536  2 92.33 1 536  
A VAL   537  2 94.03 1 537  
A PHE   538  2 97.26 1 538  
A ALA   539  2 96.96 1 539  
A PRO   540  2 97.11 1 540  
A LYS   541  2 94.58 1 541  
A GLN   542  2 92.04 1 542  
A LYS   543  2 89.15 1 543  
A MET   544  2 91.82 1 544  
A PHE   545  2 97.27 1 545  
A SER   546  2 94.50 1 546  
A ASN   547  2 95.73 1 547  
A ASN   548  2 97.20 1 548  
A VAL   549  2 98.61 1 549  
A LEU   550  2 98.32 1 550  
A ILE   551  2 98.30 1 551  
A PHE   552  2 98.68 1 552  
A ASP   553  2 93.52 1 553  
A TYR   554  2 98.25 1 554  
A ASN   555  2 93.28 1 555  
A SER   556  2 95.63 1 556  
A LEU   557  2 96.91 1 557  
A TYR   558  2 95.77 1 558  
A PRO   559  2 97.83 1 559  
A ASN   560  2 97.07 1 560  
A VAL   561  2 98.23 1 561  
A CYS   562  2 98.46 1 562  
A ILE   563  2 98.42 1 563  
A PHE   564  2 98.48 1 564  
A GLY   565  2 98.77 1 565  
A ASN   566  2 98.07 1 566  
A LEU   567  2 98.48 1 567  
A SER   568  2 98.32 1 568  
A PRO   569  2 97.83 1 569  
A GLU   570  2 97.30 1 570  
A THR   571  2 97.87 1 571  
A LEU   572  2 97.90 1 572  
A VAL   573  2 97.20 1 573  
A GLY   574  2 97.85 1 574  
A VAL   575  2 97.38 1 575  
A VAL   576  2 97.04 1 576  
A VAL   577  2 97.08 1 577  
A SER   578  2 96.50 1 578  
A THR   579  2 94.71 1 579  
A ASN   580  2 93.45 1 580  
A ARG   581  2 80.76 1 581  
A LEU   582  2 93.23 1 582  
A GLU   583  2 90.80 1 583  
A GLU   584  2 94.10 1 584  
A GLU   585  2 86.15 1 585  
A ILE   586  2 94.20 1 586  
A ASN   587  2 95.13 1 587  
A ASN   588  2 92.95 1 588  
A GLN   589  2 86.83 1 589  
A LEU   590  2 93.63 1 590  
A LEU   591  2 92.88 1 591  
A LEU   592  2 89.40 1 592  
A GLN   593  2 87.99 1 593  
A LYS   594  2 90.58 1 594  
A TYR   595  2 96.87 1 595  
A PRO   596  2 97.32 1 596  
A PRO   597  2 96.31 1 597  
A PRO   598  2 96.40 1 598  
A ARG   599  2 95.89 1 599  
A TYR   600  2 97.85 1 600  
A ILE   601  2 92.26 1 601  
A THR   602  2 94.88 1 602  
A VAL   603  2 98.05 1 603  
A HIS   604  2 91.38 1 604  
A CYS   605  2 96.94 1 605  
A GLU   606  2 86.39 1 606  
A PRO   607  2 96.49 1 607  
A ARG   608  2 92.93 1 608  
A LEU   609  2 93.77 1 609  
A PRO   610  2 95.37 1 610  
A ASN   611  2 91.05 1 611  
A LEU   612  2 96.43 1 612  
A ILE   613  2 93.82 1 613  
A SER   614  2 96.38 1 614  
A GLU   615  2 97.04 1 615  
A ILE   616  2 96.92 1 616  
A ALA   617  2 98.40 1 617  
A ILE   618  2 97.29 1 618  
A PHE   619  2 98.63 1 619  
A ASP   620  2 97.63 1 620  
A ARG   621  2 95.15 1 621  
A SER   622  2 96.94 1 622  
A ILE   623  2 94.35 1 623  
A GLU   624  2 97.57 1 624  
A GLY   625  2 98.71 1 625  
A THR   626  2 97.28 1 626  
A ILE   627  2 98.36 1 627  
A PRO   628  2 98.44 1 628  
A ARG   629  2 91.60 1 629  
A LEU   630  2 96.46 1 630  
A LEU   631  2 98.16 1 631  
A ARG   632  2 92.45 1 632  
A THR   633  2 94.98 1 633  
A PHE   634  2 97.44 1 634  
A LEU   635  2 97.44 1 635  
A ALA   636  2 98.16 1 636  
A GLU   637  2 94.54 1 637  
A ARG   638  2 94.77 1 638  
A ALA   639  2 97.86 1 639  
A ARG   640  2 90.13 1 640  
A TYR   641  2 95.07 1 641  
A LYS   642  2 92.05 1 642  
A LYS   643  2 90.18 1 643  
A MET   644  2 91.84 1 644  
A LEU   645  2 93.73 1 645  
A LYS   646  2 86.83 1 646  
A GLN   647  2 92.38 1 647  
A ALA   648  2 92.99 1 648  
A THR   649  2 88.09 1 649  
A SER   650  2 83.97 1 650  
A SER   651  2 79.25 1 651  
A THR   652  2 80.53 1 652  
A GLU   653  2 84.30 1 653  
A LYS   654  2 85.54 1 654  
A ALA   655  2 90.26 1 655  
A ILE   656  2 89.23 1 656  
A TYR   657  2 92.87 1 657  
A ASP   658  2 90.18 1 658  
A SER   659  2 92.57 1 659  
A MET   660  2 91.23 1 660  
A GLN   661  2 91.80 1 661  
A TYR   662  2 87.18 1 662  
A THR   663  2 91.78 1 663  
A TYR   664  2 95.82 1 664  
A LYS   665  2 88.89 1 665  
A ILE   666  2 89.85 1 666  
A VAL   667  2 93.40 1 667  
A ALA   668  2 96.30 1 668  
A ASN   669  2 88.51 1 669  
A SER   670  2 92.30 1 670  
A VAL   671  2 95.29 1 671  
A TYR   672  2 91.84 1 672  
A GLY   673  2 93.06 1 673  
A LEU   674  2 93.20 1 674  
A MET   675  2 93.91 1 675  
A GLY   676  2 92.86 1 676  
A PHE   677  2 87.11 1 677  
A ARG   678  2 80.36 1 678  
A ASN   679  2 85.92 1 679  
A SER   680  2 91.37 1 680  
A ALA   681  2 94.90 1 681  
A LEU   682  2 95.61 1 682  
A TYR   683  2 94.12 1 683  
A SER   684  2 96.25 1 684  
A TYR   685  2 95.85 1 685  
A ALA   686  2 97.46 1 686  
A SER   687  2 97.41 1 687  
A ALA   688  2 96.76 1 688  
A LYS   689  2 94.43 1 689  
A SER   690  2 97.84 1 690  
A CYS   691  2 97.61 1 691  
A THR   692  2 95.34 1 692  
A SER   693  2 96.99 1 693  
A ILE   694  2 98.35 1 694  
A GLY   695  2 98.11 1 695  
A ARG   696  2 92.87 1 696  
A ARG   697  2 88.77 1 697  
A MET   698  2 97.98 1 698  
A ILE   699  2 94.83 1 699  
A LEU   700  2 96.90 1 700  
A TYR   701  2 98.48 1 701  
A LEU   702  2 98.25 1 702  
A GLU   703  2 94.83 1 703  
A SER   704  2 97.35 1 704  
A VAL   705  2 96.79 1 705  
A LEU   706  2 97.93 1 706  
A ASN   707  2 97.23 1 707  
A GLY   708  2 98.08 1 708  
A ALA   709  2 98.62 1 709  
A GLU   710  2 91.66 1 710  
A LEU   711  2 97.80 1 711  
A SER   712  2 95.96 1 712  
A ASN   713  2 91.89 1 713  
A GLY   714  2 97.82 1 714  
A MET   715  2 94.44 1 715  
A LEU   716  2 97.35 1 716  
A ARG   717  2 85.56 1 717  
A PHE   718  2 98.39 1 718  
A ALA   719  2 98.15 1 719  
A ASN   720  2 93.59 1 720  
A PRO   721  2 97.24 1 721  
A LEU   722  2 97.57 1 722  
A SER   723  2 95.35 1 723  
A ASN   724  2 96.41 1 724  
A PRO   725  2 97.29 1 725  
A PHE   726  2 97.45 1 726  
A TYR   727  2 95.80 1 727  
A MET   728  2 86.48 1 728  
A ASP   729  2 90.10 1 729  
A ASP   730  2 86.21 1 730  
A ARG   731  2 90.13 1 731  
A ASP   732  2 94.54 1 732  
A ILE   733  2 94.33 1 733  
A ASN   734  2 94.89 1 734  
A PRO   735  2 97.93 1 735  
A ILE   736  2 96.66 1 736  
A VAL   737  2 96.04 1 737  
A LYS   738  2 89.47 1 738  
A THR   739  2 97.45 1 739  
A SER   740  2 95.91 1 740  
A LEU   741  2 97.98 1 741  
A PRO   742  2 97.79 1 742  
A ILE   743  2 91.88 1 743  
A ASP   744  2 93.96 1 744  
A TYR   745  2 97.58 1 745  
A ARG   746  2 83.46 1 746  
A PHE   747  2 97.77 1 747  
A ARG   748  2 85.26 1 748  
A PHE   749  2 98.45 1 749  
A ARG   750  2 94.84 1 750  
A SER   751  2 96.33 1 751  
A VAL   752  2 97.68 1 752  
A TYR   753  2 97.72 1 753  
A GLY   754  2 97.62 1 754  
A ASP   755  2 95.04 1 755  
A THR   756  2 93.47 1 756  
A ASP   757  2 93.07 1 757  
A SER   758  2 96.79 1 758  
A VAL   759  2 96.85 1 759  
A PHE   760  2 98.46 1 760  
A THR   761  2 97.99 1 761  
A GLU   762  2 97.37 1 762  
A ILE   763  2 97.96 1 763  
A ASP   764  2 95.34 1 764  
A SER   765  2 97.48 1 765  
A GLN   766  2 91.98 1 766  
A ASP   767  2 96.27 1 767  
A VAL   768  2 97.75 1 768  
A ASP   769  2 97.30 1 769  
A LYS   770  2 94.15 1 770  
A SER   771  2 98.58 1 771  
A ILE   772  2 98.34 1 772  
A GLU   773  2 96.75 1 773  
A ILE   774  2 98.13 1 774  
A ALA   775  2 98.86 1 775  
A LYS   776  2 95.82 1 776  
A GLU   777  2 97.61 1 777  
A LEU   778  2 96.08 1 778  
A GLU   779  2 97.79 1 779  
A ARG   780  2 94.47 1 780  
A LEU   781  2 97.50 1 781  
A ILE   782  2 98.58 1 782  
A ASN   783  2 97.91 1 783  
A ASN   784  2 95.31 1 784  
A ARG   785  2 91.70 1 785  
A VAL   786  2 98.34 1 786  
A LEU   787  2 98.33 1 787  
A PHE   788  2 98.24 1 788  
A ASN   789  2 94.63 1 789  
A ASN   790  2 96.51 1 790  
A PHE   791  2 98.69 1 791  
A LYS   792  2 93.04 1 792  
A ILE   793  2 97.04 1 793  
A GLU   794  2 92.13 1 794  
A PHE   795  2 98.63 1 795  
A GLU   796  2 93.06 1 796  
A ALA   797  2 98.78 1 797  
A VAL   798  2 98.35 1 798  
A TYR   799  2 98.67 1 799  
A LYS   800  2 93.68 1 800  
A ASN   801  2 95.18 1 801  
A LEU   802  2 98.00 1 802  
A ILE   803  2 97.05 1 803  
A MET   804  2 94.65 1 804  
A GLN   805  2 93.85 1 805  
A SER   806  2 93.67 1 806  
A LYS   807  2 90.64 1 807  
A LYS   808  2 90.94 1 808  
A LYS   809  2 90.65 1 809  
A TYR   810  2 97.38 1 810  
A THR   811  2 96.82 1 811  
A THR   812  2 97.30 1 812  
A MET   813  2 94.64 1 813  
A LYS   814  2 96.82 1 814  
A TYR   815  2 98.26 1 815  
A SER   816  2 95.81 1 816  
A ALA   817  2 97.37 1 817  
A SER   818  2 94.89 1 818  
A SER   819  2 95.51 1 819  
A ASN   820  2 94.22 1 820  
A SER   821  2 96.49 1 821  
A LYS   822  2 87.07 1 822  
A SER   823  2 92.39 1 823  
A VAL   824  2 92.11 1 824  
A PRO   825  2 96.61 1 825  
A GLU   826  2 91.68 1 826  
A ARG   827  2 95.18 1 827  
A ILE   828  2 94.10 1 828  
A ASN   829  2 94.41 1 829  
A LYS   830  2 92.18 1 830  
A GLY   831  2 92.85 1 831  
A THR   832  2 93.34 1 832  
A SER   833  2 93.57 1 833  
A GLU   834  2 93.66 1 834  
A THR   835  2 88.23 1 835  
A ARG   836  2 86.28 1 836  
A ARG   837  2 79.36 1 837  
A ASP   838  2 89.58 1 838  
A VAL   839  2 93.41 1 839  
A SER   840  2 96.07 1 840  
A LYS   841  2 87.00 1 841  
A PHE   842  2 97.91 1 842  
A HIS   843  2 96.05 1 843  
A LYS   844  2 94.20 1 844  
A ASN   845  2 95.11 1 845  
A MET   846  2 96.33 1 846  
A ILE   847  2 96.65 1 847  
A LYS   848  2 94.00 1 848  
A THR   849  2 95.53 1 849  
A TYR   850  2 97.31 1 850  
A LYS   851  2 96.73 1 851  
A THR   852  2 95.17 1 852  
A ARG   853  2 88.13 1 853  
A LEU   854  2 94.58 1 854  
A SER   855  2 94.99 1 855  
A GLU   856  2 89.79 1 856  
A MET   857  2 86.96 1 857  
A LEU   858  2 92.22 1 858  
A SER   859  2 92.50 1 859  
A GLU   860  2 87.09 1 860  
A GLY   861  2 87.19 1 861  
A ARG   862  2 75.07 1 862  
A MET   863  2 73.17 1 863  
A ASN   864  2 69.22 1 864  
A SER   865  2 78.80 1 865  
A ASN   866  2 85.45 1 866  
A GLN   867  2 86.19 1 867  
A VAL   868  2 91.33 1 868  
A CYS   869  2 92.83 1 869  
A ILE   870  2 93.29 1 870  
A ASP   871  2 91.82 1 871  
A ILE   872  2 94.81 1 872  
A LEU   873  2 96.68 1 873  
A ARG   874  2 82.90 1 874  
A SER   875  2 95.72 1 875  
A LEU   876  2 97.79 1 876  
A GLU   877  2 96.18 1 877  
A THR   878  2 95.45 1 878  
A ASP   879  2 96.69 1 879  
A LEU   880  2 97.88 1 880  
A ARG   881  2 88.07 1 881  
A SER   882  2 95.63 1 882  
A GLU   883  2 94.07 1 883  
A PHE   884  2 97.00 1 884  
A ASP   885  2 94.26 1 885  
A SER   886  2 93.79 1 886  
A ARG   887  2 88.67 1 887  
A SER   888  2 92.82 1 888  
A SER   889  2 95.83 1 889  
A PRO   890  2 94.84 1 890  
A LEU   891  2 94.98 1 891  
A GLU   892  2 83.11 1 892  
A LEU   893  2 95.07 1 893  
A PHE   894  2 97.92 1 894  
A MET   895  2 93.12 1 895  
A LEU   896  2 95.58 1 896  
A SER   897  2 90.67 1 897  
A ARG   898  2 89.11 1 898  
A MET   899  2 82.34 1 899  
A HIS   900  2 87.78 1 900  
A HIS   901  2 82.20 1 901  
A SER   902  2 77.85 1 902  
A ASN   903  2 75.27 1 903  
A TYR   904  2 83.50 1 904  
A LYS   905  2 72.88 1 905  
A SER   906  2 82.11 1 906  
A ALA   907  2 82.84 1 907  
A ASP   908  2 82.62 1 908  
A ASN   909  2 87.84 1 909  
A PRO   910  2 91.00 1 910  
A ASN   911  2 90.34 1 911  
A MET   912  2 86.71 1 912  
A TYR   913  2 88.28 1 913  
A LEU   914  2 93.56 1 914  
A VAL   915  2 94.12 1 915  
A THR   916  2 90.35 1 916  
A GLU   917  2 88.02 1 917  
A TYR   918  2 94.40 1 918  
A ASN   919  2 89.87 1 919  
A LYS   920  2 82.96 1 920  
A ASN   921  2 86.48 1 921  
A ASN   922  2 82.86 1 922  
A PRO   923  2 77.13 1 923  
A GLU   924  2 68.26 1 924  
A THR   925  2 79.54 1 925  
A ILE   926  2 86.73 1 926  
A GLU   927  2 72.12 1 927  
A LEU   928  2 74.81 1 928  
A GLY   929  2 77.14 1 929  
A GLU   930  2 74.08 1 930  
A ARG   931  2 80.58 1 931  
A TYR   932  2 92.58 1 932  
A TYR   933  2 88.34 1 933  
A PHE   934  2 96.78 1 934  
A ALA   935  2 97.96 1 935  
A TYR   936  2 96.72 1 936  
A ILE   937  2 96.72 1 937  
A CYS   938  2 97.63 1 938  
A PRO   939  2 97.30 1 939  
A ALA   940  2 96.25 1 940  
A ASN   941  2 90.03 1 941  
A VAL   942  2 95.04 1 942  
A PRO   943  2 96.34 1 943  
A TRP   944  2 94.39 1 944  
A THR   945  2 93.19 1 945  
A LYS   946  2 89.70 1 946  
A LYS   947  2 79.75 1 947  
A LEU   948  2 91.82 1 948  
A VAL   949  2 89.16 1 949  
A ASN   950  2 88.37 1 950  
A ILE   951  2 89.87 1 951  
A LYS   952  2 88.50 1 952  
A THR   953  2 91.84 1 953  
A TYR   954  2 96.21 1 954  
A GLU   955  2 95.29 1 955  
A THR   956  2 95.40 1 956  
A ILE   957  2 96.25 1 957  
A ILE   958  2 94.49 1 958  
A ASP   959  2 85.64 1 959  
A ARG   960  2 66.11 1 960  
A SER   961  2 80.69 1 961  
A PHE   962  2 93.01 1 962  
A LYS   963  2 81.44 1 963  
A LEU   964  2 94.15 1 964  
A GLY   965  2 95.26 1 965  
A SER   966  2 93.42 1 966  
A ASP   967  2 92.25 1 967  
A GLN   968  2 94.98 1 968  
A ARG   969  2 96.06 1 969  
A ILE   970  2 96.02 1 970  
A PHE   971  2 97.06 1 971  
A TYR   972  2 97.61 1 972  
A GLU   973  2 96.98 1 973  
A VAL   974  2 96.82 1 974  
A TYR   975  2 97.81 1 975  
A PHE   976  2 98.15 1 976  
A LYS   977  2 94.01 1 977  
A ARG   978  2 92.04 1 978  
A LEU   979  2 97.56 1 979  
A THR   980  2 97.01 1 980  
A SER   981  2 94.91 1 981  
A GLU   982  2 95.66 1 982  
A ILE   983  2 96.70 1 983  
A VAL   984  2 95.29 1 984  
A ASN   985  2 93.41 1 985  
A LEU   986  2 94.06 1 986  
A LEU   987  2 93.63 1 987  
A ASP   988  2 83.46 1 988  
A ASN   989  2 89.37 1 989  
A LYS   990  2 86.68 1 990  
A VAL   991  2 94.00 1 991  
A LEU   992  2 91.78 1 992  
A CYS   993  2 97.02 1 993  
A ILE   994  2 96.40 1 994  
A SER   995  2 95.23 1 995  
A PHE   996  2 97.06 1 996  
A PHE   997  2 97.38 1 997  
A GLU   998  2 91.38 1 998  
A ARG   999  2 89.57 1 999  
A MET   1000 2 94.63 1 1000 
A PHE   1001 2 97.09 1 1001 
A GLY   1002 2 94.86 1 1002 
A SER   1003 2 92.76 1 1003 
A LYS   1004 2 86.17 1 1004 
A PRO   1005 2 95.44 1 1005 
A THR   1006 2 88.54 1 1006 
A PHE   1007 2 93.19 1 1007 
A TYR   1008 2 76.51 1 1008 
A GLU   1009 2 65.47 1 1009 
A ALA   1010 2 58.05 1 1010 
B LIG_B .    2 69.86 1 1011 
C DA    1    2 68.73 1 1012 
C DG    2    2 71.90 1 1013 
C DC    3    2 72.34 1 1014 
C DT    4    2 75.56 1 1015 
C DA    5    2 76.53 1 1016 
C DT    6    2 76.58 1 1017 
C DG    7    2 75.90 1 1018 
C DA    8    2 73.69 1 1019 
C DC    9    2 73.19 1 1020 
C DC    10   2 72.30 1 1021 
C DA    11   2 72.78 1 1022 
C DT    12   2 72.23 1 1023 
C DG    13   2 73.05 1 1024 
C DA    14   2 71.20 1 1025 
C DT    15   2 74.45 1 1026 
C DT    16   2 75.68 1 1027 
C DA    17   2 77.78 1 1028 
C DC    18   2 77.98 1 1029 
C DG    19   2 78.25 1 1030 
C DA    20   2 76.03 1 1031 
C DA    21   2 74.32 1 1032 
C DT    22   2 72.21 1 1033 
C DT    23   2 72.27 1 1034 
C DG    24   2 72.81 1 1035 
C DC    25   2 68.99 1 1036 
D DC    1    2 34.85 1 1037 
D DT    2    2 32.82 1 1038 
D DG    3    2 32.75 1 1039 
D DC    4    2 34.15 1 1040 
D DA    5    2 36.93 1 1041 
D DC    6    2 38.38 1 1042 
D DG    7    2 41.71 1 1043 
D DA    8    2 46.16 1 1044 
D DA    9    2 50.71 1 1045 
D DT    10   2 54.07 1 1046 
D DT    11   2 59.35 1 1047 
D DA    12   2 64.86 1 1048 
D DA    13   2 69.38 1 1049 
D DG    14   2 69.61 1 1050 
D DC    15   2 70.56 1 1051 
D DA    16   2 70.53 1 1052 
D DA    17   2 71.47 1 1053 
D DT    18   2 72.69 1 1054 
D DT    19   2 77.14 1 1055 
D DC    20   2 77.77 1 1056 
D DG    21   2 80.49 1 1057 
D DT    22   2 78.42 1 1058 
D DA    23   2 77.57 1 1059 
D DA    24   2 74.71 1 1060 
D DT    25   2 73.61 1 1061 
D DC    26   2 70.49 1 1062 
D DA    27   2 69.14 1 1063 
D DT    28   2 71.09 1 1064 
D DG    29   2 73.92 1 1065 
D DG    30   2 74.92 1 1066 
D DT    31   2 75.81 1 1067 
D DC    32   2 76.35 1 1068 
D DA    33   2 77.44 1 1069 
D DT    34   2 77.82 1 1070 
D DA    35   2 76.79 1 1071 
D DG    36   2 76.88 1 1072 
D DC    37   2 73.16 1 1073 
D DT    38   2 68.29 1 1074 
#
_ma_software_group.group_id    1
_ma_software_group.ordinal_id  1
_ma_software_group.software_id 1
#
loop_
_ma_target_entity.data_id
_ma_target_entity.entity_id
_ma_target_entity.origin
1 1 . 
1 2 . 
1 3 . 
1 4 . 
#
loop_
_ma_target_entity_instance.asym_id
_ma_target_entity_instance.details
_ma_target_entity_instance.entity_id
A . 1 
B . 2 
C . 3 
D . 4 
#
loop_
_pdbx_data_usage.details
_pdbx_data_usage.id
_pdbx_data_usage.type
_pdbx_data_usage.url
;Non-commercial use only, by using this file you agree to the terms of use found
at https://github.com/google-deepmind/alphafold3/blob/main/OUTPUT_TERMS_OF_USE.md.
To request access to the AlphaFold 3 model parameters, follow the process set
out at https://github.com/google-deepmind/alphafold3. You may only use these if
received directly from Google. Use is subject to terms of use available at
https://github.com/google-deepmind/alphafold3/blob/main/WEIGHTS_TERMS_OF_USE.md.
;
1 license    https://github.com/google-deepmind/alphafold3/blob/main/OUTPUT_TERMS_OF_USE.md 
;AlphaFold 3 and its output are not intended for, have not been validated for,
and are not approved for clinical use. They are provided "as-is" without any
warranty of any kind, whether expressed or implied. No warranty is given that
use shall not infringe the rights of any third party.
;
2 disclaimer ?                                                                              
#
_pdbx_nonpoly_scheme.asym_id       B
_pdbx_nonpoly_scheme.auth_seq_num  1
_pdbx_nonpoly_scheme.entity_id     2
_pdbx_nonpoly_scheme.mon_id        LIG_B
_pdbx_nonpoly_scheme.pdb_ins_code  .
_pdbx_nonpoly_scheme.pdb_seq_num   1
_pdbx_nonpoly_scheme.pdb_strand_id B
#
loop_
_pdbx_poly_seq_scheme.asym_id
_pdbx_poly_seq_scheme.auth_seq_num
_pdbx_poly_seq_scheme.entity_id
_pdbx_poly_seq_scheme.hetero
_pdbx_poly_seq_scheme.mon_id
_pdbx_poly_seq_scheme.pdb_ins_code
_pdbx_poly_seq_scheme.pdb_seq_num
_pdbx_poly_seq_scheme.pdb_strand_id
_pdbx_poly_seq_scheme.seq_id
A 1    1 n GLY . 1    A 1    
A 2    1 n ALA . 2    A 2    
A 3    1 n MET . 3    A 3    
A 4    1 n ASP . 4    A 4    
A 5    1 n PRO . 5    A 5    
A 6    1 n ASP . 6    A 6    
A 7    1 n VAL . 7    A 7    
A 8    1 n ARG . 8    A 8    
A 9    1 n CYS . 9    A 9    
A 10   1 n ILE . 10   A 10   
A 11   1 n ASN . 11   A 11   
A 12   1 n TRP . 12   A 12   
A 13   1 n PHE . 13   A 13   
A 14   1 n GLU . 14   A 14   
A 15   1 n SER . 15   A 15   
A 16   1 n HIS . 16   A 16   
A 17   1 n GLY . 17   A 17   
A 18   1 n GLU . 18   A 18   
A 19   1 n ASN . 19   A 19   
A 20   1 n ARG . 20   A 20   
A 21   1 n PHE . 21   A 21   
A 22   1 n LEU . 22   A 22   
A 23   1 n TYR . 23   A 23   
A 24   1 n LEU . 24   A 24   
A 25   1 n LYS . 25   A 25   
A 26   1 n SER . 26   A 26   
A 27   1 n ARG . 27   A 27   
A 28   1 n CYS . 28   A 28   
A 29   1 n ARG . 29   A 29   
A 30   1 n ASN . 30   A 30   
A 31   1 n GLY . 31   A 31   
A 32   1 n GLU . 32   A 32   
A 33   1 n THR . 33   A 33   
A 34   1 n VAL . 34   A 34   
A 35   1 n PHE . 35   A 35   
A 36   1 n ILE . 36   A 36   
A 37   1 n ARG . 37   A 37   
A 38   1 n PHE . 38   A 38   
A 39   1 n PRO . 39   A 39   
A 40   1 n HIS . 40   A 40   
A 41   1 n TYR . 41   A 41   
A 42   1 n PHE . 42   A 42   
A 43   1 n TYR . 43   A 43   
A 44   1 n TYR . 44   A 44   
A 45   1 n VAL . 45   A 45   
A 46   1 n VAL . 46   A 46   
A 47   1 n THR . 47   A 47   
A 48   1 n ASP . 48   A 48   
A 49   1 n GLU . 49   A 49   
A 50   1 n ILE . 50   A 50   
A 51   1 n TYR . 51   A 51   
A 52   1 n GLN . 52   A 52   
A 53   1 n SER . 53   A 53   
A 54   1 n LEU . 54   A 54   
A 55   1 n SER . 55   A 55   
A 56   1 n PRO . 56   A 56   
A 57   1 n PRO . 57   A 57   
A 58   1 n PRO . 58   A 58   
A 59   1 n PHE . 59   A 59   
A 60   1 n ASN . 60   A 60   
A 61   1 n ALA . 61   A 61   
A 62   1 n ARG . 62   A 62   
A 63   1 n PRO . 63   A 63   
A 64   1 n LEU . 64   A 64   
A 65   1 n GLY . 65   A 65   
A 66   1 n LYS . 66   A 66   
A 67   1 n MET . 67   A 67   
A 68   1 n ARG . 68   A 68   
A 69   1 n THR . 69   A 69   
A 70   1 n ILE . 70   A 70   
A 71   1 n ASP . 71   A 71   
A 72   1 n ILE . 72   A 72   
A 73   1 n ASP . 73   A 73   
A 74   1 n GLU . 74   A 74   
A 75   1 n THR . 75   A 75   
A 76   1 n ILE . 76   A 76   
A 77   1 n SER . 77   A 77   
A 78   1 n TYR . 78   A 78   
A 79   1 n ASN . 79   A 79   
A 80   1 n LEU . 80   A 80   
A 81   1 n ASP . 81   A 81   
A 82   1 n ILE . 82   A 82   
A 83   1 n LYS . 83   A 83   
A 84   1 n ASP . 84   A 84   
A 85   1 n ARG . 85   A 85   
A 86   1 n LYS . 86   A 86   
A 87   1 n CYS . 87   A 87   
A 88   1 n SER . 88   A 88   
A 89   1 n VAL . 89   A 89   
A 90   1 n ALA . 90   A 90   
A 91   1 n ASP . 91   A 91   
A 92   1 n MET . 92   A 92   
A 93   1 n TRP . 93   A 93   
A 94   1 n LEU . 94   A 94   
A 95   1 n ILE . 95   A 95   
A 96   1 n GLU . 96   A 96   
A 97   1 n GLU . 97   A 97   
A 98   1 n PRO . 98   A 98   
A 99   1 n LYS . 99   A 99   
A 100  1 n LYS . 100  A 100  
A 101  1 n ARG . 101  A 101  
A 102  1 n SER . 102  A 102  
A 103  1 n ILE . 103  A 103  
A 104  1 n GLN . 104  A 104  
A 105  1 n ASN . 105  A 105  
A 106  1 n ALA . 106  A 106  
A 107  1 n THR . 107  A 107  
A 108  1 n MET . 108  A 108  
A 109  1 n ASP . 109  A 109  
A 110  1 n GLU . 110  A 110  
A 111  1 n PHE . 111  A 111  
A 112  1 n LEU . 112  A 112  
A 113  1 n ASN . 113  A 113  
A 114  1 n ILE . 114  A 114  
A 115  1 n SER . 115  A 115  
A 116  1 n TRP . 116  A 116  
A 117  1 n PHE . 117  A 117  
A 118  1 n TYR . 118  A 118  
A 119  1 n ILE . 119  A 119  
A 120  1 n SER . 120  A 120  
A 121  1 n ASN . 121  A 121  
A 122  1 n GLY . 122  A 122  
A 123  1 n ILE . 123  A 123  
A 124  1 n SER . 124  A 124  
A 125  1 n PRO . 125  A 125  
A 126  1 n ASP . 126  A 126  
A 127  1 n GLY . 127  A 127  
A 128  1 n CYS . 128  A 128  
A 129  1 n TYR . 129  A 129  
A 130  1 n SER . 130  A 130  
A 131  1 n LEU . 131  A 131  
A 132  1 n ASP . 132  A 132  
A 133  1 n GLU . 133  A 133  
A 134  1 n GLN . 134  A 134  
A 135  1 n TYR . 135  A 135  
A 136  1 n LEU . 136  A 136  
A 137  1 n THR . 137  A 137  
A 138  1 n LYS . 138  A 138  
A 139  1 n ILE . 139  A 139  
A 140  1 n ASN . 140  A 140  
A 141  1 n ASN . 141  A 141  
A 142  1 n GLY . 142  A 142  
A 143  1 n CYS . 143  A 143  
A 144  1 n TYR . 144  A 144  
A 145  1 n HIS . 145  A 145  
A 146  1 n CYS . 146  A 146  
A 147  1 n ASP . 147  A 147  
A 148  1 n ASP . 148  A 148  
A 149  1 n PRO . 149  A 149  
A 150  1 n ARG . 150  A 150  
A 151  1 n ASN . 151  A 151  
A 152  1 n CYS . 152  A 152  
A 153  1 n PHE . 153  A 153  
A 154  1 n ALA . 154  A 154  
A 155  1 n LYS . 155  A 155  
A 156  1 n LYS . 156  A 156  
A 157  1 n ILE . 157  A 157  
A 158  1 n PRO . 158  A 158  
A 159  1 n ARG . 159  A 159  
A 160  1 n PHE . 160  A 160  
A 161  1 n ASP . 161  A 161  
A 162  1 n ILE . 162  A 162  
A 163  1 n PRO . 163  A 163  
A 164  1 n ARG . 164  A 164  
A 165  1 n SER . 165  A 165  
A 166  1 n TYR . 166  A 166  
A 167  1 n LEU . 167  A 167  
A 168  1 n PHE . 168  A 168  
A 169  1 n LEU . 169  A 169  
A 170  1 n ASP . 170  A 170  
A 171  1 n ILE . 171  A 171  
A 172  1 n GLU . 172  A 172  
A 173  1 n CYS . 173  A 173  
A 174  1 n HIS . 174  A 174  
A 175  1 n PHE . 175  A 175  
A 176  1 n ASP . 176  A 176  
A 177  1 n LYS . 177  A 177  
A 178  1 n LYS . 178  A 178  
A 179  1 n PHE . 179  A 179  
A 180  1 n PRO . 180  A 180  
A 181  1 n SER . 181  A 181  
A 182  1 n VAL . 182  A 182  
A 183  1 n PHE . 183  A 183  
A 184  1 n ILE . 184  A 184  
A 185  1 n ASN . 185  A 185  
A 186  1 n PRO . 186  A 186  
A 187  1 n ILE . 187  A 187  
A 188  1 n SER . 188  A 188  
A 189  1 n HIS . 189  A 189  
A 190  1 n THR . 190  A 190  
A 191  1 n SER . 191  A 191  
A 192  1 n TYR . 192  A 192  
A 193  1 n CYS . 193  A 193  
A 194  1 n TYR . 194  A 194  
A 195  1 n ILE . 195  A 195  
A 196  1 n ASP . 196  A 196  
A 197  1 n LEU . 197  A 197  
A 198  1 n SER . 198  A 198  
A 199  1 n GLY . 199  A 199  
A 200  1 n LYS . 200  A 200  
A 201  1 n ARG . 201  A 201  
A 202  1 n LEU . 202  A 202  
A 203  1 n LEU . 203  A 203  
A 204  1 n PHE . 204  A 204  
A 205  1 n THR . 205  A 205  
A 206  1 n LEU . 206  A 206  
A 207  1 n ILE . 207  A 207  
A 208  1 n ASN . 208  A 208  
A 209  1 n GLU . 209  A 209  
A 210  1 n GLU . 210  A 210  
A 211  1 n MET . 211  A 211  
A 212  1 n LEU . 212  A 212  
A 213  1 n THR . 213  A 213  
A 214  1 n GLU . 214  A 214  
A 215  1 n GLN . 215  A 215  
A 216  1 n GLU . 216  A 216  
A 217  1 n ILE . 217  A 217  
A 218  1 n GLN . 218  A 218  
A 219  1 n GLU . 219  A 219  
A 220  1 n ALA . 220  A 220  
A 221  1 n VAL . 221  A 221  
A 222  1 n ASP . 222  A 222  
A 223  1 n ARG . 223  A 223  
A 224  1 n GLY . 224  A 224  
A 225  1 n CYS . 225  A 225  
A 226  1 n LEU . 226  A 226  
A 227  1 n ARG . 227  A 227  
A 228  1 n ILE . 228  A 228  
A 229  1 n GLN . 229  A 229  
A 230  1 n SER . 230  A 230  
A 231  1 n LEU . 231  A 231  
A 232  1 n MET . 232  A 232  
A 233  1 n GLU . 233  A 233  
A 234  1 n MET . 234  A 234  
A 235  1 n ASP . 235  A 235  
A 236  1 n TYR . 236  A 236  
A 237  1 n GLU . 237  A 237  
A 238  1 n ARG . 238  A 238  
A 239  1 n GLU . 239  A 239  
A 240  1 n LEU . 240  A 240  
A 241  1 n VAL . 241  A 241  
A 242  1 n LEU . 242  A 242  
A 243  1 n CYS . 243  A 243  
A 244  1 n SER . 244  A 244  
A 245  1 n GLU . 245  A 245  
A 246  1 n ILE . 246  A 246  
A 247  1 n VAL . 247  A 247  
A 248  1 n LEU . 248  A 248  
A 249  1 n LEU . 249  A 249  
A 250  1 n ARG . 250  A 250  
A 251  1 n ILE . 251  A 251  
A 252  1 n ALA . 252  A 252  
A 253  1 n LYS . 253  A 253  
A 254  1 n GLN . 254  A 254  
A 255  1 n LEU . 255  A 255  
A 256  1 n LEU . 256  A 256  
A 257  1 n GLU . 257  A 257  
A 258  1 n LEU . 258  A 258  
A 259  1 n THR . 259  A 259  
A 260  1 n PHE . 260  A 260  
A 261  1 n ASP . 261  A 261  
A 262  1 n TYR . 262  A 262  
A 263  1 n VAL . 263  A 263  
A 264  1 n VAL . 264  A 264  
A 265  1 n THR . 265  A 265  
A 266  1 n PHE . 266  A 266  
A 267  1 n ASN . 267  A 267  
A 268  1 n GLY . 268  A 268  
A 269  1 n HIS . 269  A 269  
A 270  1 n ASN . 270  A 270  
A 271  1 n PHE . 271  A 271  
A 272  1 n ASP . 272  A 272  
A 273  1 n LEU . 273  A 273  
A 274  1 n ARG . 274  A 274  
A 275  1 n TYR . 275  A 275  
A 276  1 n ILE . 276  A 276  
A 277  1 n THR . 277  A 277  
A 278  1 n ASN . 278  A 278  
A 279  1 n ARG . 279  A 279  
A 280  1 n LEU . 280  A 280  
A 281  1 n GLU . 281  A 281  
A 282  1 n LEU . 282  A 282  
A 283  1 n LEU . 283  A 283  
A 284  1 n THR . 284  A 284  
A 285  1 n GLY . 285  A 285  
A 286  1 n GLU . 286  A 286  
A 287  1 n LYS . 287  A 287  
A 288  1 n ILE . 288  A 288  
A 289  1 n ILE . 289  A 289  
A 290  1 n PHE . 290  A 290  
A 291  1 n ARG . 291  A 291  
A 292  1 n SER . 292  A 292  
A 293  1 n PRO . 293  A 293  
A 294  1 n ASP . 294  A 294  
A 295  1 n LYS . 295  A 295  
A 296  1 n LYS . 296  A 296  
A 297  1 n GLU . 297  A 297  
A 298  1 n ALA . 298  A 298  
A 299  1 n VAL . 299  A 299  
A 300  1 n HIS . 300  A 300  
A 301  1 n LEU . 301  A 301  
A 302  1 n CYS . 302  A 302  
A 303  1 n ILE . 303  A 303  
A 304  1 n TYR . 304  A 304  
A 305  1 n GLU . 305  A 305  
A 306  1 n ARG . 306  A 306  
A 307  1 n ASN . 307  A 307  
A 308  1 n GLN . 308  A 308  
A 309  1 n SER . 309  A 309  
A 310  1 n SER . 310  A 310  
A 311  1 n HIS . 311  A 311  
A 312  1 n LYS . 312  A 312  
A 313  1 n GLY . 313  A 313  
A 314  1 n VAL . 314  A 314  
A 315  1 n GLY . 315  A 315  
A 316  1 n GLY . 316  A 316  
A 317  1 n MET . 317  A 317  
A 318  1 n ALA . 318  A 318  
A 319  1 n ASN . 319  A 319  
A 320  1 n THR . 320  A 320  
A 321  1 n THR . 321  A 321  
A 322  1 n PHE . 322  A 322  
A 323  1 n HIS . 323  A 323  
A 324  1 n VAL . 324  A 324  
A 325  1 n ASN . 325  A 325  
A 326  1 n ASN . 326  A 326  
A 327  1 n ASN . 327  A 327  
A 328  1 n ASN . 328  A 328  
A 329  1 n GLY . 329  A 329  
A 330  1 n THR . 330  A 330  
A 331  1 n ILE . 331  A 331  
A 332  1 n PHE . 332  A 332  
A 333  1 n PHE . 333  A 333  
A 334  1 n ASP . 334  A 334  
A 335  1 n LEU . 335  A 335  
A 336  1 n TYR . 336  A 336  
A 337  1 n SER . 337  A 337  
A 338  1 n PHE . 338  A 338  
A 339  1 n ILE . 339  A 339  
A 340  1 n GLN . 340  A 340  
A 341  1 n LYS . 341  A 341  
A 342  1 n SER . 342  A 342  
A 343  1 n GLU . 343  A 343  
A 344  1 n LYS . 344  A 344  
A 345  1 n LEU . 345  A 345  
A 346  1 n ASP . 346  A 346  
A 347  1 n SER . 347  A 347  
A 348  1 n TYR . 348  A 348  
A 349  1 n LYS . 349  A 349  
A 350  1 n LEU . 350  A 350  
A 351  1 n ASP . 351  A 351  
A 352  1 n SER . 352  A 352  
A 353  1 n ILE . 353  A 353  
A 354  1 n SER . 354  A 354  
A 355  1 n LYS . 355  A 355  
A 356  1 n ASN . 356  A 356  
A 357  1 n ALA . 357  A 357  
A 358  1 n PHE . 358  A 358  
A 359  1 n SER . 359  A 359  
A 360  1 n CYS . 360  A 360  
A 361  1 n MET . 361  A 361  
A 362  1 n GLY . 362  A 362  
A 363  1 n LYS . 363  A 363  
A 364  1 n VAL . 364  A 364  
A 365  1 n LEU . 365  A 365  
A 366  1 n ASN . 366  A 366  
A 367  1 n ARG . 367  A 367  
A 368  1 n GLY . 368  A 368  
A 369  1 n VAL . 369  A 369  
A 370  1 n ARG . 370  A 370  
A 371  1 n GLU . 371  A 371  
A 372  1 n MET . 372  A 372  
A 373  1 n THR . 373  A 373  
A 374  1 n PHE . 374  A 374  
A 375  1 n ILE . 375  A 375  
A 376  1 n GLY . 376  A 376  
A 377  1 n ASP . 377  A 377  
A 378  1 n ASP . 378  A 378  
A 379  1 n THR . 379  A 379  
A 380  1 n THR . 380  A 380  
A 381  1 n ASP . 381  A 381  
A 382  1 n ALA . 382  A 382  
A 383  1 n LYS . 383  A 383  
A 384  1 n GLY . 384  A 384  
A 385  1 n LYS . 385  A 385  
A 386  1 n ALA . 386  A 386  
A 387  1 n ALA . 387  A 387  
A 388  1 n ALA . 388  A 388  
A 389  1 n PHE . 389  A 389  
A 390  1 n ALA . 390  A 390  
A 391  1 n LYS . 391  A 391  
A 392  1 n VAL . 392  A 392  
A 393  1 n LEU . 393  A 393  
A 394  1 n THR . 394  A 394  
A 395  1 n THR . 395  A 395  
A 396  1 n GLY . 396  A 396  
A 397  1 n ASN . 397  A 397  
A 398  1 n TYR . 398  A 398  
A 399  1 n VAL . 399  A 399  
A 400  1 n THR . 400  A 400  
A 401  1 n VAL . 401  A 401  
A 402  1 n ASP . 402  A 402  
A 403  1 n GLU . 403  A 403  
A 404  1 n ASP . 404  A 404  
A 405  1 n ILE . 405  A 405  
A 406  1 n ILE . 406  A 406  
A 407  1 n CYS . 407  A 407  
A 408  1 n LYS . 408  A 408  
A 409  1 n VAL . 409  A 409  
A 410  1 n ILE . 410  A 410  
A 411  1 n ARG . 411  A 411  
A 412  1 n LYS . 412  A 412  
A 413  1 n ASP . 413  A 413  
A 414  1 n ILE . 414  A 414  
A 415  1 n TRP . 415  A 415  
A 416  1 n GLU . 416  A 416  
A 417  1 n ASN . 417  A 417  
A 418  1 n GLY . 418  A 418  
A 419  1 n PHE . 419  A 419  
A 420  1 n LYS . 420  A 420  
A 421  1 n VAL . 421  A 421  
A 422  1 n VAL . 422  A 422  
A 423  1 n LEU . 423  A 423  
A 424  1 n LEU . 424  A 424  
A 425  1 n CYS . 425  A 425  
A 426  1 n PRO . 426  A 426  
A 427  1 n THR . 427  A 427  
A 428  1 n LEU . 428  A 428  
A 429  1 n PRO . 429  A 429  
A 430  1 n ASN . 430  A 430  
A 431  1 n ASP . 431  A 431  
A 432  1 n THR . 432  A 432  
A 433  1 n TYR . 433  A 433  
A 434  1 n LYS . 434  A 434  
A 435  1 n LEU . 435  A 435  
A 436  1 n SER . 436  A 436  
A 437  1 n PHE . 437  A 437  
A 438  1 n GLY . 438  A 438  
A 439  1 n LYS . 439  A 439  
A 440  1 n ASP . 440  A 440  
A 441  1 n ASP . 441  A 441  
A 442  1 n VAL . 442  A 442  
A 443  1 n ASP . 443  A 443  
A 444  1 n LEU . 444  A 444  
A 445  1 n ALA . 445  A 445  
A 446  1 n GLN . 446  A 446  
A 447  1 n MET . 447  A 447  
A 448  1 n TYR . 448  A 448  
A 449  1 n LYS . 449  A 449  
A 450  1 n ASP . 450  A 450  
A 451  1 n TYR . 451  A 451  
A 452  1 n ASN . 452  A 452  
A 453  1 n LEU . 453  A 453  
A 454  1 n ASN . 454  A 454  
A 455  1 n ILE . 455  A 455  
A 456  1 n ALA . 456  A 456  
A 457  1 n LEU . 457  A 457  
A 458  1 n ASP . 458  A 458  
A 459  1 n MET . 459  A 459  
A 460  1 n ALA . 460  A 460  
A 461  1 n ARG . 461  A 461  
A 462  1 n TYR . 462  A 462  
A 463  1 n CYS . 463  A 463  
A 464  1 n ILE . 464  A 464  
A 465  1 n HIS . 465  A 465  
A 466  1 n ASP . 466  A 466  
A 467  1 n ALA . 467  A 467  
A 468  1 n CYS . 468  A 468  
A 469  1 n LEU . 469  A 469  
A 470  1 n CYS . 470  A 470  
A 471  1 n GLN . 471  A 471  
A 472  1 n TYR . 472  A 472  
A 473  1 n LEU . 473  A 473  
A 474  1 n TRP . 474  A 474  
A 475  1 n GLU . 475  A 475  
A 476  1 n TYR . 476  A 476  
A 477  1 n TYR . 477  A 477  
A 478  1 n GLY . 478  A 478  
A 479  1 n VAL . 479  A 479  
A 480  1 n GLU . 480  A 480  
A 481  1 n THR . 481  A 481  
A 482  1 n LYS . 482  A 482  
A 483  1 n THR . 483  A 483  
A 484  1 n ASP . 484  A 484  
A 485  1 n ALA . 485  A 485  
A 486  1 n GLY . 486  A 486  
A 487  1 n ALA . 487  A 487  
A 488  1 n SER . 488  A 488  
A 489  1 n THR . 489  A 489  
A 490  1 n TYR . 490  A 490  
A 491  1 n VAL . 491  A 491  
A 492  1 n LEU . 492  A 492  
A 493  1 n PRO . 493  A 493  
A 494  1 n GLN . 494  A 494  
A 495  1 n SER . 495  A 495  
A 496  1 n MET . 496  A 496  
A 497  1 n VAL . 497  A 497  
A 498  1 n PHE . 498  A 498  
A 499  1 n GLU . 499  A 499  
A 500  1 n TYR . 500  A 500  
A 501  1 n ARG . 501  A 501  
A 502  1 n ALA . 502  A 502  
A 503  1 n SER . 503  A 503  
A 504  1 n THR . 504  A 504  
A 505  1 n VAL . 505  A 505  
A 506  1 n ILE . 506  A 506  
A 507  1 n LYS . 507  A 507  
A 508  1 n GLY . 508  A 508  
A 509  1 n PRO . 509  A 509  
A 510  1 n LEU . 510  A 510  
A 511  1 n LEU . 511  A 511  
A 512  1 n LYS . 512  A 512  
A 513  1 n LEU . 513  A 513  
A 514  1 n LEU . 514  A 514  
A 515  1 n LEU . 515  A 515  
A 516  1 n GLU . 516  A 516  
A 517  1 n THR . 517  A 517  
A 518  1 n LYS . 518  A 518  
A 519  1 n THR . 519  A 519  
A 520  1 n ILE . 520  A 520  
A 521  1 n LEU . 521  A 521  
A 522  1 n VAL . 522  A 522  
A 523  1 n ARG . 523  A 523  
A 524  1 n SER . 524  A 524  
A 525  1 n GLU . 525  A 525  
A 526  1 n THR . 526  A 526  
A 527  1 n LYS . 527  A 527  
A 528  1 n GLN . 528  A 528  
A 529  1 n LYS . 529  A 529  
A 530  1 n PHE . 530  A 530  
A 531  1 n PRO . 531  A 531  
A 532  1 n TYR . 532  A 532  
A 533  1 n GLU . 533  A 533  
A 534  1 n GLY . 534  A 534  
A 535  1 n GLY . 535  A 535  
A 536  1 n LYS . 536  A 536  
A 537  1 n VAL . 537  A 537  
A 538  1 n PHE . 538  A 538  
A 539  1 n ALA . 539  A 539  
A 540  1 n PRO . 540  A 540  
A 541  1 n LYS . 541  A 541  
A 542  1 n GLN . 542  A 542  
A 543  1 n LYS . 543  A 543  
A 544  1 n MET . 544  A 544  
A 545  1 n PHE . 545  A 545  
A 546  1 n SER . 546  A 546  
A 547  1 n ASN . 547  A 547  
A 548  1 n ASN . 548  A 548  
A 549  1 n VAL . 549  A 549  
A 550  1 n LEU . 550  A 550  
A 551  1 n ILE . 551  A 551  
A 552  1 n PHE . 552  A 552  
A 553  1 n ASP . 553  A 553  
A 554  1 n TYR . 554  A 554  
A 555  1 n ASN . 555  A 555  
A 556  1 n SER . 556  A 556  
A 557  1 n LEU . 557  A 557  
A 558  1 n TYR . 558  A 558  
A 559  1 n PRO . 559  A 559  
A 560  1 n ASN . 560  A 560  
A 561  1 n VAL . 561  A 561  
A 562  1 n CYS . 562  A 562  
A 563  1 n ILE . 563  A 563  
A 564  1 n PHE . 564  A 564  
A 565  1 n GLY . 565  A 565  
A 566  1 n ASN . 566  A 566  
A 567  1 n LEU . 567  A 567  
A 568  1 n SER . 568  A 568  
A 569  1 n PRO . 569  A 569  
A 570  1 n GLU . 570  A 570  
A 571  1 n THR . 571  A 571  
A 572  1 n LEU . 572  A 572  
A 573  1 n VAL . 573  A 573  
A 574  1 n GLY . 574  A 574  
A 575  1 n VAL . 575  A 575  
A 576  1 n VAL . 576  A 576  
A 577  1 n VAL . 577  A 577  
A 578  1 n SER . 578  A 578  
A 579  1 n THR . 579  A 579  
A 580  1 n ASN . 580  A 580  
A 581  1 n ARG . 581  A 581  
A 582  1 n LEU . 582  A 582  
A 583  1 n GLU . 583  A 583  
A 584  1 n GLU . 584  A 584  
A 585  1 n GLU . 585  A 585  
A 586  1 n ILE . 586  A 586  
A 587  1 n ASN . 587  A 587  
A 588  1 n ASN . 588  A 588  
A 589  1 n GLN . 589  A 589  
A 590  1 n LEU . 590  A 590  
A 591  1 n LEU . 591  A 591  
A 592  1 n LEU . 592  A 592  
A 593  1 n GLN . 593  A 593  
A 594  1 n LYS . 594  A 594  
A 595  1 n TYR . 595  A 595  
A 596  1 n PRO . 596  A 596  
A 597  1 n PRO . 597  A 597  
A 598  1 n PRO . 598  A 598  
A 599  1 n ARG . 599  A 599  
A 600  1 n TYR . 600  A 600  
A 601  1 n ILE . 601  A 601  
A 602  1 n THR . 602  A 602  
A 603  1 n VAL . 603  A 603  
A 604  1 n HIS . 604  A 604  
A 605  1 n CYS . 605  A 605  
A 606  1 n GLU . 606  A 606  
A 607  1 n PRO . 607  A 607  
A 608  1 n ARG . 608  A 608  
A 609  1 n LEU . 609  A 609  
A 610  1 n PRO . 610  A 610  
A 611  1 n ASN . 611  A 611  
A 612  1 n LEU . 612  A 612  
A 613  1 n ILE . 613  A 613  
A 614  1 n SER . 614  A 614  
A 615  1 n GLU . 615  A 615  
A 616  1 n ILE . 616  A 616  
A 617  1 n ALA . 617  A 617  
A 618  1 n ILE . 618  A 618  
A 619  1 n PHE . 619  A 619  
A 620  1 n ASP . 620  A 620  
A 621  1 n ARG . 621  A 621  
A 622  1 n SER . 622  A 622  
A 623  1 n ILE . 623  A 623  
A 624  1 n GLU . 624  A 624  
A 625  1 n GLY . 625  A 625  
A 626  1 n THR . 626  A 626  
A 627  1 n ILE . 627  A 627  
A 628  1 n PRO . 628  A 628  
A 629  1 n ARG . 629  A 629  
A 630  1 n LEU . 630  A 630  
A 631  1 n LEU . 631  A 631  
A 632  1 n ARG . 632  A 632  
A 633  1 n THR . 633  A 633  
A 634  1 n PHE . 634  A 634  
A 635  1 n LEU . 635  A 635  
A 636  1 n ALA . 636  A 636  
A 637  1 n GLU . 637  A 637  
A 638  1 n ARG . 638  A 638  
A 639  1 n ALA . 639  A 639  
A 640  1 n ARG . 640  A 640  
A 641  1 n TYR . 641  A 641  
A 642  1 n LYS . 642  A 642  
A 643  1 n LYS . 643  A 643  
A 644  1 n MET . 644  A 644  
A 645  1 n LEU . 645  A 645  
A 646  1 n LYS . 646  A 646  
A 647  1 n GLN . 647  A 647  
A 648  1 n ALA . 648  A 648  
A 649  1 n THR . 649  A 649  
A 650  1 n SER . 650  A 650  
A 651  1 n SER . 651  A 651  
A 652  1 n THR . 652  A 652  
A 653  1 n GLU . 653  A 653  
A 654  1 n LYS . 654  A 654  
A 655  1 n ALA . 655  A 655  
A 656  1 n ILE . 656  A 656  
A 657  1 n TYR . 657  A 657  
A 658  1 n ASP . 658  A 658  
A 659  1 n SER . 659  A 659  
A 660  1 n MET . 660  A 660  
A 661  1 n GLN . 661  A 661  
A 662  1 n TYR . 662  A 662  
A 663  1 n THR . 663  A 663  
A 664  1 n TYR . 664  A 664  
A 665  1 n LYS . 665  A 665  
A 666  1 n ILE . 666  A 666  
A 667  1 n VAL . 667  A 667  
A 668  1 n ALA . 668  A 668  
A 669  1 n ASN . 669  A 669  
A 670  1 n SER . 670  A 670  
A 671  1 n VAL . 671  A 671  
A 672  1 n TYR . 672  A 672  
A 673  1 n GLY . 673  A 673  
A 674  1 n LEU . 674  A 674  
A 675  1 n MET . 675  A 675  
A 676  1 n GLY . 676  A 676  
A 677  1 n PHE . 677  A 677  
A 678  1 n ARG . 678  A 678  
A 679  1 n ASN . 679  A 679  
A 680  1 n SER . 680  A 680  
A 681  1 n ALA . 681  A 681  
A 682  1 n LEU . 682  A 682  
A 683  1 n TYR . 683  A 683  
A 684  1 n SER . 684  A 684  
A 685  1 n TYR . 685  A 685  
A 686  1 n ALA . 686  A 686  
A 687  1 n SER . 687  A 687  
A 688  1 n ALA . 688  A 688  
A 689  1 n LYS . 689  A 689  
A 690  1 n SER . 690  A 690  
A 691  1 n CYS . 691  A 691  
A 692  1 n THR . 692  A 692  
A 693  1 n SER . 693  A 693  
A 694  1 n ILE . 694  A 694  
A 695  1 n GLY . 695  A 695  
A 696  1 n ARG . 696  A 696  
A 697  1 n ARG . 697  A 697  
A 698  1 n MET . 698  A 698  
A 699  1 n ILE . 699  A 699  
A 700  1 n LEU . 700  A 700  
A 701  1 n TYR . 701  A 701  
A 702  1 n LEU . 702  A 702  
A 703  1 n GLU . 703  A 703  
A 704  1 n SER . 704  A 704  
A 705  1 n VAL . 705  A 705  
A 706  1 n LEU . 706  A 706  
A 707  1 n ASN . 707  A 707  
A 708  1 n GLY . 708  A 708  
A 709  1 n ALA . 709  A 709  
A 710  1 n GLU . 710  A 710  
A 711  1 n LEU . 711  A 711  
A 712  1 n SER . 712  A 712  
A 713  1 n ASN . 713  A 713  
A 714  1 n GLY . 714  A 714  
A 715  1 n MET . 715  A 715  
A 716  1 n LEU . 716  A 716  
A 717  1 n ARG . 717  A 717  
A 718  1 n PHE . 718  A 718  
A 719  1 n ALA . 719  A 719  
A 720  1 n ASN . 720  A 720  
A 721  1 n PRO . 721  A 721  
A 722  1 n LEU . 722  A 722  
A 723  1 n SER . 723  A 723  
A 724  1 n ASN . 724  A 724  
A 725  1 n PRO . 725  A 725  
A 726  1 n PHE . 726  A 726  
A 727  1 n TYR . 727  A 727  
A 728  1 n MET . 728  A 728  
A 729  1 n ASP . 729  A 729  
A 730  1 n ASP . 730  A 730  
A 731  1 n ARG . 731  A 731  
A 732  1 n ASP . 732  A 732  
A 733  1 n ILE . 733  A 733  
A 734  1 n ASN . 734  A 734  
A 735  1 n PRO . 735  A 735  
A 736  1 n ILE . 736  A 736  
A 737  1 n VAL . 737  A 737  
A 738  1 n LYS . 738  A 738  
A 739  1 n THR . 739  A 739  
A 740  1 n SER . 740  A 740  
A 741  1 n LEU . 741  A 741  
A 742  1 n PRO . 742  A 742  
A 743  1 n ILE . 743  A 743  
A 744  1 n ASP . 744  A 744  
A 745  1 n TYR . 745  A 745  
A 746  1 n ARG . 746  A 746  
A 747  1 n PHE . 747  A 747  
A 748  1 n ARG . 748  A 748  
A 749  1 n PHE . 749  A 749  
A 750  1 n ARG . 750  A 750  
A 751  1 n SER . 751  A 751  
A 752  1 n VAL . 752  A 752  
A 753  1 n TYR . 753  A 753  
A 754  1 n GLY . 754  A 754  
A 755  1 n ASP . 755  A 755  
A 756  1 n THR . 756  A 756  
A 757  1 n ASP . 757  A 757  
A 758  1 n SER . 758  A 758  
A 759  1 n VAL . 759  A 759  
A 760  1 n PHE . 760  A 760  
A 761  1 n THR . 761  A 761  
A 762  1 n GLU . 762  A 762  
A 763  1 n ILE . 763  A 763  
A 764  1 n ASP . 764  A 764  
A 765  1 n SER . 765  A 765  
A 766  1 n GLN . 766  A 766  
A 767  1 n ASP . 767  A 767  
A 768  1 n VAL . 768  A 768  
A 769  1 n ASP . 769  A 769  
A 770  1 n LYS . 770  A 770  
A 771  1 n SER . 771  A 771  
A 772  1 n ILE . 772  A 772  
A 773  1 n GLU . 773  A 773  
A 774  1 n ILE . 774  A 774  
A 775  1 n ALA . 775  A 775  
A 776  1 n LYS . 776  A 776  
A 777  1 n GLU . 777  A 777  
A 778  1 n LEU . 778  A 778  
A 779  1 n GLU . 779  A 779  
A 780  1 n ARG . 780  A 780  
A 781  1 n LEU . 781  A 781  
A 782  1 n ILE . 782  A 782  
A 783  1 n ASN . 783  A 783  
A 784  1 n ASN . 784  A 784  
A 785  1 n ARG . 785  A 785  
A 786  1 n VAL . 786  A 786  
A 787  1 n LEU . 787  A 787  
A 788  1 n PHE . 788  A 788  
A 789  1 n ASN . 789  A 789  
A 790  1 n ASN . 790  A 790  
A 791  1 n PHE . 791  A 791  
A 792  1 n LYS . 792  A 792  
A 793  1 n ILE . 793  A 793  
A 794  1 n GLU . 794  A 794  
A 795  1 n PHE . 795  A 795  
A 796  1 n GLU . 796  A 796  
A 797  1 n ALA . 797  A 797  
A 798  1 n VAL . 798  A 798  
A 799  1 n TYR . 799  A 799  
A 800  1 n LYS . 800  A 800  
A 801  1 n ASN . 801  A 801  
A 802  1 n LEU . 802  A 802  
A 803  1 n ILE . 803  A 803  
A 804  1 n MET . 804  A 804  
A 805  1 n GLN . 805  A 805  
A 806  1 n SER . 806  A 806  
A 807  1 n LYS . 807  A 807  
A 808  1 n LYS . 808  A 808  
A 809  1 n LYS . 809  A 809  
A 810  1 n TYR . 810  A 810  
A 811  1 n THR . 811  A 811  
A 812  1 n THR . 812  A 812  
A 813  1 n MET . 813  A 813  
A 814  1 n LYS . 814  A 814  
A 815  1 n TYR . 815  A 815  
A 816  1 n SER . 816  A 816  
A 817  1 n ALA . 817  A 817  
A 818  1 n SER . 818  A 818  
A 819  1 n SER . 819  A 819  
A 820  1 n ASN . 820  A 820  
A 821  1 n SER . 821  A 821  
A 822  1 n LYS . 822  A 822  
A 823  1 n SER . 823  A 823  
A 824  1 n VAL . 824  A 824  
A 825  1 n PRO . 825  A 825  
A 826  1 n GLU . 826  A 826  
A 827  1 n ARG . 827  A 827  
A 828  1 n ILE . 828  A 828  
A 829  1 n ASN . 829  A 829  
A 830  1 n LYS . 830  A 830  
A 831  1 n GLY . 831  A 831  
A 832  1 n THR . 832  A 832  
A 833  1 n SER . 833  A 833  
A 834  1 n GLU . 834  A 834  
A 835  1 n THR . 835  A 835  
A 836  1 n ARG . 836  A 836  
A 837  1 n ARG . 837  A 837  
A 838  1 n ASP . 838  A 838  
A 839  1 n VAL . 839  A 839  
A 840  1 n SER . 840  A 840  
A 841  1 n LYS . 841  A 841  
A 842  1 n PHE . 842  A 842  
A 843  1 n HIS . 843  A 843  
A 844  1 n LYS . 844  A 844  
A 845  1 n ASN . 845  A 845  
A 846  1 n MET . 846  A 846  
A 847  1 n ILE . 847  A 847  
A 848  1 n LYS . 848  A 848  
A 849  1 n THR . 849  A 849  
A 850  1 n TYR . 850  A 850  
A 851  1 n LYS . 851  A 851  
A 852  1 n THR . 852  A 852  
A 853  1 n ARG . 853  A 853  
A 854  1 n LEU . 854  A 854  
A 855  1 n SER . 855  A 855  
A 856  1 n GLU . 856  A 856  
A 857  1 n MET . 857  A 857  
A 858  1 n LEU . 858  A 858  
A 859  1 n SER . 859  A 859  
A 860  1 n GLU . 860  A 860  
A 861  1 n GLY . 861  A 861  
A 862  1 n ARG . 862  A 862  
A 863  1 n MET . 863  A 863  
A 864  1 n ASN . 864  A 864  
A 865  1 n SER . 865  A 865  
A 866  1 n ASN . 866  A 866  
A 867  1 n GLN . 867  A 867  
A 868  1 n VAL . 868  A 868  
A 869  1 n CYS . 869  A 869  
A 870  1 n ILE . 870  A 870  
A 871  1 n ASP . 871  A 871  
A 872  1 n ILE . 872  A 872  
A 873  1 n LEU . 873  A 873  
A 874  1 n ARG . 874  A 874  
A 875  1 n SER . 875  A 875  
A 876  1 n LEU . 876  A 876  
A 877  1 n GLU . 877  A 877  
A 878  1 n THR . 878  A 878  
A 879  1 n ASP . 879  A 879  
A 880  1 n LEU . 880  A 880  
A 881  1 n ARG . 881  A 881  
A 882  1 n SER . 882  A 882  
A 883  1 n GLU . 883  A 883  
A 884  1 n PHE . 884  A 884  
A 885  1 n ASP . 885  A 885  
A 886  1 n SER . 886  A 886  
A 887  1 n ARG . 887  A 887  
A 888  1 n SER . 888  A 888  
A 889  1 n SER . 889  A 889  
A 890  1 n PRO . 890  A 890  
A 891  1 n LEU . 891  A 891  
A 892  1 n GLU . 892  A 892  
A 893  1 n LEU . 893  A 893  
A 894  1 n PHE . 894  A 894  
A 895  1 n MET . 895  A 895  
A 896  1 n LEU . 896  A 896  
A 897  1 n SER . 897  A 897  
A 898  1 n ARG . 898  A 898  
A 899  1 n MET . 899  A 899  
A 900  1 n HIS . 900  A 900  
A 901  1 n HIS . 901  A 901  
A 902  1 n SER . 902  A 902  
A 903  1 n ASN . 903  A 903  
A 904  1 n TYR . 904  A 904  
A 905  1 n LYS . 905  A 905  
A 906  1 n SER . 906  A 906  
A 907  1 n ALA . 907  A 907  
A 908  1 n ASP . 908  A 908  
A 909  1 n ASN . 909  A 909  
A 910  1 n PRO . 910  A 910  
A 911  1 n ASN . 911  A 911  
A 912  1 n MET . 912  A 912  
A 913  1 n TYR . 913  A 913  
A 914  1 n LEU . 914  A 914  
A 915  1 n VAL . 915  A 915  
A 916  1 n THR . 916  A 916  
A 917  1 n GLU . 917  A 917  
A 918  1 n TYR . 918  A 918  
A 919  1 n ASN . 919  A 919  
A 920  1 n LYS . 920  A 920  
A 921  1 n ASN . 921  A 921  
A 922  1 n ASN . 922  A 922  
A 923  1 n PRO . 923  A 923  
A 924  1 n GLU . 924  A 924  
A 925  1 n THR . 925  A 925  
A 926  1 n ILE . 926  A 926  
A 927  1 n GLU . 927  A 927  
A 928  1 n LEU . 928  A 928  
A 929  1 n GLY . 929  A 929  
A 930  1 n GLU . 930  A 930  
A 931  1 n ARG . 931  A 931  
A 932  1 n TYR . 932  A 932  
A 933  1 n TYR . 933  A 933  
A 934  1 n PHE . 934  A 934  
A 935  1 n ALA . 935  A 935  
A 936  1 n TYR . 936  A 936  
A 937  1 n ILE . 937  A 937  
A 938  1 n CYS . 938  A 938  
A 939  1 n PRO . 939  A 939  
A 940  1 n ALA . 940  A 940  
A 941  1 n ASN . 941  A 941  
A 942  1 n VAL . 942  A 942  
A 943  1 n PRO . 943  A 943  
A 944  1 n TRP . 944  A 944  
A 945  1 n THR . 945  A 945  
A 946  1 n LYS . 946  A 946  
A 947  1 n LYS . 947  A 947  
A 948  1 n LEU . 948  A 948  
A 949  1 n VAL . 949  A 949  
A 950  1 n ASN . 950  A 950  
A 951  1 n ILE . 951  A 951  
A 952  1 n LYS . 952  A 952  
A 953  1 n THR . 953  A 953  
A 954  1 n TYR . 954  A 954  
A 955  1 n GLU . 955  A 955  
A 956  1 n THR . 956  A 956  
A 957  1 n ILE . 957  A 957  
A 958  1 n ILE . 958  A 958  
A 959  1 n ASP . 959  A 959  
A 960  1 n ARG . 960  A 960  
A 961  1 n SER . 961  A 961  
A 962  1 n PHE . 962  A 962  
A 963  1 n LYS . 963  A 963  
A 964  1 n LEU . 964  A 964  
A 965  1 n GLY . 965  A 965  
A 966  1 n SER . 966  A 966  
A 967  1 n ASP . 967  A 967  
A 968  1 n GLN . 968  A 968  
A 969  1 n ARG . 969  A 969  
A 970  1 n ILE . 970  A 970  
A 971  1 n PHE . 971  A 971  
A 972  1 n TYR . 972  A 972  
A 973  1 n GLU . 973  A 973  
A 974  1 n VAL . 974  A 974  
A 975  1 n TYR . 975  A 975  
A 976  1 n PHE . 976  A 976  
A 977  1 n LYS . 977  A 977  
A 978  1 n ARG . 978  A 978  
A 979  1 n LEU . 979  A 979  
A 980  1 n THR . 980  A 980  
A 981  1 n SER . 981  A 981  
A 982  1 n GLU . 982  A 982  
A 983  1 n ILE . 983  A 983  
A 984  1 n VAL . 984  A 984  
A 985  1 n ASN . 985  A 985  
A 986  1 n LEU . 986  A 986  
A 987  1 n LEU . 987  A 987  
A 988  1 n ASP . 988  A 988  
A 989  1 n ASN . 989  A 989  
A 990  1 n LYS . 990  A 990  
A 991  1 n VAL . 991  A 991  
A 992  1 n LEU . 992  A 992  
A 993  1 n CYS . 993  A 993  
A 994  1 n ILE . 994  A 994  
A 995  1 n SER . 995  A 995  
A 996  1 n PHE . 996  A 996  
A 997  1 n PHE . 997  A 997  
A 998  1 n GLU . 998  A 998  
A 999  1 n ARG . 999  A 999  
A 1000 1 n MET . 1000 A 1000 
A 1001 1 n PHE . 1001 A 1001 
A 1002 1 n GLY . 1002 A 1002 
A 1003 1 n SER . 1003 A 1003 
A 1004 1 n LYS . 1004 A 1004 
A 1005 1 n PRO . 1005 A 1005 
A 1006 1 n THR . 1006 A 1006 
A 1007 1 n PHE . 1007 A 1007 
A 1008 1 n TYR . 1008 A 1008 
A 1009 1 n GLU . 1009 A 1009 
A 1010 1 n ALA . 1010 A 1010 
C 1    3 n DA  . 1    C 1    
C 2    3 n DG  . 2    C 2    
C 3    3 n DC  . 3    C 3    
C 4    3 n DT  . 4    C 4    
C 5    3 n DA  . 5    C 5    
C 6    3 n DT  . 6    C 6    
C 7    3 n DG  . 7    C 7    
C 8    3 n DA  . 8    C 8    
C 9    3 n DC  . 9    C 9    
C 10   3 n DC  . 10   C 10   
C 11   3 n DA  . 11   C 11   
C 12   3 n DT  . 12   C 12   
C 13   3 n DG  . 13   C 13   
C 14   3 n DA  . 14   C 14   
C 15   3 n DT  . 15   C 15   
C 16   3 n DT  . 16   C 16   
C 17   3 n DA  . 17   C 17   
C 18   3 n DC  . 18   C 18   
C 19   3 n DG  . 19   C 19   
C 20   3 n DA  . 20   C 20   
C 21   3 n DA  . 21   C 21   
C 22   3 n DT  . 22   C 22   
C 23   3 n DT  . 23   C 23   
C 24   3 n DG  . 24   C 24   
C 25   3 n DC  . 25   C 25   
D 1    4 n DC  . 1    D 1    
D 2    4 n DT  . 2    D 2    
D 3    4 n DG  . 3    D 3    
D 4    4 n DC  . 4    D 4    
D 5    4 n DA  . 5    D 5    
D 6    4 n DC  . 6    D 6    
D 7    4 n DG  . 7    D 7    
D 8    4 n DA  . 8    D 8    
D 9    4 n DA  . 9    D 9    
D 10   4 n DT  . 10   D 10   
D 11   4 n DT  . 11   D 11   
D 12   4 n DA  . 12   D 12   
D 13   4 n DA  . 13   D 13   
D 14   4 n DG  . 14   D 14   
D 15   4 n DC  . 15   D 15   
D 16   4 n DA  . 16   D 16   
D 17   4 n DA  . 17   D 17   
D 18   4 n DT  . 18   D 18   
D 19   4 n DT  . 19   D 19   
D 20   4 n DC  . 20   D 20   
D 21   4 n DG  . 21   D 21   
D 22   4 n DT  . 22   D 22   
D 23   4 n DA  . 23   D 23   
D 24   4 n DA  . 24   D 24   
D 25   4 n DT  . 25   D 25   
D 26   4 n DC  . 26   D 26   
D 27   4 n DA  . 27   D 27   
D 28   4 n DT  . 28   D 28   
D 29   4 n DG  . 29   D 29   
D 30   4 n DG  . 30   D 30   
D 31   4 n DT  . 31   D 31   
D 32   4 n DC  . 32   D 32   
D 33   4 n DA  . 33   D 33   
D 34   4 n DT  . 34   D 34   
D 35   4 n DA  . 35   D 35   
D 36   4 n DG  . 36   D 36   
D 37   4 n DC  . 37   D 37   
D 38   4 n DT  . 38   D 38   
#
_software.classification other
_software.date           ?
_software.description    "Structure prediction"
_software.name           AlphaFold
_software.pdbx_ordinal   1
_software.type           package
_software.version        "AlphaFold-beta-20231127 (50672ca9b4fa56662098e243a6d6764bce7bbceeb4eb96d6bbe2c33d1ac6ce28)"
#
loop_
_struct_asym.entity_id
_struct_asym.id
1 A 
2 B 
3 C 
4 D 
#
loop_
_atom_site.group_PDB
_atom_site.id
_atom_site.type_symbol
_atom_site.label_atom_id
_atom_site.label_alt_id
_atom_site.label_comp_id
_atom_site.label_asym_id
_atom_site.label_entity_id
_atom_site.label_seq_id
_atom_site.pdbx_PDB_ins_code
_atom_site.Cartn_x
_atom_site.Cartn_y
_atom_site.Cartn_z
_atom_site.occupancy
_atom_site.B_iso_or_equiv
_atom_site.auth_seq_id
_atom_site.auth_asym_id
_atom_site.pdbx_PDB_model_num
ATOM   1    N N     . GLY   A 1 1    ? 9.102   -13.307 -47.112 1.00 55.07 1    A 1 
ATOM   2    C CA    . GLY   A 1 1    ? 7.764   -13.794 -47.486 1.00 58.35 1    A 1 
ATOM   3    C C     . GLY   A 1 1    ? 6.753   -12.688 -47.283 1.00 62.53 1    A 1 
ATOM   4    O O     . GLY   A 1 1    ? 7.138   -11.612 -46.830 1.00 56.56 1    A 1 
ATOM   5    N N     . ALA   A 1 2    ? 5.504   -12.930 -47.646 1.00 73.23 2    A 1 
ATOM   6    C CA    . ALA   A 1 2    ? 4.421   -12.051 -47.238 1.00 77.84 2    A 1 
ATOM   7    C C     . ALA   A 1 2    ? 4.353   -12.016 -45.704 1.00 81.91 2    A 1 
ATOM   8    O O     . ALA   A 1 2    ? 4.674   -13.012 -45.049 1.00 74.86 2    A 1 
ATOM   9    C CB    . ALA   A 1 2    ? 3.117   -12.537 -47.871 1.00 67.96 2    A 1 
ATOM   10   N N     . MET   A 1 3    ? 3.984   -10.877 -45.160 1.00 81.30 3    A 1 
ATOM   11   C CA    . MET   A 1 3    ? 3.748   -10.745 -43.727 1.00 87.24 3    A 1 
ATOM   12   C C     . MET   A 1 3    ? 2.601   -11.671 -43.324 1.00 90.98 3    A 1 
ATOM   13   O O     . MET   A 1 3    ? 1.599   -11.748 -44.034 1.00 87.08 3    A 1 
ATOM   14   C CB    . MET   A 1 3    ? 3.412   -9.276  -43.418 1.00 81.40 3    A 1 
ATOM   15   C CG    . MET   A 1 3    ? 3.262   -9.008  -41.921 1.00 79.46 3    A 1 
ATOM   16   S SD    . MET   A 1 3    ? 2.708   -7.332  -41.515 1.00 76.94 3    A 1 
ATOM   17   C CE    . MET   A 1 3    ? 0.950   -7.488  -41.886 1.00 70.39 3    A 1 
ATOM   18   N N     . ASP   A 1 4    ? 2.722   -12.348 -42.193 1.00 92.30 4    A 1 
ATOM   19   C CA    . ASP   A 1 4    ? 1.567   -13.020 -41.597 1.00 94.83 4    A 1 
ATOM   20   C C     . ASP   A 1 4    ? 0.602   -11.945 -41.062 1.00 96.31 4    A 1 
ATOM   21   O O     . ASP   A 1 4    ? 0.982   -11.198 -40.152 1.00 94.78 4    A 1 
ATOM   22   C CB    . ASP   A 1 4    ? 2.039   -13.987 -40.501 1.00 92.49 4    A 1 
ATOM   23   C CG    . ASP   A 1 4    ? 0.908   -14.804 -39.861 1.00 93.45 4    A 1 
ATOM   24   O OD1   . ASP   A 1 4    ? -0.281  -14.531 -40.133 1.00 88.59 4    A 1 
ATOM   25   O OD2   . ASP   A 1 4    ? 1.244   -15.719 -39.075 1.00 88.13 4    A 1 
ATOM   26   N N     . PRO   A 1 5    ? -0.616  -11.815 -41.601 1.00 97.24 5    A 1 
ATOM   27   C CA    . PRO   A 1 5    ? -1.540  -10.771 -41.172 1.00 97.40 5    A 1 
ATOM   28   C C     . PRO   A 1 5    ? -2.123  -11.028 -39.781 1.00 97.94 5    A 1 
ATOM   29   O O     . PRO   A 1 5    ? -2.605  -10.097 -39.136 1.00 96.73 5    A 1 
ATOM   30   C CB    . PRO   A 1 5    ? -2.618  -10.743 -42.259 1.00 95.77 5    A 1 
ATOM   31   C CG    . PRO   A 1 5    ? -2.652  -12.187 -42.753 1.00 93.23 5    A 1 
ATOM   32   C CD    . PRO   A 1 5    ? -1.192  -12.610 -42.669 1.00 95.78 5    A 1 
ATOM   33   N N     . ASP   A 1 6    ? -2.073  -12.266 -39.301 1.00 98.29 6    A 1 
ATOM   34   C CA    . ASP   A 1 6    ? -2.560  -12.634 -37.976 1.00 98.34 6    A 1 
ATOM   35   C C     . ASP   A 1 6    ? -1.541  -12.227 -36.903 1.00 98.40 6    A 1 
ATOM   36   O O     . ASP   A 1 6    ? -0.520  -12.891 -36.702 1.00 97.42 6    A 1 
ATOM   37   C CB    . ASP   A 1 6    ? -2.869  -14.138 -37.907 1.00 97.91 6    A 1 
ATOM   38   C CG    . ASP   A 1 6    ? -4.230  -14.551 -38.469 1.00 97.28 6    A 1 
ATOM   39   O OD1   . ASP   A 1 6    ? -4.910  -13.742 -39.132 1.00 94.54 6    A 1 
ATOM   40   O OD2   . ASP   A 1 6    ? -4.644  -15.688 -38.143 1.00 94.28 6    A 1 
ATOM   41   N N     . VAL   A 1 7    ? -1.848  -11.160 -36.175 1.00 98.52 7    A 1 
ATOM   42   C CA    . VAL   A 1 7    ? -0.968  -10.608 -35.137 1.00 98.53 7    A 1 
ATOM   43   C C     . VAL   A 1 7    ? -1.648  -10.558 -33.772 1.00 98.63 7    A 1 
ATOM   44   O O     . VAL   A 1 7    ? -2.851  -10.323 -33.653 1.00 98.14 7    A 1 
ATOM   45   C CB    . VAL   A 1 7    ? -0.404  -9.223  -35.510 1.00 97.81 7    A 1 
ATOM   46   C CG1   . VAL   A 1 7    ? 0.387   -9.270  -36.824 1.00 95.14 7    A 1 
ATOM   47   C CG2   . VAL   A 1 7    ? -1.479  -8.137  -35.612 1.00 94.92 7    A 1 
ATOM   48   N N     . ARG   A 1 8    ? -0.847  -10.711 -32.714 1.00 98.75 8    A 1 
ATOM   49   C CA    . ARG   A 1 8    ? -1.235  -10.407 -31.332 1.00 98.71 8    A 1 
ATOM   50   C C     . ARG   A 1 8    ? -0.471  -9.188  -30.839 1.00 98.75 8    A 1 
ATOM   51   O O     . ARG   A 1 8    ? 0.753   -9.157  -30.902 1.00 98.34 8    A 1 
ATOM   52   C CB    . ARG   A 1 8    ? -1.027  -11.648 -30.456 1.00 98.28 8    A 1 
ATOM   53   C CG    . ARG   A 1 8    ? -1.329  -11.387 -28.972 1.00 96.97 8    A 1 
ATOM   54   C CD    . ARG   A 1 8    ? -1.332  -12.708 -28.201 1.00 95.35 8    A 1 
ATOM   55   N NE    . ARG   A 1 8    ? -1.281  -12.491 -26.752 1.00 93.20 8    A 1 
ATOM   56   C CZ    . ARG   A 1 8    ? -1.071  -13.425 -25.841 1.00 92.69 8    A 1 
ATOM   57   N NH1   . ARG   A 1 8    ? -0.999  -14.689 -26.156 1.00 87.11 8    A 1 
ATOM   58   N NH2   . ARG   A 1 8    ? -0.904  -13.107 -24.595 1.00 89.05 8    A 1 
ATOM   59   N N     . CYS   A 1 9    ? -1.199  -8.203  -30.312 1.00 98.73 9    A 1 
ATOM   60   C CA    . CYS   A 1 9    ? -0.607  -6.997  -29.737 1.00 98.71 9    A 1 
ATOM   61   C C     . CYS   A 1 9    ? 0.069   -7.327  -28.397 1.00 98.60 9    A 1 
ATOM   62   O O     . CYS   A 1 9    ? -0.575  -7.868  -27.500 1.00 97.89 9    A 1 
ATOM   63   C CB    . CYS   A 1 9    ? -1.702  -5.937  -29.562 1.00 98.58 9    A 1 
ATOM   64   S SG    . CYS   A 1 9    ? -2.504  -5.542  -31.145 1.00 98.26 9    A 1 
ATOM   65   N N     . ILE   A 1 10   ? 1.341   -6.970  -28.249 1.00 98.59 10   A 1 
ATOM   66   C CA    . ILE   A 1 10   ? 2.130   -7.290  -27.043 1.00 98.43 10   A 1 
ATOM   67   C C     . ILE   A 1 10   ? 2.641   -6.064  -26.288 1.00 98.47 10   A 1 
ATOM   68   O O     . ILE   A 1 10   ? 2.830   -6.144  -25.076 1.00 97.05 10   A 1 
ATOM   69   C CB    . ILE   A 1 10   ? 3.277   -8.271  -27.355 1.00 96.95 10   A 1 
ATOM   70   C CG1   . ILE   A 1 10   ? 4.278   -7.706  -28.387 1.00 91.34 10   A 1 
ATOM   71   C CG2   . ILE   A 1 10   ? 2.690   -9.617  -27.816 1.00 90.58 10   A 1 
ATOM   72   C CD1   . ILE   A 1 10   ? 5.516   -8.590  -28.562 1.00 88.80 10   A 1 
ATOM   73   N N     . ASN   A 1 11   ? 2.838   -4.939  -26.948 1.00 98.60 11   A 1 
ATOM   74   C CA    . ASN   A 1 11   ? 3.122   -3.660  -26.297 1.00 98.55 11   A 1 
ATOM   75   C C     . ASN   A 1 11   ? 2.834   -2.484  -27.232 1.00 98.61 11   A 1 
ATOM   76   O O     . ASN   A 1 11   ? 2.927   -2.609  -28.450 1.00 98.11 11   A 1 
ATOM   77   C CB    . ASN   A 1 11   ? 4.581   -3.617  -25.807 1.00 98.06 11   A 1 
ATOM   78   C CG    . ASN   A 1 11   ? 4.847   -2.442  -24.877 1.00 97.61 11   A 1 
ATOM   79   O OD1   . ASN   A 1 11   ? 3.958   -1.896  -24.236 1.00 94.00 11   A 1 
ATOM   80   N ND2   . ASN   A 1 11   ? 6.085   -2.003  -24.797 1.00 93.20 11   A 1 
ATOM   81   N N     . TRP   A 1 12   ? 2.531   -1.341  -26.626 1.00 98.59 12   A 1 
ATOM   82   C CA    . TRP   A 1 12   ? 2.352   -0.064  -27.302 1.00 98.59 12   A 1 
ATOM   83   C C     . TRP   A 1 12   ? 3.248   0.977   -26.648 1.00 98.32 12   A 1 
ATOM   84   O O     . TRP   A 1 12   ? 3.369   1.019   -25.424 1.00 97.51 12   A 1 
ATOM   85   C CB    . TRP   A 1 12   ? 0.895   0.365   -27.235 1.00 98.60 12   A 1 
ATOM   86   C CG    . TRP   A 1 12   ? -0.082  -0.585  -27.847 1.00 98.69 12   A 1 
ATOM   87   C CD1   . TRP   A 1 12   ? -0.527  -1.727  -27.281 1.00 98.26 12   A 1 
ATOM   88   C CD2   . TRP   A 1 12   ? -0.746  -0.479  -29.142 1.00 98.68 12   A 1 
ATOM   89   N NE1   . TRP   A 1 12   ? -1.434  -2.344  -28.138 1.00 98.38 12   A 1 
ATOM   90   C CE2   . TRP   A 1 12   ? -1.603  -1.601  -29.285 1.00 98.58 12   A 1 
ATOM   91   C CE3   . TRP   A 1 12   ? -0.709  0.469   -30.190 1.00 98.58 12   A 1 
ATOM   92   C CZ2   . TRP   A 1 12   ? -2.412  -1.780  -30.430 1.00 98.51 12   A 1 
ATOM   93   C CZ3   . TRP   A 1 12   ? -1.516  0.289   -31.331 1.00 98.06 12   A 1 
ATOM   94   C CH2   . TRP   A 1 12   ? -2.358  -0.821  -31.448 1.00 98.23 12   A 1 
ATOM   95   N N     . PHE   A 1 13   ? 3.865   1.822   -27.450 1.00 97.95 13   A 1 
ATOM   96   C CA    . PHE   A 1 13   ? 4.816   2.816   -26.960 1.00 97.69 13   A 1 
ATOM   97   C C     . PHE   A 1 13   ? 4.872   4.019   -27.897 1.00 97.48 13   A 1 
ATOM   98   O O     . PHE   A 1 13   ? 4.470   3.945   -29.054 1.00 96.81 13   A 1 
ATOM   99   C CB    . PHE   A 1 13   ? 6.196   2.162   -26.772 1.00 97.45 13   A 1 
ATOM   100  C CG    . PHE   A 1 13   ? 6.769   1.511   -28.015 1.00 97.82 13   A 1 
ATOM   101  C CD1   . PHE   A 1 13   ? 6.333   0.230   -28.415 1.00 97.40 13   A 1 
ATOM   102  C CD2   . PHE   A 1 13   ? 7.742   2.175   -28.777 1.00 97.13 13   A 1 
ATOM   103  C CE1   . PHE   A 1 13   ? 6.859   -0.374  -29.565 1.00 96.81 13   A 1 
ATOM   104  C CE2   . PHE   A 1 13   ? 8.277   1.574   -29.928 1.00 96.69 13   A 1 
ATOM   105  C CZ    . PHE   A 1 13   ? 7.835   0.300   -30.322 1.00 97.06 13   A 1 
ATOM   106  N N     . GLU   A 1 14   ? 5.359   5.132   -27.390 1.00 96.65 14   A 1 
ATOM   107  C CA    . GLU   A 1 14   ? 5.422   6.388   -28.127 1.00 95.83 14   A 1 
ATOM   108  C C     . GLU   A 1 14   ? 6.872   6.827   -28.318 1.00 95.61 14   A 1 
ATOM   109  O O     . GLU   A 1 14   ? 7.709   6.640   -27.432 1.00 94.13 14   A 1 
ATOM   110  C CB    . GLU   A 1 14   ? 4.619   7.475   -27.397 1.00 93.77 14   A 1 
ATOM   111  C CG    . GLU   A 1 14   ? 3.117   7.168   -27.311 1.00 87.30 14   A 1 
ATOM   112  C CD    . GLU   A 1 14   ? 2.335   8.218   -26.505 1.00 87.55 14   A 1 
ATOM   113  O OE1   . GLU   A 1 14   ? 1.095   8.091   -26.406 1.00 81.50 14   A 1 
ATOM   114  O OE2   . GLU   A 1 14   ? 2.952   9.171   -25.981 1.00 81.62 14   A 1 
ATOM   115  N N     . SER   A 1 15   ? 7.154   7.460   -29.451 1.00 94.91 15   A 1 
ATOM   116  C CA    . SER   A 1 15   ? 8.375   8.240   -29.610 1.00 94.14 15   A 1 
ATOM   117  C C     . SER   A 1 15   ? 8.198   9.630   -28.986 1.00 92.74 15   A 1 
ATOM   118  O O     . SER   A 1 15   ? 7.088   10.168  -28.910 1.00 89.44 15   A 1 
ATOM   119  C CB    . SER   A 1 15   ? 8.811   8.304   -31.076 1.00 92.73 15   A 1 
ATOM   120  O OG    . SER   A 1 15   ? 7.897   9.037   -31.870 1.00 87.64 15   A 1 
ATOM   121  N N     . HIS   A 1 16   ? 9.294   10.222  -28.521 1.00 90.84 16   A 1 
ATOM   122  C CA    . HIS   A 1 16   ? 9.280   11.502  -27.806 1.00 87.68 16   A 1 
ATOM   123  C C     . HIS   A 1 16   ? 9.941   12.656  -28.574 1.00 86.16 16   A 1 
ATOM   124  O O     . HIS   A 1 16   ? 10.005  13.775  -28.066 1.00 76.42 16   A 1 
ATOM   125  C CB    . HIS   A 1 16   ? 9.896   11.305  -26.418 1.00 83.89 16   A 1 
ATOM   126  C CG    . HIS   A 1 16   ? 9.058   10.439  -25.514 1.00 80.89 16   A 1 
ATOM   127  N ND1   . HIS   A 1 16   ? 7.779   10.721  -25.081 1.00 68.66 16   A 1 
ATOM   128  C CD2   . HIS   A 1 16   ? 9.392   9.228   -24.964 1.00 69.33 16   A 1 
ATOM   129  C CE1   . HIS   A 1 16   ? 7.360   9.712   -24.294 1.00 66.91 16   A 1 
ATOM   130  N NE2   . HIS   A 1 16   ? 8.320   8.783   -24.198 1.00 68.33 16   A 1 
ATOM   131  N N     . GLY   A 1 17   ? 10.404  12.408  -29.782 1.00 82.84 17   A 1 
ATOM   132  C CA    . GLY   A 1 17   ? 10.985  13.428  -30.650 1.00 82.75 17   A 1 
ATOM   133  C C     . GLY   A 1 17   ? 9.957   14.424  -31.211 1.00 84.63 17   A 1 
ATOM   134  O O     . GLY   A 1 17   ? 8.762   14.358  -30.928 1.00 79.93 17   A 1 
ATOM   135  N N     . GLU   A 1 18   ? 10.435  15.351  -32.058 1.00 84.84 18   A 1 
ATOM   136  C CA    . GLU   A 1 18   ? 9.558   16.339  -32.715 1.00 84.96 18   A 1 
ATOM   137  C C     . GLU   A 1 18   ? 8.444   15.689  -33.545 1.00 85.48 18   A 1 
ATOM   138  O O     . GLU   A 1 18   ? 7.288   16.098  -33.482 1.00 78.72 18   A 1 
ATOM   139  C CB    . GLU   A 1 18   ? 10.375  17.245  -33.647 1.00 80.71 18   A 1 
ATOM   140  C CG    . GLU   A 1 18   ? 11.232  18.277  -32.906 1.00 69.66 18   A 1 
ATOM   141  C CD    . GLU   A 1 18   ? 11.822  19.323  -33.864 1.00 62.25 18   A 1 
ATOM   142  O OE1   . GLU   A 1 18   ? 12.035  20.467  -33.404 1.00 55.14 18   A 1 
ATOM   143  O OE2   . GLU   A 1 18   ? 12.014  18.992  -35.052 1.00 55.07 18   A 1 
ATOM   144  N N     . ASN   A 1 19   ? 8.790   14.660  -34.301 1.00 86.31 19   A 1 
ATOM   145  C CA    . ASN   A 1 19   ? 7.842   13.832  -35.033 1.00 87.85 19   A 1 
ATOM   146  C C     . ASN   A 1 19   ? 7.418   12.656  -34.163 1.00 90.46 19   A 1 
ATOM   147  O O     . ASN   A 1 19   ? 7.955   11.549  -34.265 1.00 86.68 19   A 1 
ATOM   148  C CB    . ASN   A 1 19   ? 8.446   13.405  -36.374 1.00 82.34 19   A 1 
ATOM   149  C CG    . ASN   A 1 19   ? 8.486   14.537  -37.385 1.00 75.66 19   A 1 
ATOM   150  O OD1   . ASN   A 1 19   ? 7.696   15.458  -37.382 1.00 66.55 19   A 1 
ATOM   151  N ND2   . ASN   A 1 19   ? 9.406   14.477  -38.320 1.00 67.01 19   A 1 
ATOM   152  N N     . ARG   A 1 20   ? 6.463   12.920  -33.303 1.00 92.68 20   A 1 
ATOM   153  C CA    . ARG   A 1 20   ? 5.939   11.913  -32.384 1.00 93.72 20   A 1 
ATOM   154  C C     . ARG   A 1 20   ? 5.074   10.903  -33.131 1.00 95.28 20   A 1 
ATOM   155  O O     . ARG   A 1 20   ? 4.184   11.285  -33.887 1.00 93.69 20   A 1 
ATOM   156  C CB    . ARG   A 1 20   ? 5.198   12.630  -31.250 1.00 90.43 20   A 1 
ATOM   157  C CG    . ARG   A 1 20   ? 5.019   11.750  -30.011 1.00 82.53 20   A 1 
ATOM   158  C CD    . ARG   A 1 20   ? 4.445   12.610  -28.888 1.00 82.71 20   A 1 
ATOM   159  N NE    . ARG   A 1 20   ? 4.223   11.848  -27.652 1.00 78.88 20   A 1 
ATOM   160  C CZ    . ARG   A 1 20   ? 3.887   12.358  -26.482 1.00 77.09 20   A 1 
ATOM   161  N NH1   . ARG   A 1 20   ? 3.739   13.640  -26.310 1.00 70.81 20   A 1 
ATOM   162  N NH2   . ARG   A 1 20   ? 3.686   11.596  -25.463 1.00 69.03 20   A 1 
ATOM   163  N N     . PHE   A 1 21   ? 5.322   9.623   -32.880 1.00 96.65 21   A 1 
ATOM   164  C CA    . PHE   A 1 21   ? 4.524   8.513   -33.398 1.00 97.27 21   A 1 
ATOM   165  C C     . PHE   A 1 21   ? 4.110   7.577   -32.265 1.00 97.64 21   A 1 
ATOM   166  O O     . PHE   A 1 21   ? 4.794   7.468   -31.244 1.00 96.89 21   A 1 
ATOM   167  C CB    . PHE   A 1 21   ? 5.303   7.761   -34.484 1.00 97.00 21   A 1 
ATOM   168  C CG    . PHE   A 1 21   ? 5.522   8.540   -35.761 1.00 96.85 21   A 1 
ATOM   169  C CD1   . PHE   A 1 21   ? 4.479   8.680   -36.692 1.00 94.73 21   A 1 
ATOM   170  C CD2   . PHE   A 1 21   ? 6.771   9.128   -36.029 1.00 94.65 21   A 1 
ATOM   171  C CE1   . PHE   A 1 21   ? 4.678   9.399   -37.881 1.00 93.59 21   A 1 
ATOM   172  C CE2   . PHE   A 1 21   ? 6.976   9.848   -37.218 1.00 93.79 21   A 1 
ATOM   173  C CZ    . PHE   A 1 21   ? 5.928   9.987   -38.144 1.00 94.49 21   A 1 
ATOM   174  N N     . LEU   A 1 22   ? 3.011   6.882   -32.472 1.00 97.76 22   A 1 
ATOM   175  C CA    . LEU   A 1 22   ? 2.632   5.719   -31.682 1.00 98.08 22   A 1 
ATOM   176  C C     . LEU   A 1 22   ? 3.117   4.465   -32.411 1.00 98.29 22   A 1 
ATOM   177  O O     . LEU   A 1 22   ? 2.958   4.358   -33.626 1.00 98.06 22   A 1 
ATOM   178  C CB    . LEU   A 1 22   ? 1.107   5.739   -31.485 1.00 97.91 22   A 1 
ATOM   179  C CG    . LEU   A 1 22   ? 0.546   4.515   -30.739 1.00 97.30 22   A 1 
ATOM   180  C CD1   . LEU   A 1 22   ? 0.979   4.487   -29.274 1.00 95.87 22   A 1 
ATOM   181  C CD2   . LEU   A 1 22   ? -0.980  4.557   -30.779 1.00 95.55 22   A 1 
ATOM   182  N N     . TYR   A 1 23   ? 3.670   3.522   -31.676 1.00 98.38 23   A 1 
ATOM   183  C CA    . TYR   A 1 23   ? 4.111   2.242   -32.209 1.00 98.46 23   A 1 
ATOM   184  C C     . TYR   A 1 23   ? 3.408   1.093   -31.495 1.00 98.54 23   A 1 
ATOM   185  O O     . TYR   A 1 23   ? 3.229   1.114   -30.277 1.00 98.20 23   A 1 
ATOM   186  C CB    . TYR   A 1 23   ? 5.635   2.106   -32.101 1.00 98.27 23   A 1 
ATOM   187  C CG    . TYR   A 1 23   ? 6.424   3.160   -32.851 1.00 98.15 23   A 1 
ATOM   188  C CD1   . TYR   A 1 23   ? 6.894   2.917   -34.156 1.00 97.16 23   A 1 
ATOM   189  C CD2   . TYR   A 1 23   ? 6.712   4.392   -32.234 1.00 97.13 23   A 1 
ATOM   190  C CE1   . TYR   A 1 23   ? 7.648   3.887   -34.838 1.00 96.43 23   A 1 
ATOM   191  C CE2   . TYR   A 1 23   ? 7.461   5.375   -32.909 1.00 96.40 23   A 1 
ATOM   192  C CZ    . TYR   A 1 23   ? 7.931   5.116   -34.209 1.00 96.81 23   A 1 
ATOM   193  O OH    . TYR   A 1 23   ? 8.669   6.070   -34.860 1.00 95.68 23   A 1 
ATOM   194  N N     . LEU   A 1 24   ? 3.069   0.071   -32.255 1.00 98.66 24   A 1 
ATOM   195  C CA    . LEU   A 1 24   ? 2.679   -1.242  -31.765 1.00 98.73 24   A 1 
ATOM   196  C C     . LEU   A 1 24   ? 3.840   -2.213  -31.968 1.00 98.72 24   A 1 
ATOM   197  O O     . LEU   A 1 24   ? 4.367   -2.316  -33.076 1.00 98.45 24   A 1 
ATOM   198  C CB    . LEU   A 1 24   ? 1.418   -1.688  -32.527 1.00 98.65 24   A 1 
ATOM   199  C CG    . LEU   A 1 24   ? 1.040   -3.167  -32.350 1.00 98.33 24   A 1 
ATOM   200  C CD1   . LEU   A 1 24   ? 0.688   -3.508  -30.905 1.00 97.51 24   A 1 
ATOM   201  C CD2   . LEU   A 1 24   ? -0.167  -3.502  -33.226 1.00 97.40 24   A 1 
ATOM   202  N N     . LYS   A 1 25   ? 4.181   -2.964  -30.937 1.00 98.77 25   A 1 
ATOM   203  C CA    . LYS   A 1 25   ? 4.922   -4.216  -31.057 1.00 98.75 25   A 1 
ATOM   204  C C     . LYS   A 1 25   ? 3.916   -5.363  -31.059 1.00 98.74 25   A 1 
ATOM   205  O O     . LYS   A 1 25   ? 3.128   -5.498  -30.119 1.00 98.26 25   A 1 
ATOM   206  C CB    . LYS   A 1 25   ? 5.949   -4.332  -29.922 1.00 98.56 25   A 1 
ATOM   207  C CG    . LYS   A 1 25   ? 6.901   -5.525  -30.106 1.00 98.15 25   A 1 
ATOM   208  C CD    . LYS   A 1 25   ? 7.924   -5.572  -28.963 1.00 97.10 25   A 1 
ATOM   209  C CE    . LYS   A 1 25   ? 8.944   -6.685  -29.201 1.00 95.15 25   A 1 
ATOM   210  N NZ    . LYS   A 1 25   ? 9.944   -6.768  -28.110 1.00 92.87 25   A 1 
ATOM   211  N N     . SER   A 1 26   ? 3.942   -6.182  -32.090 1.00 98.61 26   A 1 
ATOM   212  C CA    . SER   A 1 26   ? 3.075   -7.347  -32.228 1.00 98.54 26   A 1 
ATOM   213  C C     . SER   A 1 26   ? 3.871   -8.597  -32.592 1.00 98.55 26   A 1 
ATOM   214  O O     . SER   A 1 26   ? 4.999   -8.515  -33.083 1.00 97.93 26   A 1 
ATOM   215  C CB    . SER   A 1 26   ? 1.956   -7.066  -33.237 1.00 97.94 26   A 1 
ATOM   216  O OG    . SER   A 1 26   ? 2.453   -6.930  -34.549 1.00 94.72 26   A 1 
ATOM   217  N N     . ARG   A 1 27   ? 3.287   -9.748  -32.322 1.00 98.46 27   A 1 
ATOM   218  C CA    . ARG   A 1 27   ? 3.815   -11.048 -32.734 1.00 98.45 27   A 1 
ATOM   219  C C     . ARG   A 1 27   ? 2.815   -11.735 -33.643 1.00 98.50 27   A 1 
ATOM   220  O O     . ARG   A 1 27   ? 1.635   -11.834 -33.298 1.00 97.97 27   A 1 
ATOM   221  C CB    . ARG   A 1 27   ? 4.133   -11.912 -31.511 1.00 98.02 27   A 1 
ATOM   222  C CG    . ARG   A 1 27   ? 5.036   -13.111 -31.845 1.00 95.41 27   A 1 
ATOM   223  C CD    . ARG   A 1 27   ? 6.519   -12.713 -31.928 1.00 95.43 27   A 1 
ATOM   224  N NE    . ARG   A 1 27   ? 7.037   -12.443 -30.594 1.00 94.37 27   A 1 
ATOM   225  C CZ    . ARG   A 1 27   ? 7.735   -11.419 -30.153 1.00 96.28 27   A 1 
ATOM   226  N NH1   . ARG   A 1 27   ? 8.225   -10.495 -30.915 1.00 89.00 27   A 1 
ATOM   227  N NH2   . ARG   A 1 27   ? 7.947   -11.321 -28.891 1.00 91.91 27   A 1 
ATOM   228  N N     . CYS   A 1 28   ? 3.312   -12.213 -34.775 1.00 98.09 28   A 1 
ATOM   229  C CA    . CYS   A 1 28   ? 2.526   -12.994 -35.717 1.00 97.77 28   A 1 
ATOM   230  C C     . CYS   A 1 28   ? 2.312   -14.430 -35.214 1.00 97.74 28   A 1 
ATOM   231  O O     . CYS   A 1 28   ? 3.040   -14.927 -34.352 1.00 96.08 28   A 1 
ATOM   232  C CB    . CYS   A 1 28   ? 3.224   -12.989 -37.082 1.00 96.27 28   A 1 
ATOM   233  S SG    . CYS   A 1 28   ? 3.355   -11.288 -37.712 1.00 91.73 28   A 1 
ATOM   234  N N     . ARG   A 1 29   ? 1.352   -15.119 -35.799 1.00 96.71 29   A 1 
ATOM   235  C CA    . ARG   A 1 29   ? 1.084   -16.536 -35.528 1.00 96.03 29   A 1 
ATOM   236  C C     . ARG   A 1 29   ? 2.273   -17.440 -35.873 1.00 96.01 29   A 1 
ATOM   237  O O     . ARG   A 1 29   ? 2.461   -18.466 -35.226 1.00 93.11 29   A 1 
ATOM   238  C CB    . ARG   A 1 29   ? -0.182  -16.936 -36.304 1.00 94.29 29   A 1 
ATOM   239  C CG    . ARG   A 1 29   ? -0.750  -18.280 -35.848 1.00 88.34 29   A 1 
ATOM   240  C CD    . ARG   A 1 29   ? -1.928  -18.709 -36.726 1.00 88.63 29   A 1 
ATOM   241  N NE    . ARG   A 1 29   ? -3.100  -17.833 -36.608 1.00 86.88 29   A 1 
ATOM   242  C CZ    . ARG   A 1 29   ? -4.133  -17.963 -35.785 1.00 87.22 29   A 1 
ATOM   243  N NH1   . ARG   A 1 29   ? -4.214  -18.933 -34.914 1.00 76.10 29   A 1 
ATOM   244  N NH2   . ARG   A 1 29   ? -5.116  -17.123 -35.849 1.00 79.82 29   A 1 
ATOM   245  N N     . ASN   A 1 30   ? 3.081   -17.040 -36.851 1.00 95.62 30   A 1 
ATOM   246  C CA    . ASN   A 1 30   ? 4.313   -17.743 -37.229 1.00 94.91 30   A 1 
ATOM   247  C C     . ASN   A 1 30   ? 5.511   -17.468 -36.287 1.00 95.14 30   A 1 
ATOM   248  O O     . ASN   A 1 30   ? 6.579   -18.040 -36.484 1.00 91.80 30   A 1 
ATOM   249  C CB    . ASN   A 1 30   ? 4.637   -17.421 -38.705 1.00 92.71 30   A 1 
ATOM   250  C CG    . ASN   A 1 30   ? 5.102   -15.989 -38.940 1.00 90.62 30   A 1 
ATOM   251  O OD1   . ASN   A 1 30   ? 5.140   -15.176 -38.041 1.00 82.40 30   A 1 
ATOM   252  N ND2   . ASN   A 1 30   ? 5.475   -15.653 -40.160 1.00 83.48 30   A 1 
ATOM   253  N N     . GLY   A 1 31   ? 5.354   -16.595 -35.279 1.00 95.12 31   A 1 
ATOM   254  C CA    . GLY   A 1 31   ? 6.408   -16.219 -34.330 1.00 95.03 31   A 1 
ATOM   255  C C     . GLY   A 1 31   ? 7.234   -14.993 -34.730 1.00 96.15 31   A 1 
ATOM   256  O O     . GLY   A 1 31   ? 8.037   -14.513 -33.927 1.00 93.89 31   A 1 
ATOM   257  N N     . GLU   A 1 32   ? 7.029   -14.438 -35.921 1.00 96.61 32   A 1 
ATOM   258  C CA    . GLU   A 1 32   ? 7.716   -13.208 -36.329 1.00 96.82 32   A 1 
ATOM   259  C C     . GLU   A 1 32   ? 7.227   -11.990 -35.538 1.00 97.51 32   A 1 
ATOM   260  O O     . GLU   A 1 32   ? 6.090   -11.913 -35.071 1.00 96.78 32   A 1 
ATOM   261  C CB    . GLU   A 1 32   ? 7.577   -12.959 -37.838 1.00 95.19 32   A 1 
ATOM   262  C CG    . GLU   A 1 32   ? 8.372   -13.979 -38.667 1.00 84.07 32   A 1 
ATOM   263  C CD    . GLU   A 1 32   ? 8.287   -13.719 -40.180 1.00 77.99 32   A 1 
ATOM   264  O OE1   . GLU   A 1 32   ? 9.165   -14.244 -40.904 1.00 70.39 32   A 1 
ATOM   265  O OE2   . GLU   A 1 32   ? 7.342   -13.023 -40.615 1.00 69.71 32   A 1 
ATOM   266  N N     . THR   A 1 33   ? 8.110   -11.008 -35.397 1.00 97.70 33   A 1 
ATOM   267  C CA    . THR   A 1 33   ? 7.786   -9.736  -34.745 1.00 97.88 33   A 1 
ATOM   268  C C     . THR   A 1 33   ? 7.482   -8.685  -35.795 1.00 97.99 33   A 1 
ATOM   269  O O     . THR   A 1 33   ? 8.306   -8.423  -36.670 1.00 96.99 33   A 1 
ATOM   270  C CB    . THR   A 1 33   ? 8.930   -9.261  -33.845 1.00 97.36 33   A 1 
ATOM   271  O OG1   . THR   A 1 33   ? 9.276   -10.282 -32.934 1.00 93.48 33   A 1 
ATOM   272  C CG2   . THR   A 1 33   ? 8.553   -8.029  -33.022 1.00 93.95 33   A 1 
ATOM   273  N N     . VAL   A 1 34   ? 6.335   -8.035  -35.671 1.00 97.96 34   A 1 
ATOM   274  C CA    . VAL   A 1 34   ? 5.926   -6.935  -36.546 1.00 98.08 34   A 1 
ATOM   275  C C     . VAL   A 1 34   ? 5.684   -5.689  -35.712 1.00 98.40 34   A 1 
ATOM   276  O O     . VAL   A 1 34   ? 4.923   -5.703  -34.743 1.00 97.95 34   A 1 
ATOM   277  C CB    . VAL   A 1 34   ? 4.705   -7.330  -37.392 1.00 97.01 34   A 1 
ATOM   278  C CG1   . VAL   A 1 34   ? 4.120   -6.145  -38.163 1.00 92.44 34   A 1 
ATOM   279  C CG2   . VAL   A 1 34   ? 5.116   -8.388  -38.423 1.00 92.40 34   A 1 
ATOM   280  N N     . PHE   A 1 35   ? 6.325   -4.596  -36.114 1.00 98.43 35   A 1 
ATOM   281  C CA    . PHE   A 1 35   ? 6.060   -3.269  -35.578 1.00 98.50 35   A 1 
ATOM   282  C C     . PHE   A 1 35   ? 5.158   -2.496  -36.536 1.00 98.49 35   A 1 
ATOM   283  O O     . PHE   A 1 35   ? 5.374   -2.509  -37.745 1.00 97.96 35   A 1 
ATOM   284  C CB    . PHE   A 1 35   ? 7.369   -2.525  -35.321 1.00 98.36 35   A 1 
ATOM   285  C CG    . PHE   A 1 35   ? 8.222   -3.150  -34.242 1.00 98.30 35   A 1 
ATOM   286  C CD1   . PHE   A 1 35   ? 8.044   -2.776  -32.898 1.00 97.36 35   A 1 
ATOM   287  C CD2   . PHE   A 1 35   ? 9.203   -4.103  -34.571 1.00 97.24 35   A 1 
ATOM   288  C CE1   . PHE   A 1 35   ? 8.849   -3.334  -31.895 1.00 96.71 35   A 1 
ATOM   289  C CE2   . PHE   A 1 35   ? 10.009  -4.668  -33.569 1.00 96.68 35   A 1 
ATOM   290  C CZ    . PHE   A 1 35   ? 9.835   -4.278  -32.229 1.00 97.22 35   A 1 
ATOM   291  N N     . ILE   A 1 36   ? 4.175   -1.798  -35.984 1.00 98.61 36   A 1 
ATOM   292  C CA    . ILE   A 1 36   ? 3.298   -0.918  -36.756 1.00 98.65 36   A 1 
ATOM   293  C C     . ILE   A 1 36   ? 3.377   0.478   -36.157 1.00 98.68 36   A 1 
ATOM   294  O O     . ILE   A 1 36   ? 3.192   0.657   -34.956 1.00 98.41 36   A 1 
ATOM   295  C CB    . ILE   A 1 36   ? 1.856   -1.456  -36.828 1.00 98.41 36   A 1 
ATOM   296  C CG1   . ILE   A 1 36   ? 1.851   -2.896  -37.393 1.00 96.65 36   A 1 
ATOM   297  C CG2   . ILE   A 1 36   ? 0.996   -0.527  -37.702 1.00 97.69 36   A 1 
ATOM   298  C CD1   . ILE   A 1 36   ? 0.476   -3.548  -37.419 1.00 88.89 36   A 1 
ATOM   299  N N     . ARG   A 1 37   ? 3.657   1.456   -36.995 1.00 98.52 37   A 1 
ATOM   300  C CA    . ARG   A 1 37   ? 3.720   2.871   -36.636 1.00 98.44 37   A 1 
ATOM   301  C C     . ARG   A 1 37   ? 2.411   3.558   -36.995 1.00 98.47 37   A 1 
ATOM   302  O O     . ARG   A 1 37   ? 1.932   3.412   -38.114 1.00 97.90 37   A 1 
ATOM   303  C CB    . ARG   A 1 37   ? 4.919   3.509   -37.349 1.00 97.89 37   A 1 
ATOM   304  C CG    . ARG   A 1 37   ? 5.178   4.943   -36.881 1.00 97.19 37   A 1 
ATOM   305  C CD    . ARG   A 1 37   ? 6.299   5.590   -37.702 1.00 96.52 37   A 1 
ATOM   306  N NE    . ARG   A 1 37   ? 5.845   5.896   -39.059 1.00 95.15 37   A 1 
ATOM   307  C CZ    . ARG   A 1 37   ? 6.556   6.451   -40.024 1.00 95.92 37   A 1 
ATOM   308  N NH1   . ARG   A 1 37   ? 7.810   6.775   -39.849 1.00 90.81 37   A 1 
ATOM   309  N NH2   . ARG   A 1 37   ? 6.008   6.690   -41.182 1.00 92.12 37   A 1 
ATOM   310  N N     . PHE   A 1 38   ? 1.900   4.370   -36.089 1.00 98.54 38   A 1 
ATOM   311  C CA    . PHE   A 1 38   ? 0.702   5.179   -36.282 1.00 98.55 38   A 1 
ATOM   312  C C     . PHE   A 1 38   ? 1.028   6.657   -36.061 1.00 98.36 38   A 1 
ATOM   313  O O     . PHE   A 1 38   ? 1.917   6.976   -35.267 1.00 97.75 38   A 1 
ATOM   314  C CB    . PHE   A 1 38   ? -0.399  4.718   -35.319 1.00 98.57 38   A 1 
ATOM   315  C CG    . PHE   A 1 38   ? -0.655  3.229   -35.331 1.00 98.67 38   A 1 
ATOM   316  C CD1   . PHE   A 1 38   ? -1.583  2.674   -36.225 1.00 98.23 38   A 1 
ATOM   317  C CD2   . PHE   A 1 38   ? 0.046   2.385   -34.451 1.00 98.19 38   A 1 
ATOM   318  C CE1   . PHE   A 1 38   ? -1.818  1.294   -36.236 1.00 97.95 38   A 1 
ATOM   319  C CE2   . PHE   A 1 38   ? -0.183  1.001   -34.460 1.00 97.94 38   A 1 
ATOM   320  C CZ    . PHE   A 1 38   ? -1.116  0.456   -35.352 1.00 98.24 38   A 1 
ATOM   321  N N     . PRO   A 1 39   ? 0.303   7.576   -36.710 1.00 97.86 39   A 1 
ATOM   322  C CA    . PRO   A 1 39   ? 0.352   8.979   -36.325 1.00 97.47 39   A 1 
ATOM   323  C C     . PRO   A 1 39   ? -0.068  9.150   -34.860 1.00 97.55 39   A 1 
ATOM   324  O O     . PRO   A 1 39   ? -1.025  8.526   -34.394 1.00 96.63 39   A 1 
ATOM   325  C CB    . PRO   A 1 39   ? -0.602  9.702   -37.282 1.00 96.24 39   A 1 
ATOM   326  C CG    . PRO   A 1 39   ? -0.787  8.733   -38.445 1.00 93.14 39   A 1 
ATOM   327  C CD    . PRO   A 1 39   ? -0.636  7.367   -37.788 1.00 96.68 39   A 1 
ATOM   328  N N     . HIS   A 1 40   ? 0.628   10.011  -34.136 1.00 97.37 40   A 1 
ATOM   329  C CA    . HIS   A 1 40   ? 0.233   10.376  -32.781 1.00 97.09 40   A 1 
ATOM   330  C C     . HIS   A 1 40   ? -0.701  11.588  -32.826 1.00 97.14 40   A 1 
ATOM   331  O O     . HIS   A 1 40   ? -0.332  12.638  -33.359 1.00 96.22 40   A 1 
ATOM   332  C CB    . HIS   A 1 40   ? 1.476   10.640  -31.926 1.00 96.16 40   A 1 
ATOM   333  C CG    . HIS   A 1 40   ? 1.143   11.062  -30.519 1.00 94.92 40   A 1 
ATOM   334  N ND1   . HIS   A 1 40   ? 0.683   12.305  -30.137 1.00 85.17 40   A 1 
ATOM   335  C CD2   . HIS   A 1 40   ? 1.177   10.283  -29.391 1.00 84.95 40   A 1 
ATOM   336  C CE1   . HIS   A 1 40   ? 0.440   12.271  -28.815 1.00 85.42 40   A 1 
ATOM   337  N NE2   . HIS   A 1 40   ? 0.737   11.060  -28.331 1.00 87.30 40   A 1 
ATOM   338  N N     . TYR   A 1 41   ? -1.867  11.461  -32.203 1.00 97.21 41   A 1 
ATOM   339  C CA    . TYR   A 1 41   ? -2.840  12.543  -32.106 1.00 97.31 41   A 1 
ATOM   340  C C     . TYR   A 1 41   ? -3.145  12.921  -30.655 1.00 97.33 41   A 1 
ATOM   341  O O     . TYR   A 1 41   ? -3.163  12.087  -29.744 1.00 96.48 41   A 1 
ATOM   342  C CB    . TYR   A 1 41   ? -4.109  12.169  -32.875 1.00 97.05 41   A 1 
ATOM   343  C CG    . TYR   A 1 41   ? -3.901  11.924  -34.354 1.00 96.90 41   A 1 
ATOM   344  C CD1   . TYR   A 1 41   ? -3.317  12.912  -35.170 1.00 95.13 41   A 1 
ATOM   345  C CD2   . TYR   A 1 41   ? -4.294  10.703  -34.940 1.00 95.06 41   A 1 
ATOM   346  C CE1   . TYR   A 1 41   ? -3.123  12.692  -36.542 1.00 93.85 41   A 1 
ATOM   347  C CE2   . TYR   A 1 41   ? -4.111  10.472  -36.312 1.00 94.00 41   A 1 
ATOM   348  C CZ    . TYR   A 1 41   ? -3.523  11.468  -37.111 1.00 94.65 41   A 1 
ATOM   349  O OH    . TYR   A 1 41   ? -3.338  11.255  -38.453 1.00 92.72 41   A 1 
ATOM   350  N N     . PHE   A 1 42   ? -3.417  14.206  -30.470 1.00 96.84 42   A 1 
ATOM   351  C CA    . PHE   A 1 42   ? -4.129  14.708  -29.306 1.00 96.57 42   A 1 
ATOM   352  C C     . PHE   A 1 42   ? -5.623  14.723  -29.622 1.00 96.93 42   A 1 
ATOM   353  O O     . PHE   A 1 42   ? -6.021  15.146  -30.709 1.00 96.25 42   A 1 
ATOM   354  C CB    . PHE   A 1 42   ? -3.626  16.102  -28.936 1.00 95.69 42   A 1 
ATOM   355  C CG    . PHE   A 1 42   ? -2.170  16.131  -28.531 1.00 94.94 42   A 1 
ATOM   356  C CD1   . PHE   A 1 42   ? -1.803  15.896  -27.192 1.00 92.74 42   A 1 
ATOM   357  C CD2   . PHE   A 1 42   ? -1.169  16.358  -29.491 1.00 92.46 42   A 1 
ATOM   358  C CE1   . PHE   A 1 42   ? -0.452  15.885  -26.816 1.00 91.00 42   A 1 
ATOM   359  C CE2   . PHE   A 1 42   ? 0.188   16.344  -29.121 1.00 90.86 42   A 1 
ATOM   360  C CZ    . PHE   A 1 42   ? 0.546   16.105  -27.782 1.00 91.42 42   A 1 
ATOM   361  N N     . TYR   A 1 43   ? -6.439  14.285  -28.674 1.00 97.68 43   A 1 
ATOM   362  C CA    . TYR   A 1 43   ? -7.880  14.135  -28.859 1.00 97.97 43   A 1 
ATOM   363  C C     . TYR   A 1 43   ? -8.642  15.206  -28.086 1.00 97.99 43   A 1 
ATOM   364  O O     . TYR   A 1 43   ? -8.335  15.488  -26.928 1.00 97.27 43   A 1 
ATOM   365  C CB    . TYR   A 1 43   ? -8.310  12.728  -28.440 1.00 97.93 43   A 1 
ATOM   366  C CG    . TYR   A 1 43   ? -7.732  11.638  -29.319 1.00 97.99 43   A 1 
ATOM   367  C CD1   . TYR   A 1 43   ? -8.445  11.167  -30.437 1.00 97.13 43   A 1 
ATOM   368  C CD2   . TYR   A 1 43   ? -6.460  11.094  -29.041 1.00 96.99 43   A 1 
ATOM   369  C CE1   . TYR   A 1 43   ? -7.907  10.171  -31.263 1.00 96.46 43   A 1 
ATOM   370  C CE2   . TYR   A 1 43   ? -5.907  10.099  -29.867 1.00 96.49 43   A 1 
ATOM   371  C CZ    . TYR   A 1 43   ? -6.637  9.639   -30.977 1.00 97.02 43   A 1 
ATOM   372  O OH    . TYR   A 1 43   ? -6.104  8.670   -31.791 1.00 96.10 43   A 1 
ATOM   373  N N     . TYR   A 1 44   ? -9.665  15.759  -28.735 1.00 98.06 44   A 1 
ATOM   374  C CA    . TYR   A 1 44   ? -10.571 16.737  -28.143 1.00 98.11 44   A 1 
ATOM   375  C C     . TYR   A 1 44   ? -12.004 16.398  -28.542 1.00 98.21 44   A 1 
ATOM   376  O O     . TYR   A 1 44   ? -12.255 15.998  -29.676 1.00 97.49 44   A 1 
ATOM   377  C CB    . TYR   A 1 44   ? -10.201 18.151  -28.602 1.00 97.76 44   A 1 
ATOM   378  C CG    . TYR   A 1 44   ? -8.751  18.526  -28.376 1.00 97.58 44   A 1 
ATOM   379  C CD1   . TYR   A 1 44   ? -8.339  19.087  -27.151 1.00 96.27 44   A 1 
ATOM   380  C CD2   . TYR   A 1 44   ? -7.793  18.286  -29.383 1.00 96.20 44   A 1 
ATOM   381  C CE1   . TYR   A 1 44   ? -6.991  19.400  -26.928 1.00 95.26 44   A 1 
ATOM   382  C CE2   . TYR   A 1 44   ? -6.440  18.593  -29.169 1.00 95.23 44   A 1 
ATOM   383  C CZ    . TYR   A 1 44   ? -6.042  19.149  -27.936 1.00 95.65 44   A 1 
ATOM   384  O OH    . TYR   A 1 44   ? -4.718  19.432  -27.721 1.00 94.22 44   A 1 
ATOM   385  N N     . VAL   A 1 45   ? -12.949 16.584  -27.625 1.00 98.35 45   A 1 
ATOM   386  C CA    . VAL   A 1 45   ? -14.383 16.417  -27.903 1.00 98.35 45   A 1 
ATOM   387  C C     . VAL   A 1 45   ? -15.057 17.778  -27.840 1.00 98.31 45   A 1 
ATOM   388  O O     . VAL   A 1 45   ? -14.935 18.489  -26.842 1.00 97.53 45   A 1 
ATOM   389  C CB    . VAL   A 1 45   ? -15.045 15.404  -26.956 1.00 97.96 45   A 1 
ATOM   390  C CG1   . VAL   A 1 45   ? -16.547 15.269  -27.234 1.00 96.32 45   A 1 
ATOM   391  C CG2   . VAL   A 1 45   ? -14.422 14.016  -27.131 1.00 96.53 45   A 1 
ATOM   392  N N     . VAL   A 1 46   ? -15.775 18.131  -28.892 1.00 98.21 46   A 1 
ATOM   393  C CA    . VAL   A 1 46   ? -16.472 19.417  -29.014 1.00 98.21 46   A 1 
ATOM   394  C C     . VAL   A 1 46   ? -17.888 19.218  -29.553 1.00 98.28 46   A 1 
ATOM   395  O O     . VAL   A 1 46   ? -18.181 18.206  -30.194 1.00 97.51 46   A 1 
ATOM   396  C CB    . VAL   A 1 46   ? -15.693 20.412  -29.892 1.00 97.44 46   A 1 
ATOM   397  C CG1   . VAL   A 1 46   ? -14.302 20.711  -29.324 1.00 94.90 46   A 1 
ATOM   398  C CG2   . VAL   A 1 46   ? -15.550 19.944  -31.343 1.00 94.24 46   A 1 
ATOM   399  N N     . THR   A 1 47   ? -18.762 20.190  -29.310 1.00 97.96 47   A 1 
ATOM   400  C CA    . THR   A 1 47   ? -20.077 20.242  -29.969 1.00 97.78 47   A 1 
ATOM   401  C C     . THR   A 1 47   ? -19.920 20.543  -31.460 1.00 97.76 47   A 1 
ATOM   402  O O     . THR   A 1 47   ? -18.910 21.115  -31.875 1.00 96.83 47   A 1 
ATOM   403  C CB    . THR   A 1 47   ? -20.994 21.296  -29.332 1.00 96.92 47   A 1 
ATOM   404  O OG1   . THR   A 1 47   ? -20.429 22.579  -29.443 1.00 88.51 47   A 1 
ATOM   405  C CG2   . THR   A 1 47   ? -21.248 21.039  -27.847 1.00 89.40 47   A 1 
ATOM   406  N N     . ASP   A 1 48   ? -20.933 20.203  -32.245 1.00 97.55 48   A 1 
ATOM   407  C CA    . ASP   A 1 48   ? -20.963 20.552  -33.671 1.00 97.31 48   A 1 
ATOM   408  C C     . ASP   A 1 48   ? -20.817 22.066  -33.889 1.00 97.22 48   A 1 
ATOM   409  O O     . ASP   A 1 48   ? -20.045 22.509  -34.731 1.00 95.96 48   A 1 
ATOM   410  C CB    . ASP   A 1 48   ? -22.263 20.026  -34.288 1.00 96.72 48   A 1 
ATOM   411  C CG    . ASP   A 1 48   ? -22.290 20.258  -35.800 1.00 95.54 48   A 1 
ATOM   412  O OD1   . ASP   A 1 48   ? -21.396 19.721  -36.490 1.00 89.92 48   A 1 
ATOM   413  O OD2   . ASP   A 1 48   ? -23.189 20.988  -36.262 1.00 89.41 48   A 1 
ATOM   414  N N     . GLU   A 1 49   ? -21.454 22.872  -33.051 1.00 97.09 49   A 1 
ATOM   415  C CA    . GLU   A 1 49   ? -21.361 24.334  -33.112 1.00 96.58 49   A 1 
ATOM   416  C C     . GLU   A 1 49   ? -19.914 24.835  -32.945 1.00 96.73 49   A 1 
ATOM   417  O O     . GLU   A 1 49   ? -19.439 25.675  -33.713 1.00 95.12 49   A 1 
ATOM   418  C CB    . GLU   A 1 49   ? -22.286 24.902  -32.024 1.00 95.28 49   A 1 
ATOM   419  C CG    . GLU   A 1 49   ? -22.691 26.354  -32.284 1.00 84.51 49   A 1 
ATOM   420  C CD    . GLU   A 1 49   ? -23.662 26.885  -31.220 1.00 79.91 49   A 1 
ATOM   421  O OE1   . GLU   A 1 49   ? -24.365 27.875  -31.518 1.00 71.95 49   A 1 
ATOM   422  O OE2   . GLU   A 1 49   ? -23.704 26.310  -30.107 1.00 73.05 49   A 1 
ATOM   423  N N     . ILE   A 1 50   ? -19.178 24.281  -31.984 1.00 97.12 50   A 1 
ATOM   424  C CA    . ILE   A 1 50   ? -17.757 24.597  -31.787 1.00 97.06 50   A 1 
ATOM   425  C C     . ILE   A 1 50   ? -16.934 24.065  -32.960 1.00 97.31 50   A 1 
ATOM   426  O O     . ILE   A 1 50   ? -16.078 24.783  -33.474 1.00 96.32 50   A 1 
ATOM   427  C CB    . ILE   A 1 50   ? -17.246 24.059  -30.433 1.00 96.30 50   A 1 
ATOM   428  C CG1   . ILE   A 1 50   ? -17.935 24.805  -29.271 1.00 93.08 50   A 1 
ATOM   429  C CG2   . ILE   A 1 50   ? -15.717 24.208  -30.312 1.00 93.07 50   A 1 
ATOM   430  C CD1   . ILE   A 1 50   ? -17.771 24.113  -27.916 1.00 83.24 50   A 1 
ATOM   431  N N     . TYR   A 1 51   ? -17.207 22.846  -33.404 1.00 97.49 51   A 1 
ATOM   432  C CA    . TYR   A 1 51   ? -16.515 22.228  -34.534 1.00 97.39 51   A 1 
ATOM   433  C C     . TYR   A 1 51   ? -16.591 23.098  -35.795 1.00 97.18 51   A 1 
ATOM   434  O O     . TYR   A 1 51   ? -15.556 23.387  -36.397 1.00 95.98 51   A 1 
ATOM   435  C CB    . TYR   A 1 51   ? -17.093 20.826  -34.783 1.00 97.05 51   A 1 
ATOM   436  C CG    . TYR   A 1 51   ? -16.648 20.205  -36.087 1.00 96.95 51   A 1 
ATOM   437  C CD1   . TYR   A 1 51   ? -17.552 20.068  -37.161 1.00 94.88 51   A 1 
ATOM   438  C CD2   . TYR   A 1 51   ? -15.311 19.805  -36.253 1.00 94.88 51   A 1 
ATOM   439  C CE1   . TYR   A 1 51   ? -17.122 19.530  -38.384 1.00 93.87 51   A 1 
ATOM   440  C CE2   . TYR   A 1 51   ? -14.872 19.270  -37.476 1.00 94.03 51   A 1 
ATOM   441  C CZ    . TYR   A 1 51   ? -15.782 19.133  -38.536 1.00 94.68 51   A 1 
ATOM   442  O OH    . TYR   A 1 51   ? -15.351 18.609  -39.729 1.00 92.85 51   A 1 
ATOM   443  N N     . GLN   A 1 52   ? -17.780 23.590  -36.134 1.00 96.85 52   A 1 
ATOM   444  C CA    . GLN   A 1 52   ? -17.987 24.464  -37.299 1.00 96.49 52   A 1 
ATOM   445  C C     . GLN   A 1 52   ? -17.282 25.821  -37.151 1.00 96.39 52   A 1 
ATOM   446  O O     . GLN   A 1 52   ? -16.897 26.435  -38.146 1.00 94.14 52   A 1 
ATOM   447  C CB    . GLN   A 1 52   ? -19.495 24.682  -37.511 1.00 95.58 52   A 1 
ATOM   448  C CG    . GLN   A 1 52   ? -20.307 23.402  -37.808 1.00 91.55 52   A 1 
ATOM   449  C CD    . GLN   A 1 52   ? -19.899 22.647  -39.063 1.00 87.96 52   A 1 
ATOM   450  O OE1   . GLN   A 1 52   ? -19.231 23.148  -39.950 1.00 78.74 52   A 1 
ATOM   451  N NE2   . GLN   A 1 52   ? -20.304 21.397  -39.167 1.00 76.48 52   A 1 
ATOM   452  N N     . SER   A 1 53   ? -17.084 26.285  -35.918 1.00 96.45 53   A 1 
ATOM   453  C CA    . SER   A 1 53   ? -16.423 27.564  -35.626 1.00 96.03 53   A 1 
ATOM   454  C C     . SER   A 1 53   ? -14.891 27.495  -35.594 1.00 96.06 53   A 1 
ATOM   455  O O     . SER   A 1 53   ? -14.232 28.533  -35.529 1.00 92.16 53   A 1 
ATOM   456  C CB    . SER   A 1 53   ? -16.972 28.138  -34.320 1.00 94.07 53   A 1 
ATOM   457  O OG    . SER   A 1 53   ? -16.435 27.477  -33.189 1.00 83.92 53   A 1 
ATOM   458  N N     . LEU   A 1 54   ? -14.303 26.295  -35.623 1.00 95.61 54   A 1 
ATOM   459  C CA    . LEU   A 1 54   ? -12.859 26.129  -35.466 1.00 95.41 54   A 1 
ATOM   460  C C     . LEU   A 1 54   ? -12.085 26.695  -36.657 1.00 95.07 54   A 1 
ATOM   461  O O     . LEU   A 1 54   ? -12.189 26.223  -37.788 1.00 91.82 54   A 1 
ATOM   462  C CB    . LEU   A 1 54   ? -12.503 24.651  -35.235 1.00 94.38 54   A 1 
ATOM   463  C CG    . LEU   A 1 54   ? -12.836 24.143  -33.820 1.00 92.89 54   A 1 
ATOM   464  C CD1   . LEU   A 1 54   ? -12.613 22.639  -33.761 1.00 89.04 54   A 1 
ATOM   465  C CD2   . LEU   A 1 54   ? -11.959 24.785  -32.743 1.00 89.01 54   A 1 
ATOM   466  N N     . SER   A 1 55   ? -11.224 27.664  -36.355 1.00 94.22 55   A 1 
ATOM   467  C CA    . SER   A 1 55   ? -10.277 28.215  -37.322 1.00 93.77 55   A 1 
ATOM   468  C C     . SER   A 1 55   ? -8.852  28.187  -36.756 1.00 93.97 55   A 1 
ATOM   469  O O     . SER   A 1 55   ? -8.616  28.742  -35.678 1.00 88.30 55   A 1 
ATOM   470  C CB    . SER   A 1 55   ? -10.694 29.630  -37.716 1.00 90.37 55   A 1 
ATOM   471  O OG    . SER   A 1 55   ? -9.903  30.070  -38.804 1.00 78.89 55   A 1 
ATOM   472  N N     . PRO   A 1 56   ? -7.878  27.546  -37.446 1.00 94.60 56   A 1 
ATOM   473  C CA    . PRO   A 1 56   ? -8.044  26.723  -38.643 1.00 95.04 56   A 1 
ATOM   474  C C     . PRO   A 1 56   ? -8.915  25.488  -38.375 1.00 95.73 56   A 1 
ATOM   475  O O     . PRO   A 1 56   ? -9.085  25.109  -37.206 1.00 93.06 56   A 1 
ATOM   476  C CB    . PRO   A 1 56   ? -6.619  26.347  -39.057 1.00 93.10 56   A 1 
ATOM   477  C CG    . PRO   A 1 56   ? -5.870  26.322  -37.724 1.00 89.85 56   A 1 
ATOM   478  C CD    . PRO   A 1 56   ? -6.523  27.458  -36.945 1.00 92.72 56   A 1 
ATOM   479  N N     . PRO   A 1 57   ? -9.451  24.834  -39.416 1.00 96.11 57   A 1 
ATOM   480  C CA    . PRO   A 1 57   ? -10.195 23.590  -39.249 1.00 96.01 57   A 1 
ATOM   481  C C     . PRO   A 1 57   ? -9.323  22.517  -38.580 1.00 96.38 57   A 1 
ATOM   482  O O     . PRO   A 1 57   ? -8.087  22.589  -38.660 1.00 94.42 57   A 1 
ATOM   483  C CB    . PRO   A 1 57   ? -10.655 23.189  -40.654 1.00 94.25 57   A 1 
ATOM   484  C CG    . PRO   A 1 57   ? -9.644  23.867  -41.569 1.00 90.48 57   A 1 
ATOM   485  C CD    . PRO   A 1 57   ? -9.317  25.157  -40.828 1.00 94.04 57   A 1 
ATOM   486  N N     . PRO   A 1 58   ? -9.934  21.541  -37.896 1.00 96.57 58   A 1 
ATOM   487  C CA    . PRO   A 1 58   ? -9.190  20.461  -37.266 1.00 96.51 58   A 1 
ATOM   488  C C     . PRO   A 1 58   ? -8.463  19.615  -38.314 1.00 96.79 58   A 1 
ATOM   489  O O     . PRO   A 1 58   ? -8.908  19.498  -39.458 1.00 95.07 58   A 1 
ATOM   490  C CB    . PRO   A 1 58   ? -10.225 19.654  -36.484 1.00 94.66 58   A 1 
ATOM   491  C CG    . PRO   A 1 58   ? -11.517 19.903  -37.256 1.00 91.12 58   A 1 
ATOM   492  C CD    . PRO   A 1 58   ? -11.362 21.341  -37.730 1.00 94.35 58   A 1 
ATOM   493  N N     . PHE   A 1 59   ? -7.360  19.010  -37.901 1.00 96.87 59   A 1 
ATOM   494  C CA    . PHE   A 1 59   ? -6.585  18.130  -38.777 1.00 96.74 59   A 1 
ATOM   495  C C     . PHE   A 1 59   ? -7.409  16.923  -39.231 1.00 96.72 59   A 1 
ATOM   496  O O     . PHE   A 1 59   ? -7.426  16.579  -40.412 1.00 94.93 59   A 1 
ATOM   497  C CB    . PHE   A 1 59   ? -5.323  17.679  -38.038 1.00 96.00 59   A 1 
ATOM   498  C CG    . PHE   A 1 59   ? -4.442  16.769  -38.863 1.00 95.07 59   A 1 
ATOM   499  C CD1   . PHE   A 1 59   ? -4.570  15.373  -38.764 1.00 91.84 59   A 1 
ATOM   500  C CD2   . PHE   A 1 59   ? -3.514  17.319  -39.767 1.00 92.05 59   A 1 
ATOM   501  C CE1   . PHE   A 1 59   ? -3.774  14.528  -39.556 1.00 90.15 59   A 1 
ATOM   502  C CE2   . PHE   A 1 59   ? -2.715  16.480  -40.560 1.00 90.62 59   A 1 
ATOM   503  C CZ    . PHE   A 1 59   ? -2.846  15.083  -40.454 1.00 90.95 59   A 1 
ATOM   504  N N     . ASN   A 1 60   ? -8.116  16.313  -38.280 1.00 97.07 60   A 1 
ATOM   505  C CA    . ASN   A 1 60   ? -9.065  15.246  -38.551 1.00 96.93 60   A 1 
ATOM   506  C C     . ASN   A 1 60   ? -10.224 15.318  -37.551 1.00 97.24 60   A 1 
ATOM   507  O O     . ASN   A 1 60   ? -10.055 15.774  -36.419 1.00 96.10 60   A 1 
ATOM   508  C CB    . ASN   A 1 60   ? -8.318  13.901  -38.497 1.00 95.54 60   A 1 
ATOM   509  C CG    . ASN   A 1 60   ? -9.058  12.780  -39.189 1.00 90.54 60   A 1 
ATOM   510  O OD1   . ASN   A 1 60   ? -10.010 12.978  -39.923 1.00 82.55 60   A 1 
ATOM   511  N ND2   . ASN   A 1 60   ? -8.617  11.560  -38.963 1.00 82.20 60   A 1 
ATOM   512  N N     . ALA   A 1 61   ? -11.401 14.892  -37.973 1.00 97.19 61   A 1 
ATOM   513  C CA    . ALA   A 1 61   ? -12.570 14.868  -37.111 1.00 97.09 61   A 1 
ATOM   514  C C     . ALA   A 1 61   ? -13.475 13.684  -37.437 1.00 97.19 61   A 1 
ATOM   515  O O     . ALA   A 1 61   ? -13.735 13.374  -38.601 1.00 95.47 61   A 1 
ATOM   516  C CB    . ALA   A 1 61   ? -13.316 16.202  -37.221 1.00 95.73 61   A 1 
ATOM   517  N N     . ARG   A 1 62   ? -14.003 13.049  -36.386 1.00 97.10 62   A 1 
ATOM   518  C CA    . ARG   A 1 62   ? -14.946 11.934  -36.497 1.00 96.69 62   A 1 
ATOM   519  C C     . ARG   A 1 62   ? -16.236 12.284  -35.758 1.00 97.39 62   A 1 
ATOM   520  O O     . ARG   A 1 62   ? -16.163 12.700  -34.601 1.00 96.38 62   A 1 
ATOM   521  C CB    . ARG   A 1 62   ? -14.328 10.639  -35.947 1.00 94.23 62   A 1 
ATOM   522  C CG    . ARG   A 1 62   ? -12.971 10.294  -36.565 1.00 84.88 62   A 1 
ATOM   523  C CD    . ARG   A 1 62   ? -12.458 8.967   -36.014 1.00 82.87 62   A 1 
ATOM   524  N NE    . ARG   A 1 62   ? -11.030 8.769   -36.311 1.00 75.74 62   A 1 
ATOM   525  C CZ    . ARG   A 1 62   ? -10.364 7.632   -36.245 1.00 71.50 62   A 1 
ATOM   526  N NH1   . ARG   A 1 62   ? -10.946 6.502   -35.986 1.00 64.54 62   A 1 
ATOM   527  N NH2   . ARG   A 1 62   ? -9.081  7.627   -36.418 1.00 62.49 62   A 1 
ATOM   528  N N     . PRO   A 1 63   ? -17.410 12.083  -36.366 1.00 97.72 63   A 1 
ATOM   529  C CA    . PRO   A 1 63   ? -18.661 12.300  -35.663 1.00 97.59 63   A 1 
ATOM   530  C C     . PRO   A 1 63   ? -18.846 11.224  -34.586 1.00 97.73 63   A 1 
ATOM   531  O O     . PRO   A 1 63   ? -18.815 10.023  -34.869 1.00 96.47 63   A 1 
ATOM   532  C CB    . PRO   A 1 63   ? -19.740 12.263  -36.745 1.00 96.44 63   A 1 
ATOM   533  C CG    . PRO   A 1 63   ? -19.134 11.363  -37.824 1.00 93.31 63   A 1 
ATOM   534  C CD    . PRO   A 1 63   ? -17.637 11.633  -37.723 1.00 96.51 63   A 1 
ATOM   535  N N     . LEU   A 1 64   ? -19.084 11.652  -33.348 1.00 97.71 64   A 1 
ATOM   536  C CA    . LEU   A 1 64   ? -19.503 10.763  -32.256 1.00 97.56 64   A 1 
ATOM   537  C C     . LEU   A 1 64   ? -21.024 10.546  -32.260 1.00 97.39 64   A 1 
ATOM   538  O O     . LEU   A 1 64   ? -21.528 9.630   -31.602 1.00 95.17 64   A 1 
ATOM   539  C CB    . LEU   A 1 64   ? -19.004 11.333  -30.914 1.00 97.18 64   A 1 
ATOM   540  C CG    . LEU   A 1 64   ? -17.468 11.353  -30.751 1.00 96.80 64   A 1 
ATOM   541  C CD1   . LEU   A 1 64   ? -17.101 12.036  -29.435 1.00 95.27 64   A 1 
ATOM   542  C CD2   . LEU   A 1 64   ? -16.880 9.938   -30.732 1.00 94.62 64   A 1 
ATOM   543  N N     . GLY   A 1 65   ? -21.751 11.342  -33.019 1.00 96.95 65   A 1 
ATOM   544  C CA    . GLY   A 1 65   ? -23.207 11.384  -33.058 1.00 96.90 65   A 1 
ATOM   545  C C     . GLY   A 1 65   ? -23.795 12.191  -31.904 1.00 97.69 65   A 1 
ATOM   546  O O     . GLY   A 1 65   ? -23.077 12.891  -31.183 1.00 96.38 65   A 1 
ATOM   547  N N     . LYS   A 1 66   ? -25.108 12.073  -31.711 1.00 98.03 66   A 1 
ATOM   548  C CA    . LYS   A 1 66   ? -25.798 12.734  -30.600 1.00 98.13 66   A 1 
ATOM   549  C C     . LYS   A 1 66   ? -25.338 12.164  -29.269 1.00 98.25 66   A 1 
ATOM   550  O O     . LYS   A 1 66   ? -25.471 10.965  -29.021 1.00 97.10 66   A 1 
ATOM   551  C CB    . LYS   A 1 66   ? -27.323 12.640  -30.751 1.00 97.38 66   A 1 
ATOM   552  C CG    . LYS   A 1 66   ? -27.802 13.728  -31.719 1.00 90.67 66   A 1 
ATOM   553  C CD    . LYS   A 1 66   ? -29.316 13.777  -31.872 1.00 84.90 66   A 1 
ATOM   554  C CE    . LYS   A 1 66   ? -29.588 14.939  -32.824 1.00 78.43 66   A 1 
ATOM   555  N NZ    . LYS   A 1 66   ? -31.014 15.094  -33.168 1.00 68.85 66   A 1 
ATOM   556  N N     . MET   A 1 67   ? -24.857 13.044  -28.410 1.00 98.51 67   A 1 
ATOM   557  C CA    . MET   A 1 67   ? -24.500 12.730  -27.032 1.00 98.54 67   A 1 
ATOM   558  C C     . MET   A 1 67   ? -25.240 13.647  -26.070 1.00 98.58 67   A 1 
ATOM   559  O O     . MET   A 1 67   ? -25.563 14.793  -26.381 1.00 97.83 67   A 1 
ATOM   560  C CB    . MET   A 1 67   ? -22.979 12.803  -26.826 1.00 98.10 67   A 1 
ATOM   561  C CG    . MET   A 1 67   ? -22.228 11.786  -27.694 1.00 96.03 67   A 1 
ATOM   562  S SD    . MET   A 1 67   ? -20.453 11.619  -27.335 1.00 95.06 67   A 1 
ATOM   563  C CE    . MET   A 1 67   ? -20.500 10.781  -25.735 1.00 87.83 67   A 1 
ATOM   564  N N     . ARG   A 1 68   ? -25.498 13.116  -24.893 1.00 98.52 68   A 1 
ATOM   565  C CA    . ARG   A 1 68   ? -26.188 13.822  -23.825 1.00 98.37 68   A 1 
ATOM   566  C C     . ARG   A 1 68   ? -25.156 14.349  -22.832 1.00 98.46 68   A 1 
ATOM   567  O O     . ARG   A 1 68   ? -24.499 13.557  -22.164 1.00 97.78 68   A 1 
ATOM   568  C CB    . ARG   A 1 68   ? -27.207 12.852  -23.205 1.00 97.54 68   A 1 
ATOM   569  C CG    . ARG   A 1 68   ? -28.252 13.587  -22.368 1.00 91.54 68   A 1 
ATOM   570  C CD    . ARG   A 1 68   ? -29.278 12.586  -21.835 1.00 89.40 68   A 1 
ATOM   571  N NE    . ARG   A 1 68   ? -30.200 13.239  -20.897 1.00 78.67 68   A 1 
ATOM   572  C CZ    . ARG   A 1 68   ? -31.048 12.648  -20.077 1.00 72.95 68   A 1 
ATOM   573  N NH1   . ARG   A 1 68   ? -31.232 11.356  -20.097 1.00 63.47 68   A 1 
ATOM   574  N NH2   . ARG   A 1 68   ? -31.717 13.347  -19.219 1.00 63.01 68   A 1 
ATOM   575  N N     . THR   A 1 69   ? -25.043 15.668  -22.731 1.00 98.33 69   A 1 
ATOM   576  C CA    . THR   A 1 69   ? -24.175 16.323  -21.745 1.00 98.27 69   A 1 
ATOM   577  C C     . THR   A 1 69   ? -24.989 16.646  -20.500 1.00 98.21 69   A 1 
ATOM   578  O O     . THR   A 1 69   ? -25.992 17.353  -20.585 1.00 97.21 69   A 1 
ATOM   579  C CB    . THR   A 1 69   ? -23.524 17.587  -22.319 1.00 97.72 69   A 1 
ATOM   580  O OG1   . THR   A 1 69   ? -22.812 17.258  -23.489 1.00 92.54 69   A 1 
ATOM   581  C CG2   . THR   A 1 69   ? -22.518 18.206  -21.354 1.00 92.78 69   A 1 
ATOM   582  N N     . ILE   A 1 70   ? -24.571 16.122  -19.364 1.00 98.29 70   A 1 
ATOM   583  C CA    . ILE   A 1 70   ? -25.252 16.270  -18.077 1.00 98.27 70   A 1 
ATOM   584  C C     . ILE   A 1 70   ? -24.325 17.025  -17.125 1.00 98.17 70   A 1 
ATOM   585  O O     . ILE   A 1 70   ? -23.200 16.586  -16.869 1.00 97.44 70   A 1 
ATOM   586  C CB    . ILE   A 1 70   ? -25.679 14.901  -17.499 1.00 98.16 70   A 1 
ATOM   587  C CG1   . ILE   A 1 70   ? -26.446 14.040  -18.540 1.00 96.54 70   A 1 
ATOM   588  C CG2   . ILE   A 1 70   ? -26.541 15.122  -16.246 1.00 96.24 70   A 1 
ATOM   589  C CD1   . ILE   A 1 70   ? -26.791 12.628  -18.058 1.00 94.46 70   A 1 
ATOM   590  N N     . ASP   A 1 71   ? -24.817 18.125  -16.582 1.00 97.50 71   A 1 
ATOM   591  C CA    . ASP   A 1 71   ? -24.146 18.815  -15.485 1.00 97.21 71   A 1 
ATOM   592  C C     . ASP   A 1 71   ? -24.297 17.980  -14.208 1.00 97.32 71   A 1 
ATOM   593  O O     . ASP   A 1 71   ? -25.415 17.702  -13.768 1.00 96.12 71   A 1 
ATOM   594  C CB    . ASP   A 1 71   ? -24.748 20.221  -15.348 1.00 96.13 71   A 1 
ATOM   595  C CG    . ASP   A 1 71   ? -24.071 21.086  -14.282 1.00 88.76 71   A 1 
ATOM   596  O OD1   . ASP   A 1 71   ? -23.278 20.542  -13.492 1.00 79.96 71   A 1 
ATOM   597  O OD2   . ASP   A 1 71   ? -24.398 22.294  -14.266 1.00 80.15 71   A 1 
ATOM   598  N N     . ILE   A 1 72   ? -23.187 17.563  -13.622 1.00 97.67 72   A 1 
ATOM   599  C CA    . ILE   A 1 72   ? -23.158 16.710  -12.427 1.00 97.67 72   A 1 
ATOM   600  C C     . ILE   A 1 72   ? -22.701 17.456  -11.175 1.00 97.51 72   A 1 
ATOM   601  O O     . ILE   A 1 72   ? -22.281 16.827  -10.198 1.00 96.19 72   A 1 
ATOM   602  C CB    . ILE   A 1 72   ? -22.370 15.407  -12.670 1.00 97.47 72   A 1 
ATOM   603  C CG1   . ILE   A 1 72   ? -20.912 15.693  -13.086 1.00 95.76 72   A 1 
ATOM   604  C CG2   . ILE   A 1 72   ? -23.098 14.546  -13.713 1.00 94.93 72   A 1 
ATOM   605  C CD1   . ILE   A 1 72   ? -20.016 14.457  -13.000 1.00 93.72 72   A 1 
ATOM   606  N N     . ASP   A 1 73   ? -22.784 18.779  -11.179 1.00 96.45 73   A 1 
ATOM   607  C CA    . ASP   A 1 73   ? -22.539 19.552  -9.971  1.00 96.18 73   A 1 
ATOM   608  C C     . ASP   A 1 73   ? -23.577 19.215  -8.901  1.00 96.26 73   A 1 
ATOM   609  O O     . ASP   A 1 73   ? -24.780 19.088  -9.151  1.00 94.63 73   A 1 
ATOM   610  C CB    . ASP   A 1 73   ? -22.469 21.055  -10.269 1.00 95.20 73   A 1 
ATOM   611  C CG    . ASP   A 1 73   ? -21.161 21.442  -10.965 1.00 93.47 73   A 1 
ATOM   612  O OD1   . ASP   A 1 73   ? -20.119 20.799  -10.692 1.00 88.83 73   A 1 
ATOM   613  O OD2   . ASP   A 1 73   ? -21.149 22.441  -11.705 1.00 88.27 73   A 1 
ATOM   614  N N     . GLU   A 1 74   ? -23.092 19.016  -7.689  1.00 95.50 74   A 1 
ATOM   615  C CA    . GLU   A 1 74   ? -23.948 18.670  -6.566  1.00 95.15 74   A 1 
ATOM   616  C C     . GLU   A 1 74   ? -24.572 19.933  -5.978  1.00 94.71 74   A 1 
ATOM   617  O O     . GLU   A 1 74   ? -23.876 20.852  -5.552  1.00 92.07 74   A 1 
ATOM   618  C CB    . GLU   A 1 74   ? -23.161 17.866  -5.524  1.00 93.55 74   A 1 
ATOM   619  C CG    . GLU   A 1 74   ? -24.099 17.232  -4.487  1.00 88.08 74   A 1 
ATOM   620  C CD    . GLU   A 1 74   ? -23.333 16.462  -3.408  1.00 89.44 74   A 1 
ATOM   621  O OE1   . GLU   A 1 74   ? -23.601 16.704  -2.215  1.00 84.17 74   A 1 
ATOM   622  O OE2   . GLU   A 1 74   ? -22.462 15.623  -3.739  1.00 85.99 74   A 1 
ATOM   623  N N     . THR   A 1 75   ? -25.899 19.946  -5.923  1.00 94.11 75   A 1 
ATOM   624  C CA    . THR   A 1 75   ? -26.663 21.046  -5.329  1.00 93.54 75   A 1 
ATOM   625  C C     . THR   A 1 75   ? -27.328 20.603  -4.034  1.00 94.86 75   A 1 
ATOM   626  O O     . THR   A 1 75   ? -27.795 19.468  -3.905  1.00 92.63 75   A 1 
ATOM   627  C CB    . THR   A 1 75   ? -27.686 21.624  -6.315  1.00 89.81 75   A 1 
ATOM   628  O OG1   . THR   A 1 75   ? -28.503 20.614  -6.857  1.00 76.72 75   A 1 
ATOM   629  C CG2   . THR   A 1 75   ? -27.003 22.331  -7.487  1.00 74.75 75   A 1 
ATOM   630  N N     . ILE   A 1 76   ? -27.378 21.516  -3.077  1.00 94.84 76   A 1 
ATOM   631  C CA    . ILE   A 1 76   ? -28.068 21.353  -1.801  1.00 95.34 76   A 1 
ATOM   632  C C     . ILE   A 1 76   ? -29.318 22.227  -1.823  1.00 96.10 76   A 1 
ATOM   633  O O     . ILE   A 1 76   ? -29.261 23.369  -2.276  1.00 94.62 76   A 1 
ATOM   634  C CB    . ILE   A 1 76   ? -27.188 21.706  -0.583  1.00 93.50 76   A 1 
ATOM   635  C CG1   . ILE   A 1 76   ? -25.661 21.711  -0.857  1.00 82.97 76   A 1 
ATOM   636  C CG2   . ILE   A 1 76   ? -27.530 20.722  0.543   1.00 78.03 76   A 1 
ATOM   637  C CD1   . ILE   A 1 76   ? -24.838 22.225  0.327   1.00 79.76 76   A 1 
ATOM   638  N N     . SER   A 1 77   ? -30.430 21.706  -1.322  1.00 96.41 77   A 1 
ATOM   639  C CA    . SER   A 1 77   ? -31.698 22.425  -1.230  1.00 96.75 77   A 1 
ATOM   640  C C     . SER   A 1 77   ? -32.208 22.378  0.206   1.00 97.29 77   A 1 
ATOM   641  O O     . SER   A 1 77   ? -32.175 21.330  0.844   1.00 95.73 77   A 1 
ATOM   642  C CB    . SER   A 1 77   ? -32.725 21.828  -2.191  1.00 95.17 77   A 1 
ATOM   643  O OG    . SER   A 1 77   ? -32.246 21.887  -3.526  1.00 81.05 77   A 1 
ATOM   644  N N     . TYR   A 1 78   ? -32.712 23.508  0.705   1.00 96.84 78   A 1 
ATOM   645  C CA    . TYR   A 1 78   ? -33.323 23.590  2.040   1.00 96.77 78   A 1 
ATOM   646  C C     . TYR   A 1 78   ? -34.812 23.214  2.034   1.00 96.51 78   A 1 
ATOM   647  O O     . TYR   A 1 78   ? -35.436 23.097  3.084   1.00 92.82 78   A 1 
ATOM   648  C CB    . TYR   A 1 78   ? -33.100 24.995  2.603   1.00 96.24 78   A 1 
ATOM   649  C CG    . TYR   A 1 78   ? -31.651 25.296  2.924   1.00 96.22 78   A 1 
ATOM   650  C CD1   . TYR   A 1 78   ? -31.148 25.021  4.212   1.00 92.13 78   A 1 
ATOM   651  C CD2   . TYR   A 1 78   ? -30.789 25.837  1.949   1.00 92.20 78   A 1 
ATOM   652  C CE1   . TYR   A 1 78   ? -29.809 25.288  4.527   1.00 90.64 78   A 1 
ATOM   653  C CE2   . TYR   A 1 78   ? -29.443 26.103  2.252   1.00 91.02 78   A 1 
ATOM   654  C CZ    . TYR   A 1 78   ? -28.962 25.827  3.549   1.00 92.75 78   A 1 
ATOM   655  O OH    . TYR   A 1 78   ? -27.646 26.087  3.850   1.00 90.94 78   A 1 
ATOM   656  N N     . ASN   A 1 79   ? -35.372 23.021  0.848   1.00 95.94 79   A 1 
ATOM   657  C CA    . ASN   A 1 79   ? -36.746 22.601  0.610   1.00 95.64 79   A 1 
ATOM   658  C C     . ASN   A 1 79   ? -36.780 21.602  -0.560  1.00 96.18 79   A 1 
ATOM   659  O O     . ASN   A 1 79   ? -35.733 21.204  -1.088  1.00 92.61 79   A 1 
ATOM   660  C CB    . ASN   A 1 79   ? -37.610 23.867  0.396   1.00 92.70 79   A 1 
ATOM   661  C CG    . ASN   A 1 79   ? -37.230 24.684  -0.831  1.00 90.70 79   A 1 
ATOM   662  O OD1   . ASN   A 1 79   ? -36.444 24.282  -1.658  1.00 78.42 79   A 1 
ATOM   663  N ND2   . ASN   A 1 79   ? -37.819 25.847  -0.990  1.00 80.83 79   A 1 
ATOM   664  N N     . LEU   A 1 80   ? -37.982 21.200  -0.983  1.00 95.06 80   A 1 
ATOM   665  C CA    . LEU   A 1 80   ? -38.161 20.288  -2.121  1.00 95.13 80   A 1 
ATOM   666  C C     . LEU   A 1 80   ? -38.293 20.986  -3.486  1.00 95.05 80   A 1 
ATOM   667  O O     . LEU   A 1 80   ? -38.621 20.322  -4.472  1.00 90.30 80   A 1 
ATOM   668  C CB    . LEU   A 1 80   ? -39.306 19.320  -1.824  1.00 93.00 80   A 1 
ATOM   669  C CG    . LEU   A 1 80   ? -38.798 18.181  -0.923  1.00 90.32 80   A 1 
ATOM   670  C CD1   . LEU   A 1 80   ? -39.612 18.119  0.344   1.00 82.95 80   A 1 
ATOM   671  C CD2   . LEU   A 1 80   ? -38.885 16.837  -1.649  1.00 83.45 80   A 1 
ATOM   672  N N     . ASP   A 1 81   ? -38.010 22.281  -3.581  1.00 95.73 81   A 1 
ATOM   673  C CA    . ASP   A 1 81   ? -37.900 22.991  -4.857  1.00 95.31 81   A 1 
ATOM   674  C C     . ASP   A 1 81   ? -36.538 22.730  -5.506  1.00 95.38 81   A 1 
ATOM   675  O O     . ASP   A 1 81   ? -35.695 23.611  -5.703  1.00 91.53 81   A 1 
ATOM   676  C CB    . ASP   A 1 81   ? -38.222 24.483  -4.686  1.00 93.38 81   A 1 
ATOM   677  C CG    . ASP   A 1 81   ? -39.688 24.738  -4.340  1.00 83.68 81   A 1 
ATOM   678  O OD1   . ASP   A 1 81   ? -40.546 23.946  -4.799  1.00 75.93 81   A 1 
ATOM   679  O OD2   . ASP   A 1 81   ? -39.928 25.742  -3.643  1.00 76.50 81   A 1 
ATOM   680  N N     . ILE   A 1 82   ? -36.313 21.459  -5.818  1.00 95.93 82   A 1 
ATOM   681  C CA    . ILE   A 1 82   ? -35.093 20.987  -6.464  1.00 96.14 82   A 1 
ATOM   682  C C     . ILE   A 1 82   ? -35.214 21.254  -7.960  1.00 95.82 82   A 1 
ATOM   683  O O     . ILE   A 1 82   ? -36.120 20.751  -8.623  1.00 92.93 82   A 1 
ATOM   684  C CB    . ILE   A 1 82   ? -34.842 19.500  -6.150  1.00 95.34 82   A 1 
ATOM   685  C CG1   . ILE   A 1 82   ? -34.805 19.249  -4.621  1.00 92.05 82   A 1 
ATOM   686  C CG2   . ILE   A 1 82   ? -33.527 19.049  -6.801  1.00 91.77 82   A 1 
ATOM   687  C CD1   . ILE   A 1 82   ? -34.765 17.770  -4.239  1.00 89.99 82   A 1 
ATOM   688  N N     . LYS   A 1 83   ? -34.280 22.038  -8.494  1.00 95.14 83   A 1 
ATOM   689  C CA    . LYS   A 1 83   ? -34.199 22.277  -9.934  1.00 94.48 83   A 1 
ATOM   690  C C     . LYS   A 1 83   ? -33.726 21.017  -10.647 1.00 95.05 83   A 1 
ATOM   691  O O     . LYS   A 1 83   ? -32.803 20.348  -10.179 1.00 92.28 83   A 1 
ATOM   692  C CB    . LYS   A 1 83   ? -33.279 23.460  -10.252 1.00 92.08 83   A 1 
ATOM   693  C CG    . LYS   A 1 83   ? -33.899 24.790  -9.800  1.00 79.81 83   A 1 
ATOM   694  C CD    . LYS   A 1 83   ? -33.021 25.970  -10.224 1.00 68.90 83   A 1 
ATOM   695  C CE    . LYS   A 1 83   ? -33.683 27.272  -9.770  1.00 57.40 83   A 1 
ATOM   696  N NZ    . LYS   A 1 83   ? -32.890 28.468  -10.142 1.00 48.97 83   A 1 
ATOM   697  N N     . ASP   A 1 84   ? -34.317 20.774  -11.817 1.00 95.35 84   A 1 
ATOM   698  C CA    . ASP   A 1 84   ? -33.845 19.714  -12.693 1.00 95.42 84   A 1 
ATOM   699  C C     . ASP   A 1 84   ? -32.380 19.926  -13.076 1.00 95.68 84   A 1 
ATOM   700  O O     . ASP   A 1 84   ? -31.903 21.049  -13.297 1.00 93.21 84   A 1 
ATOM   701  C CB    . ASP   A 1 84   ? -34.721 19.604  -13.948 1.00 93.70 84   A 1 
ATOM   702  C CG    . ASP   A 1 84   ? -36.111 19.037  -13.652 1.00 88.93 84   A 1 
ATOM   703  O OD1   . ASP   A 1 84   ? -36.204 18.163  -12.765 1.00 82.34 84   A 1 
ATOM   704  O OD2   . ASP   A 1 84   ? -37.059 19.480  -14.332 1.00 83.04 84   A 1 
ATOM   705  N N     . ARG   A 1 85   ? -31.668 18.824  -13.159 1.00 95.93 85   A 1 
ATOM   706  C CA    . ARG   A 1 85   ? -30.268 18.812  -13.547 1.00 95.95 85   A 1 
ATOM   707  C C     . ARG   A 1 85   ? -30.125 19.293  -14.991 1.00 96.45 85   A 1 
ATOM   708  O O     . ARG   A 1 85   ? -30.789 18.773  -15.886 1.00 94.28 85   A 1 
ATOM   709  C CB    . ARG   A 1 85   ? -29.724 17.398  -13.313 1.00 94.11 85   A 1 
ATOM   710  C CG    . ARG   A 1 85   ? -28.204 17.336  -13.465 1.00 87.65 85   A 1 
ATOM   711  C CD    . ARG   A 1 85   ? -27.671 15.955  -13.061 1.00 87.81 85   A 1 
ATOM   712  N NE    . ARG   A 1 85   ? -27.760 15.700  -11.608 1.00 87.97 85   A 1 
ATOM   713  C CZ    . ARG   A 1 85   ? -26.960 16.202  -10.669 1.00 91.05 85   A 1 
ATOM   714  N NH1   . ARG   A 1 85   ? -25.963 16.981  -10.957 1.00 78.47 85   A 1 
ATOM   715  N NH2   . ARG   A 1 85   ? -27.156 15.920  -9.422  1.00 84.81 85   A 1 
ATOM   716  N N     . LYS   A 1 86   ? -29.240 20.259  -15.228 1.00 96.52 86   A 1 
ATOM   717  C CA    . LYS   A 1 86   ? -28.985 20.749  -16.586 1.00 96.48 86   A 1 
ATOM   718  C C     . LYS   A 1 86   ? -28.540 19.603  -17.480 1.00 96.85 86   A 1 
ATOM   719  O O     . LYS   A 1 86   ? -27.565 18.907  -17.191 1.00 95.30 86   A 1 
ATOM   720  C CB    . LYS   A 1 86   ? -27.941 21.870  -16.602 1.00 94.88 86   A 1 
ATOM   721  C CG    . LYS   A 1 86   ? -28.517 23.223  -16.161 1.00 82.87 86   A 1 
ATOM   722  C CD    . LYS   A 1 86   ? -27.415 24.280  -16.270 1.00 75.62 86   A 1 
ATOM   723  C CE    . LYS   A 1 86   ? -27.928 25.667  -15.900 1.00 62.93 86   A 1 
ATOM   724  N NZ    . LYS   A 1 86   ? -26.817 26.652  -15.938 1.00 54.36 86   A 1 
ATOM   725  N N     . CYS   A 1 87   ? -29.259 19.448  -18.579 1.00 96.81 87   A 1 
ATOM   726  C CA    . CYS   A 1 87   ? -28.967 18.438  -19.578 1.00 96.69 87   A 1 
ATOM   727  C C     . CYS   A 1 87   ? -29.154 19.038  -20.969 1.00 96.87 87   A 1 
ATOM   728  O O     . CYS   A 1 87   ? -30.156 19.700  -21.232 1.00 94.17 87   A 1 
ATOM   729  C CB    . CYS   A 1 87   ? -29.876 17.232  -19.320 1.00 93.97 87   A 1 
ATOM   730  S SG    . CYS   A 1 87   ? -29.529 15.937  -20.538 1.00 81.82 87   A 1 
ATOM   731  N N     . SER   A 1 88   ? -28.211 18.780  -21.854 1.00 97.38 88   A 1 
ATOM   732  C CA    . SER   A 1 88   ? -28.296 19.154  -23.262 1.00 97.29 88   A 1 
ATOM   733  C C     . SER   A 1 88   ? -27.989 17.950  -24.144 1.00 97.80 88   A 1 
ATOM   734  O O     . SER   A 1 88   ? -27.292 17.023  -23.735 1.00 96.66 88   A 1 
ATOM   735  C CB    . SER   A 1 88   ? -27.382 20.345  -23.564 1.00 95.35 88   A 1 
ATOM   736  O OG    . SER   A 1 88   ? -26.033 20.043  -23.284 1.00 86.45 88   A 1 
ATOM   737  N N     . VAL   A 1 89   ? -28.536 17.957  -25.347 1.00 97.88 89   A 1 
ATOM   738  C CA    . VAL   A 1 89   ? -28.238 16.948  -26.367 1.00 98.02 89   A 1 
ATOM   739  C C     . VAL   A 1 89   ? -27.725 17.686  -27.589 1.00 97.96 89   A 1 
ATOM   740  O O     . VAL   A 1 89   ? -28.399 18.593  -28.076 1.00 96.28 89   A 1 
ATOM   741  C CB    . VAL   A 1 89   ? -29.462 16.081  -26.701 1.00 97.26 89   A 1 
ATOM   742  C CG1   . VAL   A 1 89   ? -29.122 15.022  -27.751 1.00 92.24 89   A 1 
ATOM   743  C CG2   . VAL   A 1 89   ? -29.990 15.348  -25.458 1.00 92.19 89   A 1 
ATOM   744  N N     . ALA   A 1 90   ? -26.557 17.294  -28.061 1.00 97.80 90   A 1 
ATOM   745  C CA    . ALA   A 1 90   ? -25.940 17.885  -29.236 1.00 97.61 90   A 1 
ATOM   746  C C     . ALA   A 1 90   ? -25.187 16.817  -30.033 1.00 98.01 90   A 1 
ATOM   747  O O     . ALA   A 1 90   ? -24.770 15.797  -29.476 1.00 96.88 90   A 1 
ATOM   748  C CB    . ALA   A 1 90   ? -25.019 19.030  -28.797 1.00 95.77 90   A 1 
ATOM   749  N N     . ASP   A 1 91   ? -25.009 17.063  -31.317 1.00 98.03 91   A 1 
ATOM   750  C CA    . ASP   A 1 91   ? -24.060 16.297  -32.113 1.00 98.10 91   A 1 
ATOM   751  C C     . ASP   A 1 91   ? -22.637 16.668  -31.685 1.00 98.19 91   A 1 
ATOM   752  O O     . ASP   A 1 91   ? -22.296 17.845  -31.543 1.00 97.09 91   A 1 
ATOM   753  C CB    . ASP   A 1 91   ? -24.328 16.502  -33.611 1.00 97.52 91   A 1 
ATOM   754  C CG    . ASP   A 1 91   ? -25.613 15.762  -34.019 1.00 94.96 91   A 1 
ATOM   755  O OD1   . ASP   A 1 91   ? -25.588 14.509  -34.014 1.00 87.02 91   A 1 
ATOM   756  O OD2   . ASP   A 1 91   ? -26.662 16.412  -34.235 1.00 87.35 91   A 1 
ATOM   757  N N     . MET   A 1 92   ? -21.833 15.652  -31.426 1.00 98.34 92   A 1 
ATOM   758  C CA    . MET   A 1 92   ? -20.479 15.805  -30.903 1.00 98.43 92   A 1 
ATOM   759  C C     . MET   A 1 92   ? -19.456 15.282  -31.908 1.00 98.50 92   A 1 
ATOM   760  O O     . MET   A 1 92   ? -19.711 14.324  -32.642 1.00 97.79 92   A 1 
ATOM   761  C CB    . MET   A 1 92   ? -20.325 15.089  -29.552 1.00 98.05 92   A 1 
ATOM   762  C CG    . MET   A 1 92   ? -21.301 15.564  -28.465 1.00 96.58 92   A 1 
ATOM   763  S SD    . MET   A 1 92   ? -21.187 17.306  -27.957 1.00 96.33 92   A 1 
ATOM   764  C CE    . MET   A 1 92   ? -19.530 17.371  -27.244 1.00 91.18 92   A 1 
ATOM   765  N N     . TRP   A 1 93   ? -18.286 15.882  -31.877 1.00 98.34 93   A 1 
ATOM   766  C CA    . TRP   A 1 93   ? -17.170 15.524  -32.740 1.00 98.41 93   A 1 
ATOM   767  C C     . TRP   A 1 93   ? -15.944 15.161  -31.911 1.00 98.41 93   A 1 
ATOM   768  O O     . TRP   A 1 93   ? -15.593 15.863  -30.958 1.00 97.67 93   A 1 
ATOM   769  C CB    . TRP   A 1 93   ? -16.877 16.675  -33.701 1.00 98.20 93   A 1 
ATOM   770  C CG    . TRP   A 1 93   ? -17.957 16.914  -34.710 1.00 97.98 93   A 1 
ATOM   771  C CD1   . TRP   A 1 93   ? -19.072 17.653  -34.513 1.00 96.29 93   A 1 
ATOM   772  C CD2   . TRP   A 1 93   ? -18.046 16.388  -36.070 1.00 97.42 93   A 1 
ATOM   773  N NE1   . TRP   A 1 93   ? -19.850 17.636  -35.669 1.00 96.01 93   A 1 
ATOM   774  C CE2   . TRP   A 1 93   ? -19.249 16.875  -36.647 1.00 96.79 93   A 1 
ATOM   775  C CE3   . TRP   A 1 93   ? -17.219 15.565  -36.863 1.00 96.33 93   A 1 
ATOM   776  C CZ2   . TRP   A 1 93   ? -19.620 16.562  -37.977 1.00 95.80 93   A 1 
ATOM   777  C CZ3   . TRP   A 1 93   ? -17.587 15.250  -38.185 1.00 94.46 93   A 1 
ATOM   778  C CH2   . TRP   A 1 93   ? -18.777 15.747  -38.733 1.00 94.58 93   A 1 
ATOM   779  N N     . LEU   A 1 94   ? -15.275 14.081  -32.302 1.00 98.34 94   A 1 
ATOM   780  C CA    . LEU   A 1 94   ? -13.938 13.743  -31.840 1.00 98.31 94   A 1 
ATOM   781  C C     . LEU   A 1 94   ? -12.929 14.324  -32.829 1.00 98.24 94   A 1 
ATOM   782  O O     . LEU   A 1 94   ? -12.897 13.922  -33.991 1.00 97.60 94   A 1 
ATOM   783  C CB    . LEU   A 1 94   ? -13.806 12.220  -31.714 1.00 98.04 94   A 1 
ATOM   784  C CG    . LEU   A 1 94   ? -12.417 11.755  -31.234 1.00 97.54 94   A 1 
ATOM   785  C CD1   . LEU   A 1 94   ? -12.141 12.179  -29.791 1.00 96.21 94   A 1 
ATOM   786  C CD2   . LEU   A 1 94   ? -12.338 10.229  -31.301 1.00 95.87 94   A 1 
ATOM   787  N N     . ILE   A 1 95   ? -12.120 15.245  -32.350 1.00 98.10 95   A 1 
ATOM   788  C CA    . ILE   A 1 95   ? -11.073 15.910  -33.123 1.00 97.82 95   A 1 
ATOM   789  C C     . ILE   A 1 95   ? -9.734  15.246  -32.826 1.00 97.94 95   A 1 
ATOM   790  O O     . ILE   A 1 95   ? -9.393  15.017  -31.664 1.00 97.16 95   A 1 
ATOM   791  C CB    . ILE   A 1 95   ? -11.068 17.421  -32.812 1.00 96.32 95   A 1 
ATOM   792  C CG1   . ILE   A 1 95   ? -12.384 18.048  -33.326 1.00 91.60 95   A 1 
ATOM   793  C CG2   . ILE   A 1 95   ? -9.846  18.115  -33.430 1.00 91.57 95   A 1 
ATOM   794  C CD1   . ILE   A 1 95   ? -12.553 19.512  -32.942 1.00 82.46 95   A 1 
ATOM   795  N N     . GLU   A 1 96   ? -8.977  14.993  -33.870 1.00 97.82 96   A 1 
ATOM   796  C CA    . GLU   A 1 96   ? -7.604  14.505  -33.834 1.00 97.54 96   A 1 
ATOM   797  C C     . GLU   A 1 96   ? -6.663  15.618  -34.308 1.00 97.47 96   A 1 
ATOM   798  O O     . GLU   A 1 96   ? -6.772  16.097  -35.438 1.00 96.34 96   A 1 
ATOM   799  C CB    . GLU   A 1 96   ? -7.474  13.245  -34.710 1.00 96.66 96   A 1 
ATOM   800  C CG    . GLU   A 1 96   ? -8.298  12.065  -34.177 1.00 93.68 96   A 1 
ATOM   801  C CD    . GLU   A 1 96   ? -8.245  10.800  -35.057 1.00 93.93 96   A 1 
ATOM   802  O OE1   . GLU   A 1 96   ? -8.506  9.699   -34.529 1.00 88.91 96   A 1 
ATOM   803  O OE2   . GLU   A 1 96   ? -8.038  10.883  -36.281 1.00 89.74 96   A 1 
ATOM   804  N N     . GLU   A 1 97   ? -5.726  16.024  -33.454 1.00 96.99 97   A 1 
ATOM   805  C CA    . GLU   A 1 97   ? -4.733  17.056  -33.765 1.00 96.93 97   A 1 
ATOM   806  C C     . GLU   A 1 97   ? -3.312  16.495  -33.595 1.00 96.90 97   A 1 
ATOM   807  O O     . GLU   A 1 97   ? -2.981  15.966  -32.530 1.00 95.87 97   A 1 
ATOM   808  C CB    . GLU   A 1 97   ? -4.940  18.277  -32.855 1.00 96.30 97   A 1 
ATOM   809  C CG    . GLU   A 1 97   ? -6.179  19.119  -33.216 1.00 92.98 97   A 1 
ATOM   810  C CD    . GLU   A 1 97   ? -6.002  19.995  -34.469 1.00 94.91 97   A 1 
ATOM   811  O OE1   . GLU   A 1 97   ? -6.977  20.693  -34.824 1.00 90.05 97   A 1 
ATOM   812  O OE2   . GLU   A 1 97   ? -4.892  20.055  -35.034 1.00 91.03 97   A 1 
ATOM   813  N N     . PRO   A 1 98   ? -2.430  16.652  -34.594 1.00 96.17 98   A 1 
ATOM   814  C CA    . PRO   A 1 98   ? -1.060  16.133  -34.508 1.00 95.52 98   A 1 
ATOM   815  C C     . PRO   A 1 98   ? -0.199  16.887  -33.488 1.00 95.27 98   A 1 
ATOM   816  O O     . PRO   A 1 98   ? 0.773   16.353  -32.956 1.00 93.06 98   A 1 
ATOM   817  C CB    . PRO   A 1 98   ? -0.504  16.264  -35.928 1.00 94.16 98   A 1 
ATOM   818  C CG    . PRO   A 1 98   ? -1.302  17.426  -36.525 1.00 91.28 98   A 1 
ATOM   819  C CD    . PRO   A 1 98   ? -2.674  17.284  -35.874 1.00 94.87 98   A 1 
ATOM   820  N N     . LYS   A 1 99   ? -0.556  18.136  -33.199 1.00 94.36 99   A 1 
ATOM   821  C CA    . LYS   A 1 99   ? 0.063   18.963  -32.164 1.00 93.93 99   A 1 
ATOM   822  C C     . LYS   A 1 99   ? -0.979  19.362  -31.133 1.00 94.49 99   A 1 
ATOM   823  O O     . LYS   A 1 99   ? -2.162  19.470  -31.436 1.00 92.60 99   A 1 
ATOM   824  C CB    . LYS   A 1 99   ? 0.756   20.190  -32.777 1.00 92.08 99   A 1 
ATOM   825  C CG    . LYS   A 1 99   ? 1.961   19.782  -33.633 1.00 84.00 99   A 1 
ATOM   826  C CD    . LYS   A 1 99   ? 2.756   20.999  -34.118 1.00 76.37 99   A 1 
ATOM   827  C CE    . LYS   A 1 99   ? 3.956   20.512  -34.936 1.00 66.43 99   A 1 
ATOM   828  N NZ    . LYS   A 1 99   ? 4.853   21.612  -35.374 1.00 58.15 99   A 1 
ATOM   829  N N     . LYS   A 1 100  ? -0.512  19.625  -29.919 1.00 93.30 100  A 1 
ATOM   830  C CA    . LYS   A 1 100  ? -1.397  20.094  -28.859 1.00 92.99 100  A 1 
ATOM   831  C C     . LYS   A 1 100  ? -2.039  21.421  -29.262 1.00 93.33 100  A 1 
ATOM   832  O O     . LYS   A 1 100  ? -1.336  22.373  -29.600 1.00 91.19 100  A 1 
ATOM   833  C CB    . LYS   A 1 100  ? -0.616  20.178  -27.540 1.00 90.99 100  A 1 
ATOM   834  C CG    . LYS   A 1 100  ? -1.563  20.202  -26.336 1.00 82.66 100  A 1 
ATOM   835  C CD    . LYS   A 1 100  ? -0.776  20.151  -25.024 1.00 79.52 100  A 1 
ATOM   836  C CE    . LYS   A 1 100  ? -1.753  20.018  -23.849 1.00 69.71 100  A 1 
ATOM   837  N NZ    . LYS   A 1 100  ? -1.059  19.919  -22.548 1.00 63.87 100  A 1 
ATOM   838  N N     . ARG   A 1 101  ? -3.364  21.480  -29.197 1.00 94.27 101  A 1 
ATOM   839  C CA    . ARG   A 1 101  ? -4.170  22.652  -29.546 1.00 94.70 101  A 1 
ATOM   840  C C     . ARG   A 1 101  ? -5.010  23.066  -28.345 1.00 95.04 101  A 1 
ATOM   841  O O     . ARG   A 1 101  ? -5.538  22.214  -27.635 1.00 92.44 101  A 1 
ATOM   842  C CB    . ARG   A 1 101  ? -5.011  22.311  -30.788 1.00 93.47 101  A 1 
ATOM   843  C CG    . ARG   A 1 101  ? -5.812  23.497  -31.331 1.00 91.44 101  A 1 
ATOM   844  C CD    . ARG   A 1 101  ? -6.482  23.091  -32.646 1.00 90.68 101  A 1 
ATOM   845  N NE    . ARG   A 1 101  ? -7.314  24.165  -33.205 1.00 90.65 101  A 1 
ATOM   846  C CZ    . ARG   A 1 101  ? -7.902  24.130  -34.387 1.00 91.23 101  A 1 
ATOM   847  N NH1   . ARG   A 1 101  ? -7.777  23.114  -35.189 1.00 86.33 101  A 1 
ATOM   848  N NH2   . ARG   A 1 101  ? -8.645  25.119  -34.785 1.00 86.88 101  A 1 
ATOM   849  N N     . SER   A 1 102  ? -5.119  24.372  -28.114 1.00 94.35 102  A 1 
ATOM   850  C CA    . SER   A 1 102  ? -6.062  24.897  -27.132 1.00 94.26 102  A 1 
ATOM   851  C C     . SER   A 1 102  ? -7.406  25.129  -27.815 1.00 94.76 102  A 1 
ATOM   852  O O     . SER   A 1 102  ? -7.506  25.985  -28.692 1.00 92.14 102  A 1 
ATOM   853  C CB    . SER   A 1 102  ? -5.525  26.179  -26.502 1.00 92.18 102  A 1 
ATOM   854  O OG    . SER   A 1 102  ? -6.334  26.531  -25.398 1.00 78.35 102  A 1 
ATOM   855  N N     . ILE   A 1 103  ? -8.410  24.360  -27.429 1.00 95.18 103  A 1 
ATOM   856  C CA    . ILE   A 1 103  ? -9.779  24.488  -27.937 1.00 95.34 103  A 1 
ATOM   857  C C     . ILE   A 1 103  ? -10.658 24.907  -26.762 1.00 95.09 103  A 1 
ATOM   858  O O     . ILE   A 1 103  ? -10.751 24.191  -25.766 1.00 92.24 103  A 1 
ATOM   859  C CB    . ILE   A 1 103  ? -10.256 23.191  -28.617 1.00 94.32 103  A 1 
ATOM   860  C CG1   . ILE   A 1 103  ? -9.302  22.811  -29.776 1.00 91.13 103  A 1 
ATOM   861  C CG2   . ILE   A 1 103  ? -11.694 23.371  -29.126 1.00 91.30 103  A 1 
ATOM   862  C CD1   . ILE   A 1 103  ? -9.656  21.505  -30.488 1.00 87.90 103  A 1 
ATOM   863  N N     . GLN   A 1 104  ? -11.283 26.084  -26.862 1.00 93.73 104  A 1 
ATOM   864  C CA    . GLN   A 1 104  ? -12.215 26.534  -25.836 1.00 92.59 104  A 1 
ATOM   865  C C     . GLN   A 1 104  ? -13.448 25.634  -25.791 1.00 92.53 104  A 1 
ATOM   866  O O     . GLN   A 1 104  ? -13.935 25.192  -26.827 1.00 88.22 104  A 1 
ATOM   867  C CB    . GLN   A 1 104  ? -12.618 27.995  -26.062 1.00 90.05 104  A 1 
ATOM   868  C CG    . GLN   A 1 104  ? -11.601 28.966  -25.451 1.00 77.80 104  A 1 
ATOM   869  C CD    . GLN   A 1 104  ? -12.069 30.421  -25.531 1.00 69.53 104  A 1 
ATOM   870  O OE1   . GLN   A 1 104  ? -12.981 30.778  -26.247 1.00 61.08 104  A 1 
ATOM   871  N NE2   . GLN   A 1 104  ? -11.463 31.318  -24.788 1.00 58.48 104  A 1 
ATOM   872  N N     . ASN   A 1 105  ? -13.949 25.391  -24.580 1.00 93.87 105  A 1 
ATOM   873  C CA    . ASN   A 1 105  ? -15.139 24.572  -24.335 1.00 94.42 105  A 1 
ATOM   874  C C     . ASN   A 1 105  ? -15.044 23.131  -24.871 1.00 95.25 105  A 1 
ATOM   875  O O     . ASN   A 1 105  ? -16.070 22.487  -25.090 1.00 92.04 105  A 1 
ATOM   876  C CB    . ASN   A 1 105  ? -16.402 25.314  -24.808 1.00 92.56 105  A 1 
ATOM   877  C CG    . ASN   A 1 105  ? -16.566 26.682  -24.178 1.00 88.14 105  A 1 
ATOM   878  O OD1   . ASN   A 1 105  ? -16.183 26.932  -23.053 1.00 76.91 105  A 1 
ATOM   879  N ND2   . ASN   A 1 105  ? -17.147 27.619  -24.896 1.00 76.39 105  A 1 
ATOM   880  N N     . ALA   A 1 106  ? -13.837 22.620  -25.064 1.00 95.94 106  A 1 
ATOM   881  C CA    . ALA   A 1 106  ? -13.648 21.189  -25.234 1.00 96.13 106  A 1 
ATOM   882  C C     . ALA   A 1 106  ? -14.090 20.451  -23.958 1.00 96.28 106  A 1 
ATOM   883  O O     . ALA   A 1 106  ? -13.960 20.958  -22.843 1.00 94.32 106  A 1 
ATOM   884  C CB    . ALA   A 1 106  ? -12.190 20.899  -25.604 1.00 94.97 106  A 1 
ATOM   885  N N     . THR   A 1 107  ? -14.619 19.256  -24.117 1.00 97.13 107  A 1 
ATOM   886  C CA    . THR   A 1 107  ? -15.109 18.404  -23.026 1.00 97.14 107  A 1 
ATOM   887  C C     . THR   A 1 107  ? -14.430 17.037  -23.071 1.00 97.18 107  A 1 
ATOM   888  O O     . THR   A 1 107  ? -13.750 16.705  -24.038 1.00 94.98 107  A 1 
ATOM   889  C CB    . THR   A 1 107  ? -16.651 18.334  -23.044 1.00 95.71 107  A 1 
ATOM   890  O OG1   . THR   A 1 107  ? -17.134 17.314  -22.205 1.00 82.81 107  A 1 
ATOM   891  C CG2   . THR   A 1 107  ? -17.241 18.066  -24.427 1.00 85.15 107  A 1 
ATOM   892  N N     . MET   A 1 108  ? -14.606 16.246  -22.007 1.00 97.14 108  A 1 
ATOM   893  C CA    . MET   A 1 108  ? -13.979 14.926  -21.859 1.00 97.40 108  A 1 
ATOM   894  C C     . MET   A 1 108  ? -12.438 14.951  -21.926 1.00 97.24 108  A 1 
ATOM   895  O O     . MET   A 1 108  ? -11.806 13.958  -22.277 1.00 95.30 108  A 1 
ATOM   896  C CB    . MET   A 1 108  ? -14.590 13.911  -22.841 1.00 97.08 108  A 1 
ATOM   897  C CG    . MET   A 1 108  ? -16.115 13.831  -22.789 1.00 95.78 108  A 1 
ATOM   898  S SD    . MET   A 1 108  ? -16.828 12.559  -23.871 1.00 95.35 108  A 1 
ATOM   899  C CE    . MET   A 1 108  ? -16.423 11.066  -22.938 1.00 89.78 108  A 1 
ATOM   900  N N     . ASP   A 1 109  ? -11.835 16.076  -21.565 1.00 95.17 109  A 1 
ATOM   901  C CA    . ASP   A 1 109  ? -10.386 16.308  -21.593 1.00 93.96 109  A 1 
ATOM   902  C C     . ASP   A 1 109  ? -9.628  15.604  -20.456 1.00 94.64 109  A 1 
ATOM   903  O O     . ASP   A 1 109  ? -8.403  15.466  -20.503 1.00 91.63 109  A 1 
ATOM   904  C CB    . ASP   A 1 109  ? -10.123 17.824  -21.607 1.00 90.55 109  A 1 
ATOM   905  C CG    . ASP   A 1 109  ? -10.644 18.580  -20.370 1.00 81.11 109  A 1 
ATOM   906  O OD1   . ASP   A 1 109  ? -11.648 18.133  -19.777 1.00 70.40 109  A 1 
ATOM   907  O OD2   . ASP   A 1 109  ? -10.037 19.625  -20.052 1.00 73.30 109  A 1 
ATOM   908  N N     . GLU   A 1 110  ? -10.336 15.071  -19.460 1.00 94.67 110  A 1 
ATOM   909  C CA    . GLU   A 1 110  ? -9.711  14.283  -18.402 1.00 94.57 110  A 1 
ATOM   910  C C     . GLU   A 1 110  ? -9.196  12.908  -18.863 1.00 95.33 110  A 1 
ATOM   911  O O     . GLU   A 1 110  ? -8.400  12.284  -18.150 1.00 94.02 110  A 1 
ATOM   912  C CB    . GLU   A 1 110  ? -10.638 14.132  -17.181 1.00 92.63 110  A 1 
ATOM   913  C CG    . GLU   A 1 110  ? -11.942 13.338  -17.410 1.00 85.69 110  A 1 
ATOM   914  C CD    . GLU   A 1 110  ? -13.184 14.226  -17.522 1.00 85.72 110  A 1 
ATOM   915  O OE1   . GLU   A 1 110  ? -14.254 13.752  -17.075 1.00 77.93 110  A 1 
ATOM   916  O OE2   . GLU   A 1 110  ? -13.053 15.368  -18.003 1.00 79.68 110  A 1 
ATOM   917  N N     . PHE   A 1 111  ? -9.639  12.412  -20.010 1.00 96.48 111  A 1 
ATOM   918  C CA    . PHE   A 1 111  ? -9.276  11.093  -20.525 1.00 96.81 111  A 1 
ATOM   919  C C     . PHE   A 1 111  ? -7.909  11.083  -21.219 1.00 96.50 111  A 1 
ATOM   920  O O     . PHE   A 1 111  ? -7.399  12.094  -21.685 1.00 95.22 111  A 1 
ATOM   921  C CB    . PHE   A 1 111  ? -10.400 10.546  -21.408 1.00 96.98 111  A 1 
ATOM   922  C CG    . PHE   A 1 111  ? -11.698 10.349  -20.655 1.00 97.57 111  A 1 
ATOM   923  C CD1   . PHE   A 1 111  ? -11.819 9.320   -19.704 1.00 97.10 111  A 1 
ATOM   924  C CD2   . PHE   A 1 111  ? -12.773 11.231  -20.855 1.00 96.89 111  A 1 
ATOM   925  C CE1   . PHE   A 1 111  ? -12.998 9.173   -18.960 1.00 96.67 111  A 1 
ATOM   926  C CE2   . PHE   A 1 111  ? -13.958 11.089  -20.116 1.00 96.62 111  A 1 
ATOM   927  C CZ    . PHE   A 1 111  ? -14.067 10.062  -19.161 1.00 97.17 111  A 1 
ATOM   928  N N     . LEU   A 1 112  ? -7.291  9.913   -21.267 1.00 96.64 112  A 1 
ATOM   929  C CA    . LEU   A 1 112  ? -5.954  9.765   -21.841 1.00 96.50 112  A 1 
ATOM   930  C C     . LEU   A 1 112  ? -6.031  9.638   -23.365 1.00 96.78 112  A 1 
ATOM   931  O O     . LEU   A 1 112  ? -6.824  8.849   -23.876 1.00 95.97 112  A 1 
ATOM   932  C CB    . LEU   A 1 112  ? -5.254  8.542   -21.231 1.00 95.74 112  A 1 
ATOM   933  C CG    . LEU   A 1 112  ? -5.112  8.558   -19.697 1.00 94.13 112  A 1 
ATOM   934  C CD1   . LEU   A 1 112  ? -4.448  7.260   -19.240 1.00 91.00 112  A 1 
ATOM   935  C CD2   . LEU   A 1 112  ? -4.260  9.724   -19.201 1.00 89.94 112  A 1 
ATOM   936  N N     . ASN   A 1 113  ? -5.130  10.305  -24.072 1.00 96.83 113  A 1 
ATOM   937  C CA    . ASN   A 1 113  ? -5.027  10.214  -25.537 1.00 96.86 113  A 1 
ATOM   938  C C     . ASN   A 1 113  ? -4.895  8.762   -26.027 1.00 97.46 113  A 1 
ATOM   939  O O     . ASN   A 1 113  ? -5.562  8.368   -26.976 1.00 96.88 113  A 1 
ATOM   940  C CB    . ASN   A 1 113  ? -3.823  11.040  -26.017 1.00 95.68 113  A 1 
ATOM   941  C CG    . ASN   A 1 113  ? -4.009  12.535  -25.812 1.00 91.14 113  A 1 
ATOM   942  O OD1   . ASN   A 1 113  ? -5.088  13.081  -25.868 1.00 82.18 113  A 1 
ATOM   943  N ND2   . ASN   A 1 113  ? -2.932  13.239  -25.547 1.00 80.02 113  A 1 
ATOM   944  N N     . ILE   A 1 114  ? -4.104  7.941   -25.337 1.00 97.22 114  A 1 
ATOM   945  C CA    . ILE   A 1 114  ? -3.932  6.536   -25.717 1.00 97.45 114  A 1 
ATOM   946  C C     . ILE   A 1 114  ? -5.238  5.733   -25.576 1.00 97.83 114  A 1 
ATOM   947  O O     . ILE   A 1 114  ? -5.537  4.884   -26.416 1.00 97.53 114  A 1 
ATOM   948  C CB    . ILE   A 1 114  ? -2.757  5.921   -24.931 1.00 96.76 114  A 1 
ATOM   949  C CG1   . ILE   A 1 114  ? -2.281  4.583   -25.524 1.00 93.38 114  A 1 
ATOM   950  C CG2   . ILE   A 1 114  ? -3.082  5.740   -23.431 1.00 93.28 114  A 1 
ATOM   951  C CD1   . ILE   A 1 114  ? -1.736  4.707   -26.942 1.00 88.10 114  A 1 
ATOM   952  N N     . SER   A 1 115  ? -6.065  6.032   -24.567 1.00 97.87 115  A 1 
ATOM   953  C CA    . SER   A 1 115  ? -7.381  5.398   -24.419 1.00 97.82 115  A 1 
ATOM   954  C C     . SER   A 1 115  ? -8.348  5.838   -25.523 1.00 98.23 115  A 1 
ATOM   955  O O     . SER   A 1 115  ? -9.107  5.012   -26.026 1.00 97.69 115  A 1 
ATOM   956  C CB    . SER   A 1 115  ? -7.980  5.699   -23.044 1.00 96.71 115  A 1 
ATOM   957  O OG    . SER   A 1 115  ? -7.168  5.166   -22.010 1.00 90.02 115  A 1 
ATOM   958  N N     . TRP   A 1 116  ? -8.286  7.104   -25.932 1.00 98.32 116  A 1 
ATOM   959  C CA    . TRP   A 1 116  ? -9.028  7.592   -27.097 1.00 98.43 116  A 1 
ATOM   960  C C     . TRP   A 1 116  ? -8.621  6.850   -28.369 1.00 98.45 116  A 1 
ATOM   961  O O     . TRP   A 1 116  ? -9.503  6.406   -29.107 1.00 97.90 116  A 1 
ATOM   962  C CB    . TRP   A 1 116  ? -8.818  9.098   -27.280 1.00 98.21 116  A 1 
ATOM   963  C CG    . TRP   A 1 116  ? -9.638  9.963   -26.377 1.00 97.92 116  A 1 
ATOM   964  C CD1   . TRP   A 1 116  ? -9.179  10.742  -25.382 1.00 96.68 116  A 1 
ATOM   965  C CD2   . TRP   A 1 116  ? -11.082 10.146  -26.415 1.00 97.34 116  A 1 
ATOM   966  N NE1   . TRP   A 1 116  ? -10.241 11.418  -24.789 1.00 96.18 116  A 1 
ATOM   967  C CE2   . TRP   A 1 116  ? -11.423 11.072  -25.398 1.00 96.69 116  A 1 
ATOM   968  C CE3   . TRP   A 1 116  ? -12.120 9.626   -27.214 1.00 96.74 116  A 1 
ATOM   969  C CZ2   . TRP   A 1 116  ? -12.761 11.471  -25.170 1.00 95.95 116  A 1 
ATOM   970  C CZ3   . TRP   A 1 116  ? -13.452 10.017  -26.982 1.00 95.22 116  A 1 
ATOM   971  C CH2   . TRP   A 1 116  ? -13.763 10.929  -25.969 1.00 95.15 116  A 1 
ATOM   972  N N     . PHE   A 1 117  ? -7.335  6.652   -28.598 1.00 98.50 117  A 1 
ATOM   973  C CA    . PHE   A 1 117  ? -6.837  5.892   -29.743 1.00 98.55 117  A 1 
ATOM   974  C C     . PHE   A 1 117  ? -7.455  4.487   -29.793 1.00 98.54 117  A 1 
ATOM   975  O O     . PHE   A 1 117  ? -8.049  4.115   -30.804 1.00 98.20 117  A 1 
ATOM   976  C CB    . PHE   A 1 117  ? -5.308  5.831   -29.704 1.00 98.50 117  A 1 
ATOM   977  C CG    . PHE   A 1 117  ? -4.717  4.951   -30.784 1.00 98.54 117  A 1 
ATOM   978  C CD1   . PHE   A 1 117  ? -4.456  3.592   -30.530 1.00 98.06 117  A 1 
ATOM   979  C CD2   . PHE   A 1 117  ? -4.475  5.472   -32.069 1.00 98.01 117  A 1 
ATOM   980  C CE1   . PHE   A 1 117  ? -3.963  2.761   -31.550 1.00 97.67 117  A 1 
ATOM   981  C CE2   . PHE   A 1 117  ? -3.977  4.647   -33.089 1.00 97.57 117  A 1 
ATOM   982  C CZ    . PHE   A 1 117  ? -3.726  3.289   -32.828 1.00 97.90 117  A 1 
ATOM   983  N N     . TYR   A 1 118  ? -7.388  3.744   -28.699 1.00 98.68 118  A 1 
ATOM   984  C CA    . TYR   A 1 118  ? -7.942  2.389   -28.665 1.00 98.68 118  A 1 
ATOM   985  C C     . TYR   A 1 118  ? -9.454  2.360   -28.901 1.00 98.54 118  A 1 
ATOM   986  O O     . TYR   A 1 118  ? -9.939  1.597   -29.735 1.00 97.93 118  A 1 
ATOM   987  C CB    . TYR   A 1 118  ? -7.617  1.717   -27.326 1.00 98.66 118  A 1 
ATOM   988  C CG    . TYR   A 1 118  ? -6.151  1.476   -27.068 1.00 98.73 118  A 1 
ATOM   989  C CD1   . TYR   A 1 118  ? -5.334  0.889   -28.052 1.00 98.41 118  A 1 
ATOM   990  C CD2   . TYR   A 1 118  ? -5.586  1.835   -25.830 1.00 98.37 118  A 1 
ATOM   991  C CE1   . TYR   A 1 118  ? -3.969  0.682   -27.817 1.00 98.20 118  A 1 
ATOM   992  C CE2   . TYR   A 1 118  ? -4.222  1.632   -25.582 1.00 98.19 118  A 1 
ATOM   993  C CZ    . TYR   A 1 118  ? -3.415  1.058   -26.583 1.00 98.46 118  A 1 
ATOM   994  O OH    . TYR   A 1 118  ? -2.080  0.879   -26.356 1.00 98.00 118  A 1 
ATOM   995  N N     . ILE   A 1 119  ? -10.195 3.188   -28.188 1.00 98.41 119  A 1 
ATOM   996  C CA    . ILE   A 1 119  ? -11.658 3.152   -28.226 1.00 98.18 119  A 1 
ATOM   997  C C     . ILE   A 1 119  ? -12.191 3.683   -29.562 1.00 98.04 119  A 1 
ATOM   998  O O     . ILE   A 1 119  ? -13.078 3.069   -30.151 1.00 97.04 119  A 1 
ATOM   999  C CB    . ILE   A 1 119  ? -12.240 3.901   -27.007 1.00 97.74 119  A 1 
ATOM   1000 C CG1   . ILE   A 1 119  ? -11.844 3.178   -25.695 1.00 95.90 119  A 1 
ATOM   1001 C CG2   . ILE   A 1 119  ? -13.774 3.980   -27.110 1.00 95.81 119  A 1 
ATOM   1002 C CD1   . ILE   A 1 119  ? -12.063 4.018   -24.436 1.00 91.72 119  A 1 
ATOM   1003 N N     . SER   A 1 120  ? -11.645 4.782   -30.070 1.00 97.86 120  A 1 
ATOM   1004 C CA    . SER   A 1 120  ? -12.093 5.380   -31.335 1.00 97.35 120  A 1 
ATOM   1005 C C     . SER   A 1 120  ? -11.805 4.497   -32.550 1.00 97.34 120  A 1 
ATOM   1006 O O     . SER   A 1 120  ? -12.577 4.506   -33.511 1.00 95.89 120  A 1 
ATOM   1007 C CB    . SER   A 1 120  ? -11.472 6.768   -31.533 1.00 96.09 120  A 1 
ATOM   1008 O OG    . SER   A 1 120  ? -10.083 6.693   -31.735 1.00 87.20 120  A 1 
ATOM   1009 N N     . ASN   A 1 121  ? -10.748 3.701   -32.485 1.00 97.95 121  A 1 
ATOM   1010 C CA    . ASN   A 1 121  ? -10.366 2.779   -33.556 1.00 98.04 121  A 1 
ATOM   1011 C C     . ASN   A 1 121  ? -10.856 1.337   -33.332 1.00 98.07 121  A 1 
ATOM   1012 O O     . ASN   A 1 121  ? -10.641 0.482   -34.190 1.00 96.71 121  A 1 
ATOM   1013 C CB    . ASN   A 1 121  ? -8.850  2.876   -33.773 1.00 97.86 121  A 1 
ATOM   1014 C CG    . ASN   A 1 121  ? -8.436  4.262   -34.246 1.00 97.49 121  A 1 
ATOM   1015 O OD1   . ASN   A 1 121  ? -8.971  4.810   -35.197 1.00 91.73 121  A 1 
ATOM   1016 N ND2   . ASN   A 1 121  ? -7.484  4.879   -33.586 1.00 91.63 121  A 1 
ATOM   1017 N N     . GLY   A 1 122  ? -11.522 1.058   -32.203 1.00 97.81 122  A 1 
ATOM   1018 C CA    . GLY   A 1 122  ? -12.023 -0.286  -31.896 1.00 97.57 122  A 1 
ATOM   1019 C C     . GLY   A 1 122  ? -10.919 -1.310  -31.600 1.00 97.90 122  A 1 
ATOM   1020 O O     . GLY   A 1 122  ? -11.117 -2.507  -31.816 1.00 96.37 122  A 1 
ATOM   1021 N N     . ILE   A 1 123  ? -9.777  -0.853  -31.103 1.00 98.33 123  A 1 
ATOM   1022 C CA    . ILE   A 1 123  ? -8.594  -1.684  -30.844 1.00 98.57 123  A 1 
ATOM   1023 C C     . ILE   A 1 123  ? -8.498  -2.008  -29.349 1.00 98.61 123  A 1 
ATOM   1024 O O     . ILE   A 1 123  ? -8.566  -1.124  -28.497 1.00 98.14 123  A 1 
ATOM   1025 C CB    . ILE   A 1 123  ? -7.318  -1.011  -31.403 1.00 98.44 123  A 1 
ATOM   1026 C CG1   . ILE   A 1 123  ? -7.446  -0.792  -32.929 1.00 97.51 123  A 1 
ATOM   1027 C CG2   . ILE   A 1 123  ? -6.073  -1.863  -31.088 1.00 97.61 123  A 1 
ATOM   1028 C CD1   . ILE   A 1 123  ? -6.297  0.001   -33.560 1.00 95.89 123  A 1 
ATOM   1029 N N     . SER   A 1 124  ? -8.317  -3.287  -29.023 1.00 98.42 124  A 1 
ATOM   1030 C CA    . SER   A 1 124  ? -7.955  -3.722  -27.668 1.00 98.33 124  A 1 
ATOM   1031 C C     . SER   A 1 124  ? -6.432  -3.816  -27.554 1.00 98.55 124  A 1 
ATOM   1032 O O     . SER   A 1 124  ? -5.818  -4.408  -28.442 1.00 97.93 124  A 1 
ATOM   1033 C CB    . SER   A 1 124  ? -8.598  -5.073  -27.348 1.00 97.31 124  A 1 
ATOM   1034 O OG    . SER   A 1 124  ? -8.432  -5.410  -25.984 1.00 85.67 124  A 1 
ATOM   1035 N N     . PRO   A 1 125  ? -5.815  -3.294  -26.482 1.00 98.64 125  A 1 
ATOM   1036 C CA    . PRO   A 1 125  ? -4.351  -3.273  -26.356 1.00 98.65 125  A 1 
ATOM   1037 C C     . PRO   A 1 125  ? -3.676  -4.649  -26.407 1.00 98.61 125  A 1 
ATOM   1038 O O     . PRO   A 1 125  ? -2.542  -4.746  -26.866 1.00 97.57 125  A 1 
ATOM   1039 C CB    . PRO   A 1 125  ? -4.075  -2.588  -25.011 1.00 98.15 125  A 1 
ATOM   1040 C CG    . PRO   A 1 125  ? -5.308  -1.727  -24.775 1.00 95.86 125  A 1 
ATOM   1041 C CD    . PRO   A 1 125  ? -6.428  -2.542  -25.409 1.00 98.14 125  A 1 
ATOM   1042 N N     . ASP   A 1 126  ? -4.358  -5.697  -25.968 1.00 98.38 126  A 1 
ATOM   1043 C CA    . ASP   A 1 126  ? -3.889  -7.091  -25.985 1.00 97.98 126  A 1 
ATOM   1044 C C     . ASP   A 1 126  ? -4.600  -7.955  -27.045 1.00 98.07 126  A 1 
ATOM   1045 O O     . ASP   A 1 126  ? -4.567  -9.186  -27.001 1.00 95.71 126  A 1 
ATOM   1046 C CB    . ASP   A 1 126  ? -4.042  -7.692  -24.577 1.00 96.15 126  A 1 
ATOM   1047 C CG    . ASP   A 1 126  ? -5.495  -8.054  -24.246 1.00 92.73 126  A 1 
ATOM   1048 O OD1   . ASP   A 1 126  ? -6.407  -7.285  -24.620 1.00 85.70 126  A 1 
ATOM   1049 O OD2   . ASP   A 1 126  ? -5.709  -9.112  -23.624 1.00 87.20 126  A 1 
ATOM   1050 N N     . GLY   A 1 127  ? -5.291  -7.307  -27.983 1.00 98.31 127  A 1 
ATOM   1051 C CA    . GLY   A 1 127  ? -6.113  -7.975  -28.982 1.00 98.34 127  A 1 
ATOM   1052 C C     . GLY   A 1 127  ? -5.303  -8.781  -29.999 1.00 98.56 127  A 1 
ATOM   1053 O O     . GLY   A 1 127  ? -4.134  -8.507  -30.263 1.00 97.89 127  A 1 
ATOM   1054 N N     . CYS   A 1 128  ? -5.976  -9.748  -30.618 1.00 98.62 128  A 1 
ATOM   1055 C CA    . CYS   A 1 128  ? -5.497  -10.439 -31.810 1.00 98.62 128  A 1 
ATOM   1056 C C     . CYS   A 1 128  ? -6.326  -9.999  -33.020 1.00 98.67 128  A 1 
ATOM   1057 O O     . CYS   A 1 128  ? -7.556  -9.905  -32.932 1.00 97.96 128  A 1 
ATOM   1058 C CB    . CYS   A 1 128  ? -5.545  -11.955 -31.609 1.00 98.15 128  A 1 
ATOM   1059 S SG    . CYS   A 1 128  ? -4.450  -12.466 -30.252 1.00 96.84 128  A 1 
ATOM   1060 N N     . TYR   A 1 129  ? -5.650  -9.748  -34.132 1.00 98.69 129  A 1 
ATOM   1061 C CA    . TYR   A 1 129  ? -6.249  -9.189  -35.342 1.00 98.71 129  A 1 
ATOM   1062 C C     . TYR   A 1 129  ? -5.686  -9.867  -36.585 1.00 98.67 129  A 1 
ATOM   1063 O O     . TYR   A 1 129  ? -4.507  -10.202 -36.631 1.00 98.08 129  A 1 
ATOM   1064 C CB    . TYR   A 1 129  ? -5.996  -7.675  -35.387 1.00 98.63 129  A 1 
ATOM   1065 C CG    . TYR   A 1 129  ? -6.616  -6.927  -34.227 1.00 98.67 129  A 1 
ATOM   1066 C CD1   . TYR   A 1 129  ? -7.966  -6.537  -34.280 1.00 98.20 129  A 1 
ATOM   1067 C CD2   . TYR   A 1 129  ? -5.863  -6.659  -33.062 1.00 98.19 129  A 1 
ATOM   1068 C CE1   . TYR   A 1 129  ? -8.568  -5.898  -33.189 1.00 97.85 129  A 1 
ATOM   1069 C CE2   . TYR   A 1 129  ? -6.459  -6.022  -31.959 1.00 97.89 129  A 1 
ATOM   1070 C CZ    . TYR   A 1 129  ? -7.817  -5.650  -32.026 1.00 98.14 129  A 1 
ATOM   1071 O OH    . TYR   A 1 129  ? -8.416  -5.057  -30.945 1.00 97.49 129  A 1 
ATOM   1072 N N     . SER   A 1 130  ? -6.530  -10.037 -37.582 1.00 98.61 130  A 1 
ATOM   1073 C CA    . SER   A 1 130  ? -6.096  -10.296 -38.956 1.00 98.52 130  A 1 
ATOM   1074 C C     . SER   A 1 130  ? -6.036  -8.949  -39.670 1.00 98.52 130  A 1 
ATOM   1075 O O     . SER   A 1 130  ? -7.083  -8.368  -39.972 1.00 97.48 130  A 1 
ATOM   1076 C CB    . SER   A 1 130  ? -7.059  -11.267 -39.640 1.00 97.93 130  A 1 
ATOM   1077 O OG    . SER   A 1 130  ? -6.580  -11.677 -40.899 1.00 91.82 130  A 1 
ATOM   1078 N N     . LEU   A 1 131  ? -4.825  -8.419  -39.838 1.00 98.36 131  A 1 
ATOM   1079 C CA    . LEU   A 1 131  ? -4.615  -7.074  -40.363 1.00 98.33 131  A 1 
ATOM   1080 C C     . LEU   A 1 131  ? -5.010  -6.996  -41.838 1.00 98.26 131  A 1 
ATOM   1081 O O     . LEU   A 1 131  ? -4.736  -7.911  -42.615 1.00 97.41 131  A 1 
ATOM   1082 C CB    . LEU   A 1 131  ? -3.151  -6.643  -40.172 1.00 97.98 131  A 1 
ATOM   1083 C CG    . LEU   A 1 131  ? -2.661  -6.621  -38.712 1.00 97.19 131  A 1 
ATOM   1084 C CD1   . LEU   A 1 131  ? -1.202  -6.173  -38.679 1.00 95.86 131  A 1 
ATOM   1085 C CD2   . LEU   A 1 131  ? -3.474  -5.667  -37.834 1.00 95.48 131  A 1 
ATOM   1086 N N     . ASP   A 1 132  ? -5.608  -5.884  -42.215 1.00 98.28 132  A 1 
ATOM   1087 C CA    . ASP   A 1 132  ? -5.862  -5.585  -43.619 1.00 98.18 132  A 1 
ATOM   1088 C C     . ASP   A 1 132  ? -4.643  -4.873  -44.216 1.00 98.12 132  A 1 
ATOM   1089 O O     . ASP   A 1 132  ? -4.393  -3.690  -43.960 1.00 97.03 132  A 1 
ATOM   1090 C CB    . ASP   A 1 132  ? -7.159  -4.786  -43.754 1.00 97.80 132  A 1 
ATOM   1091 C CG    . ASP   A 1 132  ? -7.626  -4.665  -45.202 1.00 97.11 132  A 1 
ATOM   1092 O OD1   . ASP   A 1 132  ? -6.828  -4.929  -46.126 1.00 94.01 132  A 1 
ATOM   1093 O OD2   . ASP   A 1 132  ? -8.803  -4.292  -45.392 1.00 93.40 132  A 1 
ATOM   1094 N N     . GLU   A 1 133  ? -3.866  -5.611  -44.993 1.00 97.76 133  A 1 
ATOM   1095 C CA    . GLU   A 1 133  ? -2.589  -5.145  -45.539 1.00 97.29 133  A 1 
ATOM   1096 C C     . GLU   A 1 133  ? -2.724  -3.929  -46.469 1.00 97.48 133  A 1 
ATOM   1097 O O     . GLU   A 1 133  ? -1.748  -3.207  -46.663 1.00 96.09 133  A 1 
ATOM   1098 C CB    . GLU   A 1 133  ? -1.875  -6.287  -46.286 1.00 95.32 133  A 1 
ATOM   1099 C CG    . GLU   A 1 133  ? -1.424  -7.433  -45.368 1.00 87.27 133  A 1 
ATOM   1100 C CD    . GLU   A 1 133  ? -0.601  -8.514  -46.101 1.00 83.83 133  A 1 
ATOM   1101 O OE1   . GLU   A 1 133  ? -0.543  -9.651  -45.586 1.00 75.67 133  A 1 
ATOM   1102 O OE2   . GLU   A 1 133  ? -0.010  -8.213  -47.163 1.00 75.47 133  A 1 
ATOM   1103 N N     . GLN   A 1 134  ? -3.912  -3.660  -47.011 1.00 97.74 134  A 1 
ATOM   1104 C CA    . GLN   A 1 134  ? -4.122  -2.485  -47.869 1.00 97.52 134  A 1 
ATOM   1105 C C     . GLN   A 1 134  ? -3.897  -1.156  -47.127 1.00 97.78 134  A 1 
ATOM   1106 O O     . GLN   A 1 134  ? -3.573  -0.147  -47.750 1.00 96.23 134  A 1 
ATOM   1107 C CB    . GLN   A 1 134  ? -5.512  -2.546  -48.530 1.00 96.23 134  A 1 
ATOM   1108 C CG    . GLN   A 1 134  ? -6.653  -2.101  -47.599 1.00 85.92 134  A 1 
ATOM   1109 C CD    . GLN   A 1 134  ? -8.037  -2.250  -48.223 1.00 82.76 134  A 1 
ATOM   1110 O OE1   . GLN   A 1 134  ? -8.235  -2.101  -49.414 1.00 74.22 134  A 1 
ATOM   1111 N NE2   . GLN   A 1 134  ? -9.054  -2.513  -47.446 1.00 71.37 134  A 1 
ATOM   1112 N N     . TYR   A 1 135  ? -4.032  -1.170  -45.793 1.00 98.31 135  A 1 
ATOM   1113 C CA    . TYR   A 1 135  ? -3.801  -0.000  -44.940 1.00 98.30 135  A 1 
ATOM   1114 C C     . TYR   A 1 135  ? -2.388  0.046   -44.348 1.00 98.23 135  A 1 
ATOM   1115 O O     . TYR   A 1 135  ? -2.089  0.904   -43.512 1.00 97.18 135  A 1 
ATOM   1116 C CB    . TYR   A 1 135  ? -4.876  0.050   -43.847 1.00 98.22 135  A 1 
ATOM   1117 C CG    . TYR   A 1 135  ? -6.290  0.110   -44.380 1.00 98.21 135  A 1 
ATOM   1118 C CD1   . TYR   A 1 135  ? -6.792  1.301   -44.941 1.00 96.80 135  A 1 
ATOM   1119 C CD2   . TYR   A 1 135  ? -7.110  -1.030  -44.336 1.00 96.89 135  A 1 
ATOM   1120 C CE1   . TYR   A 1 135  ? -8.098  1.355   -45.444 1.00 96.10 135  A 1 
ATOM   1121 C CE2   . TYR   A 1 135  ? -8.422  -0.987  -44.839 1.00 96.43 135  A 1 
ATOM   1122 C CZ    . TYR   A 1 135  ? -8.912  0.208   -45.393 1.00 96.94 135  A 1 
ATOM   1123 O OH    . TYR   A 1 135  ? -10.189 0.252   -45.889 1.00 95.79 135  A 1 
ATOM   1124 N N     . LEU   A 1 136  ? -1.514  -0.861  -44.767 1.00 98.04 136  A 1 
ATOM   1125 C CA    . LEU   A 1 136  ? -0.139  -0.949  -44.294 1.00 98.04 136  A 1 
ATOM   1126 C C     . LEU   A 1 136  ? 0.851   -0.550  -45.389 1.00 97.99 136  A 1 
ATOM   1127 O O     . LEU   A 1 136  ? 0.882   -1.112  -46.480 1.00 96.80 136  A 1 
ATOM   1128 C CB    . LEU   A 1 136  ? 0.155   -2.367  -43.766 1.00 97.58 136  A 1 
ATOM   1129 C CG    . LEU   A 1 136  ? -0.629  -2.749  -42.494 1.00 96.88 136  A 1 
ATOM   1130 C CD1   . LEU   A 1 136  ? -0.317  -4.199  -42.134 1.00 95.26 136  A 1 
ATOM   1131 C CD2   . LEU   A 1 136  ? -0.246  -1.879  -41.294 1.00 94.91 136  A 1 
ATOM   1132 N N     . THR   A 1 137  ? 1.734   0.381   -45.048 1.00 97.99 137  A 1 
ATOM   1133 C CA    . THR   A 1 137  ? 2.861   0.759   -45.911 1.00 97.82 137  A 1 
ATOM   1134 C C     . THR   A 1 137  ? 4.162   0.303   -45.265 1.00 97.87 137  A 1 
ATOM   1135 O O     . THR   A 1 137  ? 4.490   0.722   -44.156 1.00 96.81 137  A 1 
ATOM   1136 C CB    . THR   A 1 137  ? 2.883   2.266   -46.177 1.00 96.76 137  A 1 
ATOM   1137 O OG1   . THR   A 1 137  ? 1.632   2.698   -46.654 1.00 84.90 137  A 1 
ATOM   1138 C CG2   . THR   A 1 137  ? 3.908   2.636   -47.248 1.00 81.37 137  A 1 
ATOM   1139 N N     . LYS   A 1 138  ? 4.930   -0.525  -45.957 1.00 97.70 138  A 1 
ATOM   1140 C CA    . LYS   A 1 138  ? 6.214   -1.009  -45.449 1.00 97.53 138  A 1 
ATOM   1141 C C     . LYS   A 1 138  ? 7.227   0.136   -45.341 1.00 97.57 138  A 1 
ATOM   1142 O O     . LYS   A 1 138  ? 7.489   0.829   -46.319 1.00 96.26 138  A 1 
ATOM   1143 C CB    . LYS   A 1 138  ? 6.710   -2.165  -46.331 1.00 96.63 138  A 1 
ATOM   1144 C CG    . LYS   A 1 138  ? 7.932   -2.867  -45.723 1.00 94.01 138  A 1 
ATOM   1145 C CD    . LYS   A 1 138  ? 8.303   -4.117  -46.536 1.00 90.21 138  A 1 
ATOM   1146 C CE    . LYS   A 1 138  ? 9.470   -4.829  -45.852 1.00 82.03 138  A 1 
ATOM   1147 N NZ    . LYS   A 1 138  ? 9.764   -6.154  -46.451 1.00 73.76 138  A 1 
ATOM   1148 N N     . ILE   A 1 139  ? 7.831   0.294   -44.163 1.00 97.48 139  A 1 
ATOM   1149 C CA    . ILE   A 1 139  ? 8.914   1.263   -43.918 1.00 97.20 139  A 1 
ATOM   1150 C C     . ILE   A 1 139  ? 10.272  0.570   -44.052 1.00 96.88 139  A 1 
ATOM   1151 O O     . ILE   A 1 139  ? 11.152  1.020   -44.788 1.00 93.63 139  A 1 
ATOM   1152 C CB    . ILE   A 1 139  ? 8.770   1.903   -42.519 1.00 96.13 139  A 1 
ATOM   1153 C CG1   . ILE   A 1 139  ? 7.399   2.595   -42.329 1.00 90.41 139  A 1 
ATOM   1154 C CG2   . ILE   A 1 139  ? 9.910   2.916   -42.287 1.00 89.28 139  A 1 
ATOM   1155 C CD1   . ILE   A 1 139  ? 7.144   3.004   -40.874 1.00 87.10 139  A 1 
ATOM   1156 N N     . ASN   A 1 140  ? 10.437  -0.516  -43.330 1.00 96.17 140  A 1 
ATOM   1157 C CA    . ASN   A 1 140  ? 11.612  -1.378  -43.353 1.00 95.21 140  A 1 
ATOM   1158 C C     . ASN   A 1 140  ? 11.197  -2.827  -43.053 1.00 95.90 140  A 1 
ATOM   1159 O O     . ASN   A 1 140  ? 10.000  -3.148  -43.021 1.00 93.05 140  A 1 
ATOM   1160 C CB    . ASN   A 1 140  ? 12.689  -0.791  -42.408 1.00 90.82 140  A 1 
ATOM   1161 C CG    . ASN   A 1 140  ? 12.280  -0.763  -40.945 1.00 87.77 140  A 1 
ATOM   1162 O OD1   . ASN   A 1 140  ? 11.612  -1.644  -40.460 1.00 77.00 140  A 1 
ATOM   1163 N ND2   . ASN   A 1 140  ? 12.709  0.233   -40.204 1.00 79.20 140  A 1 
ATOM   1164 N N     . ASN   A 1 141  ? 12.158  -3.715  -42.889 1.00 95.26 141  A 1 
ATOM   1165 C CA    . ASN   A 1 141  ? 11.833  -5.105  -42.595 1.00 94.26 141  A 1 
ATOM   1166 C C     . ASN   A 1 141  ? 11.220  -5.238  -41.190 1.00 93.76 141  A 1 
ATOM   1167 O O     . ASN   A 1 141  ? 11.828  -4.815  -40.217 1.00 88.09 141  A 1 
ATOM   1168 C CB    . ASN   A 1 141  ? 13.077  -5.984  -42.806 1.00 92.02 141  A 1 
ATOM   1169 C CG    . ASN   A 1 141  ? 12.727  -7.288  -43.499 1.00 83.12 141  A 1 
ATOM   1170 O OD1   . ASN   A 1 141  ? 11.745  -7.397  -44.214 1.00 73.74 141  A 1 
ATOM   1171 N ND2   . ASN   A 1 141  ? 13.558  -8.298  -43.351 1.00 72.85 141  A 1 
ATOM   1172 N N     . GLY   A 1 142  ? 10.007  -5.780  -41.111 1.00 94.19 142  A 1 
ATOM   1173 C CA    . GLY   A 1 142  ? 9.273   -5.921  -39.853 1.00 94.98 142  A 1 
ATOM   1174 C C     . GLY   A 1 142  ? 8.666   -4.629  -39.288 1.00 96.63 142  A 1 
ATOM   1175 O O     . GLY   A 1 142  ? 8.144   -4.655  -38.179 1.00 94.67 142  A 1 
ATOM   1176 N N     . CYS   A 1 143  ? 8.708   -3.511  -40.020 1.00 97.25 143  A 1 
ATOM   1177 C CA    . CYS   A 1 143  ? 8.094   -2.250  -39.594 1.00 97.61 143  A 1 
ATOM   1178 C C     . CYS   A 1 143  ? 7.225   -1.650  -40.704 1.00 97.90 143  A 1 
ATOM   1179 O O     . CYS   A 1 143  ? 7.696   -1.400  -41.817 1.00 96.95 143  A 1 
ATOM   1180 C CB    . CYS   A 1 143  ? 9.188   -1.285  -39.120 1.00 96.68 143  A 1 
ATOM   1181 S SG    . CYS   A 1 143  ? 8.445   0.175   -38.334 1.00 94.70 143  A 1 
ATOM   1182 N N     . TYR   A 1 144  ? 5.976   -1.383  -40.368 1.00 98.14 144  A 1 
ATOM   1183 C CA    . TYR   A 1 144  ? 4.963   -0.854  -41.275 1.00 98.28 144  A 1 
ATOM   1184 C C     . TYR   A 1 144  ? 4.383   0.449   -40.722 1.00 98.40 144  A 1 
ATOM   1185 O O     . TYR   A 1 144  ? 4.437   0.706   -39.519 1.00 97.91 144  A 1 
ATOM   1186 C CB    . TYR   A 1 144  ? 3.873   -1.911  -41.502 1.00 98.09 144  A 1 
ATOM   1187 C CG    . TYR   A 1 144  ? 4.388   -3.203  -42.110 1.00 97.89 144  A 1 
ATOM   1188 C CD1   . TYR   A 1 144  ? 4.327   -3.421  -43.501 1.00 96.19 144  A 1 
ATOM   1189 C CD2   . TYR   A 1 144  ? 4.960   -4.196  -41.286 1.00 96.21 144  A 1 
ATOM   1190 C CE1   . TYR   A 1 144  ? 4.825   -4.605  -44.066 1.00 95.06 144  A 1 
ATOM   1191 C CE2   . TYR   A 1 144  ? 5.472   -5.386  -41.842 1.00 95.34 144  A 1 
ATOM   1192 C CZ    . TYR   A 1 144  ? 5.400   -5.584  -43.233 1.00 96.03 144  A 1 
ATOM   1193 O OH    . TYR   A 1 144  ? 5.899   -6.738  -43.779 1.00 94.68 144  A 1 
ATOM   1194 N N     . HIS   A 1 145  ? 3.842   1.276   -41.599 1.00 98.42 145  A 1 
ATOM   1195 C CA    . HIS   A 1 145  ? 3.099   2.479   -41.235 1.00 98.41 145  A 1 
ATOM   1196 C C     . HIS   A 1 145  ? 1.616   2.284   -41.536 1.00 98.43 145  A 1 
ATOM   1197 O O     . HIS   A 1 145  ? 1.277   1.683   -42.552 1.00 97.61 145  A 1 
ATOM   1198 C CB    . HIS   A 1 145  ? 3.674   3.683   -41.976 1.00 98.00 145  A 1 
ATOM   1199 C CG    . HIS   A 1 145  ? 3.031   4.981   -41.587 1.00 97.69 145  A 1 
ATOM   1200 N ND1   . HIS   A 1 145  ? 3.033   5.552   -40.329 1.00 92.19 145  A 1 
ATOM   1201 C CD2   . HIS   A 1 145  ? 2.320   5.810   -42.412 1.00 92.62 145  A 1 
ATOM   1202 C CE1   . HIS   A 1 145  ? 2.336   6.696   -40.403 1.00 92.59 145  A 1 
ATOM   1203 N NE2   . HIS   A 1 145  ? 1.908   6.888   -41.648 1.00 93.31 145  A 1 
ATOM   1204 N N     . CYS   A 1 146  ? 0.752   2.783   -40.663 1.00 98.42 146  A 1 
ATOM   1205 C CA    . CYS   A 1 146  ? -0.693  2.688   -40.800 1.00 98.39 146  A 1 
ATOM   1206 C C     . CYS   A 1 146  ? -1.333  4.045   -40.497 1.00 98.31 146  A 1 
ATOM   1207 O O     . CYS   A 1 146  ? -1.290  4.503   -39.354 1.00 97.22 146  A 1 
ATOM   1208 C CB    . CYS   A 1 146  ? -1.196  1.589   -39.854 1.00 98.00 146  A 1 
ATOM   1209 S SG    . CYS   A 1 146  ? -2.988  1.403   -39.997 1.00 97.38 146  A 1 
ATOM   1210 N N     . ASP   A 1 147  ? -1.948  4.664   -41.502 1.00 97.88 147  A 1 
ATOM   1211 C CA    . ASP   A 1 147  ? -2.699  5.919   -41.339 1.00 97.49 147  A 1 
ATOM   1212 C C     . ASP   A 1 147  ? -4.168  5.684   -40.952 1.00 97.48 147  A 1 
ATOM   1213 O O     . ASP   A 1 147  ? -4.797  6.560   -40.362 1.00 94.65 147  A 1 
ATOM   1214 C CB    . ASP   A 1 147  ? -2.593  6.763   -42.623 1.00 96.32 147  A 1 
ATOM   1215 C CG    . ASP   A 1 147  ? -1.233  7.451   -42.760 1.00 94.68 147  A 1 
ATOM   1216 O OD1   . ASP   A 1 147  ? -0.780  8.068   -41.769 1.00 89.70 147  A 1 
ATOM   1217 O OD2   . ASP   A 1 147  ? -0.635  7.365   -43.857 1.00 89.36 147  A 1 
ATOM   1218 N N     . ASP   A 1 148  ? -4.714  4.501   -41.232 1.00 97.66 148  A 1 
ATOM   1219 C CA    . ASP   A 1 148  ? -6.095  4.125   -40.910 1.00 97.79 148  A 1 
ATOM   1220 C C     . ASP   A 1 148  ? -6.149  2.874   -40.007 1.00 98.15 148  A 1 
ATOM   1221 O O     . ASP   A 1 148  ? -6.472  1.764   -40.451 1.00 97.17 148  A 1 
ATOM   1222 C CB    . ASP   A 1 148  ? -6.920  3.984   -42.199 1.00 96.88 148  A 1 
ATOM   1223 C CG    . ASP   A 1 148  ? -8.423  3.860   -41.915 1.00 95.60 148  A 1 
ATOM   1224 O OD1   . ASP   A 1 148  ? -8.832  3.655   -40.744 1.00 91.61 148  A 1 
ATOM   1225 O OD2   . ASP   A 1 148  ? -9.203  3.962   -42.880 1.00 90.47 148  A 1 
ATOM   1226 N N     . PRO   A 1 149  ? -5.842  3.029   -38.711 1.00 98.38 149  A 1 
ATOM   1227 C CA    . PRO   A 1 149  ? -5.847  1.904   -37.778 1.00 98.41 149  A 1 
ATOM   1228 C C     . PRO   A 1 149  ? -7.229  1.276   -37.602 1.00 98.48 149  A 1 
ATOM   1229 O O     . PRO   A 1 149  ? -7.329  0.088   -37.309 1.00 97.68 149  A 1 
ATOM   1230 C CB    . PRO   A 1 149  ? -5.313  2.474   -36.459 1.00 97.71 149  A 1 
ATOM   1231 C CG    . PRO   A 1 149  ? -5.610  3.971   -36.550 1.00 95.36 149  A 1 
ATOM   1232 C CD    . PRO   A 1 149  ? -5.463  4.257   -38.039 1.00 97.68 149  A 1 
ATOM   1233 N N     . ARG   A 1 150  ? -8.301  2.037   -37.791 1.00 98.25 150  A 1 
ATOM   1234 C CA    . ARG   A 1 150  ? -9.666  1.539   -37.599 1.00 98.07 150  A 1 
ATOM   1235 C C     . ARG   A 1 150  ? -10.026 0.464   -38.618 1.00 98.24 150  A 1 
ATOM   1236 O O     . ARG   A 1 150  ? -10.572 -0.572  -38.238 1.00 97.28 150  A 1 
ATOM   1237 C CB    . ARG   A 1 150  ? -10.640 2.721   -37.647 1.00 97.00 150  A 1 
ATOM   1238 C CG    . ARG   A 1 150  ? -12.038 2.293   -37.199 1.00 90.69 150  A 1 
ATOM   1239 C CD    . ARG   A 1 150  ? -12.967 3.501   -37.202 1.00 88.06 150  A 1 
ATOM   1240 N NE    . ARG   A 1 150  ? -14.290 3.132   -36.682 1.00 78.59 150  A 1 
ATOM   1241 C CZ    . ARG   A 1 150  ? -15.310 3.951   -36.519 1.00 72.07 150  A 1 
ATOM   1242 N NH1   . ARG   A 1 150  ? -15.225 5.213   -36.838 1.00 63.52 150  A 1 
ATOM   1243 N NH2   . ARG   A 1 150  ? -16.427 3.514   -36.025 1.00 63.69 150  A 1 
ATOM   1244 N N     . ASN   A 1 151  ? -9.712  0.706   -39.868 1.00 98.42 151  A 1 
ATOM   1245 C CA    . ASN   A 1 151  ? -9.972  -0.260  -40.934 1.00 98.49 151  A 1 
ATOM   1246 C C     . ASN   A 1 151  ? -8.919  -1.373  -40.964 1.00 98.60 151  A 1 
ATOM   1247 O O     . ASN   A 1 151  ? -9.278  -2.542  -41.096 1.00 97.78 151  A 1 
ATOM   1248 C CB    . ASN   A 1 151  ? -10.092 0.492   -42.264 1.00 98.19 151  A 1 
ATOM   1249 C CG    . ASN   A 1 151  ? -11.380 1.293   -42.347 1.00 97.22 151  A 1 
ATOM   1250 O OD1   . ASN   A 1 151  ? -12.449 0.842   -41.979 1.00 89.96 151  A 1 
ATOM   1251 N ND2   . ASN   A 1 151  ? -11.316 2.513   -42.833 1.00 89.29 151  A 1 
ATOM   1252 N N     . CYS   A 1 152  ? -7.660  -1.039  -40.727 1.00 98.57 152  A 1 
ATOM   1253 C CA    . CYS   A 1 152  ? -6.575  -2.026  -40.669 1.00 98.55 152  A 1 
ATOM   1254 C C     . CYS   A 1 152  ? -6.820  -3.108  -39.598 1.00 98.60 152  A 1 
ATOM   1255 O O     . CYS   A 1 152  ? -6.558  -4.290  -39.835 1.00 97.93 152  A 1 
ATOM   1256 C CB    . CYS   A 1 152  ? -5.259  -1.275  -40.426 1.00 98.22 152  A 1 
ATOM   1257 S SG    . CYS   A 1 152  ? -3.847  -2.405  -40.529 1.00 97.37 152  A 1 
ATOM   1258 N N     . PHE   A 1 153  ? -7.373  -2.732  -38.445 1.00 98.66 153  A 1 
ATOM   1259 C CA    . PHE   A 1 153  ? -7.644  -3.618  -37.308 1.00 98.70 153  A 1 
ATOM   1260 C C     . PHE   A 1 153  ? -9.125  -4.036  -37.202 1.00 98.64 153  A 1 
ATOM   1261 O O     . PHE   A 1 153  ? -9.555  -4.524  -36.157 1.00 97.78 153  A 1 
ATOM   1262 C CB    . PHE   A 1 153  ? -7.120  -2.975  -36.013 1.00 98.61 153  A 1 
ATOM   1263 C CG    . PHE   A 1 153  ? -5.608  -2.940  -35.884 1.00 98.63 153  A 1 
ATOM   1264 C CD1   . PHE   A 1 153  ? -4.968  -3.757  -34.934 1.00 98.17 153  A 1 
ATOM   1265 C CD2   . PHE   A 1 153  ? -4.831  -2.094  -36.694 1.00 98.13 153  A 1 
ATOM   1266 C CE1   . PHE   A 1 153  ? -3.573  -3.730  -34.798 1.00 97.83 153  A 1 
ATOM   1267 C CE2   . PHE   A 1 153  ? -3.433  -2.070  -36.571 1.00 97.80 153  A 1 
ATOM   1268 C CZ    . PHE   A 1 153  ? -2.806  -2.888  -35.621 1.00 98.15 153  A 1 
ATOM   1269 N N     . ALA   A 1 154  ? -9.915  -3.873  -38.256 1.00 98.51 154  A 1 
ATOM   1270 C CA    . ALA   A 1 154  ? -11.355 -4.140  -38.216 1.00 98.43 154  A 1 
ATOM   1271 C C     . ALA   A 1 154  ? -11.689 -5.611  -37.904 1.00 98.41 154  A 1 
ATOM   1272 O O     . ALA   A 1 154  ? -12.700 -5.908  -37.261 1.00 96.45 154  A 1 
ATOM   1273 C CB    . ALA   A 1 154  ? -11.956 -3.710  -39.558 1.00 97.65 154  A 1 
ATOM   1274 N N     . LYS   A 1 155  ? -10.842 -6.542  -38.323 1.00 98.46 155  A 1 
ATOM   1275 C CA    . LYS   A 1 155  ? -11.078 -7.977  -38.184 1.00 98.43 155  A 1 
ATOM   1276 C C     . LYS   A 1 155  ? -10.389 -8.547  -36.943 1.00 98.50 155  A 1 
ATOM   1277 O O     . LYS   A 1 155  ? -9.278  -9.070  -37.011 1.00 97.59 155  A 1 
ATOM   1278 C CB    . LYS   A 1 155  ? -10.690 -8.677  -39.494 1.00 97.85 155  A 1 
ATOM   1279 C CG    . LYS   A 1 155  ? -11.233 -10.109 -39.547 1.00 91.99 155  A 1 
ATOM   1280 C CD    . LYS   A 1 155  ? -10.815 -10.743 -40.881 1.00 86.74 155  A 1 
ATOM   1281 C CE    . LYS   A 1 155  ? -11.314 -12.179 -40.988 1.00 77.21 155  A 1 
ATOM   1282 N NZ    . LYS   A 1 155  ? -10.781 -12.820 -42.216 1.00 67.33 155  A 1 
ATOM   1283 N N     . LYS   A 1 156  ? -11.084 -8.493  -35.809 1.00 98.47 156  A 1 
ATOM   1284 C CA    . LYS   A 1 156  ? -10.639 -9.166  -34.584 1.00 98.33 156  A 1 
ATOM   1285 C C     . LYS   A 1 156  ? -10.748 -10.684 -34.731 1.00 98.39 156  A 1 
ATOM   1286 O O     . LYS   A 1 156  ? -11.749 -11.186 -35.237 1.00 97.15 156  A 1 
ATOM   1287 C CB    . LYS   A 1 156  ? -11.427 -8.620  -33.381 1.00 97.37 156  A 1 
ATOM   1288 C CG    . LYS   A 1 156  ? -10.768 -9.018  -32.053 1.00 92.49 156  A 1 
ATOM   1289 C CD    . LYS   A 1 156  ? -11.369 -8.249  -30.871 1.00 86.50 156  A 1 
ATOM   1290 C CE    . LYS   A 1 156  ? -10.554 -8.560  -29.615 1.00 78.24 156  A 1 
ATOM   1291 N NZ    . LYS   A 1 156  ? -10.803 -7.602  -28.514 1.00 68.37 156  A 1 
ATOM   1292 N N     . ILE   A 1 157  ? -9.752  -11.402 -34.250 1.00 98.37 157  A 1 
ATOM   1293 C CA    . ILE   A 1 157  ? -9.692  -12.871 -34.283 1.00 98.32 157  A 1 
ATOM   1294 C C     . ILE   A 1 157  ? -9.537  -13.446 -32.867 1.00 98.27 157  A 1 
ATOM   1295 O O     . ILE   A 1 157  ? -9.153  -12.716 -31.944 1.00 97.42 157  A 1 
ATOM   1296 C CB    . ILE   A 1 157  ? -8.595  -13.368 -35.256 1.00 97.89 157  A 1 
ATOM   1297 C CG1   . ILE   A 1 157  ? -7.192  -12.877 -34.853 1.00 95.04 157  A 1 
ATOM   1298 C CG2   . ILE   A 1 157  ? -8.951  -12.966 -36.700 1.00 93.47 157  A 1 
ATOM   1299 C CD1   . ILE   A 1 157  ? -6.058  -13.488 -35.681 1.00 93.15 157  A 1 
ATOM   1300 N N     . PRO   A 1 158  ? -9.846  -14.740 -32.649 1.00 97.49 158  A 1 
ATOM   1301 C CA    . PRO   A 1 158  ? -9.596  -15.401 -31.374 1.00 96.98 158  A 1 
ATOM   1302 C C     . PRO   A 1 158  ? -8.127  -15.320 -30.948 1.00 96.98 158  A 1 
ATOM   1303 O O     . PRO   A 1 158  ? -7.220  -15.300 -31.781 1.00 95.87 158  A 1 
ATOM   1304 C CB    . PRO   A 1 158  ? -10.045 -16.852 -31.564 1.00 96.04 158  A 1 
ATOM   1305 C CG    . PRO   A 1 158  ? -11.063 -16.763 -32.695 1.00 93.57 158  A 1 
ATOM   1306 C CD    . PRO   A 1 158  ? -10.496 -15.655 -33.573 1.00 96.36 158  A 1 
ATOM   1307 N N     . ARG   A 1 159  ? -7.904  -15.315 -29.636 1.00 96.24 159  A 1 
ATOM   1308 C CA    . ARG   A 1 159  ? -6.557  -15.313 -29.068 1.00 95.82 159  A 1 
ATOM   1309 C C     . ARG   A 1 159  ? -5.803  -16.573 -29.477 1.00 96.15 159  A 1 
ATOM   1310 O O     . ARG   A 1 159  ? -6.362  -17.666 -29.449 1.00 94.69 159  A 1 
ATOM   1311 C CB    . ARG   A 1 159  ? -6.651  -15.163 -27.543 1.00 94.10 159  A 1 
ATOM   1312 C CG    . ARG   A 1 159  ? -5.318  -14.744 -26.918 1.00 88.31 159  A 1 
ATOM   1313 C CD    . ARG   A 1 159  ? -5.466  -14.536 -25.410 1.00 83.62 159  A 1 
ATOM   1314 N NE    . ARG   A 1 159  ? -4.418  -13.637 -24.889 1.00 74.53 159  A 1 
ATOM   1315 C CZ    . ARG   A 1 159  ? -4.356  -13.129 -23.673 1.00 68.79 159  A 1 
ATOM   1316 N NH1   . ARG   A 1 159  ? -5.153  -13.516 -22.725 1.00 60.54 159  A 1 
ATOM   1317 N NH2   . ARG   A 1 159  ? -3.501  -12.190 -23.391 1.00 60.00 159  A 1 
ATOM   1318 N N     . PHE   A 1 160  ? -4.536  -16.400 -29.799 1.00 95.94 160  A 1 
ATOM   1319 C CA    . PHE   A 1 160  ? -3.591  -17.488 -30.031 1.00 96.14 160  A 1 
ATOM   1320 C C     . PHE   A 1 160  ? -2.342  -17.279 -29.174 1.00 96.14 160  A 1 
ATOM   1321 O O     . PHE   A 1 160  ? -2.028  -16.145 -28.790 1.00 95.44 160  A 1 
ATOM   1322 C CB    . PHE   A 1 160  ? -3.274  -17.601 -31.528 1.00 96.45 160  A 1 
ATOM   1323 C CG    . PHE   A 1 160  ? -2.696  -16.352 -32.163 1.00 97.37 160  A 1 
ATOM   1324 C CD1   . PHE   A 1 160  ? -3.550  -15.397 -32.754 1.00 96.87 160  A 1 
ATOM   1325 C CD2   . PHE   A 1 160  ? -1.309  -16.144 -32.196 1.00 96.78 160  A 1 
ATOM   1326 C CE1   . PHE   A 1 160  ? -3.017  -14.256 -33.371 1.00 96.72 160  A 1 
ATOM   1327 C CE2   . PHE   A 1 160  ? -0.770  -15.002 -32.811 1.00 96.85 160  A 1 
ATOM   1328 C CZ    . PHE   A 1 160  ? -1.627  -14.057 -33.401 1.00 97.42 160  A 1 
ATOM   1329 N N     . ASP   A 1 161  ? -1.662  -18.376 -28.849 1.00 95.52 161  A 1 
ATOM   1330 C CA    . ASP   A 1 161  ? -0.419  -18.316 -28.092 1.00 95.13 161  A 1 
ATOM   1331 C C     . ASP   A 1 161  ? 0.731   -17.830 -28.974 1.00 96.04 161  A 1 
ATOM   1332 O O     . ASP   A 1 161  ? 0.779   -18.087 -30.176 1.00 95.10 161  A 1 
ATOM   1333 C CB    . ASP   A 1 161  ? -0.120  -19.667 -27.431 1.00 93.25 161  A 1 
ATOM   1334 C CG    . ASP   A 1 161  ? -1.124  -19.985 -26.313 1.00 87.32 161  A 1 
ATOM   1335 O OD1   . ASP   A 1 161  ? -1.513  -19.036 -25.589 1.00 81.76 161  A 1 
ATOM   1336 O OD2   . ASP   A 1 161  ? -1.509  -21.166 -26.199 1.00 81.27 161  A 1 
ATOM   1337 N N     . ILE   A 1 162  ? 1.644   -17.111 -28.343 1.00 96.98 162  A 1 
ATOM   1338 C CA    . ILE   A 1 162  ? 2.820   -16.546 -29.005 1.00 97.40 162  A 1 
ATOM   1339 C C     . ILE   A 1 162  ? 4.067   -16.815 -28.169 1.00 97.68 162  A 1 
ATOM   1340 O O     . ILE   A 1 162  ? 3.991   -16.783 -26.935 1.00 97.10 162  A 1 
ATOM   1341 C CB    . ILE   A 1 162  ? 2.656   -15.035 -29.275 1.00 97.06 162  A 1 
ATOM   1342 C CG1   . ILE   A 1 162  ? 2.391   -14.224 -27.989 1.00 94.99 162  A 1 
ATOM   1343 C CG2   . ILE   A 1 162  ? 1.561   -14.807 -30.336 1.00 92.98 162  A 1 
ATOM   1344 C CD1   . ILE   A 1 162  ? 2.499   -12.713 -28.176 1.00 92.75 162  A 1 
ATOM   1345 N N     . PRO   A 1 163  ? 5.224   -17.016 -28.802 1.00 97.29 163  A 1 
ATOM   1346 C CA    . PRO   A 1 163  ? 6.488   -16.996 -28.084 1.00 97.32 163  A 1 
ATOM   1347 C C     . PRO   A 1 163  ? 6.806   -15.566 -27.625 1.00 97.74 163  A 1 
ATOM   1348 O O     . PRO   A 1 163  ? 6.434   -14.582 -28.276 1.00 96.97 163  A 1 
ATOM   1349 C CB    . PRO   A 1 163  ? 7.516   -17.541 -29.074 1.00 96.18 163  A 1 
ATOM   1350 C CG    . PRO   A 1 163  ? 6.965   -17.091 -30.426 1.00 94.22 163  A 1 
ATOM   1351 C CD    . PRO   A 1 163  ? 5.451   -17.168 -30.232 1.00 96.41 163  A 1 
ATOM   1352 N N     . ARG   A 1 164  ? 7.514   -15.458 -26.496 1.00 98.07 164  A 1 
ATOM   1353 C CA    . ARG   A 1 164  ? 8.055   -14.190 -25.991 1.00 98.22 164  A 1 
ATOM   1354 C C     . ARG   A 1 164  ? 9.518   -14.361 -25.598 1.00 98.36 164  A 1 
ATOM   1355 O O     . ARG   A 1 164  ? 9.942   -15.460 -25.249 1.00 97.50 164  A 1 
ATOM   1356 C CB    . ARG   A 1 164  ? 7.222   -13.654 -24.816 1.00 97.57 164  A 1 
ATOM   1357 C CG    . ARG   A 1 164  ? 5.782   -13.307 -25.210 1.00 95.86 164  A 1 
ATOM   1358 C CD    . ARG   A 1 164  ? 5.138   -12.451 -24.127 1.00 94.29 164  A 1 
ATOM   1359 N NE    . ARG   A 1 164  ? 3.698   -12.257 -24.337 1.00 91.81 164  A 1 
ATOM   1360 C CZ    . ARG   A 1 164  ? 2.941   -11.325 -23.780 1.00 92.00 164  A 1 
ATOM   1361 N NH1   . ARG   A 1 164  ? 3.428   -10.338 -23.094 1.00 84.38 164  A 1 
ATOM   1362 N NH2   . ARG   A 1 164  ? 1.656   -11.377 -23.877 1.00 87.29 164  A 1 
ATOM   1363 N N     . SER   A 1 165  ? 10.255  -13.265 -25.658 1.00 98.39 165  A 1 
ATOM   1364 C CA    . SER   A 1 165  ? 11.659  -13.210 -25.265 1.00 98.41 165  A 1 
ATOM   1365 C C     . SER   A 1 165  ? 11.832  -12.441 -23.958 1.00 98.57 165  A 1 
ATOM   1366 O O     . SER   A 1 165  ? 11.156  -11.432 -23.720 1.00 98.06 165  A 1 
ATOM   1367 C CB    . SER   A 1 165  ? 12.512  -12.611 -26.382 1.00 97.61 165  A 1 
ATOM   1368 O OG    . SER   A 1 165  ? 12.083  -11.303 -26.713 1.00 95.19 165  A 1 
ATOM   1369 N N     . TYR   A 1 166  ? 12.765  -12.904 -23.131 1.00 98.49 166  A 1 
ATOM   1370 C CA    . TYR   A 1 166  ? 13.025  -12.338 -21.817 1.00 98.57 166  A 1 
ATOM   1371 C C     . TYR   A 1 166  ? 14.521  -12.219 -21.569 1.00 98.56 166  A 1 
ATOM   1372 O O     . TYR   A 1 166  ? 15.302  -13.083 -21.966 1.00 97.91 166  A 1 
ATOM   1373 C CB    . TYR   A 1 166  ? 12.378  -13.197 -20.718 1.00 98.39 166  A 1 
ATOM   1374 C CG    . TYR   A 1 166  ? 10.936  -13.593 -20.951 1.00 98.37 166  A 1 
ATOM   1375 C CD1   . TYR   A 1 166  ? 9.876   -12.853 -20.394 1.00 97.27 166  A 1 
ATOM   1376 C CD2   . TYR   A 1 166  ? 10.647  -14.726 -21.739 1.00 97.30 166  A 1 
ATOM   1377 C CE1   . TYR   A 1 166  ? 8.545   -13.235 -20.622 1.00 96.74 166  A 1 
ATOM   1378 C CE2   . TYR   A 1 166  ? 9.319   -15.115 -21.980 1.00 96.81 166  A 1 
ATOM   1379 C CZ    . TYR   A 1 166  ? 8.271   -14.367 -21.421 1.00 97.29 166  A 1 
ATOM   1380 O OH    . TYR   A 1 166  ? 6.983   -14.754 -21.677 1.00 96.24 166  A 1 
ATOM   1381 N N     . LEU   A 1 167  ? 14.898  -11.174 -20.848 1.00 98.41 167  A 1 
ATOM   1382 C CA    . LEU   A 1 167  ? 16.210  -11.044 -20.240 1.00 98.48 167  A 1 
ATOM   1383 C C     . LEU   A 1 167  ? 16.013  -10.769 -18.749 1.00 98.59 167  A 1 
ATOM   1384 O O     . LEU   A 1 167  ? 15.605  -9.672  -18.369 1.00 98.25 167  A 1 
ATOM   1385 C CB    . LEU   A 1 167  ? 16.990  -9.930  -20.950 1.00 98.22 167  A 1 
ATOM   1386 C CG    . LEU   A 1 167  ? 18.452  -9.808  -20.483 1.00 97.66 167  A 1 
ATOM   1387 C CD1   . LEU   A 1 167  ? 19.291  -10.992 -20.968 1.00 95.92 167  A 1 
ATOM   1388 C CD2   . LEU   A 1 167  ? 19.065  -8.525  -21.045 1.00 95.69 167  A 1 
ATOM   1389 N N     . PHE   A 1 168  ? 16.283  -11.761 -17.926 1.00 98.35 168  A 1 
ATOM   1390 C CA    . PHE   A 1 168  ? 16.393  -11.580 -16.482 1.00 98.36 168  A 1 
ATOM   1391 C C     . PHE   A 1 168  ? 17.858  -11.344 -16.151 1.00 98.27 168  A 1 
ATOM   1392 O O     . PHE   A 1 168  ? 18.710  -12.074 -16.655 1.00 97.61 168  A 1 
ATOM   1393 C CB    . PHE   A 1 168  ? 15.837  -12.797 -15.735 1.00 98.19 168  A 1 
ATOM   1394 C CG    . PHE   A 1 168  ? 14.422  -13.160 -16.112 1.00 98.29 168  A 1 
ATOM   1395 C CD1   . PHE   A 1 168  ? 13.339  -12.559 -15.450 1.00 97.40 168  A 1 
ATOM   1396 C CD2   . PHE   A 1 168  ? 14.171  -14.083 -17.147 1.00 97.31 168  A 1 
ATOM   1397 C CE1   . PHE   A 1 168  ? 12.018  -12.872 -15.810 1.00 97.07 168  A 1 
ATOM   1398 C CE2   . PHE   A 1 168  ? 12.849  -14.397 -17.517 1.00 96.95 168  A 1 
ATOM   1399 C CZ    . PHE   A 1 168  ? 11.774  -13.785 -16.848 1.00 97.47 168  A 1 
ATOM   1400 N N     . LEU   A 1 169  ? 18.164  -10.336 -15.343 1.00 98.06 169  A 1 
ATOM   1401 C CA    . LEU   A 1 169  ? 19.548  -10.034 -14.989 1.00 97.94 169  A 1 
ATOM   1402 C C     . LEU   A 1 169  ? 19.686  -9.567  -13.548 1.00 98.02 169  A 1 
ATOM   1403 O O     . LEU   A 1 169  ? 18.766  -8.979  -12.976 1.00 97.16 169  A 1 
ATOM   1404 C CB    . LEU   A 1 169  ? 20.150  -9.047  -16.012 1.00 96.39 169  A 1 
ATOM   1405 C CG    . LEU   A 1 169  ? 19.632  -7.599  -15.883 1.00 94.40 169  A 1 
ATOM   1406 C CD1   . LEU   A 1 169  ? 20.706  -6.677  -15.311 1.00 89.13 169  A 1 
ATOM   1407 C CD2   . LEU   A 1 169  ? 19.225  -7.038  -17.240 1.00 88.68 169  A 1 
ATOM   1408 N N     . ASP   A 1 170  ? 20.893  -9.807  -13.023 1.00 97.53 170  A 1 
ATOM   1409 C CA    . ASP   A 1 170  ? 21.365  -9.318  -11.738 1.00 97.19 170  A 1 
ATOM   1410 C C     . ASP   A 1 170  ? 22.865  -9.003  -11.841 1.00 97.42 170  A 1 
ATOM   1411 O O     . ASP   A 1 170  ? 23.562  -9.539  -12.711 1.00 96.47 170  A 1 
ATOM   1412 C CB    . ASP   A 1 170  ? 21.073  -10.366 -10.660 1.00 95.53 170  A 1 
ATOM   1413 C CG    . ASP   A 1 170  ? 21.341  -9.790  -9.275  1.00 92.08 170  A 1 
ATOM   1414 O OD1   . ASP   A 1 170  ? 20.578  -8.878  -8.892  1.00 85.17 170  A 1 
ATOM   1415 O OD2   . ASP   A 1 170  ? 22.328  -10.234 -8.652  1.00 83.53 170  A 1 
ATOM   1416 N N     . ILE   A 1 171  ? 23.350  -8.119  -10.972 1.00 97.12 171  A 1 
ATOM   1417 C CA    . ILE   A 1 171  ? 24.770  -7.765  -10.920 1.00 97.06 171  A 1 
ATOM   1418 C C     . ILE   A 1 171  ? 25.289  -7.797  -9.491  1.00 96.70 171  A 1 
ATOM   1419 O O     . ILE   A 1 171  ? 24.580  -7.456  -8.543  1.00 95.57 171  A 1 
ATOM   1420 C CB    . ILE   A 1 171  ? 25.083  -6.416  -11.609 1.00 96.52 171  A 1 
ATOM   1421 C CG1   . ILE   A 1 171  ? 24.608  -5.191  -10.798 1.00 92.75 171  A 1 
ATOM   1422 C CG2   . ILE   A 1 171  ? 24.509  -6.386  -13.036 1.00 91.46 171  A 1 
ATOM   1423 C CD1   . ILE   A 1 171  ? 25.074  -3.846  -11.373 1.00 92.42 171  A 1 
ATOM   1424 N N     . GLU   A 1 172  ? 26.586  -8.092  -9.359  1.00 96.47 172  A 1 
ATOM   1425 C CA    . GLU   A 1 172  ? 27.316  -7.906  -8.110  1.00 95.99 172  A 1 
ATOM   1426 C C     . GLU   A 1 172  ? 28.393  -6.839  -8.286  1.00 96.51 172  A 1 
ATOM   1427 O O     . GLU   A 1 172  ? 29.154  -6.832  -9.256  1.00 95.51 172  A 1 
ATOM   1428 C CB    . GLU   A 1 172  ? 27.901  -9.235  -7.606  1.00 93.94 172  A 1 
ATOM   1429 C CG    . GLU   A 1 172  ? 26.847  -10.131 -6.924  1.00 86.21 172  A 1 
ATOM   1430 C CD    . GLU   A 1 172  ? 26.321  -9.550  -5.601  1.00 84.08 172  A 1 
ATOM   1431 O OE1   . GLU   A 1 172  ? 25.387  -10.133 -5.026  1.00 75.85 172  A 1 
ATOM   1432 O OE2   . GLU   A 1 172  ? 26.866  -8.522  -5.135  1.00 75.14 172  A 1 
ATOM   1433 N N     . CYS   A 1 173  ? 28.450  -5.919  -7.334  1.00 94.26 173  A 1 
ATOM   1434 C CA    . CYS   A 1 173  ? 29.404  -4.818  -7.344  1.00 93.94 173  A 1 
ATOM   1435 C C     . CYS   A 1 173  ? 30.328  -4.910  -6.137  1.00 92.89 173  A 1 
ATOM   1436 O O     . CYS   A 1 173  ? 29.861  -5.049  -5.006  1.00 91.12 173  A 1 
ATOM   1437 C CB    . CYS   A 1 173  ? 28.667  -3.478  -7.363  1.00 92.97 173  A 1 
ATOM   1438 S SG    . CYS   A 1 173  ? 27.695  -3.303  -8.890  1.00 89.15 173  A 1 
ATOM   1439 N N     . HIS   A 1 174  ? 31.618  -4.738  -6.365  1.00 94.15 174  A 1 
ATOM   1440 C CA    . HIS   A 1 174  ? 32.578  -4.604  -5.279  1.00 93.39 174  A 1 
ATOM   1441 C C     . HIS   A 1 174  ? 32.203  -3.432  -4.362  1.00 92.20 174  A 1 
ATOM   1442 O O     . HIS   A 1 174  ? 31.811  -2.362  -4.826  1.00 87.65 174  A 1 
ATOM   1443 C CB    . HIS   A 1 174  ? 33.986  -4.430  -5.858  1.00 92.14 174  A 1 
ATOM   1444 C CG    . HIS   A 1 174  ? 35.027  -4.146  -4.811  1.00 91.25 174  A 1 
ATOM   1445 N ND1   . HIS   A 1 174  ? 35.336  -2.908  -4.303  1.00 77.21 174  A 1 
ATOM   1446 C CD2   . HIS   A 1 174  ? 35.801  -5.048  -4.131  1.00 78.39 174  A 1 
ATOM   1447 C CE1   . HIS   A 1 174  ? 36.267  -3.060  -3.344  1.00 79.61 174  A 1 
ATOM   1448 N NE2   . HIS   A 1 174  ? 36.576  -4.348  -3.219  1.00 81.68 174  A 1 
ATOM   1449 N N     . PHE   A 1 175  ? 32.378  -3.619  -3.062  1.00 86.73 175  A 1 
ATOM   1450 C CA    . PHE   A 1 175  ? 32.237  -2.533  -2.100  1.00 84.13 175  A 1 
ATOM   1451 C C     . PHE   A 1 175  ? 33.208  -2.708  -0.932  1.00 83.73 175  A 1 
ATOM   1452 O O     . PHE   A 1 175  ? 33.473  -3.817  -0.474  1.00 79.84 175  A 1 
ATOM   1453 C CB    . PHE   A 1 175  ? 30.784  -2.409  -1.629  1.00 79.26 175  A 1 
ATOM   1454 C CG    . PHE   A 1 175  ? 30.261  -3.597  -0.851  1.00 77.72 175  A 1 
ATOM   1455 C CD1   . PHE   A 1 175  ? 29.740  -4.718  -1.527  1.00 71.09 175  A 1 
ATOM   1456 C CD2   . PHE   A 1 175  ? 30.285  -3.592  0.552   1.00 72.59 175  A 1 
ATOM   1457 C CE1   . PHE   A 1 175  ? 29.254  -5.818  -0.811  1.00 68.98 175  A 1 
ATOM   1458 C CE2   . PHE   A 1 175  ? 29.799  -4.692  1.276   1.00 68.91 175  A 1 
ATOM   1459 C CZ    . PHE   A 1 175  ? 29.285  -5.808  0.595   1.00 71.00 175  A 1 
ATOM   1460 N N     . ASP   A 1 176  ? 33.736  -1.585  -0.453  1.00 80.13 176  A 1 
ATOM   1461 C CA    . ASP   A 1 176  ? 34.685  -1.518  0.663   1.00 75.74 176  A 1 
ATOM   1462 C C     . ASP   A 1 176  ? 34.036  -1.037  1.968   1.00 73.40 176  A 1 
ATOM   1463 O O     . ASP   A 1 176  ? 34.510  -1.335  3.069   1.00 64.91 176  A 1 
ATOM   1464 C CB    . ASP   A 1 176  ? 35.849  -0.602  0.248   1.00 70.53 176  A 1 
ATOM   1465 C CG    . ASP   A 1 176  ? 35.458  0.863   -0.030  1.00 63.34 176  A 1 
ATOM   1466 O OD1   . ASP   A 1 176  ? 34.264  1.149   -0.286  1.00 56.73 176  A 1 
ATOM   1467 O OD2   . ASP   A 1 176  ? 36.353  1.725   0.055   1.00 56.56 176  A 1 
ATOM   1468 N N     . LYS   A 1 177  ? 32.939  -0.314  1.859   1.00 68.50 177  A 1 
ATOM   1469 C CA    . LYS   A 1 177  ? 32.171  0.245   2.973   1.00 66.25 177  A 1 
ATOM   1470 C C     . LYS   A 1 177  ? 30.756  -0.328  2.977   1.00 66.56 177  A 1 
ATOM   1471 O O     . LYS   A 1 177  ? 30.574  -1.515  3.239   1.00 60.54 177  A 1 
ATOM   1472 C CB    . LYS   A 1 177  ? 32.240  1.782   2.949   1.00 60.23 177  A 1 
ATOM   1473 C CG    . LYS   A 1 177  ? 33.654  2.302   3.210   1.00 53.26 177  A 1 
ATOM   1474 C CD    . LYS   A 1 177  ? 33.666  3.827   3.189   1.00 47.76 177  A 1 
ATOM   1475 C CE    . LYS   A 1 177  ? 35.090  4.326   3.389   1.00 41.71 177  A 1 
ATOM   1476 N NZ    . LYS   A 1 177  ? 35.184  5.790   3.223   1.00 36.49 177  A 1 
ATOM   1477 N N     . LYS   A 1 178  ? 29.763  0.507   2.737   1.00 65.92 178  A 1 
ATOM   1478 C CA    . LYS   A 1 178  ? 28.348  0.125   2.858   1.00 65.78 178  A 1 
ATOM   1479 C C     . LYS   A 1 178  ? 27.636  -0.013  1.518   1.00 69.12 178  A 1 
ATOM   1480 O O     . LYS   A 1 178  ? 26.859  -0.947  1.342   1.00 63.30 178  A 1 
ATOM   1481 C CB    . LYS   A 1 178  ? 27.635  1.142   3.741   1.00 58.49 178  A 1 
ATOM   1482 C CG    . LYS   A 1 178  ? 27.925  0.936   5.231   1.00 50.68 178  A 1 
ATOM   1483 C CD    . LYS   A 1 178  ? 27.148  1.977   6.023   1.00 44.86 178  A 1 
ATOM   1484 C CE    . LYS   A 1 178  ? 27.116  1.673   7.505   1.00 38.61 178  A 1 
ATOM   1485 N NZ    . LYS   A 1 178  ? 26.226  2.614   8.204   1.00 33.91 178  A 1 
ATOM   1486 N N     . PHE   A 1 179  ? 27.917  0.893   0.603   1.00 71.46 179  A 1 
ATOM   1487 C CA    . PHE   A 1 179  ? 27.346  0.854   -0.734  1.00 74.24 179  A 1 
ATOM   1488 C C     . PHE   A 1 179  ? 28.429  0.997   -1.797  1.00 78.58 179  A 1 
ATOM   1489 O O     . PHE   A 1 179  ? 29.365  1.780   -1.610  1.00 75.42 179  A 1 
ATOM   1490 C CB    . PHE   A 1 179  ? 26.286  1.946   -0.899  1.00 68.77 179  A 1 
ATOM   1491 C CG    . PHE   A 1 179  ? 25.006  1.676   -0.146  1.00 64.67 179  A 1 
ATOM   1492 C CD1   . PHE   A 1 179  ? 24.203  0.572   -0.487  1.00 59.43 179  A 1 
ATOM   1493 C CD2   . PHE   A 1 179  ? 24.609  2.528   0.892   1.00 57.94 179  A 1 
ATOM   1494 C CE1   . PHE   A 1 179  ? 23.008  0.321   0.208   1.00 52.75 179  A 1 
ATOM   1495 C CE2   . PHE   A 1 179  ? 23.414  2.284   1.590   1.00 53.32 179  A 1 
ATOM   1496 C CZ    . PHE   A 1 179  ? 22.615  1.177   1.249   1.00 52.65 179  A 1 
ATOM   1497 N N     . PRO   A 1 180  ? 28.296  0.276   -2.913  1.00 77.40 180  A 1 
ATOM   1498 C CA    . PRO   A 1 180  ? 29.185  0.452   -4.048  1.00 81.28 180  A 1 
ATOM   1499 C C     . PRO   A 1 180  ? 28.993  1.843   -4.666  1.00 83.43 180  A 1 
ATOM   1500 O O     . PRO   A 1 180  ? 27.880  2.359   -4.785  1.00 80.58 180  A 1 
ATOM   1501 C CB    . PRO   A 1 180  ? 28.845  -0.686  -5.013  1.00 76.96 180  A 1 
ATOM   1502 C CG    . PRO   A 1 180  ? 27.385  -0.998  -4.705  1.00 74.14 180  A 1 
ATOM   1503 C CD    . PRO   A 1 180  ? 27.280  -0.722  -3.209  1.00 77.20 180  A 1 
ATOM   1504 N N     . SER   A 1 181  ? 30.100  2.449   -5.075  1.00 82.13 181  A 1 
ATOM   1505 C CA    . SER   A 1 181  ? 30.126  3.721   -5.792  1.00 84.53 181  A 1 
ATOM   1506 C C     . SER   A 1 181  ? 30.659  3.495   -7.199  1.00 86.83 181  A 1 
ATOM   1507 O O     . SER   A 1 181  ? 31.762  2.980   -7.365  1.00 84.49 181  A 1 
ATOM   1508 C CB    . SER   A 1 181  ? 30.998  4.727   -5.041  1.00 79.81 181  A 1 
ATOM   1509 O OG    . SER   A 1 181  ? 31.204  5.892   -5.822  1.00 71.72 181  A 1 
ATOM   1510 N N     . VAL   A 1 182  ? 29.921  3.958   -8.203  1.00 86.52 182  A 1 
ATOM   1511 C CA    . VAL   A 1 182  ? 30.317  3.845   -9.617  1.00 87.48 182  A 1 
ATOM   1512 C C     . VAL   A 1 182  ? 31.701  4.435   -9.917  1.00 88.28 182  A 1 
ATOM   1513 O O     . VAL   A 1 182  ? 32.335  4.038   -10.885 1.00 86.73 182  A 1 
ATOM   1514 C CB    . VAL   A 1 182  ? 29.281  4.494   -10.553 1.00 85.77 182  A 1 
ATOM   1515 C CG1   . VAL   A 1 182  ? 27.948  3.753   -10.494 1.00 76.47 182  A 1 
ATOM   1516 C CG2   . VAL   A 1 182  ? 29.030  5.976   -10.233 1.00 79.43 182  A 1 
ATOM   1517 N N     . PHE   A 1 183  ? 32.191  5.352   -9.078  1.00 85.94 183  A 1 
ATOM   1518 C CA    . PHE   A 1 183  ? 33.491  5.999   -9.277  1.00 87.24 183  A 1 
ATOM   1519 C C     . PHE   A 1 183  ? 34.683  5.150   -8.817  1.00 88.57 183  A 1 
ATOM   1520 O O     . PHE   A 1 183  ? 35.784  5.334   -9.330  1.00 86.10 183  A 1 
ATOM   1521 C CB    . PHE   A 1 183  ? 33.495  7.347   -8.552  1.00 85.92 183  A 1 
ATOM   1522 C CG    . PHE   A 1 183  ? 32.439  8.305   -9.054  1.00 84.19 183  A 1 
ATOM   1523 C CD1   . PHE   A 1 183  ? 32.599  8.932   -10.302 1.00 78.22 183  A 1 
ATOM   1524 C CD2   . PHE   A 1 183  ? 31.282  8.558   -8.292  1.00 80.22 183  A 1 
ATOM   1525 C CE1   . PHE   A 1 183  ? 31.612  9.806   -10.785 1.00 75.75 183  A 1 
ATOM   1526 C CE2   . PHE   A 1 183  ? 30.293  9.430   -8.773  1.00 75.30 183  A 1 
ATOM   1527 C CZ    . PHE   A 1 183  ? 30.459  10.053  -10.022 1.00 78.91 183  A 1 
ATOM   1528 N N     . ILE   A 1 184  ? 34.488  4.259   -7.846  1.00 89.36 184  A 1 
ATOM   1529 C CA    . ILE   A 1 184  ? 35.578  3.520   -7.187  1.00 89.79 184  A 1 
ATOM   1530 C C     . ILE   A 1 184  ? 35.378  2.005   -7.177  1.00 91.53 184  A 1 
ATOM   1531 O O     . ILE   A 1 184  ? 36.362  1.279   -7.101  1.00 88.74 184  A 1 
ATOM   1532 C CB    . ILE   A 1 184  ? 35.825  4.040   -5.755  1.00 86.46 184  A 1 
ATOM   1533 C CG1   . ILE   A 1 184  ? 34.527  4.113   -4.919  1.00 78.63 184  A 1 
ATOM   1534 C CG2   . ILE   A 1 184  ? 36.543  5.405   -5.814  1.00 75.66 184  A 1 
ATOM   1535 C CD1   . ILE   A 1 184  ? 34.750  4.396   -3.431  1.00 70.73 184  A 1 
ATOM   1536 N N     . ASN   A 1 185  ? 34.145  1.533   -7.258  1.00 93.27 185  A 1 
ATOM   1537 C CA    . ASN   A 1 185  ? 33.846  0.109   -7.142  1.00 94.32 185  A 1 
ATOM   1538 C C     . ASN   A 1 185  ? 33.523  -0.487  -8.520  1.00 95.46 185  A 1 
ATOM   1539 O O     . ASN   A 1 185  ? 32.542  -0.065  -9.138  1.00 94.62 185  A 1 
ATOM   1540 C CB    . ASN   A 1 185  ? 32.706  -0.082  -6.138  1.00 92.98 185  A 1 
ATOM   1541 C CG    . ASN   A 1 185  ? 33.058  0.433   -4.751  1.00 91.62 185  A 1 
ATOM   1542 O OD1   . ASN   A 1 185  ? 32.514  1.401   -4.261  1.00 82.47 185  A 1 
ATOM   1543 N ND2   . ASN   A 1 185  ? 34.003  -0.192  -4.085  1.00 82.92 185  A 1 
ATOM   1544 N N     . PRO   A 1 186  ? 34.312  -1.443  -9.013  1.00 96.03 186  A 1 
ATOM   1545 C CA    . PRO   A 1 186  ? 34.000  -2.145  -10.251 1.00 96.64 186  A 1 
ATOM   1546 C C     . PRO   A 1 186  ? 32.798  -3.082  -10.085 1.00 97.04 186  A 1 
ATOM   1547 O O     . PRO   A 1 186  ? 32.465  -3.514  -8.978  1.00 95.95 186  A 1 
ATOM   1548 C CB    . PRO   A 1 186  ? 35.279  -2.902  -10.617 1.00 95.67 186  A 1 
ATOM   1549 C CG    . PRO   A 1 186  ? 35.926  -3.172  -9.260  1.00 93.43 186  A 1 
ATOM   1550 C CD    . PRO   A 1 186  ? 35.551  -1.940  -8.439  1.00 95.74 186  A 1 
ATOM   1551 N N     . ILE   A 1 187  ? 32.174  -3.425  -11.206 1.00 97.41 187  A 1 
ATOM   1552 C CA    . ILE   A 1 187  ? 31.261  -4.566  -11.270 1.00 97.80 187  A 1 
ATOM   1553 C C     . ILE   A 1 187  ? 32.120  -5.832  -11.266 1.00 97.90 187  A 1 
ATOM   1554 O O     . ILE   A 1 187  ? 33.033  -5.956  -12.083 1.00 97.44 187  A 1 
ATOM   1555 C CB    . ILE   A 1 187  ? 30.339  -4.484  -12.507 1.00 97.68 187  A 1 
ATOM   1556 C CG1   . ILE   A 1 187  ? 29.488  -3.195  -12.458 1.00 96.21 187  A 1 
ATOM   1557 C CG2   . ILE   A 1 187  ? 29.445  -5.731  -12.580 1.00 96.18 187  A 1 
ATOM   1558 C CD1   . ILE   A 1 187  ? 28.592  -2.975  -13.684 1.00 95.13 187  A 1 
ATOM   1559 N N     . SER   A 1 188  ? 31.849  -6.746  -10.353 1.00 97.72 188  A 1 
ATOM   1560 C CA    . SER   A 1 188  ? 32.558  -8.023  -10.268 1.00 97.78 188  A 1 
ATOM   1561 C C     . SER   A 1 188  ? 31.899  -9.100  -11.119 1.00 98.00 188  A 1 
ATOM   1562 O O     . SER   A 1 188  ? 32.597  -9.875  -11.771 1.00 97.40 188  A 1 
ATOM   1563 C CB    . SER   A 1 188  ? 32.673  -8.477  -8.813  1.00 97.20 188  A 1 
ATOM   1564 O OG    . SER   A 1 188  ? 31.405  -8.690  -8.230  1.00 95.06 188  A 1 
ATOM   1565 N N     . HIS   A 1 189  ? 30.575  -9.121  -11.151 1.00 97.93 189  A 1 
ATOM   1566 C CA    . HIS   A 1 189  ? 29.788  -10.120 -11.861 1.00 98.13 189  A 1 
ATOM   1567 C C     . HIS   A 1 189  ? 28.568  -9.488  -12.531 1.00 98.08 189  A 1 
ATOM   1568 O O     . HIS   A 1 189  ? 27.933  -8.589  -11.981 1.00 97.29 189  A 1 
ATOM   1569 C CB    . HIS   A 1 189  ? 29.335  -11.228 -10.896 1.00 97.84 189  A 1 
ATOM   1570 C CG    . HIS   A 1 189  ? 30.452  -11.909 -10.158 1.00 97.86 189  A 1 
ATOM   1571 N ND1   . HIS   A 1 189  ? 31.135  -11.396 -9.072  1.00 93.10 189  A 1 
ATOM   1572 C CD2   . HIS   A 1 189  ? 31.001  -13.139 -10.423 1.00 93.10 189  A 1 
ATOM   1573 C CE1   . HIS   A 1 189  ? 32.067  -12.289 -8.708  1.00 93.11 189  A 1 
ATOM   1574 N NE2   . HIS   A 1 189  ? 32.016  -13.363 -9.498  1.00 94.15 189  A 1 
ATOM   1575 N N     . THR   A 1 190  ? 28.209  -10.010 -13.694 1.00 98.37 190  A 1 
ATOM   1576 C CA    . THR   A 1 190  ? 26.889  -9.794  -14.295 1.00 98.39 190  A 1 
ATOM   1577 C C     . THR   A 1 190  ? 26.322  -11.134 -14.722 1.00 98.38 190  A 1 
ATOM   1578 O O     . THR   A 1 190  ? 26.952  -11.844 -15.509 1.00 97.73 190  A 1 
ATOM   1579 C CB    . THR   A 1 190  ? 26.910  -8.839  -15.494 1.00 97.78 190  A 1 
ATOM   1580 O OG1   . THR   A 1 190  ? 27.786  -9.300  -16.496 1.00 82.58 190  A 1 
ATOM   1581 C CG2   . THR   A 1 190  ? 27.332  -7.429  -15.117 1.00 87.73 190  A 1 
ATOM   1582 N N     . SER   A 1 191  ? 25.150  -11.476 -14.231 1.00 98.26 191  A 1 
ATOM   1583 C CA    . SER   A 1 191  ? 24.475  -12.732 -14.539 1.00 98.18 191  A 1 
ATOM   1584 C C     . SER   A 1 191  ? 23.213  -12.495 -15.356 1.00 98.33 191  A 1 
ATOM   1585 O O     . SER   A 1 191  ? 22.466  -11.542 -15.122 1.00 97.73 191  A 1 
ATOM   1586 C CB    . SER   A 1 191  ? 24.150  -13.495 -13.261 1.00 97.38 191  A 1 
ATOM   1587 O OG    . SER   A 1 191  ? 25.337  -14.024 -12.714 1.00 93.20 191  A 1 
ATOM   1588 N N     . TYR   A 1 192  ? 22.960  -13.394 -16.297 1.00 98.43 192  A 1 
ATOM   1589 C CA    . TYR   A 1 192  ? 21.826  -13.303 -17.203 1.00 98.45 192  A 1 
ATOM   1590 C C     . TYR   A 1 192  ? 21.113  -14.647 -17.327 1.00 98.34 192  A 1 
ATOM   1591 O O     . TYR   A 1 192  ? 21.734  -15.687 -17.554 1.00 97.58 192  A 1 
ATOM   1592 C CB    . TYR   A 1 192  ? 22.292  -12.815 -18.575 1.00 98.28 192  A 1 
ATOM   1593 C CG    . TYR   A 1 192  ? 23.002  -11.478 -18.564 1.00 98.41 192  A 1 
ATOM   1594 C CD1   . TYR   A 1 192  ? 22.276  -10.279 -18.704 1.00 97.14 192  A 1 
ATOM   1595 C CD2   . TYR   A 1 192  ? 24.405  -11.418 -18.407 1.00 97.28 192  A 1 
ATOM   1596 C CE1   . TYR   A 1 192  ? 22.935  -9.038  -18.699 1.00 96.50 192  A 1 
ATOM   1597 C CE2   . TYR   A 1 192  ? 25.072  -10.181 -18.399 1.00 96.59 192  A 1 
ATOM   1598 C CZ    . TYR   A 1 192  ? 24.334  -8.991  -18.549 1.00 97.51 192  A 1 
ATOM   1599 O OH    . TYR   A 1 192  ? 24.987  -7.783  -18.550 1.00 96.56 192  A 1 
ATOM   1600 N N     . CYS   A 1 193  ? 19.792  -14.602 -17.252 1.00 98.17 193  A 1 
ATOM   1601 C CA    . CYS   A 1 193  ? 18.906  -15.642 -17.742 1.00 98.02 193  A 1 
ATOM   1602 C C     . CYS   A 1 193  ? 18.258  -15.126 -19.029 1.00 98.02 193  A 1 
ATOM   1603 O O     . CYS   A 1 193  ? 17.330  -14.313 -19.000 1.00 97.22 193  A 1 
ATOM   1604 C CB    . CYS   A 1 193  ? 17.904  -16.015 -16.643 1.00 97.47 193  A 1 
ATOM   1605 S SG    . CYS   A 1 193  ? 16.705  -17.225 -17.269 1.00 95.61 193  A 1 
ATOM   1606 N N     . TYR   A 1 194  ? 18.785  -15.583 -20.151 1.00 97.82 194  A 1 
ATOM   1607 C CA    . TYR   A 1 194  ? 18.345  -15.210 -21.491 1.00 97.50 194  A 1 
ATOM   1608 C C     . TYR   A 1 194  ? 17.337  -16.234 -22.010 1.00 97.59 194  A 1 
ATOM   1609 O O     . TYR   A 1 194  ? 17.615  -17.432 -22.002 1.00 96.10 194  A 1 
ATOM   1610 C CB    . TYR   A 1 194  ? 19.586  -15.110 -22.390 1.00 95.57 194  A 1 
ATOM   1611 C CG    . TYR   A 1 194  ? 19.314  -14.793 -23.839 1.00 94.34 194  A 1 
ATOM   1612 C CD1   . TYR   A 1 194  ? 18.870  -15.793 -24.729 1.00 87.55 194  A 1 
ATOM   1613 C CD2   . TYR   A 1 194  ? 19.526  -13.489 -24.325 1.00 86.17 194  A 1 
ATOM   1614 C CE1   . TYR   A 1 194  ? 18.613  -15.487 -26.077 1.00 80.65 194  A 1 
ATOM   1615 C CE2   . TYR   A 1 194  ? 19.277  -13.173 -25.670 1.00 79.02 194  A 1 
ATOM   1616 C CZ    . TYR   A 1 194  ? 18.812  -14.173 -26.544 1.00 80.85 194  A 1 
ATOM   1617 O OH    . TYR   A 1 194  ? 18.551  -13.860 -27.855 1.00 78.97 194  A 1 
ATOM   1618 N N     . ILE   A 1 195  ? 16.187  -15.775 -22.484 1.00 97.55 195  A 1 
ATOM   1619 C CA    . ILE   A 1 195  ? 15.185  -16.623 -23.136 1.00 97.39 195  A 1 
ATOM   1620 C C     . ILE   A 1 195  ? 14.826  -15.989 -24.479 1.00 97.37 195  A 1 
ATOM   1621 O O     . ILE   A 1 195  ? 14.319  -14.867 -24.526 1.00 96.32 195  A 1 
ATOM   1622 C CB    . ILE   A 1 195  ? 13.943  -16.850 -22.246 1.00 96.73 195  A 1 
ATOM   1623 C CG1   . ILE   A 1 195  ? 14.347  -17.407 -20.858 1.00 94.48 195  A 1 
ATOM   1624 C CG2   . ILE   A 1 195  ? 12.961  -17.803 -22.953 1.00 94.85 195  A 1 
ATOM   1625 C CD1   . ILE   A 1 195  ? 13.180  -17.585 -19.882 1.00 89.12 195  A 1 
ATOM   1626 N N     . ASP   A 1 196  ? 15.097  -16.699 -25.561 1.00 97.08 196  A 1 
ATOM   1627 C CA    . ASP   A 1 196  ? 14.767  -16.230 -26.906 1.00 96.58 196  A 1 
ATOM   1628 C C     . ASP   A 1 196  ? 13.344  -16.636 -27.341 1.00 96.88 196  A 1 
ATOM   1629 O O     . ASP   A 1 196  ? 12.599  -17.309 -26.624 1.00 95.17 196  A 1 
ATOM   1630 C CB    . ASP   A 1 196  ? 15.871  -16.652 -27.897 1.00 94.33 196  A 1 
ATOM   1631 C CG    . ASP   A 1 196  ? 15.893  -18.135 -28.282 1.00 91.24 196  A 1 
ATOM   1632 O OD1   . ASP   A 1 196  ? 14.919  -18.858 -27.988 1.00 85.44 196  A 1 
ATOM   1633 O OD2   . ASP   A 1 196  ? 16.859  -18.542 -28.952 1.00 85.58 196  A 1 
ATOM   1634 N N     . LEU   A 1 197  ? 12.952  -16.219 -28.539 1.00 96.77 197  A 1 
ATOM   1635 C CA    . LEU   A 1 197  ? 11.639  -16.531 -29.112 1.00 96.53 197  A 1 
ATOM   1636 C C     . LEU   A 1 197  ? 11.450  -18.021 -29.443 1.00 96.30 197  A 1 
ATOM   1637 O O     . LEU   A 1 197  ? 10.316  -18.453 -29.621 1.00 93.72 197  A 1 
ATOM   1638 C CB    . LEU   A 1 197  ? 11.413  -15.680 -30.377 1.00 95.86 197  A 1 
ATOM   1639 C CG    . LEU   A 1 197  ? 11.304  -14.166 -30.128 1.00 94.92 197  A 1 
ATOM   1640 C CD1   . LEU   A 1 197  ? 11.161  -13.436 -31.465 1.00 92.51 197  A 1 
ATOM   1641 C CD2   . LEU   A 1 197  ? 10.092  -13.813 -29.264 1.00 92.09 197  A 1 
ATOM   1642 N N     . SER   A 1 198  ? 12.523  -18.801 -29.523 1.00 96.23 198  A 1 
ATOM   1643 C CA    . SER   A 1 198  ? 12.435  -20.257 -29.692 1.00 95.71 198  A 1 
ATOM   1644 C C     . SER   A 1 198  ? 12.161  -20.988 -28.373 1.00 95.70 198  A 1 
ATOM   1645 O O     . SER   A 1 198  ? 11.869  -22.181 -28.371 1.00 92.35 198  A 1 
ATOM   1646 C CB    . SER   A 1 198  ? 13.695  -20.792 -30.379 1.00 94.30 198  A 1 
ATOM   1647 O OG    . SER   A 1 198  ? 14.781  -20.939 -29.495 1.00 86.74 198  A 1 
ATOM   1648 N N     . GLY   A 1 199  ? 12.228  -20.262 -27.249 1.00 93.83 199  A 1 
ATOM   1649 C CA    . GLY   A 1 199  ? 12.126  -20.816 -25.905 1.00 93.61 199  A 1 
ATOM   1650 C C     . GLY   A 1 199  ? 13.452  -21.350 -25.360 1.00 94.88 199  A 1 
ATOM   1651 O O     . GLY   A 1 199  ? 13.478  -21.895 -24.253 1.00 92.06 199  A 1 
ATOM   1652 N N     . LYS   A 1 200  ? 14.546  -21.183 -26.095 1.00 95.51 200  A 1 
ATOM   1653 C CA    . LYS   A 1 200  ? 15.871  -21.565 -25.621 1.00 96.02 200  A 1 
ATOM   1654 C C     . LYS   A 1 200  ? 16.261  -20.688 -24.436 1.00 96.87 200  A 1 
ATOM   1655 O O     . LYS   A 1 200  ? 16.304  -19.464 -24.555 1.00 95.51 200  A 1 
ATOM   1656 C CB    . LYS   A 1 200  ? 16.889  -21.478 -26.764 1.00 94.44 200  A 1 
ATOM   1657 C CG    . LYS   A 1 200  ? 18.255  -22.048 -26.351 1.00 87.50 200  A 1 
ATOM   1658 C CD    . LYS   A 1 200  ? 19.257  -21.953 -27.506 1.00 82.18 200  A 1 
ATOM   1659 C CE    . LYS   A 1 200  ? 20.591  -22.557 -27.060 1.00 72.22 200  A 1 
ATOM   1660 N NZ    . LYS   A 1 200  ? 21.632  -22.493 -28.107 1.00 65.01 200  A 1 
ATOM   1661 N N     . ARG   A 1 201  ? 16.579  -21.331 -23.318 1.00 97.00 201  A 1 
ATOM   1662 C CA    . ARG   A 1 201  ? 17.047  -20.676 -22.098 1.00 97.19 201  A 1 
ATOM   1663 C C     . ARG   A 1 201  ? 18.553  -20.838 -21.969 1.00 97.36 201  A 1 
ATOM   1664 O O     . ARG   A 1 201  ? 19.037  -21.965 -21.909 1.00 95.90 201  A 1 
ATOM   1665 C CB    . ARG   A 1 201  ? 16.281  -21.241 -20.896 1.00 95.91 201  A 1 
ATOM   1666 C CG    . ARG   A 1 201  ? 16.608  -20.532 -19.575 1.00 94.27 201  A 1 
ATOM   1667 C CD    . ARG   A 1 201  ? 15.703  -21.083 -18.465 1.00 93.38 201  A 1 
ATOM   1668 N NE    . ARG   A 1 201  ? 15.915  -20.427 -17.167 1.00 91.07 201  A 1 
ATOM   1669 C CZ    . ARG   A 1 201  ? 16.562  -20.912 -16.112 1.00 92.05 201  A 1 
ATOM   1670 N NH1   . ARG   A 1 201  ? 17.174  -22.059 -16.133 1.00 84.18 201  A 1 
ATOM   1671 N NH2   . ARG   A 1 201  ? 16.593  -20.244 -15.001 1.00 85.92 201  A 1 
ATOM   1672 N N     . LEU   A 1 202  ? 19.266  -19.724 -21.896 1.00 97.52 202  A 1 
ATOM   1673 C CA    . LEU   A 1 202  ? 20.703  -19.666 -21.640 1.00 97.61 202  A 1 
ATOM   1674 C C     . LEU   A 1 202  ? 20.947  -19.011 -20.284 1.00 97.97 202  A 1 
ATOM   1675 O O     . LEU   A 1 202  ? 20.322  -18.002 -19.957 1.00 97.08 202  A 1 
ATOM   1676 C CB    . LEU   A 1 202  ? 21.411  -18.897 -22.768 1.00 96.70 202  A 1 
ATOM   1677 C CG    . LEU   A 1 202  ? 21.311  -19.556 -24.157 1.00 94.39 202  A 1 
ATOM   1678 C CD1   . LEU   A 1 202  ? 21.916  -18.634 -25.215 1.00 89.77 202  A 1 
ATOM   1679 C CD2   . LEU   A 1 202  ? 22.056  -20.893 -24.195 1.00 89.94 202  A 1 
ATOM   1680 N N     . LEU   A 1 203  ? 21.861  -19.596 -19.509 1.00 97.90 203  A 1 
ATOM   1681 C CA    . LEU   A 1 203  ? 22.335  -19.036 -18.249 1.00 97.93 203  A 1 
ATOM   1682 C C     . LEU   A 1 203  ? 23.821  -18.763 -18.390 1.00 98.03 203  A 1 
ATOM   1683 O O     . LEU   A 1 203  ? 24.575  -19.682 -18.698 1.00 96.86 203  A 1 
ATOM   1684 C CB    . LEU   A 1 203  ? 22.076  -20.012 -17.089 1.00 97.16 203  A 1 
ATOM   1685 C CG    . LEU   A 1 203  ? 20.597  -20.349 -16.841 1.00 95.18 203  A 1 
ATOM   1686 C CD1   . LEU   A 1 203  ? 20.481  -21.311 -15.659 1.00 91.58 203  A 1 
ATOM   1687 C CD2   . LEU   A 1 203  ? 19.771  -19.103 -16.524 1.00 91.51 203  A 1 
ATOM   1688 N N     . PHE   A 1 204  ? 24.235  -17.532 -18.166 1.00 98.36 204  A 1 
ATOM   1689 C CA    . PHE   A 1 204  ? 25.646  -17.184 -18.218 1.00 98.43 204  A 1 
ATOM   1690 C C     . PHE   A 1 204  ? 25.976  -16.053 -17.252 1.00 98.53 204  A 1 
ATOM   1691 O O     . PHE   A 1 204  ? 25.166  -15.153 -17.012 1.00 98.01 204  A 1 
ATOM   1692 C CB    . PHE   A 1 204  ? 26.075  -16.867 -19.661 1.00 98.02 204  A 1 
ATOM   1693 C CG    . PHE   A 1 204  ? 25.291  -15.756 -20.330 1.00 98.07 204  A 1 
ATOM   1694 C CD1   . PHE   A 1 204  ? 24.089  -16.042 -21.011 1.00 96.49 204  A 1 
ATOM   1695 C CD2   . PHE   A 1 204  ? 25.762  -14.434 -20.292 1.00 96.29 204  A 1 
ATOM   1696 C CE1   . PHE   A 1 204  ? 23.370  -15.016 -21.643 1.00 95.40 204  A 1 
ATOM   1697 C CE2   . PHE   A 1 204  ? 25.044  -13.404 -20.923 1.00 95.09 204  A 1 
ATOM   1698 C CZ    . PHE   A 1 204  ? 23.845  -13.695 -21.601 1.00 96.14 204  A 1 
ATOM   1699 N N     . THR   A 1 205  ? 27.188  -16.113 -16.710 1.00 98.52 205  A 1 
ATOM   1700 C CA    . THR   A 1 205  ? 27.744  -15.099 -15.818 1.00 98.52 205  A 1 
ATOM   1701 C C     . THR   A 1 205  ? 29.073  -14.619 -16.370 1.00 98.55 205  A 1 
ATOM   1702 O O     . THR   A 1 205  ? 29.958  -15.419 -16.665 1.00 97.80 205  A 1 
ATOM   1703 C CB    . THR   A 1 205  ? 27.903  -15.631 -14.393 1.00 98.04 205  A 1 
ATOM   1704 O OG1   . THR   A 1 205  ? 26.648  -16.040 -13.905 1.00 92.95 205  A 1 
ATOM   1705 C CG2   . THR   A 1 205  ? 28.433  -14.581 -13.425 1.00 93.63 205  A 1 
ATOM   1706 N N     . LEU   A 1 206  ? 29.203  -13.309 -16.486 1.00 98.62 206  A 1 
ATOM   1707 C CA    . LEU   A 1 206  ? 30.455  -12.647 -16.808 1.00 98.59 206  A 1 
ATOM   1708 C C     . LEU   A 1 206  ? 31.144  -12.271 -15.503 1.00 98.64 206  A 1 
ATOM   1709 O O     . LEU   A 1 206  ? 30.529  -11.634 -14.644 1.00 98.02 206  A 1 
ATOM   1710 C CB    . LEU   A 1 206  ? 30.175  -11.415 -17.678 1.00 98.13 206  A 1 
ATOM   1711 C CG    . LEU   A 1 206  ? 29.433  -11.736 -18.984 1.00 95.42 206  A 1 
ATOM   1712 C CD1   . LEU   A 1 206  ? 28.927  -10.452 -19.624 1.00 87.55 206  A 1 
ATOM   1713 C CD2   . LEU   A 1 206  ? 30.343  -12.442 -19.985 1.00 87.75 206  A 1 
ATOM   1714 N N     . ILE   A 1 207  ? 32.408  -12.658 -15.375 1.00 98.58 207  A 1 
ATOM   1715 C CA    . ILE   A 1 207  ? 33.248  -12.390 -14.208 1.00 98.58 207  A 1 
ATOM   1716 C C     . ILE   A 1 207  ? 34.318  -11.382 -14.619 1.00 98.52 207  A 1 
ATOM   1717 O O     . ILE   A 1 207  ? 35.003  -11.583 -15.622 1.00 97.87 207  A 1 
ATOM   1718 C CB    . ILE   A 1 207  ? 33.859  -13.696 -13.648 1.00 98.34 207  A 1 
ATOM   1719 C CG1   . ILE   A 1 207  ? 32.763  -14.749 -13.356 1.00 97.32 207  A 1 
ATOM   1720 C CG2   . ILE   A 1 207  ? 34.688  -13.392 -12.390 1.00 97.34 207  A 1 
ATOM   1721 C CD1   . ILE   A 1 207  ? 33.293  -16.102 -12.866 1.00 95.69 207  A 1 
ATOM   1722 N N     . ASN   A 1 208  ? 34.467  -10.312 -13.854 1.00 98.52 208  A 1 
ATOM   1723 C CA    . ASN   A 1 208  ? 35.510  -9.321  -14.083 1.00 98.47 208  A 1 
ATOM   1724 C C     . ASN   A 1 208  ? 36.888  -9.912  -13.747 1.00 98.36 208  A 1 
ATOM   1725 O O     . ASN   A 1 208  ? 37.204  -10.138 -12.577 1.00 97.45 208  A 1 
ATOM   1726 C CB    . ASN   A 1 208  ? 35.187  -8.064  -13.264 1.00 98.12 208  A 1 
ATOM   1727 C CG    . ASN   A 1 208  ? 36.175  -6.934  -13.495 1.00 98.00 208  A 1 
ATOM   1728 O OD1   . ASN   A 1 208  ? 37.144  -7.044  -14.217 1.00 93.63 208  A 1 
ATOM   1729 N ND2   . ASN   A 1 208  ? 35.938  -5.799  -12.873 1.00 92.30 208  A 1 
ATOM   1730 N N     . GLU   A 1 209  ? 37.707  -10.134 -14.768 1.00 98.36 209  A 1 
ATOM   1731 C CA    . GLU   A 1 209  ? 39.047  -10.706 -14.602 1.00 98.09 209  A 1 
ATOM   1732 C C     . GLU   A 1 209  ? 40.046  -9.739  -13.956 1.00 98.12 209  A 1 
ATOM   1733 O O     . GLU   A 1 209  ? 41.031  -10.173 -13.377 1.00 96.82 209  A 1 
ATOM   1734 C CB    . GLU   A 1 209  ? 39.573  -11.250 -15.941 1.00 96.43 209  A 1 
ATOM   1735 C CG    . GLU   A 1 209  ? 39.946  -10.183 -16.983 1.00 94.22 209  A 1 
ATOM   1736 C CD    . GLU   A 1 209  ? 40.590  -10.802 -18.245 1.00 95.63 209  A 1 
ATOM   1737 O OE1   . GLU   A 1 209  ? 41.455  -10.151 -18.875 1.00 91.20 209  A 1 
ATOM   1738 O OE2   . GLU   A 1 209  ? 40.279  -11.957 -18.605 1.00 92.47 209  A 1 
ATOM   1739 N N     . GLU   A 1 210  ? 39.791  -8.438  -13.996 1.00 98.05 210  A 1 
ATOM   1740 C CA    . GLU   A 1 210  ? 40.686  -7.409  -13.446 1.00 97.75 210  A 1 
ATOM   1741 C C     . GLU   A 1 210  ? 40.765  -7.444  -11.911 1.00 97.69 210  A 1 
ATOM   1742 O O     . GLU   A 1 210  ? 41.657  -6.845  -11.315 1.00 95.93 210  A 1 
ATOM   1743 C CB    . GLU   A 1 210  ? 40.229  -6.017  -13.919 1.00 97.05 210  A 1 
ATOM   1744 C CG    . GLU   A 1 210  ? 40.239  -5.866  -15.449 1.00 95.77 210  A 1 
ATOM   1745 C CD    . GLU   A 1 210  ? 39.662  -4.533  -15.949 1.00 95.47 210  A 1 
ATOM   1746 O OE1   . GLU   A 1 210  ? 39.726  -4.300  -17.178 1.00 88.97 210  A 1 
ATOM   1747 O OE2   . GLU   A 1 210  ? 39.111  -3.754  -15.142 1.00 90.21 210  A 1 
ATOM   1748 N N     . MET   A 1 211  ? 39.861  -8.167  -11.271 1.00 97.77 211  A 1 
ATOM   1749 C CA    . MET   A 1 211  ? 39.854  -8.395  -9.826  1.00 97.63 211  A 1 
ATOM   1750 C C     . MET   A 1 211  ? 40.582  -9.683  -9.414  1.00 97.70 211  A 1 
ATOM   1751 O O     . MET   A 1 211  ? 40.662  -9.984  -8.223  1.00 95.69 211  A 1 
ATOM   1752 C CB    . MET   A 1 211  ? 38.406  -8.408  -9.322  1.00 96.70 211  A 1 
ATOM   1753 C CG    . MET   A 1 211  ? 37.680  -7.075  -9.559  1.00 94.82 211  A 1 
ATOM   1754 S SD    . MET   A 1 211  ? 35.963  -7.035  -8.963  1.00 94.37 211  A 1 
ATOM   1755 C CE    . MET   A 1 211  ? 36.203  -7.309  -7.189  1.00 87.37 211  A 1 
ATOM   1756 N N     . LEU   A 1 212  ? 41.097  -10.439 -10.377 1.00 97.92 212  A 1 
ATOM   1757 C CA    . LEU   A 1 212  ? 41.806  -11.700 -10.167 1.00 97.87 212  A 1 
ATOM   1758 C C     . LEU   A 1 212  ? 43.268  -11.579 -10.609 1.00 97.87 212  A 1 
ATOM   1759 O O     . LEU   A 1 212  ? 43.631  -10.730 -11.423 1.00 96.45 212  A 1 
ATOM   1760 C CB    . LEU   A 1 212  ? 41.079  -12.826 -10.924 1.00 97.33 212  A 1 
ATOM   1761 C CG    . LEU   A 1 212  ? 39.664  -13.142 -10.411 1.00 96.71 212  A 1 
ATOM   1762 C CD1   . LEU   A 1 212  ? 39.000  -14.167 -11.333 1.00 94.43 212  A 1 
ATOM   1763 C CD2   . LEU   A 1 212  ? 39.686  -13.725 -8.994  1.00 93.93 212  A 1 
ATOM   1764 N N     . THR   A 1 213  ? 44.110  -12.459 -10.094 1.00 97.89 213  A 1 
ATOM   1765 C CA    . THR   A 1 213  ? 45.487  -12.599 -10.576 1.00 97.80 213  A 1 
ATOM   1766 C C     . THR   A 1 213  ? 45.519  -13.384 -11.887 1.00 97.91 213  A 1 
ATOM   1767 O O     . THR   A 1 213  ? 44.664  -14.231 -12.141 1.00 96.78 213  A 1 
ATOM   1768 C CB    . THR   A 1 213  ? 46.396  -13.260 -9.535  1.00 97.12 213  A 1 
ATOM   1769 O OG1   . THR   A 1 213  ? 45.989  -14.569 -9.270  1.00 91.73 213  A 1 
ATOM   1770 C CG2   . THR   A 1 213  ? 46.437  -12.499 -8.207  1.00 90.06 213  A 1 
ATOM   1771 N N     . GLU   A 1 214  ? 46.554  -13.165 -12.701 1.00 97.81 214  A 1 
ATOM   1772 C CA    . GLU   A 1 214  ? 46.703  -13.894 -13.969 1.00 97.61 214  A 1 
ATOM   1773 C C     . GLU   A 1 214  ? 46.765  -15.418 -13.765 1.00 97.72 214  A 1 
ATOM   1774 O O     . GLU   A 1 214  ? 46.303  -16.195 -14.593 1.00 96.51 214  A 1 
ATOM   1775 C CB    . GLU   A 1 214  ? 47.957  -13.379 -14.695 1.00 96.55 214  A 1 
ATOM   1776 C CG    . GLU   A 1 214  ? 47.956  -13.658 -16.211 1.00 85.45 214  A 1 
ATOM   1777 C CD    . GLU   A 1 214  ? 46.820  -12.942 -16.973 1.00 82.94 214  A 1 
ATOM   1778 O OE1   . GLU   A 1 214  ? 46.545  -13.320 -18.133 1.00 75.44 214  A 1 
ATOM   1779 O OE2   . GLU   A 1 214  ? 46.199  -12.020 -16.414 1.00 75.89 214  A 1 
ATOM   1780 N N     . GLN   A 1 215  ? 47.300  -15.840 -12.619 1.00 97.91 215  A 1 
ATOM   1781 C CA    . GLN   A 1 215  ? 47.354  -17.251 -12.240 1.00 97.77 215  A 1 
ATOM   1782 C C     . GLN   A 1 215  ? 45.956  -17.818 -11.939 1.00 97.92 215  A 1 
ATOM   1783 O O     . GLN   A 1 215  ? 45.632  -18.915 -12.385 1.00 96.55 215  A 1 
ATOM   1784 C CB    . GLN   A 1 215  ? 48.305  -17.398 -11.043 1.00 96.89 215  A 1 
ATOM   1785 C CG    . GLN   A 1 215  ? 49.314  -18.529 -11.258 1.00 84.80 215  A 1 
ATOM   1786 C CD    . GLN   A 1 215  ? 50.447  -18.537 -10.228 1.00 77.70 215  A 1 
ATOM   1787 O OE1   . GLN   A 1 215  ? 50.530  -17.738 -9.316  1.00 68.87 215  A 1 
ATOM   1788 N NE2   . GLN   A 1 215  ? 51.384  -19.447 -10.354 1.00 65.53 215  A 1 
ATOM   1789 N N     . GLU   A 1 216  ? 45.119  -17.045 -11.256 1.00 98.18 216  A 1 
ATOM   1790 C CA    . GLU   A 1 216  ? 43.723  -17.418 -10.993 1.00 98.10 216  A 1 
ATOM   1791 C C     . GLU   A 1 216  ? 42.886  -17.433 -12.277 1.00 98.23 216  A 1 
ATOM   1792 O O     . GLU   A 1 216  ? 42.058  -18.325 -12.459 1.00 97.36 216  A 1 
ATOM   1793 C CB    . GLU   A 1 216  ? 43.102  -16.438 -9.994  1.00 97.58 216  A 1 
ATOM   1794 C CG    . GLU   A 1 216  ? 43.623  -16.645 -8.565  1.00 96.06 216  A 1 
ATOM   1795 C CD    . GLU   A 1 216  ? 43.247  -15.482 -7.647  1.00 96.43 216  A 1 
ATOM   1796 O OE1   . GLU   A 1 216  ? 42.763  -15.751 -6.525  1.00 91.04 216  A 1 
ATOM   1797 O OE2   . GLU   A 1 216  ? 43.485  -14.327 -8.060  1.00 91.45 216  A 1 
ATOM   1798 N N     . ILE   A 1 217  ? 43.134  -16.499 -13.194 1.00 98.23 217  A 1 
ATOM   1799 C CA    . ILE   A 1 217  ? 42.470  -16.480 -14.504 1.00 98.20 217  A 1 
ATOM   1800 C C     . ILE   A 1 217  ? 42.810  -17.751 -15.286 1.00 98.21 217  A 1 
ATOM   1801 O O     . ILE   A 1 217  ? 41.914  -18.402 -15.827 1.00 97.42 217  A 1 
ATOM   1802 C CB    . ILE   A 1 217  ? 42.853  -15.216 -15.300 1.00 97.85 217  A 1 
ATOM   1803 C CG1   . ILE   A 1 217  ? 42.351  -13.941 -14.592 1.00 96.30 217  A 1 
ATOM   1804 C CG2   . ILE   A 1 217  ? 42.267  -15.278 -16.721 1.00 96.16 217  A 1 
ATOM   1805 C CD1   . ILE   A 1 217  ? 43.014  -12.658 -15.106 1.00 92.84 217  A 1 
ATOM   1806 N N     . GLN   A 1 218  ? 44.094  -18.133 -15.305 1.00 98.22 218  A 1 
ATOM   1807 C CA    . GLN   A 1 218  ? 44.512  -19.357 -15.980 1.00 98.14 218  A 1 
ATOM   1808 C C     . GLN   A 1 218  ? 43.904  -20.601 -15.320 1.00 98.14 218  A 1 
ATOM   1809 O O     . GLN   A 1 218  ? 43.396  -21.478 -16.017 1.00 97.23 218  A 1 
ATOM   1810 C CB    . GLN   A 1 218  ? 46.050  -19.408 -16.027 1.00 97.55 218  A 1 
ATOM   1811 C CG    . GLN   A 1 218  ? 46.547  -20.429 -17.055 1.00 88.83 218  A 1 
ATOM   1812 C CD    . GLN   A 1 218  ? 46.073  -20.109 -18.476 1.00 84.83 218  A 1 
ATOM   1813 O OE1   . GLN   A 1 218  ? 46.135  -18.993 -18.946 1.00 77.16 218  A 1 
ATOM   1814 N NE2   . GLN   A 1 218  ? 45.566  -21.084 -19.195 1.00 73.48 218  A 1 
ATOM   1815 N N     . GLU   A 1 219  ? 43.867  -20.638 -13.999 1.00 98.34 219  A 1 
ATOM   1816 C CA    . GLU   A 1 219  ? 43.220  -21.725 -13.258 1.00 98.22 219  A 1 
ATOM   1817 C C     . GLU   A 1 219  ? 41.705  -21.806 -13.547 1.00 98.19 219  A 1 
ATOM   1818 O O     . GLU   A 1 219  ? 41.151  -22.897 -13.670 1.00 96.88 219  A 1 
ATOM   1819 C CB    . GLU   A 1 219  ? 43.499  -21.549 -11.758 1.00 97.68 219  A 1 
ATOM   1820 C CG    . GLU   A 1 219  ? 43.133  -22.818 -10.974 1.00 92.25 219  A 1 
ATOM   1821 C CD    . GLU   A 1 219  ? 43.381  -22.733 -9.463  1.00 87.21 219  A 1 
ATOM   1822 O OE1   . GLU   A 1 219  ? 42.995  -23.718 -8.790  1.00 78.85 219  A 1 
ATOM   1823 O OE2   . GLU   A 1 219  ? 43.897  -21.722 -8.964  1.00 78.52 219  A 1 
ATOM   1824 N N     . ALA   A 1 220  ? 41.042  -20.666 -13.725 1.00 98.08 220  A 1 
ATOM   1825 C CA    . ALA   A 1 220  ? 39.636  -20.632 -14.124 1.00 97.96 220  A 1 
ATOM   1826 C C     . ALA   A 1 220  ? 39.416  -21.233 -15.519 1.00 98.06 220  A 1 
ATOM   1827 O O     . ALA   A 1 220  ? 38.483  -22.017 -15.713 1.00 96.84 220  A 1 
ATOM   1828 C CB    . ALA   A 1 220  ? 39.134  -19.189 -14.054 1.00 97.24 220  A 1 
ATOM   1829 N N     . VAL   A 1 221  ? 40.293  -20.909 -16.474 1.00 98.19 221  A 1 
ATOM   1830 C CA    . VAL   A 1 221  ? 40.266  -21.501 -17.820 1.00 98.07 221  A 1 
ATOM   1831 C C     . VAL   A 1 221  ? 40.488  -23.011 -17.753 1.00 97.99 221  A 1 
ATOM   1832 O O     . VAL   A 1 221  ? 39.723  -23.764 -18.357 1.00 96.66 221  A 1 
ATOM   1833 C CB    . VAL   A 1 221  ? 41.293  -20.819 -18.742 1.00 97.42 221  A 1 
ATOM   1834 C CG1   . VAL   A 1 221  ? 41.386  -21.501 -20.108 1.00 93.14 221  A 1 
ATOM   1835 C CG2   . VAL   A 1 221  ? 40.910  -19.357 -19.000 1.00 93.40 221  A 1 
ATOM   1836 N N     . ASP   A 1 222  ? 41.464  -23.461 -16.962 1.00 98.08 222  A 1 
ATOM   1837 C CA    . ASP   A 1 222  ? 41.752  -24.887 -16.765 1.00 97.93 222  A 1 
ATOM   1838 C C     . ASP   A 1 222  ? 40.571  -25.638 -16.119 1.00 97.76 222  A 1 
ATOM   1839 O O     . ASP   A 1 222  ? 40.322  -26.810 -16.422 1.00 95.94 222  A 1 
ATOM   1840 C CB    . ASP   A 1 222  ? 43.017  -25.044 -15.904 1.00 97.50 222  A 1 
ATOM   1841 C CG    . ASP   A 1 222  ? 44.309  -24.539 -16.564 1.00 94.47 222  A 1 
ATOM   1842 O OD1   . ASP   A 1 222  ? 44.335  -24.368 -17.802 1.00 88.41 222  A 1 
ATOM   1843 O OD2   . ASP   A 1 222  ? 45.292  -24.360 -15.811 1.00 88.93 222  A 1 
ATOM   1844 N N     . ARG   A 1 223  ? 39.772  -24.953 -15.299 1.00 97.63 223  A 1 
ATOM   1845 C CA    . ARG   A 1 223  ? 38.520  -25.477 -14.717 1.00 97.17 223  A 1 
ATOM   1846 C C     . ARG   A 1 223  ? 37.324  -25.448 -15.686 1.00 96.91 223  A 1 
ATOM   1847 O O     . ARG   A 1 223  ? 36.241  -25.907 -15.318 1.00 92.77 223  A 1 
ATOM   1848 C CB    . ARG   A 1 223  ? 38.197  -24.734 -13.414 1.00 95.73 223  A 1 
ATOM   1849 C CG    . ARG   A 1 223  ? 39.180  -25.059 -12.278 1.00 93.08 223  A 1 
ATOM   1850 C CD    . ARG   A 1 223  ? 38.796  -24.223 -11.058 1.00 92.14 223  A 1 
ATOM   1851 N NE    . ARG   A 1 223  ? 39.771  -24.327 -9.954  1.00 90.87 223  A 1 
ATOM   1852 C CZ    . ARG   A 1 223  ? 39.542  -24.009 -8.689  1.00 91.27 223  A 1 
ATOM   1853 N NH1   . ARG   A 1 223  ? 38.357  -23.677 -8.260  1.00 84.47 223  A 1 
ATOM   1854 N NH2   . ARG   A 1 223  ? 40.514  -23.989 -7.830  1.00 84.26 223  A 1 
ATOM   1855 N N     . GLY   A 1 224  ? 37.501  -24.939 -16.897 1.00 96.36 224  A 1 
ATOM   1856 C CA    . GLY   A 1 224  ? 36.483  -24.939 -17.951 1.00 95.91 224  A 1 
ATOM   1857 C C     . GLY   A 1 224  ? 35.782  -23.606 -18.202 1.00 96.74 224  A 1 
ATOM   1858 O O     . GLY   A 1 224  ? 34.880  -23.567 -19.046 1.00 93.42 224  A 1 
ATOM   1859 N N     . CYS   A 1 225  ? 36.186  -22.522 -17.535 1.00 97.58 225  A 1 
ATOM   1860 C CA    . CYS   A 1 225  ? 35.687  -21.186 -17.852 1.00 97.71 225  A 1 
ATOM   1861 C C     . CYS   A 1 225  ? 36.210  -20.716 -19.223 1.00 97.90 225  A 1 
ATOM   1862 O O     . CYS   A 1 225  ? 37.306  -21.072 -19.647 1.00 96.58 225  A 1 
ATOM   1863 C CB    . CYS   A 1 225  ? 36.074  -20.195 -16.745 1.00 96.76 225  A 1 
ATOM   1864 S SG    . CYS   A 1 225  ? 35.411  -20.731 -15.132 1.00 92.82 225  A 1 
ATOM   1865 N N     . LEU   A 1 226  ? 35.435  -19.887 -19.908 1.00 97.98 226  A 1 
ATOM   1866 C CA    . LEU   A 1 226  ? 35.880  -19.209 -21.120 1.00 98.11 226  A 1 
ATOM   1867 C C     . LEU   A 1 226  ? 36.492  -17.860 -20.744 1.00 98.33 226  A 1 
ATOM   1868 O O     . LEU   A 1 226  ? 35.862  -17.087 -20.035 1.00 97.61 226  A 1 
ATOM   1869 C CB    . LEU   A 1 226  ? 34.681  -19.053 -22.068 1.00 97.47 226  A 1 
ATOM   1870 C CG    . LEU   A 1 226  ? 34.984  -18.280 -23.369 1.00 96.61 226  A 1 
ATOM   1871 C CD1   . LEU   A 1 226  ? 35.952  -19.044 -24.271 1.00 93.76 226  A 1 
ATOM   1872 C CD2   . LEU   A 1 226  ? 33.695  -18.047 -24.149 1.00 93.56 226  A 1 
ATOM   1873 N N     . ARG   A 1 227  ? 37.680  -17.544 -21.260 1.00 98.30 227  A 1 
ATOM   1874 C CA    . ARG   A 1 227  ? 38.231  -16.185 -21.218 1.00 98.33 227  A 1 
ATOM   1875 C C     . ARG   A 1 227  ? 38.052  -15.527 -22.577 1.00 98.37 227  A 1 
ATOM   1876 O O     . ARG   A 1 227  ? 38.393  -16.137 -23.587 1.00 97.32 227  A 1 
ATOM   1877 C CB    . ARG   A 1 227  ? 39.700  -16.223 -20.780 1.00 97.65 227  A 1 
ATOM   1878 C CG    . ARG   A 1 227  ? 40.270  -14.817 -20.536 1.00 96.65 227  A 1 
ATOM   1879 C CD    . ARG   A 1 227  ? 41.751  -14.897 -20.170 1.00 95.29 227  A 1 
ATOM   1880 N NE    . ARG   A 1 227  ? 42.281  -13.566 -19.843 1.00 94.04 227  A 1 
ATOM   1881 C CZ    . ARG   A 1 227  ? 43.526  -13.254 -19.517 1.00 93.84 227  A 1 
ATOM   1882 N NH1   . ARG   A 1 227  ? 44.495  -14.113 -19.552 1.00 89.27 227  A 1 
ATOM   1883 N NH2   . ARG   A 1 227  ? 43.804  -12.051 -19.123 1.00 89.97 227  A 1 
ATOM   1884 N N     . ILE   A 1 228  ? 37.574  -14.296 -22.600 1.00 98.22 228  A 1 
ATOM   1885 C CA    . ILE   A 1 228  ? 37.423  -13.507 -23.828 1.00 98.14 228  A 1 
ATOM   1886 C C     . ILE   A 1 228  ? 38.134  -12.160 -23.698 1.00 98.19 228  A 1 
ATOM   1887 O O     . ILE   A 1 228  ? 38.201  -11.578 -22.612 1.00 97.19 228  A 1 
ATOM   1888 C CB    . ILE   A 1 228  ? 35.941  -13.339 -24.235 1.00 97.38 228  A 1 
ATOM   1889 C CG1   . ILE   A 1 228  ? 35.126  -12.546 -23.191 1.00 93.87 228  A 1 
ATOM   1890 C CG2   . ILE   A 1 228  ? 35.311  -14.712 -24.521 1.00 92.37 228  A 1 
ATOM   1891 C CD1   . ILE   A 1 228  ? 33.699  -12.219 -23.639 1.00 93.10 228  A 1 
ATOM   1892 N N     . GLN   A 1 229  ? 38.662  -11.648 -24.811 1.00 97.86 229  A 1 
ATOM   1893 C CA    . GLN   A 1 229  ? 39.312  -10.330 -24.863 1.00 97.48 229  A 1 
ATOM   1894 C C     . GLN   A 1 229  ? 38.439  -9.256  -25.509 1.00 97.55 229  A 1 
ATOM   1895 O O     . GLN   A 1 229  ? 38.705  -8.066  -25.375 1.00 93.92 229  A 1 
ATOM   1896 C CB    . GLN   A 1 229  ? 40.657  -10.432 -25.583 1.00 95.87 229  A 1 
ATOM   1897 C CG    . GLN   A 1 229  ? 41.634  -11.356 -24.845 1.00 87.68 229  A 1 
ATOM   1898 C CD    . GLN   A 1 229  ? 43.102  -11.005 -25.081 1.00 77.27 229  A 1 
ATOM   1899 O OE1   . GLN   A 1 229  ? 43.472  -10.163 -25.874 1.00 68.52 229  A 1 
ATOM   1900 N NE2   . GLN   A 1 229  ? 44.005  -11.636 -24.369 1.00 65.08 229  A 1 
ATOM   1901 N N     . SER   A 1 230  ? 37.401  -9.663  -26.208 1.00 97.21 230  A 1 
ATOM   1902 C CA    . SER   A 1 230  ? 36.511  -8.754  -26.914 1.00 97.07 230  A 1 
ATOM   1903 C C     . SER   A 1 230  ? 35.064  -9.240  -26.878 1.00 97.36 230  A 1 
ATOM   1904 O O     . SER   A 1 230  ? 34.777  -10.420 -26.694 1.00 94.88 230  A 1 
ATOM   1905 C CB    . SER   A 1 230  ? 37.002  -8.582  -28.354 1.00 94.69 230  A 1 
ATOM   1906 O OG    . SER   A 1 230  ? 36.792  -9.751  -29.110 1.00 88.56 230  A 1 
ATOM   1907 N N     . LEU   A 1 231  ? 34.147  -8.310  -27.122 1.00 95.87 231  A 1 
ATOM   1908 C CA    . LEU   A 1 231  ? 32.725  -8.597  -27.287 1.00 95.73 231  A 1 
ATOM   1909 C C     . LEU   A 1 231  ? 32.451  -9.674  -28.355 1.00 96.37 231  A 1 
ATOM   1910 O O     . LEU   A 1 231  ? 31.502  -10.434 -28.240 1.00 93.52 231  A 1 
ATOM   1911 C CB    . LEU   A 1 231  ? 32.061  -7.266  -27.684 1.00 92.73 231  A 1 
ATOM   1912 C CG    . LEU   A 1 231  ? 30.537  -7.349  -27.888 1.00 91.02 231  A 1 
ATOM   1913 C CD1   . LEU   A 1 231  ? 29.818  -7.280  -26.558 1.00 83.75 231  A 1 
ATOM   1914 C CD2   . LEU   A 1 231  ? 30.061  -6.178  -28.747 1.00 83.60 231  A 1 
ATOM   1915 N N     . MET   A 1 232  ? 33.278  -9.725  -29.401 1.00 96.89 232  A 1 
ATOM   1916 C CA    . MET   A 1 232  ? 33.098  -10.633 -30.543 1.00 96.95 232  A 1 
ATOM   1917 C C     . MET   A 1 232  ? 33.396  -12.097 -30.197 1.00 97.26 232  A 1 
ATOM   1918 O O     . MET   A 1 232  ? 32.958  -12.986 -30.912 1.00 95.07 232  A 1 
ATOM   1919 C CB    . MET   A 1 232  ? 34.014  -10.177 -31.694 1.00 95.45 232  A 1 
ATOM   1920 C CG    . MET   A 1 232  ? 33.646  -8.791  -32.243 1.00 84.64 232  A 1 
ATOM   1921 S SD    . MET   A 1 232  ? 32.585  -8.800  -33.715 1.00 70.98 232  A 1 
ATOM   1922 C CE    . MET   A 1 232  ? 33.853  -8.878  -35.006 1.00 60.52 232  A 1 
ATOM   1923 N N     . GLU   A 1 233  ? 34.137  -12.338 -29.124 1.00 97.47 233  A 1 
ATOM   1924 C CA    . GLU   A 1 233  ? 34.524  -13.679 -28.671 1.00 97.44 233  A 1 
ATOM   1925 C C     . GLU   A 1 233  ? 33.505  -14.295 -27.703 1.00 97.56 233  A 1 
ATOM   1926 O O     . GLU   A 1 233  ? 33.665  -15.441 -27.282 1.00 95.24 233  A 1 
ATOM   1927 C CB    . GLU   A 1 233  ? 35.908  -13.602 -28.007 1.00 96.20 233  A 1 
ATOM   1928 C CG    . GLU   A 1 233  ? 37.051  -13.314 -28.995 1.00 93.39 233  A 1 
ATOM   1929 C CD    . GLU   A 1 233  ? 38.287  -12.764 -28.279 1.00 93.35 233  A 1 
ATOM   1930 O OE1   . GLU   A 1 233  ? 38.860  -11.781 -28.799 1.00 87.11 233  A 1 
ATOM   1931 O OE2   . GLU   A 1 233  ? 38.617  -13.259 -27.181 1.00 88.52 233  A 1 
ATOM   1932 N N     . MET   A 1 234  ? 32.464  -13.553 -27.351 1.00 97.25 234  A 1 
ATOM   1933 C CA    . MET   A 1 234  ? 31.460  -14.008 -26.396 1.00 97.53 234  A 1 
ATOM   1934 C C     . MET   A 1 234  ? 30.671  -15.206 -26.945 1.00 97.56 234  A 1 
ATOM   1935 O O     . MET   A 1 234  ? 29.952  -15.095 -27.938 1.00 95.84 234  A 1 
ATOM   1936 C CB    . MET   A 1 234  ? 30.538  -12.843 -26.019 1.00 96.89 234  A 1 
ATOM   1937 C CG    . MET   A 1 234  ? 29.475  -13.234 -24.984 1.00 95.63 234  A 1 
ATOM   1938 S SD    . MET   A 1 234  ? 30.131  -13.882 -23.423 1.00 96.07 234  A 1 
ATOM   1939 C CE    . MET   A 1 234  ? 28.599  -14.419 -22.643 1.00 91.77 234  A 1 
ATOM   1940 N N     . ASP   A 1 235  ? 30.764  -16.328 -26.237 1.00 97.30 235  A 1 
ATOM   1941 C CA    . ASP   A 1 235  ? 29.948  -17.519 -26.467 1.00 97.25 235  A 1 
ATOM   1942 C C     . ASP   A 1 235  ? 28.864  -17.614 -25.383 1.00 97.19 235  A 1 
ATOM   1943 O O     . ASP   A 1 235  ? 29.132  -17.980 -24.236 1.00 95.08 235  A 1 
ATOM   1944 C CB    . ASP   A 1 235  ? 30.841  -18.768 -26.516 1.00 96.39 235  A 1 
ATOM   1945 C CG    . ASP   A 1 235  ? 30.058  -20.066 -26.736 1.00 95.20 235  A 1 
ATOM   1946 O OD1   . ASP   A 1 235  ? 28.836  -19.994 -26.996 1.00 91.16 235  A 1 
ATOM   1947 O OD2   . ASP   A 1 235  ? 30.691  -21.137 -26.627 1.00 90.18 235  A 1 
ATOM   1948 N N     . TYR   A 1 236  ? 27.634  -17.292 -25.756 1.00 96.97 236  A 1 
ATOM   1949 C CA    . TYR   A 1 236  ? 26.483  -17.299 -24.851 1.00 96.60 236  A 1 
ATOM   1950 C C     . TYR   A 1 236  ? 26.040  -18.705 -24.399 1.00 96.60 236  A 1 
ATOM   1951 O O     . TYR   A 1 236  ? 25.165  -18.821 -23.543 1.00 94.31 236  A 1 
ATOM   1952 C CB    . TYR   A 1 236  ? 25.320  -16.549 -25.511 1.00 95.67 236  A 1 
ATOM   1953 C CG    . TYR   A 1 236  ? 25.587  -15.080 -25.756 1.00 95.70 236  A 1 
ATOM   1954 C CD1   . TYR   A 1 236  ? 25.485  -14.160 -24.695 1.00 92.19 236  A 1 
ATOM   1955 C CD2   . TYR   A 1 236  ? 25.944  -14.616 -27.039 1.00 92.49 236  A 1 
ATOM   1956 C CE1   . TYR   A 1 236  ? 25.733  -12.796 -24.906 1.00 91.03 236  A 1 
ATOM   1957 C CE2   . TYR   A 1 236  ? 26.199  -13.252 -27.261 1.00 90.86 236  A 1 
ATOM   1958 C CZ    . TYR   A 1 236  ? 26.090  -12.342 -26.188 1.00 92.79 236  A 1 
ATOM   1959 O OH    . TYR   A 1 236  ? 26.341  -11.007 -26.394 1.00 90.33 236  A 1 
ATOM   1960 N N     . GLU   A 1 237  ? 26.625  -19.771 -24.938 1.00 96.85 237  A 1 
ATOM   1961 C CA    . GLU   A 1 237  ? 26.405  -21.147 -24.458 1.00 96.52 237  A 1 
ATOM   1962 C C     . GLU   A 1 237  ? 27.303  -21.493 -23.254 1.00 96.88 237  A 1 
ATOM   1963 O O     . GLU   A 1 237  ? 27.104  -22.515 -22.598 1.00 94.09 237  A 1 
ATOM   1964 C CB    . GLU   A 1 237  ? 26.635  -22.151 -25.600 1.00 94.90 237  A 1 
ATOM   1965 C CG    . GLU   A 1 237  ? 25.775  -21.908 -26.846 1.00 90.09 237  A 1 
ATOM   1966 C CD    . GLU   A 1 237  ? 24.531  -22.809 -26.995 1.00 84.21 237  A 1 
ATOM   1967 O OE1   . GLU   A 1 237  ? 23.936  -22.782 -28.100 1.00 76.28 237  A 1 
ATOM   1968 O OE2   . GLU   A 1 237  ? 24.078  -23.480 -26.050 1.00 75.89 237  A 1 
ATOM   1969 N N     . ARG   A 1 238  ? 28.294  -20.652 -22.948 1.00 96.85 238  A 1 
ATOM   1970 C CA    . ARG   A 1 238  ? 29.184  -20.833 -21.798 1.00 97.20 238  A 1 
ATOM   1971 C C     . ARG   A 1 238  ? 28.578  -20.215 -20.544 1.00 97.61 238  A 1 
ATOM   1972 O O     . ARG   A 1 238  ? 28.305  -19.027 -20.511 1.00 95.88 238  A 1 
ATOM   1973 C CB    . ARG   A 1 238  ? 30.552  -20.212 -22.091 1.00 96.09 238  A 1 
ATOM   1974 C CG    . ARG   A 1 238  ? 31.321  -20.919 -23.208 1.00 91.89 238  A 1 
ATOM   1975 C CD    . ARG   A 1 238  ? 31.823  -22.294 -22.758 1.00 89.15 238  A 1 
ATOM   1976 N NE    . ARG   A 1 238  ? 32.859  -22.791 -23.680 1.00 86.97 238  A 1 
ATOM   1977 C CZ    . ARG   A 1 238  ? 33.981  -23.416 -23.336 1.00 86.04 238  A 1 
ATOM   1978 N NH1   . ARG   A 1 238  ? 34.239  -23.759 -22.101 1.00 76.02 238  A 1 
ATOM   1979 N NH2   . ARG   A 1 238  ? 34.863  -23.704 -24.240 1.00 78.50 238  A 1 
ATOM   1980 N N     . GLU   A 1 239  ? 28.459  -21.005 -19.499 1.00 97.58 239  A 1 
ATOM   1981 C CA    . GLU   A 1 239  ? 27.900  -20.533 -18.225 1.00 97.40 239  A 1 
ATOM   1982 C C     . GLU   A 1 239  ? 28.802  -19.531 -17.490 1.00 97.95 239  A 1 
ATOM   1983 O O     . GLU   A 1 239  ? 28.307  -18.664 -16.777 1.00 96.56 239  A 1 
ATOM   1984 C CB    . GLU   A 1 239  ? 27.630  -21.723 -17.293 1.00 95.11 239  A 1 
ATOM   1985 C CG    . GLU   A 1 239  ? 26.523  -22.656 -17.809 1.00 80.98 239  A 1 
ATOM   1986 C CD    . GLU   A 1 239  ? 26.159  -23.763 -16.803 1.00 76.75 239  A 1 
ATOM   1987 O OE1   . GLU   A 1 239  ? 25.123  -24.431 -17.032 1.00 68.51 239  A 1 
ATOM   1988 O OE2   . GLU   A 1 239  ? 26.898  -23.945 -15.815 1.00 69.25 239  A 1 
ATOM   1989 N N     . LEU   A 1 240  ? 30.126  -19.665 -17.646 1.00 98.19 240  A 1 
ATOM   1990 C CA    . LEU   A 1 240  ? 31.106  -18.833 -16.951 1.00 98.20 240  A 1 
ATOM   1991 C C     . LEU   A 1 240  ? 32.104  -18.254 -17.948 1.00 98.30 240  A 1 
ATOM   1992 O O     . LEU   A 1 240  ? 32.828  -18.992 -18.621 1.00 97.09 240  A 1 
ATOM   1993 C CB    . LEU   A 1 240  ? 31.817  -19.653 -15.862 1.00 97.45 240  A 1 
ATOM   1994 C CG    . LEU   A 1 240  ? 30.918  -20.102 -14.694 1.00 95.70 240  A 1 
ATOM   1995 C CD1   . LEU   A 1 240  ? 31.701  -21.042 -13.783 1.00 91.56 240  A 1 
ATOM   1996 C CD2   . LEU   A 1 240  ? 30.439  -18.921 -13.844 1.00 91.86 240  A 1 
ATOM   1997 N N     . VAL   A 1 241  ? 32.168  -16.934 -18.003 1.00 98.49 241  A 1 
ATOM   1998 C CA    . VAL   A 1 241  ? 33.051  -16.196 -18.910 1.00 98.53 241  A 1 
ATOM   1999 C C     . VAL   A 1 241  ? 33.834  -15.153 -18.122 1.00 98.58 241  A 1 
ATOM   2000 O O     . VAL   A 1 241  ? 33.240  -14.324 -17.431 1.00 97.87 241  A 1 
ATOM   2001 C CB    . VAL   A 1 241  ? 32.256  -15.543 -20.056 1.00 98.03 241  A 1 
ATOM   2002 C CG1   . VAL   A 1 241  ? 33.194  -14.870 -21.057 1.00 96.03 241  A 1 
ATOM   2003 C CG2   . VAL   A 1 241  ? 31.408  -16.570 -20.819 1.00 96.24 241  A 1 
ATOM   2004 N N     . LEU   A 1 242  ? 35.164  -15.181 -18.244 1.00 98.53 242  A 1 
ATOM   2005 C CA    . LEU   A 1 242  ? 36.039  -14.145 -17.704 1.00 98.46 242  A 1 
ATOM   2006 C C     . LEU   A 1 242  ? 36.351  -13.109 -18.778 1.00 98.52 242  A 1 
ATOM   2007 O O     . LEU   A 1 242  ? 36.691  -13.455 -19.910 1.00 97.67 242  A 1 
ATOM   2008 C CB    . LEU   A 1 242  ? 37.327  -14.741 -17.114 1.00 97.79 242  A 1 
ATOM   2009 C CG    . LEU   A 1 242  ? 37.108  -15.527 -15.803 1.00 94.70 242  A 1 
ATOM   2010 C CD1   . LEU   A 1 242  ? 36.940  -17.024 -16.064 1.00 85.37 242  A 1 
ATOM   2011 C CD2   . LEU   A 1 242  ? 38.311  -15.349 -14.879 1.00 85.91 242  A 1 
ATOM   2012 N N     . CYS   A 1 243  ? 36.269  -11.839 -18.418 1.00 98.35 243  A 1 
ATOM   2013 C CA    . CYS   A 1 243  ? 36.623  -10.727 -19.292 1.00 98.33 243  A 1 
ATOM   2014 C C     . CYS   A 1 243  ? 36.935  -9.461  -18.484 1.00 98.43 243  A 1 
ATOM   2015 O O     . CYS   A 1 243  ? 36.654  -9.391  -17.286 1.00 97.68 243  A 1 
ATOM   2016 C CB    . CYS   A 1 243  ? 35.486  -10.493 -20.297 1.00 97.38 243  A 1 
ATOM   2017 S SG    . CYS   A 1 243  ? 33.925  -10.036 -19.487 1.00 97.09 243  A 1 
ATOM   2018 N N     . SER   A 1 244  ? 37.482  -8.441  -19.149 1.00 98.31 244  A 1 
ATOM   2019 C CA    . SER   A 1 244  ? 37.666  -7.129  -18.523 1.00 98.24 244  A 1 
ATOM   2020 C C     . SER   A 1 244  ? 36.325  -6.459  -18.202 1.00 98.28 244  A 1 
ATOM   2021 O O     . SER   A 1 244  ? 35.302  -6.743  -18.834 1.00 97.49 244  A 1 
ATOM   2022 C CB    . SER   A 1 244  ? 38.533  -6.219  -19.401 1.00 97.63 244  A 1 
ATOM   2023 O OG    . SER   A 1 244  ? 37.847  -5.794  -20.562 1.00 94.16 244  A 1 
ATOM   2024 N N     . GLU   A 1 245  ? 36.328  -5.505  -17.277 1.00 98.17 245  A 1 
ATOM   2025 C CA    . GLU   A 1 245  ? 35.116  -4.755  -16.921 1.00 98.12 245  A 1 
ATOM   2026 C C     . GLU   A 1 245  ? 34.518  -4.017  -18.128 1.00 98.23 245  A 1 
ATOM   2027 O O     . GLU   A 1 245  ? 33.306  -3.980  -18.309 1.00 97.56 245  A 1 
ATOM   2028 C CB    . GLU   A 1 245  ? 35.430  -3.768  -15.780 1.00 97.44 245  A 1 
ATOM   2029 C CG    . GLU   A 1 245  ? 34.137  -3.240  -15.138 1.00 96.29 245  A 1 
ATOM   2030 C CD    . GLU   A 1 245  ? 34.338  -2.189  -14.035 1.00 96.75 245  A 1 
ATOM   2031 O OE1   . GLU   A 1 245  ? 33.329  -1.787  -13.416 1.00 93.03 245  A 1 
ATOM   2032 O OE2   . GLU   A 1 245  ? 35.461  -1.692  -13.796 1.00 93.84 245  A 1 
ATOM   2033 N N     . ILE   A 1 246  ? 35.361  -3.479  -19.008 1.00 98.33 246  A 1 
ATOM   2034 C CA    . ILE   A 1 246  ? 34.904  -2.797  -20.228 1.00 98.32 246  A 1 
ATOM   2035 C C     . ILE   A 1 246  ? 34.180  -3.773  -21.167 1.00 98.39 246  A 1 
ATOM   2036 O O     . ILE   A 1 246  ? 33.134  -3.432  -21.718 1.00 97.83 246  A 1 
ATOM   2037 C CB    . ILE   A 1 246  ? 36.087  -2.095  -20.933 1.00 97.83 246  A 1 
ATOM   2038 C CG1   . ILE   A 1 246  ? 36.590  -0.917  -20.062 1.00 94.51 246  A 1 
ATOM   2039 C CG2   . ILE   A 1 246  ? 35.690  -1.603  -22.336 1.00 94.01 246  A 1 
ATOM   2040 C CD1   . ILE   A 1 246  ? 37.863  -0.239  -20.584 1.00 89.72 246  A 1 
ATOM   2041 N N     . VAL   A 1 247  ? 34.713  -4.977  -21.359 1.00 98.46 247  A 1 
ATOM   2042 C CA    . VAL   A 1 247  ? 34.065  -6.002  -22.196 1.00 98.49 247  A 1 
ATOM   2043 C C     . VAL   A 1 247  ? 32.744  -6.440  -21.568 1.00 98.53 247  A 1 
ATOM   2044 O O     . VAL   A 1 247  ? 31.731  -6.493  -22.265 1.00 98.05 247  A 1 
ATOM   2045 C CB    . VAL   A 1 247  ? 35.006  -7.195  -22.447 1.00 98.18 247  A 1 
ATOM   2046 C CG1   . VAL   A 1 247  ? 34.308  -8.338  -23.192 1.00 96.31 247  A 1 
ATOM   2047 C CG2   . VAL   A 1 247  ? 36.196  -6.757  -23.310 1.00 96.43 247  A 1 
ATOM   2048 N N     . LEU   A 1 248  ? 32.728  -6.652  -20.257 1.00 98.46 248  A 1 
ATOM   2049 C CA    . LEU   A 1 248  ? 31.527  -6.970  -19.485 1.00 98.39 248  A 1 
ATOM   2050 C C     . LEU   A 1 248  ? 30.430  -5.905  -19.677 1.00 98.50 248  A 1 
ATOM   2051 O O     . LEU   A 1 248  ? 29.285  -6.228  -19.994 1.00 98.03 248  A 1 
ATOM   2052 C CB    . LEU   A 1 248  ? 31.971  -7.159  -18.021 1.00 97.48 248  A 1 
ATOM   2053 C CG    . LEU   A 1 248  ? 30.859  -7.505  -17.012 1.00 94.67 248  A 1 
ATOM   2054 C CD1   . LEU   A 1 248  ? 31.460  -8.239  -15.814 1.00 87.42 248  A 1 
ATOM   2055 C CD2   . LEU   A 1 248  ? 30.161  -6.249  -16.478 1.00 86.68 248  A 1 
ATOM   2056 N N     . LEU   A 1 249  ? 30.787  -4.625  -19.565 1.00 98.37 249  A 1 
ATOM   2057 C CA    . LEU   A 1 249  ? 29.865  -3.504  -19.759 1.00 98.33 249  A 1 
ATOM   2058 C C     . LEU   A 1 249  ? 29.381  -3.378  -21.209 1.00 98.37 249  A 1 
ATOM   2059 O O     . LEU   A 1 249  ? 28.208  -3.075  -21.443 1.00 97.97 249  A 1 
ATOM   2060 C CB    . LEU   A 1 249  ? 30.558  -2.209  -19.311 1.00 98.08 249  A 1 
ATOM   2061 C CG    . LEU   A 1 249  ? 30.717  -2.079  -17.787 1.00 97.48 249  A 1 
ATOM   2062 C CD1   . LEU   A 1 249  ? 31.673  -0.929  -17.479 1.00 96.00 249  A 1 
ATOM   2063 C CD2   . LEU   A 1 249  ? 29.380  -1.781  -17.108 1.00 95.42 249  A 1 
ATOM   2064 N N     . ARG   A 1 250  ? 30.241  -3.653  -22.189 1.00 98.52 250  A 1 
ATOM   2065 C CA    . ARG   A 1 250  ? 29.851  -3.668  -23.610 1.00 98.45 250  A 1 
ATOM   2066 C C     . ARG   A 1 250  ? 28.898  -4.816  -23.937 1.00 98.44 250  A 1 
ATOM   2067 O O     . ARG   A 1 250  ? 27.984  -4.625  -24.735 1.00 97.85 250  A 1 
ATOM   2068 C CB    . ARG   A 1 250  ? 31.093  -3.725  -24.493 1.00 98.20 250  A 1 
ATOM   2069 C CG    . ARG   A 1 250  ? 31.754  -2.350  -24.600 1.00 96.88 250  A 1 
ATOM   2070 C CD    . ARG   A 1 250  ? 33.018  -2.460  -25.450 1.00 95.75 250  A 1 
ATOM   2071 N NE    . ARG   A 1 250  ? 33.581  -1.133  -25.711 1.00 93.65 250  A 1 
ATOM   2072 C CZ    . ARG   A 1 250  ? 34.840  -0.829  -25.945 1.00 93.04 250  A 1 
ATOM   2073 N NH1   . ARG   A 1 250  ? 35.777  -1.737  -26.019 1.00 87.01 250  A 1 
ATOM   2074 N NH2   . ARG   A 1 250  ? 35.153  0.419   -26.101 1.00 89.83 250  A 1 
ATOM   2075 N N     . ILE   A 1 251  ? 29.072  -5.969  -23.311 1.00 98.50 251  A 1 
ATOM   2076 C CA    . ILE   A 1 251  ? 28.122  -7.083  -23.432 1.00 98.46 251  A 1 
ATOM   2077 C C     . ILE   A 1 251  ? 26.774  -6.700  -22.812 1.00 98.46 251  A 1 
ATOM   2078 O O     . ILE   A 1 251  ? 25.742  -6.881  -23.454 1.00 98.05 251  A 1 
ATOM   2079 C CB    . ILE   A 1 251  ? 28.710  -8.379  -22.833 1.00 98.24 251  A 1 
ATOM   2080 C CG1   . ILE   A 1 251  ? 29.882  -8.867  -23.717 1.00 96.91 251  A 1 
ATOM   2081 C CG2   . ILE   A 1 251  ? 27.631  -9.478  -22.743 1.00 97.27 251  A 1 
ATOM   2082 C CD1   . ILE   A 1 251  ? 30.771  -9.917  -23.051 1.00 91.97 251  A 1 
ATOM   2083 N N     . ALA   A 1 252  ? 26.775  -6.083  -21.635 1.00 98.38 252  A 1 
ATOM   2084 C CA    . ALA   A 1 252  ? 25.552  -5.563  -21.024 1.00 98.32 252  A 1 
ATOM   2085 C C     . ALA   A 1 252  ? 24.839  -4.551  -21.937 1.00 98.33 252  A 1 
ATOM   2086 O O     . ALA   A 1 252  ? 23.640  -4.678  -22.182 1.00 97.85 252  A 1 
ATOM   2087 C CB    . ALA   A 1 252  ? 25.895  -4.942  -19.665 1.00 97.99 252  A 1 
ATOM   2088 N N     . LYS   A 1 253  ? 25.585  -3.598  -22.515 1.00 98.27 253  A 1 
ATOM   2089 C CA    . LYS   A 1 253  ? 25.080  -2.649  -23.513 1.00 98.16 253  A 1 
ATOM   2090 C C     . LYS   A 1 253  ? 24.444  -3.373  -24.692 1.00 98.12 253  A 1 
ATOM   2091 O O     . LYS   A 1 253  ? 23.311  -3.056  -25.045 1.00 97.41 253  A 1 
ATOM   2092 C CB    . LYS   A 1 253  ? 26.213  -1.708  -23.947 1.00 97.81 253  A 1 
ATOM   2093 C CG    . LYS   A 1 253  ? 25.880  -0.866  -25.188 1.00 97.24 253  A 1 
ATOM   2094 C CD    . LYS   A 1 253  ? 27.012  0.135   -25.497 1.00 95.63 253  A 1 
ATOM   2095 C CE    . LYS   A 1 253  ? 26.903  0.742   -26.896 1.00 92.84 253  A 1 
ATOM   2096 N NZ    . LYS   A 1 253  ? 25.675  1.548   -27.095 1.00 89.28 253  A 1 
ATOM   2097 N N     . GLN   A 1 254  ? 25.136  -4.347  -25.278 1.00 98.30 254  A 1 
ATOM   2098 C CA    . GLN   A 1 254  ? 24.626  -5.085  -26.434 1.00 98.02 254  A 1 
ATOM   2099 C C     . GLN   A 1 254  ? 23.319  -5.822  -26.112 1.00 98.07 254  A 1 
ATOM   2100 O O     . GLN   A 1 254  ? 22.368  -5.736  -26.885 1.00 97.24 254  A 1 
ATOM   2101 C CB    . GLN   A 1 254  ? 25.701  -6.058  -26.937 1.00 97.22 254  A 1 
ATOM   2102 C CG    . GLN   A 1 254  ? 25.300  -6.669  -28.286 1.00 91.87 254  A 1 
ATOM   2103 C CD    . GLN   A 1 254  ? 26.306  -7.705  -28.797 1.00 89.18 254  A 1 
ATOM   2104 O OE1   . GLN   A 1 254  ? 26.992  -8.377  -28.060 1.00 79.78 254  A 1 
ATOM   2105 N NE2   . GLN   A 1 254  ? 26.420  -7.885  -30.092 1.00 75.98 254  A 1 
ATOM   2106 N N     . LEU   A 1 255  ? 23.262  -6.500  -24.975 1.00 98.04 255  A 1 
ATOM   2107 C CA    . LEU   A 1 255  ? 22.074  -7.238  -24.542 1.00 98.05 255  A 1 
ATOM   2108 C C     . LEU   A 1 255  ? 20.892  -6.301  -24.258 1.00 98.05 255  A 1 
ATOM   2109 O O     . LEU   A 1 255  ? 19.785  -6.554  -24.726 1.00 97.49 255  A 1 
ATOM   2110 C CB    . LEU   A 1 255  ? 22.417  -8.076  -23.299 1.00 97.90 255  A 1 
ATOM   2111 C CG    . LEU   A 1 255  ? 23.363  -9.264  -23.566 1.00 97.33 255  A 1 
ATOM   2112 C CD1   . LEU   A 1 255  ? 23.786  -9.879  -22.235 1.00 95.67 255  A 1 
ATOM   2113 C CD2   . LEU   A 1 255  ? 22.700  -10.356 -24.409 1.00 95.23 255  A 1 
ATOM   2114 N N     . LEU   A 1 256  ? 21.119  -5.193  -23.560 1.00 98.00 256  A 1 
ATOM   2115 C CA    . LEU   A 1 256  ? 20.061  -4.233  -23.216 1.00 97.94 256  A 1 
ATOM   2116 C C     . LEU   A 1 256  ? 19.529  -3.464  -24.436 1.00 97.76 256  A 1 
ATOM   2117 O O     . LEU   A 1 256  ? 18.376  -3.035  -24.431 1.00 96.90 256  A 1 
ATOM   2118 C CB    . LEU   A 1 256  ? 20.587  -3.270  -22.140 1.00 97.78 256  A 1 
ATOM   2119 C CG    . LEU   A 1 256  ? 20.828  -3.917  -20.762 1.00 97.36 256  A 1 
ATOM   2120 C CD1   . LEU   A 1 256  ? 21.539  -2.926  -19.841 1.00 96.18 256  A 1 
ATOM   2121 C CD2   . LEU   A 1 256  ? 19.522  -4.336  -20.087 1.00 95.51 256  A 1 
ATOM   2122 N N     . GLU   A 1 257  ? 20.334  -3.313  -25.486 1.00 97.94 257  A 1 
ATOM   2123 C CA    . GLU   A 1 257  ? 19.913  -2.699  -26.753 1.00 97.66 257  A 1 
ATOM   2124 C C     . GLU   A 1 257  ? 19.074  -3.638  -27.639 1.00 97.31 257  A 1 
ATOM   2125 O O     . GLU   A 1 257  ? 18.430  -3.173  -28.589 1.00 95.60 257  A 1 
ATOM   2126 C CB    . GLU   A 1 257  ? 21.145  -2.181  -27.513 1.00 97.24 257  A 1 
ATOM   2127 C CG    . GLU   A 1 257  ? 21.706  -0.901  -26.875 1.00 96.63 257  A 1 
ATOM   2128 C CD    . GLU   A 1 257  ? 22.973  -0.341  -27.549 1.00 96.96 257  A 1 
ATOM   2129 O OE1   . GLU   A 1 257  ? 23.408  0.764   -27.139 1.00 94.19 257  A 1 
ATOM   2130 O OE2   . GLU   A 1 257  ? 23.547  -0.946  -28.476 1.00 95.02 257  A 1 
ATOM   2131 N N     . LEU   A 1 258  ? 19.047  -4.935  -27.335 1.00 97.56 258  A 1 
ATOM   2132 C CA    . LEU   A 1 258  ? 18.196  -5.885  -28.045 1.00 96.98 258  A 1 
ATOM   2133 C C     . LEU   A 1 258  ? 16.712  -5.615  -27.763 1.00 96.51 258  A 1 
ATOM   2134 O O     . LEU   A 1 258  ? 16.315  -5.106  -26.718 1.00 93.39 258  A 1 
ATOM   2135 C CB    . LEU   A 1 258  ? 18.571  -7.339  -27.691 1.00 96.24 258  A 1 
ATOM   2136 C CG    . LEU   A 1 258  ? 19.978  -7.779  -28.141 1.00 94.83 258  A 1 
ATOM   2137 C CD1   . LEU   A 1 258  ? 20.247  -9.211  -27.676 1.00 91.55 258  A 1 
ATOM   2138 C CD2   . LEU   A 1 258  ? 20.146  -7.742  -29.663 1.00 91.08 258  A 1 
ATOM   2139 N N     . THR   A 1 259  ? 15.874  -6.008  -28.709 1.00 97.02 259  A 1 
ATOM   2140 C CA    . THR   A 1 259  ? 14.423  -5.797  -28.617 1.00 96.91 259  A 1 
ATOM   2141 C C     . THR   A 1 259  ? 13.712  -6.966  -27.930 1.00 97.45 259  A 1 
ATOM   2142 O O     . THR   A 1 259  ? 12.781  -7.551  -28.495 1.00 95.35 259  A 1 
ATOM   2143 C CB    . THR   A 1 259  ? 13.814  -5.453  -29.986 1.00 94.64 259  A 1 
ATOM   2144 O OG1   . THR   A 1 259  ? 14.128  -6.448  -30.937 1.00 82.84 259  A 1 
ATOM   2145 C CG2   . THR   A 1 259  ? 14.334  -4.122  -30.528 1.00 81.85 259  A 1 
ATOM   2146 N N     . PHE   A 1 260  ? 14.131  -7.312  -26.711 1.00 97.65 260  A 1 
ATOM   2147 C CA    . PHE   A 1 260  ? 13.407  -8.263  -25.867 1.00 98.01 260  A 1 
ATOM   2148 C C     . PHE   A 1 260  ? 11.954  -7.825  -25.650 1.00 98.13 260  A 1 
ATOM   2149 O O     . PHE   A 1 260  ? 11.618  -6.643  -25.760 1.00 97.44 260  A 1 
ATOM   2150 C CB    . PHE   A 1 260  ? 14.112  -8.429  -24.519 1.00 97.82 260  A 1 
ATOM   2151 C CG    . PHE   A 1 260  ? 15.372  -9.252  -24.597 1.00 97.83 260  A 1 
ATOM   2152 C CD1   . PHE   A 1 260  ? 15.288  -10.654 -24.645 1.00 96.30 260  A 1 
ATOM   2153 C CD2   . PHE   A 1 260  ? 16.634  -8.627  -24.622 1.00 96.04 260  A 1 
ATOM   2154 C CE1   . PHE   A 1 260  ? 16.454  -11.426 -24.722 1.00 95.21 260  A 1 
ATOM   2155 C CE2   . PHE   A 1 260  ? 17.801  -9.395  -24.699 1.00 95.16 260  A 1 
ATOM   2156 C CZ    . PHE   A 1 260  ? 17.714  -10.797 -24.754 1.00 96.12 260  A 1 
ATOM   2157 N N     . ASP   A 1 261  ? 11.079  -8.760  -25.335 1.00 98.30 261  A 1 
ATOM   2158 C CA    . ASP   A 1 261  ? 9.729   -8.408  -24.897 1.00 98.39 261  A 1 
ATOM   2159 C C     . ASP   A 1 261  ? 9.761   -7.847  -23.479 1.00 98.40 261  A 1 
ATOM   2160 O O     . ASP   A 1 261  ? 9.158   -6.803  -23.224 1.00 97.69 261  A 1 
ATOM   2161 C CB    . ASP   A 1 261  ? 8.788   -9.608  -25.019 1.00 98.23 261  A 1 
ATOM   2162 C CG    . ASP   A 1 261  ? 8.605   -10.014 -26.475 1.00 97.86 261  A 1 
ATOM   2163 O OD1   . ASP   A 1 261  ? 8.666   -9.147  -27.379 1.00 95.66 261  A 1 
ATOM   2164 O OD2   . ASP   A 1 261  ? 8.405   -11.208 -26.747 1.00 95.27 261  A 1 
ATOM   2165 N N     . TYR   A 1 262  ? 10.551  -8.485  -22.621 1.00 98.45 262  A 1 
ATOM   2166 C CA    . TYR   A 1 262  ? 10.758  -8.034  -21.250 1.00 98.52 262  A 1 
ATOM   2167 C C     . TYR   A 1 262  ? 12.242  -8.049  -20.873 1.00 98.53 262  A 1 
ATOM   2168 O O     . TYR   A 1 262  ? 12.951  -9.016  -21.130 1.00 98.07 262  A 1 
ATOM   2169 C CB    . TYR   A 1 262  ? 9.944   -8.910  -20.297 1.00 98.32 262  A 1 
ATOM   2170 C CG    . TYR   A 1 262  ? 8.450   -8.870  -20.537 1.00 97.90 262  A 1 
ATOM   2171 C CD1   . TYR   A 1 262  ? 7.674   -7.831  -19.987 1.00 95.67 262  A 1 
ATOM   2172 C CD2   . TYR   A 1 262  ? 7.821   -9.859  -21.322 1.00 95.64 262  A 1 
ATOM   2173 C CE1   . TYR   A 1 262  ? 6.288   -7.787  -20.198 1.00 94.09 262  A 1 
ATOM   2174 C CE2   . TYR   A 1 262  ? 6.432   -9.822  -21.541 1.00 94.14 262  A 1 
ATOM   2175 C CZ    . TYR   A 1 262  ? 5.668   -8.783  -20.971 1.00 94.96 262  A 1 
ATOM   2176 O OH    . TYR   A 1 262  ? 4.311   -8.746  -21.166 1.00 92.71 262  A 1 
ATOM   2177 N N     . VAL   A 1 263  ? 12.668  -6.989  -20.201 1.00 98.25 263  A 1 
ATOM   2178 C CA    . VAL   A 1 263  ? 13.907  -6.963  -19.413 1.00 98.25 263  A 1 
ATOM   2179 C C     . VAL   A 1 263  ? 13.493  -6.834  -17.955 1.00 98.17 263  A 1 
ATOM   2180 O O     . VAL   A 1 263  ? 12.861  -5.846  -17.576 1.00 97.36 263  A 1 
ATOM   2181 C CB    . VAL   A 1 263  ? 14.844  -5.823  -19.845 1.00 97.92 263  A 1 
ATOM   2182 C CG1   . VAL   A 1 263  ? 16.069  -5.726  -18.934 1.00 96.56 263  A 1 
ATOM   2183 C CG2   . VAL   A 1 263  ? 15.344  -6.041  -21.278 1.00 96.83 263  A 1 
ATOM   2184 N N     . VAL   A 1 264  ? 13.791  -7.842  -17.158 1.00 98.00 264  A 1 
ATOM   2185 C CA    . VAL   A 1 264  ? 13.273  -7.983  -15.792 1.00 98.13 264  A 1 
ATOM   2186 C C     . VAL   A 1 264  ? 14.420  -8.004  -14.797 1.00 98.11 264  A 1 
ATOM   2187 O O     . VAL   A 1 264  ? 15.364  -8.776  -14.936 1.00 97.43 264  A 1 
ATOM   2188 C CB    . VAL   A 1 264  ? 12.389  -9.235  -15.639 1.00 97.84 264  A 1 
ATOM   2189 C CG1   . VAL   A 1 264  ? 11.720  -9.271  -14.261 1.00 95.93 264  A 1 
ATOM   2190 C CG2   . VAL   A 1 264  ? 11.277  -9.293  -16.697 1.00 96.27 264  A 1 
ATOM   2191 N N     . THR   A 1 265  ? 14.299  -7.174  -13.773 1.00 97.64 265  A 1 
ATOM   2192 C CA    . THR   A 1 265  ? 15.274  -7.067  -12.684 1.00 97.60 265  A 1 
ATOM   2193 C C     . THR   A 1 265  ? 14.563  -7.044  -11.333 1.00 97.11 265  A 1 
ATOM   2194 O O     . THR   A 1 265  ? 13.334  -6.915  -11.250 1.00 95.83 265  A 1 
ATOM   2195 C CB    . THR   A 1 265  ? 16.138  -5.806  -12.845 1.00 96.93 265  A 1 
ATOM   2196 O OG1   . THR   A 1 265  ? 15.319  -4.656  -12.848 1.00 88.36 265  A 1 
ATOM   2197 C CG2   . THR   A 1 265  ? 16.959  -5.795  -14.129 1.00 91.39 265  A 1 
ATOM   2198 N N     . PHE   A 1 266  ? 15.334  -7.139  -10.267 1.00 95.31 266  A 1 
ATOM   2199 C CA    . PHE   A 1 266  ? 14.863  -6.883  -8.913  1.00 94.87 266  A 1 
ATOM   2200 C C     . PHE   A 1 266  ? 15.557  -5.631  -8.369  1.00 93.91 266  A 1 
ATOM   2201 O O     . PHE   A 1 266  ? 16.744  -5.662  -8.071  1.00 91.47 266  A 1 
ATOM   2202 C CB    . PHE   A 1 266  ? 15.094  -8.116  -8.039  1.00 93.96 266  A 1 
ATOM   2203 C CG    . PHE   A 1 266  ? 14.449  -7.967  -6.682  1.00 93.86 266  A 1 
ATOM   2204 C CD1   . PHE   A 1 266  ? 15.147  -7.361  -5.622  1.00 92.15 266  A 1 
ATOM   2205 C CD2   . PHE   A 1 266  ? 13.115  -8.374  -6.495  1.00 91.92 266  A 1 
ATOM   2206 C CE1   . PHE   A 1 266  ? 14.518  -7.160  -4.383  1.00 90.71 266  A 1 
ATOM   2207 C CE2   . PHE   A 1 266  ? 12.484  -8.178  -5.253  1.00 90.18 266  A 1 
ATOM   2208 C CZ    . PHE   A 1 266  ? 13.187  -7.566  -4.202  1.00 91.31 266  A 1 
ATOM   2209 N N     . ASN   A 1 267  ? 14.827  -4.524  -8.271  1.00 91.92 267  A 1 
ATOM   2210 C CA    . ASN   A 1 267  ? 15.356  -3.188  -7.964  1.00 90.33 267  A 1 
ATOM   2211 C C     . ASN   A 1 267  ? 16.382  -2.659  -8.992  1.00 90.41 267  A 1 
ATOM   2212 O O     . ASN   A 1 267  ? 17.055  -1.658  -8.749  1.00 87.45 267  A 1 
ATOM   2213 C CB    . ASN   A 1 267  ? 15.852  -3.162  -6.509  1.00 87.94 267  A 1 
ATOM   2214 C CG    . ASN   A 1 267  ? 16.050  -1.763  -5.966  1.00 82.35 267  A 1 
ATOM   2215 O OD1   . ASN   A 1 267  ? 15.260  -0.857  -6.181  1.00 72.94 267  A 1 
ATOM   2216 N ND2   . ASN   A 1 267  ? 17.097  -1.545  -5.204  1.00 74.60 267  A 1 
ATOM   2217 N N     . GLY   A 1 268  ? 16.467  -3.290  -10.149 1.00 91.15 268  A 1 
ATOM   2218 C CA    . GLY   A 1 268  ? 17.461  -2.941  -11.166 1.00 91.87 268  A 1 
ATOM   2219 C C     . GLY   A 1 268  ? 17.255  -1.575  -11.814 1.00 94.00 268  A 1 
ATOM   2220 O O     . GLY   A 1 268  ? 18.211  -0.953  -12.277 1.00 91.17 268  A 1 
ATOM   2221 N N     . HIS   A 1 269  ? 16.044  -1.033  -11.804 1.00 89.46 269  A 1 
ATOM   2222 C CA    . HIS   A 1 269  ? 15.811  0.344   -12.254 1.00 90.36 269  A 1 
ATOM   2223 C C     . HIS   A 1 269  ? 16.507  1.364   -11.345 1.00 90.45 269  A 1 
ATOM   2224 O O     . HIS   A 1 269  ? 17.026  2.367   -11.831 1.00 88.43 269  A 1 
ATOM   2225 C CB    . HIS   A 1 269  ? 14.303  0.641   -12.324 1.00 89.76 269  A 1 
ATOM   2226 C CG    . HIS   A 1 269  ? 13.536  -0.084  -13.396 1.00 92.01 269  A 1 
ATOM   2227 N ND1   . HIS   A 1 269  ? 12.239  0.226   -13.783 1.00 82.13 269  A 1 
ATOM   2228 C CD2   . HIS   A 1 269  ? 13.924  -1.143  -14.172 1.00 81.66 269  A 1 
ATOM   2229 C CE1   . HIS   A 1 269  ? 11.870  -0.630  -14.750 1.00 84.26 269  A 1 
ATOM   2230 N NE2   . HIS   A 1 269  ? 12.868  -1.478  -15.013 1.00 86.03 269  A 1 
ATOM   2231 N N     . ASN   A 1 270  ? 16.559  1.109   -10.046 1.00 90.10 270  A 1 
ATOM   2232 C CA    . ASN   A 1 270  ? 17.253  1.981   -9.097  1.00 87.95 270  A 1 
ATOM   2233 C C     . ASN   A 1 270  ? 18.742  1.645   -8.949  1.00 88.16 270  A 1 
ATOM   2234 O O     . ASN   A 1 270  ? 19.532  2.536   -8.630  1.00 85.18 270  A 1 
ATOM   2235 C CB    . ASN   A 1 270  ? 16.540  1.917   -7.739  1.00 85.04 270  A 1 
ATOM   2236 C CG    . ASN   A 1 270  ? 17.046  2.976   -6.762  1.00 79.00 270  A 1 
ATOM   2237 O OD1   . ASN   A 1 270  ? 17.527  4.035   -7.138  1.00 69.21 270  A 1 
ATOM   2238 N ND2   . ASN   A 1 270  ? 16.930  2.739   -5.472  1.00 71.60 270  A 1 
ATOM   2239 N N     . PHE   A 1 271  ? 19.122  0.391   -9.154  1.00 89.87 271  A 1 
ATOM   2240 C CA    . PHE   A 1 271  ? 20.484  -0.071  -8.920  1.00 91.30 271  A 1 
ATOM   2241 C C     . PHE   A 1 271  ? 21.147  -0.603  -10.192 1.00 92.87 271  A 1 
ATOM   2242 O O     . PHE   A 1 271  ? 21.858  0.168   -10.838 1.00 92.15 271  A 1 
ATOM   2243 C CB    . PHE   A 1 271  ? 20.512  -1.050  -7.741  1.00 89.41 271  A 1 
ATOM   2244 C CG    . PHE   A 1 271  ? 21.917  -1.394  -7.297  1.00 87.56 271  A 1 
ATOM   2245 C CD1   . PHE   A 1 271  ? 22.471  -2.651  -7.609  1.00 82.64 271  A 1 
ATOM   2246 C CD2   . PHE   A 1 271  ? 22.690  -0.444  -6.604  1.00 83.27 271  A 1 
ATOM   2247 C CE1   . PHE   A 1 271  ? 23.788  -2.958  -7.234  1.00 79.50 271  A 1 
ATOM   2248 C CE2   . PHE   A 1 271  ? 24.013  -0.747  -6.228  1.00 79.74 271  A 1 
ATOM   2249 C CZ    . PHE   A 1 271  ? 24.558  -2.002  -6.546  1.00 82.06 271  A 1 
ATOM   2250 N N     . ASP   A 1 272  ? 20.893  -1.831  -10.599 1.00 94.23 272  A 1 
ATOM   2251 C CA    . ASP   A 1 272  ? 21.679  -2.545  -11.618 1.00 95.39 272  A 1 
ATOM   2252 C C     . ASP   A 1 272  ? 21.781  -1.784  -12.945 1.00 95.90 272  A 1 
ATOM   2253 O O     . ASP   A 1 272  ? 22.873  -1.477  -13.417 1.00 94.83 272  A 1 
ATOM   2254 C CB    . ASP   A 1 272  ? 21.089  -3.944  -11.885 1.00 94.82 272  A 1 
ATOM   2255 C CG    . ASP   A 1 272  ? 20.769  -4.728  -10.608 1.00 93.69 272  A 1 
ATOM   2256 O OD1   . ASP   A 1 272  ? 21.428  -4.481  -9.584  1.00 85.42 272  A 1 
ATOM   2257 O OD2   . ASP   A 1 272  ? 19.767  -5.463  -10.655 1.00 86.36 272  A 1 
ATOM   2258 N N     . LEU   A 1 273  ? 20.649  -1.395  -13.529 1.00 95.66 273  A 1 
ATOM   2259 C CA    . LEU   A 1 273  ? 20.639  -0.670  -14.805 1.00 95.90 273  A 1 
ATOM   2260 C C     . LEU   A 1 273  ? 21.298  0.706   -14.681 1.00 96.00 273  A 1 
ATOM   2261 O O     . LEU   A 1 273  ? 22.006  1.147   -15.592 1.00 95.30 273  A 1 
ATOM   2262 C CB    . LEU   A 1 273  ? 19.200  -0.521  -15.329 1.00 95.66 273  A 1 
ATOM   2263 C CG    . LEU   A 1 273  ? 18.484  -1.838  -15.660 1.00 94.96 273  A 1 
ATOM   2264 C CD1   . LEU   A 1 273  ? 17.057  -1.533  -16.124 1.00 92.46 273  A 1 
ATOM   2265 C CD2   . LEU   A 1 273  ? 19.185  -2.606  -16.781 1.00 91.89 273  A 1 
ATOM   2266 N N     . ARG   A 1 274  ? 21.102  1.383   -13.557 1.00 94.55 274  A 1 
ATOM   2267 C CA    . ARG   A 1 274  ? 21.728  2.679   -13.291 1.00 93.63 274  A 1 
ATOM   2268 C C     . ARG   A 1 274  ? 23.236  2.535   -13.108 1.00 94.80 274  A 1 
ATOM   2269 O O     . ARG   A 1 274  ? 23.993  3.348   -13.635 1.00 93.60 274  A 1 
ATOM   2270 C CB    . ARG   A 1 274  ? 21.053  3.334   -12.072 1.00 91.58 274  A 1 
ATOM   2271 C CG    . ARG   A 1 274  ? 21.350  4.834   -12.009 1.00 84.45 274  A 1 
ATOM   2272 C CD    . ARG   A 1 274  ? 20.504  5.548   -10.937 1.00 82.92 274  A 1 
ATOM   2273 N NE    . ARG   A 1 274  ? 20.952  5.231   -9.577  1.00 77.76 274  A 1 
ATOM   2274 C CZ    . ARG   A 1 274  ? 20.300  5.519   -8.450  1.00 75.01 274  A 1 
ATOM   2275 N NH1   . ARG   A 1 274  ? 19.151  6.137   -8.457  1.00 66.92 274  A 1 
ATOM   2276 N NH2   . ARG   A 1 274  ? 20.793  5.199   -7.295  1.00 67.79 274  A 1 
ATOM   2277 N N     . TYR   A 1 275  ? 23.664  1.480   -12.417 1.00 95.17 275  A 1 
ATOM   2278 C CA    . TYR   A 1 275  ? 25.076  1.185   -12.197 1.00 95.66 275  A 1 
ATOM   2279 C C     . TYR   A 1 275  ? 25.784  0.840   -13.508 1.00 95.97 275  A 1 
ATOM   2280 O O     . TYR   A 1 275  ? 26.781  1.480   -13.835 1.00 95.18 275  A 1 
ATOM   2281 C CB    . TYR   A 1 275  ? 25.221  0.070   -11.159 1.00 95.20 275  A 1 
ATOM   2282 C CG    . TYR   A 1 275  ? 26.530  0.143   -10.402 1.00 95.36 275  A 1 
ATOM   2283 C CD1   . TYR   A 1 275  ? 27.742  -0.268  -10.987 1.00 93.15 275  A 1 
ATOM   2284 C CD2   . TYR   A 1 275  ? 26.540  0.662   -9.090  1.00 93.09 275  A 1 
ATOM   2285 C CE1   . TYR   A 1 275  ? 28.950  -0.159  -10.278 1.00 92.51 275  A 1 
ATOM   2286 C CE2   . TYR   A 1 275  ? 27.738  0.773   -8.371  1.00 92.30 275  A 1 
ATOM   2287 C CZ    . TYR   A 1 275  ? 28.943  0.366   -8.969  1.00 94.29 275  A 1 
ATOM   2288 O OH    . TYR   A 1 275  ? 30.115  0.489   -8.270  1.00 93.50 275  A 1 
ATOM   2289 N N     . ILE   A 1 276  ? 25.225  -0.081  -14.290 1.00 96.96 276  A 1 
ATOM   2290 C CA    . ILE   A 1 276  ? 25.748  -0.445  -15.617 1.00 97.26 276  A 1 
ATOM   2291 C C     . ILE   A 1 276  ? 25.862  0.798   -16.508 1.00 97.25 276  A 1 
ATOM   2292 O O     . ILE   A 1 276  ? 26.919  1.051   -17.081 1.00 96.72 276  A 1 
ATOM   2293 C CB    . ILE   A 1 276  ? 24.853  -1.522  -16.279 1.00 97.31 276  A 1 
ATOM   2294 C CG1   . ILE   A 1 276  ? 24.969  -2.874  -15.536 1.00 95.69 276  A 1 
ATOM   2295 C CG2   . ILE   A 1 276  ? 25.224  -1.719  -17.763 1.00 95.51 276  A 1 
ATOM   2296 C CD1   . ILE   A 1 276  ? 23.854  -3.864  -15.899 1.00 93.52 276  A 1 
ATOM   2297 N N     . THR   A 1 277  ? 24.797  1.593   -16.596 1.00 96.94 277  A 1 
ATOM   2298 C CA    . THR   A 1 277  ? 24.766  2.789   -17.452 1.00 96.50 277  A 1 
ATOM   2299 C C     . THR   A 1 277  ? 25.843  3.798   -17.047 1.00 96.42 277  A 1 
ATOM   2300 O O     . THR   A 1 277  ? 26.609  4.258   -17.888 1.00 95.41 277  A 1 
ATOM   2301 C CB    . THR   A 1 277  ? 23.384  3.458   -17.407 1.00 95.59 277  A 1 
ATOM   2302 O OG1   . THR   A 1 277  ? 22.380  2.540   -17.767 1.00 84.32 277  A 1 
ATOM   2303 C CG2   . THR   A 1 277  ? 23.270  4.626   -18.387 1.00 82.47 277  A 1 
ATOM   2304 N N     . ASN   A 1 278  ? 25.938  4.108   -15.761 1.00 95.78 278  A 1 
ATOM   2305 C CA    . ASN   A 1 278  ? 26.908  5.079   -15.252 1.00 95.15 278  A 1 
ATOM   2306 C C     . ASN   A 1 278  ? 28.348  4.559   -15.337 1.00 95.59 278  A 1 
ATOM   2307 O O     . ASN   A 1 278  ? 29.256  5.317   -15.668 1.00 94.64 278  A 1 
ATOM   2308 C CB    . ASN   A 1 278  ? 26.549  5.424   -13.802 1.00 94.04 278  A 1 
ATOM   2309 C CG    . ASN   A 1 278  ? 25.271  6.236   -13.658 1.00 91.16 278  A 1 
ATOM   2310 O OD1   . ASN   A 1 278  ? 24.753  6.844   -14.573 1.00 82.37 278  A 1 
ATOM   2311 N ND2   . ASN   A 1 278  ? 24.734  6.299   -12.457 1.00 82.07 278  A 1 
ATOM   2312 N N     . ARG   A 1 279  ? 28.573  3.277   -15.063 1.00 96.14 279  A 1 
ATOM   2313 C CA    . ARG   A 1 279  ? 29.902  2.662   -15.122 1.00 96.58 279  A 1 
ATOM   2314 C C     . ARG   A 1 279  ? 30.406  2.570   -16.561 1.00 97.13 279  A 1 
ATOM   2315 O O     . ARG   A 1 279  ? 31.566  2.886   -16.813 1.00 96.30 279  A 1 
ATOM   2316 C CB    . ARG   A 1 279  ? 29.842  1.293   -14.427 1.00 95.70 279  A 1 
ATOM   2317 C CG    . ARG   A 1 279  ? 31.230  0.708   -14.113 1.00 90.34 279  A 1 
ATOM   2318 C CD    . ARG   A 1 279  ? 31.925  1.458   -12.967 1.00 91.81 279  A 1 
ATOM   2319 N NE    . ARG   A 1 279  ? 33.211  0.816   -12.682 1.00 92.09 279  A 1 
ATOM   2320 C CZ    . ARG   A 1 279  ? 34.165  1.234   -11.871 1.00 94.74 279  A 1 
ATOM   2321 N NH1   . ARG   A 1 279  ? 34.042  2.295   -11.128 1.00 86.66 279  A 1 
ATOM   2322 N NH2   . ARG   A 1 279  ? 35.279  0.578   -11.817 1.00 89.99 279  A 1 
ATOM   2323 N N     . LEU   A 1 280  ? 29.535  2.230   -17.503 1.00 97.41 280  A 1 
ATOM   2324 C CA    . LEU   A 1 280  ? 29.842  2.237   -18.933 1.00 97.50 280  A 1 
ATOM   2325 C C     . LEU   A 1 280  ? 30.237  3.641   -19.408 1.00 97.51 280  A 1 
ATOM   2326 O O     . LEU   A 1 280  ? 31.273  3.800   -20.052 1.00 96.95 280  A 1 
ATOM   2327 C CB    . LEU   A 1 280  ? 28.618  1.706   -19.702 1.00 97.42 280  A 1 
ATOM   2328 C CG    . LEU   A 1 280  ? 28.786  1.702   -21.236 1.00 97.11 280  A 1 
ATOM   2329 C CD1   . LEU   A 1 280  ? 29.773  0.638   -21.699 1.00 95.20 280  A 1 
ATOM   2330 C CD2   . LEU   A 1 280  ? 27.439  1.436   -21.903 1.00 94.83 280  A 1 
ATOM   2331 N N     . GLU   A 1 281  ? 29.449  4.659   -19.067 1.00 96.87 281  A 1 
ATOM   2332 C CA    . GLU   A 1 281  ? 29.745  6.043   -19.448 1.00 96.59 281  A 1 
ATOM   2333 C C     . GLU   A 1 281  ? 31.048  6.542   -18.808 1.00 96.66 281  A 1 
ATOM   2334 O O     . GLU   A 1 281  ? 31.849  7.200   -19.471 1.00 95.33 281  A 1 
ATOM   2335 C CB    . GLU   A 1 281  ? 28.539  6.945   -19.103 1.00 95.64 281  A 1 
ATOM   2336 C CG    . GLU   A 1 281  ? 28.712  8.387   -19.630 1.00 89.18 281  A 1 
ATOM   2337 C CD    . GLU   A 1 281  ? 27.421  9.240   -19.575 1.00 85.31 281  A 1 
ATOM   2338 O OE1   . GLU   A 1 281  ? 27.409  10.350  -20.166 1.00 77.50 281  A 1 
ATOM   2339 O OE2   . GLU   A 1 281  ? 26.378  8.804   -19.046 1.00 78.10 281  A 1 
ATOM   2340 N N     . LEU   A 1 282  ? 31.309  6.178   -17.558 1.00 96.65 282  A 1 
ATOM   2341 C CA    . LEU   A 1 282  ? 32.526  6.565   -16.844 1.00 96.30 282  A 1 
ATOM   2342 C C     . LEU   A 1 282  ? 33.793  5.964   -17.467 1.00 96.52 282  A 1 
ATOM   2343 O O     . LEU   A 1 282  ? 34.799  6.659   -17.602 1.00 94.98 282  A 1 
ATOM   2344 C CB    . LEU   A 1 282  ? 32.379  6.133   -15.375 1.00 95.03 282  A 1 
ATOM   2345 C CG    . LEU   A 1 282  ? 33.530  6.624   -14.465 1.00 89.04 282  A 1 
ATOM   2346 C CD1   . LEU   A 1 282  ? 33.374  8.107   -14.127 1.00 82.57 282  A 1 
ATOM   2347 C CD2   . LEU   A 1 282  ? 33.537  5.828   -13.163 1.00 82.56 282  A 1 
ATOM   2348 N N     . LEU   A 1 283  ? 33.758  4.684   -17.828 1.00 97.10 283  A 1 
ATOM   2349 C CA    . LEU   A 1 283  ? 34.946  3.964   -18.301 1.00 97.11 283  A 1 
ATOM   2350 C C     . LEU   A 1 283  ? 35.192  4.105   -19.807 1.00 97.25 283  A 1 
ATOM   2351 O O     . LEU   A 1 283  ? 36.339  4.035   -20.246 1.00 95.33 283  A 1 
ATOM   2352 C CB    . LEU   A 1 283  ? 34.831  2.480   -17.915 1.00 96.66 283  A 1 
ATOM   2353 C CG    . LEU   A 1 283  ? 34.850  2.186   -16.400 1.00 95.69 283  A 1 
ATOM   2354 C CD1   . LEU   A 1 283  ? 34.755  0.676   -16.192 1.00 92.60 283  A 1 
ATOM   2355 C CD2   . LEU   A 1 283  ? 36.125  2.678   -15.712 1.00 91.72 283  A 1 
ATOM   2356 N N     . THR   A 1 284  ? 34.134  4.281   -20.598 1.00 97.46 284  A 1 
ATOM   2357 C CA    . THR   A 1 284  ? 34.236  4.256   -22.070 1.00 97.37 284  A 1 
ATOM   2358 C C     . THR   A 1 284  ? 33.675  5.501   -22.753 1.00 97.33 284  A 1 
ATOM   2359 O O     . THR   A 1 284  ? 33.962  5.728   -23.929 1.00 94.34 284  A 1 
ATOM   2360 C CB    . THR   A 1 284  ? 33.547  3.014   -22.656 1.00 96.53 284  A 1 
ATOM   2361 O OG1   . THR   A 1 284  ? 32.150  3.125   -22.537 1.00 91.20 284  A 1 
ATOM   2362 C CG2   . THR   A 1 284  ? 33.970  1.701   -21.996 1.00 91.29 284  A 1 
ATOM   2363 N N     . GLY   A 1 285  ? 32.862  6.293   -22.064 1.00 97.08 285  A 1 
ATOM   2364 C CA    . GLY   A 1 285  ? 32.060  7.363   -22.662 1.00 97.03 285  A 1 
ATOM   2365 C C     . GLY   A 1 285  ? 30.855  6.871   -23.481 1.00 97.34 285  A 1 
ATOM   2366 O O     . GLY   A 1 285  ? 30.101  7.688   -24.019 1.00 95.12 285  A 1 
ATOM   2367 N N     . GLU   A 1 286  ? 30.655  5.566   -23.587 1.00 97.49 286  A 1 
ATOM   2368 C CA    . GLU   A 1 286  ? 29.542  4.974   -24.324 1.00 97.49 286  A 1 
ATOM   2369 C C     . GLU   A 1 286  ? 28.223  5.105   -23.549 1.00 97.51 286  A 1 
ATOM   2370 O O     . GLU   A 1 286  ? 28.177  5.173   -22.319 1.00 96.08 286  A 1 
ATOM   2371 C CB    . GLU   A 1 286  ? 29.834  3.502   -24.679 1.00 96.70 286  A 1 
ATOM   2372 C CG    . GLU   A 1 286  ? 30.998  3.346   -25.673 1.00 94.37 286  A 1 
ATOM   2373 C CD    . GLU   A 1 286  ? 31.355  1.876   -25.959 1.00 94.94 286  A 1 
ATOM   2374 O OE1   . GLU   A 1 286  ? 32.558  1.558   -26.091 1.00 88.59 286  A 1 
ATOM   2375 O OE2   . GLU   A 1 286  ? 30.433  1.040   -26.059 1.00 89.85 286  A 1 
ATOM   2376 N N     . LYS   A 1 287  ? 27.124  5.108   -24.306 1.00 97.04 287  A 1 
ATOM   2377 C CA    . LYS   A 1 287  ? 25.768  5.105   -23.754 1.00 96.97 287  A 1 
ATOM   2378 C C     . LYS   A 1 287  ? 24.983  3.935   -24.326 1.00 97.46 287  A 1 
ATOM   2379 O O     . LYS   A 1 287  ? 25.212  3.533   -25.466 1.00 95.93 287  A 1 
ATOM   2380 C CB    . LYS   A 1 287  ? 25.057  6.439   -24.020 1.00 95.50 287  A 1 
ATOM   2381 C CG    . LYS   A 1 287  ? 25.819  7.612   -23.388 1.00 92.68 287  A 1 
ATOM   2382 C CD    . LYS   A 1 287  ? 24.998  8.894   -23.322 1.00 86.05 287  A 1 
ATOM   2383 C CE    . LYS   A 1 287  ? 25.914  9.944   -22.696 1.00 80.41 287  A 1 
ATOM   2384 N NZ    . LYS   A 1 287  ? 25.228  10.965  -21.887 1.00 71.32 287  A 1 
ATOM   2385 N N     . ILE   A 1 288  ? 24.036  3.438   -23.549 1.00 97.23 288  A 1 
ATOM   2386 C CA    . ILE   A 1 288  ? 23.060  2.458   -24.026 1.00 97.33 288  A 1 
ATOM   2387 C C     . ILE   A 1 288  ? 22.025  3.206   -24.870 1.00 97.18 288  A 1 
ATOM   2388 O O     . ILE   A 1 288  ? 21.459  4.202   -24.412 1.00 95.92 288  A 1 
ATOM   2389 C CB    . ILE   A 1 288  ? 22.440  1.682   -22.848 1.00 97.11 288  A 1 
ATOM   2390 C CG1   . ILE   A 1 288  ? 23.546  0.928   -22.075 1.00 95.61 288  A 1 
ATOM   2391 C CG2   . ILE   A 1 288  ? 21.366  0.708   -23.356 1.00 95.99 288  A 1 
ATOM   2392 C CD1   . ILE   A 1 288  ? 23.085  0.302   -20.762 1.00 91.89 288  A 1 
ATOM   2393 N N     . ILE   A 1 289  ? 21.823  2.770   -26.103 1.00 97.01 289  A 1 
ATOM   2394 C CA    . ILE   A 1 289  ? 21.018  3.483   -27.102 1.00 97.07 289  A 1 
ATOM   2395 C C     . ILE   A 1 289  ? 19.848  2.609   -27.542 1.00 97.27 289  A 1 
ATOM   2396 O O     . ILE   A 1 289  ? 20.030  1.552   -28.143 1.00 96.13 289  A 1 
ATOM   2397 C CB    . ILE   A 1 289  ? 21.879  3.933   -28.306 1.00 95.96 289  A 1 
ATOM   2398 C CG1   . ILE   A 1 289  ? 23.060  4.827   -27.846 1.00 90.24 289  A 1 
ATOM   2399 C CG2   . ILE   A 1 289  ? 21.008  4.687   -29.325 1.00 89.91 289  A 1 
ATOM   2400 C CD1   . ILE   A 1 289  ? 24.056  5.183   -28.954 1.00 79.96 289  A 1 
ATOM   2401 N N     . PHE   A 1 290  ? 18.649  3.103   -27.333 1.00 96.80 290  A 1 
ATOM   2402 C CA    . PHE   A 1 290  ? 17.443  2.524   -27.911 1.00 96.67 290  A 1 
ATOM   2403 C C     . PHE   A 1 290  ? 17.081  3.235   -29.209 1.00 96.27 290  A 1 
ATOM   2404 O O     . PHE   A 1 290  ? 17.261  4.445   -29.347 1.00 94.80 290  A 1 
ATOM   2405 C CB    . PHE   A 1 290  ? 16.298  2.586   -26.903 1.00 96.49 290  A 1 
ATOM   2406 C CG    . PHE   A 1 290  ? 16.617  1.966   -25.564 1.00 97.00 290  A 1 
ATOM   2407 C CD1   . PHE   A 1 290  ? 17.080  0.642   -25.484 1.00 95.56 290  A 1 
ATOM   2408 C CD2   . PHE   A 1 290  ? 16.457  2.719   -24.388 1.00 95.34 290  A 1 
ATOM   2409 C CE1   . PHE   A 1 290  ? 17.364  0.065   -24.240 1.00 94.83 290  A 1 
ATOM   2410 C CE2   . PHE   A 1 290  ? 16.736  2.145   -23.140 1.00 94.74 290  A 1 
ATOM   2411 C CZ    . PHE   A 1 290  ? 17.189  0.813   -23.065 1.00 95.82 290  A 1 
ATOM   2412 N N     . ARG   A 1 291  ? 16.543  2.481   -30.159 1.00 96.54 291  A 1 
ATOM   2413 C CA    . ARG   A 1 291  ? 16.089  3.020   -31.443 1.00 96.56 291  A 1 
ATOM   2414 C C     . ARG   A 1 291  ? 14.641  2.632   -31.694 1.00 96.91 291  A 1 
ATOM   2415 O O     . ARG   A 1 291  ? 14.266  1.484   -31.475 1.00 95.56 291  A 1 
ATOM   2416 C CB    . ARG   A 1 291  ? 16.997  2.559   -32.583 1.00 95.63 291  A 1 
ATOM   2417 C CG    . ARG   A 1 291  ? 18.423  3.098   -32.429 1.00 90.90 291  A 1 
ATOM   2418 C CD    . ARG   A 1 291  ? 19.249  2.782   -33.673 1.00 86.95 291  A 1 
ATOM   2419 N NE    . ARG   A 1 291  ? 20.632  3.251   -33.532 1.00 79.52 291  A 1 
ATOM   2420 C CZ    . ARG   A 1 291  ? 21.421  3.706   -34.492 1.00 73.24 291  A 1 
ATOM   2421 N NH1   . ARG   A 1 291  ? 21.024  3.785   -35.731 1.00 63.86 291  A 1 
ATOM   2422 N NH2   . ARG   A 1 291  ? 22.634  4.087   -34.212 1.00 67.76 291  A 1 
ATOM   2423 N N     . SER   A 1 292  ? 13.877  3.585   -32.205 1.00 96.72 292  A 1 
ATOM   2424 C CA    . SER   A 1 292  ? 12.523  3.306   -32.666 1.00 96.84 292  A 1 
ATOM   2425 C C     . SER   A 1 292  ? 12.540  2.251   -33.789 1.00 97.08 292  A 1 
ATOM   2426 O O     . SER   A 1 292  ? 13.543  2.112   -34.502 1.00 96.06 292  A 1 
ATOM   2427 C CB    . SER   A 1 292  ? 11.825  4.596   -33.109 1.00 95.96 292  A 1 
ATOM   2428 O OG    . SER   A 1 292  ? 12.487  5.197   -34.201 1.00 93.12 292  A 1 
ATOM   2429 N N     . PRO   A 1 293  ? 11.455  1.487   -33.974 1.00 97.26 293  A 1 
ATOM   2430 C CA    . PRO   A 1 293  ? 11.406  0.415   -34.978 1.00 97.11 293  A 1 
ATOM   2431 C C     . PRO   A 1 293  ? 11.688  0.883   -36.410 1.00 96.98 293  A 1 
ATOM   2432 O O     . PRO   A 1 293  ? 12.295  0.156   -37.196 1.00 94.37 293  A 1 
ATOM   2433 C CB    . PRO   A 1 293  ? 9.994   -0.163  -34.859 1.00 96.34 293  A 1 
ATOM   2434 C CG    . PRO   A 1 293  ? 9.615   0.123   -33.415 1.00 94.81 293  A 1 
ATOM   2435 C CD    . PRO   A 1 293  ? 10.268  1.470   -33.149 1.00 97.01 293  A 1 
ATOM   2436 N N     . ASP   A 1 294  ? 11.298  2.113   -36.733 1.00 96.77 294  A 1 
ATOM   2437 C CA    . ASP   A 1 294  ? 11.576  2.756   -38.023 1.00 96.23 294  A 1 
ATOM   2438 C C     . ASP   A 1 294  ? 12.980  3.384   -38.118 1.00 96.01 294  A 1 
ATOM   2439 O O     . ASP   A 1 294  ? 13.339  3.954   -39.150 1.00 91.03 294  A 1 
ATOM   2440 C CB    . ASP   A 1 294  ? 10.475  3.778   -38.322 1.00 94.61 294  A 1 
ATOM   2441 C CG    . ASP   A 1 294  ? 10.451  4.998   -37.394 1.00 94.82 294  A 1 
ATOM   2442 O OD1   . ASP   A 1 294  ? 11.218  5.039   -36.409 1.00 90.24 294  A 1 
ATOM   2443 O OD2   . ASP   A 1 294  ? 9.646   5.909   -37.685 1.00 90.12 294  A 1 
ATOM   2444 N N     . LYS   A 1 295  ? 13.768  3.290   -37.052 1.00 95.09 295  A 1 
ATOM   2445 C CA    . LYS   A 1 295  ? 15.139  3.820   -36.916 1.00 94.55 295  A 1 
ATOM   2446 C C     . LYS   A 1 295  ? 15.254  5.347   -37.029 1.00 94.82 295  A 1 
ATOM   2447 O O     . LYS   A 1 295  ? 16.367  5.851   -37.165 1.00 90.50 295  A 1 
ATOM   2448 C CB    . LYS   A 1 295  ? 16.118  3.078   -37.853 1.00 92.86 295  A 1 
ATOM   2449 C CG    . LYS   A 1 295  ? 16.047  1.542   -37.806 1.00 89.29 295  A 1 
ATOM   2450 C CD    . LYS   A 1 295  ? 16.357  0.983   -36.419 1.00 79.45 295  A 1 
ATOM   2451 C CE    . LYS   A 1 295  ? 16.278  -0.543  -36.429 1.00 73.74 295  A 1 
ATOM   2452 N NZ    . LYS   A 1 295  ? 16.334  -1.110  -35.061 1.00 62.27 295  A 1 
ATOM   2453 N N     . LYS   A 1 296  ? 14.153  6.077   -36.933 1.00 93.87 296  A 1 
ATOM   2454 C CA    . LYS   A 1 296  ? 14.158  7.544   -37.038 1.00 93.40 296  A 1 
ATOM   2455 C C     . LYS   A 1 296  ? 14.550  8.244   -35.741 1.00 94.10 296  A 1 
ATOM   2456 O O     . LYS   A 1 296  ? 15.137  9.319   -35.789 1.00 89.02 296  A 1 
ATOM   2457 C CB    . LYS   A 1 296  ? 12.789  8.049   -37.495 1.00 91.00 296  A 1 
ATOM   2458 C CG    . LYS   A 1 296  ? 12.526  7.707   -38.956 1.00 86.09 296  A 1 
ATOM   2459 C CD    . LYS   A 1 296  ? 11.290  8.453   -39.446 1.00 78.42 296  A 1 
ATOM   2460 C CE    . LYS   A 1 296  ? 11.083  8.182   -40.931 1.00 71.46 296  A 1 
ATOM   2461 N NZ    . LYS   A 1 296  ? 9.988   9.009   -41.479 1.00 62.06 296  A 1 
ATOM   2462 N N     . GLU   A 1 297  ? 14.235  7.651   -34.617 1.00 94.56 297  A 1 
ATOM   2463 C CA    . GLU   A 1 297  ? 14.573  8.197   -33.308 1.00 94.89 297  A 1 
ATOM   2464 C C     . GLU   A 1 297  ? 15.571  7.287   -32.591 1.00 95.31 297  A 1 
ATOM   2465 O O     . GLU   A 1 297  ? 15.412  6.067   -32.560 1.00 93.87 297  A 1 
ATOM   2466 C CB    . GLU   A 1 297  ? 13.296  8.420   -32.485 1.00 93.21 297  A 1 
ATOM   2467 C CG    . GLU   A 1 297  ? 13.564  9.196   -31.192 1.00 88.67 297  A 1 
ATOM   2468 C CD    . GLU   A 1 297  ? 12.297  9.323   -30.341 1.00 88.23 297  A 1 
ATOM   2469 O OE1   . GLU   A 1 297  ? 11.960  10.443  -29.922 1.00 81.14 297  A 1 
ATOM   2470 O OE2   . GLU   A 1 297  ? 11.650  8.278   -30.099 1.00 82.95 297  A 1 
ATOM   2471 N N     . ALA   A 1 298  ? 16.588  7.907   -31.995 1.00 94.66 298  A 1 
ATOM   2472 C CA    . ALA   A 1 298  ? 17.491  7.254   -31.062 1.00 94.70 298  A 1 
ATOM   2473 C C     . ALA   A 1 298  ? 17.443  8.000   -29.724 1.00 94.75 298  A 1 
ATOM   2474 O O     . ALA   A 1 298  ? 17.547  9.226   -29.694 1.00 92.34 298  A 1 
ATOM   2475 C CB    . ALA   A 1 298  ? 18.898  7.202   -31.659 1.00 93.57 298  A 1 
ATOM   2476 N N     . VAL   A 1 299  ? 17.296  7.260   -28.638 1.00 94.31 299  A 1 
ATOM   2477 C CA    . VAL   A 1 299  ? 17.291  7.808   -27.278 1.00 94.23 299  A 1 
ATOM   2478 C C     . VAL   A 1 299  ? 18.298  7.055   -26.425 1.00 95.11 299  A 1 
ATOM   2479 O O     . VAL   A 1 299  ? 18.546  5.872   -26.641 1.00 94.19 299  A 1 
ATOM   2480 C CB    . VAL   A 1 299  ? 15.892  7.798   -26.631 1.00 92.42 299  A 1 
ATOM   2481 C CG1   . VAL   A 1 299  ? 14.917  8.674   -27.431 1.00 84.04 299  A 1 
ATOM   2482 C CG2   . VAL   A 1 299  ? 15.294  6.397   -26.481 1.00 85.48 299  A 1 
ATOM   2483 N N     . HIS   A 1 300  ? 18.886  7.744   -25.457 1.00 93.44 300  A 1 
ATOM   2484 C CA    . HIS   A 1 300  ? 19.750  7.081   -24.482 1.00 93.53 300  A 1 
ATOM   2485 C C     . HIS   A 1 300  ? 18.901  6.437   -23.386 1.00 93.50 300  A 1 
ATOM   2486 O O     . HIS   A 1 300  ? 17.829  6.951   -23.054 1.00 90.90 300  A 1 
ATOM   2487 C CB    . HIS   A 1 300  ? 20.748  8.092   -23.906 1.00 92.30 300  A 1 
ATOM   2488 C CG    . HIS   A 1 300  ? 21.585  8.777   -24.951 1.00 87.74 300  A 1 
ATOM   2489 N ND1   . HIS   A 1 300  ? 21.828  10.131  -25.039 1.00 75.13 300  A 1 
ATOM   2490 C CD2   . HIS   A 1 300  ? 22.220  8.205   -26.021 1.00 75.87 300  A 1 
ATOM   2491 C CE1   . HIS   A 1 300  ? 22.585  10.359  -26.124 1.00 77.16 300  A 1 
ATOM   2492 N NE2   . HIS   A 1 300  ? 22.841  9.212   -26.748 1.00 79.32 300  A 1 
ATOM   2493 N N     . LEU   A 1 301  ? 19.408  5.354   -22.805 1.00 93.34 301  A 1 
ATOM   2494 C CA    . LEU   A 1 301  ? 18.817  4.808   -21.592 1.00 92.90 301  A 1 
ATOM   2495 C C     . LEU   A 1 301  ? 18.864  5.878   -20.503 1.00 92.49 301  A 1 
ATOM   2496 O O     . LEU   A 1 301  ? 19.931  6.312   -20.071 1.00 89.17 301  A 1 
ATOM   2497 C CB    . LEU   A 1 301  ? 19.520  3.497   -21.195 1.00 91.95 301  A 1 
ATOM   2498 C CG    . LEU   A 1 301  ? 18.829  2.744   -20.036 1.00 93.27 301  A 1 
ATOM   2499 C CD1   . LEU   A 1 301  ? 19.152  1.253   -20.100 1.00 86.10 301  A 1 
ATOM   2500 C CD2   . LEU   A 1 301  ? 19.262  3.217   -18.647 1.00 87.05 301  A 1 
ATOM   2501 N N     . CYS   A 1 302  ? 17.688  6.297   -20.057 1.00 89.21 302  A 1 
ATOM   2502 C CA    . CYS   A 1 302  ? 17.521  7.266   -18.989 1.00 88.09 302  A 1 
ATOM   2503 C C     . CYS   A 1 302  ? 16.586  6.674   -17.939 1.00 88.54 302  A 1 
ATOM   2504 O O     . CYS   A 1 302  ? 15.490  6.210   -18.264 1.00 85.62 302  A 1 
ATOM   2505 C CB    . CYS   A 1 302  ? 17.000  8.580   -19.582 1.00 83.52 302  A 1 
ATOM   2506 S SG    . CYS   A 1 302  ? 16.987  9.869   -18.304 1.00 72.07 302  A 1 
ATOM   2507 N N     . ILE   A 1 303  ? 17.032  6.691   -16.696 1.00 87.94 303  A 1 
ATOM   2508 C CA    . ILE   A 1 303  ? 16.217  6.274   -15.558 1.00 87.93 303  A 1 
ATOM   2509 C C     . ILE   A 1 303  ? 15.687  7.537   -14.901 1.00 87.09 303  A 1 
ATOM   2510 O O     . ILE   A 1 303  ? 16.460  8.378   -14.447 1.00 84.77 303  A 1 
ATOM   2511 C CB    . ILE   A 1 303  ? 17.013  5.375   -14.598 1.00 87.15 303  A 1 
ATOM   2512 C CG1   . ILE   A 1 303  ? 17.439  4.085   -15.338 1.00 84.63 303  A 1 
ATOM   2513 C CG2   . ILE   A 1 303  ? 16.169  5.030   -13.356 1.00 83.30 303  A 1 
ATOM   2514 C CD1   . ILE   A 1 303  ? 18.530  3.311   -14.625 1.00 77.51 303  A 1 
ATOM   2515 N N     . TYR   A 1 304  ? 14.376  7.681   -14.886 1.00 85.49 304  A 1 
ATOM   2516 C CA    . TYR   A 1 304  ? 13.709  8.823   -14.278 1.00 82.17 304  A 1 
ATOM   2517 C C     . TYR   A 1 304  ? 12.894  8.384   -13.063 1.00 81.23 304  A 1 
ATOM   2518 O O     . TYR   A 1 304  ? 12.348  7.281   -13.011 1.00 77.09 304  A 1 
ATOM   2519 C CB    . TYR   A 1 304  ? 12.866  9.579   -15.314 1.00 77.83 304  A 1 
ATOM   2520 C CG    . TYR   A 1 304  ? 11.728  8.790   -15.918 1.00 72.84 304  A 1 
ATOM   2521 C CD1   . TYR   A 1 304  ? 11.933  8.014   -17.080 1.00 65.97 304  A 1 
ATOM   2522 C CD2   . TYR   A 1 304  ? 10.445  8.821   -15.332 1.00 66.52 304  A 1 
ATOM   2523 C CE1   . TYR   A 1 304  ? 10.879  7.280   -17.637 1.00 61.33 304  A 1 
ATOM   2524 C CE2   . TYR   A 1 304  ? 9.382   8.087   -15.881 1.00 61.14 304  A 1 
ATOM   2525 C CZ    . TYR   A 1 304  ? 9.606   7.314   -17.035 1.00 61.21 304  A 1 
ATOM   2526 O OH    . TYR   A 1 304  ? 8.571   6.579   -17.570 1.00 55.50 304  A 1 
ATOM   2527 N N     . GLU   A 1 305  ? 12.801  9.279   -12.098 1.00 79.89 305  A 1 
ATOM   2528 C CA    . GLU   A 1 305  ? 12.054  9.058   -10.873 1.00 78.41 305  A 1 
ATOM   2529 C C     . GLU   A 1 305  ? 10.652  9.652   -10.984 1.00 77.22 305  A 1 
ATOM   2530 O O     . GLU   A 1 305  ? 10.438  10.747  -11.510 1.00 73.63 305  A 1 
ATOM   2531 C CB    . GLU   A 1 305  ? 12.811  9.653   -9.688  1.00 75.16 305  A 1 
ATOM   2532 C CG    . GLU   A 1 305  ? 14.160  8.959   -9.451  1.00 66.80 305  A 1 
ATOM   2533 C CD    . GLU   A 1 305  ? 14.956  9.582   -8.304  1.00 62.66 305  A 1 
ATOM   2534 O OE1   . GLU   A 1 305  ? 15.788  8.877   -7.704  1.00 56.86 305  A 1 
ATOM   2535 O OE2   . GLU   A 1 305  ? 14.730  10.772  -8.020  1.00 59.47 305  A 1 
ATOM   2536 N N     . ARG   A 1 306  ? 9.672   8.927   -10.446 1.00 75.43 306  A 1 
ATOM   2537 C CA    . ARG   A 1 306  ? 8.276   9.364   -10.410 1.00 73.64 306  A 1 
ATOM   2538 C C     . ARG   A 1 306  ? 7.735   9.323   -8.988  1.00 72.56 306  A 1 
ATOM   2539 O O     . ARG   A 1 306  ? 8.143   8.504   -8.170  1.00 67.94 306  A 1 
ATOM   2540 C CB    . ARG   A 1 306  ? 7.472   8.493   -11.390 1.00 71.34 306  A 1 
ATOM   2541 C CG    . ARG   A 1 306  ? 6.141   9.138   -11.773 1.00 66.36 306  A 1 
ATOM   2542 C CD    . ARG   A 1 306  ? 5.402   8.234   -12.759 1.00 64.54 306  A 1 
ATOM   2543 N NE    . ARG   A 1 306  ? 4.148   8.841   -13.227 1.00 60.36 306  A 1 
ATOM   2544 C CZ    . ARG   A 1 306  ? 3.350   8.322   -14.136 1.00 57.40 306  A 1 
ATOM   2545 N NH1   . ARG   A 1 306  ? 3.597   7.157   -14.672 1.00 53.63 306  A 1 
ATOM   2546 N NH2   . ARG   A 1 306  ? 2.288   8.961   -14.521 1.00 52.32 306  A 1 
ATOM   2547 N N     . ASN   A 1 307  ? 6.750   10.188  -8.717  1.00 70.51 307  A 1 
ATOM   2548 C CA    . ASN   A 1 307  ? 6.079   10.305  -7.416  1.00 68.31 307  A 1 
ATOM   2549 C C     . ASN   A 1 307  ? 6.973   10.779  -6.257  1.00 67.47 307  A 1 
ATOM   2550 O O     . ASN   A 1 307  ? 6.577   10.613  -5.105  1.00 62.23 307  A 1 
ATOM   2551 C CB    . ASN   A 1 307  ? 5.301   9.020   -7.070  1.00 63.99 307  A 1 
ATOM   2552 C CG    . ASN   A 1 307  ? 4.236   8.641   -8.078  1.00 57.96 307  A 1 
ATOM   2553 O OD1   . ASN   A 1 307  ? 3.503   9.468   -8.591  1.00 52.80 307  A 1 
ATOM   2554 N ND2   . ASN   A 1 307  ? 4.086   7.356   -8.348  1.00 51.70 307  A 1 
ATOM   2555 N N     . GLN   A 1 308  ? 8.088   11.419  -6.517  1.00 59.89 308  A 1 
ATOM   2556 C CA    . GLN   A 1 308  ? 8.908   12.032  -5.460  1.00 58.35 308  A 1 
ATOM   2557 C C     . GLN   A 1 308  ? 8.190   13.140  -4.687  1.00 58.59 308  A 1 
ATOM   2558 O O     . GLN   A 1 308  ? 8.464   13.345  -3.508  1.00 52.52 308  A 1 
ATOM   2559 C CB    . GLN   A 1 308  ? 10.169  12.649  -6.068  1.00 53.45 308  A 1 
ATOM   2560 C CG    . GLN   A 1 308  ? 11.264  11.638  -6.393  1.00 49.51 308  A 1 
ATOM   2561 C CD    . GLN   A 1 308  ? 12.603  12.361  -6.515  1.00 44.62 308  A 1 
ATOM   2562 O OE1   . GLN   A 1 308  ? 12.658  13.557  -6.759  1.00 42.17 308  A 1 
ATOM   2563 N NE2   . GLN   A 1 308  ? 13.704  11.691  -6.290  1.00 41.47 308  A 1 
ATOM   2564 N N     . SER   A 1 309  ? 7.293   13.871  -5.331  1.00 54.09 309  A 1 
ATOM   2565 C CA    . SER   A 1 309  ? 6.622   14.996  -4.689  1.00 51.92 309  A 1 
ATOM   2566 C C     . SER   A 1 309  ? 5.783   14.507  -3.508  1.00 51.26 309  A 1 
ATOM   2567 O O     . SER   A 1 309  ? 4.803   13.775  -3.674  1.00 46.46 309  A 1 
ATOM   2568 C CB    . SER   A 1 309  ? 5.780   15.790  -5.689  1.00 47.12 309  A 1 
ATOM   2569 O OG    . SER   A 1 309  ? 4.801   14.984  -6.292  1.00 42.28 309  A 1 
ATOM   2570 N N     . SER   A 1 310  ? 6.143   14.971  -2.315  1.00 46.79 310  A 1 
ATOM   2571 C CA    . SER   A 1 310  ? 5.336   14.807  -1.118  1.00 44.58 310  A 1 
ATOM   2572 C C     . SER   A 1 310  ? 3.963   15.425  -1.370  1.00 44.19 310  A 1 
ATOM   2573 O O     . SER   A 1 310  ? 3.811   16.649  -1.394  1.00 40.65 310  A 1 
ATOM   2574 C CB    . SER   A 1 310  ? 6.029   15.479  0.072   1.00 40.73 310  A 1 
ATOM   2575 O OG    . SER   A 1 310  ? 6.238   16.853  -0.182  1.00 36.42 310  A 1 
ATOM   2576 N N     . HIS   A 1 311  ? 2.936   14.602  -1.557  1.00 45.62 311  A 1 
ATOM   2577 C CA    . HIS   A 1 311  ? 1.580   15.117  -1.526  1.00 44.94 311  A 1 
ATOM   2578 C C     . HIS   A 1 311  ? 1.327   15.661  -0.120  1.00 45.34 311  A 1 
ATOM   2579 O O     . HIS   A 1 311  ? 1.231   14.894  0.834   1.00 41.52 311  A 1 
ATOM   2580 C CB    . HIS   A 1 311  ? 0.570   14.046  -1.942  1.00 41.29 311  A 1 
ATOM   2581 C CG    . HIS   A 1 311  ? 0.290   14.043  -3.422  1.00 37.18 311  A 1 
ATOM   2582 N ND1   . HIS   A 1 311  ? -0.175  15.110  -4.150  1.00 33.96 311  A 1 
ATOM   2583 C CD2   . HIS   A 1 311  ? 0.420   12.991  -4.297  1.00 33.11 311  A 1 
ATOM   2584 C CE1   . HIS   A 1 311  ? -0.313  14.715  -5.434  1.00 30.60 311  A 1 
ATOM   2585 N NE2   . HIS   A 1 311  ? 0.032   13.430  -5.558  1.00 30.55 311  A 1 
ATOM   2586 N N     . LYS   A 1 312  ? 1.171   16.987  0.010   1.00 42.33 312  A 1 
ATOM   2587 C CA    . LYS   A 1 312  ? 0.833   17.671  1.273   1.00 40.03 312  A 1 
ATOM   2588 C C     . LYS   A 1 312  ? -0.476  17.179  1.914   1.00 39.97 312  A 1 
ATOM   2589 O O     . LYS   A 1 312  ? -0.785  17.549  3.044   1.00 36.92 312  A 1 
ATOM   2590 C CB    . LYS   A 1 312  ? 0.721   19.190  1.037   1.00 36.54 312  A 1 
ATOM   2591 C CG    . LYS   A 1 312  ? 2.058   19.906  0.808   1.00 32.42 312  A 1 
ATOM   2592 C CD    . LYS   A 1 312  ? 1.837   21.422  0.731   1.00 29.13 312  A 1 
ATOM   2593 C CE    . LYS   A 1 312  ? 3.168   22.162  0.600   1.00 25.83 312  A 1 
ATOM   2594 N NZ    . LYS   A 1 312  ? 3.011   23.638  0.566   1.00 23.05 312  A 1 
ATOM   2595 N N     . GLY   A 1 313  ? -1.277  16.419  1.190   1.00 44.99 313  A 1 
ATOM   2596 C CA    . GLY   A 1 313  ? -2.537  15.868  1.666   1.00 43.50 313  A 1 
ATOM   2597 C C     . GLY   A 1 313  ? -2.355  14.709  2.648   1.00 44.32 313  A 1 
ATOM   2598 O O     . GLY   A 1 313  ? -1.251  14.255  2.939   1.00 40.68 313  A 1 
ATOM   2599 N N     . VAL   A 1 314  ? -3.487  14.233  3.158   1.00 43.26 314  A 1 
ATOM   2600 C CA    . VAL   A 1 314  ? -3.537  13.184  4.178   1.00 41.10 314  A 1 
ATOM   2601 C C     . VAL   A 1 314  ? -3.032  11.851  3.622   1.00 41.96 314  A 1 
ATOM   2602 O O     . VAL   A 1 314  ? -3.590  11.324  2.668   1.00 38.45 314  A 1 
ATOM   2603 C CB    . VAL   A 1 314  ? -4.977  13.037  4.719   1.00 37.60 314  A 1 
ATOM   2604 C CG1   . VAL   A 1 314  ? -5.064  12.061  5.895   1.00 33.48 314  A 1 
ATOM   2605 C CG2   . VAL   A 1 314  ? -5.540  14.385  5.210   1.00 33.03 314  A 1 
ATOM   2606 N N     . GLY   A 1 315  ? -2.015  11.278  4.269   1.00 46.67 315  A 1 
ATOM   2607 C CA    . GLY   A 1 315  ? -1.794  9.832   4.412   1.00 45.76 315  A 1 
ATOM   2608 C C     . GLY   A 1 315  ? -0.889  9.128   3.405   1.00 47.29 315  A 1 
ATOM   2609 O O     . GLY   A 1 315  ? 0.044   8.444   3.823   1.00 43.98 315  A 1 
ATOM   2610 N N     . GLY   A 1 316  ? -1.186  9.229   2.113   1.00 50.22 316  A 1 
ATOM   2611 C CA    . GLY   A 1 316  ? -0.510  8.389   1.126   1.00 49.67 316  A 1 
ATOM   2612 C C     . GLY   A 1 316  ? 0.968   8.748   0.968   1.00 51.40 316  A 1 
ATOM   2613 O O     . GLY   A 1 316  ? 1.280   9.826   0.472   1.00 48.21 316  A 1 
ATOM   2614 N N     . MET   A 1 317  ? 1.854   7.831   1.350   1.00 51.18 317  A 1 
ATOM   2615 C CA    . MET   A 1 317  ? 3.274   7.978   1.055   1.00 51.86 317  A 1 
ATOM   2616 C C     . MET   A 1 317  ? 3.475   7.880   -0.451  1.00 53.40 317  A 1 
ATOM   2617 O O     . MET   A 1 317  ? 3.055   6.912   -1.079  1.00 50.19 317  A 1 
ATOM   2618 C CB    . MET   A 1 317  ? 4.098   6.918   1.790   1.00 48.98 317  A 1 
ATOM   2619 C CG    . MET   A 1 317  ? 4.098   7.184   3.291   1.00 44.28 317  A 1 
ATOM   2620 S SD    . MET   A 1 317  ? 5.120   6.057   4.260   1.00 38.82 317  A 1 
ATOM   2621 C CE    . MET   A 1 317  ? 6.751   6.517   3.624   1.00 35.99 317  A 1 
ATOM   2622 N N     . ALA   A 1 318  ? 4.111   8.893   -1.030  1.00 57.30 318  A 1 
ATOM   2623 C CA    . ALA   A 1 318  ? 4.574   8.824   -2.395  1.00 57.24 318  A 1 
ATOM   2624 C C     . ALA   A 1 318  ? 5.775   7.869   -2.426  1.00 60.15 318  A 1 
ATOM   2625 O O     . ALA   A 1 318  ? 6.875   8.263   -2.070  1.00 56.07 318  A 1 
ATOM   2626 C CB    . ALA   A 1 318  ? 4.898   10.238  -2.884  1.00 51.53 318  A 1 
ATOM   2627 N N     . ASN   A 1 319  ? 5.541   6.627   -2.815  1.00 63.92 319  A 1 
ATOM   2628 C CA    . ASN   A 1 319  ? 6.645   5.734   -3.123  1.00 65.67 319  A 1 
ATOM   2629 C C     . ASN   A 1 319  ? 7.304   6.249   -4.401  1.00 68.19 319  A 1 
ATOM   2630 O O     . ASN   A 1 319  ? 6.640   6.342   -5.441  1.00 65.18 319  A 1 
ATOM   2631 C CB    . ASN   A 1 319  ? 6.169   4.282   -3.255  1.00 61.81 319  A 1 
ATOM   2632 C CG    . ASN   A 1 319  ? 5.908   3.604   -1.916  1.00 55.62 319  A 1 
ATOM   2633 O OD1   . ASN   A 1 319  ? 5.989   4.178   -0.851  1.00 51.92 319  A 1 
ATOM   2634 N ND2   . ASN   A 1 319  ? 5.574   2.332   -1.949  1.00 49.94 319  A 1 
ATOM   2635 N N     . THR   A 1 320  ? 8.577   6.579   -4.300  1.00 71.43 320  A 1 
ATOM   2636 C CA    . THR   A 1 320  ? 9.401   6.843   -5.468  1.00 74.01 320  A 1 
ATOM   2637 C C     . THR   A 1 320  ? 9.466   5.569   -6.297  1.00 76.52 320  A 1 
ATOM   2638 O O     . THR   A 1 320  ? 9.688   4.481   -5.766  1.00 74.29 320  A 1 
ATOM   2639 C CB    . THR   A 1 320  ? 10.799  7.320   -5.062  1.00 70.84 320  A 1 
ATOM   2640 O OG1   . THR   A 1 320  ? 10.665  8.437   -4.202  1.00 64.34 320  A 1 
ATOM   2641 C CG2   . THR   A 1 320  ? 11.607  7.779   -6.266  1.00 64.03 320  A 1 
ATOM   2642 N N     . THR   A 1 321  ? 9.194   5.704   -7.590  1.00 76.68 321  A 1 
ATOM   2643 C CA    . THR   A 1 321  ? 9.335   4.606   -8.538  1.00 78.30 321  A 1 
ATOM   2644 C C     . THR   A 1 321  ? 10.277  5.038   -9.640  1.00 79.82 321  A 1 
ATOM   2645 O O     . THR   A 1 321  ? 10.232  6.194   -10.074 1.00 78.72 321  A 1 
ATOM   2646 C CB    . THR   A 1 321  ? 7.987   4.145   -9.119  1.00 76.08 321  A 1 
ATOM   2647 O OG1   . THR   A 1 321  ? 7.233   5.219   -9.661  1.00 69.00 321  A 1 
ATOM   2648 C CG2   . THR   A 1 321  ? 7.114   3.500   -8.048  1.00 68.15 321  A 1 
ATOM   2649 N N     . PHE   A 1 322  ? 11.108  4.110   -10.081 1.00 82.20 322  A 1 
ATOM   2650 C CA    . PHE   A 1 322  ? 12.075  4.325   -11.141 1.00 84.47 322  A 1 
ATOM   2651 C C     . PHE   A 1 322  ? 11.539  3.716   -12.431 1.00 86.20 322  A 1 
ATOM   2652 O O     . PHE   A 1 322  ? 10.953  2.632   -12.421 1.00 84.27 322  A 1 
ATOM   2653 C CB    . PHE   A 1 322  ? 13.421  3.743   -10.715 1.00 81.86 322  A 1 
ATOM   2654 C CG    . PHE   A 1 322  ? 13.943  4.346   -9.425  1.00 81.76 322  A 1 
ATOM   2655 C CD1   . PHE   A 1 322  ? 14.674  5.546   -9.443  1.00 77.21 322  A 1 
ATOM   2656 C CD2   . PHE   A 1 322  ? 13.656  3.734   -8.189  1.00 78.72 322  A 1 
ATOM   2657 C CE1   . PHE   A 1 322  ? 15.120  6.126   -8.243  1.00 76.34 322  A 1 
ATOM   2658 C CE2   . PHE   A 1 322  ? 14.099  4.316   -6.981  1.00 75.81 322  A 1 
ATOM   2659 C CZ    . PHE   A 1 322  ? 14.831  5.515   -7.009  1.00 78.07 322  A 1 
ATOM   2660 N N     . HIS   A 1 323  ? 11.711  4.429   -13.531 1.00 85.19 323  A 1 
ATOM   2661 C CA    . HIS   A 1 323  ? 11.215  4.027   -14.840 1.00 84.61 323  A 1 
ATOM   2662 C C     . HIS   A 1 323  ? 12.324  4.177   -15.872 1.00 85.14 323  A 1 
ATOM   2663 O O     . HIS   A 1 323  ? 13.087  5.143   -15.840 1.00 83.40 323  A 1 
ATOM   2664 C CB    . HIS   A 1 323  ? 9.994   4.869   -15.222 1.00 82.17 323  A 1 
ATOM   2665 C CG    . HIS   A 1 323  ? 8.836   4.720   -14.274 1.00 77.41 323  A 1 
ATOM   2666 N ND1   . HIS   A 1 323  ? 7.881   3.727   -14.311 1.00 66.66 323  A 1 
ATOM   2667 C CD2   . HIS   A 1 323  ? 8.546   5.508   -13.184 1.00 66.17 323  A 1 
ATOM   2668 C CE1   . HIS   A 1 323  ? 7.040   3.917   -13.274 1.00 67.27 323  A 1 
ATOM   2669 N NE2   . HIS   A 1 323  ? 7.411   4.994   -12.569 1.00 67.97 323  A 1 
ATOM   2670 N N     . VAL   A 1 324  ? 12.382  3.240   -16.810 1.00 88.58 324  A 1 
ATOM   2671 C CA    . VAL   A 1 324  ? 13.307  3.294   -17.945 1.00 88.46 324  A 1 
ATOM   2672 C C     . VAL   A 1 324  ? 12.582  3.890   -19.143 1.00 88.04 324  A 1 
ATOM   2673 O O     . VAL   A 1 324  ? 11.591  3.337   -19.620 1.00 84.86 324  A 1 
ATOM   2674 C CB    . VAL   A 1 324  ? 13.887  1.907   -18.265 1.00 85.71 324  A 1 
ATOM   2675 C CG1   . VAL   A 1 324  ? 14.845  1.973   -19.455 1.00 79.80 324  A 1 
ATOM   2676 C CG2   . VAL   A 1 324  ? 14.656  1.346   -17.061 1.00 81.57 324  A 1 
ATOM   2677 N N     . ASN   A 1 325  ? 13.087  5.020   -19.638 1.00 89.20 325  A 1 
ATOM   2678 C CA    . ASN   A 1 325  ? 12.597  5.600   -20.878 1.00 86.48 325  A 1 
ATOM   2679 C C     . ASN   A 1 325  ? 13.194  4.847   -22.075 1.00 87.81 325  A 1 
ATOM   2680 O O     . ASN   A 1 325  ? 14.412  4.828   -22.247 1.00 83.47 325  A 1 
ATOM   2681 C CB    . ASN   A 1 325  ? 12.931  7.097   -20.910 1.00 81.36 325  A 1 
ATOM   2682 C CG    . ASN   A 1 325  ? 12.268  7.779   -22.096 1.00 74.84 325  A 1 
ATOM   2683 O OD1   . ASN   A 1 325  ? 11.209  7.391   -22.560 1.00 62.16 325  A 1 
ATOM   2684 N ND2   . ASN   A 1 325  ? 12.862  8.838   -22.599 1.00 68.59 325  A 1 
ATOM   2685 N N     . ASN   A 1 326  ? 12.342  4.267   -22.902 1.00 88.87 326  A 1 
ATOM   2686 C CA    . ASN   A 1 326  ? 12.751  3.615   -24.144 1.00 89.68 326  A 1 
ATOM   2687 C C     . ASN   A 1 326  ? 11.690  3.797   -25.238 1.00 90.74 326  A 1 
ATOM   2688 O O     . ASN   A 1 326  ? 10.528  4.102   -24.958 1.00 87.09 326  A 1 
ATOM   2689 C CB    . ASN   A 1 326  ? 13.086  2.136   -23.871 1.00 85.25 326  A 1 
ATOM   2690 C CG    . ASN   A 1 326  ? 11.839  1.284   -23.726 1.00 87.07 326  A 1 
ATOM   2691 O OD1   . ASN   A 1 326  ? 11.268  0.826   -24.694 1.00 77.75 326  A 1 
ATOM   2692 N ND2   . ASN   A 1 326  ? 11.370  1.082   -22.516 1.00 80.40 326  A 1 
ATOM   2693 N N     . ASN   A 1 327  ? 12.099  3.597   -26.483 1.00 93.88 327  A 1 
ATOM   2694 C CA    . ASN   A 1 327  ? 11.254  3.751   -27.669 1.00 94.24 327  A 1 
ATOM   2695 C C     . ASN   A 1 327  ? 11.326  2.537   -28.617 1.00 95.10 327  A 1 
ATOM   2696 O O     . ASN   A 1 327  ? 10.995  2.653   -29.795 1.00 92.16 327  A 1 
ATOM   2697 C CB    . ASN   A 1 327  ? 11.636  5.067   -28.375 1.00 91.89 327  A 1 
ATOM   2698 C CG    . ASN   A 1 327  ? 13.032  5.026   -28.989 1.00 91.98 327  A 1 
ATOM   2699 O OD1   . ASN   A 1 327  ? 13.819  4.119   -28.784 1.00 84.00 327  A 1 
ATOM   2700 N ND2   . ASN   A 1 327  ? 13.367  6.033   -29.767 1.00 87.26 327  A 1 
ATOM   2701 N N     . ASN   A 1 328  ? 11.778  1.385   -28.132 1.00 96.08 328  A 1 
ATOM   2702 C CA    . ASN   A 1 328  ? 11.952  0.180   -28.955 1.00 96.24 328  A 1 
ATOM   2703 C C     . ASN   A 1 328  ? 10.897  -0.913  -28.698 1.00 96.74 328  A 1 
ATOM   2704 O O     . ASN   A 1 328  ? 10.906  -1.947  -29.363 1.00 93.55 328  A 1 
ATOM   2705 C CB    . ASN   A 1 328  ? 13.403  -0.322  -28.809 1.00 94.16 328  A 1 
ATOM   2706 C CG    . ASN   A 1 328  ? 13.699  -0.975  -27.467 1.00 94.20 328  A 1 
ATOM   2707 O OD1   . ASN   A 1 328  ? 12.883  -1.020  -26.568 1.00 86.79 328  A 1 
ATOM   2708 N ND2   . ASN   A 1 328  ? 14.889  -1.515  -27.315 1.00 88.65 328  A 1 
ATOM   2709 N N     . GLY   A 1 329  ? 9.982   -0.687  -27.755 1.00 96.61 329  A 1 
ATOM   2710 C CA    . GLY   A 1 329  ? 8.896   -1.607  -27.415 1.00 96.88 329  A 1 
ATOM   2711 C C     . GLY   A 1 329  ? 9.236   -2.661  -26.367 1.00 97.52 329  A 1 
ATOM   2712 O O     . GLY   A 1 329  ? 8.345   -3.421  -25.978 1.00 95.92 329  A 1 
ATOM   2713 N N     . THR   A 1 330  ? 10.478  -2.697  -25.882 1.00 97.57 330  A 1 
ATOM   2714 C CA    . THR   A 1 330  ? 10.860  -3.533  -24.738 1.00 97.81 330  A 1 
ATOM   2715 C C     . THR   A 1 330  ? 10.198  -3.011  -23.462 1.00 97.79 330  A 1 
ATOM   2716 O O     . THR   A 1 330  ? 10.233  -1.812  -23.188 1.00 96.82 330  A 1 
ATOM   2717 C CB    . THR   A 1 330  ? 12.381  -3.557  -24.560 1.00 97.48 330  A 1 
ATOM   2718 O OG1   . THR   A 1 330  ? 12.982  -4.071  -25.733 1.00 92.37 330  A 1 
ATOM   2719 C CG2   . THR   A 1 330  ? 12.838  -4.435  -23.404 1.00 93.63 330  A 1 
ATOM   2720 N N     . ILE   A 1 331  ? 9.635   -3.905  -22.666 1.00 97.83 331  A 1 
ATOM   2721 C CA    . ILE   A 1 331  ? 9.104   -3.562  -21.345 1.00 97.91 331  A 1 
ATOM   2722 C C     . ILE   A 1 331  ? 10.199  -3.820  -20.310 1.00 97.90 331  A 1 
ATOM   2723 O O     . ILE   A 1 331  ? 10.514  -4.967  -20.004 1.00 97.34 331  A 1 
ATOM   2724 C CB    . ILE   A 1 331  ? 7.798   -4.332  -21.039 1.00 97.78 331  A 1 
ATOM   2725 C CG1   . ILE   A 1 331  ? 6.737   -4.061  -22.132 1.00 96.99 331  A 1 
ATOM   2726 C CG2   . ILE   A 1 331  ? 7.273   -3.926  -19.650 1.00 96.98 331  A 1 
ATOM   2727 C CD1   . ILE   A 1 331  ? 5.432   -4.846  -21.964 1.00 95.39 331  A 1 
ATOM   2728 N N     . PHE   A 1 332  ? 10.757  -2.754  -19.765 1.00 97.58 332  A 1 
ATOM   2729 C CA    . PHE   A 1 332  ? 11.636  -2.836  -18.604 1.00 97.29 332  A 1 
ATOM   2730 C C     . PHE   A 1 332  ? 10.773  -2.941  -17.350 1.00 96.80 332  A 1 
ATOM   2731 O O     . PHE   A 1 332  ? 9.972   -2.046  -17.064 1.00 95.47 332  A 1 
ATOM   2732 C CB    . PHE   A 1 332  ? 12.574  -1.629  -18.561 1.00 96.99 332  A 1 
ATOM   2733 C CG    . PHE   A 1 332  ? 13.671  -1.681  -19.600 1.00 97.29 332  A 1 
ATOM   2734 C CD1   . PHE   A 1 332  ? 14.951  -2.152  -19.257 1.00 96.01 332  A 1 
ATOM   2735 C CD2   . PHE   A 1 332  ? 13.417  -1.282  -20.926 1.00 95.70 332  A 1 
ATOM   2736 C CE1   . PHE   A 1 332  ? 15.967  -2.223  -20.222 1.00 95.16 332  A 1 
ATOM   2737 C CE2   . PHE   A 1 332  ? 14.428  -1.360  -21.897 1.00 95.05 332  A 1 
ATOM   2738 C CZ    . PHE   A 1 332  ? 15.704  -1.831  -21.544 1.00 96.12 332  A 1 
ATOM   2739 N N     . PHE   A 1 333  ? 10.923  -4.031  -16.616 1.00 97.35 333  A 1 
ATOM   2740 C CA    . PHE   A 1 333  ? 10.068  -4.356  -15.482 1.00 97.35 333  A 1 
ATOM   2741 C C     . PHE   A 1 333  ? 10.891  -4.550  -14.206 1.00 97.20 333  A 1 
ATOM   2742 O O     . PHE   A 1 333  ? 11.793  -5.382  -14.153 1.00 96.29 333  A 1 
ATOM   2743 C CB    . PHE   A 1 333  ? 9.225   -5.585  -15.820 1.00 96.95 333  A 1 
ATOM   2744 C CG    . PHE   A 1 333  ? 8.014   -5.720  -14.930 1.00 97.10 333  A 1 
ATOM   2745 C CD1   . PHE   A 1 333  ? 8.116   -6.322  -13.664 1.00 95.64 333  A 1 
ATOM   2746 C CD2   . PHE   A 1 333  ? 6.776   -5.193  -15.350 1.00 95.43 333  A 1 
ATOM   2747 C CE1   . PHE   A 1 333  ? 6.993   -6.396  -12.825 1.00 94.58 333  A 1 
ATOM   2748 C CE2   . PHE   A 1 333  ? 5.649   -5.271  -14.519 1.00 94.18 333  A 1 
ATOM   2749 C CZ    . PHE   A 1 333  ? 5.761   -5.869  -13.252 1.00 95.11 333  A 1 
ATOM   2750 N N     . ASP   A 1 334  ? 10.542  -3.801  -13.174 1.00 96.28 334  A 1 
ATOM   2751 C CA    . ASP   A 1 334  ? 11.146  -3.933  -11.851 1.00 95.70 334  A 1 
ATOM   2752 C C     . ASP   A 1 334  ? 10.207  -4.708  -10.912 1.00 95.65 334  A 1 
ATOM   2753 O O     . ASP   A 1 334  ? 9.160   -4.211  -10.483 1.00 94.08 334  A 1 
ATOM   2754 C CB    . ASP   A 1 334  ? 11.513  -2.543  -11.309 1.00 94.24 334  A 1 
ATOM   2755 C CG    . ASP   A 1 334  ? 12.065  -2.589  -9.882  1.00 92.14 334  A 1 
ATOM   2756 O OD1   . ASP   A 1 334  ? 12.497  -3.671  -9.433  1.00 86.66 334  A 1 
ATOM   2757 O OD2   . ASP   A 1 334  ? 11.962  -1.546  -9.203  1.00 85.37 334  A 1 
ATOM   2758 N N     . LEU   A 1 335  ? 10.601  -5.927  -10.582 1.00 96.00 335  A 1 
ATOM   2759 C CA    . LEU   A 1 335  ? 9.866   -6.792  -9.661  1.00 95.93 335  A 1 
ATOM   2760 C C     . LEU   A 1 335  ? 9.768   -6.185  -8.261  1.00 95.19 335  A 1 
ATOM   2761 O O     . LEU   A 1 335  ? 8.730   -6.337  -7.619  1.00 94.07 335  A 1 
ATOM   2762 C CB    . LEU   A 1 335  ? 10.553  -8.164  -9.579  1.00 96.00 335  A 1 
ATOM   2763 C CG    . LEU   A 1 335  ? 10.321  -9.058  -10.811 1.00 95.55 335  A 1 
ATOM   2764 C CD1   . LEU   A 1 335  ? 11.267  -10.251 -10.736 1.00 93.69 335  A 1 
ATOM   2765 C CD2   . LEU   A 1 335  ? 8.888   -9.595  -10.859 1.00 93.04 335  A 1 
ATOM   2766 N N     . TYR   A 1 336  ? 10.791  -5.475  -7.808  1.00 94.26 336  A 1 
ATOM   2767 C CA    . TYR   A 1 336  ? 10.776  -4.834  -6.493  1.00 92.33 336  A 1 
ATOM   2768 C C     . TYR   A 1 336  ? 9.607   -3.856  -6.361  1.00 91.59 336  A 1 
ATOM   2769 O O     . TYR   A 1 336  ? 8.780   -3.969  -5.451  1.00 90.22 336  A 1 
ATOM   2770 C CB    . TYR   A 1 336  ? 12.116  -4.136  -6.257  1.00 90.17 336  A 1 
ATOM   2771 C CG    . TYR   A 1 336  ? 12.176  -3.360  -4.962  1.00 87.68 336  A 1 
ATOM   2772 C CD1   . TYR   A 1 336  ? 11.976  -1.966  -4.957  1.00 82.43 336  A 1 
ATOM   2773 C CD2   . TYR   A 1 336  ? 12.430  -4.033  -3.750  1.00 81.39 336  A 1 
ATOM   2774 C CE1   . TYR   A 1 336  ? 12.047  -1.249  -3.753  1.00 78.84 336  A 1 
ATOM   2775 C CE2   . TYR   A 1 336  ? 12.503  -3.325  -2.543  1.00 77.45 336  A 1 
ATOM   2776 C CZ    . TYR   A 1 336  ? 12.314  -1.931  -2.548  1.00 79.59 336  A 1 
ATOM   2777 O OH    . TYR   A 1 336  ? 12.400  -1.233  -1.366  1.00 77.71 336  A 1 
ATOM   2778 N N     . SER   A 1 337  ? 9.478   -2.948  -7.316  1.00 89.41 337  A 1 
ATOM   2779 C CA    . SER   A 1 337  ? 8.383   -1.972  -7.355  1.00 88.00 337  A 1 
ATOM   2780 C C     . SER   A 1 337  ? 7.003   -2.625  -7.499  1.00 87.81 337  A 1 
ATOM   2781 O O     . SER   A 1 337  ? 6.026   -2.148  -6.915  1.00 85.92 337  A 1 
ATOM   2782 C CB    . SER   A 1 337  ? 8.599   -1.004  -8.521  1.00 86.30 337  A 1 
ATOM   2783 O OG    . SER   A 1 337  ? 9.683   -0.146  -8.258  1.00 76.03 337  A 1 
ATOM   2784 N N     . PHE   A 1 338  ? 6.916   -3.703  -8.258  1.00 91.61 338  A 1 
ATOM   2785 C CA    . PHE   A 1 338  ? 5.681   -4.471  -8.418  1.00 91.52 338  A 1 
ATOM   2786 C C     . PHE   A 1 338  ? 5.265   -5.142  -7.102  1.00 91.00 338  A 1 
ATOM   2787 O O     . PHE   A 1 338  ? 4.144   -4.926  -6.634  1.00 89.81 338  A 1 
ATOM   2788 C CB    . PHE   A 1 338  ? 5.857   -5.486  -9.553  1.00 91.87 338  A 1 
ATOM   2789 C CG    . PHE   A 1 338  ? 4.683   -6.435  -9.700  1.00 93.35 338  A 1 
ATOM   2790 C CD1   . PHE   A 1 338  ? 4.717   -7.702  -9.089  1.00 91.33 338  A 1 
ATOM   2791 C CD2   . PHE   A 1 338  ? 3.534   -6.044  -10.414 1.00 91.71 338  A 1 
ATOM   2792 C CE1   . PHE   A 1 338  ? 3.615   -8.566  -9.189  1.00 90.86 338  A 1 
ATOM   2793 C CE2   . PHE   A 1 338  ? 2.431   -6.908  -10.518 1.00 90.50 338  A 1 
ATOM   2794 C CZ    . PHE   A 1 338  ? 2.471   -8.170  -9.905  1.00 91.94 338  A 1 
ATOM   2795 N N     . ILE   A 1 339  ? 6.169   -5.877  -6.475  1.00 91.43 339  A 1 
ATOM   2796 C CA    . ILE   A 1 339  ? 5.906   -6.624  -5.239  1.00 90.62 339  A 1 
ATOM   2797 C C     . ILE   A 1 339  ? 5.567   -5.674  -4.082  1.00 88.86 339  A 1 
ATOM   2798 O O     . ILE   A 1 339  ? 4.609   -5.919  -3.349  1.00 87.15 339  A 1 
ATOM   2799 C CB    . ILE   A 1 339  ? 7.088   -7.566  -4.917  1.00 91.83 339  A 1 
ATOM   2800 C CG1   . ILE   A 1 339  ? 7.214   -8.668  -5.998  1.00 91.07 339  A 1 
ATOM   2801 C CG2   . ILE   A 1 339  ? 6.900   -8.223  -3.537  1.00 90.31 339  A 1 
ATOM   2802 C CD1   . ILE   A 1 339  ? 8.547   -9.418  -5.966  1.00 88.25 339  A 1 
ATOM   2803 N N     . GLN   A 1 340  ? 6.259   -4.542  -3.960  1.00 87.20 340  A 1 
ATOM   2804 C CA    . GLN   A 1 340  ? 5.907   -3.520  -2.961  1.00 83.77 340  A 1 
ATOM   2805 C C     . GLN   A 1 340  ? 4.459   -3.014  -3.080  1.00 82.43 340  A 1 
ATOM   2806 O O     . GLN   A 1 340  ? 3.827   -2.680  -2.072  1.00 79.89 340  A 1 
ATOM   2807 C CB    . GLN   A 1 340  ? 6.839   -2.304  -3.082  1.00 81.50 340  A 1 
ATOM   2808 C CG    . GLN   A 1 340  ? 8.062   -2.368  -2.161  1.00 74.49 340  A 1 
ATOM   2809 C CD    . GLN   A 1 340  ? 8.677   -0.985  -1.934  1.00 71.26 340  A 1 
ATOM   2810 O OE1   . GLN   A 1 340  ? 8.262   0.019   -2.487  1.00 65.11 340  A 1 
ATOM   2811 N NE2   . GLN   A 1 340  ? 9.651   -0.863  -1.059  1.00 63.36 340  A 1 
ATOM   2812 N N     . LYS   A 1 341  ? 3.936   -2.932  -4.299  1.00 84.97 341  A 1 
ATOM   2813 C CA    . LYS   A 1 341  ? 2.568   -2.461  -4.558  1.00 82.54 341  A 1 
ATOM   2814 C C     . LYS   A 1 341  ? 1.523   -3.570  -4.402  1.00 81.97 341  A 1 
ATOM   2815 O O     . LYS   A 1 341  ? 0.393   -3.269  -4.012  1.00 78.62 341  A 1 
ATOM   2816 C CB    . LYS   A 1 341  ? 2.481   -1.851  -5.967  1.00 80.85 341  A 1 
ATOM   2817 C CG    . LYS   A 1 341  ? 3.218   -0.505  -6.089  1.00 74.19 341  A 1 
ATOM   2818 C CD    . LYS   A 1 341  ? 3.241   -0.061  -7.556  1.00 70.59 341  A 1 
ATOM   2819 C CE    . LYS   A 1 341  ? 4.092   1.200   -7.734  1.00 63.39 341  A 1 
ATOM   2820 N NZ    . LYS   A 1 341  ? 4.310   1.530   -9.163  1.00 59.19 341  A 1 
ATOM   2821 N N     . SER   A 1 342  ? 1.871   -4.802  -4.730  1.00 83.15 342  A 1 
ATOM   2822 C CA    . SER   A 1 342  ? 0.928   -5.926  -4.737  1.00 81.79 342  A 1 
ATOM   2823 C C     . SER   A 1 342  ? 0.858   -6.686  -3.414  1.00 81.29 342  A 1 
ATOM   2824 O O     . SER   A 1 342  ? -0.220  -7.154  -3.047  1.00 78.37 342  A 1 
ATOM   2825 C CB    . SER   A 1 342  ? 1.254   -6.882  -5.887  1.00 80.98 342  A 1 
ATOM   2826 O OG    . SER   A 1 342  ? 2.534   -7.454  -5.754  1.00 74.98 342  A 1 
ATOM   2827 N N     . GLU   A 1 343  ? 1.968   -6.768  -2.679  1.00 84.46 343  A 1 
ATOM   2828 C CA    . GLU   A 1 343  ? 2.106   -7.605  -1.493  1.00 83.09 343  A 1 
ATOM   2829 C C     . GLU   A 1 343  ? 2.390   -6.787  -0.224  1.00 82.15 343  A 1 
ATOM   2830 O O     . GLU   A 1 343  ? 3.123   -5.798  -0.210  1.00 78.92 343  A 1 
ATOM   2831 C CB    . GLU   A 1 343  ? 3.198   -8.664  -1.710  1.00 81.91 343  A 1 
ATOM   2832 C CG    . GLU   A 1 343  ? 2.843   -9.733  -2.753  1.00 77.00 343  A 1 
ATOM   2833 C CD    . GLU   A 1 343  ? 1.605   -10.563 -2.371  1.00 77.04 343  A 1 
ATOM   2834 O OE1   . GLU   A 1 343  ? 0.985   -11.121 -3.299  1.00 68.55 343  A 1 
ATOM   2835 O OE2   . GLU   A 1 343  ? 1.267   -10.603 -1.172  1.00 70.58 343  A 1 
ATOM   2836 N N     . LYS   A 1 344  ? 1.818   -7.240  0.897   1.00 79.74 344  A 1 
ATOM   2837 C CA    . LYS   A 1 344  ? 2.114   -6.695  2.224   1.00 76.71 344  A 1 
ATOM   2838 C C     . LYS   A 1 344  ? 3.098   -7.612  2.940   1.00 76.79 344  A 1 
ATOM   2839 O O     . LYS   A 1 344  ? 2.697   -8.453  3.736   1.00 71.84 344  A 1 
ATOM   2840 C CB    . LYS   A 1 344  ? 0.832   -6.475  3.039   1.00 72.91 344  A 1 
ATOM   2841 C CG    . LYS   A 1 344  ? 0.016   -5.278  2.544   1.00 64.73 344  A 1 
ATOM   2842 C CD    . LYS   A 1 344  ? -1.177  -5.061  3.477   1.00 57.75 344  A 1 
ATOM   2843 C CE    . LYS   A 1 344  ? -2.025  -3.879  3.008   1.00 51.02 344  A 1 
ATOM   2844 N NZ    . LYS   A 1 344  ? -3.210  -3.682  3.872   1.00 45.09 344  A 1 
ATOM   2845 N N     . LEU   A 1 345  ? 4.372   -7.398  2.685   1.00 80.32 345  A 1 
ATOM   2846 C CA    . LEU   A 1 345  ? 5.455   -8.164  3.293   1.00 79.52 345  A 1 
ATOM   2847 C C     . LEU   A 1 345  ? 6.151   -7.365  4.407   1.00 78.88 345  A 1 
ATOM   2848 O O     . LEU   A 1 345  ? 6.109   -6.128  4.433   1.00 75.51 345  A 1 
ATOM   2849 C CB    . LEU   A 1 345  ? 6.426   -8.627  2.191   1.00 79.51 345  A 1 
ATOM   2850 C CG    . LEU   A 1 345  ? 5.769   -9.444  1.062   1.00 79.32 345  A 1 
ATOM   2851 C CD1   . LEU   A 1 345  ? 6.803   -9.799  0.006   1.00 75.75 345  A 1 
ATOM   2852 C CD2   . LEU   A 1 345  ? 5.134   -10.745 1.578   1.00 76.23 345  A 1 
ATOM   2853 N N     . ASP   A 1 346  ? 6.787   -8.084  5.328   1.00 75.39 346  A 1 
ATOM   2854 C CA    . ASP   A 1 346  ? 7.590   -7.466  6.393   1.00 73.98 346  A 1 
ATOM   2855 C C     . ASP   A 1 346  ? 8.941   -6.946  5.866   1.00 75.34 346  A 1 
ATOM   2856 O O     . ASP   A 1 346  ? 9.429   -5.907  6.308   1.00 71.56 346  A 1 
ATOM   2857 C CB    . ASP   A 1 346  ? 7.775   -8.462  7.554   1.00 69.98 346  A 1 
ATOM   2858 C CG    . ASP   A 1 346  ? 6.595   -8.489  8.546   1.00 65.55 346  A 1 
ATOM   2859 O OD1   . ASP   A 1 346  ? 5.689   -7.626  8.439   1.00 60.40 346  A 1 
ATOM   2860 O OD2   . ASP   A 1 346  ? 6.632   -9.307  9.487   1.00 59.72 346  A 1 
ATOM   2861 N N     . SER   A 1 347  ? 9.497   -7.642  4.888   1.00 76.81 347  A 1 
ATOM   2862 C CA    . SER   A 1 347  ? 10.702  -7.249  4.163   1.00 77.72 347  A 1 
ATOM   2863 C C     . SER   A 1 347  ? 10.476  -7.394  2.658   1.00 79.97 347  A 1 
ATOM   2864 O O     . SER   A 1 347  ? 9.778   -8.303  2.219   1.00 77.69 347  A 1 
ATOM   2865 C CB    . SER   A 1 347  ? 11.880  -8.109  4.620   1.00 73.60 347  A 1 
ATOM   2866 O OG    . SER   A 1 347  ? 13.056  -7.767  3.917   1.00 65.68 347  A 1 
ATOM   2867 N N     . TYR   A 1 348  ? 11.084  -6.497  1.887   1.00 79.23 348  A 1 
ATOM   2868 C CA    . TYR   A 1 348  ? 11.096  -6.530  0.424   1.00 82.03 348  A 1 
ATOM   2869 C C     . TYR   A 1 348  ? 12.501  -6.815  -0.128  1.00 84.97 348  A 1 
ATOM   2870 O O     . TYR   A 1 348  ? 12.795  -6.470  -1.264  1.00 83.73 348  A 1 
ATOM   2871 C CB    . TYR   A 1 348  ? 10.505  -5.230  -0.129  1.00 80.53 348  A 1 
ATOM   2872 C CG    . TYR   A 1 348  ? 9.053   -5.013  0.230   1.00 81.31 348  A 1 
ATOM   2873 C CD1   . TYR   A 1 348  ? 8.042   -5.713  -0.457  1.00 78.90 348  A 1 
ATOM   2874 C CD2   . TYR   A 1 348  ? 8.698   -4.108  1.251   1.00 80.06 348  A 1 
ATOM   2875 C CE1   . TYR   A 1 348  ? 6.695   -5.512  -0.139  1.00 78.03 348  A 1 
ATOM   2876 C CE2   . TYR   A 1 348  ? 7.349   -3.901  1.581   1.00 77.67 348  A 1 
ATOM   2877 C CZ    . TYR   A 1 348  ? 6.346   -4.605  0.883   1.00 79.26 348  A 1 
ATOM   2878 O OH    . TYR   A 1 348  ? 5.024   -4.413  1.200   1.00 75.56 348  A 1 
ATOM   2879 N N     . LYS   A 1 349  ? 13.362  -7.414  0.674   1.00 83.27 349  A 1 
ATOM   2880 C CA    . LYS   A 1 349  ? 14.631  -7.933  0.172   1.00 83.86 349  A 1 
ATOM   2881 C C     . LYS   A 1 349  ? 14.370  -9.212  -0.614  1.00 86.87 349  A 1 
ATOM   2882 O O     . LYS   A 1 349  ? 13.457  -9.963  -0.271  1.00 85.29 349  A 1 
ATOM   2883 C CB    . LYS   A 1 349  ? 15.610  -8.186  1.319   1.00 79.78 349  A 1 
ATOM   2884 C CG    . LYS   A 1 349  ? 16.023  -6.893  2.024   1.00 72.40 349  A 1 
ATOM   2885 C CD    . LYS   A 1 349  ? 17.057  -7.215  3.104   1.00 66.04 349  A 1 
ATOM   2886 C CE    . LYS   A 1 349  ? 17.523  -5.932  3.788   1.00 58.65 349  A 1 
ATOM   2887 N NZ    . LYS   A 1 349  ? 18.550  -6.220  4.807   1.00 52.97 349  A 1 
ATOM   2888 N N     . LEU   A 1 350  ? 15.184  -9.456  -1.636  1.00 86.17 350  A 1 
ATOM   2889 C CA    . LEU   A 1 350  ? 15.015  -10.592 -2.542  1.00 88.05 350  A 1 
ATOM   2890 C C     . LEU   A 1 350  ? 14.996  -11.935 -1.796  1.00 89.27 350  A 1 
ATOM   2891 O O     . LEU   A 1 350  ? 14.092  -12.739 -2.011  1.00 88.54 350  A 1 
ATOM   2892 C CB    . LEU   A 1 350  ? 16.126  -10.528 -3.604  1.00 87.53 350  A 1 
ATOM   2893 C CG    . LEU   A 1 350  ? 16.017  -11.604 -4.700  1.00 86.82 350  A 1 
ATOM   2894 C CD1   . LEU   A 1 350  ? 14.696  -11.522 -5.463  1.00 83.84 350  A 1 
ATOM   2895 C CD2   . LEU   A 1 350  ? 17.150  -11.418 -5.702  1.00 83.91 350  A 1 
ATOM   2896 N N     . ASP   A 1 351  ? 15.916  -12.110 -0.852  1.00 88.78 351  A 1 
ATOM   2897 C CA    . ASP   A 1 351  ? 15.987  -13.278 0.036   1.00 87.25 351  A 1 
ATOM   2898 C C     . ASP   A 1 351  ? 14.694  -13.495 0.841   1.00 88.49 351  A 1 
ATOM   2899 O O     . ASP   A 1 351  ? 14.168  -14.610 0.921   1.00 86.28 351  A 1 
ATOM   2900 C CB    . ASP   A 1 351  ? 17.198  -13.110 0.978   1.00 83.63 351  A 1 
ATOM   2901 C CG    . ASP   A 1 351  ? 17.192  -11.878 1.909   1.00 76.04 351  A 1 
ATOM   2902 O OD1   . ASP   A 1 351  ? 16.398  -10.946 1.685   1.00 66.68 351  A 1 
ATOM   2903 O OD2   . ASP   A 1 351  ? 17.980  -11.856 2.876   1.00 68.55 351  A 1 
ATOM   2904 N N     . SER   A 1 352  ? 14.140  -12.432 1.401   1.00 85.88 352  A 1 
ATOM   2905 C CA    . SER   A 1 352  ? 12.913  -12.499 2.194   1.00 85.16 352  A 1 
ATOM   2906 C C     . SER   A 1 352  ? 11.682  -12.790 1.329   1.00 86.96 352  A 1 
ATOM   2907 O O     . SER   A 1 352  ? 10.795  -13.537 1.741   1.00 86.03 352  A 1 
ATOM   2908 C CB    . SER   A 1 352  ? 12.700  -11.191 2.958   1.00 82.47 352  A 1 
ATOM   2909 O OG    . SER   A 1 352  ? 13.815  -10.888 3.783   1.00 72.19 352  A 1 
ATOM   2910 N N     . ILE   A 1 353  ? 11.628  -12.217 0.126   1.00 88.86 353  A 1 
ATOM   2911 C CA    . ILE   A 1 353  ? 10.559  -12.486 -0.843  1.00 89.68 353  A 1 
ATOM   2912 C C     . ILE   A 1 353  ? 10.644  -13.937 -1.325  1.00 90.58 353  A 1 
ATOM   2913 O O     . ILE   A 1 353  ? 9.630   -14.633 -1.323  1.00 90.08 353  A 1 
ATOM   2914 C CB    . ILE   A 1 353  ? 10.621  -11.475 -2.005  1.00 89.79 353  A 1 
ATOM   2915 C CG1   . ILE   A 1 353  ? 10.230  -10.069 -1.498  1.00 87.84 353  A 1 
ATOM   2916 C CG2   . ILE   A 1 353  ? 9.691   -11.900 -3.153  1.00 87.60 353  A 1 
ATOM   2917 C CD1   . ILE   A 1 353  ? 10.581  -8.948  -2.472  1.00 82.74 353  A 1 
ATOM   2918 N N     . SER   A 1 354  ? 11.837  -14.396 -1.667  1.00 91.39 354  A 1 
ATOM   2919 C CA    . SER   A 1 354  ? 12.111  -15.775 -2.066  1.00 91.01 354  A 1 
ATOM   2920 C C     . SER   A 1 354  ? 11.686  -16.768 -0.981  1.00 91.15 354  A 1 
ATOM   2921 O O     . SER   A 1 354  ? 10.934  -17.704 -1.260  1.00 90.41 354  A 1 
ATOM   2922 C CB    . SER   A 1 354  ? 13.603  -15.914 -2.376  1.00 90.53 354  A 1 
ATOM   2923 O OG    . SER   A 1 354  ? 13.900  -17.237 -2.765  1.00 78.49 354  A 1 
ATOM   2924 N N     . LYS   A 1 355  ? 12.053  -16.506 0.270   1.00 89.63 355  A 1 
ATOM   2925 C CA    . LYS   A 1 355  ? 11.681  -17.341 1.420   1.00 88.17 355  A 1 
ATOM   2926 C C     . LYS   A 1 355  ? 10.161  -17.462 1.600   1.00 88.17 355  A 1 
ATOM   2927 O O     . LYS   A 1 355  ? 9.667   -18.534 1.952   1.00 86.18 355  A 1 
ATOM   2928 C CB    . LYS   A 1 355  ? 12.365  -16.773 2.676   1.00 86.61 355  A 1 
ATOM   2929 C CG    . LYS   A 1 355  ? 12.209  -17.703 3.885   1.00 82.89 355  A 1 
ATOM   2930 C CD    . LYS   A 1 355  ? 13.022  -17.217 5.089   1.00 79.52 355  A 1 
ATOM   2931 C CE    . LYS   A 1 355  ? 12.799  -18.190 6.243   1.00 72.92 355  A 1 
ATOM   2932 N NZ    . LYS   A 1 355  ? 13.612  -17.888 7.442   1.00 66.19 355  A 1 
ATOM   2933 N N     . ASN   A 1 356  ? 9.421   -16.391 1.348   1.00 90.36 356  A 1 
ATOM   2934 C CA    . ASN   A 1 356  ? 7.962   -16.400 1.440   1.00 88.62 356  A 1 
ATOM   2935 C C     . ASN   A 1 356  ? 7.293   -17.082 0.236   1.00 89.23 356  A 1 
ATOM   2936 O O     . ASN   A 1 356  ? 6.287   -17.769 0.406   1.00 87.36 356  A 1 
ATOM   2937 C CB    . ASN   A 1 356  ? 7.464   -14.956 1.589   1.00 87.08 356  A 1 
ATOM   2938 C CG    . ASN   A 1 356  ? 7.686   -14.379 2.979   1.00 78.29 356  A 1 
ATOM   2939 O OD1   . ASN   A 1 356  ? 7.759   -15.054 3.984   1.00 68.47 356  A 1 
ATOM   2940 N ND2   . ASN   A 1 356  ? 7.742   -13.069 3.078   1.00 67.65 356  A 1 
ATOM   2941 N N     . ALA   A 1 357  ? 7.826   -16.882 -0.961  1.00 90.29 357  A 1 
ATOM   2942 C CA    . ALA   A 1 357  ? 7.252   -17.409 -2.193  1.00 90.28 357  A 1 
ATOM   2943 C C     . ALA   A 1 357  ? 7.541   -18.904 -2.388  1.00 90.75 357  A 1 
ATOM   2944 O O     . ALA   A 1 357  ? 6.662   -19.671 -2.784  1.00 88.90 357  A 1 
ATOM   2945 C CB    . ALA   A 1 357  ? 7.788   -16.575 -3.360  1.00 89.55 357  A 1 
ATOM   2946 N N     . PHE   A 1 358  ? 8.760   -19.325 -2.072  1.00 92.54 358  A 1 
ATOM   2947 C CA    . PHE   A 1 358  ? 9.267   -20.659 -2.370  1.00 92.83 358  A 1 
ATOM   2948 C C     . PHE   A 1 358  ? 9.537   -21.442 -1.093  1.00 92.75 358  A 1 
ATOM   2949 O O     . PHE   A 1 358  ? 10.641  -21.454 -0.544  1.00 89.95 358  A 1 
ATOM   2950 C CB    . PHE   A 1 358  ? 10.482  -20.549 -3.289  1.00 92.20 358  A 1 
ATOM   2951 C CG    . PHE   A 1 358  ? 10.216  -19.741 -4.540  1.00 93.55 358  A 1 
ATOM   2952 C CD1   . PHE   A 1 358  ? 9.230   -20.143 -5.456  1.00 91.63 358  A 1 
ATOM   2953 C CD2   . PHE   A 1 358  ? 10.926  -18.545 -4.762  1.00 91.66 358  A 1 
ATOM   2954 C CE1   . PHE   A 1 358  ? 8.955   -19.360 -6.585  1.00 90.89 358  A 1 
ATOM   2955 C CE2   . PHE   A 1 358  ? 10.656  -17.760 -5.889  1.00 90.77 358  A 1 
ATOM   2956 C CZ    . PHE   A 1 358  ? 9.666   -18.167 -6.801  1.00 92.41 358  A 1 
ATOM   2957 N N     . SER   A 1 359  ? 8.508   -22.116 -0.621  1.00 92.76 359  A 1 
ATOM   2958 C CA    . SER   A 1 359  ? 8.587   -23.043 0.500   1.00 92.42 359  A 1 
ATOM   2959 C C     . SER   A 1 359  ? 7.813   -24.321 0.209   1.00 92.57 359  A 1 
ATOM   2960 O O     . SER   A 1 359  ? 6.835   -24.316 -0.542  1.00 90.44 359  A 1 
ATOM   2961 C CB    . SER   A 1 359  ? 8.118   -22.379 1.796   1.00 90.43 359  A 1 
ATOM   2962 O OG    . SER   A 1 359  ? 6.727   -22.112 1.792   1.00 83.57 359  A 1 
ATOM   2963 N N     . CYS   A 1 360  ? 8.257   -25.413 0.826   1.00 93.25 360  A 1 
ATOM   2964 C CA    . CYS   A 1 360  ? 7.639   -26.727 0.703   1.00 93.37 360  A 1 
ATOM   2965 C C     . CYS   A 1 360  ? 7.848   -27.507 2.000   1.00 94.24 360  A 1 
ATOM   2966 O O     . CYS   A 1 360  ? 8.890   -27.379 2.640   1.00 92.69 360  A 1 
ATOM   2967 C CB    . CYS   A 1 360  ? 8.269   -27.431 -0.512  1.00 90.04 360  A 1 
ATOM   2968 S SG    . CYS   A 1 360  ? 7.627   -29.118 -0.712  1.00 84.88 360  A 1 
ATOM   2969 N N     . MET   A 1 361  ? 6.891   -28.339 2.379   1.00 94.00 361  A 1 
ATOM   2970 C CA    . MET   A 1 361  ? 7.111   -29.328 3.427   1.00 93.93 361  A 1 
ATOM   2971 C C     . MET   A 1 361  ? 7.939   -30.487 2.865   1.00 93.94 361  A 1 
ATOM   2972 O O     . MET   A 1 361  ? 7.520   -31.171 1.929   1.00 91.83 361  A 1 
ATOM   2973 C CB    . MET   A 1 361  ? 5.780   -29.811 4.002   1.00 92.83 361  A 1 
ATOM   2974 C CG    . MET   A 1 361  ? 5.061   -28.713 4.797   1.00 87.78 361  A 1 
ATOM   2975 S SD    . MET   A 1 361  ? 5.940   -28.064 6.251   1.00 86.11 361  A 1 
ATOM   2976 C CE    . MET   A 1 361  ? 6.049   -29.550 7.271   1.00 74.67 361  A 1 
ATOM   2977 N N     . GLY   A 1 362  ? 9.109   -30.697 3.444   1.00 94.16 362  A 1 
ATOM   2978 C CA    . GLY   A 1 362  ? 9.995   -31.805 3.120   1.00 93.84 362  A 1 
ATOM   2979 C C     . GLY   A 1 362  ? 9.891   -32.918 4.156   1.00 94.61 362  A 1 
ATOM   2980 O O     . GLY   A 1 362  ? 9.940   -32.660 5.359   1.00 92.59 362  A 1 
ATOM   2981 N N     . LYS   A 1 363  ? 9.790   -34.156 3.695   1.00 94.71 363  A 1 
ATOM   2982 C CA    . LYS   A 1 363  ? 9.858   -35.337 4.553   1.00 94.82 363  A 1 
ATOM   2983 C C     . LYS   A 1 363  ? 11.302  -35.814 4.668   1.00 94.87 363  A 1 
ATOM   2984 O O     . LYS   A 1 363  ? 12.003  -35.921 3.665   1.00 93.15 363  A 1 
ATOM   2985 C CB    . LYS   A 1 363  ? 8.912   -36.415 4.012   1.00 93.76 363  A 1 
ATOM   2986 C CG    . LYS   A 1 363  ? 8.746   -37.572 5.000   1.00 86.91 363  A 1 
ATOM   2987 C CD    . LYS   A 1 363  ? 7.753   -38.595 4.442   1.00 83.01 363  A 1 
ATOM   2988 C CE    . LYS   A 1 363  ? 7.564   -39.725 5.444   1.00 72.50 363  A 1 
ATOM   2989 N NZ    . LYS   A 1 363  ? 6.611   -40.742 4.935   1.00 64.63 363  A 1 
ATOM   2990 N N     . VAL   A 1 364  ? 11.734  -36.132 5.874   1.00 95.28 364  A 1 
ATOM   2991 C CA    . VAL   A 1 364  ? 13.070  -36.683 6.115   1.00 95.05 364  A 1 
ATOM   2992 C C     . VAL   A 1 364  ? 13.124  -38.124 5.607   1.00 94.81 364  A 1 
ATOM   2993 O O     . VAL   A 1 364  ? 12.345  -38.972 6.040   1.00 92.92 364  A 1 
ATOM   2994 C CB    . VAL   A 1 364  ? 13.458  -36.591 7.600   1.00 93.48 364  A 1 
ATOM   2995 C CG1   . VAL   A 1 364  ? 14.860  -37.146 7.833   1.00 87.14 364  A 1 
ATOM   2996 C CG2   . VAL   A 1 364  ? 13.446  -35.139 8.091   1.00 87.73 364  A 1 
ATOM   2997 N N     . LEU   A 1 365  ? 14.051  -38.402 4.695   1.00 94.67 365  A 1 
ATOM   2998 C CA    . LEU   A 1 365  ? 14.343  -39.752 4.205   1.00 93.87 365  A 1 
ATOM   2999 C C     . LEU   A 1 365  ? 15.517  -40.392 4.937   1.00 93.68 365  A 1 
ATOM   3000 O O     . LEU   A 1 365  ? 15.516  -41.601 5.159   1.00 89.40 365  A 1 
ATOM   3001 C CB    . LEU   A 1 365  ? 14.653  -39.693 2.703   1.00 91.44 365  A 1 
ATOM   3002 C CG    . LEU   A 1 365  ? 13.409  -39.681 1.804   1.00 86.88 365  A 1 
ATOM   3003 C CD1   . LEU   A 1 365  ? 13.869  -39.436 0.367   1.00 80.82 365  A 1 
ATOM   3004 C CD2   . LEU   A 1 365  ? 12.666  -41.009 1.833   1.00 81.08 365  A 1 
ATOM   3005 N N     . ASN   A 1 366  ? 16.531  -39.594 5.274   1.00 93.49 366  A 1 
ATOM   3006 C CA    . ASN   A 1 366  ? 17.737  -40.093 5.915   1.00 92.91 366  A 1 
ATOM   3007 C C     . ASN   A 1 366  ? 18.342  -39.041 6.850   1.00 93.26 366  A 1 
ATOM   3008 O O     . ASN   A 1 366  ? 18.260  -37.841 6.581   1.00 90.20 366  A 1 
ATOM   3009 C CB    . ASN   A 1 366  ? 18.718  -40.553 4.822   1.00 89.32 366  A 1 
ATOM   3010 C CG    . ASN   A 1 366  ? 19.644  -41.655 5.295   1.00 81.87 366  A 1 
ATOM   3011 O OD1   . ASN   A 1 366  ? 19.621  -42.088 6.425   1.00 71.00 366  A 1 
ATOM   3012 N ND2   . ASN   A 1 366  ? 20.482  -42.158 4.415   1.00 70.06 366  A 1 
ATOM   3013 N N     . ARG   A 1 367  ? 18.947  -39.504 7.937   1.00 92.23 367  A 1 
ATOM   3014 C CA    . ARG   A 1 367  ? 19.620  -38.679 8.949   1.00 90.69 367  A 1 
ATOM   3015 C C     . ARG   A 1 367  ? 21.062  -39.149 9.079   1.00 89.34 367  A 1 
ATOM   3016 O O     . ARG   A 1 367  ? 21.317  -40.203 9.660   1.00 83.47 367  A 1 
ATOM   3017 C CB    . ARG   A 1 367  ? 18.874  -38.757 10.293  1.00 87.82 367  A 1 
ATOM   3018 C CG    . ARG   A 1 367  ? 17.459  -38.171 10.265  1.00 83.09 367  A 1 
ATOM   3019 C CD    . ARG   A 1 367  ? 16.816  -38.239 11.646  1.00 83.35 367  A 1 
ATOM   3020 N NE    . ARG   A 1 367  ? 15.468  -37.651 11.684  1.00 82.16 367  A 1 
ATOM   3021 C CZ    . ARG   A 1 367  ? 14.300  -38.280 11.562  1.00 81.85 367  A 1 
ATOM   3022 N NH1   . ARG   A 1 367  ? 14.198  -39.557 11.344  1.00 70.52 367  A 1 
ATOM   3023 N NH2   . ARG   A 1 367  ? 13.191  -37.620 11.666  1.00 75.24 367  A 1 
ATOM   3024 N N     . GLY   A 1 368  ? 21.975  -38.368 8.531   1.00 89.30 368  A 1 
ATOM   3025 C CA    . GLY   A 1 368  ? 23.409  -38.546 8.734   1.00 88.01 368  A 1 
ATOM   3026 C C     . GLY   A 1 368  ? 23.933  -37.719 9.908   1.00 89.02 368  A 1 
ATOM   3027 O O     . GLY   A 1 368  ? 23.186  -36.999 10.576  1.00 83.99 368  A 1 
ATOM   3028 N N     . VAL   A 1 369  ? 25.244  -37.799 10.148  1.00 87.90 369  A 1 
ATOM   3029 C CA    . VAL   A 1 369  ? 25.891  -37.037 11.241  1.00 87.01 369  A 1 
ATOM   3030 C C     . VAL   A 1 369  ? 25.904  -35.527 10.968  1.00 87.14 369  A 1 
ATOM   3031 O O     . VAL   A 1 369  ? 25.771  -34.724 11.889  1.00 79.70 369  A 1 
ATOM   3032 C CB    . VAL   A 1 369  ? 27.323  -37.547 11.485  1.00 82.57 369  A 1 
ATOM   3033 C CG1   . VAL   A 1 369  ? 27.989  -36.852 12.672  1.00 73.93 369  A 1 
ATOM   3034 C CG2   . VAL   A 1 369  ? 27.341  -39.056 11.765  1.00 73.46 369  A 1 
ATOM   3035 N N     . ARG   A 1 370  ? 26.086  -35.146 9.693   1.00 89.61 370  A 1 
ATOM   3036 C CA    . ARG   A 1 370  ? 26.092  -33.745 9.229   1.00 91.09 370  A 1 
ATOM   3037 C C     . ARG   A 1 370  ? 25.241  -33.528 7.980   1.00 92.88 370  A 1 
ATOM   3038 O O     . ARG   A 1 370  ? 25.276  -32.450 7.405   1.00 88.50 370  A 1 
ATOM   3039 C CB    . ARG   A 1 370  ? 27.526  -33.266 8.976   1.00 87.14 370  A 1 
ATOM   3040 C CG    . ARG   A 1 370  ? 28.331  -33.088 10.261  1.00 77.73 370  A 1 
ATOM   3041 C CD    . ARG   A 1 370  ? 29.652  -32.405 9.918   1.00 68.39 370  A 1 
ATOM   3042 N NE    . ARG   A 1 370  ? 30.463  -32.149 11.116  1.00 60.78 370  A 1 
ATOM   3043 C CZ    . ARG   A 1 370  ? 31.625  -31.514 11.141  1.00 53.37 370  A 1 
ATOM   3044 N NH1   . ARG   A 1 370  ? 32.172  -31.050 10.049  1.00 49.20 370  A 1 
ATOM   3045 N NH2   . ARG   A 1 370  ? 32.252  -31.335 12.270  1.00 47.81 370  A 1 
ATOM   3046 N N     . GLU   A 1 371  ? 24.522  -34.553 7.564   1.00 92.95 371  A 1 
ATOM   3047 C CA    . GLU   A 1 371  ? 23.738  -34.524 6.337   1.00 93.52 371  A 1 
ATOM   3048 C C     . GLU   A 1 371  ? 22.318  -34.991 6.630   1.00 94.36 371  A 1 
ATOM   3049 O O     . GLU   A 1 371  ? 22.112  -36.053 7.226   1.00 91.25 371  A 1 
ATOM   3050 C CB    . GLU   A 1 371  ? 24.372  -35.406 5.256   1.00 89.08 371  A 1 
ATOM   3051 C CG    . GLU   A 1 371  ? 25.717  -34.862 4.759   1.00 80.28 371  A 1 
ATOM   3052 C CD    . GLU   A 1 371  ? 26.331  -35.694 3.625   1.00 81.56 371  A 1 
ATOM   3053 O OE1   . GLU   A 1 371  ? 27.443  -35.329 3.175   1.00 74.75 371  A 1 
ATOM   3054 O OE2   . GLU   A 1 371  ? 25.712  -36.693 3.200   1.00 76.40 371  A 1 
ATOM   3055 N N     . MET   A 1 372  ? 21.354  -34.222 6.172   1.00 93.97 372  A 1 
ATOM   3056 C CA    . MET   A 1 372  ? 19.960  -34.649 6.162   1.00 94.30 372  A 1 
ATOM   3057 C C     . MET   A 1 372  ? 19.451  -34.714 4.732   1.00 95.20 372  A 1 
ATOM   3058 O O     . MET   A 1 372  ? 19.695  -33.813 3.933   1.00 93.65 372  A 1 
ATOM   3059 C CB    . MET   A 1 372  ? 19.090  -33.744 7.037   1.00 92.32 372  A 1 
ATOM   3060 C CG    . MET   A 1 372  ? 19.386  -33.963 8.527   1.00 86.36 372  A 1 
ATOM   3061 S SD    . MET   A 1 372  ? 18.140  -33.313 9.672   1.00 84.95 372  A 1 
ATOM   3062 C CE    . MET   A 1 372  ? 16.727  -34.367 9.301   1.00 75.84 372  A 1 
ATOM   3063 N N     . THR   A 1 373  ? 18.736  -35.775 4.417   1.00 95.39 373  A 1 
ATOM   3064 C CA    . THR   A 1 373  ? 18.087  -35.946 3.117   1.00 95.30 373  A 1 
ATOM   3065 C C     . THR   A 1 373  ? 16.596  -35.682 3.259   1.00 95.55 373  A 1 
ATOM   3066 O O     . THR   A 1 373  ? 15.937  -36.322 4.082   1.00 93.91 373  A 1 
ATOM   3067 C CB    . THR   A 1 373  ? 18.327  -37.345 2.545   1.00 94.08 373  A 1 
ATOM   3068 O OG1   . THR   A 1 373  ? 19.704  -37.637 2.508   1.00 85.84 373  A 1 
ATOM   3069 C CG2   . THR   A 1 373  ? 17.817  -37.466 1.113   1.00 85.43 373  A 1 
ATOM   3070 N N     . PHE   A 1 374  ? 16.076  -34.796 2.430   1.00 96.01 374  A 1 
ATOM   3071 C CA    . PHE   A 1 374  ? 14.655  -34.469 2.362   1.00 95.85 374  A 1 
ATOM   3072 C C     . PHE   A 1 374  ? 14.085  -34.839 0.998   1.00 95.98 374  A 1 
ATOM   3073 O O     . PHE   A 1 374  ? 14.774  -34.750 -0.019  1.00 94.50 374  A 1 
ATOM   3074 C CB    . PHE   A 1 374  ? 14.444  -32.985 2.663   1.00 94.92 374  A 1 
ATOM   3075 C CG    . PHE   A 1 374  ? 14.900  -32.551 4.038   1.00 95.08 374  A 1 
ATOM   3076 C CD1   . PHE   A 1 374  ? 13.993  -32.533 5.111   1.00 91.28 374  A 1 
ATOM   3077 C CD2   . PHE   A 1 374  ? 16.233  -32.149 4.253   1.00 91.39 374  A 1 
ATOM   3078 C CE1   . PHE   A 1 374  ? 14.406  -32.105 6.381   1.00 90.04 374  A 1 
ATOM   3079 C CE2   . PHE   A 1 374  ? 16.652  -31.728 5.524   1.00 89.99 374  A 1 
ATOM   3080 C CZ    . PHE   A 1 374  ? 15.737  -31.700 6.591   1.00 92.36 374  A 1 
ATOM   3081 N N     . ILE   A 1 375  ? 12.814  -35.218 0.985   1.00 95.89 375  A 1 
ATOM   3082 C CA    . ILE   A 1 375  ? 12.011  -35.363 -0.229  1.00 95.83 375  A 1 
ATOM   3083 C C     . ILE   A 1 375  ? 10.801  -34.433 -0.146  1.00 95.60 375  A 1 
ATOM   3084 O O     . ILE   A 1 375  ? 10.196  -34.287 0.920   1.00 93.24 375  A 1 
ATOM   3085 C CB    . ILE   A 1 375  ? 11.637  -36.839 -0.477  1.00 94.54 375  A 1 
ATOM   3086 C CG1   . ILE   A 1 375  ? 11.109  -37.041 -1.909  1.00 82.69 375  A 1 
ATOM   3087 C CG2   . ILE   A 1 375  ? 10.637  -37.367 0.569   1.00 82.76 375  A 1 
ATOM   3088 C CD1   . ILE   A 1 375  ? 11.019  -38.519 -2.323  1.00 77.80 375  A 1 
ATOM   3089 N N     . GLY   A 1 376  ? 10.459  -33.804 -1.266  1.00 94.91 376  A 1 
ATOM   3090 C CA    . GLY   A 1 376  ? 9.245   -33.018 -1.413  1.00 94.49 376  A 1 
ATOM   3091 C C     . GLY   A 1 376  ? 8.532   -33.386 -2.708  1.00 94.71 376  A 1 
ATOM   3092 O O     . GLY   A 1 376  ? 9.163   -33.460 -3.759  1.00 92.11 376  A 1 
ATOM   3093 N N     . ASP   A 1 377  ? 7.231   -33.632 -2.614  1.00 94.38 377  A 1 
ATOM   3094 C CA    . ASP   A 1 377  ? 6.347   -33.935 -3.738  1.00 93.44 377  A 1 
ATOM   3095 C C     . ASP   A 1 377  ? 4.896   -33.543 -3.395  1.00 93.17 377  A 1 
ATOM   3096 O O     . ASP   A 1 377  ? 4.621   -32.945 -2.343  1.00 88.83 377  A 1 
ATOM   3097 C CB    . ASP   A 1 377  ? 6.496   -35.425 -4.131  1.00 90.49 377  A 1 
ATOM   3098 C CG    . ASP   A 1 377  ? 6.134   -36.426 -3.034  1.00 88.57 377  A 1 
ATOM   3099 O OD1   . ASP   A 1 377  ? 5.293   -36.096 -2.174  1.00 79.68 377  A 1 
ATOM   3100 O OD2   . ASP   A 1 377  ? 6.658   -37.555 -3.081  1.00 81.92 377  A 1 
ATOM   3101 N N     . ASP   A 1 378  ? 3.953   -33.874 -4.269  1.00 92.08 378  A 1 
ATOM   3102 C CA    . ASP   A 1 378  ? 2.524   -33.590 -4.063  1.00 91.03 378  A 1 
ATOM   3103 C C     . ASP   A 1 378  ? 1.894   -34.355 -2.872  1.00 91.18 378  A 1 
ATOM   3104 O O     . ASP   A 1 378  ? 0.735   -34.113 -2.528  1.00 86.17 378  A 1 
ATOM   3105 C CB    . ASP   A 1 378  ? 1.748   -33.870 -5.364  1.00 88.06 378  A 1 
ATOM   3106 C CG    . ASP   A 1 378  ? 1.863   -32.778 -6.442  1.00 83.73 378  A 1 
ATOM   3107 O OD1   . ASP   A 1 378  ? 2.322   -31.654 -6.134  1.00 76.30 378  A 1 
ATOM   3108 O OD2   . ASP   A 1 378  ? 1.372   -33.017 -7.569  1.00 77.92 378  A 1 
ATOM   3109 N N     . THR   A 1 379  ? 2.625   -35.262 -2.232  1.00 92.08 379  A 1 
ATOM   3110 C CA    . THR   A 1 379  ? 2.191   -35.970 -1.014  1.00 91.18 379  A 1 
ATOM   3111 C C     . THR   A 1 379  ? 2.677   -35.298 0.272   1.00 91.63 379  A 1 
ATOM   3112 O O     . THR   A 1 379  ? 2.109   -35.536 1.338   1.00 87.53 379  A 1 
ATOM   3113 C CB    . THR   A 1 379  ? 2.613   -37.447 -1.014  1.00 89.63 379  A 1 
ATOM   3114 O OG1   . THR   A 1 379  ? 3.974   -37.632 -0.703  1.00 82.26 379  A 1 
ATOM   3115 C CG2   . THR   A 1 379  ? 2.315   -38.161 -2.327  1.00 79.85 379  A 1 
ATOM   3116 N N     . THR   A 1 380  ? 3.718   -34.469 0.183   1.00 91.39 380  A 1 
ATOM   3117 C CA    . THR   A 1 380  ? 4.328   -33.809 1.349   1.00 90.60 380  A 1 
ATOM   3118 C C     . THR   A 1 380  ? 3.771   -32.409 1.606   1.00 90.98 380  A 1 
ATOM   3119 O O     . THR   A 1 380  ? 3.794   -31.952 2.748   1.00 86.75 380  A 1 
ATOM   3120 C CB    . THR   A 1 380  ? 5.854   -33.757 1.242   1.00 89.52 380  A 1 
ATOM   3121 O OG1   . THR   A 1 380  ? 6.282   -32.980 0.151   1.00 81.65 380  A 1 
ATOM   3122 C CG2   . THR   A 1 380  ? 6.476   -35.142 1.099   1.00 81.27 380  A 1 
ATOM   3123 N N     . ASP   A 1 381  ? 3.262   -31.740 0.572   1.00 90.74 381  A 1 
ATOM   3124 C CA    . ASP   A 1 381  ? 2.640   -30.412 0.665   1.00 89.41 381  A 1 
ATOM   3125 C C     . ASP   A 1 381  ? 1.491   -30.273 -0.352  1.00 88.31 381  A 1 
ATOM   3126 O O     . ASP   A 1 381  ? 1.131   -31.213 -1.068  1.00 82.41 381  A 1 
ATOM   3127 C CB    . ASP   A 1 381  ? 3.727   -29.326 0.494   1.00 86.38 381  A 1 
ATOM   3128 C CG    . ASP   A 1 381  ? 3.404   -27.954 1.126   1.00 87.03 381  A 1 
ATOM   3129 O OD1   . ASP   A 1 381  ? 2.221   -27.602 1.332   1.00 79.95 381  A 1 
ATOM   3130 O OD2   . ASP   A 1 381  ? 4.344   -27.176 1.373   1.00 81.49 381  A 1 
ATOM   3131 N N     . ALA   A 1 382  ? 0.898   -29.093 -0.422  1.00 87.38 382  A 1 
ATOM   3132 C CA    . ALA   A 1 382  ? -0.133  -28.773 -1.395  1.00 84.76 382  A 1 
ATOM   3133 C C     . ALA   A 1 382  ? 0.362   -28.972 -2.840  1.00 85.45 382  A 1 
ATOM   3134 O O     . ALA   A 1 382  ? 1.517   -28.710 -3.178  1.00 82.39 382  A 1 
ATOM   3135 C CB    . ALA   A 1 382  ? -0.617  -27.341 -1.156  1.00 80.71 382  A 1 
ATOM   3136 N N     . LYS   A 1 383  ? -0.558  -29.381 -3.704  1.00 85.65 383  A 1 
ATOM   3137 C CA    . LYS   A 1 383  ? -0.269  -29.686 -5.101  1.00 83.93 383  A 1 
ATOM   3138 C C     . LYS   A 1 383  ? 0.458   -28.536 -5.804  1.00 83.35 383  A 1 
ATOM   3139 O O     . LYS   A 1 383  ? 0.000   -27.395 -5.786  1.00 78.20 383  A 1 
ATOM   3140 C CB    . LYS   A 1 383  ? -1.575  -30.073 -5.811  1.00 81.01 383  A 1 
ATOM   3141 C CG    . LYS   A 1 383  ? -1.291  -30.595 -7.220  1.00 72.98 383  A 1 
ATOM   3142 C CD    . LYS   A 1 383  ? -2.545  -31.169 -7.879  1.00 66.27 383  A 1 
ATOM   3143 C CE    . LYS   A 1 383  ? -2.118  -31.740 -9.229  1.00 58.30 383  A 1 
ATOM   3144 N NZ    . LYS   A 1 383  ? -3.206  -32.483 -9.902  1.00 50.53 383  A 1 
ATOM   3145 N N     . GLY   A 1 384  ? 1.576   -28.865 -6.450  1.00 85.33 384  A 1 
ATOM   3146 C CA    . GLY   A 1 384  ? 2.400   -27.926 -7.212  1.00 85.06 384  A 1 
ATOM   3147 C C     . GLY   A 1 384  ? 3.406   -27.119 -6.390  1.00 87.43 384  A 1 
ATOM   3148 O O     . GLY   A 1 384  ? 4.325   -26.545 -6.974  1.00 84.59 384  A 1 
ATOM   3149 N N     . LYS   A 1 385  ? 3.316   -27.088 -5.063  1.00 87.13 385  A 1 
ATOM   3150 C CA    . LYS   A 1 385  ? 4.315   -26.401 -4.228  1.00 87.77 385  A 1 
ATOM   3151 C C     . LYS   A 1 385  ? 5.701   -27.033 -4.320  1.00 89.74 385  A 1 
ATOM   3152 O O     . LYS   A 1 385  ? 6.684   -26.311 -4.458  1.00 87.64 385  A 1 
ATOM   3153 C CB    . LYS   A 1 385  ? 3.881   -26.397 -2.768  1.00 85.13 385  A 1 
ATOM   3154 C CG    . LYS   A 1 385  ? 3.248   -25.080 -2.322  1.00 80.89 385  A 1 
ATOM   3155 C CD    . LYS   A 1 385  ? 3.061   -25.198 -0.820  1.00 76.78 385  A 1 
ATOM   3156 C CE    . LYS   A 1 385  ? 2.778   -23.904 -0.083  1.00 71.62 385  A 1 
ATOM   3157 N NZ    . LYS   A 1 385  ? 2.941   -24.195 1.362   1.00 65.42 385  A 1 
ATOM   3158 N N     . ALA   A 1 386  ? 5.774   -28.350 -4.267  1.00 89.40 386  A 1 
ATOM   3159 C CA    . ALA   A 1 386  ? 7.037   -29.066 -4.411  1.00 90.58 386  A 1 
ATOM   3160 C C     . ALA   A 1 386  ? 7.645   -28.873 -5.808  1.00 91.50 386  A 1 
ATOM   3161 O O     . ALA   A 1 386  ? 8.849   -28.671 -5.917  1.00 90.07 386  A 1 
ATOM   3162 C CB    . ALA   A 1 386  ? 6.806   -30.540 -4.091  1.00 89.48 386  A 1 
ATOM   3163 N N     . ALA   A 1 387  ? 6.823   -28.835 -6.854  1.00 91.21 387  A 1 
ATOM   3164 C CA    . ALA   A 1 387  ? 7.279   -28.543 -8.214  1.00 90.68 387  A 1 
ATOM   3165 C C     . ALA   A 1 387  ? 7.868   -27.123 -8.337  1.00 91.53 387  A 1 
ATOM   3166 O O     . ALA   A 1 387  ? 8.937   -26.941 -8.921  1.00 89.99 387  A 1 
ATOM   3167 C CB    . ALA   A 1 387  ? 6.103   -28.749 -9.175  1.00 88.84 387  A 1 
ATOM   3168 N N     . ALA   A 1 388  ? 7.212   -26.126 -7.737  1.00 90.64 388  A 1 
ATOM   3169 C CA    . ALA   A 1 388  ? 7.721   -24.756 -7.700  1.00 90.31 388  A 1 
ATOM   3170 C C     . ALA   A 1 388  ? 9.042   -24.661 -6.916  1.00 92.13 388  A 1 
ATOM   3171 O O     . ALA   A 1 388  ? 9.988   -24.034 -7.380  1.00 90.98 388  A 1 
ATOM   3172 C CB    . ALA   A 1 388  ? 6.641   -23.844 -7.111  1.00 88.04 388  A 1 
ATOM   3173 N N     . PHE   A 1 389  ? 9.132   -25.342 -5.774  1.00 92.98 389  A 1 
ATOM   3174 C CA    . PHE   A 1 389  ? 10.365  -25.412 -4.988  1.00 94.10 389  A 1 
ATOM   3175 C C     . PHE   A 1 389  ? 11.498  -26.104 -5.762  1.00 94.66 389  A 1 
ATOM   3176 O O     . PHE   A 1 389  ? 12.618  -25.608 -5.799  1.00 93.74 389  A 1 
ATOM   3177 C CB    . PHE   A 1 389  ? 10.066  -26.124 -3.668  1.00 93.79 389  A 1 
ATOM   3178 C CG    . PHE   A 1 389  ? 11.188  -26.024 -2.661  1.00 94.46 389  A 1 
ATOM   3179 C CD1   . PHE   A 1 389  ? 12.238  -26.955 -2.665  1.00 91.46 389  A 1 
ATOM   3180 C CD2   . PHE   A 1 389  ? 11.189  -24.985 -1.711  1.00 91.23 389  A 1 
ATOM   3181 C CE1   . PHE   A 1 389  ? 13.284  -26.845 -1.732  1.00 90.38 389  A 1 
ATOM   3182 C CE2   . PHE   A 1 389  ? 12.229  -24.876 -0.776  1.00 90.20 389  A 1 
ATOM   3183 C CZ    . PHE   A 1 389  ? 13.280  -25.805 -0.790  1.00 92.52 389  A 1 
ATOM   3184 N N     . ALA   A 1 390  ? 11.193  -27.205 -6.438  1.00 94.07 390  A 1 
ATOM   3185 C CA    . ALA   A 1 390  ? 12.148  -27.946 -7.258  1.00 94.12 390  A 1 
ATOM   3186 C C     . ALA   A 1 390  ? 12.728  -27.088 -8.391  1.00 94.34 390  A 1 
ATOM   3187 O O     . ALA   A 1 390  ? 13.925  -27.158 -8.666  1.00 92.99 390  A 1 
ATOM   3188 C CB    . ALA   A 1 390  ? 11.450  -29.191 -7.809  1.00 93.23 390  A 1 
ATOM   3189 N N     . LYS   A 1 391  ? 11.913  -26.233 -8.998  1.00 93.37 391  A 1 
ATOM   3190 C CA    . LYS   A 1 391  ? 12.364  -25.304 -10.039 1.00 92.75 391  A 1 
ATOM   3191 C C     . LYS   A 1 391  ? 13.415  -24.326 -9.497  1.00 93.32 391  A 1 
ATOM   3192 O O     . LYS   A 1 391  ? 14.456  -24.154 -10.118 1.00 91.62 391  A 1 
ATOM   3193 C CB    . LYS   A 1 391  ? 11.150  -24.590 -10.650 1.00 91.26 391  A 1 
ATOM   3194 C CG    . LYS   A 1 391  ? 11.509  -23.948 -12.001 1.00 79.98 391  A 1 
ATOM   3195 C CD    . LYS   A 1 391  ? 10.277  -23.319 -12.670 1.00 77.00 391  A 1 
ATOM   3196 C CE    . LYS   A 1 391  ? 10.665  -22.837 -14.071 1.00 65.29 391  A 1 
ATOM   3197 N NZ    . LYS   A 1 391  ? 9.522   -22.287 -14.829 1.00 59.31 391  A 1 
ATOM   3198 N N     . VAL   A 1 392  ? 13.184  -23.751 -8.333  1.00 94.03 392  A 1 
ATOM   3199 C CA    . VAL   A 1 392  ? 14.148  -22.844 -7.676  1.00 94.01 392  A 1 
ATOM   3200 C C     . VAL   A 1 392  ? 15.407  -23.598 -7.242  1.00 94.15 392  A 1 
ATOM   3201 O O     . VAL   A 1 392  ? 16.517  -23.091 -7.385  1.00 92.77 392  A 1 
ATOM   3202 C CB    . VAL   A 1 392  ? 13.498  -22.117 -6.486  1.00 93.38 392  A 1 
ATOM   3203 C CG1   . VAL   A 1 392  ? 14.445  -21.086 -5.870  1.00 89.47 392  A 1 
ATOM   3204 C CG2   . VAL   A 1 392  ? 12.228  -21.371 -6.906  1.00 90.27 392  A 1 
ATOM   3205 N N     . LEU   A 1 393  ? 15.263  -24.841 -6.809  1.00 94.44 393  A 1 
ATOM   3206 C CA    . LEU   A 1 393  ? 16.383  -25.692 -6.400  1.00 94.14 393  A 1 
ATOM   3207 C C     . LEU   A 1 393  ? 17.379  -25.981 -7.537  1.00 93.86 393  A 1 
ATOM   3208 O O     . LEU   A 1 393  ? 18.522  -26.339 -7.263  1.00 92.30 393  A 1 
ATOM   3209 C CB    . LEU   A 1 393  ? 15.808  -26.986 -5.794  1.00 93.36 393  A 1 
ATOM   3210 C CG    . LEU   A 1 393  ? 16.841  -27.898 -5.107  1.00 91.97 393  A 1 
ATOM   3211 C CD1   . LEU   A 1 393  ? 17.446  -27.263 -3.862  1.00 88.75 393  A 1 
ATOM   3212 C CD2   . LEU   A 1 393  ? 16.177  -29.209 -4.692  1.00 88.18 393  A 1 
ATOM   3213 N N     . THR   A 1 394  ? 16.990  -25.798 -8.798  1.00 94.09 394  A 1 
ATOM   3214 C CA    . THR   A 1 394  ? 17.903  -25.970 -9.946  1.00 93.04 394  A 1 
ATOM   3215 C C     . THR   A 1 394  ? 19.131  -25.065 -9.858  1.00 92.89 394  A 1 
ATOM   3216 O O     . THR   A 1 394  ? 20.238  -25.529 -10.132 1.00 90.36 394  A 1 
ATOM   3217 C CB    . THR   A 1 394  ? 17.204  -25.749 -11.295 1.00 92.12 394  A 1 
ATOM   3218 O OG1   . THR   A 1 394  ? 16.609  -24.486 -11.382 1.00 79.46 394  A 1 
ATOM   3219 C CG2   . THR   A 1 394  ? 16.130  -26.797 -11.572 1.00 78.06 394  A 1 
ATOM   3220 N N     . THR   A 1 395  ? 18.966  -23.828 -9.392  1.00 92.78 395  A 1 
ATOM   3221 C CA    . THR   A 1 395  ? 20.054  -22.850 -9.217  1.00 92.14 395  A 1 
ATOM   3222 C C     . THR   A 1 395  ? 20.364  -22.546 -7.751  1.00 91.60 395  A 1 
ATOM   3223 O O     . THR   A 1 395  ? 21.438  -22.037 -7.450  1.00 88.23 395  A 1 
ATOM   3224 C CB    . THR   A 1 395  ? 19.741  -21.553 -9.972  1.00 91.50 395  A 1 
ATOM   3225 O OG1   . THR   A 1 395  ? 18.470  -21.061 -9.596  1.00 83.78 395  A 1 
ATOM   3226 C CG2   . THR   A 1 395  ? 19.710  -21.778 -11.480 1.00 83.67 395  A 1 
ATOM   3227 N N     . GLY   A 1 396  ? 19.478  -22.906 -6.829  1.00 90.74 396  A 1 
ATOM   3228 C CA    . GLY   A 1 396  ? 19.662  -22.688 -5.396  1.00 90.06 396  A 1 
ATOM   3229 C C     . GLY   A 1 396  ? 20.850  -23.463 -4.817  1.00 90.81 396  A 1 
ATOM   3230 O O     . GLY   A 1 396  ? 21.048  -24.643 -5.116  1.00 88.18 396  A 1 
ATOM   3231 N N     . ASN   A 1 397  ? 21.619  -22.792 -3.952  1.00 91.07 397  A 1 
ATOM   3232 C CA    . ASN   A 1 397  ? 22.805  -23.337 -3.283  1.00 90.32 397  A 1 
ATOM   3233 C C     . ASN   A 1 397  ? 22.592  -23.533 -1.777  1.00 91.38 397  A 1 
ATOM   3234 O O     . ASN   A 1 397  ? 23.310  -24.311 -1.153  1.00 87.39 397  A 1 
ATOM   3235 C CB    . ASN   A 1 397  ? 23.998  -22.409 -3.549  1.00 86.93 397  A 1 
ATOM   3236 C CG    . ASN   A 1 397  ? 24.266  -22.237 -5.032  1.00 82.40 397  A 1 
ATOM   3237 O OD1   . ASN   A 1 397  ? 24.684  -23.151 -5.723  1.00 71.60 397  A 1 
ATOM   3238 N ND2   . ASN   A 1 397  ? 24.003  -21.058 -5.553  1.00 70.94 397  A 1 
ATOM   3239 N N     . TYR   A 1 398  ? 21.612  -22.846 -1.211  1.00 90.24 398  A 1 
ATOM   3240 C CA    . TYR   A 1 398  ? 21.249  -22.922 0.200   1.00 90.84 398  A 1 
ATOM   3241 C C     . TYR   A 1 398  ? 19.738  -23.097 0.353   1.00 91.95 398  A 1 
ATOM   3242 O O     . TYR   A 1 398  ? 18.938  -22.526 -0.387  1.00 90.44 398  A 1 
ATOM   3243 C CB    . TYR   A 1 398  ? 21.739  -21.680 0.947   1.00 88.40 398  A 1 
ATOM   3244 C CG    . TYR   A 1 398  ? 23.248  -21.563 1.033   1.00 86.39 398  A 1 
ATOM   3245 C CD1   . TYR   A 1 398  ? 23.935  -22.039 2.163   1.00 81.80 398  A 1 
ATOM   3246 C CD2   . TYR   A 1 398  ? 23.978  -20.974 -0.022  1.00 82.17 398  A 1 
ATOM   3247 C CE1   . TYR   A 1 398  ? 25.331  -21.921 2.253   1.00 79.33 398  A 1 
ATOM   3248 C CE2   . TYR   A 1 398  ? 25.377  -20.855 0.053   1.00 79.12 398  A 1 
ATOM   3249 C CZ    . TYR   A 1 398  ? 26.049  -21.328 1.198   1.00 81.32 398  A 1 
ATOM   3250 O OH    . TYR   A 1 398  ? 27.412  -21.206 1.279   1.00 76.38 398  A 1 
ATOM   3251 N N     . VAL   A 1 399  ? 19.367  -23.889 1.348   1.00 92.59 399  A 1 
ATOM   3252 C CA    . VAL   A 1 399  ? 17.974  -24.098 1.750   1.00 93.23 399  A 1 
ATOM   3253 C C     . VAL   A 1 399  ? 17.861  -23.821 3.241   1.00 93.12 399  A 1 
ATOM   3254 O O     . VAL   A 1 399  ? 18.656  -24.322 4.034   1.00 91.56 399  A 1 
ATOM   3255 C CB    . VAL   A 1 399  ? 17.501  -25.521 1.397   1.00 92.64 399  A 1 
ATOM   3256 C CG1   . VAL   A 1 399  ? 16.104  -25.824 1.950   1.00 88.20 399  A 1 
ATOM   3257 C CG2   . VAL   A 1 399  ? 17.444  -25.716 -0.123  1.00 88.92 399  A 1 
ATOM   3258 N N     . THR   A 1 400  ? 16.874  -23.043 3.634   1.00 92.52 400  A 1 
ATOM   3259 C CA    . THR   A 1 400  ? 16.561  -22.829 5.048   1.00 91.72 400  A 1 
ATOM   3260 C C     . THR   A 1 400  ? 15.613  -23.920 5.530   1.00 92.22 400  A 1 
ATOM   3261 O O     . THR   A 1 400  ? 14.530  -24.095 4.967   1.00 91.30 400  A 1 
ATOM   3262 C CB    . THR   A 1 400  ? 15.962  -21.440 5.288   1.00 89.98 400  A 1 
ATOM   3263 O OG1   . THR   A 1 400  ? 16.778  -20.438 4.733   1.00 81.55 400  A 1 
ATOM   3264 C CG2   . THR   A 1 400  ? 15.836  -21.129 6.777   1.00 80.33 400  A 1 
ATOM   3265 N N     . VAL   A 1 401  ? 16.014  -24.625 6.574   1.00 93.25 401  A 1 
ATOM   3266 C CA    . VAL   A 1 401  ? 15.204  -25.647 7.252   1.00 92.51 401  A 1 
ATOM   3267 C C     . VAL   A 1 401  ? 14.599  -25.039 8.515   1.00 90.85 401  A 1 
ATOM   3268 O O     . VAL   A 1 401  ? 15.300  -24.377 9.276   1.00 87.73 401  A 1 
ATOM   3269 C CB    . VAL   A 1 401  ? 16.045  -26.895 7.582   1.00 92.09 401  A 1 
ATOM   3270 C CG1   . VAL   A 1 401  ? 15.182  -28.006 8.178   1.00 86.36 401  A 1 
ATOM   3271 C CG2   . VAL   A 1 401  ? 16.736  -27.459 6.333   1.00 87.34 401  A 1 
ATOM   3272 N N     . ASP   A 1 402  ? 13.311  -25.277 8.736   1.00 91.19 402  A 1 
ATOM   3273 C CA    . ASP   A 1 402  ? 12.575  -24.858 9.934   1.00 87.78 402  A 1 
ATOM   3274 C C     . ASP   A 1 402  ? 12.734  -23.360 10.289  1.00 84.97 402  A 1 
ATOM   3275 O O     . ASP   A 1 402  ? 13.067  -22.989 11.406  1.00 73.82 402  A 1 
ATOM   3276 C CB    . ASP   A 1 402  ? 12.893  -25.811 11.096  1.00 84.16 402  A 1 
ATOM   3277 C CG    . ASP   A 1 402  ? 11.785  -25.855 12.155  1.00 81.61 402  A 1 
ATOM   3278 O OD1   . ASP   A 1 402  ? 10.607  -25.655 11.772  1.00 73.73 402  A 1 
ATOM   3279 O OD2   . ASP   A 1 402  ? 12.099  -26.207 13.309  1.00 74.75 402  A 1 
ATOM   3280 N N     . GLU   A 1 403  ? 12.499  -22.511 9.294   1.00 86.14 403  A 1 
ATOM   3281 C CA    . GLU   A 1 403  ? 12.567  -21.038 9.357   1.00 83.69 403  A 1 
ATOM   3282 C C     . GLU   A 1 403  ? 13.964  -20.402 9.537   1.00 83.48 403  A 1 
ATOM   3283 O O     . GLU   A 1 403  ? 14.184  -19.334 8.967   1.00 76.33 403  A 1 
ATOM   3284 C CB    . GLU   A 1 403  ? 11.578  -20.464 10.398  1.00 79.74 403  A 1 
ATOM   3285 C CG    . GLU   A 1 403  ? 10.089  -20.725 10.084  1.00 72.68 403  A 1 
ATOM   3286 C CD    . GLU   A 1 403  ? 9.501   -19.755 9.036   1.00 67.11 403  A 1 
ATOM   3287 O OE1   . GLU   A 1 403  ? 8.552   -20.167 8.325   1.00 61.15 403  A 1 
ATOM   3288 O OE2   . GLU   A 1 403  ? 9.968   -18.604 8.920   1.00 60.72 403  A 1 
ATOM   3289 N N     . ASP   A 1 404  ? 14.889  -21.016 10.272  1.00 84.77 404  A 1 
ATOM   3290 C CA    . ASP   A 1 404  ? 16.120  -20.336 10.719  1.00 84.12 404  A 1 
ATOM   3291 C C     . ASP   A 1 404  ? 17.431  -21.081 10.405  1.00 86.18 404  A 1 
ATOM   3292 O O     . ASP   A 1 404  ? 18.504  -20.481 10.424  1.00 81.65 404  A 1 
ATOM   3293 C CB    . ASP   A 1 404  ? 16.002  -20.041 12.228  1.00 78.52 404  A 1 
ATOM   3294 C CG    . ASP   A 1 404  ? 14.872  -19.063 12.598  1.00 69.86 404  A 1 
ATOM   3295 O OD1   . ASP   A 1 404  ? 14.550  -18.159 11.785  1.00 61.20 404  A 1 
ATOM   3296 O OD2   . ASP   A 1 404  ? 14.356  -19.189 13.728  1.00 63.15 404  A 1 
ATOM   3297 N N     . ILE   A 1 405  ? 17.380  -22.370 10.097  1.00 86.57 405  A 1 
ATOM   3298 C CA    . ILE   A 1 405  ? 18.580  -23.187 9.887   1.00 88.05 405  A 1 
ATOM   3299 C C     . ILE   A 1 405  ? 18.979  -23.140 8.408   1.00 89.73 405  A 1 
ATOM   3300 O O     . ILE   A 1 405  ? 18.428  -23.866 7.587   1.00 88.21 405  A 1 
ATOM   3301 C CB    . ILE   A 1 405  ? 18.391  -24.632 10.402  1.00 86.72 405  A 1 
ATOM   3302 C CG1   . ILE   A 1 405  ? 17.823  -24.658 11.843  1.00 83.59 405  A 1 
ATOM   3303 C CG2   . ILE   A 1 405  ? 19.742  -25.365 10.347  1.00 82.89 405  A 1 
ATOM   3304 C CD1   . ILE   A 1 405  ? 17.465  -26.066 12.336  1.00 77.53 405  A 1 
ATOM   3305 N N     . ILE   A 1 406  ? 19.960  -22.308 8.067   1.00 89.05 406  A 1 
ATOM   3306 C CA    . ILE   A 1 406  ? 20.487  -22.195 6.702   1.00 88.75 406  A 1 
ATOM   3307 C C     . ILE   A 1 406  ? 21.461  -23.345 6.443   1.00 89.23 406  A 1 
ATOM   3308 O O     . ILE   A 1 406  ? 22.445  -23.511 7.163   1.00 87.13 406  A 1 
ATOM   3309 C CB    . ILE   A 1 406  ? 21.124  -20.813 6.451   1.00 86.04 406  A 1 
ATOM   3310 C CG1   . ILE   A 1 406  ? 20.130  -19.672 6.792   1.00 81.56 406  A 1 
ATOM   3311 C CG2   . ILE   A 1 406  ? 21.576  -20.720 4.981   1.00 80.59 406  A 1 
ATOM   3312 C CD1   . ILE   A 1 406  ? 20.741  -18.266 6.727   1.00 74.82 406  A 1 
ATOM   3313 N N     . CYS   A 1 407  ? 21.196  -24.140 5.408   1.00 91.89 407  A 1 
ATOM   3314 C CA    . CYS   A 1 407  ? 21.944  -25.344 5.079   1.00 91.51 407  A 1 
ATOM   3315 C C     . CYS   A 1 407  ? 22.420  -25.304 3.627   1.00 91.96 407  A 1 
ATOM   3316 O O     . CYS   A 1 407  ? 21.624  -25.058 2.720   1.00 90.28 407  A 1 
ATOM   3317 C CB    . CYS   A 1 407  ? 21.060  -26.569 5.329   1.00 89.58 407  A 1 
ATOM   3318 S SG    . CYS   A 1 407  ? 20.507  -26.640 7.061   1.00 85.81 407  A 1 
ATOM   3319 N N     . LYS   A 1 408  ? 23.691  -25.606 3.400   1.00 91.89 408  A 1 
ATOM   3320 C CA    . LYS   A 1 408  ? 24.245  -25.719 2.048   1.00 92.08 408  A 1 
ATOM   3321 C C     . LYS   A 1 408  ? 23.717  -26.979 1.361   1.00 92.95 408  A 1 
ATOM   3322 O O     . LYS   A 1 408  ? 23.644  -28.042 1.979   1.00 91.82 408  A 1 
ATOM   3323 C CB    . LYS   A 1 408  ? 25.781  -25.664 2.096   1.00 90.31 408  A 1 
ATOM   3324 C CG    . LYS   A 1 408  ? 26.399  -25.502 0.692   1.00 84.47 408  A 1 
ATOM   3325 C CD    . LYS   A 1 408  ? 27.906  -25.191 0.748   1.00 79.44 408  A 1 
ATOM   3326 C CE    . LYS   A 1 408  ? 28.416  -24.897 -0.669  1.00 70.18 408  A 1 
ATOM   3327 N NZ    . LYS   A 1 408  ? 29.741  -24.212 -0.698  1.00 63.30 408  A 1 
ATOM   3328 N N     . VAL   A 1 409  ? 23.392  -26.873 0.080   1.00 93.26 409  A 1 
ATOM   3329 C CA    . VAL   A 1 409  ? 22.992  -28.014 -0.751  1.00 93.61 409  A 1 
ATOM   3330 C C     . VAL   A 1 409  ? 24.234  -28.819 -1.143  1.00 93.36 409  A 1 
ATOM   3331 O O     . VAL   A 1 409  ? 25.162  -28.282 -1.740  1.00 91.79 409  A 1 
ATOM   3332 C CB    . VAL   A 1 409  ? 22.212  -27.550 -1.992  1.00 93.00 409  A 1 
ATOM   3333 C CG1   . VAL   A 1 409  ? 21.805  -28.731 -2.871  1.00 88.87 409  A 1 
ATOM   3334 C CG2   . VAL   A 1 409  ? 20.933  -26.793 -1.603  1.00 88.93 409  A 1 
ATOM   3335 N N     . ILE   A 1 410  ? 24.236  -30.113 -0.842  1.00 94.29 410  A 1 
ATOM   3336 C CA    . ILE   A 1 410  ? 25.316  -31.044 -1.208  1.00 93.89 410  A 1 
ATOM   3337 C C     . ILE   A 1 410  ? 24.964  -31.794 -2.496  1.00 94.41 410  A 1 
ATOM   3338 O O     . ILE   A 1 410  ? 25.787  -31.932 -3.396  1.00 91.70 410  A 1 
ATOM   3339 C CB    . ILE   A 1 410  ? 25.593  -32.042 -0.064  1.00 92.10 410  A 1 
ATOM   3340 C CG1   . ILE   A 1 410  ? 25.905  -31.307 1.261   1.00 85.58 410  A 1 
ATOM   3341 C CG2   . ILE   A 1 410  ? 26.754  -32.980 -0.445  1.00 81.60 410  A 1 
ATOM   3342 C CD1   . ILE   A 1 410  ? 26.055  -32.261 2.448   1.00 74.06 410  A 1 
ATOM   3343 N N     . ARG   A 1 411  ? 23.743  -32.307 -2.578  1.00 94.72 411  A 1 
ATOM   3344 C CA    . ARG   A 1 411  ? 23.186  -32.987 -3.751  1.00 94.92 411  A 1 
ATOM   3345 C C     . ARG   A 1 411  ? 21.726  -32.629 -3.924  1.00 95.18 411  A 1 
ATOM   3346 O O     . ARG   A 1 411  ? 21.021  -32.406 -2.942  1.00 92.63 411  A 1 
ATOM   3347 C CB    . ARG   A 1 411  ? 23.329  -34.510 -3.611  1.00 92.49 411  A 1 
ATOM   3348 C CG    . ARG   A 1 411  ? 24.600  -35.037 -4.268  1.00 81.83 411  A 1 
ATOM   3349 C CD    . ARG   A 1 411  ? 24.694  -36.545 -4.137  1.00 79.37 411  A 1 
ATOM   3350 N NE    . ARG   A 1 411  ? 26.087  -36.998 -4.078  1.00 69.87 411  A 1 
ATOM   3351 C CZ    . ARG   A 1 411  ? 26.496  -38.232 -3.854  1.00 62.76 411  A 1 
ATOM   3352 N NH1   . ARG   A 1 411  ? 25.654  -39.224 -3.774  1.00 56.40 411  A 1 
ATOM   3353 N NH2   . ARG   A 1 411  ? 27.763  -38.469 -3.690  1.00 55.32 411  A 1 
ATOM   3354 N N     . LYS   A 1 412  ? 21.288  -32.642 -5.184  1.00 95.12 412  A 1 
ATOM   3355 C CA    . LYS   A 1 412  ? 19.895  -32.419 -5.550  1.00 94.54 412  A 1 
ATOM   3356 C C     . LYS   A 1 412  ? 19.511  -33.320 -6.717  1.00 95.18 412  A 1 
ATOM   3357 O O     . LYS   A 1 412  ? 20.226  -33.361 -7.712  1.00 92.55 412  A 1 
ATOM   3358 C CB    . LYS   A 1 412  ? 19.650  -30.918 -5.830  1.00 90.25 412  A 1 
ATOM   3359 C CG    . LYS   A 1 412  ? 20.651  -30.242 -6.790  1.00 87.54 412  A 1 
ATOM   3360 C CD    . LYS   A 1 412  ? 20.462  -28.719 -6.785  1.00 88.01 412  A 1 
ATOM   3361 C CE    . LYS   A 1 412  ? 21.509  -27.982 -7.617  1.00 83.71 412  A 1 
ATOM   3362 N NZ    . LYS   A 1 412  ? 21.403  -26.502 -7.467  1.00 80.93 412  A 1 
ATOM   3363 N N     . ASP   A 1 413  ? 18.392  -34.011 -6.568  1.00 95.28 413  A 1 
ATOM   3364 C CA    . ASP   A 1 413  ? 17.688  -34.712 -7.639  1.00 95.16 413  A 1 
ATOM   3365 C C     . ASP   A 1 413  ? 16.356  -34.001 -7.851  1.00 95.51 413  A 1 
ATOM   3366 O O     . ASP   A 1 413  ? 15.596  -33.810 -6.896  1.00 93.08 413  A 1 
ATOM   3367 C CB    . ASP   A 1 413  ? 17.462  -36.188 -7.281  1.00 93.16 413  A 1 
ATOM   3368 C CG    . ASP   A 1 413  ? 18.725  -37.042 -7.328  1.00 83.18 413  A 1 
ATOM   3369 O OD1   . ASP   A 1 413  ? 19.515  -36.866 -8.278  1.00 75.90 413  A 1 
ATOM   3370 O OD2   . ASP   A 1 413  ? 18.869  -37.900 -6.429  1.00 75.68 413  A 1 
ATOM   3371 N N     . ILE   A 1 414  ? 16.089  -33.578 -9.078  1.00 95.11 414  A 1 
ATOM   3372 C CA    . ILE   A 1 414  ? 14.927  -32.755 -9.422  1.00 95.03 414  A 1 
ATOM   3373 C C     . ILE   A 1 414  ? 14.170  -33.431 -10.558 1.00 95.07 414  A 1 
ATOM   3374 O O     . ILE   A 1 414  ? 14.772  -33.854 -11.545 1.00 92.37 414  A 1 
ATOM   3375 C CB    . ILE   A 1 414  ? 15.364  -31.319 -9.785  1.00 93.11 414  A 1 
ATOM   3376 C CG1   . ILE   A 1 414  ? 16.074  -30.646 -8.586  1.00 88.92 414  A 1 
ATOM   3377 C CG2   . ILE   A 1 414  ? 14.160  -30.473 -10.235 1.00 88.24 414  A 1 
ATOM   3378 C CD1   . ILE   A 1 414  ? 16.799  -29.349 -8.945  1.00 83.73 414  A 1 
ATOM   3379 N N     . TRP   A 1 415  ? 12.854  -33.507 -10.425 1.00 94.36 415  A 1 
ATOM   3380 C CA    . TRP   A 1 415  ? 11.938  -33.965 -11.459 1.00 93.73 415  A 1 
ATOM   3381 C C     . TRP   A 1 415  ? 10.731  -33.028 -11.539 1.00 93.50 415  A 1 
ATOM   3382 O O     . TRP   A 1 415  ? 10.647  -32.037 -10.815 1.00 90.86 415  A 1 
ATOM   3383 C CB    . TRP   A 1 415  ? 11.559  -35.431 -11.206 1.00 91.76 415  A 1 
ATOM   3384 C CG    . TRP   A 1 415  ? 10.859  -35.706 -9.908  1.00 91.04 415  A 1 
ATOM   3385 C CD1   . TRP   A 1 415  ? 9.522   -35.753 -9.724  1.00 84.17 415  A 1 
ATOM   3386 C CD2   . TRP   A 1 415  ? 11.457  -35.992 -8.601  1.00 88.98 415  A 1 
ATOM   3387 N NE1   . TRP   A 1 415  ? 9.243   -36.051 -8.391  1.00 82.26 415  A 1 
ATOM   3388 C CE2   . TRP   A 1 415  ? 10.399  -36.203 -7.675  1.00 86.83 415  A 1 
ATOM   3389 C CE3   . TRP   A 1 415  ? 12.782  -36.099 -8.135  1.00 82.81 415  A 1 
ATOM   3390 C CZ2   . TRP   A 1 415  ? 10.647  -36.506 -6.311  1.00 84.35 415  A 1 
ATOM   3391 C CZ3   . TRP   A 1 415  ? 13.028  -36.398 -6.776  1.00 80.37 415  A 1 
ATOM   3392 C CH2   . TRP   A 1 415  ? 11.975  -36.599 -5.880  1.00 81.43 415  A 1 
ATOM   3393 N N     . GLU   A 1 416  ? 9.807   -33.306 -12.440 1.00 92.86 416  A 1 
ATOM   3394 C CA    . GLU   A 1 416  ? 8.728   -32.380 -12.794 1.00 91.26 416  A 1 
ATOM   3395 C C     . GLU   A 1 416  ? 7.823   -31.992 -11.605 1.00 90.83 416  A 1 
ATOM   3396 O O     . GLU   A 1 416  ? 7.440   -30.833 -11.465 1.00 85.75 416  A 1 
ATOM   3397 C CB    . GLU   A 1 416  ? 7.933   -33.043 -13.929 1.00 88.36 416  A 1 
ATOM   3398 C CG    . GLU   A 1 416  ? 7.140   -32.041 -14.768 1.00 77.37 416  A 1 
ATOM   3399 C CD    . GLU   A 1 416  ? 6.440   -32.699 -15.965 1.00 70.06 416  A 1 
ATOM   3400 O OE1   . GLU   A 1 416  ? 6.004   -31.938 -16.857 1.00 62.52 416  A 1 
ATOM   3401 O OE2   . GLU   A 1 416  ? 6.331   -33.941 -15.984 1.00 62.40 416  A 1 
ATOM   3402 N N     . ASN   A 1 417  ? 7.532   -32.946 -10.713 1.00 92.21 417  A 1 
ATOM   3403 C CA    . ASN   A 1 417  ? 6.591   -32.753 -9.607  1.00 91.63 417  A 1 
ATOM   3404 C C     . ASN   A 1 417  ? 7.236   -32.759 -8.215  1.00 92.47 417  A 1 
ATOM   3405 O O     . ASN   A 1 417  ? 6.525   -32.708 -7.210  1.00 87.34 417  A 1 
ATOM   3406 C CB    . ASN   A 1 417  ? 5.475   -33.800 -9.727  1.00 87.95 417  A 1 
ATOM   3407 C CG    . ASN   A 1 417  ? 4.620   -33.588 -10.965 1.00 82.24 417  A 1 
ATOM   3408 O OD1   . ASN   A 1 417  ? 4.347   -32.489 -11.397 1.00 70.20 417  A 1 
ATOM   3409 N ND2   . ASN   A 1 417  ? 4.138   -34.657 -11.557 1.00 70.94 417  A 1 
ATOM   3410 N N     . GLY   A 1 418  ? 8.561   -32.828 -8.133  1.00 93.49 418  A 1 
ATOM   3411 C CA    . GLY   A 1 418  ? 9.209   -32.935 -6.835  1.00 94.01 418  A 1 
ATOM   3412 C C     . GLY   A 1 418  ? 10.726  -32.906 -6.879  1.00 95.27 418  A 1 
ATOM   3413 O O     . GLY   A 1 418  ? 11.356  -32.708 -7.919  1.00 93.36 418  A 1 
ATOM   3414 N N     . PHE   A 1 419  ? 11.298  -33.096 -5.705  1.00 95.56 419  A 1 
ATOM   3415 C CA    . PHE   A 1 419  ? 12.736  -33.061 -5.521  1.00 95.73 419  A 1 
ATOM   3416 C C     . PHE   A 1 419  ? 13.173  -33.968 -4.377  1.00 96.05 419  A 1 
ATOM   3417 O O     . PHE   A 1 419  ? 12.425  -34.235 -3.433  1.00 94.96 419  A 1 
ATOM   3418 C CB    . PHE   A 1 419  ? 13.196  -31.616 -5.274  1.00 94.64 419  A 1 
ATOM   3419 C CG    . PHE   A 1 419  ? 12.673  -31.013 -3.988  1.00 95.84 419  A 1 
ATOM   3420 C CD1   . PHE   A 1 419  ? 11.387  -30.439 -3.941  1.00 93.14 419  A 1 
ATOM   3421 C CD2   . PHE   A 1 419  ? 13.439  -31.072 -2.809  1.00 92.92 419  A 1 
ATOM   3422 C CE1   . PHE   A 1 419  ? 10.870  -29.951 -2.734  1.00 91.62 419  A 1 
ATOM   3423 C CE2   . PHE   A 1 419  ? 12.925  -30.584 -1.595  1.00 91.64 419  A 1 
ATOM   3424 C CZ    . PHE   A 1 419  ? 11.635  -30.029 -1.558  1.00 93.77 419  A 1 
ATOM   3425 N N     . LYS   A 1 420  ? 14.432  -34.376 -4.442  1.00 95.82 420  A 1 
ATOM   3426 C CA    . LYS   A 1 420  ? 15.174  -34.942 -3.326  1.00 95.92 420  A 1 
ATOM   3427 C C     . LYS   A 1 420  ? 16.425  -34.103 -3.126  1.00 95.81 420  A 1 
ATOM   3428 O O     . LYS   A 1 420  ? 17.140  -33.832 -4.087  1.00 93.92 420  A 1 
ATOM   3429 C CB    . LYS   A 1 420  ? 15.473  -36.408 -3.628  1.00 94.63 420  A 1 
ATOM   3430 C CG    . LYS   A 1 420  ? 16.123  -37.135 -2.451  1.00 88.76 420  A 1 
ATOM   3431 C CD    . LYS   A 1 420  ? 16.428  -38.573 -2.880  1.00 87.05 420  A 1 
ATOM   3432 C CE    . LYS   A 1 420  ? 17.115  -39.326 -1.754  1.00 76.43 420  A 1 
ATOM   3433 N NZ    . LYS   A 1 420  ? 17.535  -40.673 -2.199  1.00 70.61 420  A 1 
ATOM   3434 N N     . VAL   A 1 421  ? 16.693  -33.687 -1.903  1.00 95.39 421  A 1 
ATOM   3435 C CA    . VAL   A 1 421  ? 17.832  -32.819 -1.602  1.00 95.39 421  A 1 
ATOM   3436 C C     . VAL   A 1 421  ? 18.586  -33.332 -0.385  1.00 95.48 421  A 1 
ATOM   3437 O O     . VAL   A 1 421  ? 17.985  -33.728 0.614   1.00 94.50 421  A 1 
ATOM   3438 C CB    . VAL   A 1 421  ? 17.381  -31.348 -1.483  1.00 94.01 421  A 1 
ATOM   3439 C CG1   . VAL   A 1 421  ? 16.506  -31.060 -0.256  1.00 87.52 421  A 1 
ATOM   3440 C CG2   . VAL   A 1 421  ? 18.581  -30.408 -1.474  1.00 88.23 421  A 1 
ATOM   3441 N N     . VAL   A 1 422  ? 19.909  -33.334 -0.483  1.00 95.70 422  A 1 
ATOM   3442 C CA    . VAL   A 1 422  ? 20.818  -33.601 0.634   1.00 95.42 422  A 1 
ATOM   3443 C C     . VAL   A 1 422  ? 21.399  -32.269 1.087   1.00 95.37 422  A 1 
ATOM   3444 O O     . VAL   A 1 422  ? 22.032  -31.569 0.291   1.00 93.77 422  A 1 
ATOM   3445 C CB    . VAL   A 1 422  ? 21.928  -34.596 0.258   1.00 94.33 422  A 1 
ATOM   3446 C CG1   . VAL   A 1 422  ? 22.758  -34.965 1.487   1.00 88.89 422  A 1 
ATOM   3447 C CG2   . VAL   A 1 422  ? 21.357  -35.892 -0.330  1.00 89.98 422  A 1 
ATOM   3448 N N     . LEU   A 1 423  ? 21.181  -31.930 2.346   1.00 95.17 423  A 1 
ATOM   3449 C CA    . LEU   A 1 423  ? 21.604  -30.671 2.942   1.00 94.91 423  A 1 
ATOM   3450 C C     . LEU   A 1 423  ? 22.657  -30.909 4.022   1.00 94.70 423  A 1 
ATOM   3451 O O     . LEU   A 1 423  ? 22.539  -31.841 4.820   1.00 93.08 423  A 1 
ATOM   3452 C CB    . LEU   A 1 423  ? 20.388  -29.932 3.532   1.00 93.92 423  A 1 
ATOM   3453 C CG    . LEU   A 1 423  ? 19.272  -29.584 2.529   1.00 92.92 423  A 1 
ATOM   3454 C CD1   . LEU   A 1 423  ? 18.141  -28.860 3.254   1.00 89.55 423  A 1 
ATOM   3455 C CD2   . LEU   A 1 423  ? 19.773  -28.680 1.402   1.00 90.03 423  A 1 
ATOM   3456 N N     . LEU   A 1 424  ? 23.648  -30.026 4.081   1.00 94.11 424  A 1 
ATOM   3457 C CA    . LEU   A 1 424  ? 24.568  -29.935 5.210   1.00 93.02 424  A 1 
ATOM   3458 C C     . LEU   A 1 424  ? 23.825  -29.301 6.393   1.00 92.02 424  A 1 
ATOM   3459 O O     . LEU   A 1 424  ? 23.717  -28.078 6.488   1.00 88.36 424  A 1 
ATOM   3460 C CB    . LEU   A 1 424  ? 25.816  -29.141 4.788   1.00 91.56 424  A 1 
ATOM   3461 C CG    . LEU   A 1 424  ? 27.017  -29.434 5.707   1.00 85.70 424  A 1 
ATOM   3462 C CD1   . LEU   A 1 424  ? 27.911  -30.501 5.087   1.00 78.29 424  A 1 
ATOM   3463 C CD2   . LEU   A 1 424  ? 27.866  -28.188 5.923   1.00 77.25 424  A 1 
ATOM   3464 N N     . CYS   A 1 425  ? 23.288  -30.147 7.256   1.00 92.15 425  A 1 
ATOM   3465 C CA    . CYS   A 1 425  ? 22.368  -29.752 8.314   1.00 90.78 425  A 1 
ATOM   3466 C C     . CYS   A 1 425  ? 22.673  -30.531 9.600   1.00 91.05 425  A 1 
ATOM   3467 O O     . CYS   A 1 425  ? 23.024  -31.716 9.524   1.00 87.40 425  A 1 
ATOM   3468 C CB    . CYS   A 1 425  ? 20.940  -30.014 7.798   1.00 86.17 425  A 1 
ATOM   3469 S SG    . CYS   A 1 425  ? 19.663  -29.465 8.966   1.00 80.96 425  A 1 
ATOM   3470 N N     . PRO   A 1 426  ? 22.539  -29.921 10.784  1.00 91.25 426  A 1 
ATOM   3471 C CA    . PRO   A 1 426  ? 22.547  -30.670 12.035  1.00 89.79 426  A 1 
ATOM   3472 C C     . PRO   A 1 426  ? 21.439  -31.734 12.047  1.00 90.19 426  A 1 
ATOM   3473 O O     . PRO   A 1 426  ? 20.409  -31.601 11.384  1.00 86.48 426  A 1 
ATOM   3474 C CB    . PRO   A 1 426  ? 22.371  -29.622 13.140  1.00 86.72 426  A 1 
ATOM   3475 C CG    . PRO   A 1 426  ? 21.653  -28.470 12.447  1.00 84.48 426  A 1 
ATOM   3476 C CD    . PRO   A 1 426  ? 22.222  -28.518 11.030  1.00 87.75 426  A 1 
ATOM   3477 N N     . THR   A 1 427  ? 21.645  -32.796 12.814  1.00 90.31 427  A 1 
ATOM   3478 C CA    . THR   A 1 427  ? 20.651  -33.874 12.927  1.00 89.64 427  A 1 
ATOM   3479 C C     . THR   A 1 427  ? 19.397  -33.366 13.636  1.00 89.87 427  A 1 
ATOM   3480 O O     . THR   A 1 427  ? 19.432  -33.050 14.824  1.00 84.88 427  A 1 
ATOM   3481 C CB    . THR   A 1 427  ? 21.229  -35.089 13.665  1.00 85.02 427  A 1 
ATOM   3482 O OG1   . THR   A 1 427  ? 22.487  -35.427 13.132  1.00 73.12 427  A 1 
ATOM   3483 C CG2   . THR   A 1 427  ? 20.340  -36.323 13.518  1.00 71.26 427  A 1 
ATOM   3484 N N     . LEU   A 1 428  ? 18.287  -33.315 12.903  1.00 89.55 428  A 1 
ATOM   3485 C CA    . LEU   A 1 428  ? 16.998  -32.849 13.413  1.00 88.58 428  A 1 
ATOM   3486 C C     . LEU   A 1 428  ? 16.077  -34.042 13.741  1.00 89.20 428  A 1 
ATOM   3487 O O     . LEU   A 1 428  ? 16.076  -35.037 13.008  1.00 85.76 428  A 1 
ATOM   3488 C CB    . LEU   A 1 428  ? 16.362  -31.886 12.397  1.00 85.06 428  A 1 
ATOM   3489 C CG    . LEU   A 1 428  ? 17.170  -30.603 12.122  1.00 82.77 428  A 1 
ATOM   3490 C CD1   . LEU   A 1 428  ? 16.509  -29.809 11.001  1.00 77.50 428  A 1 
ATOM   3491 C CD2   . LEU   A 1 428  ? 17.272  -29.700 13.350  1.00 77.70 428  A 1 
ATOM   3492 N N     . PRO   A 1 429  ? 15.278  -33.962 14.826  1.00 88.62 429  A 1 
ATOM   3493 C CA    . PRO   A 1 429  ? 14.519  -35.115 15.321  1.00 87.59 429  A 1 
ATOM   3494 C C     . PRO   A 1 429  ? 13.217  -35.401 14.562  1.00 88.51 429  A 1 
ATOM   3495 O O     . PRO   A 1 429  ? 12.824  -36.561 14.459  1.00 83.01 429  A 1 
ATOM   3496 C CB    . PRO   A 1 429  ? 14.258  -34.799 16.799  1.00 83.64 429  A 1 
ATOM   3497 C CG    . PRO   A 1 429  ? 14.201  -33.277 16.843  1.00 81.74 429  A 1 
ATOM   3498 C CD    . PRO   A 1 429  ? 15.228  -32.868 15.794  1.00 85.28 429  A 1 
ATOM   3499 N N     . ASN   A 1 430  ? 12.541  -34.374 14.043  1.00 90.95 430  A 1 
ATOM   3500 C CA    . ASN   A 1 430  ? 11.217  -34.528 13.435  1.00 90.89 430  A 1 
ATOM   3501 C C     . ASN   A 1 430  ? 11.283  -35.227 12.064  1.00 91.46 430  A 1 
ATOM   3502 O O     . ASN   A 1 430  ? 12.317  -35.248 11.403  1.00 88.92 430  A 1 
ATOM   3503 C CB    . ASN   A 1 430  ? 10.522  -33.162 13.344  1.00 88.26 430  A 1 
ATOM   3504 C CG    . ASN   A 1 430  ? 10.243  -32.512 14.687  1.00 85.27 430  A 1 
ATOM   3505 O OD1   . ASN   A 1 430  ? 10.213  -33.134 15.730  1.00 76.07 430  A 1 
ATOM   3506 N ND2   . ASN   A 1 430  ? 10.021  -31.214 14.690  1.00 75.95 430  A 1 
ATOM   3507 N N     . ASP   A 1 431  ? 10.143  -35.764 11.624  1.00 93.24 431  A 1 
ATOM   3508 C CA    . ASP   A 1 431  ? 10.045  -36.459 10.331  1.00 93.28 431  A 1 
ATOM   3509 C C     . ASP   A 1 431  ? 9.720   -35.532 9.158   1.00 94.22 431  A 1 
ATOM   3510 O O     . ASP   A 1 431  ? 9.917   -35.898 7.999   1.00 90.62 431  A 1 
ATOM   3511 C CB    . ASP   A 1 431  ? 9.009   -37.582 10.428  1.00 90.19 431  A 1 
ATOM   3512 C CG    . ASP   A 1 431  ? 9.472   -38.743 11.307  1.00 82.66 431  A 1 
ATOM   3513 O OD1   . ASP   A 1 431  ? 10.707  -38.986 11.358  1.00 73.23 431  A 1 
ATOM   3514 O OD2   . ASP   A 1 431  ? 8.585   -39.393 11.891  1.00 74.11 431  A 1 
ATOM   3515 N N     . THR   A 1 432  ? 9.219   -34.340 9.454   1.00 94.36 432  A 1 
ATOM   3516 C CA    . THR   A 1 432  ? 8.872   -33.330 8.452   1.00 94.27 432  A 1 
ATOM   3517 C C     . THR   A 1 432  ? 9.328   -31.952 8.904   1.00 94.46 432  A 1 
ATOM   3518 O O     . THR   A 1 432  ? 9.162   -31.588 10.068  1.00 91.72 432  A 1 
ATOM   3519 C CB    . THR   A 1 432  ? 7.366   -33.294 8.152   1.00 92.06 432  A 1 
ATOM   3520 O OG1   . THR   A 1 432  ? 6.610   -33.235 9.335   1.00 76.53 432  A 1 
ATOM   3521 C CG2   . THR   A 1 432  ? 6.893   -34.514 7.373   1.00 75.79 432  A 1 
ATOM   3522 N N     . TYR   A 1 433  ? 9.852   -31.171 7.950   1.00 94.69 433  A 1 
ATOM   3523 C CA    . TYR   A 1 433  ? 10.285  -29.797 8.174   1.00 94.65 433  A 1 
ATOM   3524 C C     . TYR   A 1 433  ? 9.851   -28.904 7.023   1.00 94.91 433  A 1 
ATOM   3525 O O     . TYR   A 1 433  ? 9.755   -29.346 5.876   1.00 93.07 433  A 1 
ATOM   3526 C CB    . TYR   A 1 433  ? 11.802  -29.743 8.345   1.00 93.40 433  A 1 
ATOM   3527 C CG    . TYR   A 1 433  ? 12.262  -30.283 9.676   1.00 94.01 433  A 1 
ATOM   3528 C CD1   . TYR   A 1 433  ? 12.264  -29.450 10.809  1.00 90.76 433  A 1 
ATOM   3529 C CD2   . TYR   A 1 433  ? 12.651  -31.630 9.802   1.00 91.61 433  A 1 
ATOM   3530 C CE1   . TYR   A 1 433  ? 12.654  -29.946 12.055  1.00 89.98 433  A 1 
ATOM   3531 C CE2   . TYR   A 1 433  ? 13.040  -32.140 11.049  1.00 90.18 433  A 1 
ATOM   3532 C CZ    . TYR   A 1 433  ? 13.039  -31.293 12.174  1.00 92.19 433  A 1 
ATOM   3533 O OH    . TYR   A 1 433  ? 13.413  -31.782 13.395  1.00 90.23 433  A 1 
ATOM   3534 N N     . LYS   A 1 434  ? 9.634   -27.636 7.320   1.00 94.24 434  A 1 
ATOM   3535 C CA    . LYS   A 1 434  ? 9.458   -26.626 6.286   1.00 93.58 434  A 1 
ATOM   3536 C C     . LYS   A 1 434  ? 10.815  -26.307 5.667   1.00 93.83 434  A 1 
ATOM   3537 O O     . LYS   A 1 434  ? 11.740  -25.903 6.367   1.00 92.40 434  A 1 
ATOM   3538 C CB    . LYS   A 1 434  ? 8.776   -25.394 6.891   1.00 91.64 434  A 1 
ATOM   3539 C CG    . LYS   A 1 434  ? 8.405   -24.363 5.818   1.00 88.95 434  A 1 
ATOM   3540 C CD    . LYS   A 1 434  ? 7.793   -23.133 6.487   1.00 85.35 434  A 1 
ATOM   3541 C CE    . LYS   A 1 434  ? 7.550   -22.024 5.469   1.00 77.72 434  A 1 
ATOM   3542 N NZ    . LYS   A 1 434  ? 7.240   -20.749 6.146   1.00 71.86 434  A 1 
ATOM   3543 N N     . LEU   A 1 435  ? 10.903  -26.461 4.358   1.00 94.65 435  A 1 
ATOM   3544 C CA    . LEU   A 1 435  ? 12.049  -26.042 3.562   1.00 94.90 435  A 1 
ATOM   3545 C C     . LEU   A 1 435  ? 11.694  -24.740 2.852   1.00 94.76 435  A 1 
ATOM   3546 O O     . LEU   A 1 435  ? 10.586  -24.606 2.332   1.00 93.21 435  A 1 
ATOM   3547 C CB    . LEU   A 1 435  ? 12.418  -27.151 2.563   1.00 94.63 435  A 1 
ATOM   3548 C CG    . LEU   A 1 435  ? 12.662  -28.541 3.180   1.00 93.96 435  A 1 
ATOM   3549 C CD1   . LEU   A 1 435  ? 13.012  -29.537 2.080   1.00 89.94 435  A 1 
ATOM   3550 C CD2   . LEU   A 1 435  ? 13.804  -28.528 4.194   1.00 89.28 435  A 1 
ATOM   3551 N N     . SER   A 1 436  ? 12.612  -23.786 2.822   1.00 93.93 436  A 1 
ATOM   3552 C CA    . SER   A 1 436  ? 12.409  -22.521 2.115   1.00 93.39 436  A 1 
ATOM   3553 C C     . SER   A 1 436  ? 13.705  -22.018 1.487   1.00 93.47 436  A 1 
ATOM   3554 O O     . SER   A 1 436  ? 14.796  -22.325 1.963   1.00 91.33 436  A 1 
ATOM   3555 C CB    . SER   A 1 436  ? 11.799  -21.469 3.051   1.00 90.80 436  A 1 
ATOM   3556 O OG    . SER   A 1 436  ? 12.566  -21.279 4.225   1.00 82.14 436  A 1 
ATOM   3557 N N     . PHE   A 1 437  ? 13.581  -21.219 0.431   1.00 90.73 437  A 1 
ATOM   3558 C CA    . PHE   A 1 437  ? 14.710  -20.460 -0.102  1.00 88.24 437  A 1 
ATOM   3559 C C     . PHE   A 1 437  ? 14.791  -19.124 0.614   1.00 83.70 437  A 1 
ATOM   3560 O O     . PHE   A 1 437  ? 13.881  -18.306 0.531   1.00 72.29 437  A 1 
ATOM   3561 C CB    . PHE   A 1 437  ? 14.588  -20.309 -1.612  1.00 86.35 437  A 1 
ATOM   3562 C CG    . PHE   A 1 437  ? 14.855  -21.610 -2.320  1.00 89.56 437  A 1 
ATOM   3563 C CD1   . PHE   A 1 437  ? 16.172  -22.089 -2.435  1.00 85.57 437  A 1 
ATOM   3564 C CD2   . PHE   A 1 437  ? 13.785  -22.380 -2.808  1.00 85.08 437  A 1 
ATOM   3565 C CE1   . PHE   A 1 437  ? 16.418  -23.329 -3.034  1.00 84.10 437  A 1 
ATOM   3566 C CE2   . PHE   A 1 437  ? 14.030  -23.621 -3.409  1.00 83.78 437  A 1 
ATOM   3567 C CZ    . PHE   A 1 437  ? 15.347  -24.100 -3.515  1.00 86.09 437  A 1 
ATOM   3568 N N     . GLY   A 1 438  ? 15.868  -18.926 1.345   1.00 79.77 438  A 1 
ATOM   3569 C CA    . GLY   A 1 438  ? 16.169  -17.672 2.017   1.00 74.61 438  A 1 
ATOM   3570 C C     . GLY   A 1 438  ? 17.470  -17.082 1.501   1.00 75.73 438  A 1 
ATOM   3571 O O     . GLY   A 1 438  ? 17.856  -17.295 0.357   1.00 68.51 438  A 1 
ATOM   3572 N N     . LYS   A 1 439  ? 18.142  -16.339 2.369   1.00 71.67 439  A 1 
ATOM   3573 C CA    . LYS   A 1 439  ? 19.451  -15.783 2.059   1.00 69.58 439  A 1 
ATOM   3574 C C     . LYS   A 1 439  ? 20.495  -16.899 2.002   1.00 71.88 439  A 1 
ATOM   3575 O O     . LYS   A 1 439  ? 20.500  -17.783 2.858   1.00 65.61 439  A 1 
ATOM   3576 C CB    . LYS   A 1 439  ? 19.798  -14.714 3.099   1.00 61.36 439  A 1 
ATOM   3577 C CG    . LYS   A 1 439  ? 20.897  -13.803 2.558   1.00 52.71 439  A 1 
ATOM   3578 C CD    . LYS   A 1 439  ? 21.271  -12.704 3.534   1.00 48.81 439  A 1 
ATOM   3579 C CE    . LYS   A 1 439  ? 22.385  -11.903 2.868   1.00 42.61 439  A 1 
ATOM   3580 N NZ    . LYS   A 1 439  ? 22.980  -10.915 3.779   1.00 39.04 439  A 1 
ATOM   3581 N N     . ASP   A 1 440  ? 21.390  -16.803 1.032   1.00 74.57 440  A 1 
ATOM   3582 C CA    . ASP   A 1 440  ? 22.625  -17.579 1.048   1.00 73.20 440  A 1 
ATOM   3583 C C     . ASP   A 1 440  ? 23.471  -17.147 2.258   1.00 73.71 440  A 1 
ATOM   3584 O O     . ASP   A 1 440  ? 23.555  -15.955 2.579   1.00 68.94 440  A 1 
ATOM   3585 C CB    . ASP   A 1 440  ? 23.359  -17.411 -0.292  1.00 69.00 440  A 1 
ATOM   3586 C CG    . ASP   A 1 440  ? 22.711  -18.190 -1.454  1.00 65.89 440  A 1 
ATOM   3587 O OD1   . ASP   A 1 440  ? 21.694  -18.881 -1.228  1.00 60.57 440  A 1 
ATOM   3588 O OD2   . ASP   A 1 440  ? 23.282  -18.155 -2.562  1.00 60.10 440  A 1 
ATOM   3589 N N     . ASP   A 1 441  ? 24.068  -18.107 2.962   1.00 71.49 441  A 1 
ATOM   3590 C CA    . ASP   A 1 441  ? 24.882  -17.831 4.153   1.00 70.65 441  A 1 
ATOM   3591 C C     . ASP   A 1 441  ? 26.267  -17.307 3.753   1.00 73.66 441  A 1 
ATOM   3592 O O     . ASP   A 1 441  ? 27.288  -17.990 3.850   1.00 67.21 441  A 1 
ATOM   3593 C CB    . ASP   A 1 441  ? 24.931  -19.056 5.071   1.00 62.01 441  A 1 
ATOM   3594 C CG    . ASP   A 1 441  ? 25.475  -18.730 6.469   1.00 54.83 441  A 1 
ATOM   3595 O OD1   . ASP   A 1 441  ? 25.393  -17.548 6.874   1.00 50.09 441  A 1 
ATOM   3596 O OD2   . ASP   A 1 441  ? 25.893  -19.683 7.161   1.00 49.39 441  A 1 
ATOM   3597 N N     . VAL   A 1 442  ? 26.271  -16.098 3.222   1.00 74.60 442  A 1 
ATOM   3598 C CA    . VAL   A 1 442  ? 27.455  -15.436 2.677   1.00 75.78 442  A 1 
ATOM   3599 C C     . VAL   A 1 442  ? 27.560  -14.007 3.208   1.00 78.25 442  A 1 
ATOM   3600 O O     . VAL   A 1 442  ? 26.596  -13.240 3.227   1.00 73.63 442  A 1 
ATOM   3601 C CB    . VAL   A 1 442  ? 27.486  -15.483 1.137   1.00 69.61 442  A 1 
ATOM   3602 C CG1   . VAL   A 1 442  ? 27.677  -16.924 0.643   1.00 62.57 442  A 1 
ATOM   3603 C CG2   . VAL   A 1 442  ? 26.247  -14.902 0.459   1.00 63.82 442  A 1 
ATOM   3604 N N     . ASP   A 1 443  ? 28.781  -13.646 3.612   1.00 80.89 443  A 1 
ATOM   3605 C CA    . ASP   A 1 443  ? 29.144  -12.266 3.923   1.00 82.68 443  A 1 
ATOM   3606 C C     . ASP   A 1 443  ? 29.895  -11.673 2.726   1.00 85.70 443  A 1 
ATOM   3607 O O     . ASP   A 1 443  ? 31.106  -11.838 2.589   1.00 83.74 443  A 1 
ATOM   3608 C CB    . ASP   A 1 443  ? 29.945  -12.201 5.230   1.00 77.40 443  A 1 
ATOM   3609 C CG    . ASP   A 1 443  ? 30.250  -10.762 5.681   1.00 72.93 443  A 1 
ATOM   3610 O OD1   . ASP   A 1 443  ? 30.056  -9.814  4.885   1.00 67.21 443  A 1 
ATOM   3611 O OD2   . ASP   A 1 443  ? 30.680  -10.599 6.843   1.00 67.46 443  A 1 
ATOM   3612 N N     . LEU   A 1 444  ? 29.166  -10.977 1.862   1.00 85.77 444  A 1 
ATOM   3613 C CA    . LEU   A 1 444  ? 29.725  -10.346 0.664   1.00 87.85 444  A 1 
ATOM   3614 C C     . LEU   A 1 444  ? 30.882  -9.392  0.990   1.00 90.44 444  A 1 
ATOM   3615 O O     . LEU   A 1 444  ? 31.864  -9.351  0.256   1.00 90.05 444  A 1 
ATOM   3616 C CB    . LEU   A 1 444  ? 28.615  -9.581  -0.080  1.00 85.50 444  A 1 
ATOM   3617 C CG    . LEU   A 1 444  ? 27.549  -10.463 -0.758  1.00 81.53 444  A 1 
ATOM   3618 C CD1   . LEU   A 1 444  ? 26.408  -9.582  -1.264  1.00 76.80 444  A 1 
ATOM   3619 C CD2   . LEU   A 1 444  ? 28.128  -11.226 -1.953  1.00 76.18 444  A 1 
ATOM   3620 N N     . ALA   A 1 445  ? 30.814  -8.659  2.094   1.00 84.39 445  A 1 
ATOM   3621 C CA    . ALA   A 1 445  ? 31.881  -7.741  2.487   1.00 84.57 445  A 1 
ATOM   3622 C C     . ALA   A 1 445  ? 33.182  -8.491  2.814   1.00 87.51 445  A 1 
ATOM   3623 O O     . ALA   A 1 445  ? 34.268  -8.048  2.433   1.00 86.86 445  A 1 
ATOM   3624 C CB    . ALA   A 1 445  ? 31.411  -6.905  3.683   1.00 80.89 445  A 1 
ATOM   3625 N N     . GLN   A 1 446  ? 33.072  -9.634  3.482   1.00 88.41 446  A 1 
ATOM   3626 C CA    . GLN   A 1 446  ? 34.213  -10.493 3.764   1.00 89.49 446  A 1 
ATOM   3627 C C     . GLN   A 1 446  ? 34.698  -11.210 2.500   1.00 91.22 446  A 1 
ATOM   3628 O O     . GLN   A 1 446  ? 35.901  -11.267 2.263   1.00 90.72 446  A 1 
ATOM   3629 C CB    . GLN   A 1 446  ? 33.841  -11.467 4.892   1.00 88.41 446  A 1 
ATOM   3630 C CG    . GLN   A 1 446  ? 35.076  -12.152 5.490   1.00 83.06 446  A 1 
ATOM   3631 C CD    . GLN   A 1 446  ? 36.063  -11.162 6.125   1.00 81.04 446  A 1 
ATOM   3632 O OE1   . GLN   A 1 446  ? 35.704  -10.194 6.777   1.00 73.75 446  A 1 
ATOM   3633 N NE2   . GLN   A 1 446  ? 37.344  -11.368 5.943   1.00 70.80 446  A 1 
ATOM   3634 N N     . MET   A 1 447  ? 33.784  -11.667 1.642   1.00 91.09 447  A 1 
ATOM   3635 C CA    . MET   A 1 447  ? 34.124  -12.287 0.357   1.00 93.01 447  A 1 
ATOM   3636 C C     . MET   A 1 447  ? 34.938  -11.340 -0.535  1.00 94.43 447  A 1 
ATOM   3637 O O     . MET   A 1 447  ? 35.943  -11.760 -1.094  1.00 94.26 447  A 1 
ATOM   3638 C CB    . MET   A 1 447  ? 32.858  -12.748 -0.378  1.00 92.60 447  A 1 
ATOM   3639 C CG    . MET   A 1 447  ? 32.191  -13.947 0.302   1.00 89.95 447  A 1 
ATOM   3640 S SD    . MET   A 1 447  ? 30.653  -14.497 -0.490  1.00 86.96 447  A 1 
ATOM   3641 C CE    . MET   A 1 447  ? 31.316  -15.421 -1.898  1.00 74.53 447  A 1 
ATOM   3642 N N     . TYR   A 1 448  ? 34.575  -10.066 -0.615  1.00 93.94 448  A 1 
ATOM   3643 C CA    . TYR   A 1 448  ? 35.368  -9.085  -1.368  1.00 94.76 448  A 1 
ATOM   3644 C C     . TYR   A 1 448  ? 36.721  -8.762  -0.723  1.00 94.82 448  A 1 
ATOM   3645 O O     . TYR   A 1 448  ? 37.674  -8.467  -1.439  1.00 93.79 448  A 1 
ATOM   3646 C CB    . TYR   A 1 448  ? 34.557  -7.807  -1.573  1.00 94.80 448  A 1 
ATOM   3647 C CG    . TYR   A 1 448  ? 33.542  -7.889  -2.691  1.00 95.66 448  A 1 
ATOM   3648 C CD1   . TYR   A 1 448  ? 33.959  -8.164  -4.012  1.00 94.65 448  A 1 
ATOM   3649 C CD2   . TYR   A 1 448  ? 32.175  -7.661  -2.434  1.00 94.61 448  A 1 
ATOM   3650 C CE1   . TYR   A 1 448  ? 33.026  -8.215  -5.059  1.00 94.49 448  A 1 
ATOM   3651 C CE2   . TYR   A 1 448  ? 31.234  -7.706  -3.474  1.00 94.42 448  A 1 
ATOM   3652 C CZ    . TYR   A 1 448  ? 31.661  -7.985  -4.787  1.00 95.70 448  A 1 
ATOM   3653 O OH    . TYR   A 1 448  ? 30.743  -8.035  -5.807  1.00 94.79 448  A 1 
ATOM   3654 N N     . LYS   A 1 449  ? 36.842  -8.826  0.599   1.00 93.59 449  A 1 
ATOM   3655 C CA    . LYS   A 1 449  ? 38.137  -8.668  1.280   1.00 93.18 449  A 1 
ATOM   3656 C C     . LYS   A 1 449  ? 39.085  -9.829  1.015   1.00 94.06 449  A 1 
ATOM   3657 O O     . LYS   A 1 449  ? 40.270  -9.596  0.816   1.00 92.76 449  A 1 
ATOM   3658 C CB    . LYS   A 1 449  ? 37.936  -8.540  2.789   1.00 91.69 449  A 1 
ATOM   3659 C CG    . LYS   A 1 449  ? 37.753  -7.086  3.211   1.00 82.11 449  A 1 
ATOM   3660 C CD    . LYS   A 1 449  ? 37.597  -7.056  4.729   1.00 76.02 449  A 1 
ATOM   3661 C CE    . LYS   A 1 449  ? 37.546  -5.620  5.231   1.00 66.84 449  A 1 
ATOM   3662 N NZ    . LYS   A 1 449  ? 37.321  -5.611  6.689   1.00 59.49 449  A 1 
ATOM   3663 N N     . ASP   A 1 450  ? 38.555  -11.043 1.008   1.00 95.37 450  A 1 
ATOM   3664 C CA    . ASP   A 1 450  ? 39.332  -12.270 0.826   1.00 95.63 450  A 1 
ATOM   3665 C C     . ASP   A 1 450  ? 39.257  -12.782 -0.628  1.00 96.56 450  A 1 
ATOM   3666 O O     . ASP   A 1 450  ? 39.406  -13.976 -0.884  1.00 95.07 450  A 1 
ATOM   3667 C CB    . ASP   A 1 450  ? 38.872  -13.317 1.858   1.00 94.16 450  A 1 
ATOM   3668 C CG    . ASP   A 1 450  ? 39.012  -12.860 3.318   1.00 91.45 450  A 1 
ATOM   3669 O OD1   . ASP   A 1 450  ? 39.956  -12.103 3.648   1.00 86.51 450  A 1 
ATOM   3670 O OD2   . ASP   A 1 450  ? 38.162  -13.264 4.138   1.00 86.11 450  A 1 
ATOM   3671 N N     . TYR   A 1 451  ? 38.989  -11.888 -1.577  1.00 96.33 451  A 1 
ATOM   3672 C CA    . TYR   A 1 451  ? 38.625  -12.236 -2.949  1.00 96.82 451  A 1 
ATOM   3673 C C     . TYR   A 1 451  ? 39.698  -13.079 -3.646  1.00 97.04 451  A 1 
ATOM   3674 O O     . TYR   A 1 451  ? 40.870  -12.715 -3.701  1.00 95.69 451  A 1 
ATOM   3675 C CB    . TYR   A 1 451  ? 38.310  -10.971 -3.746  1.00 96.51 451  A 1 
ATOM   3676 C CG    . TYR   A 1 451  ? 37.494  -11.226 -4.999  1.00 97.40 451  A 1 
ATOM   3677 C CD1   . TYR   A 1 451  ? 38.106  -11.243 -6.269  1.00 96.44 451  A 1 
ATOM   3678 C CD2   . TYR   A 1 451  ? 36.102  -11.412 -4.896  1.00 96.43 451  A 1 
ATOM   3679 C CE1   . TYR   A 1 451  ? 37.330  -11.420 -7.424  1.00 95.94 451  A 1 
ATOM   3680 C CE2   . TYR   A 1 451  ? 35.319  -11.592 -6.049  1.00 96.25 451  A 1 
ATOM   3681 C CZ    . TYR   A 1 451  ? 35.935  -11.585 -7.316  1.00 97.11 451  A 1 
ATOM   3682 O OH    . TYR   A 1 451  ? 35.170  -11.730 -8.446  1.00 96.53 451  A 1 
ATOM   3683 N N     . ASN   A 1 452  ? 39.269  -14.208 -4.179  1.00 97.64 452  A 1 
ATOM   3684 C CA    . ASN   A 1 452  ? 40.071  -15.148 -4.952  1.00 97.67 452  A 1 
ATOM   3685 C C     . ASN   A 1 452  ? 39.164  -15.900 -5.935  1.00 98.01 452  A 1 
ATOM   3686 O O     . ASN   A 1 452  ? 37.940  -15.726 -5.920  1.00 97.06 452  A 1 
ATOM   3687 C CB    . ASN   A 1 452  ? 40.815  -16.085 -3.984  1.00 96.65 452  A 1 
ATOM   3688 C CG    . ASN   A 1 452  ? 39.899  -16.948 -3.127  1.00 96.08 452  A 1 
ATOM   3689 O OD1   . ASN   A 1 452  ? 39.029  -17.656 -3.593  1.00 88.62 452  A 1 
ATOM   3690 N ND2   . ASN   A 1 452  ? 40.091  -16.926 -1.829  1.00 87.76 452  A 1 
ATOM   3691 N N     . LEU   A 1 453  ? 39.740  -16.760 -6.762  1.00 97.93 453  A 1 
ATOM   3692 C CA    . LEU   A 1 453  ? 38.987  -17.501 -7.773  1.00 98.00 453  A 1 
ATOM   3693 C C     . LEU   A 1 453  ? 37.818  -18.310 -7.189  1.00 98.04 453  A 1 
ATOM   3694 O O     . LEU   A 1 453  ? 36.721  -18.288 -7.744  1.00 97.33 453  A 1 
ATOM   3695 C CB    . LEU   A 1 453  ? 39.955  -18.417 -8.542  1.00 97.54 453  A 1 
ATOM   3696 C CG    . LEU   A 1 453  ? 39.263  -19.290 -9.605  1.00 97.06 453  A 1 
ATOM   3697 C CD1   . LEU   A 1 453  ? 38.587  -18.455 -10.692 1.00 94.95 453  A 1 
ATOM   3698 C CD2   . LEU   A 1 453  ? 40.288  -20.210 -10.255 1.00 94.85 453  A 1 
ATOM   3699 N N     . ASN   A 1 454  ? 38.023  -19.017 -6.085  1.00 97.80 454  A 1 
ATOM   3700 C CA    . ASN   A 1 454  ? 36.958  -19.834 -5.496  1.00 97.59 454  A 1 
ATOM   3701 C C     . ASN   A 1 454  ? 35.795  -18.967 -4.993  1.00 97.48 454  A 1 
ATOM   3702 O O     . ASN   A 1 454  ? 34.634  -19.333 -5.177  1.00 96.41 454  A 1 
ATOM   3703 C CB    . ASN   A 1 454  ? 37.530  -20.697 -4.364  1.00 97.14 454  A 1 
ATOM   3704 C CG    . ASN   A 1 454  ? 38.467  -21.790 -4.851  1.00 94.93 454  A 1
[truncated: 492,579 more chars]
