# Supplementary material for: AI-driven discovery of antiretroviral drug bictegravir and etravirine as inhibitors against monkeypox and related poxviruses
Source: Commun Biol. 2025 Dec 2;8:1734. doi: 10.1038/s42003-025-09129-x (PMC12673143; doi:10.1038/s42003-025-09129-x)
Supplement: Supplementary file 7 — Supplementary Data 5 [file 42003_2025_9129_MOESM7_ESM.zip › monkeypox_paper_af3_preds/5n2e_dna_bictegravir-seed-0_sample-0/bictegravir_5n2e_seed-0_sample-0_summary_confidences.json]

{
 "chain_iptm": [
  0.82,
  0.69,
  0.62,
  0.63
 ],
 "chain_pair_iptm": [
  [
   0.91,
   0.88,
   0.8,
   0.77
  ],
  [
   0.88,
   0.57,
   0.56,
   0.62
  ],
  [
   0.8,
   0.56,
   0.19,
   0.49
  ],
  [
   0.77,
   0.62,
   0.49,
   0.29
  ]
 ],
 "chain_pair_pae_min": [
  [
   0.76,
   3.36,
   3.52,
   3.59
  ],
  [
   4.25,
   0.77,
   4.91,
   5.14
  ],
  [
   3.33,
   3.57,
   0.79,
   1.31
  ],
  [
   2.98,
   3.33,
   1.26,
   0.79
  ]
 ],
 "chain_ptm": [
  0.91,
  0.57,
  0.19,
  0.29
 ],
 "fraction_disordered": 0.0,
 "has_clash": 0.0,
 "iptm": 0.81,
 "ptm": 0.9,
 "ranking_score": 0.83
}
