# Supplementary material for: AI-driven discovery of antiretroviral drug bictegravir and etravirine as inhibitors against monkeypox and related poxviruses
Source: Commun Biol. 2025 Dec 2;8:1734. doi: 10.1038/s42003-025-09129-x (PMC12673143; doi:10.1038/s42003-025-09129-x)
Supplement: Supplementary file 7 — Supplementary Data 5 [file 42003_2025_9129_MOESM7_ESM.zip › monkeypox_paper_af3_preds/5n2e_dna_etravirine-seed-0_sample-0/etravirine_5n2e_seed-0_sample-0_model.cif]

# By using this file you agree to the legally binding terms of use found at
# https://github.com/google-deepmind/alphafold3/blob/main/OUTPUT_TERMS_OF_USE.md.
# To request access to the AlphaFold 3 model parameters, follow the process set
# out at https://github.com/google-deepmind/alphafold3. You may only use these if
# received directly from Google. Use is subject to terms of use available at
# https://github.com/google-deepmind/alphafold3/blob/main/WEIGHTS_TERMS_OF_USE.md.
data_etravirine_5n2e
#
_entry.id etravirine_5n2e
#
loop_
_atom_type.symbol
Br 
C  
N  
O  
P  
S  
#
loop_
_audit_author.name
_audit_author.pdbx_ordinal
"Google DeepMind" 1 
"Isomorphic Labs" 2 
#
_audit_conform.dict_location https://raw.githubusercontent.com/ihmwg/ModelCIF/master/dist/mmcif_ma.dic
_audit_conform.dict_name     mmcif_ma.dic
_audit_conform.dict_version  1.4.5
#
loop_
_chem_comp.formula
_chem_comp.formula_weight
_chem_comp.id
_chem_comp.mon_nstd_flag
_chem_comp.name
_chem_comp.pdbx_smiles
_chem_comp.pdbx_synonyms
_chem_comp.type
"C3 H7 N O2"      89.093  ALA   y ALANINE                              C[C@@H](C(=O)O)N                                           ? "L-PEPTIDE LINKING" 
"C6 H15 N4 O2"    175.209 ARG   y ARGININE                             C(C[C@@H](C(=O)O)N)CNC(=[NH2+])N                           ? "L-PEPTIDE LINKING" 
"C4 H8 N2 O3"     132.118 ASN   y ASPARAGINE                           C([C@@H](C(=O)O)N)C(=O)N                                   ? "L-PEPTIDE LINKING" 
"C4 H7 N O4"      133.103 ASP   y "ASPARTIC ACID"                      C([C@@H](C(=O)O)N)C(=O)O                                   ? "L-PEPTIDE LINKING" 
"C3 H7 N O2 S"    121.158 CYS   y CYSTEINE                             C([C@@H](C(=O)O)N)S                                        ? "L-PEPTIDE LINKING" 
"C10 H14 N5 O6 P" 331.222 DA    y "2'-DEOXYADENOSINE-5'-MONOPHOSPHATE" c1nc(c2c(n1)n(cn2)[C@H]3C[C@@H]([C@H](O3)COP(=O)(O)O)O)N   ? "DNA LINKING"       
"C9 H14 N3 O7 P"  307.197 DC    y "2'-DEOXYCYTIDINE-5'-MONOPHOSPHATE"  C1[C@@H]([C@H](O[C@H]1N2C=CC(=NC2=O)N)COP(=O)(O)O)O        ? "DNA LINKING"       
"C10 H14 N5 O7 P" 347.221 DG    y "2'-DEOXYGUANOSINE-5'-MONOPHOSPHATE" c1nc2c(n1[C@H]3C[C@@H]([C@H](O3)COP(=O)(O)O)O)N=C(NC2=O)N  ? "DNA LINKING"       
"C10 H15 N2 O8 P" 322.208 DT    y "THYMIDINE-5'-MONOPHOSPHATE"         CC1=CN(C(=O)NC1=O)[C@H]2C[C@@H]([C@H](O2)COP(=O)(O)O)O     ? "DNA LINKING"       
"C5 H10 N2 O3"    146.144 GLN   y GLUTAMINE                            C(CC(=O)N)[C@@H](C(=O)O)N                                  ? "L-PEPTIDE LINKING" 
"C5 H9 N O4"      147.129 GLU   y "GLUTAMIC ACID"                      C(CC(=O)O)[C@@H](C(=O)O)N                                  ? "L-PEPTIDE LINKING" 
"C2 H5 N O2"      75.067  GLY   y GLYCINE                              C(C(=O)O)N                                                 ? "PEPTIDE LINKING"   
"C6 H10 N3 O2"    156.162 HIS   y HISTIDINE                            c1c([nH+]c[nH]1)C[C@@H](C(=O)O)N                           ? "L-PEPTIDE LINKING" 
"C6 H13 N O2"     131.173 ILE   y ISOLEUCINE                           CC[C@H](C)[C@@H](C(=O)O)N                                  ? "L-PEPTIDE LINKING" 
"C6 H13 N O2"     131.173 LEU   y LEUCINE                              CC(C)C[C@@H](C(=O)O)N                                      ? "L-PEPTIDE LINKING" 
?                 ?       LIG_B ? ?                                    CC1=CC(=CC(C)=C1OC1=C(Br)C(N)=NC(NC2=CC=C(C=C2)C#N)=N1)C#N ? non-polymer         
"C6 H15 N2 O2"    147.195 LYS   y LYSINE                               C(CC[NH3+])C[C@@H](C(=O)O)N                                ? "L-PEPTIDE LINKING" 
"C5 H11 N O2 S"   149.211 MET   y METHIONINE                           CSCC[C@@H](C(=O)O)N                                        ? "L-PEPTIDE LINKING" 
"C9 H11 N O2"     165.189 PHE   y PHENYLALANINE                        c1ccc(cc1)C[C@@H](C(=O)O)N                                 ? "L-PEPTIDE LINKING" 
"C5 H9 N O2"      115.130 PRO   y PROLINE                              C1C[C@H](NC1)C(=O)O                                        ? "L-PEPTIDE LINKING" 
"C3 H7 N O3"      105.093 SER   y SERINE                               C([C@@H](C(=O)O)N)O                                        ? "L-PEPTIDE LINKING" 
"C4 H9 N O3"      119.119 THR   y THREONINE                            C[C@H]([C@@H](C(=O)O)N)O                                   ? "L-PEPTIDE LINKING" 
"C11 H12 N2 O2"   204.225 TRP   y TRYPTOPHAN                           c1ccc2c(c1)c(c[nH]2)C[C@@H](C(=O)O)N                       ? "L-PEPTIDE LINKING" 
"C9 H11 N O3"     181.189 TYR   y TYROSINE                             c1cc(ccc1C[C@@H](C(=O)O)N)O                                ? "L-PEPTIDE LINKING" 
"C5 H11 N O2"     117.146 VAL   y VALINE                               CC(C)[C@@H](C(=O)O)N                                       ? "L-PEPTIDE LINKING" 
#
_citation.book_publisher          ?
_citation.country                 UK
_citation.id                      primary
_citation.journal_full            Nature
_citation.journal_id_ASTM         NATUAS
_citation.journal_id_CSD          0006
_citation.journal_id_ISSN         0028-0836
_citation.journal_volume          630
_citation.page_first              493
_citation.page_last               500
_citation.pdbx_database_id_DOI    10.1038/s41586-024-07487-w
_citation.pdbx_database_id_PubMed 38718835
_citation.title                   "Accurate structure prediction of biomolecular interactions with AlphaFold 3"
_citation.year                    2024
#
loop_
_citation_author.citation_id
_citation_author.name
_citation_author.ordinal
primary "Google DeepMind" 1 
primary "Isomorphic Labs" 2 
#
loop_
_entity.id
_entity.pdbx_description
_entity.type
1 . polymer     
2 . non-polymer 
3 . polymer     
4 . polymer     
#
loop_
_entity_poly.entity_id
_entity_poly.pdbx_strand_id
_entity_poly.type
1 A polypeptide(L)          
3 C polydeoxyribonucleotide 
4 D polydeoxyribonucleotide 
#
loop_
_entity_poly_seq.entity_id
_entity_poly_seq.hetero
_entity_poly_seq.mon_id
_entity_poly_seq.num
1 n GLY 1    
1 n ALA 2    
1 n MET 3    
1 n ASP 4    
1 n PRO 5    
1 n ASP 6    
1 n VAL 7    
1 n ARG 8    
1 n CYS 9    
1 n ILE 10   
1 n ASN 11   
1 n TRP 12   
1 n PHE 13   
1 n GLU 14   
1 n SER 15   
1 n HIS 16   
1 n GLY 17   
1 n GLU 18   
1 n ASN 19   
1 n ARG 20   
1 n PHE 21   
1 n LEU 22   
1 n TYR 23   
1 n LEU 24   
1 n LYS 25   
1 n SER 26   
1 n ARG 27   
1 n CYS 28   
1 n ARG 29   
1 n ASN 30   
1 n GLY 31   
1 n GLU 32   
1 n THR 33   
1 n VAL 34   
1 n PHE 35   
1 n ILE 36   
1 n ARG 37   
1 n PHE 38   
1 n PRO 39   
1 n HIS 40   
1 n TYR 41   
1 n PHE 42   
1 n TYR 43   
1 n TYR 44   
1 n VAL 45   
1 n VAL 46   
1 n THR 47   
1 n ASP 48   
1 n GLU 49   
1 n ILE 50   
1 n TYR 51   
1 n GLN 52   
1 n SER 53   
1 n LEU 54   
1 n SER 55   
1 n PRO 56   
1 n PRO 57   
1 n PRO 58   
1 n PHE 59   
1 n ASN 60   
1 n ALA 61   
1 n ARG 62   
1 n PRO 63   
1 n LEU 64   
1 n GLY 65   
1 n LYS 66   
1 n MET 67   
1 n ARG 68   
1 n THR 69   
1 n ILE 70   
1 n ASP 71   
1 n ILE 72   
1 n ASP 73   
1 n GLU 74   
1 n THR 75   
1 n ILE 76   
1 n SER 77   
1 n TYR 78   
1 n ASN 79   
1 n LEU 80   
1 n ASP 81   
1 n ILE 82   
1 n LYS 83   
1 n ASP 84   
1 n ARG 85   
1 n LYS 86   
1 n CYS 87   
1 n SER 88   
1 n VAL 89   
1 n ALA 90   
1 n ASP 91   
1 n MET 92   
1 n TRP 93   
1 n LEU 94   
1 n ILE 95   
1 n GLU 96   
1 n GLU 97   
1 n PRO 98   
1 n LYS 99   
1 n LYS 100  
1 n ARG 101  
1 n SER 102  
1 n ILE 103  
1 n GLN 104  
1 n ASN 105  
1 n ALA 106  
1 n THR 107  
1 n MET 108  
1 n ASP 109  
1 n GLU 110  
1 n PHE 111  
1 n LEU 112  
1 n ASN 113  
1 n ILE 114  
1 n SER 115  
1 n TRP 116  
1 n PHE 117  
1 n TYR 118  
1 n ILE 119  
1 n SER 120  
1 n ASN 121  
1 n GLY 122  
1 n ILE 123  
1 n SER 124  
1 n PRO 125  
1 n ASP 126  
1 n GLY 127  
1 n CYS 128  
1 n TYR 129  
1 n SER 130  
1 n LEU 131  
1 n ASP 132  
1 n GLU 133  
1 n GLN 134  
1 n TYR 135  
1 n LEU 136  
1 n THR 137  
1 n LYS 138  
1 n ILE 139  
1 n ASN 140  
1 n ASN 141  
1 n GLY 142  
1 n CYS 143  
1 n TYR 144  
1 n HIS 145  
1 n CYS 146  
1 n ASP 147  
1 n ASP 148  
1 n PRO 149  
1 n ARG 150  
1 n ASN 151  
1 n CYS 152  
1 n PHE 153  
1 n ALA 154  
1 n LYS 155  
1 n LYS 156  
1 n ILE 157  
1 n PRO 158  
1 n ARG 159  
1 n PHE 160  
1 n ASP 161  
1 n ILE 162  
1 n PRO 163  
1 n ARG 164  
1 n SER 165  
1 n TYR 166  
1 n LEU 167  
1 n PHE 168  
1 n LEU 169  
1 n ASP 170  
1 n ILE 171  
1 n GLU 172  
1 n CYS 173  
1 n HIS 174  
1 n PHE 175  
1 n ASP 176  
1 n LYS 177  
1 n LYS 178  
1 n PHE 179  
1 n PRO 180  
1 n SER 181  
1 n VAL 182  
1 n PHE 183  
1 n ILE 184  
1 n ASN 185  
1 n PRO 186  
1 n ILE 187  
1 n SER 188  
1 n HIS 189  
1 n THR 190  
1 n SER 191  
1 n TYR 192  
1 n CYS 193  
1 n TYR 194  
1 n ILE 195  
1 n ASP 196  
1 n LEU 197  
1 n SER 198  
1 n GLY 199  
1 n LYS 200  
1 n ARG 201  
1 n LEU 202  
1 n LEU 203  
1 n PHE 204  
1 n THR 205  
1 n LEU 206  
1 n ILE 207  
1 n ASN 208  
1 n GLU 209  
1 n GLU 210  
1 n MET 211  
1 n LEU 212  
1 n THR 213  
1 n GLU 214  
1 n GLN 215  
1 n GLU 216  
1 n ILE 217  
1 n GLN 218  
1 n GLU 219  
1 n ALA 220  
1 n VAL 221  
1 n ASP 222  
1 n ARG 223  
1 n GLY 224  
1 n CYS 225  
1 n LEU 226  
1 n ARG 227  
1 n ILE 228  
1 n GLN 229  
1 n SER 230  
1 n LEU 231  
1 n MET 232  
1 n GLU 233  
1 n MET 234  
1 n ASP 235  
1 n TYR 236  
1 n GLU 237  
1 n ARG 238  
1 n GLU 239  
1 n LEU 240  
1 n VAL 241  
1 n LEU 242  
1 n CYS 243  
1 n SER 244  
1 n GLU 245  
1 n ILE 246  
1 n VAL 247  
1 n LEU 248  
1 n LEU 249  
1 n ARG 250  
1 n ILE 251  
1 n ALA 252  
1 n LYS 253  
1 n GLN 254  
1 n LEU 255  
1 n LEU 256  
1 n GLU 257  
1 n LEU 258  
1 n THR 259  
1 n PHE 260  
1 n ASP 261  
1 n TYR 262  
1 n VAL 263  
1 n VAL 264  
1 n THR 265  
1 n PHE 266  
1 n ASN 267  
1 n GLY 268  
1 n HIS 269  
1 n ASN 270  
1 n PHE 271  
1 n ASP 272  
1 n LEU 273  
1 n ARG 274  
1 n TYR 275  
1 n ILE 276  
1 n THR 277  
1 n ASN 278  
1 n ARG 279  
1 n LEU 280  
1 n GLU 281  
1 n LEU 282  
1 n LEU 283  
1 n THR 284  
1 n GLY 285  
1 n GLU 286  
1 n LYS 287  
1 n ILE 288  
1 n ILE 289  
1 n PHE 290  
1 n ARG 291  
1 n SER 292  
1 n PRO 293  
1 n ASP 294  
1 n LYS 295  
1 n LYS 296  
1 n GLU 297  
1 n ALA 298  
1 n VAL 299  
1 n HIS 300  
1 n LEU 301  
1 n CYS 302  
1 n ILE 303  
1 n TYR 304  
1 n GLU 305  
1 n ARG 306  
1 n ASN 307  
1 n GLN 308  
1 n SER 309  
1 n SER 310  
1 n HIS 311  
1 n LYS 312  
1 n GLY 313  
1 n VAL 314  
1 n GLY 315  
1 n GLY 316  
1 n MET 317  
1 n ALA 318  
1 n ASN 319  
1 n THR 320  
1 n THR 321  
1 n PHE 322  
1 n HIS 323  
1 n VAL 324  
1 n ASN 325  
1 n ASN 326  
1 n ASN 327  
1 n ASN 328  
1 n GLY 329  
1 n THR 330  
1 n ILE 331  
1 n PHE 332  
1 n PHE 333  
1 n ASP 334  
1 n LEU 335  
1 n TYR 336  
1 n SER 337  
1 n PHE 338  
1 n ILE 339  
1 n GLN 340  
1 n LYS 341  
1 n SER 342  
1 n GLU 343  
1 n LYS 344  
1 n LEU 345  
1 n ASP 346  
1 n SER 347  
1 n TYR 348  
1 n LYS 349  
1 n LEU 350  
1 n ASP 351  
1 n SER 352  
1 n ILE 353  
1 n SER 354  
1 n LYS 355  
1 n ASN 356  
1 n ALA 357  
1 n PHE 358  
1 n SER 359  
1 n CYS 360  
1 n MET 361  
1 n GLY 362  
1 n LYS 363  
1 n VAL 364  
1 n LEU 365  
1 n ASN 366  
1 n ARG 367  
1 n GLY 368  
1 n VAL 369  
1 n ARG 370  
1 n GLU 371  
1 n MET 372  
1 n THR 373  
1 n PHE 374  
1 n ILE 375  
1 n GLY 376  
1 n ASP 377  
1 n ASP 378  
1 n THR 379  
1 n THR 380  
1 n ASP 381  
1 n ALA 382  
1 n LYS 383  
1 n GLY 384  
1 n LYS 385  
1 n ALA 386  
1 n ALA 387  
1 n ALA 388  
1 n PHE 389  
1 n ALA 390  
1 n LYS 391  
1 n VAL 392  
1 n LEU 393  
1 n THR 394  
1 n THR 395  
1 n GLY 396  
1 n ASN 397  
1 n TYR 398  
1 n VAL 399  
1 n THR 400  
1 n VAL 401  
1 n ASP 402  
1 n GLU 403  
1 n ASP 404  
1 n ILE 405  
1 n ILE 406  
1 n CYS 407  
1 n LYS 408  
1 n VAL 409  
1 n ILE 410  
1 n ARG 411  
1 n LYS 412  
1 n ASP 413  
1 n ILE 414  
1 n TRP 415  
1 n GLU 416  
1 n ASN 417  
1 n GLY 418  
1 n PHE 419  
1 n LYS 420  
1 n VAL 421  
1 n VAL 422  
1 n LEU 423  
1 n LEU 424  
1 n CYS 425  
1 n PRO 426  
1 n THR 427  
1 n LEU 428  
1 n PRO 429  
1 n ASN 430  
1 n ASP 431  
1 n THR 432  
1 n TYR 433  
1 n LYS 434  
1 n LEU 435  
1 n SER 436  
1 n PHE 437  
1 n GLY 438  
1 n LYS 439  
1 n ASP 440  
1 n ASP 441  
1 n VAL 442  
1 n ASP 443  
1 n LEU 444  
1 n ALA 445  
1 n GLN 446  
1 n MET 447  
1 n TYR 448  
1 n LYS 449  
1 n ASP 450  
1 n TYR 451  
1 n ASN 452  
1 n LEU 453  
1 n ASN 454  
1 n ILE 455  
1 n ALA 456  
1 n LEU 457  
1 n ASP 458  
1 n MET 459  
1 n ALA 460  
1 n ARG 461  
1 n TYR 462  
1 n CYS 463  
1 n ILE 464  
1 n HIS 465  
1 n ASP 466  
1 n ALA 467  
1 n CYS 468  
1 n LEU 469  
1 n CYS 470  
1 n GLN 471  
1 n TYR 472  
1 n LEU 473  
1 n TRP 474  
1 n GLU 475  
1 n TYR 476  
1 n TYR 477  
1 n GLY 478  
1 n VAL 479  
1 n GLU 480  
1 n THR 481  
1 n LYS 482  
1 n THR 483  
1 n ASP 484  
1 n ALA 485  
1 n GLY 486  
1 n ALA 487  
1 n SER 488  
1 n THR 489  
1 n TYR 490  
1 n VAL 491  
1 n LEU 492  
1 n PRO 493  
1 n GLN 494  
1 n SER 495  
1 n MET 496  
1 n VAL 497  
1 n PHE 498  
1 n GLU 499  
1 n TYR 500  
1 n ARG 501  
1 n ALA 502  
1 n SER 503  
1 n THR 504  
1 n VAL 505  
1 n ILE 506  
1 n LYS 507  
1 n GLY 508  
1 n PRO 509  
1 n LEU 510  
1 n LEU 511  
1 n LYS 512  
1 n LEU 513  
1 n LEU 514  
1 n LEU 515  
1 n GLU 516  
1 n THR 517  
1 n LYS 518  
1 n THR 519  
1 n ILE 520  
1 n LEU 521  
1 n VAL 522  
1 n ARG 523  
1 n SER 524  
1 n GLU 525  
1 n THR 526  
1 n LYS 527  
1 n GLN 528  
1 n LYS 529  
1 n PHE 530  
1 n PRO 531  
1 n TYR 532  
1 n GLU 533  
1 n GLY 534  
1 n GLY 535  
1 n LYS 536  
1 n VAL 537  
1 n PHE 538  
1 n ALA 539  
1 n PRO 540  
1 n LYS 541  
1 n GLN 542  
1 n LYS 543  
1 n MET 544  
1 n PHE 545  
1 n SER 546  
1 n ASN 547  
1 n ASN 548  
1 n VAL 549  
1 n LEU 550  
1 n ILE 551  
1 n PHE 552  
1 n ASP 553  
1 n TYR 554  
1 n ASN 555  
1 n SER 556  
1 n LEU 557  
1 n TYR 558  
1 n PRO 559  
1 n ASN 560  
1 n VAL 561  
1 n CYS 562  
1 n ILE 563  
1 n PHE 564  
1 n GLY 565  
1 n ASN 566  
1 n LEU 567  
1 n SER 568  
1 n PRO 569  
1 n GLU 570  
1 n THR 571  
1 n LEU 572  
1 n VAL 573  
1 n GLY 574  
1 n VAL 575  
1 n VAL 576  
1 n VAL 577  
1 n SER 578  
1 n THR 579  
1 n ASN 580  
1 n ARG 581  
1 n LEU 582  
1 n GLU 583  
1 n GLU 584  
1 n GLU 585  
1 n ILE 586  
1 n ASN 587  
1 n ASN 588  
1 n GLN 589  
1 n LEU 590  
1 n LEU 591  
1 n LEU 592  
1 n GLN 593  
1 n LYS 594  
1 n TYR 595  
1 n PRO 596  
1 n PRO 597  
1 n PRO 598  
1 n ARG 599  
1 n TYR 600  
1 n ILE 601  
1 n THR 602  
1 n VAL 603  
1 n HIS 604  
1 n CYS 605  
1 n GLU 606  
1 n PRO 607  
1 n ARG 608  
1 n LEU 609  
1 n PRO 610  
1 n ASN 611  
1 n LEU 612  
1 n ILE 613  
1 n SER 614  
1 n GLU 615  
1 n ILE 616  
1 n ALA 617  
1 n ILE 618  
1 n PHE 619  
1 n ASP 620  
1 n ARG 621  
1 n SER 622  
1 n ILE 623  
1 n GLU 624  
1 n GLY 625  
1 n THR 626  
1 n ILE 627  
1 n PRO 628  
1 n ARG 629  
1 n LEU 630  
1 n LEU 631  
1 n ARG 632  
1 n THR 633  
1 n PHE 634  
1 n LEU 635  
1 n ALA 636  
1 n GLU 637  
1 n ARG 638  
1 n ALA 639  
1 n ARG 640  
1 n TYR 641  
1 n LYS 642  
1 n LYS 643  
1 n MET 644  
1 n LEU 645  
1 n LYS 646  
1 n GLN 647  
1 n ALA 648  
1 n THR 649  
1 n SER 650  
1 n SER 651  
1 n THR 652  
1 n GLU 653  
1 n LYS 654  
1 n ALA 655  
1 n ILE 656  
1 n TYR 657  
1 n ASP 658  
1 n SER 659  
1 n MET 660  
1 n GLN 661  
1 n TYR 662  
1 n THR 663  
1 n TYR 664  
1 n LYS 665  
1 n ILE 666  
1 n VAL 667  
1 n ALA 668  
1 n ASN 669  
1 n SER 670  
1 n VAL 671  
1 n TYR 672  
1 n GLY 673  
1 n LEU 674  
1 n MET 675  
1 n GLY 676  
1 n PHE 677  
1 n ARG 678  
1 n ASN 679  
1 n SER 680  
1 n ALA 681  
1 n LEU 682  
1 n TYR 683  
1 n SER 684  
1 n TYR 685  
1 n ALA 686  
1 n SER 687  
1 n ALA 688  
1 n LYS 689  
1 n SER 690  
1 n CYS 691  
1 n THR 692  
1 n SER 693  
1 n ILE 694  
1 n GLY 695  
1 n ARG 696  
1 n ARG 697  
1 n MET 698  
1 n ILE 699  
1 n LEU 700  
1 n TYR 701  
1 n LEU 702  
1 n GLU 703  
1 n SER 704  
1 n VAL 705  
1 n LEU 706  
1 n ASN 707  
1 n GLY 708  
1 n ALA 709  
1 n GLU 710  
1 n LEU 711  
1 n SER 712  
1 n ASN 713  
1 n GLY 714  
1 n MET 715  
1 n LEU 716  
1 n ARG 717  
1 n PHE 718  
1 n ALA 719  
1 n ASN 720  
1 n PRO 721  
1 n LEU 722  
1 n SER 723  
1 n ASN 724  
1 n PRO 725  
1 n PHE 726  
1 n TYR 727  
1 n MET 728  
1 n ASP 729  
1 n ASP 730  
1 n ARG 731  
1 n ASP 732  
1 n ILE 733  
1 n ASN 734  
1 n PRO 735  
1 n ILE 736  
1 n VAL 737  
1 n LYS 738  
1 n THR 739  
1 n SER 740  
1 n LEU 741  
1 n PRO 742  
1 n ILE 743  
1 n ASP 744  
1 n TYR 745  
1 n ARG 746  
1 n PHE 747  
1 n ARG 748  
1 n PHE 749  
1 n ARG 750  
1 n SER 751  
1 n VAL 752  
1 n TYR 753  
1 n GLY 754  
1 n ASP 755  
1 n THR 756  
1 n ASP 757  
1 n SER 758  
1 n VAL 759  
1 n PHE 760  
1 n THR 761  
1 n GLU 762  
1 n ILE 763  
1 n ASP 764  
1 n SER 765  
1 n GLN 766  
1 n ASP 767  
1 n VAL 768  
1 n ASP 769  
1 n LYS 770  
1 n SER 771  
1 n ILE 772  
1 n GLU 773  
1 n ILE 774  
1 n ALA 775  
1 n LYS 776  
1 n GLU 777  
1 n LEU 778  
1 n GLU 779  
1 n ARG 780  
1 n LEU 781  
1 n ILE 782  
1 n ASN 783  
1 n ASN 784  
1 n ARG 785  
1 n VAL 786  
1 n LEU 787  
1 n PHE 788  
1 n ASN 789  
1 n ASN 790  
1 n PHE 791  
1 n LYS 792  
1 n ILE 793  
1 n GLU 794  
1 n PHE 795  
1 n GLU 796  
1 n ALA 797  
1 n VAL 798  
1 n TYR 799  
1 n LYS 800  
1 n ASN 801  
1 n LEU 802  
1 n ILE 803  
1 n MET 804  
1 n GLN 805  
1 n SER 806  
1 n LYS 807  
1 n LYS 808  
1 n LYS 809  
1 n TYR 810  
1 n THR 811  
1 n THR 812  
1 n MET 813  
1 n LYS 814  
1 n TYR 815  
1 n SER 816  
1 n ALA 817  
1 n SER 818  
1 n SER 819  
1 n ASN 820  
1 n SER 821  
1 n LYS 822  
1 n SER 823  
1 n VAL 824  
1 n PRO 825  
1 n GLU 826  
1 n ARG 827  
1 n ILE 828  
1 n ASN 829  
1 n LYS 830  
1 n GLY 831  
1 n THR 832  
1 n SER 833  
1 n GLU 834  
1 n THR 835  
1 n ARG 836  
1 n ARG 837  
1 n ASP 838  
1 n VAL 839  
1 n SER 840  
1 n LYS 841  
1 n PHE 842  
1 n HIS 843  
1 n LYS 844  
1 n ASN 845  
1 n MET 846  
1 n ILE 847  
1 n LYS 848  
1 n THR 849  
1 n TYR 850  
1 n LYS 851  
1 n THR 852  
1 n ARG 853  
1 n LEU 854  
1 n SER 855  
1 n GLU 856  
1 n MET 857  
1 n LEU 858  
1 n SER 859  
1 n GLU 860  
1 n GLY 861  
1 n ARG 862  
1 n MET 863  
1 n ASN 864  
1 n SER 865  
1 n ASN 866  
1 n GLN 867  
1 n VAL 868  
1 n CYS 869  
1 n ILE 870  
1 n ASP 871  
1 n ILE 872  
1 n LEU 873  
1 n ARG 874  
1 n SER 875  
1 n LEU 876  
1 n GLU 877  
1 n THR 878  
1 n ASP 879  
1 n LEU 880  
1 n ARG 881  
1 n SER 882  
1 n GLU 883  
1 n PHE 884  
1 n ASP 885  
1 n SER 886  
1 n ARG 887  
1 n SER 888  
1 n SER 889  
1 n PRO 890  
1 n LEU 891  
1 n GLU 892  
1 n LEU 893  
1 n PHE 894  
1 n MET 895  
1 n LEU 896  
1 n SER 897  
1 n ARG 898  
1 n MET 899  
1 n HIS 900  
1 n HIS 901  
1 n SER 902  
1 n ASN 903  
1 n TYR 904  
1 n LYS 905  
1 n SER 906  
1 n ALA 907  
1 n ASP 908  
1 n ASN 909  
1 n PRO 910  
1 n ASN 911  
1 n MET 912  
1 n TYR 913  
1 n LEU 914  
1 n VAL 915  
1 n THR 916  
1 n GLU 917  
1 n TYR 918  
1 n ASN 919  
1 n LYS 920  
1 n ASN 921  
1 n ASN 922  
1 n PRO 923  
1 n GLU 924  
1 n THR 925  
1 n ILE 926  
1 n GLU 927  
1 n LEU 928  
1 n GLY 929  
1 n GLU 930  
1 n ARG 931  
1 n TYR 932  
1 n TYR 933  
1 n PHE 934  
1 n ALA 935  
1 n TYR 936  
1 n ILE 937  
1 n CYS 938  
1 n PRO 939  
1 n ALA 940  
1 n ASN 941  
1 n VAL 942  
1 n PRO 943  
1 n TRP 944  
1 n THR 945  
1 n LYS 946  
1 n LYS 947  
1 n LEU 948  
1 n VAL 949  
1 n ASN 950  
1 n ILE 951  
1 n LYS 952  
1 n THR 953  
1 n TYR 954  
1 n GLU 955  
1 n THR 956  
1 n ILE 957  
1 n ILE 958  
1 n ASP 959  
1 n ARG 960  
1 n SER 961  
1 n PHE 962  
1 n LYS 963  
1 n LEU 964  
1 n GLY 965  
1 n SER 966  
1 n ASP 967  
1 n GLN 968  
1 n ARG 969  
1 n ILE 970  
1 n PHE 971  
1 n TYR 972  
1 n GLU 973  
1 n VAL 974  
1 n TYR 975  
1 n PHE 976  
1 n LYS 977  
1 n ARG 978  
1 n LEU 979  
1 n THR 980  
1 n SER 981  
1 n GLU 982  
1 n ILE 983  
1 n VAL 984  
1 n ASN 985  
1 n LEU 986  
1 n LEU 987  
1 n ASP 988  
1 n ASN 989  
1 n LYS 990  
1 n VAL 991  
1 n LEU 992  
1 n CYS 993  
1 n ILE 994  
1 n SER 995  
1 n PHE 996  
1 n PHE 997  
1 n GLU 998  
1 n ARG 999  
1 n MET 1000 
1 n PHE 1001 
1 n GLY 1002 
1 n SER 1003 
1 n LYS 1004 
1 n PRO 1005 
1 n THR 1006 
1 n PHE 1007 
1 n TYR 1008 
1 n GLU 1009 
1 n ALA 1010 
3 n DA  1    
3 n DG  2    
3 n DC  3    
3 n DT  4    
3 n DA  5    
3 n DT  6    
3 n DG  7    
3 n DA  8    
3 n DC  9    
3 n DC  10   
3 n DA  11   
3 n DT  12   
3 n DG  13   
3 n DA  14   
3 n DT  15   
3 n DT  16   
3 n DA  17   
3 n DC  18   
3 n DG  19   
3 n DA  20   
3 n DA  21   
3 n DT  22   
3 n DT  23   
3 n DG  24   
3 n DC  25   
4 n DC  1    
4 n DT  2    
4 n DG  3    
4 n DC  4    
4 n DA  5    
4 n DC  6    
4 n DG  7    
4 n DA  8    
4 n DA  9    
4 n DT  10   
4 n DT  11   
4 n DA  12   
4 n DA  13   
4 n DG  14   
4 n DC  15   
4 n DA  16   
4 n DA  17   
4 n DT  18   
4 n DT  19   
4 n DC  20   
4 n DG  21   
4 n DT  22   
4 n DA  23   
4 n DA  24   
4 n DT  25   
4 n DC  26   
4 n DA  27   
4 n DT  28   
4 n DG  29   
4 n DG  30   
4 n DT  31   
4 n DC  32   
4 n DA  33   
4 n DT  34   
4 n DA  35   
4 n DG  36   
4 n DC  37   
4 n DT  38   
#
_ma_data.content_type "model coordinates"
_ma_data.id           1
_ma_data.name         Model
#
_ma_model_list.data_id          1
_ma_model_list.model_group_id   1
_ma_model_list.model_group_name "AlphaFold-beta-20231127 (3.0.1 @ 2025-08-15 15:23:11)"
_ma_model_list.model_id         1
_ma_model_list.model_name       "Top ranked model"
_ma_model_list.model_type       "Ab initio model"
_ma_model_list.ordinal_id       1
#
loop_
_ma_protocol_step.method_type
_ma_protocol_step.ordinal_id
_ma_protocol_step.protocol_id
_ma_protocol_step.step_id
"coevolution MSA" 1 1 1 
"template search" 2 1 2 
modeling          3 1 3 
#
loop_
_ma_qa_metric.id
_ma_qa_metric.mode
_ma_qa_metric.name
_ma_qa_metric.software_group_id
_ma_qa_metric.type
1 global pLDDT 1 pLDDT 
2 local  pLDDT 1 pLDDT 
#
_ma_qa_metric_global.metric_id    1
_ma_qa_metric_global.metric_value 87.90
_ma_qa_metric_global.model_id     1
_ma_qa_metric_global.ordinal_id   1
#
loop_
_ma_qa_metric_local.label_asym_id
_ma_qa_metric_local.label_comp_id
_ma_qa_metric_local.label_seq_id
_ma_qa_metric_local.metric_id
_ma_qa_metric_local.metric_value
_ma_qa_metric_local.model_id
_ma_qa_metric_local.ordinal_id
A GLY   1    2 56.98 1 1    
A ALA   2    2 72.97 1 2    
A MET   3    2 80.25 1 3    
A ASP   4    2 91.38 1 4    
A PRO   5    2 95.69 1 5    
A ASP   6    2 96.55 1 6    
A VAL   7    2 97.00 1 7    
A ARG   8    2 94.58 1 8    
A CYS   9    2 98.25 1 9    
A ILE   10   2 94.60 1 10   
A ASN   11   2 96.62 1 11   
A TRP   12   2 98.20 1 12   
A PHE   13   2 96.69 1 13   
A GLU   14   2 89.87 1 14   
A SER   15   2 89.70 1 15   
A HIS   16   2 75.84 1 16   
A GLY   17   2 80.53 1 17   
A GLU   18   2 71.30 1 18   
A ASN   19   2 79.05 1 19   
A ARG   20   2 82.42 1 20   
A PHE   21   2 94.64 1 21   
A LEU   22   2 97.07 1 22   
A TYR   23   2 96.90 1 23   
A LEU   24   2 98.07 1 24   
A LYS   25   2 97.02 1 25   
A SER   26   2 97.34 1 26   
A ARG   27   2 95.07 1 27   
A CYS   28   2 95.62 1 28   
A ARG   29   2 88.37 1 29   
A ASN   30   2 89.83 1 30   
A GLY   31   2 94.23 1 31   
A GLU   32   2 86.34 1 32   
A THR   33   2 95.87 1 33   
A VAL   34   2 95.95 1 34   
A PHE   35   2 97.44 1 35   
A ILE   36   2 96.69 1 36   
A ARG   37   2 95.62 1 37   
A PHE   38   2 98.01 1 38   
A PRO   39   2 96.04 1 39   
A HIS   40   2 91.34 1 40   
A TYR   41   2 94.79 1 41   
A PHE   42   2 93.24 1 42   
A TYR   43   2 96.54 1 43   
A TYR   44   2 95.67 1 44   
A VAL   45   2 96.79 1 45   
A VAL   46   2 96.00 1 46   
A THR   47   2 93.89 1 47   
A ASP   48   2 93.82 1 48   
A GLU   49   2 86.36 1 49   
A ILE   50   2 92.82 1 50   
A TYR   51   2 94.54 1 51   
A GLN   52   2 89.19 1 52   
A SER   53   2 91.58 1 53   
A LEU   54   2 90.29 1 54   
A SER   55   2 88.05 1 55   
A PRO   56   2 91.80 1 56   
A PRO   57   2 93.55 1 57   
A PRO   58   2 94.18 1 58   
A PHE   59   2 92.83 1 59   
A ASN   60   2 91.54 1 60   
A ALA   61   2 95.86 1 61   
A ARG   62   2 83.41 1 62   
A PRO   63   2 95.93 1 63   
A LEU   64   2 95.49 1 64   
A GLY   65   2 96.19 1 65   
A LYS   66   2 89.33 1 66   
A MET   67   2 95.74 1 67   
A ARG   68   2 85.66 1 68   
A THR   69   2 95.61 1 69   
A ILE   70   2 96.59 1 70   
A ASP   71   2 90.68 1 71   
A ILE   72   2 95.37 1 72   
A ASP   73   2 92.77 1 73   
A GLU   74   2 90.04 1 74   
A THR   75   2 88.11 1 75   
A ILE   76   2 89.35 1 76   
A SER   77   2 93.24 1 77   
A TYR   78   2 93.01 1 78   
A ASN   79   2 89.42 1 79   
A LEU   80   2 89.60 1 80   
A ASP   81   2 87.49 1 81   
A ILE   82   2 92.73 1 82   
A LYS   83   2 79.57 1 83   
A ASP   84   2 89.85 1 84   
A ARG   85   2 89.46 1 85   
A LYS   86   2 83.06 1 86   
A CYS   87   2 92.28 1 87   
A SER   88   2 94.04 1 88   
A VAL   89   2 94.88 1 89   
A ALA   90   2 96.40 1 90   
A ASP   91   2 93.77 1 91   
A MET   92   2 95.95 1 92   
A TRP   93   2 95.94 1 93   
A LEU   94   2 96.91 1 94   
A ILE   95   2 93.34 1 95   
A GLU   96   2 93.85 1 96   
A GLU   97   2 93.56 1 97   
A PRO   98   2 93.50 1 98   
A LYS   99   2 82.32 1 99   
A LYS   100  2 82.82 1 100  
A ARG   101  2 89.72 1 101  
A SER   102  2 89.77 1 102  
A ILE   103  2 90.84 1 103  
A GLN   104  2 79.27 1 104  
A ASN   105  2 86.87 1 105  
A ALA   106  2 94.19 1 106  
A THR   107  2 91.53 1 107  
A MET   108  2 94.06 1 108  
A ASP   109  2 84.91 1 109  
A GLU   110  2 87.69 1 110  
A PHE   111  2 96.12 1 111  
A LEU   112  2 94.09 1 112  
A ASN   113  2 91.95 1 113  
A ILE   114  2 94.86 1 114  
A SER   115  2 96.14 1 115  
A TRP   116  2 96.44 1 116  
A PHE   117  2 97.96 1 117  
A TYR   118  2 98.24 1 118  
A ILE   119  2 96.11 1 119  
A SER   120  2 94.73 1 120  
A ASN   121  2 95.66 1 121  
A GLY   122  2 96.95 1 122  
A ILE   123  2 97.53 1 123  
A SER   124  2 95.84 1 124  
A PRO   125  2 97.81 1 125  
A ASP   126  2 93.19 1 126  
A GLY   127  2 97.95 1 127  
A CYS   128  2 97.74 1 128  
A TYR   129  2 97.95 1 129  
A SER   130  2 96.59 1 130  
A LEU   131  2 96.85 1 131  
A ASP   132  2 96.04 1 132  
A GLU   133  2 88.66 1 133  
A GLN   134  2 87.81 1 134  
A TYR   135  2 96.67 1 135  
A LEU   136  2 96.32 1 136  
A THR   137  2 92.39 1 137  
A LYS   138  2 90.85 1 138  
A ILE   139  2 92.27 1 139  
A ASN   140  2 88.26 1 140  
A ASN   141  2 85.81 1 141  
A GLY   142  2 94.41 1 142  
A CYS   143  2 96.15 1 143  
A TYR   144  2 96.24 1 144  
A HIS   145  2 95.28 1 145  
A CYS   146  2 97.56 1 146  
A ASP   147  2 93.97 1 147  
A ASP   148  2 95.01 1 148  
A PRO   149  2 97.36 1 149  
A ARG   150  2 85.65 1 150  
A ASN   151  2 95.44 1 151  
A CYS   152  2 97.76 1 152  
A PHE   153  2 97.98 1 153  
A ALA   154  2 97.48 1 154  
A LYS   155  2 89.57 1 155  
A LYS   156  2 89.75 1 156  
A ILE   157  2 95.69 1 157  
A PRO   158  2 95.55 1 158  
A ARG   159  2 81.96 1 159  
A PHE   160  2 95.88 1 160  
A ASP   161  2 89.84 1 161  
A ILE   162  2 95.34 1 162  
A PRO   163  2 96.17 1 163  
A ARG   164  2 93.75 1 164  
A SER   165  2 97.31 1 165  
A TYR   166  2 97.38 1 166  
A LEU   167  2 97.23 1 167  
A PHE   168  2 97.57 1 168  
A LEU   169  2 94.52 1 169  
A ASP   170  2 92.88 1 170  
A ILE   171  2 94.12 1 171  
A GLU   172  2 87.97 1 172  
A CYS   173  2 90.92 1 173  
A HIS   174  2 84.03 1 174  
A PHE   175  2 75.49 1 175  
A ASP   176  2 66.28 1 176  
A LYS   177  2 54.33 1 177  
A LYS   178  2 54.06 1 178  
A PHE   179  2 63.53 1 179  
A PRO   180  2 77.72 1 180  
A SER   181  2 79.53 1 181  
A VAL   182  2 81.90 1 182  
A PHE   183  2 80.32 1 183  
A ILE   184  2 81.57 1 184  
A ASN   185  2 89.28 1 185  
A PRO   186  2 94.86 1 186  
A ILE   187  2 96.34 1 187  
A SER   188  2 96.56 1 188  
A HIS   189  2 95.35 1 189  
A THR   190  2 93.68 1 190  
A SER   191  2 97.02 1 191  
A TYR   192  2 97.20 1 192  
A CYS   193  2 96.95 1 193  
A TYR   194  2 88.41 1 194  
A ILE   195  2 94.89 1 195  
A ASP   196  2 91.44 1 196  
A LEU   197  2 93.51 1 197  
A SER   198  2 92.05 1 198  
A GLY   199  2 92.54 1 199  
A LYS   200  2 85.90 1 200  
A ARG   201  2 92.00 1 201  
A LEU   202  2 94.24 1 202  
A LEU   203  2 95.10 1 203  
A PHE   204  2 96.44 1 204  
A THR   205  2 96.49 1 205  
A LEU   206  2 94.90 1 206  
A ILE   207  2 97.44 1 207  
A ASN   208  2 96.32 1 208  
A GLU   209  2 94.91 1 209  
A GLU   210  2 94.50 1 210  
A MET   211  2 94.33 1 211  
A LEU   212  2 95.76 1 212  
A THR   213  2 94.80 1 213  
A GLU   214  2 88.78 1 214  
A GLN   215  2 86.98 1 215  
A GLU   216  2 95.37 1 216  
A ILE   217  2 96.36 1 217  
A GLN   218  2 89.87 1 218  
A GLU   219  2 91.25 1 219  
A ALA   220  2 97.20 1 220  
A VAL   221  2 95.80 1 221  
A ASP   222  2 94.29 1 222  
A ARG   223  2 92.26 1 223  
A GLY   224  2 95.13 1 224  
A CYS   225  2 96.12 1 225  
A LEU   226  2 96.03 1 226  
A ARG   227  2 94.73 1 227  
A ILE   228  2 95.16 1 228  
A GLN   229  2 86.10 1 229  
A SER   230  2 93.92 1 230  
A LEU   231  2 90.38 1 231  
A MET   232  2 86.38 1 232  
A GLU   233  2 92.70 1 233  
A MET   234  2 94.82 1 234  
A ASP   235  2 92.96 1 235  
A TYR   236  2 91.87 1 236  
A GLU   237  2 88.27 1 237  
A ARG   238  2 89.25 1 238  
A GLU   239  2 86.14 1 239  
A LEU   240  2 95.43 1 240  
A VAL   241  2 97.22 1 241  
A LEU   242  2 94.22 1 242  
A CYS   243  2 97.46 1 243  
A SER   244  2 96.81 1 244  
A GLU   245  2 95.87 1 245  
A ILE   246  2 95.36 1 246  
A VAL   247  2 97.27 1 247  
A LEU   248  2 94.41 1 248  
A LEU   249  2 97.05 1 249  
A ARG   250  2 94.70 1 250  
A ILE   251  2 96.73 1 251  
A ALA   252  2 97.82 1 252  
A LYS   253  2 95.59 1 253  
A GLN   254  2 90.68 1 254  
A LEU   255  2 96.59 1 255  
A LEU   256  2 96.63 1 256  
A GLU   257  2 95.77 1 257  
A LEU   258  2 93.94 1 258  
A THR   259  2 91.65 1 259  
A PHE   260  2 96.34 1 260  
A ASP   261  2 97.15 1 261  
A TYR   262  2 96.20 1 262  
A VAL   263  2 97.28 1 263  
A VAL   264  2 97.11 1 264  
A THR   265  2 94.60 1 265  
A PHE   266  2 92.77 1 266  
A ASN   267  2 84.37 1 267  
A GLY   268  2 91.18 1 268  
A HIS   269  2 86.48 1 269  
A ASN   270  2 80.94 1 270  
A PHE   271  2 84.55 1 271  
A ASP   272  2 91.92 1 272  
A LEU   273  2 93.88 1 273  
A ARG   274  2 83.31 1 274  
A TYR   275  2 93.46 1 275  
A ILE   276  2 95.46 1 276  
A THR   277  2 91.71 1 277  
A ASN   278  2 90.77 1 278  
A ARG   279  2 92.30 1 279  
A LEU   280  2 96.01 1 280  
A GLU   281  2 89.04 1 281  
A LEU   282  2 90.42 1 282  
A LEU   283  2 94.45 1 283  
A THR   284  2 93.84 1 284  
A GLY   285  2 95.90 1 285  
A GLU   286  2 93.71 1 286  
A LYS   287  2 89.05 1 287  
A ILE   288  2 94.91 1 288  
A ILE   289  2 91.36 1 289  
A PHE   290  2 95.04 1 290  
A ARG   291  2 84.42 1 291  
A SER   292  2 94.84 1 292  
A PRO   293  2 95.53 1 293  
A ASP   294  2 92.48 1 294  
A LYS   295  2 84.38 1 295  
A LYS   296  2 82.33 1 296  
A GLU   297  2 86.97 1 297  
A ALA   298  2 91.87 1 298  
A VAL   299  2 89.58 1 299  
A HIS   300  2 83.37 1 300  
A LEU   301  2 89.38 1 301  
A CYS   302  2 83.76 1 302  
A ILE   303  2 83.67 1 303  
A TYR   304  2 70.54 1 304  
A GLU   305  2 70.86 1 305  
A ARG   306  2 66.13 1 306  
A ASN   307  2 62.57 1 307  
A GLN   308  2 52.11 1 308  
A SER   309  2 48.34 1 309  
A SER   310  2 40.70 1 310  
A HIS   311  2 36.16 1 311  
A LYS   312  2 32.36 1 312  
A GLY   313  2 40.88 1 313  
A VAL   314  2 37.56 1 314  
A GLY   315  2 44.83 1 315  
A GLY   316  2 48.48 1 316  
A MET   317  2 44.85 1 317  
A ALA   318  2 56.03 1 318  
A ASN   319  2 59.75 1 319  
A THR   320  2 70.49 1 320  
A THR   321  2 75.11 1 321  
A PHE   322  2 79.52 1 322  
A HIS   323  2 75.21 1 323  
A VAL   324  2 83.54 1 324  
A ASN   325  2 78.81 1 325  
A ASN   326  2 82.09 1 326  
A ASN   327  2 88.60 1 327  
A ASN   328  2 92.41 1 328  
A GLY   329  2 96.22 1 329  
A THR   330  2 95.69 1 330  
A ILE   331  2 96.93 1 331  
A PHE   332  2 95.84 1 332  
A PHE   333  2 95.91 1 333  
A ASP   334  2 92.12 1 334  
A LEU   335  2 94.90 1 335  
A TYR   336  2 85.58 1 336  
A SER   337  2 86.31 1 337  
A PHE   338  2 91.85 1 338  
A ILE   339  2 90.44 1 339  
A GLN   340  2 77.65 1 340  
A LYS   341  2 76.69 1 341  
A SER   342  2 81.77 1 342  
A GLU   343  2 79.98 1 343  
A LYS   344  2 67.87 1 344  
A LEU   345  2 80.02 1 345  
A ASP   346  2 71.12 1 346  
A SER   347  2 77.48 1 347  
A TYR   348  2 81.63 1 348  
A LYS   349  2 75.55 1 349  
A LEU   350  2 87.02 1 350  
A ASP   351  2 80.70 1 351  
A SER   352  2 83.53 1 352  
A ILE   353  2 88.44 1 353  
A SER   354  2 88.39 1 354  
A LYS   355  2 81.64 1 355  
A ASN   356  2 81.61 1 356  
A ALA   357  2 89.52 1 357  
A PHE   358  2 91.12 1 358  
A SER   359  2 88.96 1 359  
A CYS   360  2 90.13 1 360  
A MET   361  2 87.21 1 361  
A GLY   362  2 92.45 1 362  
A LYS   363  2 84.49 1 363  
A VAL   364  2 90.69 1 364  
A LEU   365  2 87.10 1 365  
A ASN   366  2 83.90 1 366  
A ARG   367  2 82.23 1 367  
A GLY   368  2 86.86 1 368  
A VAL   369  2 80.52 1 369  
A ARG   370  2 72.19 1 370  
A GLU   371  2 84.19 1 371  
A MET   372  2 87.91 1 372  
A THR   373  2 90.63 1 373  
A PHE   374  2 91.62 1 374  
A ILE   375  2 87.94 1 375  
A GLY   376  2 92.83 1 376  
A ASP   377  2 86.74 1 377  
A ASP   378  2 83.35 1 378  
A THR   379  2 85.69 1 379  
A THR   380  2 85.24 1 380  
A ASP   381  2 82.78 1 381  
A ALA   382  2 81.35 1 382  
A LYS   383  2 70.19 1 383  
A GLY   384  2 82.87 1 384  
A LYS   385  2 78.97 1 385  
A ALA   386  2 87.86 1 386  
A ALA   387  2 88.56 1 387  
A ALA   388  2 89.02 1 388  
A PHE   389  2 91.44 1 389  
A ALA   390  2 92.32 1 390  
A LYS   391  2 81.52 1 391  
A VAL   392  2 91.40 1 392  
A LEU   393  2 90.46 1 393  
A THR   394  2 87.17 1 394  
A THR   395  2 87.52 1 395  
A GLY   396  2 88.47 1 396  
A ASN   397  2 81.39 1 397  
A TYR   398  2 82.22 1 398  
A VAL   399  2 89.61 1 399  
A THR   400  2 86.67 1 400  
A VAL   401  2 88.28 1 401  
A ASP   402  2 80.27 1 402  
A GLU   403  2 73.07 1 403  
A ASP   404  2 75.06 1 404  
A ILE   405  2 83.53 1 405  
A ILE   406  2 82.41 1 406  
A CYS   407  2 88.06 1 407  
A LYS   408  2 81.64 1 408  
A VAL   409  2 89.32 1 409  
A ILE   410  2 86.56 1 410  
A ARG   411  2 78.12 1 411  
A LYS   412  2 87.68 1 412  
A ASP   413  2 87.09 1 413  
A ILE   414  2 89.55 1 414  
A TRP   415  2 85.79 1 415  
A GLU   416  2 78.75 1 416  
A ASN   417  2 82.84 1 417  
A GLY   418  2 92.73 1 418  
A PHE   419  2 92.92 1 419  
A LYS   420  2 87.21 1 420  
A VAL   421  2 91.56 1 421  
A VAL   422  2 91.91 1 422  
A LEU   423  2 91.16 1 423  
A LEU   424  2 85.50 1 424  
A CYS   425  2 86.89 1 425  
A PRO   426  2 87.06 1 426  
A THR   427  2 82.42 1 427  
A LEU   428  2 83.08 1 428  
A PRO   429  2 84.23 1 429  
A ASN   430  2 85.04 1 430  
A ASP   431  2 85.03 1 431  
A THR   432  2 87.32 1 432  
A TYR   433  2 90.75 1 433  
A LYS   434  2 85.98 1 434  
A LEU   435  2 91.76 1 435  
A SER   436  2 89.39 1 436  
A PHE   437  2 83.93 1 437  
A GLY   438  2 75.03 1 438  
A LYS   439  2 61.56 1 439  
A ASP   440  2 68.37 1 440  
A ASP   441  2 61.27 1 441  
A VAL   442  2 70.54 1 442  
A ASP   443  2 75.92 1 443  
A LEU   444  2 83.47 1 444  
A ALA   445  2 84.08 1 445  
A GLN   446  2 82.78 1 446  
A MET   447  2 88.04 1 447  
A TYR   448  2 93.90 1 448  
A LYS   449  2 81.94 1 449  
A ASP   450  2 91.66 1 450  
A TYR   451  2 95.77 1 451  
A ASN   452  2 94.11 1 452  
A LEU   453  2 96.38 1 453  
A ASN   454  2 93.23 1 454  
A ILE   455  2 94.80 1 455  
A ALA   456  2 97.25 1 456  
A LEU   457  2 95.61 1 457  
A ASP   458  2 89.85 1 458  
A MET   459  2 92.25 1 459  
A ALA   460  2 95.87 1 460  
A ARG   461  2 81.35 1 461  
A TYR   462  2 82.47 1 462  
A CYS   463  2 94.39 1 463  
A ILE   464  2 93.46 1 464  
A HIS   465  2 89.64 1 465  
A ASP   466  2 91.75 1 466  
A ALA   467  2 96.37 1 467  
A CYS   468  2 94.85 1 468  
A LEU   469  2 91.93 1 469  
A CYS   470  2 96.16 1 470  
A GLN   471  2 93.62 1 471  
A TYR   472  2 93.02 1 472  
A LEU   473  2 94.06 1 473  
A TRP   474  2 96.98 1 474  
A GLU   475  2 89.90 1 475  
A TYR   476  2 88.61 1 476  
A TYR   477  2 92.10 1 477  
A GLY   478  2 93.55 1 478  
A VAL   479  2 95.82 1 479  
A GLU   480  2 94.24 1 480  
A THR   481  2 92.28 1 481  
A LYS   482  2 92.20 1 482  
A THR   483  2 95.21 1 483  
A ASP   484  2 95.15 1 484  
A ALA   485  2 95.60 1 485  
A GLY   486  2 96.61 1 486  
A ALA   487  2 97.97 1 487  
A SER   488  2 94.44 1 488  
A THR   489  2 94.13 1 489  
A TYR   490  2 94.56 1 490  
A VAL   491  2 96.96 1 491  
A LEU   492  2 96.70 1 492  
A PRO   493  2 97.62 1 493  
A GLN   494  2 96.73 1 494  
A SER   495  2 94.41 1 495  
A MET   496  2 89.54 1 496  
A VAL   497  2 94.09 1 497  
A PHE   498  2 90.81 1 498  
A GLU   499  2 83.21 1 499  
A TYR   500  2 87.51 1 500  
A ARG   501  2 76.81 1 501  
A ALA   502  2 91.42 1 502  
A SER   503  2 90.68 1 503  
A THR   504  2 91.72 1 504  
A VAL   505  2 93.14 1 505  
A ILE   506  2 92.98 1 506  
A LYS   507  2 94.81 1 507  
A GLY   508  2 97.61 1 508  
A PRO   509  2 97.51 1 509  
A LEU   510  2 97.82 1 510  
A LEU   511  2 97.61 1 511  
A LYS   512  2 92.26 1 512  
A LEU   513  2 96.02 1 513  
A LEU   514  2 97.82 1 514  
A LEU   515  2 96.24 1 515  
A GLU   516  2 90.96 1 516  
A THR   517  2 96.21 1 517  
A LYS   518  2 92.27 1 518  
A THR   519  2 96.33 1 519  
A ILE   520  2 96.92 1 520  
A LEU   521  2 96.61 1 521  
A VAL   522  2 93.75 1 522  
A ARG   523  2 87.52 1 523  
A SER   524  2 83.11 1 524  
A GLU   525  2 67.48 1 525  
A THR   526  2 71.90 1 526  
A LYS   527  2 66.33 1 527  
A GLN   528  2 74.93 1 528  
A LYS   529  2 77.74 1 529  
A PHE   530  2 91.36 1 530  
A PRO   531  2 92.80 1 531  
A TYR   532  2 94.14 1 532  
A GLU   533  2 89.42 1 533  
A GLY   534  2 95.17 1 534  
A GLY   535  2 94.60 1 535  
A LYS   536  2 93.03 1 536  
A VAL   537  2 94.42 1 537  
A PHE   538  2 97.11 1 538  
A ALA   539  2 96.89 1 539  
A PRO   540  2 96.94 1 540  
A LYS   541  2 94.02 1 541  
A GLN   542  2 91.41 1 542  
A LYS   543  2 88.47 1 543  
A MET   544  2 91.03 1 544  
A PHE   545  2 96.88 1 545  
A SER   546  2 93.75 1 546  
A ASN   547  2 95.18 1 547  
A ASN   548  2 96.84 1 548  
A VAL   549  2 98.40 1 549  
A LEU   550  2 98.08 1 550  
A ILE   551  2 98.17 1 551  
A PHE   552  2 98.52 1 552  
A ASP   553  2 93.79 1 553  
A TYR   554  2 98.08 1 554  
A ASN   555  2 92.84 1 555  
A SER   556  2 95.16 1 556  
A LEU   557  2 96.82 1 557  
A TYR   558  2 96.11 1 558  
A PRO   559  2 97.66 1 559  
A ASN   560  2 96.79 1 560  
A VAL   561  2 98.11 1 561  
A CYS   562  2 98.36 1 562  
A ILE   563  2 98.25 1 563  
A PHE   564  2 98.27 1 564  
A GLY   565  2 98.65 1 565  
A ASN   566  2 97.80 1 566  
A LEU   567  2 98.33 1 567  
A SER   568  2 98.13 1 568  
A PRO   569  2 97.55 1 569  
A GLU   570  2 96.77 1 570  
A THR   571  2 97.54 1 571  
A LEU   572  2 97.54 1 572  
A VAL   573  2 96.70 1 573  
A GLY   574  2 97.45 1 574  
A VAL   575  2 96.79 1 575  
A VAL   576  2 96.46 1 576  
A VAL   577  2 96.44 1 577  
A SER   578  2 95.78 1 578  
A THR   579  2 93.83 1 579  
A ASN   580  2 92.30 1 580  
A ARG   581  2 80.19 1 581  
A LEU   582  2 92.59 1 582  
A GLU   583  2 89.46 1 583  
A GLU   584  2 92.88 1 584  
A GLU   585  2 85.85 1 585  
A ILE   586  2 93.71 1 586  
A ASN   587  2 94.39 1 587  
A ASN   588  2 92.37 1 588  
A GLN   589  2 86.39 1 589  
A LEU   590  2 92.91 1 590  
A LEU   591  2 92.33 1 591  
A LEU   592  2 88.80 1 592  
A GLN   593  2 87.59 1 593  
A LYS   594  2 90.05 1 594  
A TYR   595  2 96.33 1 595  
A PRO   596  2 96.86 1 596  
A PRO   597  2 95.88 1 597  
A PRO   598  2 95.93 1 598  
A ARG   599  2 95.33 1 599  
A TYR   600  2 97.46 1 600  
A ILE   601  2 92.07 1 601  
A THR   602  2 94.42 1 602  
A VAL   603  2 97.72 1 603  
A HIS   604  2 90.81 1 604  
A CYS   605  2 96.52 1 605  
A GLU   606  2 85.96 1 606  
A PRO   607  2 96.06 1 607  
A ARG   608  2 92.09 1 608  
A LEU   609  2 93.03 1 609  
A PRO   610  2 94.89 1 610  
A ASN   611  2 90.33 1 611  
A LEU   612  2 95.72 1 612  
A ILE   613  2 92.53 1 613  
A SER   614  2 95.65 1 614  
A GLU   615  2 96.46 1 615  
A ILE   616  2 96.35 1 616  
A ALA   617  2 98.18 1 617  
A ILE   618  2 96.81 1 618  
A PHE   619  2 98.45 1 619  
A ASP   620  2 97.14 1 620  
A ARG   621  2 94.57 1 621  
A SER   622  2 96.55 1 622  
A ILE   623  2 93.92 1 623  
A GLU   624  2 97.07 1 624  
A GLY   625  2 98.56 1 625  
A THR   626  2 96.82 1 626  
A ILE   627  2 98.14 1 627  
A PRO   628  2 98.33 1 628  
A ARG   629  2 91.04 1 629  
A LEU   630  2 96.16 1 630  
A LEU   631  2 97.94 1 631  
A ARG   632  2 91.80 1 632  
A THR   633  2 94.69 1 633  
A PHE   634  2 96.99 1 634  
A LEU   635  2 97.13 1 635  
A ALA   636  2 97.88 1 636  
A GLU   637  2 93.62 1 637  
A ARG   638  2 94.34 1 638  
A ALA   639  2 97.41 1 639  
A ARG   640  2 89.48 1 640  
A TYR   641  2 94.18 1 641  
A LYS   642  2 90.94 1 642  
A LYS   643  2 88.93 1 643  
A MET   644  2 91.00 1 644  
A LEU   645  2 92.33 1 645  
A LYS   646  2 86.02 1 646  
A GLN   647  2 91.39 1 647  
A ALA   648  2 92.05 1 648  
A THR   649  2 86.72 1 649  
A SER   650  2 82.59 1 650  
A SER   651  2 78.24 1 651  
A THR   652  2 78.98 1 652  
A GLU   653  2 83.20 1 653  
A LYS   654  2 84.70 1 654  
A ALA   655  2 89.81 1 655  
A ILE   656  2 88.00 1 656  
A TYR   657  2 91.98 1 657  
A ASP   658  2 89.68 1 658  
A SER   659  2 91.99 1 659  
A MET   660  2 90.33 1 660  
A GLN   661  2 90.97 1 661  
A TYR   662  2 87.14 1 662  
A THR   663  2 91.52 1 663  
A TYR   664  2 95.13 1 664  
A LYS   665  2 88.31 1 665  
A ILE   666  2 89.63 1 666  
A VAL   667  2 93.46 1 667  
A ALA   668  2 96.30 1 668  
A ASN   669  2 89.04 1 669  
A SER   670  2 93.11 1 670  
A VAL   671  2 95.65 1 671  
A TYR   672  2 92.56 1 672  
A GLY   673  2 93.90 1 673  
A LEU   674  2 93.94 1 674  
A MET   675  2 94.09 1 675  
A GLY   676  2 93.83 1 676  
A PHE   677  2 88.30 1 677  
A ARG   678  2 80.55 1 678  
A ASN   679  2 86.21 1 679  
A SER   680  2 91.67 1 680  
A ALA   681  2 94.60 1 681  
A LEU   682  2 95.34 1 682  
A TYR   683  2 93.98 1 683  
A SER   684  2 96.03 1 684  
A TYR   685  2 95.53 1 685  
A ALA   686  2 97.34 1 686  
A SER   687  2 97.32 1 687  
A ALA   688  2 96.90 1 688  
A LYS   689  2 93.96 1 689  
A SER   690  2 97.73 1 690  
A CYS   691  2 97.67 1 691  
A THR   692  2 95.40 1 692  
A SER   693  2 96.64 1 693  
A ILE   694  2 98.19 1 694  
A GLY   695  2 97.98 1 695  
A ARG   696  2 92.84 1 696  
A ARG   697  2 88.64 1 697  
A MET   698  2 97.70 1 698  
A ILE   699  2 94.20 1 699  
A LEU   700  2 96.63 1 700  
A TYR   701  2 98.25 1 701  
A LEU   702  2 97.98 1 702  
A GLU   703  2 94.25 1 703  
A SER   704  2 96.97 1 704  
A VAL   705  2 96.30 1 705  
A LEU   706  2 97.58 1 706  
A ASN   707  2 96.68 1 707  
A GLY   708  2 97.66 1 708  
A ALA   709  2 98.40 1 709  
A GLU   710  2 91.02 1 710  
A LEU   711  2 97.35 1 711  
A SER   712  2 95.17 1 712  
A ASN   713  2 91.20 1 713  
A GLY   714  2 97.31 1 714  
A MET   715  2 93.92 1 715  
A LEU   716  2 96.97 1 716  
A ARG   717  2 84.80 1 717  
A PHE   718  2 98.04 1 718  
A ALA   719  2 97.78 1 719  
A ASN   720  2 93.13 1 720  
A PRO   721  2 96.97 1 721  
A LEU   722  2 97.14 1 722  
A SER   723  2 94.99 1 723  
A ASN   724  2 95.94 1 724  
A PRO   725  2 96.89 1 725  
A PHE   726  2 96.94 1 726  
A TYR   727  2 95.33 1 727  
A MET   728  2 85.69 1 728  
A ASP   729  2 89.44 1 729  
A ASP   730  2 85.61 1 730  
A ARG   731  2 89.88 1 731  
A ASP   732  2 93.76 1 732  
A ILE   733  2 93.72 1 733  
A ASN   734  2 94.26 1 734  
A PRO   735  2 97.60 1 735  
A ILE   736  2 96.19 1 736  
A VAL   737  2 95.63 1 737  
A LYS   738  2 88.88 1 738  
A THR   739  2 96.93 1 739  
A SER   740  2 95.42 1 740  
A LEU   741  2 97.50 1 741  
A PRO   742  2 97.46 1 742  
A ILE   743  2 91.24 1 743  
A ASP   744  2 93.08 1 744  
A TYR   745  2 97.10 1 745  
A ARG   746  2 82.68 1 746  
A PHE   747  2 97.30 1 747  
A ARG   748  2 84.80 1 748  
A PHE   749  2 98.16 1 749  
A ARG   750  2 94.14 1 750  
A SER   751  2 96.21 1 751  
A VAL   752  2 97.35 1 752  
A TYR   753  2 97.72 1 753  
A GLY   754  2 97.53 1 754  
A ASP   755  2 95.35 1 755  
A THR   756  2 94.45 1 756  
A ASP   757  2 93.48 1 757  
A SER   758  2 96.77 1 758  
A VAL   759  2 96.56 1 759  
A PHE   760  2 98.27 1 760  
A THR   761  2 97.64 1 761  
A GLU   762  2 96.81 1 762  
A ILE   763  2 97.61 1 763  
A ASP   764  2 94.62 1 764  
A SER   765  2 96.94 1 765  
A GLN   766  2 91.19 1 766  
A ASP   767  2 95.61 1 767  
A VAL   768  2 97.29 1 768  
A ASP   769  2 96.88 1 769  
A LYS   770  2 93.82 1 770  
A SER   771  2 98.38 1 771  
A ILE   772  2 98.07 1 772  
A GLU   773  2 96.16 1 773  
A ILE   774  2 97.86 1 774  
A ALA   775  2 98.74 1 775  
A LYS   776  2 95.39 1 776  
A GLU   777  2 97.14 1 777  
A LEU   778  2 95.79 1 778  
A GLU   779  2 97.36 1 779  
A ARG   780  2 93.67 1 780  
A LEU   781  2 97.08 1 781  
A ILE   782  2 98.36 1 782  
A ASN   783  2 97.50 1 783  
A ASN   784  2 94.88 1 784  
A ARG   785  2 91.20 1 785  
A VAL   786  2 98.04 1 786  
A LEU   787  2 98.01 1 787  
A PHE   788  2 98.01 1 788  
A ASN   789  2 94.31 1 789  
A ASN   790  2 95.98 1 790  
A PHE   791  2 98.53 1 791  
A LYS   792  2 92.59 1 792  
A ILE   793  2 96.81 1 793  
A GLU   794  2 91.83 1 794  
A PHE   795  2 98.45 1 795  
A GLU   796  2 92.86 1 796  
A ALA   797  2 98.67 1 797  
A VAL   798  2 98.04 1 798  
A TYR   799  2 98.47 1 799  
A LYS   800  2 93.27 1 800  
A ASN   801  2 94.59 1 801  
A LEU   802  2 97.62 1 802  
A ILE   803  2 96.52 1 803  
A MET   804  2 94.53 1 804  
A GLN   805  2 93.71 1 805  
A SER   806  2 94.31 1 806  
A LYS   807  2 91.97 1 807  
A LYS   808  2 92.47 1 808  
A LYS   809  2 91.19 1 809  
A TYR   810  2 97.50 1 810  
A THR   811  2 96.38 1 811  
A THR   812  2 96.85 1 812  
A MET   813  2 93.92 1 813  
A LYS   814  2 96.30 1 814  
A TYR   815  2 97.89 1 815  
A SER   816  2 95.51 1 816  
A ALA   817  2 97.01 1 817  
A SER   818  2 94.43 1 818  
A SER   819  2 94.83 1 819  
A ASN   820  2 93.60 1 820  
A SER   821  2 95.80 1 821  
A LYS   822  2 86.06 1 822  
A SER   823  2 91.70 1 823  
A VAL   824  2 91.30 1 824  
A PRO   825  2 96.09 1 825  
A GLU   826  2 90.81 1 826  
A ARG   827  2 94.19 1 827  
A ILE   828  2 93.68 1 828  
A ASN   829  2 93.98 1 829  
A LYS   830  2 92.46 1 830  
A GLY   831  2 93.39 1 831  
A THR   832  2 93.76 1 832  
A SER   833  2 93.76 1 833  
A GLU   834  2 93.55 1 834  
A THR   835  2 89.00 1 835  
A ARG   836  2 86.99 1 836  
A ARG   837  2 80.59 1 837  
A ASP   838  2 90.39 1 838  
A VAL   839  2 93.59 1 839  
A SER   840  2 95.84 1 840  
A LYS   841  2 87.04 1 841  
A PHE   842  2 97.39 1 842  
A HIS   843  2 95.78 1 843  
A LYS   844  2 94.10 1 844  
A ASN   845  2 94.62 1 845  
A MET   846  2 95.51 1 846  
A ILE   847  2 95.97 1 847  
A LYS   848  2 93.33 1 848  
A THR   849  2 94.72 1 849  
A TYR   850  2 96.56 1 850  
A LYS   851  2 96.19 1 851  
A THR   852  2 94.37 1 852  
A ARG   853  2 87.10 1 853  
A LEU   854  2 93.73 1 854  
A SER   855  2 94.12 1 855  
A GLU   856  2 88.68 1 856  
A MET   857  2 86.23 1 857  
A LEU   858  2 90.64 1 858  
A SER   859  2 91.08 1 859  
A GLU   860  2 85.01 1 860  
A GLY   861  2 85.75 1 861  
A ARG   862  2 73.93 1 862  
A MET   863  2 73.07 1 863  
A ASN   864  2 69.22 1 864  
A SER   865  2 78.30 1 865  
A ASN   866  2 84.49 1 866  
A GLN   867  2 84.10 1 867  
A VAL   868  2 90.39 1 868  
A CYS   869  2 92.06 1 869  
A ILE   870  2 92.17 1 870  
A ASP   871  2 90.51 1 871  
A ILE   872  2 93.97 1 872  
A LEU   873  2 95.84 1 873  
A ARG   874  2 82.16 1 874  
A SER   875  2 94.89 1 875  
A LEU   876  2 97.04 1 876  
A GLU   877  2 95.14 1 877  
A THR   878  2 94.65 1 878  
A ASP   879  2 95.77 1 879  
A LEU   880  2 97.08 1 880  
A ARG   881  2 86.84 1 881  
A SER   882  2 94.67 1 882  
A GLU   883  2 92.27 1 883  
A PHE   884  2 95.68 1 884  
A ASP   885  2 92.51 1 885  
A SER   886  2 92.27 1 886  
A ARG   887  2 86.93 1 887  
A SER   888  2 91.26 1 888  
A SER   889  2 94.70 1 889  
A PRO   890  2 94.41 1 890  
A LEU   891  2 94.41 1 891  
A GLU   892  2 83.20 1 892  
A LEU   893  2 94.53 1 893  
A PHE   894  2 97.39 1 894  
A MET   895  2 92.71 1 895  
A LEU   896  2 95.26 1 896  
A SER   897  2 91.08 1 897  
A ARG   898  2 89.30 1 898  
A MET   899  2 83.30 1 899  
A HIS   900  2 87.62 1 900  
A HIS   901  2 82.78 1 901  
A SER   902  2 78.20 1 902  
A ASN   903  2 75.92 1 903  
A TYR   904  2 83.43 1 904  
A LYS   905  2 73.48 1 905  
A SER   906  2 82.11 1 906  
A ALA   907  2 82.51 1 907  
A ASP   908  2 81.92 1 908  
A ASN   909  2 87.68 1 909  
A PRO   910  2 90.91 1 910  
A ASN   911  2 90.42 1 911  
A MET   912  2 86.34 1 912  
A TYR   913  2 87.54 1 913  
A LEU   914  2 92.85 1 914  
A VAL   915  2 93.27 1 915  
A THR   916  2 89.70 1 916  
A GLU   917  2 87.10 1 917  
A TYR   918  2 94.18 1 918  
A ASN   919  2 89.67 1 919  
A LYS   920  2 82.57 1 920  
A ASN   921  2 86.12 1 921  
A ASN   922  2 82.95 1 922  
A PRO   923  2 77.93 1 923  
A GLU   924  2 68.27 1 924  
A THR   925  2 79.34 1 925  
A ILE   926  2 87.04 1 926  
A GLU   927  2 72.72 1 927  
A LEU   928  2 75.55 1 928  
A GLY   929  2 78.28 1 929  
A GLU   930  2 74.93 1 930  
A ARG   931  2 81.28 1 931  
A TYR   932  2 92.50 1 932  
A TYR   933  2 88.46 1 933  
A PHE   934  2 96.61 1 934  
A ALA   935  2 97.72 1 935  
A TYR   936  2 96.27 1 936  
A ILE   937  2 95.97 1 937  
A CYS   938  2 96.72 1 938  
A PRO   939  2 96.48 1 939  
A ALA   940  2 94.99 1 940  
A ASN   941  2 88.51 1 941  
A VAL   942  2 93.13 1 942  
A PRO   943  2 94.92 1 943  
A TRP   944  2 92.16 1 944  
A THR   945  2 91.18 1 945  
A LYS   946  2 87.54 1 946  
A LYS   947  2 78.20 1 947  
A LEU   948  2 89.96 1 948  
A VAL   949  2 88.13 1 949  
A ASN   950  2 87.30 1 950  
A ILE   951  2 89.05 1 951  
A LYS   952  2 87.90 1 952  
A THR   953  2 91.09 1 953  
A TYR   954  2 95.32 1 954  
A GLU   955  2 94.66 1 955  
A THR   956  2 94.75 1 956  
A ILE   957  2 95.68 1 957  
A ILE   958  2 93.80 1 958  
A ASP   959  2 85.27 1 959  
A ARG   960  2 66.56 1 960  
A SER   961  2 80.74 1 961  
A PHE   962  2 92.32 1 962  
A LYS   963  2 80.40 1 963  
A LEU   964  2 92.62 1 964  
A GLY   965  2 93.93 1 965  
A SER   966  2 91.75 1 966  
A ASP   967  2 90.46 1 967  
A GLN   968  2 93.86 1 968  
A ARG   969  2 94.69 1 969  
A ILE   970  2 95.09 1 970  
A PHE   971  2 96.25 1 971  
A TYR   972  2 96.76 1 972  
A GLU   973  2 96.00 1 973  
A VAL   974  2 96.02 1 974  
A TYR   975  2 97.41 1 975  
A PHE   976  2 97.60 1 976  
A LYS   977  2 93.27 1 977  
A ARG   978  2 91.23 1 978  
A LEU   979  2 97.02 1 979  
A THR   980  2 96.28 1 980  
A SER   981  2 94.58 1 981  
A GLU   982  2 95.17 1 982  
A ILE   983  2 96.13 1 983  
A VAL   984  2 94.44 1 984  
A ASN   985  2 92.83 1 985  
A LEU   986  2 93.43 1 986  
A LEU   987  2 92.63 1 987  
A ASP   988  2 82.70 1 988  
A ASN   989  2 88.06 1 989  
A LYS   990  2 85.53 1 990  
A VAL   991  2 93.11 1 991  
A LEU   992  2 90.63 1 992  
A CYS   993  2 96.35 1 993  
A ILE   994  2 95.36 1 994  
A SER   995  2 94.32 1 995  
A PHE   996  2 96.27 1 996  
A PHE   997  2 96.67 1 997  
A GLU   998  2 90.04 1 998  
A ARG   999  2 88.38 1 999  
A MET   1000 2 93.17 1 1000 
A PHE   1001 2 95.95 1 1001 
A GLY   1002 2 93.38 1 1002 
A SER   1003 2 91.47 1 1003 
A LYS   1004 2 85.08 1 1004 
A PRO   1005 2 94.72 1 1005 
A THR   1006 2 88.35 1 1006 
A PHE   1007 2 91.93 1 1007 
A TYR   1008 2 77.40 1 1008 
A GLU   1009 2 63.71 1 1009 
A ALA   1010 2 56.49 1 1010 
B LIG_B .    2 60.77 1 1011 
C DA    1    2 69.30 1 1012 
C DG    2    2 72.30 1 1013 
C DC    3    2 71.84 1 1014 
C DT    4    2 76.26 1 1015 
C DA    5    2 76.31 1 1016 
C DT    6    2 77.70 1 1017 
C DG    7    2 77.26 1 1018 
C DA    8    2 76.02 1 1019 
C DC    9    2 75.85 1 1020 
C DC    10   2 75.64 1 1021 
C DA    11   2 75.84 1 1022 
C DT    12   2 76.10 1 1023 
C DG    13   2 78.53 1 1024 
C DA    14   2 76.57 1 1025 
C DT    15   2 79.56 1 1026 
C DT    16   2 80.43 1 1027 
C DA    17   2 81.75 1 1028 
C DC    18   2 82.08 1 1029 
C DG    19   2 81.56 1 1030 
C DA    20   2 79.66 1 1031 
C DA    21   2 78.50 1 1032 
C DT    22   2 76.96 1 1033 
C DT    23   2 76.67 1 1034 
C DG    24   2 76.75 1 1035 
C DC    25   2 72.76 1 1036 
D DC    1    2 37.42 1 1037 
D DT    2    2 35.66 1 1038 
D DG    3    2 37.72 1 1039 
D DC    4    2 38.51 1 1040 
D DA    5    2 41.64 1 1041 
D DC    6    2 43.50 1 1042 
D DG    7    2 46.97 1 1043 
D DA    8    2 50.91 1 1044 
D DA    9    2 54.84 1 1045 
D DT    10   2 59.10 1 1046 
D DT    11   2 64.14 1 1047 
D DA    12   2 68.85 1 1048 
D DA    13   2 74.98 1 1049 
D DG    14   2 74.65 1 1050 
D DC    15   2 74.44 1 1051 
D DA    16   2 76.41 1 1052 
D DA    17   2 77.40 1 1053 
D DT    18   2 79.37 1 1054 
D DT    19   2 81.85 1 1055 
D DC    20   2 82.33 1 1056 
D DG    21   2 83.41 1 1057 
D DT    22   2 82.27 1 1058 
D DA    23   2 81.30 1 1059 
D DA    24   2 79.53 1 1060 
D DT    25   2 78.64 1 1061 
D DC    26   2 74.71 1 1062 
D DA    27   2 73.73 1 1063 
D DT    28   2 75.02 1 1064 
D DG    29   2 77.25 1 1065 
D DG    30   2 77.95 1 1066 
D DT    31   2 78.51 1 1067 
D DC    32   2 78.76 1 1068 
D DA    33   2 79.22 1 1069 
D DT    34   2 79.02 1 1070 
D DA    35   2 77.06 1 1071 
D DG    36   2 76.77 1 1072 
D DC    37   2 70.60 1 1073 
D DT    38   2 67.18 1 1074 
#
_ma_software_group.group_id    1
_ma_software_group.ordinal_id  1
_ma_software_group.software_id 1
#
loop_
_ma_target_entity.data_id
_ma_target_entity.entity_id
_ma_target_entity.origin
1 1 . 
1 2 . 
1 3 . 
1 4 . 
#
loop_
_ma_target_entity_instance.asym_id
_ma_target_entity_instance.details
_ma_target_entity_instance.entity_id
A . 1 
B . 2 
C . 3 
D . 4 
#
loop_
_pdbx_data_usage.details
_pdbx_data_usage.id
_pdbx_data_usage.type
_pdbx_data_usage.url
;Non-commercial use only, by using this file you agree to the terms of use found
at https://github.com/google-deepmind/alphafold3/blob/main/OUTPUT_TERMS_OF_USE.md.
To request access to the AlphaFold 3 model parameters, follow the process set
out at https://github.com/google-deepmind/alphafold3. You may only use these if
received directly from Google. Use is subject to terms of use available at
https://github.com/google-deepmind/alphafold3/blob/main/WEIGHTS_TERMS_OF_USE.md.
;
1 license    https://github.com/google-deepmind/alphafold3/blob/main/OUTPUT_TERMS_OF_USE.md 
;AlphaFold 3 and its output are not intended for, have not been validated for,
and are not approved for clinical use. They are provided "as-is" without any
warranty of any kind, whether expressed or implied. No warranty is given that
use shall not infringe the rights of any third party.
;
2 disclaimer ?                                                                              
#
_pdbx_nonpoly_scheme.asym_id       B
_pdbx_nonpoly_scheme.auth_seq_num  1
_pdbx_nonpoly_scheme.entity_id     2
_pdbx_nonpoly_scheme.mon_id        LIG_B
_pdbx_nonpoly_scheme.pdb_ins_code  .
_pdbx_nonpoly_scheme.pdb_seq_num   1
_pdbx_nonpoly_scheme.pdb_strand_id B
#
loop_
_pdbx_poly_seq_scheme.asym_id
_pdbx_poly_seq_scheme.auth_seq_num
_pdbx_poly_seq_scheme.entity_id
_pdbx_poly_seq_scheme.hetero
_pdbx_poly_seq_scheme.mon_id
_pdbx_poly_seq_scheme.pdb_ins_code
_pdbx_poly_seq_scheme.pdb_seq_num
_pdbx_poly_seq_scheme.pdb_strand_id
_pdbx_poly_seq_scheme.seq_id
A 1    1 n GLY . 1    A 1    
A 2    1 n ALA . 2    A 2    
A 3    1 n MET . 3    A 3    
A 4    1 n ASP . 4    A 4    
A 5    1 n PRO . 5    A 5    
A 6    1 n ASP . 6    A 6    
A 7    1 n VAL . 7    A 7    
A 8    1 n ARG . 8    A 8    
A 9    1 n CYS . 9    A 9    
A 10   1 n ILE . 10   A 10   
A 11   1 n ASN . 11   A 11   
A 12   1 n TRP . 12   A 12   
A 13   1 n PHE . 13   A 13   
A 14   1 n GLU . 14   A 14   
A 15   1 n SER . 15   A 15   
A 16   1 n HIS . 16   A 16   
A 17   1 n GLY . 17   A 17   
A 18   1 n GLU . 18   A 18   
A 19   1 n ASN . 19   A 19   
A 20   1 n ARG . 20   A 20   
A 21   1 n PHE . 21   A 21   
A 22   1 n LEU . 22   A 22   
A 23   1 n TYR . 23   A 23   
A 24   1 n LEU . 24   A 24   
A 25   1 n LYS . 25   A 25   
A 26   1 n SER . 26   A 26   
A 27   1 n ARG . 27   A 27   
A 28   1 n CYS . 28   A 28   
A 29   1 n ARG . 29   A 29   
A 30   1 n ASN . 30   A 30   
A 31   1 n GLY . 31   A 31   
A 32   1 n GLU . 32   A 32   
A 33   1 n THR . 33   A 33   
A 34   1 n VAL . 34   A 34   
A 35   1 n PHE . 35   A 35   
A 36   1 n ILE . 36   A 36   
A 37   1 n ARG . 37   A 37   
A 38   1 n PHE . 38   A 38   
A 39   1 n PRO . 39   A 39   
A 40   1 n HIS . 40   A 40   
A 41   1 n TYR . 41   A 41   
A 42   1 n PHE . 42   A 42   
A 43   1 n TYR . 43   A 43   
A 44   1 n TYR . 44   A 44   
A 45   1 n VAL . 45   A 45   
A 46   1 n VAL . 46   A 46   
A 47   1 n THR . 47   A 47   
A 48   1 n ASP . 48   A 48   
A 49   1 n GLU . 49   A 49   
A 50   1 n ILE . 50   A 50   
A 51   1 n TYR . 51   A 51   
A 52   1 n GLN . 52   A 52   
A 53   1 n SER . 53   A 53   
A 54   1 n LEU . 54   A 54   
A 55   1 n SER . 55   A 55   
A 56   1 n PRO . 56   A 56   
A 57   1 n PRO . 57   A 57   
A 58   1 n PRO . 58   A 58   
A 59   1 n PHE . 59   A 59   
A 60   1 n ASN . 60   A 60   
A 61   1 n ALA . 61   A 61   
A 62   1 n ARG . 62   A 62   
A 63   1 n PRO . 63   A 63   
A 64   1 n LEU . 64   A 64   
A 65   1 n GLY . 65   A 65   
A 66   1 n LYS . 66   A 66   
A 67   1 n MET . 67   A 67   
A 68   1 n ARG . 68   A 68   
A 69   1 n THR . 69   A 69   
A 70   1 n ILE . 70   A 70   
A 71   1 n ASP . 71   A 71   
A 72   1 n ILE . 72   A 72   
A 73   1 n ASP . 73   A 73   
A 74   1 n GLU . 74   A 74   
A 75   1 n THR . 75   A 75   
A 76   1 n ILE . 76   A 76   
A 77   1 n SER . 77   A 77   
A 78   1 n TYR . 78   A 78   
A 79   1 n ASN . 79   A 79   
A 80   1 n LEU . 80   A 80   
A 81   1 n ASP . 81   A 81   
A 82   1 n ILE . 82   A 82   
A 83   1 n LYS . 83   A 83   
A 84   1 n ASP . 84   A 84   
A 85   1 n ARG . 85   A 85   
A 86   1 n LYS . 86   A 86   
A 87   1 n CYS . 87   A 87   
A 88   1 n SER . 88   A 88   
A 89   1 n VAL . 89   A 89   
A 90   1 n ALA . 90   A 90   
A 91   1 n ASP . 91   A 91   
A 92   1 n MET . 92   A 92   
A 93   1 n TRP . 93   A 93   
A 94   1 n LEU . 94   A 94   
A 95   1 n ILE . 95   A 95   
A 96   1 n GLU . 96   A 96   
A 97   1 n GLU . 97   A 97   
A 98   1 n PRO . 98   A 98   
A 99   1 n LYS . 99   A 99   
A 100  1 n LYS . 100  A 100  
A 101  1 n ARG . 101  A 101  
A 102  1 n SER . 102  A 102  
A 103  1 n ILE . 103  A 103  
A 104  1 n GLN . 104  A 104  
A 105  1 n ASN . 105  A 105  
A 106  1 n ALA . 106  A 106  
A 107  1 n THR . 107  A 107  
A 108  1 n MET . 108  A 108  
A 109  1 n ASP . 109  A 109  
A 110  1 n GLU . 110  A 110  
A 111  1 n PHE . 111  A 111  
A 112  1 n LEU . 112  A 112  
A 113  1 n ASN . 113  A 113  
A 114  1 n ILE . 114  A 114  
A 115  1 n SER . 115  A 115  
A 116  1 n TRP . 116  A 116  
A 117  1 n PHE . 117  A 117  
A 118  1 n TYR . 118  A 118  
A 119  1 n ILE . 119  A 119  
A 120  1 n SER . 120  A 120  
A 121  1 n ASN . 121  A 121  
A 122  1 n GLY . 122  A 122  
A 123  1 n ILE . 123  A 123  
A 124  1 n SER . 124  A 124  
A 125  1 n PRO . 125  A 125  
A 126  1 n ASP . 126  A 126  
A 127  1 n GLY . 127  A 127  
A 128  1 n CYS . 128  A 128  
A 129  1 n TYR . 129  A 129  
A 130  1 n SER . 130  A 130  
A 131  1 n LEU . 131  A 131  
A 132  1 n ASP . 132  A 132  
A 133  1 n GLU . 133  A 133  
A 134  1 n GLN . 134  A 134  
A 135  1 n TYR . 135  A 135  
A 136  1 n LEU . 136  A 136  
A 137  1 n THR . 137  A 137  
A 138  1 n LYS . 138  A 138  
A 139  1 n ILE . 139  A 139  
A 140  1 n ASN . 140  A 140  
A 141  1 n ASN . 141  A 141  
A 142  1 n GLY . 142  A 142  
A 143  1 n CYS . 143  A 143  
A 144  1 n TYR . 144  A 144  
A 145  1 n HIS . 145  A 145  
A 146  1 n CYS . 146  A 146  
A 147  1 n ASP . 147  A 147  
A 148  1 n ASP . 148  A 148  
A 149  1 n PRO . 149  A 149  
A 150  1 n ARG . 150  A 150  
A 151  1 n ASN . 151  A 151  
A 152  1 n CYS . 152  A 152  
A 153  1 n PHE . 153  A 153  
A 154  1 n ALA . 154  A 154  
A 155  1 n LYS . 155  A 155  
A 156  1 n LYS . 156  A 156  
A 157  1 n ILE . 157  A 157  
A 158  1 n PRO . 158  A 158  
A 159  1 n ARG . 159  A 159  
A 160  1 n PHE . 160  A 160  
A 161  1 n ASP . 161  A 161  
A 162  1 n ILE . 162  A 162  
A 163  1 n PRO . 163  A 163  
A 164  1 n ARG . 164  A 164  
A 165  1 n SER . 165  A 165  
A 166  1 n TYR . 166  A 166  
A 167  1 n LEU . 167  A 167  
A 168  1 n PHE . 168  A 168  
A 169  1 n LEU . 169  A 169  
A 170  1 n ASP . 170  A 170  
A 171  1 n ILE . 171  A 171  
A 172  1 n GLU . 172  A 172  
A 173  1 n CYS . 173  A 173  
A 174  1 n HIS . 174  A 174  
A 175  1 n PHE . 175  A 175  
A 176  1 n ASP . 176  A 176  
A 177  1 n LYS . 177  A 177  
A 178  1 n LYS . 178  A 178  
A 179  1 n PHE . 179  A 179  
A 180  1 n PRO . 180  A 180  
A 181  1 n SER . 181  A 181  
A 182  1 n VAL . 182  A 182  
A 183  1 n PHE . 183  A 183  
A 184  1 n ILE . 184  A 184  
A 185  1 n ASN . 185  A 185  
A 186  1 n PRO . 186  A 186  
A 187  1 n ILE . 187  A 187  
A 188  1 n SER . 188  A 188  
A 189  1 n HIS . 189  A 189  
A 190  1 n THR . 190  A 190  
A 191  1 n SER . 191  A 191  
A 192  1 n TYR . 192  A 192  
A 193  1 n CYS . 193  A 193  
A 194  1 n TYR . 194  A 194  
A 195  1 n ILE . 195  A 195  
A 196  1 n ASP . 196  A 196  
A 197  1 n LEU . 197  A 197  
A 198  1 n SER . 198  A 198  
A 199  1 n GLY . 199  A 199  
A 200  1 n LYS . 200  A 200  
A 201  1 n ARG . 201  A 201  
A 202  1 n LEU . 202  A 202  
A 203  1 n LEU . 203  A 203  
A 204  1 n PHE . 204  A 204  
A 205  1 n THR . 205  A 205  
A 206  1 n LEU . 206  A 206  
A 207  1 n ILE . 207  A 207  
A 208  1 n ASN . 208  A 208  
A 209  1 n GLU . 209  A 209  
A 210  1 n GLU . 210  A 210  
A 211  1 n MET . 211  A 211  
A 212  1 n LEU . 212  A 212  
A 213  1 n THR . 213  A 213  
A 214  1 n GLU . 214  A 214  
A 215  1 n GLN . 215  A 215  
A 216  1 n GLU . 216  A 216  
A 217  1 n ILE . 217  A 217  
A 218  1 n GLN . 218  A 218  
A 219  1 n GLU . 219  A 219  
A 220  1 n ALA . 220  A 220  
A 221  1 n VAL . 221  A 221  
A 222  1 n ASP . 222  A 222  
A 223  1 n ARG . 223  A 223  
A 224  1 n GLY . 224  A 224  
A 225  1 n CYS . 225  A 225  
A 226  1 n LEU . 226  A 226  
A 227  1 n ARG . 227  A 227  
A 228  1 n ILE . 228  A 228  
A 229  1 n GLN . 229  A 229  
A 230  1 n SER . 230  A 230  
A 231  1 n LEU . 231  A 231  
A 232  1 n MET . 232  A 232  
A 233  1 n GLU . 233  A 233  
A 234  1 n MET . 234  A 234  
A 235  1 n ASP . 235  A 235  
A 236  1 n TYR . 236  A 236  
A 237  1 n GLU . 237  A 237  
A 238  1 n ARG . 238  A 238  
A 239  1 n GLU . 239  A 239  
A 240  1 n LEU . 240  A 240  
A 241  1 n VAL . 241  A 241  
A 242  1 n LEU . 242  A 242  
A 243  1 n CYS . 243  A 243  
A 244  1 n SER . 244  A 244  
A 245  1 n GLU . 245  A 245  
A 246  1 n ILE . 246  A 246  
A 247  1 n VAL . 247  A 247  
A 248  1 n LEU . 248  A 248  
A 249  1 n LEU . 249  A 249  
A 250  1 n ARG . 250  A 250  
A 251  1 n ILE . 251  A 251  
A 252  1 n ALA . 252  A 252  
A 253  1 n LYS . 253  A 253  
A 254  1 n GLN . 254  A 254  
A 255  1 n LEU . 255  A 255  
A 256  1 n LEU . 256  A 256  
A 257  1 n GLU . 257  A 257  
A 258  1 n LEU . 258  A 258  
A 259  1 n THR . 259  A 259  
A 260  1 n PHE . 260  A 260  
A 261  1 n ASP . 261  A 261  
A 262  1 n TYR . 262  A 262  
A 263  1 n VAL . 263  A 263  
A 264  1 n VAL . 264  A 264  
A 265  1 n THR . 265  A 265  
A 266  1 n PHE . 266  A 266  
A 267  1 n ASN . 267  A 267  
A 268  1 n GLY . 268  A 268  
A 269  1 n HIS . 269  A 269  
A 270  1 n ASN . 270  A 270  
A 271  1 n PHE . 271  A 271  
A 272  1 n ASP . 272  A 272  
A 273  1 n LEU . 273  A 273  
A 274  1 n ARG . 274  A 274  
A 275  1 n TYR . 275  A 275  
A 276  1 n ILE . 276  A 276  
A 277  1 n THR . 277  A 277  
A 278  1 n ASN . 278  A 278  
A 279  1 n ARG . 279  A 279  
A 280  1 n LEU . 280  A 280  
A 281  1 n GLU . 281  A 281  
A 282  1 n LEU . 282  A 282  
A 283  1 n LEU . 283  A 283  
A 284  1 n THR . 284  A 284  
A 285  1 n GLY . 285  A 285  
A 286  1 n GLU . 286  A 286  
A 287  1 n LYS . 287  A 287  
A 288  1 n ILE . 288  A 288  
A 289  1 n ILE . 289  A 289  
A 290  1 n PHE . 290  A 290  
A 291  1 n ARG . 291  A 291  
A 292  1 n SER . 292  A 292  
A 293  1 n PRO . 293  A 293  
A 294  1 n ASP . 294  A 294  
A 295  1 n LYS . 295  A 295  
A 296  1 n LYS . 296  A 296  
A 297  1 n GLU . 297  A 297  
A 298  1 n ALA . 298  A 298  
A 299  1 n VAL . 299  A 299  
A 300  1 n HIS . 300  A 300  
A 301  1 n LEU . 301  A 301  
A 302  1 n CYS . 302  A 302  
A 303  1 n ILE . 303  A 303  
A 304  1 n TYR . 304  A 304  
A 305  1 n GLU . 305  A 305  
A 306  1 n ARG . 306  A 306  
A 307  1 n ASN . 307  A 307  
A 308  1 n GLN . 308  A 308  
A 309  1 n SER . 309  A 309  
A 310  1 n SER . 310  A 310  
A 311  1 n HIS . 311  A 311  
A 312  1 n LYS . 312  A 312  
A 313  1 n GLY . 313  A 313  
A 314  1 n VAL . 314  A 314  
A 315  1 n GLY . 315  A 315  
A 316  1 n GLY . 316  A 316  
A 317  1 n MET . 317  A 317  
A 318  1 n ALA . 318  A 318  
A 319  1 n ASN . 319  A 319  
A 320  1 n THR . 320  A 320  
A 321  1 n THR . 321  A 321  
A 322  1 n PHE . 322  A 322  
A 323  1 n HIS . 323  A 323  
A 324  1 n VAL . 324  A 324  
A 325  1 n ASN . 325  A 325  
A 326  1 n ASN . 326  A 326  
A 327  1 n ASN . 327  A 327  
A 328  1 n ASN . 328  A 328  
A 329  1 n GLY . 329  A 329  
A 330  1 n THR . 330  A 330  
A 331  1 n ILE . 331  A 331  
A 332  1 n PHE . 332  A 332  
A 333  1 n PHE . 333  A 333  
A 334  1 n ASP . 334  A 334  
A 335  1 n LEU . 335  A 335  
A 336  1 n TYR . 336  A 336  
A 337  1 n SER . 337  A 337  
A 338  1 n PHE . 338  A 338  
A 339  1 n ILE . 339  A 339  
A 340  1 n GLN . 340  A 340  
A 341  1 n LYS . 341  A 341  
A 342  1 n SER . 342  A 342  
A 343  1 n GLU . 343  A 343  
A 344  1 n LYS . 344  A 344  
A 345  1 n LEU . 345  A 345  
A 346  1 n ASP . 346  A 346  
A 347  1 n SER . 347  A 347  
A 348  1 n TYR . 348  A 348  
A 349  1 n LYS . 349  A 349  
A 350  1 n LEU . 350  A 350  
A 351  1 n ASP . 351  A 351  
A 352  1 n SER . 352  A 352  
A 353  1 n ILE . 353  A 353  
A 354  1 n SER . 354  A 354  
A 355  1 n LYS . 355  A 355  
A 356  1 n ASN . 356  A 356  
A 357  1 n ALA . 357  A 357  
A 358  1 n PHE . 358  A 358  
A 359  1 n SER . 359  A 359  
A 360  1 n CYS . 360  A 360  
A 361  1 n MET . 361  A 361  
A 362  1 n GLY . 362  A 362  
A 363  1 n LYS . 363  A 363  
A 364  1 n VAL . 364  A 364  
A 365  1 n LEU . 365  A 365  
A 366  1 n ASN . 366  A 366  
A 367  1 n ARG . 367  A 367  
A 368  1 n GLY . 368  A 368  
A 369  1 n VAL . 369  A 369  
A 370  1 n ARG . 370  A 370  
A 371  1 n GLU . 371  A 371  
A 372  1 n MET . 372  A 372  
A 373  1 n THR . 373  A 373  
A 374  1 n PHE . 374  A 374  
A 375  1 n ILE . 375  A 375  
A 376  1 n GLY . 376  A 376  
A 377  1 n ASP . 377  A 377  
A 378  1 n ASP . 378  A 378  
A 379  1 n THR . 379  A 379  
A 380  1 n THR . 380  A 380  
A 381  1 n ASP . 381  A 381  
A 382  1 n ALA . 382  A 382  
A 383  1 n LYS . 383  A 383  
A 384  1 n GLY . 384  A 384  
A 385  1 n LYS . 385  A 385  
A 386  1 n ALA . 386  A 386  
A 387  1 n ALA . 387  A 387  
A 388  1 n ALA . 388  A 388  
A 389  1 n PHE . 389  A 389  
A 390  1 n ALA . 390  A 390  
A 391  1 n LYS . 391  A 391  
A 392  1 n VAL . 392  A 392  
A 393  1 n LEU . 393  A 393  
A 394  1 n THR . 394  A 394  
A 395  1 n THR . 395  A 395  
A 396  1 n GLY . 396  A 396  
A 397  1 n ASN . 397  A 397  
A 398  1 n TYR . 398  A 398  
A 399  1 n VAL . 399  A 399  
A 400  1 n THR . 400  A 400  
A 401  1 n VAL . 401  A 401  
A 402  1 n ASP . 402  A 402  
A 403  1 n GLU . 403  A 403  
A 404  1 n ASP . 404  A 404  
A 405  1 n ILE . 405  A 405  
A 406  1 n ILE . 406  A 406  
A 407  1 n CYS . 407  A 407  
A 408  1 n LYS . 408  A 408  
A 409  1 n VAL . 409  A 409  
A 410  1 n ILE . 410  A 410  
A 411  1 n ARG . 411  A 411  
A 412  1 n LYS . 412  A 412  
A 413  1 n ASP . 413  A 413  
A 414  1 n ILE . 414  A 414  
A 415  1 n TRP . 415  A 415  
A 416  1 n GLU . 416  A 416  
A 417  1 n ASN . 417  A 417  
A 418  1 n GLY . 418  A 418  
A 419  1 n PHE . 419  A 419  
A 420  1 n LYS . 420  A 420  
A 421  1 n VAL . 421  A 421  
A 422  1 n VAL . 422  A 422  
A 423  1 n LEU . 423  A 423  
A 424  1 n LEU . 424  A 424  
A 425  1 n CYS . 425  A 425  
A 426  1 n PRO . 426  A 426  
A 427  1 n THR . 427  A 427  
A 428  1 n LEU . 428  A 428  
A 429  1 n PRO . 429  A 429  
A 430  1 n ASN . 430  A 430  
A 431  1 n ASP . 431  A 431  
A 432  1 n THR . 432  A 432  
A 433  1 n TYR . 433  A 433  
A 434  1 n LYS . 434  A 434  
A 435  1 n LEU . 435  A 435  
A 436  1 n SER . 436  A 436  
A 437  1 n PHE . 437  A 437  
A 438  1 n GLY . 438  A 438  
A 439  1 n LYS . 439  A 439  
A 440  1 n ASP . 440  A 440  
A 441  1 n ASP . 441  A 441  
A 442  1 n VAL . 442  A 442  
A 443  1 n ASP . 443  A 443  
A 444  1 n LEU . 444  A 444  
A 445  1 n ALA . 445  A 445  
A 446  1 n GLN . 446  A 446  
A 447  1 n MET . 447  A 447  
A 448  1 n TYR . 448  A 448  
A 449  1 n LYS . 449  A 449  
A 450  1 n ASP . 450  A 450  
A 451  1 n TYR . 451  A 451  
A 452  1 n ASN . 452  A 452  
A 453  1 n LEU . 453  A 453  
A 454  1 n ASN . 454  A 454  
A 455  1 n ILE . 455  A 455  
A 456  1 n ALA . 456  A 456  
A 457  1 n LEU . 457  A 457  
A 458  1 n ASP . 458  A 458  
A 459  1 n MET . 459  A 459  
A 460  1 n ALA . 460  A 460  
A 461  1 n ARG . 461  A 461  
A 462  1 n TYR . 462  A 462  
A 463  1 n CYS . 463  A 463  
A 464  1 n ILE . 464  A 464  
A 465  1 n HIS . 465  A 465  
A 466  1 n ASP . 466  A 466  
A 467  1 n ALA . 467  A 467  
A 468  1 n CYS . 468  A 468  
A 469  1 n LEU . 469  A 469  
A 470  1 n CYS . 470  A 470  
A 471  1 n GLN . 471  A 471  
A 472  1 n TYR . 472  A 472  
A 473  1 n LEU . 473  A 473  
A 474  1 n TRP . 474  A 474  
A 475  1 n GLU . 475  A 475  
A 476  1 n TYR . 476  A 476  
A 477  1 n TYR . 477  A 477  
A 478  1 n GLY . 478  A 478  
A 479  1 n VAL . 479  A 479  
A 480  1 n GLU . 480  A 480  
A 481  1 n THR . 481  A 481  
A 482  1 n LYS . 482  A 482  
A 483  1 n THR . 483  A 483  
A 484  1 n ASP . 484  A 484  
A 485  1 n ALA . 485  A 485  
A 486  1 n GLY . 486  A 486  
A 487  1 n ALA . 487  A 487  
A 488  1 n SER . 488  A 488  
A 489  1 n THR . 489  A 489  
A 490  1 n TYR . 490  A 490  
A 491  1 n VAL . 491  A 491  
A 492  1 n LEU . 492  A 492  
A 493  1 n PRO . 493  A 493  
A 494  1 n GLN . 494  A 494  
A 495  1 n SER . 495  A 495  
A 496  1 n MET . 496  A 496  
A 497  1 n VAL . 497  A 497  
A 498  1 n PHE . 498  A 498  
A 499  1 n GLU . 499  A 499  
A 500  1 n TYR . 500  A 500  
A 501  1 n ARG . 501  A 501  
A 502  1 n ALA . 502  A 502  
A 503  1 n SER . 503  A 503  
A 504  1 n THR . 504  A 504  
A 505  1 n VAL . 505  A 505  
A 506  1 n ILE . 506  A 506  
A 507  1 n LYS . 507  A 507  
A 508  1 n GLY . 508  A 508  
A 509  1 n PRO . 509  A 509  
A 510  1 n LEU . 510  A 510  
A 511  1 n LEU . 511  A 511  
A 512  1 n LYS . 512  A 512  
A 513  1 n LEU . 513  A 513  
A 514  1 n LEU . 514  A 514  
A 515  1 n LEU . 515  A 515  
A 516  1 n GLU . 516  A 516  
A 517  1 n THR . 517  A 517  
A 518  1 n LYS . 518  A 518  
A 519  1 n THR . 519  A 519  
A 520  1 n ILE . 520  A 520  
A 521  1 n LEU . 521  A 521  
A 522  1 n VAL . 522  A 522  
A 523  1 n ARG . 523  A 523  
A 524  1 n SER . 524  A 524  
A 525  1 n GLU . 525  A 525  
A 526  1 n THR . 526  A 526  
A 527  1 n LYS . 527  A 527  
A 528  1 n GLN . 528  A 528  
A 529  1 n LYS . 529  A 529  
A 530  1 n PHE . 530  A 530  
A 531  1 n PRO . 531  A 531  
A 532  1 n TYR . 532  A 532  
A 533  1 n GLU . 533  A 533  
A 534  1 n GLY . 534  A 534  
A 535  1 n GLY . 535  A 535  
A 536  1 n LYS . 536  A 536  
A 537  1 n VAL . 537  A 537  
A 538  1 n PHE . 538  A 538  
A 539  1 n ALA . 539  A 539  
A 540  1 n PRO . 540  A 540  
A 541  1 n LYS . 541  A 541  
A 542  1 n GLN . 542  A 542  
A 543  1 n LYS . 543  A 543  
A 544  1 n MET . 544  A 544  
A 545  1 n PHE . 545  A 545  
A 546  1 n SER . 546  A 546  
A 547  1 n ASN . 547  A 547  
A 548  1 n ASN . 548  A 548  
A 549  1 n VAL . 549  A 549  
A 550  1 n LEU . 550  A 550  
A 551  1 n ILE . 551  A 551  
A 552  1 n PHE . 552  A 552  
A 553  1 n ASP . 553  A 553  
A 554  1 n TYR . 554  A 554  
A 555  1 n ASN . 555  A 555  
A 556  1 n SER . 556  A 556  
A 557  1 n LEU . 557  A 557  
A 558  1 n TYR . 558  A 558  
A 559  1 n PRO . 559  A 559  
A 560  1 n ASN . 560  A 560  
A 561  1 n VAL . 561  A 561  
A 562  1 n CYS . 562  A 562  
A 563  1 n ILE . 563  A 563  
A 564  1 n PHE . 564  A 564  
A 565  1 n GLY . 565  A 565  
A 566  1 n ASN . 566  A 566  
A 567  1 n LEU . 567  A 567  
A 568  1 n SER . 568  A 568  
A 569  1 n PRO . 569  A 569  
A 570  1 n GLU . 570  A 570  
A 571  1 n THR . 571  A 571  
A 572  1 n LEU . 572  A 572  
A 573  1 n VAL . 573  A 573  
A 574  1 n GLY . 574  A 574  
A 575  1 n VAL . 575  A 575  
A 576  1 n VAL . 576  A 576  
A 577  1 n VAL . 577  A 577  
A 578  1 n SER . 578  A 578  
A 579  1 n THR . 579  A 579  
A 580  1 n ASN . 580  A 580  
A 581  1 n ARG . 581  A 581  
A 582  1 n LEU . 582  A 582  
A 583  1 n GLU . 583  A 583  
A 584  1 n GLU . 584  A 584  
A 585  1 n GLU . 585  A 585  
A 586  1 n ILE . 586  A 586  
A 587  1 n ASN . 587  A 587  
A 588  1 n ASN . 588  A 588  
A 589  1 n GLN . 589  A 589  
A 590  1 n LEU . 590  A 590  
A 591  1 n LEU . 591  A 591  
A 592  1 n LEU . 592  A 592  
A 593  1 n GLN . 593  A 593  
A 594  1 n LYS . 594  A 594  
A 595  1 n TYR . 595  A 595  
A 596  1 n PRO . 596  A 596  
A 597  1 n PRO . 597  A 597  
A 598  1 n PRO . 598  A 598  
A 599  1 n ARG . 599  A 599  
A 600  1 n TYR . 600  A 600  
A 601  1 n ILE . 601  A 601  
A 602  1 n THR . 602  A 602  
A 603  1 n VAL . 603  A 603  
A 604  1 n HIS . 604  A 604  
A 605  1 n CYS . 605  A 605  
A 606  1 n GLU . 606  A 606  
A 607  1 n PRO . 607  A 607  
A 608  1 n ARG . 608  A 608  
A 609  1 n LEU . 609  A 609  
A 610  1 n PRO . 610  A 610  
A 611  1 n ASN . 611  A 611  
A 612  1 n LEU . 612  A 612  
A 613  1 n ILE . 613  A 613  
A 614  1 n SER . 614  A 614  
A 615  1 n GLU . 615  A 615  
A 616  1 n ILE . 616  A 616  
A 617  1 n ALA . 617  A 617  
A 618  1 n ILE . 618  A 618  
A 619  1 n PHE . 619  A 619  
A 620  1 n ASP . 620  A 620  
A 621  1 n ARG . 621  A 621  
A 622  1 n SER . 622  A 622  
A 623  1 n ILE . 623  A 623  
A 624  1 n GLU . 624  A 624  
A 625  1 n GLY . 625  A 625  
A 626  1 n THR . 626  A 626  
A 627  1 n ILE . 627  A 627  
A 628  1 n PRO . 628  A 628  
A 629  1 n ARG . 629  A 629  
A 630  1 n LEU . 630  A 630  
A 631  1 n LEU . 631  A 631  
A 632  1 n ARG . 632  A 632  
A 633  1 n THR . 633  A 633  
A 634  1 n PHE . 634  A 634  
A 635  1 n LEU . 635  A 635  
A 636  1 n ALA . 636  A 636  
A 637  1 n GLU . 637  A 637  
A 638  1 n ARG . 638  A 638  
A 639  1 n ALA . 639  A 639  
A 640  1 n ARG . 640  A 640  
A 641  1 n TYR . 641  A 641  
A 642  1 n LYS . 642  A 642  
A 643  1 n LYS . 643  A 643  
A 644  1 n MET . 644  A 644  
A 645  1 n LEU . 645  A 645  
A 646  1 n LYS . 646  A 646  
A 647  1 n GLN . 647  A 647  
A 648  1 n ALA . 648  A 648  
A 649  1 n THR . 649  A 649  
A 650  1 n SER . 650  A 650  
A 651  1 n SER . 651  A 651  
A 652  1 n THR . 652  A 652  
A 653  1 n GLU . 653  A 653  
A 654  1 n LYS . 654  A 654  
A 655  1 n ALA . 655  A 655  
A 656  1 n ILE . 656  A 656  
A 657  1 n TYR . 657  A 657  
A 658  1 n ASP . 658  A 658  
A 659  1 n SER . 659  A 659  
A 660  1 n MET . 660  A 660  
A 661  1 n GLN . 661  A 661  
A 662  1 n TYR . 662  A 662  
A 663  1 n THR . 663  A 663  
A 664  1 n TYR . 664  A 664  
A 665  1 n LYS . 665  A 665  
A 666  1 n ILE . 666  A 666  
A 667  1 n VAL . 667  A 667  
A 668  1 n ALA . 668  A 668  
A 669  1 n ASN . 669  A 669  
A 670  1 n SER . 670  A 670  
A 671  1 n VAL . 671  A 671  
A 672  1 n TYR . 672  A 672  
A 673  1 n GLY . 673  A 673  
A 674  1 n LEU . 674  A 674  
A 675  1 n MET . 675  A 675  
A 676  1 n GLY . 676  A 676  
A 677  1 n PHE . 677  A 677  
A 678  1 n ARG . 678  A 678  
A 679  1 n ASN . 679  A 679  
A 680  1 n SER . 680  A 680  
A 681  1 n ALA . 681  A 681  
A 682  1 n LEU . 682  A 682  
A 683  1 n TYR . 683  A 683  
A 684  1 n SER . 684  A 684  
A 685  1 n TYR . 685  A 685  
A 686  1 n ALA . 686  A 686  
A 687  1 n SER . 687  A 687  
A 688  1 n ALA . 688  A 688  
A 689  1 n LYS . 689  A 689  
A 690  1 n SER . 690  A 690  
A 691  1 n CYS . 691  A 691  
A 692  1 n THR . 692  A 692  
A 693  1 n SER . 693  A 693  
A 694  1 n ILE . 694  A 694  
A 695  1 n GLY . 695  A 695  
A 696  1 n ARG . 696  A 696  
A 697  1 n ARG . 697  A 697  
A 698  1 n MET . 698  A 698  
A 699  1 n ILE . 699  A 699  
A 700  1 n LEU . 700  A 700  
A 701  1 n TYR . 701  A 701  
A 702  1 n LEU . 702  A 702  
A 703  1 n GLU . 703  A 703  
A 704  1 n SER . 704  A 704  
A 705  1 n VAL . 705  A 705  
A 706  1 n LEU . 706  A 706  
A 707  1 n ASN . 707  A 707  
A 708  1 n GLY . 708  A 708  
A 709  1 n ALA . 709  A 709  
A 710  1 n GLU . 710  A 710  
A 711  1 n LEU . 711  A 711  
A 712  1 n SER . 712  A 712  
A 713  1 n ASN . 713  A 713  
A 714  1 n GLY . 714  A 714  
A 715  1 n MET . 715  A 715  
A 716  1 n LEU . 716  A 716  
A 717  1 n ARG . 717  A 717  
A 718  1 n PHE . 718  A 718  
A 719  1 n ALA . 719  A 719  
A 720  1 n ASN . 720  A 720  
A 721  1 n PRO . 721  A 721  
A 722  1 n LEU . 722  A 722  
A 723  1 n SER . 723  A 723  
A 724  1 n ASN . 724  A 724  
A 725  1 n PRO . 725  A 725  
A 726  1 n PHE . 726  A 726  
A 727  1 n TYR . 727  A 727  
A 728  1 n MET . 728  A 728  
A 729  1 n ASP . 729  A 729  
A 730  1 n ASP . 730  A 730  
A 731  1 n ARG . 731  A 731  
A 732  1 n ASP . 732  A 732  
A 733  1 n ILE . 733  A 733  
A 734  1 n ASN . 734  A 734  
A 735  1 n PRO . 735  A 735  
A 736  1 n ILE . 736  A 736  
A 737  1 n VAL . 737  A 737  
A 738  1 n LYS . 738  A 738  
A 739  1 n THR . 739  A 739  
A 740  1 n SER . 740  A 740  
A 741  1 n LEU . 741  A 741  
A 742  1 n PRO . 742  A 742  
A 743  1 n ILE . 743  A 743  
A 744  1 n ASP . 744  A 744  
A 745  1 n TYR . 745  A 745  
A 746  1 n ARG . 746  A 746  
A 747  1 n PHE . 747  A 747  
A 748  1 n ARG . 748  A 748  
A 749  1 n PHE . 749  A 749  
A 750  1 n ARG . 750  A 750  
A 751  1 n SER . 751  A 751  
A 752  1 n VAL . 752  A 752  
A 753  1 n TYR . 753  A 753  
A 754  1 n GLY . 754  A 754  
A 755  1 n ASP . 755  A 755  
A 756  1 n THR . 756  A 756  
A 757  1 n ASP . 757  A 757  
A 758  1 n SER . 758  A 758  
A 759  1 n VAL . 759  A 759  
A 760  1 n PHE . 760  A 760  
A 761  1 n THR . 761  A 761  
A 762  1 n GLU . 762  A 762  
A 763  1 n ILE . 763  A 763  
A 764  1 n ASP . 764  A 764  
A 765  1 n SER . 765  A 765  
A 766  1 n GLN . 766  A 766  
A 767  1 n ASP . 767  A 767  
A 768  1 n VAL . 768  A 768  
A 769  1 n ASP . 769  A 769  
A 770  1 n LYS . 770  A 770  
A 771  1 n SER . 771  A 771  
A 772  1 n ILE . 772  A 772  
A 773  1 n GLU . 773  A 773  
A 774  1 n ILE . 774  A 774  
A 775  1 n ALA . 775  A 775  
A 776  1 n LYS . 776  A 776  
A 777  1 n GLU . 777  A 777  
A 778  1 n LEU . 778  A 778  
A 779  1 n GLU . 779  A 779  
A 780  1 n ARG . 780  A 780  
A 781  1 n LEU . 781  A 781  
A 782  1 n ILE . 782  A 782  
A 783  1 n ASN . 783  A 783  
A 784  1 n ASN . 784  A 784  
A 785  1 n ARG . 785  A 785  
A 786  1 n VAL . 786  A 786  
A 787  1 n LEU . 787  A 787  
A 788  1 n PHE . 788  A 788  
A 789  1 n ASN . 789  A 789  
A 790  1 n ASN . 790  A 790  
A 791  1 n PHE . 791  A 791  
A 792  1 n LYS . 792  A 792  
A 793  1 n ILE . 793  A 793  
A 794  1 n GLU . 794  A 794  
A 795  1 n PHE . 795  A 795  
A 796  1 n GLU . 796  A 796  
A 797  1 n ALA . 797  A 797  
A 798  1 n VAL . 798  A 798  
A 799  1 n TYR . 799  A 799  
A 800  1 n LYS . 800  A 800  
A 801  1 n ASN . 801  A 801  
A 802  1 n LEU . 802  A 802  
A 803  1 n ILE . 803  A 803  
A 804  1 n MET . 804  A 804  
A 805  1 n GLN . 805  A 805  
A 806  1 n SER . 806  A 806  
A 807  1 n LYS . 807  A 807  
A 808  1 n LYS . 808  A 808  
A 809  1 n LYS . 809  A 809  
A 810  1 n TYR . 810  A 810  
A 811  1 n THR . 811  A 811  
A 812  1 n THR . 812  A 812  
A 813  1 n MET . 813  A 813  
A 814  1 n LYS . 814  A 814  
A 815  1 n TYR . 815  A 815  
A 816  1 n SER . 816  A 816  
A 817  1 n ALA . 817  A 817  
A 818  1 n SER . 818  A 818  
A 819  1 n SER . 819  A 819  
A 820  1 n ASN . 820  A 820  
A 821  1 n SER . 821  A 821  
A 822  1 n LYS . 822  A 822  
A 823  1 n SER . 823  A 823  
A 824  1 n VAL . 824  A 824  
A 825  1 n PRO . 825  A 825  
A 826  1 n GLU . 826  A 826  
A 827  1 n ARG . 827  A 827  
A 828  1 n ILE . 828  A 828  
A 829  1 n ASN . 829  A 829  
A 830  1 n LYS . 830  A 830  
A 831  1 n GLY . 831  A 831  
A 832  1 n THR . 832  A 832  
A 833  1 n SER . 833  A 833  
A 834  1 n GLU . 834  A 834  
A 835  1 n THR . 835  A 835  
A 836  1 n ARG . 836  A 836  
A 837  1 n ARG . 837  A 837  
A 838  1 n ASP . 838  A 838  
A 839  1 n VAL . 839  A 839  
A 840  1 n SER . 840  A 840  
A 841  1 n LYS . 841  A 841  
A 842  1 n PHE . 842  A 842  
A 843  1 n HIS . 843  A 843  
A 844  1 n LYS . 844  A 844  
A 845  1 n ASN . 845  A 845  
A 846  1 n MET . 846  A 846  
A 847  1 n ILE . 847  A 847  
A 848  1 n LYS . 848  A 848  
A 849  1 n THR . 849  A 849  
A 850  1 n TYR . 850  A 850  
A 851  1 n LYS . 851  A 851  
A 852  1 n THR . 852  A 852  
A 853  1 n ARG . 853  A 853  
A 854  1 n LEU . 854  A 854  
A 855  1 n SER . 855  A 855  
A 856  1 n GLU . 856  A 856  
A 857  1 n MET . 857  A 857  
A 858  1 n LEU . 858  A 858  
A 859  1 n SER . 859  A 859  
A 860  1 n GLU . 860  A 860  
A 861  1 n GLY . 861  A 861  
A 862  1 n ARG . 862  A 862  
A 863  1 n MET . 863  A 863  
A 864  1 n ASN . 864  A 864  
A 865  1 n SER . 865  A 865  
A 866  1 n ASN . 866  A 866  
A 867  1 n GLN . 867  A 867  
A 868  1 n VAL . 868  A 868  
A 869  1 n CYS . 869  A 869  
A 870  1 n ILE . 870  A 870  
A 871  1 n ASP . 871  A 871  
A 872  1 n ILE . 872  A 872  
A 873  1 n LEU . 873  A 873  
A 874  1 n ARG . 874  A 874  
A 875  1 n SER . 875  A 875  
A 876  1 n LEU . 876  A 876  
A 877  1 n GLU . 877  A 877  
A 878  1 n THR . 878  A 878  
A 879  1 n ASP . 879  A 879  
A 880  1 n LEU . 880  A 880  
A 881  1 n ARG . 881  A 881  
A 882  1 n SER . 882  A 882  
A 883  1 n GLU . 883  A 883  
A 884  1 n PHE . 884  A 884  
A 885  1 n ASP . 885  A 885  
A 886  1 n SER . 886  A 886  
A 887  1 n ARG . 887  A 887  
A 888  1 n SER . 888  A 888  
A 889  1 n SER . 889  A 889  
A 890  1 n PRO . 890  A 890  
A 891  1 n LEU . 891  A 891  
A 892  1 n GLU . 892  A 892  
A 893  1 n LEU . 893  A 893  
A 894  1 n PHE . 894  A 894  
A 895  1 n MET . 895  A 895  
A 896  1 n LEU . 896  A 896  
A 897  1 n SER . 897  A 897  
A 898  1 n ARG . 898  A 898  
A 899  1 n MET . 899  A 899  
A 900  1 n HIS . 900  A 900  
A 901  1 n HIS . 901  A 901  
A 902  1 n SER . 902  A 902  
A 903  1 n ASN . 903  A 903  
A 904  1 n TYR . 904  A 904  
A 905  1 n LYS . 905  A 905  
A 906  1 n SER . 906  A 906  
A 907  1 n ALA . 907  A 907  
A 908  1 n ASP . 908  A 908  
A 909  1 n ASN . 909  A 909  
A 910  1 n PRO . 910  A 910  
A 911  1 n ASN . 911  A 911  
A 912  1 n MET . 912  A 912  
A 913  1 n TYR . 913  A 913  
A 914  1 n LEU . 914  A 914  
A 915  1 n VAL . 915  A 915  
A 916  1 n THR . 916  A 916  
A 917  1 n GLU . 917  A 917  
A 918  1 n TYR . 918  A 918  
A 919  1 n ASN . 919  A 919  
A 920  1 n LYS . 920  A 920  
A 921  1 n ASN . 921  A 921  
A 922  1 n ASN . 922  A 922  
A 923  1 n PRO . 923  A 923  
A 924  1 n GLU . 924  A 924  
A 925  1 n THR . 925  A 925  
A 926  1 n ILE . 926  A 926  
A 927  1 n GLU . 927  A 927  
A 928  1 n LEU . 928  A 928  
A 929  1 n GLY . 929  A 929  
A 930  1 n GLU . 930  A 930  
A 931  1 n ARG . 931  A 931  
A 932  1 n TYR . 932  A 932  
A 933  1 n TYR . 933  A 933  
A 934  1 n PHE . 934  A 934  
A 935  1 n ALA . 935  A 935  
A 936  1 n TYR . 936  A 936  
A 937  1 n ILE . 937  A 937  
A 938  1 n CYS . 938  A 938  
A 939  1 n PRO . 939  A 939  
A 940  1 n ALA . 940  A 940  
A 941  1 n ASN . 941  A 941  
A 942  1 n VAL . 942  A 942  
A 943  1 n PRO . 943  A 943  
A 944  1 n TRP . 944  A 944  
A 945  1 n THR . 945  A 945  
A 946  1 n LYS . 946  A 946  
A 947  1 n LYS . 947  A 947  
A 948  1 n LEU . 948  A 948  
A 949  1 n VAL . 949  A 949  
A 950  1 n ASN . 950  A 950  
A 951  1 n ILE . 951  A 951  
A 952  1 n LYS . 952  A 952  
A 953  1 n THR . 953  A 953  
A 954  1 n TYR . 954  A 954  
A 955  1 n GLU . 955  A 955  
A 956  1 n THR . 956  A 956  
A 957  1 n ILE . 957  A 957  
A 958  1 n ILE . 958  A 958  
A 959  1 n ASP . 959  A 959  
A 960  1 n ARG . 960  A 960  
A 961  1 n SER . 961  A 961  
A 962  1 n PHE . 962  A 962  
A 963  1 n LYS . 963  A 963  
A 964  1 n LEU . 964  A 964  
A 965  1 n GLY . 965  A 965  
A 966  1 n SER . 966  A 966  
A 967  1 n ASP . 967  A 967  
A 968  1 n GLN . 968  A 968  
A 969  1 n ARG . 969  A 969  
A 970  1 n ILE . 970  A 970  
A 971  1 n PHE . 971  A 971  
A 972  1 n TYR . 972  A 972  
A 973  1 n GLU . 973  A 973  
A 974  1 n VAL . 974  A 974  
A 975  1 n TYR . 975  A 975  
A 976  1 n PHE . 976  A 976  
A 977  1 n LYS . 977  A 977  
A 978  1 n ARG . 978  A 978  
A 979  1 n LEU . 979  A 979  
A 980  1 n THR . 980  A 980  
A 981  1 n SER . 981  A 981  
A 982  1 n GLU . 982  A 982  
A 983  1 n ILE . 983  A 983  
A 984  1 n VAL . 984  A 984  
A 985  1 n ASN . 985  A 985  
A 986  1 n LEU . 986  A 986  
A 987  1 n LEU . 987  A 987  
A 988  1 n ASP . 988  A 988  
A 989  1 n ASN . 989  A 989  
A 990  1 n LYS . 990  A 990  
A 991  1 n VAL . 991  A 991  
A 992  1 n LEU . 992  A 992  
A 993  1 n CYS . 993  A 993  
A 994  1 n ILE . 994  A 994  
A 995  1 n SER . 995  A 995  
A 996  1 n PHE . 996  A 996  
A 997  1 n PHE . 997  A 997  
A 998  1 n GLU . 998  A 998  
A 999  1 n ARG . 999  A 999  
A 1000 1 n MET . 1000 A 1000 
A 1001 1 n PHE . 1001 A 1001 
A 1002 1 n GLY . 1002 A 1002 
A 1003 1 n SER . 1003 A 1003 
A 1004 1 n LYS . 1004 A 1004 
A 1005 1 n PRO . 1005 A 1005 
A 1006 1 n THR . 1006 A 1006 
A 1007 1 n PHE . 1007 A 1007 
A 1008 1 n TYR . 1008 A 1008 
A 1009 1 n GLU . 1009 A 1009 
A 1010 1 n ALA . 1010 A 1010 
C 1    3 n DA  . 1    C 1    
C 2    3 n DG  . 2    C 2    
C 3    3 n DC  . 3    C 3    
C 4    3 n DT  . 4    C 4    
C 5    3 n DA  . 5    C 5    
C 6    3 n DT  . 6    C 6    
C 7    3 n DG  . 7    C 7    
C 8    3 n DA  . 8    C 8    
C 9    3 n DC  . 9    C 9    
C 10   3 n DC  . 10   C 10   
C 11   3 n DA  . 11   C 11   
C 12   3 n DT  . 12   C 12   
C 13   3 n DG  . 13   C 13   
C 14   3 n DA  . 14   C 14   
C 15   3 n DT  . 15   C 15   
C 16   3 n DT  . 16   C 16   
C 17   3 n DA  . 17   C 17   
C 18   3 n DC  . 18   C 18   
C 19   3 n DG  . 19   C 19   
C 20   3 n DA  . 20   C 20   
C 21   3 n DA  . 21   C 21   
C 22   3 n DT  . 22   C 22   
C 23   3 n DT  . 23   C 23   
C 24   3 n DG  . 24   C 24   
C 25   3 n DC  . 25   C 25   
D 1    4 n DC  . 1    D 1    
D 2    4 n DT  . 2    D 2    
D 3    4 n DG  . 3    D 3    
D 4    4 n DC  . 4    D 4    
D 5    4 n DA  . 5    D 5    
D 6    4 n DC  . 6    D 6    
D 7    4 n DG  . 7    D 7    
D 8    4 n DA  . 8    D 8    
D 9    4 n DA  . 9    D 9    
D 10   4 n DT  . 10   D 10   
D 11   4 n DT  . 11   D 11   
D 12   4 n DA  . 12   D 12   
D 13   4 n DA  . 13   D 13   
D 14   4 n DG  . 14   D 14   
D 15   4 n DC  . 15   D 15   
D 16   4 n DA  . 16   D 16   
D 17   4 n DA  . 17   D 17   
D 18   4 n DT  . 18   D 18   
D 19   4 n DT  . 19   D 19   
D 20   4 n DC  . 20   D 20   
D 21   4 n DG  . 21   D 21   
D 22   4 n DT  . 22   D 22   
D 23   4 n DA  . 23   D 23   
D 24   4 n DA  . 24   D 24   
D 25   4 n DT  . 25   D 25   
D 26   4 n DC  . 26   D 26   
D 27   4 n DA  . 27   D 27   
D 28   4 n DT  . 28   D 28   
D 29   4 n DG  . 29   D 29   
D 30   4 n DG  . 30   D 30   
D 31   4 n DT  . 31   D 31   
D 32   4 n DC  . 32   D 32   
D 33   4 n DA  . 33   D 33   
D 34   4 n DT  . 34   D 34   
D 35   4 n DA  . 35   D 35   
D 36   4 n DG  . 36   D 36   
D 37   4 n DC  . 37   D 37   
D 38   4 n DT  . 38   D 38   
#
_software.classification other
_software.date           ?
_software.description    "Structure prediction"
_software.name           AlphaFold
_software.pdbx_ordinal   1
_software.type           package
_software.version        "AlphaFold-beta-20231127 (50672ca9b4fa56662098e243a6d6764bce7bbceeb4eb96d6bbe2c33d1ac6ce28)"
#
loop_
_struct_asym.entity_id
_struct_asym.id
1 A 
2 B 
3 C 
4 D 
#
loop_
_atom_site.group_PDB
_atom_site.id
_atom_site.type_symbol
_atom_site.label_atom_id
_atom_site.label_alt_id
_atom_site.label_comp_id
_atom_site.label_asym_id
_atom_site.label_entity_id
_atom_site.label_seq_id
_atom_site.pdbx_PDB_ins_code
_atom_site.Cartn_x
_atom_site.Cartn_y
_atom_site.Cartn_z
_atom_site.occupancy
_atom_site.B_iso_or_equiv
_atom_site.auth_seq_id
_atom_site.auth_asym_id
_atom_site.pdbx_PDB_model_num
ATOM   1    N  N     . GLY   A 1 1    ? 20.557  -19.332 -41.078 1.00 54.12 1    A 1 
ATOM   2    C  CA    . GLY   A 1 1    ? 19.368  -20.053 -41.560 1.00 56.99 1    A 1 
ATOM   3    C  C     . GLY   A 1 1    ? 18.241  -19.070 -41.780 1.00 61.33 1    A 1 
ATOM   4    O  O     . GLY   A 1 1    ? 18.415  -17.893 -41.470 1.00 55.48 1    A 1 
ATOM   5    N  N     . ALA   A 1 2    ? 17.130  -19.528 -42.334 1.00 71.28 2    A 1 
ATOM   6    C  CA    . ALA   A 1 2    ? 15.909  -18.739 -42.332 1.00 75.48 2    A 1 
ATOM   7    C  C     . ALA   A 1 2    ? 15.500  -18.453 -40.881 1.00 79.53 2    A 1 
ATOM   8    O  O     . ALA   A 1 2    ? 15.747  -19.279 -39.995 1.00 72.47 2    A 1 
ATOM   9    C  CB    . ALA   A 1 2    ? 14.827  -19.489 -43.109 1.00 66.09 2    A 1 
ATOM   10   N  N     . MET   A 1 3    ? 14.927  -17.290 -40.653 1.00 79.98 3    A 1 
ATOM   11   C  CA    . MET   A 1 3    ? 14.369  -16.948 -39.349 1.00 85.77 3    A 1 
ATOM   12   C  C     . MET   A 1 3    ? 13.238  -17.922 -39.019 1.00 89.75 3    A 1 
ATOM   13   O  O     . MET   A 1 3    ? 12.426  -18.231 -39.890 1.00 85.78 3    A 1 
ATOM   14   C  CB    . MET   A 1 3    ? 13.858  -15.499 -39.398 1.00 79.91 3    A 1 
ATOM   15   C  CG    . MET   A 1 3    ? 13.382  -14.995 -38.036 1.00 77.61 3    A 1 
ATOM   16   S  SD    . MET   A 1 3    ? 12.622  -13.352 -38.072 1.00 74.94 3    A 1 
ATOM   17   C  CE    . MET   A 1 3    ? 10.974  -13.783 -38.666 1.00 68.24 3    A 1 
ATOM   18   N  N     . ASP   A 1 4    ? 13.164  -18.387 -37.783 1.00 91.19 4    A 1 
ATOM   19   C  CA    . ASP   A 1 4    ? 11.964  -19.083 -37.317 1.00 93.89 4    A 1 
ATOM   20   C  C     . ASP   A 1 4    ? 10.822  -18.056 -37.198 1.00 95.55 4    A 1 
ATOM   21   O  O     . ASP   A 1 4    ? 10.930  -17.132 -36.382 1.00 93.72 4    A 1 
ATOM   22   C  CB    . ASP   A 1 4    ? 12.259  -19.793 -35.988 1.00 91.35 4    A 1 
ATOM   23   C  CG    . ASP   A 1 4    ? 11.080  -20.614 -35.444 1.00 92.11 4    A 1 
ATOM   24   O  OD1   . ASP   A 1 4    ? 9.966   -20.541 -36.006 1.00 86.72 4    A 1 
ATOM   25   O  OD2   . ASP   A 1 4    ? 11.299  -21.324 -34.438 1.00 86.47 4    A 1 
ATOM   26   N  N     . PRO   A 1 5    ? 9.750   -18.157 -37.991 1.00 96.76 5    A 1 
ATOM   27   C  CA    . PRO   A 1 5    ? 8.674   -17.171 -37.961 1.00 96.91 5    A 1 
ATOM   28   C  C     . PRO   A 1 5    ? 7.818   -17.265 -36.698 1.00 97.51 5    A 1 
ATOM   29   O  O     . PRO   A 1 5    ? 7.135   -16.304 -36.343 1.00 95.96 5    A 1 
ATOM   30   C  CB    . PRO   A 1 5    ? 7.865   -17.446 -39.232 1.00 95.11 5    A 1 
ATOM   31   C  CG    . PRO   A 1 5    ? 8.055   -18.945 -39.447 1.00 92.45 5    A 1 
ATOM   32   C  CD    . PRO   A 1 5    ? 9.487   -19.177 -38.989 1.00 95.13 5    A 1 
ATOM   33   N  N     . ASP   A 1 6    ? 7.855   -18.396 -35.999 1.00 98.04 6    A 1 
ATOM   34   C  CA    . ASP   A 1 6    ? 7.116   -18.601 -34.756 1.00 98.06 6    A 1 
ATOM   35   C  C     . ASP   A 1 6    ? 7.834   -17.909 -33.590 1.00 98.15 6    A 1 
ATOM   36   O  O     . ASP   A 1 6    ? 8.830   -18.410 -33.061 1.00 96.92 6    A 1 
ATOM   37   C  CB    . ASP   A 1 6    ? 6.924   -20.101 -34.480 1.00 97.46 6    A 1 
ATOM   38   C  CG    . ASP   A 1 6    ? 5.751   -20.753 -35.213 1.00 96.71 6    A 1 
ATOM   39   O  OD1   . ASP   A 1 6    ? 5.172   -20.152 -36.140 1.00 93.59 6    A 1 
ATOM   40   O  OD2   . ASP   A 1 6    ? 5.363   -21.859 -34.767 1.00 93.44 6    A 1 
ATOM   41   N  N     . VAL   A 1 7    ? 7.290   -16.779 -33.153 1.00 98.34 7    A 1 
ATOM   42   C  CA    . VAL   A 1 7    ? 7.869   -15.969 -32.074 1.00 98.36 7    A 1 
ATOM   43   C  C     . VAL   A 1 7    ? 6.899   -15.774 -30.914 1.00 98.48 7    A 1 
ATOM   44   O  O     . VAL   A 1 7    ? 5.684   -15.664 -31.091 1.00 97.78 7    A 1 
ATOM   45   C  CB    . VAL   A 1 7    ? 8.395   -14.607 -32.572 1.00 97.46 7    A 1 
ATOM   46   C  CG1   . VAL   A 1 7    ? 9.462   -14.776 -33.660 1.00 94.34 7    A 1 
ATOM   47   C  CG2   . VAL   A 1 7    ? 7.292   -13.684 -33.093 1.00 94.26 7    A 1 
ATOM   48   N  N     . ARG   A 1 8    ? 7.449   -15.659 -29.702 1.00 98.63 8    A 1 
ATOM   49   C  CA    . ARG   A 1 8    ? 6.740   -15.183 -28.510 1.00 98.58 8    A 1 
ATOM   50   C  C     . ARG   A 1 8    ? 7.274   -13.817 -28.107 1.00 98.66 8    A 1 
ATOM   51   O  O     . ARG   A 1 8    ? 8.474   -13.649 -27.926 1.00 98.14 8    A 1 
ATOM   52   C  CB    . ARG   A 1 8    ? 6.853   -16.227 -27.392 1.00 98.00 8    A 1 
ATOM   53   C  CG    . ARG   A 1 8    ? 6.183   -15.773 -26.085 1.00 96.47 8    A 1 
ATOM   54   C  CD    . ARG   A 1 8    ? 6.132   -16.941 -25.100 1.00 94.70 8    A 1 
ATOM   55   N  NE    . ARG   A 1 8    ? 5.736   -16.504 -23.756 1.00 92.30 8    A 1 
ATOM   56   C  CZ    . ARG   A 1 8    ? 5.729   -17.259 -22.670 1.00 91.60 8    A 1 
ATOM   57   N  NH1   . ARG   A 1 8    ? 6.013   -18.533 -22.719 1.00 85.62 8    A 1 
ATOM   58   N  NH2   . ARG   A 1 8    ? 5.457   -16.750 -21.513 1.00 87.64 8    A 1 
ATOM   59   N  N     . CYS   A 1 9    ? 6.370   -12.854 -27.927 1.00 98.62 9    A 1 
ATOM   60   C  CA    . CYS   A 1 9    ? 6.720   -11.509 -27.475 1.00 98.58 9    A 1 
ATOM   61   C  C     . CYS   A 1 9    ? 7.100   -11.535 -25.987 1.00 98.44 9    A 1 
ATOM   62   O  O     . CYS   A 1 9    ? 6.311   -11.990 -25.159 1.00 97.53 9    A 1 
ATOM   63   C  CB    . CYS   A 1 9    ? 5.535   -10.569 -27.731 1.00 98.39 9    A 1 
ATOM   64   S  SG    . CYS   A 1 9    ? 5.081   -10.537 -29.493 1.00 97.96 9    A 1 
ATOM   65   N  N     . ILE   A 1 10   ? 8.275   -11.019 -25.645 1.00 98.51 10   A 1 
ATOM   66   C  CA    . ILE   A 1 10   ? 8.796   -11.048 -24.264 1.00 98.33 10   A 1 
ATOM   67   C  C     . ILE   A 1 10   ? 9.023   -9.666  -23.654 1.00 98.37 10   A 1 
ATOM   68   O  O     . ILE   A 1 10   ? 8.940   -9.529  -22.435 1.00 96.72 10   A 1 
ATOM   69   C  CB    . ILE   A 1 10   ? 10.057  -11.924 -24.149 1.00 96.74 10   A 1 
ATOM   70   C  CG1   . ILE   A 1 10   ? 11.217  -11.417 -25.036 1.00 90.41 10   A 1 
ATOM   71   C  CG2   . ILE   A 1 10   ? 9.700   -13.386 -24.469 1.00 89.70 10   A 1 
ATOM   72   C  CD1   . ILE   A 1 10   ? 12.528  -12.164 -24.790 1.00 88.05 10   A 1 
ATOM   73   N  N     . ASN   A 1 11   ? 9.278   -8.647  -24.452 1.00 98.49 11   A 1 
ATOM   74   C  CA    . ASN   A 1 11   ? 9.309   -7.257  -23.999 1.00 98.41 11   A 1 
ATOM   75   C  C     . ASN   A 1 11   ? 9.146   -6.286  -25.169 1.00 98.49 11   A 1 
ATOM   76   O  O     . ASN   A 1 11   ? 9.524   -6.590  -26.297 1.00 97.87 11   A 1 
ATOM   77   C  CB    . ASN   A 1 11   ? 10.615  -6.969  -23.236 1.00 97.75 11   A 1 
ATOM   78   C  CG    . ASN   A 1 11   ? 10.578  -5.631  -22.504 1.00 97.15 11   A 1 
ATOM   79   O  OD1   . ASN   A 1 11   ? 9.530   -5.099  -22.164 1.00 92.86 11   A 1 
ATOM   80   N  ND2   . ASN   A 1 11   ? 11.729  -5.041  -22.267 1.00 91.97 11   A 1 
ATOM   81   N  N     . TRP   A 1 12   ? 8.617   -5.105  -24.858 1.00 98.45 12   A 1 
ATOM   82   C  CA    . TRP   A 1 12   ? 8.494   -3.982  -25.775 1.00 98.41 12   A 1 
ATOM   83   C  C     . TRP   A 1 12   ? 9.131   -2.753  -25.145 1.00 98.05 12   A 1 
ATOM   84   O  O     . TRP   A 1 12   ? 8.969   -2.505  -23.949 1.00 97.06 12   A 1 
ATOM   85   C  CB    . TRP   A 1 12   ? 7.029   -3.723  -26.093 1.00 98.43 12   A 1 
ATOM   86   C  CG    . TRP   A 1 12   ? 6.298   -4.865  -26.717 1.00 98.56 12   A 1 
ATOM   87   C  CD1   . TRP   A 1 12   ? 5.832   -5.951  -26.063 1.00 98.03 12   A 1 
ATOM   88   C  CD2   . TRP   A 1 12   ? 5.937   -5.041  -28.121 1.00 98.55 12   A 1 
ATOM   89   N  NE1   . TRP   A 1 12   ? 5.195   -6.796  -26.967 1.00 98.18 12   A 1 
ATOM   90   C  CE2   . TRP   A 1 12   ? 5.230   -6.264  -28.238 1.00 98.43 12   A 1 
ATOM   91   C  CE3   . TRP   A 1 12   ? 6.133   -4.269  -29.287 1.00 98.46 12   A 1 
ATOM   92   C  CZ2   . TRP   A 1 12   ? 4.719   -6.714  -29.478 1.00 98.38 12   A 1 
ATOM   93   C  CZ3   . TRP   A 1 12   ? 5.623   -4.717  -30.521 1.00 97.84 12   A 1 
ATOM   94   C  CH2   . TRP   A 1 12   ? 4.923   -5.924  -30.614 1.00 98.03 12   A 1 
ATOM   95   N  N     . PHE   A 1 13   ? 9.845   -1.979  -25.939 1.00 97.52 13   A 1 
ATOM   96   C  CA    . PHE   A 1 13   ? 10.577  -0.815  -25.449 1.00 97.15 13   A 1 
ATOM   97   C  C     . PHE   A 1 13   ? 10.741  0.222   -26.554 1.00 96.87 13   A 1 
ATOM   98   O  O     . PHE   A 1 13   ? 10.627  -0.085  -27.738 1.00 96.07 13   A 1 
ATOM   99   C  CB    . PHE   A 1 13   ? 11.930  -1.262  -24.867 1.00 96.83 13   A 1 
ATOM   100  C  CG    . PHE   A 1 13   ? 12.815  -2.033  -25.826 1.00 97.29 13   A 1 
ATOM   101  C  CD1   . PHE   A 1 13   ? 12.586  -3.404  -26.066 1.00 96.83 13   A 1 
ATOM   102  C  CD2   . PHE   A 1 13   ? 13.875  -1.390  -26.484 1.00 96.50 13   A 1 
ATOM   103  C  CE1   . PHE   A 1 13   ? 13.399  -4.118  -26.955 1.00 96.13 13   A 1 
ATOM   104  C  CE2   . PHE   A 1 13   ? 14.697  -2.099  -27.374 1.00 96.01 13   A 1 
ATOM   105  C  CZ    . PHE   A 1 13   ? 14.459  -3.464  -27.611 1.00 96.44 13   A 1 
ATOM   106  N  N     . GLU   A 1 14   ? 10.995  1.456   -26.168 1.00 95.97 14   A 1 
ATOM   107  C  CA    . GLU   A 1 14   ? 11.119  2.575   -27.094 1.00 95.07 14   A 1 
ATOM   108  C  C     . GLU   A 1 14   ? 12.526  3.160   -27.042 1.00 94.79 14   A 1 
ATOM   109  O  O     . GLU   A 1 14   ? 13.140  3.237   -25.976 1.00 92.89 14   A 1 
ATOM   110  C  CB    . GLU   A 1 14   ? 10.068  3.649   -26.776 1.00 92.99 14   A 1 
ATOM   111  C  CG    . GLU   A 1 14   ? 8.627   3.163   -26.994 1.00 87.10 14   A 1 
ATOM   112  C  CD    . GLU   A 1 14   ? 7.573   4.212   -26.603 1.00 87.30 14   A 1 
ATOM   113  O  OE1   . GLU   A 1 14   ? 6.366   3.942   -26.782 1.00 81.27 14   A 1 
ATOM   114  O  OE2   . GLU   A 1 14   ? 7.950   5.307   -26.129 1.00 81.48 14   A 1 
ATOM   115  N  N     . SER   A 1 15   ? 13.017  3.615   -28.190 1.00 93.31 15   A 1 
ATOM   116  C  CA    . SER   A 1 15   ? 14.184  4.488   -28.230 1.00 92.20 15   A 1 
ATOM   117  C  C     . SER   A 1 15   ? 13.779  5.926   -27.885 1.00 90.68 15   A 1 
ATOM   118  O  O     . SER   A 1 15   ? 12.643  6.353   -28.119 1.00 86.96 15   A 1 
ATOM   119  C  CB    . SER   A 1 15   ? 14.913  4.389   -29.571 1.00 90.45 15   A 1 
ATOM   120  O  OG    . SER   A 1 15   ? 14.131  4.885   -30.640 1.00 84.60 15   A 1 
ATOM   121  N  N     . HIS   A 1 16   ? 14.708  6.688   -27.318 1.00 89.27 16   A 1 
ATOM   122  C  CA    . HIS   A 1 16   ? 14.457  8.052   -26.845 1.00 85.69 16   A 1 
ATOM   123  C  C     . HIS   A 1 16   ? 15.176  9.137   -27.660 1.00 84.18 16   A 1 
ATOM   124  O  O     . HIS   A 1 16   ? 15.038  10.323  -27.362 1.00 73.95 16   A 1 
ATOM   125  C  CB    . HIS   A 1 16   ? 14.796  8.131   -25.354 1.00 81.67 16   A 1 
ATOM   126  C  CG    . HIS   A 1 16   ? 13.875  7.310   -24.489 1.00 78.50 16   A 1 
ATOM   127  N  ND1   . HIS   A 1 16   ? 12.509  7.457   -24.395 1.00 66.59 16   A 1 
ATOM   128  C  CD2   . HIS   A 1 16   ? 14.210  6.274   -23.653 1.00 67.54 16   A 1 
ATOM   129  C  CE1   . HIS   A 1 16   ? 12.039  6.540   -23.529 1.00 64.73 16   A 1 
ATOM   130  N  NE2   . HIS   A 1 16   ? 13.050  5.802   -23.053 1.00 66.30 16   A 1 
ATOM   131  N  N     . GLY   A 1 17   ? 15.911  8.751   -28.683 1.00 80.69 17   A 1 
ATOM   132  C  CA    . GLY   A 1 17   ? 16.591  9.677   -29.583 1.00 80.47 17   A 1 
ATOM   133  C  C     . GLY   A 1 17   ? 15.642  10.448  -30.513 1.00 82.69 17   A 1 
ATOM   134  O  O     . GLY   A 1 17   ? 14.421  10.301  -30.471 1.00 78.28 17   A 1 
ATOM   135  N  N     . GLU   A 1 18   ? 16.226  11.272  -31.398 1.00 82.95 18   A 1 
ATOM   136  C  CA    . GLU   A 1 18   ? 15.449  12.042  -32.386 1.00 83.09 18   A 1 
ATOM   137  C  C     . GLU   A 1 18   ? 14.593  11.152  -33.296 1.00 83.75 18   A 1 
ATOM   138  O  O     . GLU   A 1 18   ? 13.426  11.438  -33.545 1.00 76.99 18   A 1 
ATOM   139  C  CB    . GLU   A 1 18   ? 16.386  12.870  -33.277 1.00 78.71 18   A 1 
ATOM   140  C  CG    . GLU   A 1 18   ? 16.988  14.088  -32.569 1.00 68.03 18   A 1 
ATOM   141  C  CD    . GLU   A 1 18   ? 17.703  15.024  -33.554 1.00 60.84 18   A 1 
ATOM   142  O  OE1   . GLU   A 1 18   ? 17.737  16.242  -33.266 1.00 53.69 18   A 1 
ATOM   143  O  OE2   . GLU   A 1 18   ? 18.170  14.534  -34.602 1.00 53.61 18   A 1 
ATOM   144  N  N     . ASN   A 1 19   ? 15.167  10.059  -33.766 1.00 84.99 19   A 1 
ATOM   145  C  CA    . ASN   A 1 19   ? 14.464  9.030   -34.519 1.00 86.39 19   A 1 
ATOM   146  C  C     . ASN   A 1 19   ? 13.937  7.970   -33.559 1.00 89.13 19   A 1 
ATOM   147  O  O     . ASN   A 1 19   ? 14.560  6.927   -33.340 1.00 85.27 19   A 1 
ATOM   148  C  CB    . ASN   A 1 19   ? 15.381  8.459   -35.605 1.00 80.83 19   A 1 
ATOM   149  C  CG    . ASN   A 1 19   ? 15.561  9.409   -36.776 1.00 74.35 19   A 1 
ATOM   150  O  OD1   . ASN   A 1 19   ? 14.724  10.222  -37.106 1.00 65.54 19   A 1 
ATOM   151  N  ND2   . ASN   A 1 19   ? 16.670  9.301   -37.472 1.00 65.92 19   A 1 
ATOM   152  N  N     . ARG   A 1 20   ? 12.791  8.264   -32.989 1.00 91.00 20   A 1 
ATOM   153  C  CA    . ARG   A 1 20   ? 12.138  7.363   -32.043 1.00 92.16 20   A 1 
ATOM   154  C  C     . ARG   A 1 20   ? 11.548  6.157   -32.767 1.00 93.92 20   A 1 
ATOM   155  O  O     . ARG   A 1 20   ? 10.820  6.314   -33.743 1.00 92.29 20   A 1 
ATOM   156  C  CB    . ARG   A 1 20   ? 11.100  8.164   -31.247 1.00 88.80 20   A 1 
ATOM   157  C  CG    . ARG   A 1 20   ? 10.673  7.464   -29.955 1.00 81.17 20   A 1 
ATOM   158  C  CD    . ARG   A 1 20   ? 9.786   8.422   -29.166 1.00 80.87 20   A 1 
ATOM   159  N  NE    . ARG   A 1 20   ? 9.303   7.838   -27.906 1.00 76.75 20   A 1 
ATOM   160  C  CZ    . ARG   A 1 20   ? 8.663   8.490   -26.954 1.00 74.40 20   A 1 
ATOM   161  N  NH1   . ARG   A 1 20   ? 8.411   9.763   -27.046 1.00 68.69 20   A 1 
ATOM   162  N  NH2   . ARG   A 1 20   ? 8.255   7.880   -25.896 1.00 66.58 20   A 1 
ATOM   163  N  N     . PHE   A 1 21   ? 11.840  4.969   -32.251 1.00 95.55 21   A 1 
ATOM   164  C  CA    . PHE   A 1 21   ? 11.270  3.707   -32.718 1.00 96.40 21   A 1 
ATOM   165  C  C     . PHE   A 1 21   ? 10.691  2.917   -31.548 1.00 96.87 21   A 1 
ATOM   166  O  O     . PHE   A 1 21   ? 11.138  3.048   -30.405 1.00 95.85 21   A 1 
ATOM   167  C  CB    . PHE   A 1 21   ? 12.331  2.892   -33.469 1.00 96.05 21   A 1 
ATOM   168  C  CG    . PHE   A 1 21   ? 12.761  3.481   -34.793 1.00 95.97 21   A 1 
ATOM   169  C  CD1   . PHE   A 1 21   ? 11.942  3.345   -35.927 1.00 93.28 21   A 1 
ATOM   170  C  CD2   . PHE   A 1 21   ? 13.983  4.168   -34.903 1.00 93.28 21   A 1 
ATOM   171  C  CE1   . PHE   A 1 21   ? 12.336  3.887   -37.160 1.00 92.11 21   A 1 
ATOM   172  C  CE2   . PHE   A 1 21   ? 14.383  4.713   -36.135 1.00 92.41 21   A 1 
ATOM   173  C  CZ    . PHE   A 1 21   ? 13.557  4.575   -37.263 1.00 93.30 21   A 1 
ATOM   174  N  N     . LEU   A 1 22   ? 9.724   2.074   -31.851 1.00 97.28 22   A 1 
ATOM   175  C  CA    . LEU   A 1 22   ? 9.275   1.013   -30.962 1.00 97.70 22   A 1 
ATOM   176  C  C     . LEU   A 1 22   ? 10.013  -0.273  -31.339 1.00 97.97 22   A 1 
ATOM   177  O  O     . LEU   A 1 22   ? 10.132  -0.591  -32.522 1.00 97.66 22   A 1 
ATOM   178  C  CB    . LEU   A 1 22   ? 7.750   0.880   -31.088 1.00 97.58 22   A 1 
ATOM   179  C  CG    . LEU   A 1 22   ? 7.142   -0.277  -30.277 1.00 97.17 22   A 1 
ATOM   180  C  CD1   . LEU   A 1 22   ? 7.250   -0.044  -28.770 1.00 95.75 22   A 1 
ATOM   181  C  CD2   . LEU   A 1 22   ? 5.664   -0.418  -30.629 1.00 95.45 22   A 1 
ATOM   182  N  N     . TYR   A 1 23   ? 10.474  -1.009  -30.347 1.00 98.08 23   A 1 
ATOM   183  C  CA    . TYR   A 1 23   ? 11.124  -2.295  -30.538 1.00 98.20 23   A 1 
ATOM   184  C  C     . TYR   A 1 23   ? 10.374  -3.391  -29.791 1.00 98.35 23   A 1 
ATOM   185  O  O     . TYR   A 1 23   ? 9.927   -3.199  -28.658 1.00 97.98 23   A 1 
ATOM   186  C  CB    . TYR   A 1 23   ? 12.590  -2.231  -30.094 1.00 97.91 23   A 1 
ATOM   187  C  CG    . TYR   A 1 23   ? 13.440  -1.224  -30.841 1.00 97.70 23   A 1 
ATOM   188  C  CD1   . TYR   A 1 23   ? 14.207  -1.614  -31.956 1.00 96.44 23   A 1 
ATOM   189  C  CD2   . TYR   A 1 23   ? 13.481  0.117   -30.412 1.00 96.39 23   A 1 
ATOM   190  C  CE1   . TYR   A 1 23   ? 15.012  -0.682  -32.632 1.00 95.54 23   A 1 
ATOM   191  C  CE2   . TYR   A 1 23   ? 14.279  1.061   -31.085 1.00 95.51 23   A 1 
ATOM   192  C  CZ    . TYR   A 1 23   ? 15.047  0.655   -32.192 1.00 96.00 23   A 1 
ATOM   193  O  OH    . TYR   A 1 23   ? 15.830  1.575   -32.839 1.00 94.71 23   A 1 
ATOM   194  N  N     . LEU   A 1 24   ? 10.294  -4.553  -30.413 1.00 98.54 24   A 1 
ATOM   195  C  CA    . LEU   A 1 24   ? 9.910   -5.808  -29.786 1.00 98.64 24   A 1 
ATOM   196  C  C     . LEU   A 1 24   ? 11.161  -6.654  -29.565 1.00 98.64 24   A 1 
ATOM   197  O  O     . LEU   A 1 24   ? 11.929  -6.873  -30.503 1.00 98.30 24   A 1 
ATOM   198  C  CB    . LEU   A 1 24   ? 8.894   -6.514  -30.701 1.00 98.52 24   A 1 
ATOM   199  C  CG    . LEU   A 1 24   ? 8.603   -7.979  -30.341 1.00 98.13 24   A 1 
ATOM   200  C  CD1   . LEU   A 1 24   ? 7.964   -8.126  -28.964 1.00 96.94 24   A 1 
ATOM   201  C  CD2   . LEU   A 1 24   ? 7.655   -8.590  -31.374 1.00 96.82 24   A 1 
ATOM   202  N  N     . LYS   A 1 25   ? 11.323  -7.182  -28.366 1.00 98.68 25   A 1 
ATOM   203  C  CA    . LYS   A 1 25   ? 12.166  -8.344  -28.101 1.00 98.66 25   A 1 
ATOM   204  C  C     . LYS   A 1 25   ? 11.277  -9.582  -28.105 1.00 98.63 25   A 1 
ATOM   205  O  O     . LYS   A 1 25   ? 10.317  -9.661  -27.334 1.00 97.99 25   A 1 
ATOM   206  C  CB    . LYS   A 1 25   ? 12.917  -8.159  -26.775 1.00 98.39 25   A 1 
ATOM   207  C  CG    . LYS   A 1 25   ? 13.969  -9.255  -26.536 1.00 97.91 25   A 1 
ATOM   208  C  CD    . LYS   A 1 25   ? 14.705  -9.005  -25.214 1.00 96.68 25   A 1 
ATOM   209  C  CE    . LYS   A 1 25   ? 15.827  -10.027 -25.023 1.00 94.32 25   A 1 
ATOM   210  N  NZ    . LYS   A 1 25   ? 16.550  -9.831  -23.748 1.00 91.89 25   A 1 
ATOM   211  N  N     . SER   A 1 26   ? 11.588  -10.541 -28.952 1.00 98.52 26   A 1 
ATOM   212  C  CA    . SER   A 1 26   ? 10.871  -11.806 -29.054 1.00 98.40 26   A 1 
ATOM   213  C  C     . SER   A 1 26   ? 11.828  -12.990 -29.012 1.00 98.40 26   A 1 
ATOM   214  O  O     . SER   A 1 26   ? 13.032  -12.844 -29.244 1.00 97.55 26   A 1 
ATOM   215  C  CB    . SER   A 1 26   ? 9.990   -11.826 -30.309 1.00 97.59 26   A 1 
ATOM   216  O  OG    . SER   A 1 26   ? 10.757  -11.857 -31.490 1.00 93.60 26   A 1 
ATOM   217  N  N     . ARG   A 1 27   ? 11.292  -14.157 -28.690 1.00 98.28 27   A 1 
ATOM   218  C  CA    . ARG   A 1 27   ? 12.026  -15.421 -28.748 1.00 98.23 27   A 1 
ATOM   219  C  C     . ARG   A 1 27   ? 11.300  -16.401 -29.645 1.00 98.29 27   A 1 
ATOM   220  O  O     . ARG   A 1 27   ? 10.092  -16.594 -29.496 1.00 97.53 27   A 1 
ATOM   221  C  CB    . ARG   A 1 27   ? 12.249  -15.983 -27.347 1.00 97.65 27   A 1 
ATOM   222  C  CG    . ARG   A 1 27   ? 13.263  -17.131 -27.375 1.00 94.66 27   A 1 
ATOM   223  C  CD    . ARG   A 1 27   ? 14.347  -17.016 -26.324 1.00 94.49 27   A 1 
ATOM   224  N  NE    . ARG   A 1 27   ? 14.974  -15.711 -26.243 1.00 93.28 27   A 1 
ATOM   225  C  CZ    . ARG   A 1 27   ? 15.118  -14.981 -25.143 1.00 95.56 27   A 1 
ATOM   226  N  NH1   . ARG   A 1 27   ? 14.725  -15.398 -23.988 1.00 87.09 27   A 1 
ATOM   227  N  NH2   . ARG   A 1 27   ? 15.645  -13.808 -25.177 1.00 90.74 27   A 1 
ATOM   228  N  N     . CYS   A 1 28   ? 12.059  -16.992 -30.547 1.00 97.76 28   A 1 
ATOM   229  C  CA    . CYS   A 1 28   ? 11.562  -18.006 -31.462 1.00 97.33 28   A 1 
ATOM   230  C  C     . CYS   A 1 28   ? 11.362  -19.351 -30.751 1.00 97.28 28   A 1 
ATOM   231  O  O     . CYS   A 1 28   ? 11.916  -19.607 -29.679 1.00 95.35 28   A 1 
ATOM   232  C  CB    . CYS   A 1 28   ? 12.541  -18.143 -32.636 1.00 95.49 28   A 1 
ATOM   233  S  SG    . CYS   A 1 28   ? 12.683  -16.561 -33.522 1.00 90.49 28   A 1 
ATOM   234  N  N     . ARG   A 1 29   ? 10.617  -20.236 -31.382 1.00 96.16 29   A 1 
ATOM   235  C  CA    . ARG   A 1 29   ? 10.411  -21.611 -30.911 1.00 95.40 29   A 1 
ATOM   236  C  C     . ARG   A 1 29   ? 11.718  -22.408 -30.825 1.00 95.35 29   A 1 
ATOM   237  O  O     . ARG   A 1 29   ? 11.836  -23.284 -29.976 1.00 92.24 29   A 1 
ATOM   238  C  CB    . ARG   A 1 29   ? 9.391   -22.281 -31.846 1.00 93.59 29   A 1 
ATOM   239  C  CG    . ARG   A 1 29   ? 8.836   -23.583 -31.274 1.00 87.49 29   A 1 
ATOM   240  C  CD    . ARG   A 1 29   ? 7.927   -24.288 -32.286 1.00 87.49 29   A 1 
ATOM   241  N  NE    . ARG   A 1 29   ? 6.693   -23.547 -32.586 1.00 85.68 29   A 1 
ATOM   242  C  CZ    . ARG   A 1 29   ? 5.509   -23.675 -32.002 1.00 85.56 29   A 1 
ATOM   243  N  NH1   . ARG   A 1 29   ? 5.304   -24.502 -31.012 1.00 74.72 29   A 1 
ATOM   244  N  NH2   . ARG   A 1 29   ? 4.504   -22.977 -32.427 1.00 78.43 29   A 1 
ATOM   245  N  N     . ASN   A 1 30   ? 12.692  -22.077 -31.667 1.00 94.92 30   A 1 
ATOM   246  C  CA    . ASN   A 1 30   ? 14.030  -22.679 -31.645 1.00 94.12 30   A 1 
ATOM   247  C  C     . ASN   A 1 30   ? 14.957  -22.112 -30.542 1.00 94.41 30   A 1 
ATOM   248  O  O     . ASN   A 1 30   ? 16.082  -22.582 -30.397 1.00 90.78 30   A 1 
ATOM   249  C  CB    . ASN   A 1 30   ? 14.651  -22.567 -33.055 1.00 91.73 30   A 1 
ATOM   250  C  CG    . ASN   A 1 30   ? 15.038  -21.148 -33.451 1.00 89.48 30   A 1 
ATOM   251  O  OD1   . ASN   A 1 30   ? 14.809  -20.199 -32.730 1.00 80.76 30   A 1 
ATOM   252  N  ND2   . ASN   A 1 30   ? 15.647  -20.973 -34.608 1.00 82.46 30   A 1 
ATOM   253  N  N     . GLY   A 1 31   ? 14.508  -21.106 -29.775 1.00 94.29 31   A 1 
ATOM   254  C  CA    . GLY   A 1 31   ? 15.286  -20.455 -28.716 1.00 94.21 31   A 1 
ATOM   255  C  C     . GLY   A 1 31   ? 16.078  -19.222 -29.158 1.00 95.48 31   A 1 
ATOM   256  O  O     . GLY   A 1 31   ? 16.636  -18.523 -28.309 1.00 92.93 31   A 1 
ATOM   257  N  N     . GLU   A 1 32   ? 16.106  -18.902 -30.447 1.00 95.94 32   A 1 
ATOM   258  C  CA    . GLU   A 1 32   ? 16.765  -17.684 -30.929 1.00 96.17 32   A 1 
ATOM   259  C  C     . GLU   A 1 32   ? 16.014  -16.420 -30.501 1.00 97.01 32   A 1 
ATOM   260  O  O     . GLU   A 1 32   ? 14.796  -16.402 -30.320 1.00 96.05 32   A 1 
ATOM   261  C  CB    . GLU   A 1 32   ? 16.953  -17.705 -32.452 1.00 94.28 32   A 1 
ATOM   262  C  CG    . GLU   A 1 32   ? 17.998  -18.743 -32.889 1.00 82.76 32   A 1 
ATOM   263  C  CD    . GLU   A 1 32   ? 18.240  -18.747 -34.407 1.00 76.79 32   A 1 
ATOM   264  O  OE1   . GLU   A 1 32   ? 19.301  -19.274 -34.818 1.00 69.15 32   A 1 
ATOM   265  O  OE2   . GLU   A 1 32   ? 17.366  -18.253 -35.154 1.00 68.93 32   A 1 
ATOM   266  N  N     . THR   A 1 33   ? 16.762  -15.330 -30.350 1.00 97.24 33   A 1 
ATOM   267  C  CA    . THR   A 1 33   ? 16.194  -14.019 -30.025 1.00 97.48 33   A 1 
ATOM   268  C  C     . THR   A 1 33   ? 16.064  -13.190 -31.291 1.00 97.63 33   A 1 
ATOM   269  O  O     . THR   A 1 33   ? 17.045  -12.980 -32.002 1.00 96.45 33   A 1 
ATOM   270  C  CB    . THR   A 1 33   ? 17.048  -13.283 -28.987 1.00 96.88 33   A 1 
ATOM   271  O  OG1   . THR   A 1 33   ? 17.208  -14.095 -27.843 1.00 92.45 33   A 1 
ATOM   272  C  CG2   . THR   A 1 33   ? 16.409  -11.974 -28.523 1.00 92.96 33   A 1 
ATOM   273  N  N     . VAL   A 1 34   ? 14.873  -12.666 -31.535 1.00 97.72 34   A 1 
ATOM   274  C  CA    . VAL   A 1 34   ? 14.588  -11.782 -32.668 1.00 97.84 34   A 1 
ATOM   275  C  C     . VAL   A 1 34   ? 14.064  -10.453 -32.152 1.00 98.23 34   A 1 
ATOM   276  O  O     . VAL   A 1 34   ? 13.109  -10.399 -31.376 1.00 97.66 34   A 1 
ATOM   277  C  CB    . VAL   A 1 34   ? 13.623  -12.451 -33.661 1.00 96.55 34   A 1 
ATOM   278  C  CG1   . VAL   A 1 34   ? 13.147  -11.489 -34.751 1.00 91.80 34   A 1 
ATOM   279  C  CG2   . VAL   A 1 34   ? 14.331  -13.620 -34.357 1.00 91.83 34   A 1 
ATOM   280  N  N     . PHE   A 1 35   ? 14.689  -9.372  -32.609 1.00 98.23 35   A 1 
ATOM   281  C  CA    . PHE   A 1 35   ? 14.207  -8.016  -32.389 1.00 98.32 35   A 1 
ATOM   282  C  C     . PHE   A 1 35   ? 13.485  -7.515  -33.635 1.00 98.31 35   A 1 
ATOM   283  O  O     . PHE   A 1 35   ? 13.963  -7.695  -34.753 1.00 97.64 35   A 1 
ATOM   284  C  CB    . PHE   A 1 35   ? 15.364  -7.095  -32.007 1.00 98.15 35   A 1 
ATOM   285  C  CG    . PHE   A 1 35   ? 15.999  -7.434  -30.679 1.00 98.09 35   A 1 
ATOM   286  C  CD1   . PHE   A 1 35   ? 15.493  -6.876  -29.493 1.00 96.95 35   A 1 
ATOM   287  C  CD2   . PHE   A 1 35   ? 17.102  -8.307  -30.618 1.00 96.80 35   A 1 
ATOM   288  C  CE1   . PHE   A 1 35   ? 16.091  -7.170  -28.259 1.00 96.23 35   A 1 
ATOM   289  C  CE2   . PHE   A 1 35   ? 17.702  -8.607  -29.386 1.00 96.23 35   A 1 
ATOM   290  C  CZ    . PHE   A 1 35   ? 17.199  -8.033  -28.205 1.00 96.91 35   A 1 
ATOM   291  N  N     . ILE   A 1 36   ? 12.354  -6.855  -33.433 1.00 98.47 36   A 1 
ATOM   292  C  CA    . ILE   A 1 36   ? 11.603  -6.217  -34.514 1.00 98.51 36   A 1 
ATOM   293  C  C     . ILE   A 1 36   ? 11.432  -4.744  -34.173 1.00 98.57 36   A 1 
ATOM   294  O  O     . ILE   A 1 36   ? 10.970  -4.402  -33.088 1.00 98.21 36   A 1 
ATOM   295  C  CB    . ILE   A 1 36   ? 10.262  -6.928  -34.787 1.00 98.20 36   A 1 
ATOM   296  C  CG1   . ILE   A 1 36   ? 10.499  -8.428  -35.072 1.00 96.23 36   A 1 
ATOM   297  C  CG2   . ILE   A 1 36   ? 9.549   -6.255  -35.974 1.00 97.31 36   A 1 
ATOM   298  C  CD1   . ILE   A 1 36   ? 9.221   -9.232  -35.264 1.00 88.03 36   A 1 
ATOM   299  N  N     . ARG   A 1 37   ? 11.811  -3.885  -35.098 1.00 98.31 37   A 1 
ATOM   300  C  CA    . ARG   A 1 37   ? 11.678  -2.434  -34.995 1.00 98.20 37   A 1 
ATOM   301  C  C     . ARG   A 1 37   ? 10.435  -1.968  -35.734 1.00 98.22 37   A 1 
ATOM   302  O  O     . ARG   A 1 37   ? 10.234  -2.341  -36.885 1.00 97.41 37   A 1 
ATOM   303  C  CB    . ARG   A 1 37   ? 12.953  -1.778  -35.543 1.00 97.44 37   A 1 
ATOM   304  C  CG    . ARG   A 1 37   ? 12.985  -0.271  -35.294 1.00 96.66 37   A 1 
ATOM   305  C  CD    . ARG   A 1 37   ? 14.203  0.370   -35.968 1.00 95.88 37   A 1 
ATOM   306  N  NE    . ARG   A 1 37   ? 14.042  0.408   -37.421 1.00 94.23 37   A 1 
ATOM   307  C  CZ    . ARG   A 1 37   ? 14.908  0.881   -38.299 1.00 95.17 37   A 1 
ATOM   308  N  NH1   . ARG   A 1 37   ? 16.062  1.366   -37.927 1.00 89.41 37   A 1 
ATOM   309  N  NH2   . ARG   A 1 37   ? 14.617  0.870   -39.571 1.00 90.91 37   A 1 
ATOM   310  N  N     . PHE   A 1 38   ? 9.668   -1.090  -35.112 1.00 98.36 38   A 1 
ATOM   311  C  CA    . PHE   A 1 38   ? 8.482   -0.466  -35.690 1.00 98.36 38   A 1 
ATOM   312  C  C     . PHE   A 1 38   ? 8.630   1.056   -35.669 1.00 98.12 38   A 1 
ATOM   313  O  O     . PHE   A 1 38   ? 9.287   1.596   -34.775 1.00 97.34 38   A 1 
ATOM   314  C  CB    . PHE   A 1 38   ? 7.234   -0.900  -34.913 1.00 98.37 38   A 1 
ATOM   315  C  CG    . PHE   A 1 38   ? 7.110   -2.393  -34.717 1.00 98.53 38   A 1 
ATOM   316  C  CD1   . PHE   A 1 38   ? 6.456   -3.184  -35.674 1.00 97.94 38   A 1 
ATOM   317  C  CD2   . PHE   A 1 38   ? 7.659   -3.005  -33.577 1.00 97.90 38   A 1 
ATOM   318  C  CE1   . PHE   A 1 38   ? 6.343   -4.567  -35.493 1.00 97.58 38   A 1 
ATOM   319  C  CE2   . PHE   A 1 38   ? 7.553   -4.393  -33.392 1.00 97.59 38   A 1 
ATOM   320  C  CZ    . PHE   A 1 38   ? 6.893   -5.172  -34.350 1.00 97.99 38   A 1 
ATOM   321  N  N     . PRO   A 1 39   ? 8.000   1.772   -36.608 1.00 97.57 39   A 1 
ATOM   322  C  CA    . PRO   A 1 39   ? 7.849   3.215   -36.478 1.00 97.10 39   A 1 
ATOM   323  C  C     . PRO   A 1 39   ? 7.093   3.559   -35.188 1.00 97.13 39   A 1 
ATOM   324  O  O     . PRO   A 1 39   ? 6.112   2.904   -34.830 1.00 95.98 39   A 1 
ATOM   325  C  CB    . PRO   A 1 39   ? 7.084   3.665   -37.727 1.00 95.74 39   A 1 
ATOM   326  C  CG    . PRO   A 1 39   ? 7.244   2.511   -38.712 1.00 92.54 39   A 1 
ATOM   327  C  CD    . PRO   A 1 39   ? 7.351   1.291   -37.808 1.00 96.25 39   A 1 
ATOM   328  N  N     . HIS   A 1 40   ? 7.528   4.601   -34.498 1.00 96.89 40   A 1 
ATOM   329  C  CA    . HIS   A 1 40   ? 6.802   5.125   -33.348 1.00 96.50 40   A 1 
ATOM   330  C  C     . HIS   A 1 40   ? 5.813   6.199   -33.808 1.00 96.53 40   A 1 
ATOM   331  O  O     . HIS   A 1 40   ? 6.209   7.180   -34.444 1.00 95.44 40   A 1 
ATOM   332  C  CB    . HIS   A 1 40   ? 7.786   5.662   -32.304 1.00 95.45 40   A 1 
ATOM   333  C  CG    . HIS   A 1 40   ? 7.100   6.279   -31.115 1.00 94.27 40   A 1 
ATOM   334  N  ND1   . HIS   A 1 40   ? 6.501   7.522   -31.087 1.00 83.37 40   A 1 
ATOM   335  C  CD2   . HIS   A 1 40   ? 6.884   5.704   -29.889 1.00 83.80 40   A 1 
ATOM   336  C  CE1   . HIS   A 1 40   ? 5.935   7.685   -29.881 1.00 84.54 40   A 1 
ATOM   337  N  NE2   . HIS   A 1 40   ? 6.156   6.603   -29.125 1.00 86.66 40   A 1 
ATOM   338  N  N     . TYR   A 1 41   ? 4.551   6.049   -33.416 1.00 96.61 41   A 1 
ATOM   339  C  CA    . TYR   A 1 41   ? 3.502   7.013   -33.724 1.00 96.68 41   A 1 
ATOM   340  C  C     . TYR   A 1 41   ? 2.842   7.577   -32.463 1.00 96.64 41   A 1 
ATOM   341  O  O     . TYR   A 1 41   ? 2.683   6.902   -31.441 1.00 95.63 41   A 1 
ATOM   342  C  CB    . TYR   A 1 41   ? 2.475   6.377   -34.665 1.00 96.39 41   A 1 
ATOM   343  C  CG    . TYR   A 1 41   ? 3.034   5.930   -35.999 1.00 96.27 41   A 1 
ATOM   344  C  CD1   . TYR   A 1 41   ? 3.705   6.841   -36.837 1.00 94.03 41   A 1 
ATOM   345  C  CD2   . TYR   A 1 41   ? 2.888   4.593   -36.424 1.00 94.08 41   A 1 
ATOM   346  C  CE1   . TYR   A 1 41   ? 4.224   6.432   -38.075 1.00 92.75 41   A 1 
ATOM   347  C  CE2   . TYR   A 1 41   ? 3.399   4.174   -37.664 1.00 92.95 41   A 1 
ATOM   348  C  CZ    . TYR   A 1 41   ? 4.069   5.097   -38.485 1.00 93.79 41   A 1 
ATOM   349  O  OH    . TYR   A 1 41   ? 4.572   4.700   -39.698 1.00 91.62 41   A 1 
ATOM   350  N  N     . PHE   A 1 42   ? 2.432   8.834   -32.576 1.00 96.16 42   A 1 
ATOM   351  C  CA    . PHE   A 1 42   ? 1.434   9.427   -31.701 1.00 95.79 42   A 1 
ATOM   352  C  C     . PHE   A 1 42   ? 0.058   9.214   -32.325 1.00 96.15 42   A 1 
ATOM   353  O  O     . PHE   A 1 42   ? -0.113  9.409   -33.529 1.00 95.28 42   A 1 
ATOM   354  C  CB    . PHE   A 1 42   ? 1.725   10.913  -31.495 1.00 94.80 42   A 1 
ATOM   355  C  CG    . PHE   A 1 42   ? 3.041   11.182  -30.803 1.00 94.10 42   A 1 
ATOM   356  C  CD1   . PHE   A 1 42   ? 3.104   11.228  -29.398 1.00 91.69 42   A 1 
ATOM   357  C  CD2   . PHE   A 1 42   ? 4.218   11.352  -31.553 1.00 91.42 42   A 1 
ATOM   358  C  CE1   . PHE   A 1 42   ? 4.328   11.438  -28.747 1.00 89.95 42   A 1 
ATOM   359  C  CE2   . PHE   A 1 42   ? 5.449   11.559  -30.906 1.00 89.84 42   A 1 
ATOM   360  C  CZ    . PHE   A 1 42   ? 5.504   11.600  -29.501 1.00 90.49 42   A 1 
ATOM   361  N  N     . TYR   A 1 43   ? -0.918  8.837   -31.509 1.00 96.94 43   A 1 
ATOM   362  C  CA    . TYR   A 1 43   ? -2.259  8.485   -31.968 1.00 97.29 43   A 1 
ATOM   363  C  C     . TYR   A 1 43   ? -3.269  9.560   -31.583 1.00 97.24 43   A 1 
ATOM   364  O  O     . TYR   A 1 43   ? -3.264  10.055  -30.456 1.00 96.11 43   A 1 
ATOM   365  C  CB    . TYR   A 1 43   ? -2.654  7.116   -31.406 1.00 97.27 43   A 1 
ATOM   366  C  CG    . TYR   A 1 43   ? -1.799  5.983   -31.932 1.00 97.42 43   A 1 
ATOM   367  C  CD1   . TYR   A 1 43   ? -2.193  5.257   -33.072 1.00 96.41 43   A 1 
ATOM   368  C  CD2   . TYR   A 1 43   ? -0.582  5.650   -31.297 1.00 96.25 43   A 1 
ATOM   369  C  CE1   . TYR   A 1 43   ? -1.395  4.217   -33.571 1.00 95.70 43   A 1 
ATOM   370  C  CE2   . TYR   A 1 43   ? 0.227   4.613   -31.792 1.00 95.77 43   A 1 
ATOM   371  C  CZ    . TYR   A 1 43   ? -0.186  3.898   -32.929 1.00 96.48 43   A 1 
ATOM   372  O  OH    . TYR   A 1 43   ? 0.601   2.887   -33.420 1.00 95.57 43   A 1 
ATOM   373  N  N     . TYR   A 1 44   ? -4.157  9.875   -32.521 1.00 97.43 44   A 1 
ATOM   374  C  CA    . TYR   A 1 44   ? -5.257  10.813  -32.324 1.00 97.46 44   A 1 
ATOM   375  C  C     . TYR   A 1 44   ? -6.524  10.243  -32.951 1.00 97.61 44   A 1 
ATOM   376  O  O     . TYR   A 1 44   ? -6.471  9.633   -34.018 1.00 96.53 44   A 1 
ATOM   377  C  CB    . TYR   A 1 44   ? -4.910  12.174  -32.939 1.00 96.98 44   A 1 
ATOM   378  C  CG    . TYR   A 1 44   ? -3.588  12.752  -32.482 1.00 96.76 44   A 1 
ATOM   379  C  CD1   . TYR   A 1 44   ? -3.515  13.541  -31.317 1.00 95.02 44   A 1 
ATOM   380  C  CD2   . TYR   A 1 44   ? -2.408  12.478  -33.205 1.00 94.98 44   A 1 
ATOM   381  C  CE1   . TYR   A 1 44   ? -2.285  14.044  -30.874 1.00 93.89 44   A 1 
ATOM   382  C  CE2   . TYR   A 1 44   ? -1.169  12.974  -32.767 1.00 93.90 44   A 1 
ATOM   383  C  CZ    . TYR   A 1 44   ? -1.111  13.757  -31.598 1.00 94.51 44   A 1 
ATOM   384  O  OH    . TYR   A 1 44   ? 0.101   14.229  -31.162 1.00 92.98 44   A 1 
ATOM   385  N  N     . VAL   A 1 45   ? -7.672  10.461  -32.307 1.00 97.78 45   A 1 
ATOM   386  C  CA    . VAL   A 1 45   ? -8.982  10.075  -32.849 1.00 97.79 45   A 1 
ATOM   387  C  C     . VAL   A 1 45   ? -9.770  11.333  -33.177 1.00 97.73 45   A 1 
ATOM   388  O  O     . VAL   A 1 45   ? -9.963  12.190  -32.315 1.00 96.62 45   A 1 
ATOM   389  C  CB    . VAL   A 1 45   ? -9.754  9.148   -31.897 1.00 97.25 45   A 1 
ATOM   390  C  CG1   . VAL   A 1 45   ? -11.142 8.798   -32.448 1.00 95.03 45   A 1 
ATOM   391  C  CG2   . VAL   A 1 45   ? -8.998  7.833   -31.699 1.00 95.30 45   A 1 
ATOM   392  N  N     . VAL   A 1 46   ? -10.243 11.430  -34.410 1.00 97.64 46   A 1 
ATOM   393  C  CA    . VAL   A 1 46   ? -11.000 12.583  -34.910 1.00 97.63 46   A 1 
ATOM   394  C  C     . VAL   A 1 46   ? -12.229 12.128  -35.693 1.00 97.74 46   A 1 
ATOM   395  O  O     . VAL   A 1 46   ? -12.279 10.999  -36.188 1.00 96.68 46   A 1 
ATOM   396  C  CB    . VAL   A 1 46   ? -10.127 13.518  -35.766 1.00 96.58 46   A 1 
ATOM   397  C  CG1   . VAL   A 1 46   ? -8.938  14.073  -34.975 1.00 93.19 46   A 1 
ATOM   398  C  CG2   . VAL   A 1 46   ? -9.609  12.849  -37.042 1.00 92.56 46   A 1 
ATOM   399  N  N     . THR   A 1 47   ? -13.217 13.009  -35.821 1.00 97.34 47   A 1 
ATOM   400  C  CA    . THR   A 1 47   ? -14.344 12.794  -36.744 1.00 97.11 47   A 1 
ATOM   401  C  C     . THR   A 1 47   ? -13.871 12.874  -38.196 1.00 97.09 47   A 1 
ATOM   402  O  O     . THR   A 1 47   ? -12.844 13.494  -38.481 1.00 95.92 47   A 1 
ATOM   403  C  CB    . THR   A 1 47   ? -15.470 13.811  -36.517 1.00 96.12 47   A 1 
ATOM   404  O  OG1   . THR   A 1 47   ? -15.010 15.121  -36.736 1.00 86.42 47   A 1 
ATOM   405  C  CG2   . THR   A 1 47   ? -16.036 13.760  -35.099 1.00 87.20 47   A 1 
ATOM   406  N  N     . ASP   A 1 48   ? -14.643 12.293  -39.107 1.00 96.85 48   A 1 
ATOM   407  C  CA    . ASP   A 1 48   ? -14.368 12.407  -40.544 1.00 96.53 48   A 1 
ATOM   408  C  C     . ASP   A 1 48   ? -14.304 13.874  -40.996 1.00 96.41 48   A 1 
ATOM   409  O  O     . ASP   A 1 48   ? -13.400 14.271  -41.722 1.00 94.85 48   A 1 
ATOM   410  C  CB    . ASP   A 1 48   ? -15.442 11.636  -41.320 1.00 95.83 48   A 1 
ATOM   411  C  CG    . ASP   A 1 48   ? -15.133 11.615  -42.819 1.00 94.50 48   A 1 
ATOM   412  O  OD1   . ASP   A 1 48   ? -14.059 11.091  -43.187 1.00 87.89 48   A 1 
ATOM   413  O  OD2   . ASP   A 1 48   ? -15.960 12.137  -43.591 1.00 87.67 48   A 1 
ATOM   414  N  N     . GLU   A 1 49   ? -15.186 14.718  -40.470 1.00 96.21 49   A 1 
ATOM   415  C  CA    . GLU   A 1 49   ? -15.208 16.151  -40.771 1.00 95.58 49   A 1 
ATOM   416  C  C     . GLU   A 1 49   ? -13.885 16.847  -40.398 1.00 95.76 49   A 1 
ATOM   417  O  O     . GLU   A 1 49   ? -13.324 17.611  -41.187 1.00 93.79 49   A 1 
ATOM   418  C  CB    . GLU   A 1 49   ? -16.400 16.763  -40.015 1.00 94.10 49   A 1 
ATOM   419  C  CG    . GLU   A 1 49   ? -16.977 17.993  -40.711 1.00 82.81 49   A 1 
ATOM   420  C  CD    . GLU   A 1 49   ? -18.213 18.543  -39.984 1.00 77.90 49   A 1 
ATOM   421  O  OE1   . GLU   A 1 49   ? -18.987 19.278  -40.634 1.00 69.89 49   A 1 
ATOM   422  O  OE2   . GLU   A 1 49   ? -18.388 18.232  -38.784 1.00 71.22 49   A 1 
ATOM   423  N  N     . ILE   A 1 50   ? -13.346 16.544  -39.222 1.00 96.30 50   A 1 
ATOM   424  C  CA    . ILE   A 1 50   ? -12.040 17.060  -38.788 1.00 96.20 50   A 1 
ATOM   425  C  C     . ILE   A 1 50   ? -10.927 16.452  -39.641 1.00 96.51 50   A 1 
ATOM   426  O  O     . ILE   A 1 50   ? -10.039 17.180  -40.084 1.00 95.23 50   A 1 
ATOM   427  C  CB    . ILE   A 1 50   ? -11.811 16.810  -37.282 1.00 95.22 50   A 1 
ATOM   428  C  CG1   . ILE   A 1 50   ? -12.812 17.640  -36.449 1.00 91.42 50   A 1 
ATOM   429  C  CG2   . ILE   A 1 50   ? -10.371 17.163  -36.867 1.00 90.99 50   A 1 
ATOM   430  C  CD1   . ILE   A 1 50   ? -12.912 17.193  -34.992 1.00 80.66 50   A 1 
ATOM   431  N  N     . TYR   A 1 51   ? -10.988 15.153  -39.904 1.00 96.72 51   A 1 
ATOM   432  C  CA    . TYR   A 1 51   ? -10.003 14.452  -40.726 1.00 96.54 51   A 1 
ATOM   433  C  C     . TYR   A 1 51   ? -9.854  15.095  -42.112 1.00 96.25 51   A 1 
ATOM   434  O  O     . TYR   A 1 51   ? -8.735  15.408  -42.520 1.00 94.65 51   A 1 
ATOM   435  C  CB    . TYR   A 1 51   ? -10.387 12.969  -40.834 1.00 96.09 51   A 1 
ATOM   436  C  CG    . TYR   A 1 51   ? -9.596  12.209  -41.873 1.00 96.11 51   A 1 
ATOM   437  C  CD1   . TYR   A 1 51   ? -10.203 11.796  -43.077 1.00 93.65 51   A 1 
ATOM   438  C  CD2   . TYR   A 1 51   ? -8.232  11.951  -41.665 1.00 93.69 51   A 1 
ATOM   439  C  CE1   . TYR   A 1 51   ? -9.454  11.128  -44.057 1.00 92.69 51   A 1 
ATOM   440  C  CE2   . TYR   A 1 51   ? -7.471  11.287  -42.642 1.00 92.85 51   A 1 
ATOM   441  C  CZ    . TYR   A 1 51   ? -8.088  10.876  -43.834 1.00 93.60 51   A 1 
ATOM   442  O  OH    . TYR   A 1 51   ? -7.345  10.228  -44.787 1.00 91.69 51   A 1 
ATOM   443  N  N     . GLN   A 1 52   ? -10.971 15.375  -42.782 1.00 95.87 52   A 1 
ATOM   444  C  CA    . GLN   A 1 52   ? -10.973 16.017  -44.105 1.00 95.49 52   A 1 
ATOM   445  C  C     . GLN   A 1 52   ? -10.441 17.457  -44.064 1.00 95.41 52   A 1 
ATOM   446  O  O     . GLN   A 1 52   ? -9.888  17.947  -45.050 1.00 92.62 52   A 1 
ATOM   447  C  CB    . GLN   A 1 52   ? -12.402 16.006  -44.676 1.00 94.42 52   A 1 
ATOM   448  C  CG    . GLN   A 1 52   ? -13.010 14.603  -44.894 1.00 90.06 52   A 1 
ATOM   449  C  CD    . GLN   A 1 52   ? -12.251 13.709  -45.862 1.00 86.50 52   A 1 
ATOM   450  O  OE1   . GLN   A 1 52   ? -11.433 14.135  -46.658 1.00 77.20 52   A 1 
ATOM   451  N  NE2   . GLN   A 1 52   ? -12.514 12.418  -45.813 1.00 75.16 52   A 1 
ATOM   452  N  N     . SER   A 1 53   ? -10.580 18.137  -42.926 1.00 95.34 53   A 1 
ATOM   453  C  CA    . SER   A 1 53   ? -10.117 19.519  -42.742 1.00 94.83 53   A 1 
ATOM   454  C  C     . SER   A 1 53   ? -8.636  19.646  -42.368 1.00 94.83 53   A 1 
ATOM   455  O  O     . SER   A 1 53   ? -8.102  20.757  -42.355 1.00 90.19 53   A 1 
ATOM   456  C  CB    . SER   A 1 53   ? -11.003 20.223  -41.715 1.00 92.57 53   A 1 
ATOM   457  O  OG    . SER   A 1 53   ? -10.694 19.823  -40.394 1.00 81.75 53   A 1 
ATOM   458  N  N     . LEU   A 1 54   ? -7.958  18.542  -42.047 1.00 93.81 54   A 1 
ATOM   459  C  CA    . LEU   A 1 54   ? -6.582  18.585  -41.555 1.00 93.55 54   A 1 
ATOM   460  C  C     . LEU   A 1 54   ? -5.604  19.047  -42.635 1.00 93.35 54   A 1 
ATOM   461  O  O     . LEU   A 1 54   ? -5.397  18.393  -43.657 1.00 89.40 54   A 1 
ATOM   462  C  CB    . LEU   A 1 54   ? -6.163  17.219  -40.988 1.00 91.96 54   A 1 
ATOM   463  C  CG    . LEU   A 1 54   ? -6.763  16.909  -39.603 1.00 89.87 54   A 1 
ATOM   464  C  CD1   . LEU   A 1 54   ? -6.438  15.470  -39.227 1.00 84.96 54   A 1 
ATOM   465  C  CD2   . LEU   A 1 54   ? -6.207  17.815  -38.505 1.00 85.45 54   A 1 
ATOM   466  N  N     . SER   A 1 55   ? -4.925  20.153  -42.339 1.00 92.54 55   A 1 
ATOM   467  C  CA    . SER   A 1 55   ? -3.831  20.659  -43.163 1.00 92.11 55   A 1 
ATOM   468  C  C     . SER   A 1 55   ? -2.583  20.908  -42.307 1.00 92.45 55   A 1 
ATOM   469  O  O     . SER   A 1 55   ? -2.659  21.658  -41.328 1.00 86.27 55   A 1 
ATOM   470  C  CB    . SER   A 1 55   ? -4.269  21.928  -43.894 1.00 88.14 55   A 1 
ATOM   471  O  OG    . SER   A 1 55   ? -3.288  22.285  -44.849 1.00 76.80 55   A 1 
ATOM   472  N  N     . PRO   A 1 56   ? -1.425  20.294  -42.636 1.00 93.12 56   A 1 
ATOM   473  C  CA    . PRO   A 1 56   ? -1.228  19.277  -43.666 1.00 93.70 56   A 1 
ATOM   474  C  C     . PRO   A 1 56   ? -2.023  17.998  -43.371 1.00 94.54 56   A 1 
ATOM   475  O  O     . PRO   A 1 56   ? -2.427  17.789  -42.217 1.00 91.35 56   A 1 
ATOM   476  C  CB    . PRO   A 1 56   ? 0.283   19.027  -43.686 1.00 91.40 56   A 1 
ATOM   477  C  CG    . PRO   A 1 56   ? 0.696   19.310  -42.241 1.00 87.67 56   A 1 
ATOM   478  C  CD    . PRO   A 1 56   ? -0.221  20.463  -41.845 1.00 90.82 56   A 1 
ATOM   479  N  N     . PRO   A 1 57   ? -2.240  17.128  -44.367 1.00 95.23 57   A 1 
ATOM   480  C  CA    . PRO   A 1 57   ? -2.893  15.841  -44.144 1.00 95.15 57   A 1 
ATOM   481  C  C     . PRO   A 1 57   ? -2.116  15.003  -43.119 1.00 95.58 57   A 1 
ATOM   482  O  O     . PRO   A 1 57   ? -0.907  15.219  -42.934 1.00 93.24 57   A 1 
ATOM   483  C  CB    . PRO   A 1 57   ? -2.971  15.172  -45.520 1.00 93.23 57   A 1 
ATOM   484  C  CG    . PRO   A 1 57   ? -1.833  15.818  -46.299 1.00 89.42 57   A 1 
ATOM   485  C  CD    . PRO   A 1 57   ? -1.804  17.240  -45.751 1.00 92.97 57   A 1 
ATOM   486  N  N     . PRO   A 1 58   ? -2.784  14.072  -42.423 1.00 95.90 58   A 1 
ATOM   487  C  CA    . PRO   A 1 58   ? -2.121  13.204  -41.463 1.00 95.81 58   A 1 
ATOM   488  C  C     . PRO   A 1 58   ? -1.092  12.308  -42.158 1.00 96.14 58   A 1 
ATOM   489  O  O     . PRO   A 1 58   ? -1.239  11.964  -43.333 1.00 94.19 58   A 1 
ATOM   490  C  CB    . PRO   A 1 58   ? -3.237  12.403  -40.798 1.00 93.68 58   A 1 
ATOM   491  C  CG    . PRO   A 1 58   ? -4.322  12.362  -41.868 1.00 90.15 58   A 1 
ATOM   492  C  CD    . PRO   A 1 58   ? -4.188  13.718  -42.547 1.00 93.40 58   A 1 
ATOM   493  N  N     . PHE   A 1 59   ? -0.073  11.916  -41.411 1.00 96.24 59   A 1 
ATOM   494  C  CA    . PHE   A 1 59   ? 0.961   11.016  -41.924 1.00 96.03 59   A 1 
ATOM   495  C  C     . PHE   A 1 59   ? 0.376   9.658   -42.318 1.00 95.99 59   A 1 
ATOM   496  O  O     . PHE   A 1 59   ? 0.668   9.135   -43.394 1.00 93.80 59   A 1 
ATOM   497  C  CB    . PHE   A 1 59   ? 2.049   10.850  -40.860 1.00 95.14 59   A 1 
ATOM   498  C  CG    . PHE   A 1 59   ? 3.178   9.945   -41.297 1.00 94.16 59   A 1 
ATOM   499  C  CD1   . PHE   A 1 59   ? 3.155   8.575   -40.982 1.00 90.64 59   A 1 
ATOM   500  C  CD2   . PHE   A 1 59   ? 4.241   10.464  -42.059 1.00 90.97 59   A 1 
ATOM   501  C  CE1   . PHE   A 1 59   ? 4.187   7.728   -41.417 1.00 88.90 59   A 1 
ATOM   502  C  CE2   . PHE   A 1 59   ? 5.277   9.623   -42.495 1.00 89.40 59   A 1 
ATOM   503  C  CZ    . PHE   A 1 59   ? 5.248   8.254   -42.174 1.00 89.84 59   A 1 
ATOM   504  N  N     . ASN   A 1 60   ? -0.478  9.120   -41.451 1.00 96.52 60   A 1 
ATOM   505  C  CA    . ASN   A 1 60   ? -1.243  7.915   -41.725 1.00 96.36 60   A 1 
ATOM   506  C  C     . ASN   A 1 60   ? -2.605  7.993   -41.028 1.00 96.66 60   A 1 
ATOM   507  O  O     . ASN   A 1 60   ? -2.746  8.637   -39.988 1.00 95.18 60   A 1 
ATOM   508  C  CB    . ASN   A 1 60   ? -0.413  6.698   -41.270 1.00 94.82 60   A 1 
ATOM   509  C  CG    . ASN   A 1 60   ? -0.863  5.400   -41.902 1.00 89.78 60   A 1 
ATOM   510  O  OD1   . ASN   A 1 60   ? -1.628  5.362   -42.849 1.00 81.46 60   A 1 
ATOM   511  N  ND2   . ASN   A 1 60   ? -0.378  4.296   -41.374 1.00 81.51 60   A 1 
ATOM   512  N  N     . ALA   A 1 61   ? -3.610  7.363   -41.608 1.00 96.65 61   A 1 
ATOM   513  C  CA    . ALA   A 1 61   ? -4.942  7.330   -41.031 1.00 96.50 61   A 1 
ATOM   514  C  C     . ALA   A 1 61   ? -5.644  6.007   -41.326 1.00 96.65 61   A 1 
ATOM   515  O  O     . ALA   A 1 61   ? -5.594  5.487   -42.442 1.00 94.66 61   A 1 
ATOM   516  C  CB    . ALA   A 1 61   ? -5.751  8.529   -41.534 1.00 94.83 61   A 1 
ATOM   517  N  N     . ARG   A 1 62   ? -6.356  5.490   -40.320 1.00 96.57 62   A 1 
ATOM   518  C  CA    . ARG   A 1 62   ? -7.154  4.268   -40.430 1.00 96.08 62   A 1 
ATOM   519  C  C     . ARG   A 1 62   ? -8.603  4.568   -40.052 1.00 96.86 62   A 1 
ATOM   520  O  O     . ARG   A 1 62   ? -8.831  5.166   -38.999 1.00 95.63 62   A 1 
ATOM   521  C  CB    . ARG   A 1 62   ? -6.573  3.152   -39.547 1.00 93.53 62   A 1 
ATOM   522  C  CG    . ARG   A 1 62   ? -5.088  2.877   -39.802 1.00 84.36 62   A 1 
ATOM   523  C  CD    . ARG   A 1 62   ? -4.602  1.720   -38.934 1.00 82.38 62   A 1 
ATOM   524  N  NE    . ARG   A 1 62   ? -3.135  1.650   -38.894 1.00 75.11 62   A 1 
ATOM   525  C  CZ    . ARG   A 1 62   ? -2.406  0.633   -38.471 1.00 70.97 62   A 1 
ATOM   526  N  NH1   . ARG   A 1 62   ? -2.934  -0.501  -38.121 1.00 64.20 62   A 1 
ATOM   527  N  NH2   . ARG   A 1 62   ? -1.120  0.757   -38.376 1.00 61.87 62   A 1 
ATOM   528  N  N     . PRO   A 1 63   ? -9.589  4.134   -40.846 1.00 97.25 63   A 1 
ATOM   529  C  CA    . PRO   A 1 63   ? -10.981 4.304   -40.470 1.00 97.11 63   A 1 
ATOM   530  C  C     . PRO   A 1 63   ? -11.316 3.395   -39.282 1.00 97.27 63   A 1 
ATOM   531  O  O     . PRO   A 1 63   ? -11.116 2.178   -39.330 1.00 95.68 63   A 1 
ATOM   532  C  CB    . PRO   A 1 63   ? -11.779 3.970   -41.730 1.00 95.76 63   A 1 
ATOM   533  C  CG    . PRO   A 1 63   ? -10.871 2.992   -42.480 1.00 92.53 63   A 1 
ATOM   534  C  CD    . PRO   A 1 63   ? -9.463  3.453   -42.118 1.00 95.90 63   A 1 
ATOM   535  N  N     . LEU   A 1 64   ? -11.873 3.978   -38.219 1.00 97.10 64   A 1 
ATOM   536  C  CA    . LEU   A 1 64   ? -12.453 3.226   -37.099 1.00 96.90 64   A 1 
ATOM   537  C  C     . LEU   A 1 64   ? -13.909 2.824   -37.386 1.00 96.71 64   A 1 
ATOM   538  O  O     . LEU   A 1 64   ? -14.466 1.962   -36.701 1.00 93.92 64   A 1 
ATOM   539  C  CB    . LEU   A 1 64   ? -12.327 4.054   -35.806 1.00 96.37 64   A 1 
ATOM   540  C  CG    . LEU   A 1 64   ? -10.877 4.285   -35.325 1.00 95.93 64   A 1 
ATOM   541  C  CD1   . LEU   A 1 64   ? -10.884 5.203   -34.103 1.00 93.84 64   A 1 
ATOM   542  C  CD2   . LEU   A 1 64   ? -10.193 2.973   -34.929 1.00 93.15 64   A 1 
ATOM   543  N  N     . GLY   A 1 65   ? -14.513 3.405   -38.406 1.00 96.18 65   A 1 
ATOM   544  C  CA    . GLY   A 1 65   ? -15.921 3.260   -38.755 1.00 96.14 65   A 1 
ATOM   545  C  C     . GLY   A 1 65   ? -16.826 4.149   -37.907 1.00 97.08 65   A 1 
ATOM   546  O  O     . GLY   A 1 65   ? -16.358 5.034   -37.184 1.00 95.37 65   A 1 
ATOM   547  N  N     . LYS   A 1 66   ? -18.136 3.900   -37.976 1.00 97.52 66   A 1 
ATOM   548  C  CA    . LYS   A 1 66   ? -19.121 4.636   -37.177 1.00 97.68 66   A 1 
ATOM   549  C  C     . LYS   A 1 66   ? -18.949 4.339   -35.696 1.00 97.84 66   A 1 
ATOM   550  O  O     . LYS   A 1 66   ? -19.015 3.183   -35.276 1.00 96.38 66   A 1 
ATOM   551  C  CB    . LYS   A 1 66   ? -20.553 4.338   -37.642 1.00 96.78 66   A 1 
ATOM   552  C  CG    . LYS   A 1 66   ? -20.874 5.186   -38.877 1.00 89.67 66   A 1 
ATOM   553  C  CD    . LYS   A 1 66   ? -22.306 5.019   -39.370 1.00 83.62 66   A 1 
ATOM   554  C  CE    . LYS   A 1 66   ? -22.439 5.966   -40.560 1.00 76.91 66   A 1 
ATOM   555  N  NZ    . LYS   A 1 66   ? -23.749 5.883   -41.235 1.00 67.58 66   A 1 
ATOM   556  N  N     . MET   A 1 67   ? -18.801 5.396   -34.912 1.00 98.15 67   A 1 
ATOM   557  C  CA    . MET   A 1 67   ? -18.753 5.333   -33.454 1.00 98.21 67   A 1 
ATOM   558  C  C     . MET   A 1 67   ? -19.766 6.299   -32.844 1.00 98.25 67   A 1 
ATOM   559  O  O     . MET   A 1 67   ? -20.046 7.362   -33.395 1.00 97.13 67   A 1 
ATOM   560  C  CB    . MET   A 1 67   ? -17.330 5.611   -32.945 1.00 97.62 67   A 1 
ATOM   561  C  CG    . MET   A 1 67   ? -16.307 4.587   -33.460 1.00 95.38 67   A 1 
ATOM   562  S  SD    . MET   A 1 67   ? -14.638 4.709   -32.741 1.00 94.46 67   A 1 
ATOM   563  C  CE    . MET   A 1 67   ? -14.939 4.126   -31.057 1.00 86.72 67   A 1 
ATOM   564  N  N     . ARG   A 1 68   ? -20.314 5.918   -31.695 1.00 98.25 68   A 1 
ATOM   565  C  CA    . ARG   A 1 68   ? -21.174 6.782   -30.882 1.00 98.02 68   A 1 
ATOM   566  C  C     . ARG   A 1 68   ? -20.327 7.576   -29.901 1.00 98.14 68   A 1 
ATOM   567  O  O     . ARG   A 1 68   ? -19.695 6.986   -29.031 1.00 97.20 68   A 1 
ATOM   568  C  CB    . ARG   A 1 68   ? -22.226 5.946   -30.137 1.00 97.00 68   A 1 
ATOM   569  C  CG    . ARG   A 1 68   ? -23.474 5.713   -31.003 1.00 90.40 68   A 1 
ATOM   570  C  CD    . ARG   A 1 68   ? -24.532 4.885   -30.270 1.00 88.39 68   A 1 
ATOM   571  N  NE    . ARG   A 1 68   ? -25.092 5.599   -29.104 1.00 77.61 68   A 1 
ATOM   572  C  CZ    . ARG   A 1 68   ? -25.915 5.099   -28.189 1.00 72.27 68   A 1 
ATOM   573  N  NH1   . ARG   A 1 68   ? -26.322 3.864   -28.240 1.00 62.88 68   A 1 
ATOM   574  N  NH2   . ARG   A 1 68   ? -26.340 5.842   -27.211 1.00 62.14 68   A 1 
ATOM   575  N  N     . THR   A 1 69   ? -20.399 8.895   -30.000 1.00 97.94 69   A 1 
ATOM   576  C  CA    . THR   A 1 69   ? -19.838 9.796   -28.991 1.00 97.83 69   A 1 
ATOM   577  C  C     . THR   A 1 69   ? -20.944 10.197  -28.023 1.00 97.76 69   A 1 
ATOM   578  O  O     . THR   A 1 69   ? -21.949 10.774  -28.439 1.00 96.46 69   A 1 
ATOM   579  C  CB    . THR   A 1 69   ? -19.187 11.024  -29.636 1.00 97.11 69   A 1 
ATOM   580  O  OG1   . THR   A 1 69   ? -18.205 10.601  -30.554 1.00 91.08 69   A 1 
ATOM   581  C  CG2   . THR   A 1 69   ? -18.480 11.900  -28.609 1.00 91.11 69   A 1 
ATOM   582  N  N     . ILE   A 1 70   ? -20.777 9.871   -26.755 1.00 97.91 70   A 1 
ATOM   583  C  CA    . ILE   A 1 70   ? -21.758 10.111  -25.695 1.00 97.87 70   A 1 
ATOM   584  C  C     . ILE   A 1 70   ? -21.162 11.108  -24.704 1.00 97.76 70   A 1 
ATOM   585  O  O     . ILE   A 1 70   ? -20.097 10.857  -24.130 1.00 96.80 70   A 1 
ATOM   586  C  CB    . ILE   A 1 70   ? -22.183 8.795   -25.002 1.00 97.73 70   A 1 
ATOM   587  C  CG1   . ILE   A 1 70   ? -22.604 7.704   -26.025 1.00 95.69 70   A 1 
ATOM   588  C  CG2   . ILE   A 1 70   ? -23.330 9.081   -24.018 1.00 95.46 70   A 1 
ATOM   589  C  CD1   . ILE   A 1 70   ? -22.915 6.340   -25.398 1.00 93.46 70   A 1 
ATOM   590  N  N     . ASP   A 1 71   ? -21.871 12.204  -24.481 1.00 96.85 71   A 1 
ATOM   591  C  CA    . ASP   A 1 71   ? -21.544 13.129  -23.402 1.00 96.52 71   A 1 
ATOM   592  C  C     . ASP   A 1 71   ? -21.909 12.480  -22.061 1.00 96.67 71   A 1 
ATOM   593  O  O     . ASP   A 1 71   ? -23.067 12.132  -21.827 1.00 95.22 71   A 1 
ATOM   594  C  CB    . ASP   A 1 71   ? -22.289 14.451  -23.641 1.00 95.25 71   A 1 
ATOM   595  C  CG    . ASP   A 1 71   ? -21.955 15.545  -22.622 1.00 87.65 71   A 1 
ATOM   596  O  OD1   . ASP   A 1 71   ? -21.331 15.228  -21.593 1.00 78.42 71   A 1 
ATOM   597  O  OD2   . ASP   A 1 71   ? -22.369 16.695  -22.891 1.00 78.88 71   A 1 
ATOM   598  N  N     . ILE   A 1 72   ? -20.934 12.303  -21.188 1.00 97.12 72   A 1 
ATOM   599  C  CA    . ILE   A 1 72   ? -21.103 11.653  -19.881 1.00 97.07 72   A 1 
ATOM   600  C  C     . ILE   A 1 72   ? -21.031 12.636  -18.714 1.00 96.94 72   A 1 
ATOM   601  O  O     . ILE   A 1 72   ? -20.794 12.224  -17.573 1.00 95.35 72   A 1 
ATOM   602  C  CB    . ILE   A 1 72   ? -20.155 10.448  -19.713 1.00 96.71 72   A 1 
ATOM   603  C  CG1   . ILE   A 1 72   ? -18.676 10.864  -19.848 1.00 94.33 72   A 1 
ATOM   604  C  CG2   . ILE   A 1 72   ? -20.529 9.347   -20.717 1.00 93.41 72   A 1 
ATOM   605  C  CD1   . ILE   A 1 72   ? -17.706 9.798   -19.335 1.00 92.03 72   A 1 
ATOM   606  N  N     . ASP   A 1 73   ? -21.239 13.921  -18.973 1.00 95.72 73   A 1 
ATOM   607  C  CA    . ASP   A 1 73   ? -21.352 14.896  -17.900 1.00 95.40 73   A 1 
ATOM   608  C  C     . ASP   A 1 73   ? -22.579 14.598  -17.036 1.00 95.48 73   A 1 
ATOM   609  O  O     . ASP   A 1 73   ? -23.677 14.304  -17.514 1.00 93.64 73   A 1 
ATOM   610  C  CB    . ASP   A 1 73   ? -21.342 16.332  -18.438 1.00 94.30 73   A 1 
ATOM   611  C  CG    . ASP   A 1 73   ? -19.953 16.756  -18.927 1.00 92.54 73   A 1 
ATOM   612  O  OD1   . ASP   A 1 73   ? -18.945 16.323  -18.318 1.00 87.71 73   A 1 
ATOM   613  O  OD2   . ASP   A 1 73   ? -19.875 17.569  -19.864 1.00 87.40 73   A 1 
ATOM   614  N  N     . GLU   A 1 74   ? -22.372 14.630  -15.732 1.00 94.68 74   A 1 
ATOM   615  C  CA    . GLU   A 1 74   ? -23.431 14.355  -14.773 1.00 94.34 74   A 1 
ATOM   616  C  C     . GLU   A 1 74   ? -24.253 15.618  -14.526 1.00 93.97 74   A 1 
ATOM   617  O  O     . GLU   A 1 74   ? -23.731 16.652  -14.119 1.00 91.32 74   A 1 
ATOM   618  C  CB    . GLU   A 1 74   ? -22.843 13.781  -13.477 1.00 92.60 74   A 1 
ATOM   619  C  CG    . GLU   A 1 74   ? -23.942 13.221  -12.561 1.00 87.05 74   A 1 
ATOM   620  C  CD    . GLU   A 1 74   ? -23.383 12.718  -11.228 1.00 88.31 74   A 1 
ATOM   621  O  OE1   . GLU   A 1 74   ? -23.916 13.124  -10.177 1.00 83.09 74   A 1 
ATOM   622  O  OE2   . GLU   A 1 74   ? -22.408 11.928  -11.222 1.00 85.02 74   A 1 
ATOM   623  N  N     . THR   A 1 75   ? -25.562 15.503  -14.732 1.00 93.72 75   A 1 
ATOM   624  C  CA    . THR   A 1 75   ? -26.511 16.587  -14.468 1.00 93.19 75   A 1 
ATOM   625  C  C     . THR   A 1 75   ? -27.467 16.205  -13.347 1.00 94.45 75   A 1 
ATOM   626  O  O     . THR   A 1 75   ? -27.890 15.053  -13.227 1.00 92.27 75   A 1 
ATOM   627  C  CB    . THR   A 1 75   ? -27.274 16.998  -15.736 1.00 89.73 75   A 1 
ATOM   628  O  OG1   . THR   A 1 75   ? -27.886 15.886  -16.347 1.00 77.60 75   A 1 
ATOM   629  C  CG2   . THR   A 1 75   ? -26.346 17.629  -16.775 1.00 75.78 75   A 1 
ATOM   630  N  N     . ILE   A 1 76   ? -27.810 17.182  -12.519 1.00 94.31 76   A 1 
ATOM   631  C  CA    . ILE   A 1 76   ? -28.851 17.090  -11.500 1.00 94.87 76   A 1 
ATOM   632  C  C     . ILE   A 1 76   ? -30.108 17.809  -11.981 1.00 95.52 76   A 1 
ATOM   633  O  O     . ILE   A 1 76   ? -30.018 18.872  -12.594 1.00 93.92 76   A 1 
ATOM   634  C  CB    . ILE   A 1 76   ? -28.392 17.620  -10.122 1.00 93.41 76   A 1 
ATOM   635  C  CG1   . ILE   A 1 76   ? -27.319 18.737  -10.206 1.00 83.48 76   A 1 
ATOM   636  C  CG2   . ILE   A 1 76   ? -27.933 16.431  -9.268  1.00 79.24 76   A 1 
ATOM   637  C  CD1   . ILE   A 1 76   ? -27.008 19.393  -8.861  1.00 80.03 76   A 1 
ATOM   638  N  N     . SER   A 1 77   ? -31.267 17.237  -11.685 1.00 96.05 77   A 1 
ATOM   639  C  CA    . SER   A 1 77   ? -32.577 17.792  -12.014 1.00 96.33 77   A 1 
ATOM   640  C  C     . SER   A 1 77   ? -33.419 17.879  -10.746 1.00 96.85 77   A 1 
ATOM   641  O  O     . SER   A 1 77   ? -33.438 16.948  -9.947  1.00 95.05 77   A 1 
ATOM   642  C  CB    . SER   A 1 77   ? -33.277 16.934  -13.070 1.00 94.63 77   A 1 
ATOM   643  O  OG    . SER   A 1 77   ? -32.490 16.853  -14.248 1.00 80.54 77   A 1 
ATOM   644  N  N     . TYR   A 1 78   ? -34.142 18.991  -10.574 1.00 96.47 78   A 1 
ATOM   645  C  CA    . TYR   A 1 78   ? -35.055 19.182  -9.437  1.00 96.29 78   A 1 
ATOM   646  C  C     . TYR   A 1 78   ? -36.457 18.609  -9.699  1.00 95.94 78   A 1 
ATOM   647  O  O     . TYR   A 1 78   ? -37.295 18.564  -8.805  1.00 91.90 78   A 1 
ATOM   648  C  CB    . TYR   A 1 78   ? -35.111 20.672  -9.091  1.00 95.68 78   A 1 
ATOM   649  C  CG    . TYR   A 1 78   ? -33.812 21.211  -8.527  1.00 95.66 78   A 1 
ATOM   650  C  CD1   . TYR   A 1 78   ? -33.588 21.184  -7.136  1.00 91.13 78   A 1 
ATOM   651  C  CD2   . TYR   A 1 78   ? -32.815 21.732  -9.376  1.00 91.28 78   A 1 
ATOM   652  C  CE1   . TYR   A 1 78   ? -32.394 21.675  -6.596  1.00 89.61 78   A 1 
ATOM   653  C  CE2   . TYR   A 1 78   ? -31.610 22.221  -8.845  1.00 90.09 78   A 1 
ATOM   654  C  CZ    . TYR   A 1 78   ? -31.406 22.193  -7.450  1.00 92.01 78   A 1 
ATOM   655  O  OH    . TYR   A 1 78   ? -30.229 22.673  -6.926  1.00 90.11 78   A 1 
ATOM   656  N  N     . ASN   A 1 79   ? -36.700 18.163  -10.923 1.00 95.38 79   A 1 
ATOM   657  C  CA    . ASN   A 1 79   ? -37.932 17.529  -11.375 1.00 95.02 79   A 1 
ATOM   658  C  C     . ASN   A 1 79   ? -37.593 16.374  -12.331 1.00 95.61 79   A 1 
ATOM   659  O  O     . ASN   A 1 79   ? -36.416 16.052  -12.548 1.00 91.78 79   A 1 
ATOM   660  C  CB    . ASN   A 1 79   ? -38.843 18.620  -11.987 1.00 91.84 79   A 1 
ATOM   661  C  CG    . ASN   A 1 79   ? -38.266 19.297  -13.222 1.00 89.41 79   A 1 
ATOM   662  O  OD1   . ASN   A 1 79   ? -37.274 18.888  -13.781 1.00 76.69 79   A 1 
ATOM   663  N  ND2   . ASN   A 1 79   ? -38.906 20.343  -13.695 1.00 79.66 79   A 1 
ATOM   664  N  N     . LEU   A 1 80   ? -38.614 15.747  -12.921 1.00 94.35 80   A 1 
ATOM   665  C  CA    . LEU   A 1 80   ? -38.425 14.665  -13.897 1.00 94.48 80   A 1 
ATOM   666  C  C     . LEU   A 1 80   ? -38.291 15.137  -15.357 1.00 94.43 80   A 1 
ATOM   667  O  O     . LEU   A 1 80   ? -38.310 14.301  -16.263 1.00 89.49 80   A 1 
ATOM   668  C  CB    . LEU   A 1 80   ? -39.503 13.595  -13.715 1.00 92.06 80   A 1 
ATOM   669  C  CG    . LEU   A 1 80   ? -39.144 12.650  -12.554 1.00 88.90 80   A 1 
ATOM   670  C  CD1   . LEU   A 1 80   ? -40.030 12.921  -11.350 1.00 81.27 80   A 1 
ATOM   671  C  CD2   . LEU   A 1 80   ? -39.309 11.193  -12.986 1.00 81.83 80   A 1 
ATOM   672  N  N     . ASP   A 1 81   ? -38.124 16.431  -15.610 1.00 95.15 81   A 1 
ATOM   673  C  CA    . ASP   A 1 81   ? -37.783 16.953  -16.938 1.00 94.66 81   A 1 
ATOM   674  C  C     . ASP   A 1 81   ? -36.286 16.786  -17.218 1.00 94.72 81   A 1 
ATOM   675  O  O     . ASP   A 1 81   ? -35.512 17.736  -17.375 1.00 90.72 81   A 1 
ATOM   676  C  CB    . ASP   A 1 81   ? -38.281 18.397  -17.108 1.00 92.60 81   A 1 
ATOM   677  C  CG    . ASP   A 1 81   ? -39.802 18.499  -17.166 1.00 82.58 81   A 1 
ATOM   678  O  OD1   . ASP   A 1 81   ? -40.440 17.533  -17.650 1.00 74.38 81   A 1 
ATOM   679  O  OD2   . ASP   A 1 81   ? -40.305 19.562  -16.750 1.00 75.12 81   A 1 
ATOM   680  N  N     . ILE   A 1 82   ? -35.872 15.526  -17.248 1.00 95.24 82   A 1 
ATOM   681  C  CA    . ILE   A 1 82   ? -34.493 15.132  -17.516 1.00 95.44 82   A 1 
ATOM   682  C  C     . ILE   A 1 82   ? -34.275 15.163  -19.025 1.00 95.12 82   A 1 
ATOM   683  O  O     . ILE   A 1 82   ? -34.946 14.458  -19.778 1.00 92.03 82   A 1 
ATOM   684  C  CB    . ILE   A 1 82   ? -34.185 13.751  -16.904 1.00 94.44 82   A 1 
ATOM   685  C  CG1   . ILE   A 1 82   ? -34.490 13.732  -15.385 1.00 90.68 82   A 1 
ATOM   686  C  CG2   . ILE   A 1 82   ? -32.717 13.386  -17.162 1.00 90.42 82   A 1 
ATOM   687  C  CD1   . ILE   A 1 82   ? -34.411 12.341  -14.758 1.00 88.44 82   A 1 
ATOM   688  N  N     . LYS   A 1 83   ? -33.318 15.976  -19.464 1.00 94.38 83   A 1 
ATOM   689  C  CA    . LYS   A 1 83   ? -32.916 16.013  -20.870 1.00 93.71 83   A 1 
ATOM   690  C  C     . LYS   A 1 83   ? -32.166 14.739  -21.233 1.00 94.34 83   A 1 
ATOM   691  O  O     . LYS   A 1 83   ? -31.320 14.276  -20.465 1.00 91.29 83   A 1 
ATOM   692  C  CB    . LYS   A 1 83   ? -32.068 17.252  -21.174 1.00 91.08 83   A 1 
ATOM   693  C  CG    . LYS   A 1 83   ? -32.905 18.537  -21.101 1.00 79.04 83   A 1 
ATOM   694  C  CD    . LYS   A 1 83   ? -32.073 19.753  -21.518 1.00 67.78 83   A 1 
ATOM   695  C  CE    . LYS   A 1 83   ? -32.949 21.004  -21.447 1.00 56.32 83   A 1 
ATOM   696  N  NZ    . LYS   A 1 83   ? -32.214 22.231  -21.841 1.00 48.18 83   A 1 
ATOM   697  N  N     . ASP   A 1 84   ? -32.435 14.250  -22.443 1.00 94.57 84   A 1 
ATOM   698  C  CA    . ASP   A 1 84   ? -31.667 13.147  -22.998 1.00 94.61 84   A 1 
ATOM   699  C  C     . ASP   A 1 84   ? -30.180 13.496  -23.083 1.00 94.82 84   A 1 
ATOM   700  O  O     . ASP   A 1 84   ? -29.775 14.630  -23.379 1.00 91.96 84   A 1 
ATOM   701  C  CB    . ASP   A 1 84   ? -32.207 12.738  -24.375 1.00 92.72 84   A 1 
ATOM   702  C  CG    . ASP   A 1 84   ? -33.563 12.035  -24.295 1.00 87.65 84   A 1 
ATOM   703  O  OD1   . ASP   A 1 84   ? -33.775 11.294  -23.311 1.00 80.67 84   A 1 
ATOM   704  O  OD2   . ASP   A 1 84   ? -34.364 12.239  -25.228 1.00 81.77 84   A 1 
ATOM   705  N  N     . ARG   A 1 85   ? -29.365 12.497  -22.821 1.00 95.18 85   A 1 
ATOM   706  C  CA    . ARG   A 1 85   ? -27.918 12.616  -22.886 1.00 95.17 85   A 1 
ATOM   707  C  C     . ARG   A 1 85   ? -27.484 12.895  -24.326 1.00 95.66 85   A 1 
ATOM   708  O  O     . ARG   A 1 85   ? -27.872 12.171  -25.241 1.00 93.27 85   A 1 
ATOM   709  C  CB    . ARG   A 1 85   ? -27.309 11.338  -22.298 1.00 93.27 85   A 1 
ATOM   710  C  CG    . ARG   A 1 85   ? -25.802 11.467  -22.085 1.00 86.72 85   A 1 
ATOM   711  C  CD    . ARG   A 1 85   ? -25.246 10.239  -21.347 1.00 86.80 85   A 1 
ATOM   712  N  NE    . ARG   A 1 85   ? -25.657 10.181  -19.927 1.00 86.92 85   A 1 
ATOM   713  C  CZ    . ARG   A 1 85   ? -25.150 10.904  -18.932 1.00 89.92 85   A 1 
ATOM   714  N  NH1   . ARG   A 1 85   ? -24.191 11.758  -19.118 1.00 77.49 85   A 1 
ATOM   715  N  NH2   . ARG   A 1 85   ? -25.605 10.771  -17.729 1.00 83.71 85   A 1 
ATOM   716  N  N     . LYS   A 1 86   ? -26.659 13.918  -24.529 1.00 95.81 86   A 1 
ATOM   717  C  CA    . LYS   A 1 86   ? -26.134 14.225  -25.864 1.00 95.68 86   A 1 
ATOM   718  C  C     . LYS   A 1 86   ? -25.389 13.022  -26.421 1.00 96.09 86   A 1 
ATOM   719  O  O     . LYS   A 1 86   ? -24.441 12.521  -25.813 1.00 94.10 86   A 1 
ATOM   720  C  CB    . LYS   A 1 86   ? -25.222 15.457  -25.847 1.00 93.85 86   A 1 
ATOM   721  C  CG    . LYS   A 1 86   ? -26.005 16.774  -25.775 1.00 82.02 86   A 1 
ATOM   722  C  CD    . LYS   A 1 86   ? -25.009 17.938  -25.818 1.00 74.55 86   A 1 
ATOM   723  C  CE    . LYS   A 1 86   ? -25.720 19.287  -25.803 1.00 61.75 86   A 1 
ATOM   724  N  NZ    . LYS   A 1 86   ? -24.726 20.391  -25.763 1.00 53.67 86   A 1 
ATOM   725  N  N     . CYS   A 1 87   ? -25.820 12.592  -27.597 1.00 96.20 87   A 1 
ATOM   726  C  CA    . CYS   A 1 87   ? -25.205 11.494  -28.319 1.00 95.90 87   A 1 
ATOM   727  C  C     . CYS   A 1 87   ? -25.119 11.853  -29.800 1.00 95.99 87   A 1 
ATOM   728  O  O     . CYS   A 1 87   ? -26.095 12.321  -30.385 1.00 92.55 87   A 1 
ATOM   729  C  CB    . CYS   A 1 87   ? -26.022 10.222  -28.059 1.00 92.72 87   A 1 
ATOM   730  S  SG    . CYS   A 1 87   ? -25.239 8.799   -28.874 1.00 80.31 87   A 1 
ATOM   731  N  N     . SER   A 1 88   ? -23.974 11.609  -30.401 1.00 96.68 88   A 1 
ATOM   732  C  CA    . SER   A 1 88   ? -23.764 11.752  -31.837 1.00 96.52 88   A 1 
ATOM   733  C  C     . SER   A 1 88   ? -23.159 10.476  -32.409 1.00 97.15 88   A 1 
ATOM   734  O  O     . SER   A 1 88   ? -22.502 9.710   -31.704 1.00 95.50 88   A 1 
ATOM   735  C  CB    . SER   A 1 88   ? -22.918 12.991  -32.146 1.00 94.11 88   A 1 
ATOM   736  O  OG    . SER   A 1 88   ? -21.646 12.907  -31.540 1.00 84.27 88   A 1 
ATOM   737  N  N     . VAL   A 1 89   ? -23.412 10.237  -33.686 1.00 97.32 89   A 1 
ATOM   738  C  CA    . VAL   A 1 89   ? -22.806 9.129   -34.428 1.00 97.47 89   A 1 
ATOM   739  C  C     . VAL   A 1 89   ? -22.079 9.730   -35.615 1.00 97.36 89   A 1 
ATOM   740  O  O     . VAL   A 1 89   ? -22.689 10.468  -36.387 1.00 94.96 89   A 1 
ATOM   741  C  CB    . VAL   A 1 89   ? -23.846 8.089   -34.874 1.00 96.40 89   A 1 
ATOM   742  C  CG1   . VAL   A 1 89   ? -23.179 6.913   -35.592 1.00 90.34 89   A 1 
ATOM   743  C  CG2   . VAL   A 1 89   ? -24.628 7.521   -33.682 1.00 90.28 89   A 1 
ATOM   744  N  N     . ALA   A 1 90   ? -20.806 9.411   -35.743 1.00 97.11 90   A 1 
ATOM   745  C  CA    . ALA   A 1 90   ? -19.983 9.882   -36.844 1.00 96.90 90   A 1 
ATOM   746  C  C     . ALA   A 1 90   ? -18.983 8.801   -37.258 1.00 97.43 90   A 1 
ATOM   747  O  O     . ALA   A 1 90   ? -18.625 7.935   -36.451 1.00 95.87 90   A 1 
ATOM   748  C  CB    . ALA   A 1 90   ? -19.284 11.182  -36.428 1.00 94.67 90   A 1 
ATOM   749  N  N     . ASP   A 1 91   ? -18.535 8.862   -38.495 1.00 97.36 91   A 1 
ATOM   750  C  CA    . ASP   A 1 91   ? -17.369 8.103   -38.923 1.00 97.47 91   A 1 
ATOM   751  C  C     . ASP   A 1 91   ? -16.117 8.708   -38.278 1.00 97.59 91   A 1 
ATOM   752  O  O     . ASP   A 1 91   ? -15.916 9.925   -38.286 1.00 96.06 91   A 1 
ATOM   753  C  CB    . ASP   A 1 91   ? -17.303 8.038   -40.455 1.00 96.69 91   A 1 
ATOM   754  C  CG    . ASP   A 1 91   ? -18.383 7.085   -40.985 1.00 93.78 91   A 1 
ATOM   755  O  OD1   . ASP   A 1 91   ? -18.249 5.861   -40.746 1.00 85.35 91   A 1 
ATOM   756  O  OD2   . ASP   A 1 91   ? -19.407 7.549   -41.539 1.00 85.89 91   A 1 
ATOM   757  N  N     . MET   A 1 92   ? -15.317 7.853   -37.675 1.00 97.80 92   A 1 
ATOM   758  C  CA    . MET   A 1 92   ? -14.135 8.252   -36.916 1.00 97.97 92   A 1 
ATOM   759  C  C     . MET   A 1 92   ? -12.869 7.708   -37.572 1.00 98.10 92   A 1 
ATOM   760  O  O     . MET   A 1 92   ? -12.865 6.620   -38.153 1.00 97.04 92   A 1 
ATOM   761  C  CB    . MET   A 1 92   ? -14.234 7.779   -35.456 1.00 97.36 92   A 1 
ATOM   762  C  CG    . MET   A 1 92   ? -15.469 8.293   -34.703 1.00 95.27 92   A 1 
ATOM   763  S  SD    . MET   A 1 92   ? -15.628 10.095  -34.509 1.00 95.23 92   A 1 
ATOM   764  C  CE    . MET   A 1 92   ? -14.190 10.480  -33.489 1.00 88.82 92   A 1 
ATOM   765  N  N     . TRP   A 1 93   ? -11.796 8.450   -37.408 1.00 97.88 93   A 1 
ATOM   766  C  CA    . TRP   A 1 93   ? -10.486 8.101   -37.934 1.00 97.97 93   A 1 
ATOM   767  C  C     . TRP   A 1 93   ? -9.457  8.025   -36.813 1.00 97.97 93   A 1 
ATOM   768  O  O     . TRP   A 1 93   ? -9.399  8.901   -35.945 1.00 96.85 93   A 1 
ATOM   769  C  CB    . TRP   A 1 93   ? -10.076 9.112   -39.004 1.00 97.66 93   A 1 
ATOM   770  C  CG    . TRP   A 1 93   ? -10.905 9.051   -40.248 1.00 97.37 93   A 1 
ATOM   771  C  CD1   . TRP   A 1 93   ? -12.095 9.664   -40.433 1.00 94.99 93   A 1 
ATOM   772  C  CD2   . TRP   A 1 93   ? -10.625 8.311   -41.478 1.00 96.50 93   A 1 
ATOM   773  N  NE1   . TRP   A 1 93   ? -12.575 9.368   -41.708 1.00 94.72 93   A 1 
ATOM   774  C  CE2   . TRP   A 1 93   ? -11.696 8.546   -42.379 1.00 95.76 93   A 1 
ATOM   775  C  CE3   . TRP   A 1 93   ? -9.566  7.486   -41.909 1.00 95.11 93   A 1 
ATOM   776  C  CZ2   . TRP   A 1 93   ? -11.715 7.986   -43.678 1.00 94.61 93   A 1 
ATOM   777  C  CZ3   . TRP   A 1 93   ? -9.584  6.925   -43.202 1.00 92.75 93   A 1 
ATOM   778  C  CH2   . TRP   A 1 93   ? -10.649 7.175   -44.073 1.00 93.07 93   A 1 
ATOM   779  N  N     . LEU   A 1 94   ? -8.625  6.989   -36.857 1.00 97.95 94   A 1 
ATOM   780  C  CA    . LEU   A 1 94   ? -7.406  6.894   -36.069 1.00 97.91 94   A 1 
ATOM   781  C  C     . LEU   A 1 94   ? -6.249  7.435   -36.906 1.00 97.84 94   A 1 
ATOM   782  O  O     . LEU   A 1 94   ? -5.916  6.866   -37.945 1.00 97.00 94   A 1 
ATOM   783  C  CB    . LEU   A 1 94   ? -7.177  5.436   -35.651 1.00 97.56 94   A 1 
ATOM   784  C  CG    . LEU   A 1 94   ? -5.904  5.224   -34.807 1.00 96.99 94   A 1 
ATOM   785  C  CD1   . LEU   A 1 94   ? -6.008  5.893   -33.436 1.00 95.20 94   A 1 
ATOM   786  C  CD2   . LEU   A 1 94   ? -5.680  3.727   -34.587 1.00 94.83 94   A 1 
ATOM   787  N  N     . ILE   A 1 95   ? -5.652  8.509   -36.433 1.00 97.63 95   A 1 
ATOM   788  C  CA    . ILE   A 1 95   ? -4.514  9.169   -37.069 1.00 97.29 95   A 1 
ATOM   789  C  C     . ILE   A 1 95   ? -3.231  8.725   -36.377 1.00 97.46 95   A 1 
ATOM   790  O  O     . ILE   A 1 95   ? -3.152  8.724   -35.147 1.00 96.48 95   A 1 
ATOM   791  C  CB    . ILE   A 1 95   ? -4.707  10.699  -37.038 1.00 95.50 95   A 1 
ATOM   792  C  CG1   . ILE   A 1 95   ? -5.916  11.078  -37.924 1.00 90.63 95   A 1 
ATOM   793  C  CG2   . ILE   A 1 95   ? -3.436  11.432  -37.496 1.00 90.37 95   A 1 
ATOM   794  C  CD1   . ILE   A 1 95   ? -6.291  12.551  -37.843 1.00 81.38 95   A 1 
ATOM   795  N  N     . GLU   A 1 96   ? -2.236  8.403   -37.173 1.00 97.30 96   A 1 
ATOM   796  C  CA    . GLU   A 1 96   ? -0.875  8.094   -36.757 1.00 96.98 96   A 1 
ATOM   797  C  C     . GLU   A 1 96   ? 0.059   9.222   -37.210 1.00 96.91 96   A 1 
ATOM   798  O  O     . GLU   A 1 96   ? 0.180   9.500   -38.404 1.00 95.57 96   A 1 
ATOM   799  C  CB    . GLU   A 1 96   ? -0.443  6.737   -37.347 1.00 95.85 96   A 1 
ATOM   800  C  CG    . GLU   A 1 96   ? -1.265  5.560   -36.794 1.00 92.46 96   A 1 
ATOM   801  C  CD    . GLU   A 1 96   ? -0.907  4.191   -37.406 1.00 93.06 96   A 1 
ATOM   802  O  OE1   . GLU   A 1 96   ? -1.231  3.158   -36.782 1.00 87.81 96   A 1 
ATOM   803  O  OE2   . GLU   A 1 96   ? -0.383  4.110   -38.532 1.00 88.69 96   A 1 
ATOM   804  N  N     . GLU   A 1 97   ? 0.731   9.870   -36.262 1.00 96.25 97   A 1 
ATOM   805  C  CA    . GLU   A 1 97   ? 1.681   10.953  -36.531 1.00 96.17 97   A 1 
ATOM   806  C  C     . GLU   A 1 97   ? 3.064   10.601  -35.961 1.00 96.17 97   A 1 
ATOM   807  O  O     . GLU   A 1 97   ? 3.181   10.282  -34.774 1.00 94.91 97   A 1 
ATOM   808  C  CB    . GLU   A 1 97   ? 1.169   12.267  -35.921 1.00 95.32 97   A 1 
ATOM   809  C  CG    . GLU   A 1 97   ? -0.015  12.890  -36.686 1.00 91.49 97   A 1 
ATOM   810  C  CD    . GLU   A 1 97   ? 0.380   13.575  -38.005 1.00 93.83 97   A 1 
ATOM   811  O  OE1   . GLU   A 1 97   ? -0.537  14.071  -38.693 1.00 88.40 97   A 1 
ATOM   812  O  OE2   . GLU   A 1 97   ? 1.585   13.691  -38.307 1.00 89.46 97   A 1 
ATOM   813  N  N     . PRO   A 1 98   ? 4.141   10.712  -36.756 1.00 95.49 98   A 1 
ATOM   814  C  CA    . PRO   A 1 98   ? 5.491   10.381  -36.285 1.00 94.78 98   A 1 
ATOM   815  C  C     . PRO   A 1 98   ? 6.021   11.378  -35.249 1.00 94.43 98   A 1 
ATOM   816  O  O     . PRO   A 1 98   ? 6.881   11.051  -34.431 1.00 91.90 98   A 1 
ATOM   817  C  CB    . PRO   A 1 98   ? 6.352   10.367  -37.550 1.00 93.33 98   A 1 
ATOM   818  C  CG    . PRO   A 1 98   ? 5.624   11.322  -38.498 1.00 90.36 98   A 1 
ATOM   819  C  CD    . PRO   A 1 98   ? 4.155   11.115  -38.149 1.00 94.18 98   A 1 
ATOM   820  N  N     . LYS   A 1 99   ? 5.502   12.606  -35.267 1.00 93.37 99   A 1 
ATOM   821  C  CA    . LYS   A 1 99   ? 5.792   13.649  -34.284 1.00 92.81 99   A 1 
ATOM   822  C  C     . LYS   A 1 99   ? 4.508   14.081  -33.596 1.00 93.28 99   A 1 
ATOM   823  O  O     . LYS   A 1 99   ? 3.424   13.993  -34.161 1.00 91.03 99   A 1 
ATOM   824  C  CB    . LYS   A 1 99   ? 6.519   14.837  -34.935 1.00 90.87 99   A 1 
ATOM   825  C  CG    . LYS   A 1 99   ? 7.920   14.442  -35.415 1.00 82.62 99   A 1 
ATOM   826  C  CD    . LYS   A 1 99   ? 8.716   15.652  -35.916 1.00 74.98 99   A 1 
ATOM   827  C  CE    . LYS   A 1 99   ? 10.108  15.186  -36.347 1.00 65.15 99   A 1 
ATOM   828  N  NZ    . LYS   A 1 99   ? 11.001  16.300  -36.758 1.00 56.76 99   A 1 
ATOM   829  N  N     . LYS   A 1 100  ? 4.652   14.596  -32.381 1.00 92.20 100  A 1 
ATOM   830  C  CA    . LYS   A 1 100  ? 3.510   15.115  -31.640 1.00 91.83 100  A 1 
ATOM   831  C  C     . LYS   A 1 100  ? 2.868   16.271  -32.407 1.00 92.21 100  A 1 
ATOM   832  O  O     . LYS   A 1 100  ? 3.549   17.234  -32.760 1.00 89.89 100  A 1 
ATOM   833  C  CB    . LYS   A 1 100  ? 3.956   15.505  -30.225 1.00 89.70 100  A 1 
ATOM   834  C  CG    . LYS   A 1 100  ? 2.772   15.525  -29.254 1.00 81.27 100  A 1 
ATOM   835  C  CD    . LYS   A 1 100  ? 3.248   15.799  -27.826 1.00 77.88 100  A 1 
ATOM   836  C  CE    . LYS   A 1 100  ? 2.072   15.644  -26.858 1.00 68.01 100  A 1 
ATOM   837  N  NZ    . LYS   A 1 100  ? 2.465   15.880  -25.454 1.00 62.41 100  A 1 
ATOM   838  N  N     . ARG   A 1 101  ? 1.563   16.178  -32.640 1.00 92.77 101  A 1 
ATOM   839  C  CA    . ARG   A 1 101  ? 0.765   17.171  -33.365 1.00 93.24 101  A 1 
ATOM   840  C  C     . ARG   A 1 101  ? -0.367  17.661  -32.473 1.00 93.54 101  A 1 
ATOM   841  O  O     . ARG   A 1 101  ? -0.974  16.871  -31.752 1.00 90.41 101  A 1 
ATOM   842  C  CB    . ARG   A 1 101  ? 0.276   16.538  -34.679 1.00 91.82 101  A 1 
ATOM   843  C  CG    . ARG   A 1 101  ? -0.475  17.514  -35.588 1.00 89.64 101  A 1 
ATOM   844  C  CD    . ARG   A 1 101  ? -0.777  16.828  -36.924 1.00 88.79 101  A 1 
ATOM   845  N  NE    . ARG   A 1 101  ? -1.548  17.685  -37.831 1.00 88.70 101  A 1 
ATOM   846  C  CZ    . ARG   A 1 101  ? -1.831  17.398  -39.089 1.00 89.24 101  A 1 
ATOM   847  N  NH1   . ARG   A 1 101  ? -1.420  16.300  -39.653 1.00 84.15 101  A 1 
ATOM   848  N  NH2   . ARG   A 1 101  ? -2.546  18.209  -39.809 1.00 84.59 101  A 1 
ATOM   849  N  N     . SER   A 1 102  ? -0.644  18.963  -32.513 1.00 93.29 102  A 1 
ATOM   850  C  CA    . SER   A 1 102  ? -1.834  19.515  -31.873 1.00 93.15 102  A 1 
ATOM   851  C  C     . SER   A 1 102  ? -2.991  19.469  -32.862 1.00 93.69 102  A 1 
ATOM   852  O  O     . SER   A 1 102  ? -2.952  20.152  -33.884 1.00 90.70 102  A 1 
ATOM   853  C  CB    . SER   A 1 102  ? -1.571  20.937  -31.385 1.00 90.81 102  A 1 
ATOM   854  O  OG    . SER   A 1 102  ? -2.643  21.355  -30.566 1.00 76.95 102  A 1 
ATOM   855  N  N     . ILE   A 1 103  ? -3.996  18.655  -32.568 1.00 93.66 103  A 1 
ATOM   856  C  CA    . ILE   A 1 103  ? -5.211  18.529  -33.379 1.00 93.90 103  A 1 
ATOM   857  C  C     . ILE   A 1 103  ? -6.378  19.014  -32.523 1.00 93.71 103  A 1 
ATOM   858  O  O     . ILE   A 1 103  ? -6.636  18.469  -31.451 1.00 90.27 103  A 1 
ATOM   859  C  CB    . ILE   A 1 103  ? -5.400  17.092  -33.898 1.00 92.46 103  A 1 
ATOM   860  C  CG1   . ILE   A 1 103  ? -4.170  16.654  -34.729 1.00 88.69 103  A 1 
ATOM   861  C  CG2   . ILE   A 1 103  ? -6.686  17.007  -34.736 1.00 88.78 103  A 1 
ATOM   862  C  CD1   . ILE   A 1 103  ? -4.234  15.216  -35.249 1.00 85.29 103  A 1 
ATOM   863  N  N     . GLN   A 1 104  ? -7.072  20.064  -32.980 1.00 92.31 104  A 1 
ATOM   864  C  CA    . GLN   A 1 104  ? -8.255  20.554  -32.284 1.00 91.23 104  A 1 
ATOM   865  C  C     . GLN   A 1 104  ? -9.374  19.516  -32.317 1.00 91.38 104  A 1 
ATOM   866  O  O     . GLN   A 1 104  ? -9.574  18.844  -33.326 1.00 87.00 104  A 1 
ATOM   867  C  CB    . GLN   A 1 104  ? -8.728  21.886  -32.877 1.00 88.50 104  A 1 
ATOM   868  C  CG    . GLN   A 1 104  ? -8.006  23.078  -32.242 1.00 76.61 104  A 1 
ATOM   869  C  CD    . GLN   A 1 104  ? -8.570  24.419  -32.722 1.00 68.36 104  A 1 
ATOM   870  O  OE1   . GLN   A 1 104  ? -9.282  24.517  -33.700 1.00 60.19 104  A 1 
ATOM   871  N  NE2   . GLN   A 1 104  ? -8.272  25.503  -32.045 1.00 57.83 104  A 1 
ATOM   872  N  N     . ASN   A 1 105  ? -10.109 19.412  -31.210 1.00 92.14 105  A 1 
ATOM   873  C  CA    . ASN   A 1 105  ? -11.249 18.500  -31.059 1.00 92.72 105  A 1 
ATOM   874  C  C     . ASN   A 1 105  ? -10.910 17.014  -31.282 1.00 93.70 105  A 1 
ATOM   875  O  O     . ASN   A 1 105  ? -11.804 16.219  -31.579 1.00 90.05 105  A 1 
ATOM   876  C  CB    . ASN   A 1 105  ? -12.433 18.987  -31.911 1.00 90.60 105  A 1 
ATOM   877  C  CG    . ASN   A 1 105  ? -12.857 20.407  -31.591 1.00 85.89 105  A 1 
ATOM   878  O  OD1   . ASN   A 1 105  ? -12.758 20.882  -30.477 1.00 75.04 105  A 1 
ATOM   879  N  ND2   . ASN   A 1 105  ? -13.347 21.131  -32.572 1.00 74.82 105  A 1 
ATOM   880  N  N     . ALA   A 1 106  ? -9.655  16.631  -31.120 1.00 94.76 106  A 1 
ATOM   881  C  CA    . ALA   A 1 106  ? -9.303  15.225  -31.003 1.00 94.88 106  A 1 
ATOM   882  C  C     . ALA   A 1 106  ? -9.960  14.626  -29.747 1.00 95.13 106  A 1 
ATOM   883  O  O     . ALA   A 1 106  ? -10.117 15.292  -28.721 1.00 92.83 106  A 1 
ATOM   884  C  CB    . ALA   A 1 106  ? -7.779  15.072  -30.996 1.00 93.36 106  A 1 
ATOM   885  N  N     . THR   A 1 107  ? -10.352 13.362  -29.831 1.00 96.36 107  A 1 
ATOM   886  C  CA    . THR   A 1 107  ? -10.997 12.622  -28.740 1.00 96.36 107  A 1 
ATOM   887  C  C     . THR   A 1 107  ? -10.158 11.411  -28.343 1.00 96.41 107  A 1 
ATOM   888  O  O     . THR   A 1 107  ? -9.223  11.030  -29.048 1.00 93.60 107  A 1 
ATOM   889  C  CB    . THR   A 1 107  ? -12.433 12.217  -29.112 1.00 94.62 107  A 1 
ATOM   890  O  OG1   . THR   A 1 107  ? -12.448 11.359  -30.224 1.00 80.55 107  A 1 
ATOM   891  C  CG2   . THR   A 1 107  ? -13.330 13.410  -29.435 1.00 82.84 107  A 1 
ATOM   892  N  N     . MET   A 1 108  ? -10.492 10.795  -27.207 1.00 95.92 108  A 1 
ATOM   893  C  CA    . MET   A 1 108  ? -9.796  9.601   -26.700 1.00 96.37 108  A 1 
ATOM   894  C  C     . MET   A 1 108  ? -8.282  9.796   -26.468 1.00 96.22 108  A 1 
ATOM   895  O  O     . MET   A 1 108  ? -7.522  8.831   -26.449 1.00 93.62 108  A 1 
ATOM   896  C  CB    . MET   A 1 108  ? -10.095 8.377   -27.585 1.00 95.82 108  A 1 
ATOM   897  C  CG    . MET   A 1 108  ? -11.581 8.124   -27.830 1.00 94.19 108  A 1 
ATOM   898  S  SD    . MET   A 1 108  ? -11.930 6.627   -28.799 1.00 93.57 108  A 1 
ATOM   899  C  CE    . MET   A 1 108  ? -11.622 5.347   -27.561 1.00 86.80 108  A 1 
ATOM   900  N  N     . ASP   A 1 109  ? -7.852  11.033  -26.263 1.00 94.34 109  A 1 
ATOM   901  C  CA    . ASP   A 1 109  ? -6.454  11.427  -26.035 1.00 93.00 109  A 1 
ATOM   902  C  C     . ASP   A 1 109  ? -5.919  11.030  -24.649 1.00 93.81 109  A 1 
ATOM   903  O  O     . ASP   A 1 109  ? -4.711  11.033  -24.404 1.00 90.38 109  A 1 
ATOM   904  C  CB    . ASP   A 1 109  ? -6.323  12.939  -26.286 1.00 89.20 109  A 1 
ATOM   905  C  CG    . ASP   A 1 109  ? -7.192  13.826  -25.375 1.00 79.20 109  A 1 
ATOM   906  O  OD1   . ASP   A 1 109  ? -8.263  13.357  -24.928 1.00 67.86 109  A 1 
ATOM   907  O  OD2   . ASP   A 1 109  ? -6.779  14.985  -25.159 1.00 71.51 109  A 1 
ATOM   908  N  N     . GLU   A 1 110  ? -6.799  10.603  -23.749 1.00 93.91 110  A 1 
ATOM   909  C  CA    . GLU   A 1 110  ? -6.407  10.090  -22.435 1.00 93.99 110  A 1 
ATOM   910  C  C     . GLU   A 1 110  ? -5.703  8.723   -22.476 1.00 94.90 110  A 1 
ATOM   911  O  O     . GLU   A 1 110  ? -5.059  8.333   -21.496 1.00 93.50 110  A 1 
ATOM   912  C  CB    . GLU   A 1 110  ? -7.634  10.059  -21.508 1.00 91.78 110  A 1 
ATOM   913  C  CG    . GLU   A 1 110  ? -8.769  9.127   -21.988 1.00 83.85 110  A 1 
ATOM   914  C  CD    . GLU   A 1 110  ? -10.156 9.768   -21.881 1.00 83.89 110  A 1 
ATOM   915  O  OE1   . GLU   A 1 110  ? -11.099 9.045   -21.495 1.00 75.88 110  A 1 
ATOM   916  O  OE2   . GLU   A 1 110  ? -10.254 10.984  -22.161 1.00 77.53 110  A 1 
ATOM   917  N  N     . PHE   A 1 111  ? -5.820  7.987   -23.577 1.00 95.99 111  A 1 
ATOM   918  C  CA    . PHE   A 1 111  ? -5.244  6.654   -23.737 1.00 96.33 111  A 1 
ATOM   919  C  C     . PHE   A 1 111  ? -3.759  6.696   -24.118 1.00 96.03 111  A 1 
ATOM   920  O  O     . PHE   A 1 111  ? -3.247  7.671   -24.654 1.00 94.54 111  A 1 
ATOM   921  C  CB    . PHE   A 1 111  ? -6.088  5.830   -24.713 1.00 96.38 111  A 1 
ATOM   922  C  CG    . PHE   A 1 111  ? -7.503  5.607   -24.227 1.00 97.09 111  A 1 
ATOM   923  C  CD1   . PHE   A 1 111  ? -7.755  4.748   -23.143 1.00 96.44 111  A 1 
ATOM   924  C  CD2   . PHE   A 1 111  ? -8.573  6.301   -24.818 1.00 96.20 111  A 1 
ATOM   925  C  CE1   . PHE   A 1 111  ? -9.057  4.583   -22.652 1.00 95.90 111  A 1 
ATOM   926  C  CE2   . PHE   A 1 111  ? -9.882  6.139   -24.333 1.00 95.83 111  A 1 
ATOM   927  C  CZ    . PHE   A 1 111  ? -10.122 5.284   -23.244 1.00 96.54 111  A 1 
ATOM   928  N  N     . LEU   A 1 112  ? -3.050  5.621   -23.813 1.00 96.09 112  A 1 
ATOM   929  C  CA    . LEU   A 1 112  ? -1.610  5.550   -24.056 1.00 95.96 112  A 1 
ATOM   930  C  C     . LEU   A 1 112  ? -1.323  5.175   -25.513 1.00 96.23 112  A 1 
ATOM   931  O  O     . LEU   A 1 112  ? -1.913  4.228   -26.030 1.00 95.36 112  A 1 
ATOM   932  C  CB    . LEU   A 1 112  ? -0.965  4.535   -23.099 1.00 95.10 112  A 1 
ATOM   933  C  CG    . LEU   A 1 112  ? -1.190  4.807   -21.598 1.00 93.66 112  A 1 
ATOM   934  C  CD1   . LEU   A 1 112  ? -0.530  3.696   -20.782 1.00 90.70 112  A 1 
ATOM   935  C  CD2   . LEU   A 1 112  ? -0.596  6.141   -21.147 1.00 89.59 112  A 1 
ATOM   936  N  N     . ASN   A 1 113  ? -0.343  5.826   -26.121 1.00 96.35 113  A 1 
ATOM   937  C  CA    . ASN   A 1 113  ? 0.097   5.518   -27.493 1.00 96.34 113  A 1 
ATOM   938  C  C     . ASN   A 1 113  ? 0.461   4.034   -27.669 1.00 96.93 113  A 1 
ATOM   939  O  O     . ASN   A 1 113  ? 0.057   3.411   -28.645 1.00 96.27 113  A 1 
ATOM   940  C  CB    . ASN   A 1 113  ? 1.302   6.404   -27.854 1.00 95.16 113  A 1 
ATOM   941  C  CG    . ASN   A 1 113  ? 0.944   7.879   -27.949 1.00 91.38 113  A 1 
ATOM   942  O  OD1   . ASN   A 1 113  ? -0.123  8.275   -28.366 1.00 82.58 113  A 1 
ATOM   943  N  ND2   . ASN   A 1 113  ? 1.846   8.741   -27.534 1.00 80.60 113  A 1 
ATOM   944  N  N     . ILE   A 1 114  ? 1.146   3.439   -26.694 1.00 96.94 114  A 1 
ATOM   945  C  CA    . ILE   A 1 114  ? 1.520   2.023   -26.767 1.00 97.15 114  A 1 
ATOM   946  C  C     . ILE   A 1 114  ? 0.291   1.097   -26.759 1.00 97.50 114  A 1 
ATOM   947  O  O     . ILE   A 1 114  ? 0.266   0.094   -27.469 1.00 97.07 114  A 1 
ATOM   948  C  CB    . ILE   A 1 114  ? 2.532   1.694   -25.651 1.00 96.48 114  A 1 
ATOM   949  C  CG1   . ILE   A 1 114  ? 3.259   0.359   -25.884 1.00 92.68 114  A 1 
ATOM   950  C  CG2   . ILE   A 1 114  ? 1.882   1.700   -24.249 1.00 93.00 114  A 1 
ATOM   951  C  CD1   . ILE   A 1 114  ? 4.112   0.343   -27.147 1.00 88.05 114  A 1 
ATOM   952  N  N     . SER   A 1 115  ? -0.768  1.448   -26.019 1.00 97.67 115  A 1 
ATOM   953  C  CA    . SER   A 1 115  ? -2.023  0.687   -26.037 1.00 97.59 115  A 1 
ATOM   954  C  C     . SER   A 1 115  ? -2.750  0.825   -27.378 1.00 98.00 115  A 1 
ATOM   955  O  O     . SER   A 1 115  ? -3.302  -0.156  -27.870 1.00 97.37 115  A 1 
ATOM   956  C  CB    . SER   A 1 115  ? -2.942  1.122   -24.894 1.00 96.49 115  A 1 
ATOM   957  O  OG    . SER   A 1 115  ? -2.345  0.860   -23.634 1.00 89.71 115  A 1 
ATOM   958  N  N     . TRP   A 1 116  ? -2.706  2.009   -27.988 1.00 98.06 116  A 1 
ATOM   959  C  CA    . TRP   A 1 116  ? -3.203  2.211   -29.351 1.00 98.15 116  A 1 
ATOM   960  C  C     . TRP   A 1 116  ? -2.460  1.331   -30.354 1.00 98.15 116  A 1 
ATOM   961  O  O     . TRP   A 1 116  ? -3.112  0.673   -31.167 1.00 97.44 116  A 1 
ATOM   962  C  CB    . TRP   A 1 116  ? -3.085  3.683   -29.757 1.00 97.83 116  A 1 
ATOM   963  C  CG    . TRP   A 1 116  ? -4.164  4.571   -29.227 1.00 97.45 116  A 1 
ATOM   964  C  CD1   . TRP   A 1 116  ? -4.021  5.549   -28.313 1.00 95.84 116  A 1 
ATOM   965  C  CD2   . TRP   A 1 116  ? -5.569  4.569   -29.611 1.00 96.68 116  A 1 
ATOM   966  N  NE1   . TRP   A 1 116  ? -5.245  6.173   -28.100 1.00 95.34 116  A 1 
ATOM   967  C  CE2   . TRP   A 1 116  ? -6.216  5.593   -28.879 1.00 95.93 116  A 1 
ATOM   968  C  CE3   . TRP   A 1 116  ? -6.342  3.803   -30.509 1.00 95.94 116  A 1 
ATOM   969  C  CZ2   . TRP   A 1 116  ? -7.598  5.856   -29.025 1.00 95.08 116  A 1 
ATOM   970  C  CZ3   . TRP   A 1 116  ? -7.719  4.059   -30.649 1.00 94.13 116  A 1 
ATOM   971  C  CH2   . TRP   A 1 116  ? -8.333  5.074   -29.911 1.00 94.15 116  A 1 
ATOM   972  N  N     . PHE   A 1 117  ? -1.144  1.253   -30.269 1.00 98.25 117  A 1 
ATOM   973  C  CA    . PHE   A 1 117  ? -0.340  0.385   -31.128 1.00 98.33 117  A 1 
ATOM   974  C  C     . PHE   A 1 117  ? -0.813  -1.074  -31.049 1.00 98.33 117  A 1 
ATOM   975  O  O     . PHE   A 1 117  ? -1.134  -1.669  -32.077 1.00 97.87 117  A 1 
ATOM   976  C  CB    . PHE   A 1 117  ? 1.141   0.512   -30.761 1.00 98.29 117  A 1 
ATOM   977  C  CG    . PHE   A 1 117  ? 2.028   -0.454  -31.518 1.00 98.40 117  A 1 
ATOM   978  C  CD1   . PHE   A 1 117  ? 2.327   -1.717  -30.976 1.00 97.82 117  A 1 
ATOM   979  C  CD2   . PHE   A 1 117  ? 2.513   -0.117  -32.793 1.00 97.77 117  A 1 
ATOM   980  C  CE1   . PHE   A 1 117  ? 3.101   -2.636  -31.706 1.00 97.42 117  A 1 
ATOM   981  C  CE2   . PHE   A 1 117  ? 3.290   -1.030  -33.524 1.00 97.34 117  A 1 
ATOM   982  C  CZ    . PHE   A 1 117  ? 3.579   -2.293  -32.981 1.00 97.77 117  A 1 
ATOM   983  N  N     . TYR   A 1 118  ? -0.933  -1.619  -29.849 1.00 98.52 118  A 1 
ATOM   984  C  CA    . TYR   A 1 118  ? -1.366  -3.009  -29.687 1.00 98.54 118  A 1 
ATOM   985  C  C     . TYR   A 1 118  ? -2.780  -3.257  -30.220 1.00 98.35 118  A 1 
ATOM   986  O  O     . TYR   A 1 118  ? -3.000  -4.196  -30.982 1.00 97.58 118  A 1 
ATOM   987  C  CB    . TYR   A 1 118  ? -1.295  -3.417  -28.211 1.00 98.52 118  A 1 
ATOM   988  C  CG    . TYR   A 1 118  ? 0.089   -3.426  -27.614 1.00 98.63 118  A 1 
ATOM   989  C  CD1   . TYR   A 1 118  ? 1.157   -4.056  -28.278 1.00 98.24 118  A 1 
ATOM   990  C  CD2   . TYR   A 1 118  ? 0.325   -2.799  -26.376 1.00 98.19 118  A 1 
ATOM   991  C  CE1   . TYR   A 1 118  ? 2.445   -4.047  -27.731 1.00 98.03 118  A 1 
ATOM   992  C  CE2   . TYR   A 1 118  ? 1.609   -2.784  -25.817 1.00 98.03 118  A 1 
ATOM   993  C  CZ    . TYR   A 1 118  ? 2.669   -3.408  -26.503 1.00 98.37 118  A 1 
ATOM   994  O  OH    . TYR   A 1 118  ? 3.928   -3.377  -25.974 1.00 97.89 118  A 1 
ATOM   995  N  N     . ILE   A 1 119  ? -3.729  -2.418  -29.842 1.00 98.15 119  A 1 
ATOM   996  C  CA    . ILE   A 1 119  ? -5.138  -2.633  -30.174 1.00 97.86 119  A 1 
ATOM   997  C  C     . ILE   A 1 119  ? -5.400  -2.389  -31.664 1.00 97.69 119  A 1 
ATOM   998  O  O     . ILE   A 1 119  ? -6.078  -3.191  -32.303 1.00 96.45 119  A 1 
ATOM   999  C  CB    . ILE   A 1 119  ? -6.037  -1.775  -29.259 1.00 97.37 119  A 1 
ATOM   1000 C  CG1   . ILE   A 1 119  ? -5.886  -2.224  -27.784 1.00 95.26 119  A 1 
ATOM   1001 C  CG2   . ILE   A 1 119  ? -7.510  -1.896  -29.688 1.00 95.18 119  A 1 
ATOM   1002 C  CD1   . ILE   A 1 119  ? -6.445  -1.223  -26.774 1.00 90.89 119  A 1 
ATOM   1003 N  N     . SER   A 1 120  ? -4.849  -1.325  -32.239 1.00 97.57 120  A 1 
ATOM   1004 C  CA    . SER   A 1 120  ? -5.049  -0.994  -33.656 1.00 96.99 120  A 1 
ATOM   1005 C  C     . SER   A 1 120  ? -4.426  -2.020  -34.602 1.00 97.01 120  A 1 
ATOM   1006 O  O     . SER   A 1 120  ? -4.957  -2.255  -35.689 1.00 95.41 120  A 1 
ATOM   1007 C  CB    . SER   A 1 120  ? -4.511  0.408   -33.970 1.00 95.57 120  A 1 
ATOM   1008 O  OG    . SER   A 1 120  ? -3.112  0.465   -33.854 1.00 85.80 120  A 1 
ATOM   1009 N  N     . ASN   A 1 121  ? -3.354  -2.669  -34.174 1.00 97.63 121  A 1 
ATOM   1010 C  CA    . ASN   A 1 121  ? -2.668  -3.699  -34.955 1.00 97.77 121  A 1 
ATOM   1011 C  C     . ASN   A 1 121  ? -3.077  -5.134  -34.578 1.00 97.80 121  A 1 
ATOM   1012 O  O     . ASN   A 1 121  ? -2.606  -6.085  -35.198 1.00 96.19 121  A 1 
ATOM   1013 C  CB    . ASN   A 1 121  ? -1.155  -3.458  -34.867 1.00 97.55 121  A 1 
ATOM   1014 C  CG    . ASN   A 1 121  ? -0.760  -2.126  -35.488 1.00 97.14 121  A 1 
ATOM   1015 O  OD1   . ASN   A 1 121  ? -1.107  -1.806  -36.614 1.00 90.62 121  A 1 
ATOM   1016 N  ND2   . ASN   A 1 121  ? -0.034  -1.303  -34.769 1.00 90.61 121  A 1 
ATOM   1017 N  N     . GLY   A 1 122  ? -3.957  -5.303  -33.580 1.00 97.47 122  A 1 
ATOM   1018 C  CA    . GLY   A 1 122  ? -4.404  -6.631  -33.145 1.00 97.15 122  A 1 
ATOM   1019 C  C     . GLY   A 1 122  ? -3.318  -7.456  -32.443 1.00 97.52 122  A 1 
ATOM   1020 O  O     . GLY   A 1 122  ? -3.368  -8.688  -32.469 1.00 95.66 122  A 1 
ATOM   1021 N  N     . ILE   A 1 123  ? -2.358  -6.795  -31.811 1.00 98.03 123  A 1 
ATOM   1022 C  CA    . ILE   A 1 123  ? -1.201  -7.429  -31.166 1.00 98.37 123  A 1 
ATOM   1023 C  C     . ILE   A 1 123  ? -1.417  -7.496  -29.650 1.00 98.43 123  A 1 
ATOM   1024 O  O     . ILE   A 1 123  ? -1.746  -6.503  -29.006 1.00 97.79 123  A 1 
ATOM   1025 C  CB    . ILE   A 1 123  ? 0.110   -6.709  -31.561 1.00 98.21 123  A 1 
ATOM   1026 C  CG1   . ILE   A 1 123  ? 0.310   -6.752  -33.095 1.00 97.05 123  A 1 
ATOM   1027 C  CG2   . ILE   A 1 123  ? 1.317   -7.347  -30.847 1.00 97.13 123  A 1 
ATOM   1028 C  CD1   . ILE   A 1 123  ? 1.503   -5.939  -33.608 1.00 95.21 123  A 1 
ATOM   1029 N  N     . SER   A 1 124  ? -1.210  -8.676  -29.068 1.00 98.25 124  A 1 
ATOM   1030 C  CA    . SER   A 1 124  ? -1.125  -8.842  -27.611 1.00 98.16 124  A 1 
ATOM   1031 C  C     . SER   A 1 124  ? 0.335   -8.733  -27.171 1.00 98.42 124  A 1 
ATOM   1032 O  O     . SER   A 1 124  ? 1.178   -9.391  -27.781 1.00 97.65 124  A 1 
ATOM   1033 C  CB    . SER   A 1 124  ? -1.712  -10.190 -27.187 1.00 97.03 124  A 1 
ATOM   1034 O  OG    . SER   A 1 124  ? -1.791  -10.292 -25.777 1.00 85.52 124  A 1 
ATOM   1035 N  N     . PRO   A 1 125  ? 0.651   -7.968  -26.114 1.00 98.58 125  A 1 
ATOM   1036 C  CA    . PRO   A 1 125  ? 2.042   -7.750  -25.696 1.00 98.59 125  A 1 
ATOM   1037 C  C     . PRO   A 1 125  ? 2.824   -9.022  -25.349 1.00 98.56 125  A 1 
ATOM   1038 O  O     . PRO   A 1 125  ? 4.036   -9.054  -25.536 1.00 97.38 125  A 1 
ATOM   1039 C  CB    . PRO   A 1 125  ? 1.954   -6.824  -24.476 1.00 98.03 125  A 1 
ATOM   1040 C  CG    . PRO   A 1 125  ? 0.635   -6.091  -24.665 1.00 95.56 125  A 1 
ATOM   1041 C  CD    . PRO   A 1 125  ? -0.245  -7.127  -25.351 1.00 98.00 125  A 1 
ATOM   1042 N  N     . ASP   A 1 126  ? 2.150   -10.061 -24.875 1.00 98.18 126  A 1 
ATOM   1043 C  CA    . ASP   A 1 126  ? 2.736   -11.368 -24.540 1.00 97.68 126  A 1 
ATOM   1044 C  C     . ASP   A 1 126  ? 2.317   -12.484 -25.518 1.00 97.79 126  A 1 
ATOM   1045 O  O     . ASP   A 1 126  ? 2.412   -13.676 -25.216 1.00 95.26 126  A 1 
ATOM   1046 C  CB    . ASP   A 1 126  ? 2.393   -11.719 -23.082 1.00 95.50 126  A 1 
ATOM   1047 C  CG    . ASP   A 1 126  ? 0.970   -12.260 -22.930 1.00 91.49 126  A 1 
ATOM   1048 O  OD1   . ASP   A 1 126  ? 0.051   -11.719 -23.581 1.00 83.64 126  A 1 
ATOM   1049 O  OD2   . ASP   A 1 126  ? 0.802   -13.249 -22.192 1.00 85.97 126  A 1 
ATOM   1050 N  N     . GLY   A 1 127  ? 1.810   -12.093 -26.688 1.00 98.03 127  A 1 
ATOM   1051 C  CA    . GLY   A 1 127  ? 1.287   -13.014 -27.684 1.00 98.04 127  A 1 
ATOM   1052 C  C     . GLY   A 1 127  ? 2.365   -13.869 -28.353 1.00 98.32 127  A 1 
ATOM   1053 O  O     . GLY   A 1 127  ? 3.539   -13.507 -28.408 1.00 97.42 127  A 1 
ATOM   1054 N  N     . CYS   A 1 128  ? 1.925   -14.988 -28.921 1.00 98.43 128  A 1 
ATOM   1055 C  CA    . CYS   A 1 128  ? 2.714   -15.796 -29.843 1.00 98.39 128  A 1 
ATOM   1056 C  C     . CYS   A 1 128  ? 2.144   -15.657 -31.259 1.00 98.46 128  A 1 
ATOM   1057 O  O     . CYS   A 1 128  ? 0.922   -15.693 -31.444 1.00 97.38 128  A 1 
ATOM   1058 C  CB    . CYS   A 1 128  ? 2.746   -17.256 -29.388 1.00 97.69 128  A 1 
ATOM   1059 S  SG    . CYS   A 1 128  ? 3.536   -17.412 -27.757 1.00 96.08 128  A 1 
ATOM   1060 N  N     . TYR   A 1 129  ? 3.028   -15.511 -32.236 1.00 98.50 129  A 1 
ATOM   1061 C  CA    . TYR   A 1 129  ? 2.674   -15.226 -33.625 1.00 98.53 129  A 1 
ATOM   1062 C  C     . TYR   A 1 129  ? 3.552   -16.024 -34.582 1.00 98.46 129  A 1 
ATOM   1063 O  O     . TYR   A 1 129  ? 4.734   -16.223 -34.319 1.00 97.59 129  A 1 
ATOM   1064 C  CB    . TYR   A 1 129  ? 2.811   -13.719 -33.889 1.00 98.41 129  A 1 
ATOM   1065 C  CG    . TYR   A 1 129  ? 1.888   -12.873 -33.038 1.00 98.50 129  A 1 
ATOM   1066 C  CD1   . TYR   A 1 129  ? 0.559   -12.655 -33.440 1.00 97.82 129  A 1 
ATOM   1067 C  CD2   . TYR   A 1 129  ? 2.336   -12.337 -31.810 1.00 97.81 129  A 1 
ATOM   1068 C  CE1   . TYR   A 1 129  ? -0.321  -11.926 -32.634 1.00 97.41 129  A 1 
ATOM   1069 C  CE2   . TYR   A 1 129  ? 1.459   -11.607 -30.989 1.00 97.45 129  A 1 
ATOM   1070 C  CZ    . TYR   A 1 129  ? 0.126   -11.410 -31.404 1.00 97.85 129  A 1 
ATOM   1071 O  OH    . TYR   A 1 129  ? -0.747  -10.728 -30.596 1.00 97.10 129  A 1 
ATOM   1072 N  N     . SER   A 1 130  ? 2.967   -16.445 -35.682 1.00 98.37 130  A 1 
ATOM   1073 C  CA    . SER   A 1 130  ? 3.717   -16.867 -36.867 1.00 98.24 130  A 1 
ATOM   1074 C  C     . SER   A 1 130  ? 3.832   -15.653 -37.783 1.00 98.24 130  A 1 
ATOM   1075 O  O     . SER   A 1 130  ? 2.839   -15.251 -38.396 1.00 96.75 130  A 1 
ATOM   1076 C  CB    . SER   A 1 130  ? 3.009   -18.038 -37.550 1.00 97.47 130  A 1 
ATOM   1077 O  OG    . SER   A 1 130  ? 3.784   -18.578 -38.594 1.00 90.48 130  A 1 
ATOM   1078 N  N     . LEU   A 1 131  ? 5.005   -15.022 -37.788 1.00 98.04 131  A 1 
ATOM   1079 C  CA    . LEU   A 1 131  ? 5.225   -13.763 -38.495 1.00 98.01 131  A 1 
ATOM   1080 C  C     . LEU   A 1 131  ? 5.167   -13.970 -40.008 1.00 97.94 131  A 1 
ATOM   1081 O  O     . LEU   A 1 131  ? 5.680   -14.961 -40.530 1.00 96.83 131  A 1 
ATOM   1082 C  CB    . LEU   A 1 131  ? 6.571   -13.143 -38.085 1.00 97.59 131  A 1 
ATOM   1083 C  CG    . LEU   A 1 131  ? 6.715   -12.828 -36.584 1.00 96.78 131  A 1 
ATOM   1084 C  CD1   . LEU   A 1 131  ? 8.092   -12.216 -36.329 1.00 95.02 131  A 1 
ATOM   1085 C  CD2   . LEU   A 1 131  ? 5.656   -11.844 -36.085 1.00 94.61 131  A 1 
ATOM   1086 N  N     . ASP   A 1 132  ? 4.586   -13.008 -40.697 1.00 97.94 132  A 1 
ATOM   1087 C  CA    . ASP   A 1 132  ? 4.631   -12.971 -42.154 1.00 97.79 132  A 1 
ATOM   1088 C  C     . ASP   A 1 132  ? 5.891   -12.224 -42.606 1.00 97.72 132  A 1 
ATOM   1089 O  O     . ASP   A 1 132  ? 5.977   -10.995 -42.524 1.00 96.27 132  A 1 
ATOM   1090 C  CB    . ASP   A 1 132  ? 3.335   -12.367 -42.697 1.00 97.27 132  A 1 
ATOM   1091 C  CG    . ASP   A 1 132  ? 3.195   -12.540 -44.206 1.00 96.43 132  A 1 
ATOM   1092 O  OD1   . ASP   A 1 132  ? 4.198   -12.857 -44.880 1.00 92.74 132  A 1 
ATOM   1093 O  OD2   . ASP   A 1 132  ? 2.064   -12.347 -44.701 1.00 92.17 132  A 1 
ATOM   1094 N  N     . GLU   A 1 133  ? 6.880   -12.978 -43.055 1.00 97.29 133  A 1 
ATOM   1095 C  CA    . GLU   A 1 133  ? 8.204   -12.454 -43.398 1.00 96.71 133  A 1 
ATOM   1096 C  C     . GLU   A 1 133  ? 8.184   -11.426 -44.539 1.00 96.93 133  A 1 
ATOM   1097 O  O     . GLU   A 1 133  ? 9.114   -10.631 -44.652 1.00 95.22 133  A 1 
ATOM   1098 C  CB    . GLU   A 1 133  ? 9.159   -13.605 -43.763 1.00 94.48 133  A 1 
ATOM   1099 C  CG    . GLU   A 1 133  ? 9.485   -14.532 -42.581 1.00 86.12 133  A 1 
ATOM   1100 C  CD    . GLU   A 1 133  ? 10.541  -15.604 -42.921 1.00 82.55 133  A 1 
ATOM   1101 O  OE1   . GLU   A 1 133  ? 10.599  -16.615 -42.190 1.00 74.43 133  A 1 
ATOM   1102 O  OE2   . GLU   A 1 133  ? 11.309  -15.417 -43.892 1.00 74.25 133  A 1 
ATOM   1103 N  N     . GLN   A 1 134  ? 7.132   -11.391 -45.357 1.00 97.23 134  A 1 
ATOM   1104 C  CA    . GLN   A 1 134  ? 7.026   -10.403 -46.440 1.00 96.93 134  A 1 
ATOM   1105 C  C     . GLN   A 1 134  ? 6.963   -8.956  -45.923 1.00 97.25 134  A 1 
ATOM   1106 O  O     . GLN   A 1 134  ? 7.333   -8.027  -46.639 1.00 95.17 134  A 1 
ATOM   1107 C  CB    . GLN   A 1 134  ? 5.834   -10.739 -47.355 1.00 95.39 134  A 1 
ATOM   1108 C  CG    . GLN   A 1 134  ? 4.478   -10.305 -46.774 1.00 84.55 134  A 1 
ATOM   1109 C  CD    . GLN   A 1 134  ? 3.289   -10.735 -47.628 1.00 81.11 134  A 1 
ATOM   1110 O  OE1   . GLN   A 1 134  ? 3.349   -10.803 -48.841 1.00 72.64 134  A 1 
ATOM   1111 N  NE2   . GLN   A 1 134  ? 2.155   -11.012 -47.039 1.00 69.99 134  A 1 
ATOM   1112 N  N     . TYR   A 1 135  ? 6.530   -8.773  -44.668 1.00 97.97 135  A 1 
ATOM   1113 C  CA    . TYR   A 1 135  ? 6.464   -7.463  -44.013 1.00 97.93 135  A 1 
ATOM   1114 C  C     . TYR   A 1 135  ? 7.698   -7.155  -43.157 1.00 97.87 135  A 1 
ATOM   1115 O  O     . TYR   A 1 135  ? 7.729   -6.146  -42.446 1.00 96.48 135  A 1 
ATOM   1116 C  CB    . TYR   A 1 135  ? 5.169   -7.366  -43.197 1.00 97.78 135  A 1 
ATOM   1117 C  CG    . TYR   A 1 135  ? 3.914   -7.563  -44.017 1.00 97.83 135  A 1 
ATOM   1118 C  CD1   . TYR   A 1 135  ? 3.456   -6.547  -44.878 1.00 95.97 135  A 1 
ATOM   1119 C  CD2   . TYR   A 1 135  ? 3.201   -8.773  -43.939 1.00 96.15 135  A 1 
ATOM   1120 C  CE1   . TYR   A 1 135  ? 2.300   -6.733  -45.647 1.00 95.19 135  A 1 
ATOM   1121 C  CE2   . TYR   A 1 135  ? 2.042   -8.970  -44.707 1.00 95.62 135  A 1 
ATOM   1122 C  CZ    . TYR   A 1 135  ? 1.595   -7.947  -45.560 1.00 96.26 135  A 1 
ATOM   1123 O  OH    . TYR   A 1 135  ? 0.467   -8.140  -46.314 1.00 94.98 135  A 1 
ATOM   1124 N  N     . LEU   A 1 136  ? 8.714   -8.007  -43.214 1.00 97.65 136  A 1 
ATOM   1125 C  CA    . LEU   A 1 136  ? 9.951   -7.854  -42.459 1.00 97.63 136  A 1 
ATOM   1126 C  C     . LEU   A 1 136  ? 11.125  -7.522  -43.381 1.00 97.55 136  A 1 
ATOM   1127 O  O     . LEU   A 1 136  ? 11.445  -8.245  -44.319 1.00 95.96 136  A 1 
ATOM   1128 C  CB    . LEU   A 1 136  ? 10.234  -9.122  -41.633 1.00 97.05 136  A 1 
ATOM   1129 C  CG    . LEU   A 1 136  ? 9.219   -9.389  -40.504 1.00 96.38 136  A 1 
ATOM   1130 C  CD1   . LEU   A 1 136  ? 9.562   -10.714 -39.828 1.00 94.34 136  A 1 
ATOM   1131 C  CD2   . LEU   A 1 136  ? 9.248   -8.297  -39.431 1.00 94.02 136  A 1 
ATOM   1132 N  N     . THR   A 1 137  ? 11.828  -6.449  -43.043 1.00 97.59 137  A 1 
ATOM   1133 C  CA    . THR   A 1 137  ? 13.085  -6.084  -43.709 1.00 97.32 137  A 1 
ATOM   1134 C  C     . THR   A 1 137  ? 14.241  -6.279  -42.737 1.00 97.42 137  A 1 
ATOM   1135 O  O     . THR   A 1 137  ? 14.281  -5.651  -41.681 1.00 95.99 137  A 1 
ATOM   1136 C  CB    . THR   A 1 137  ? 13.048  -4.644  -44.229 1.00 95.89 137  A 1 
ATOM   1137 O  OG1   . THR   A 1 137  ? 11.900  -4.437  -45.017 1.00 83.10 137  A 1 
ATOM   1138 C  CG2   . THR   A 1 137  ? 14.249  -4.335  -45.122 1.00 79.41 137  A 1 
ATOM   1139 N  N     . LYS   A 1 138  ? 15.200  -7.118  -43.092 1.00 97.15 138  A 1 
ATOM   1140 C  CA    . LYS   A 1 138  ? 16.374  -7.361  -42.252 1.00 96.98 138  A 1 
ATOM   1141 C  C     . LYS   A 1 138  ? 17.243  -6.104  -42.150 1.00 97.02 138  A 1 
ATOM   1142 O  O     . LYS   A 1 138  ? 17.661  -5.553  -43.162 1.00 95.43 138  A 1 
ATOM   1143 C  CB    . LYS   A 1 138  ? 17.142  -8.579  -42.788 1.00 95.94 138  A 1 
ATOM   1144 C  CG    . LYS   A 1 138  ? 18.252  -9.025  -41.824 1.00 93.00 138  A 1 
ATOM   1145 C  CD    . LYS   A 1 138  ? 18.892  -10.339 -42.303 1.00 89.00 138  A 1 
ATOM   1146 C  CE    . LYS   A 1 138  ? 19.930  -10.786 -41.277 1.00 80.55 138  A 1 
ATOM   1147 N  NZ    . LYS   A 1 138  ? 20.457  -12.146 -41.549 1.00 72.55 138  A 1 
ATOM   1148 N  N     . ILE   A 1 139  ? 17.553  -5.688  -40.923 1.00 96.90 139  A 1 
ATOM   1149 C  CA    . ILE   A 1 139  ? 18.475  -4.571  -40.644 1.00 96.51 139  A 1 
ATOM   1150 C  C     . ILE   A 1 139  ? 19.879  -5.113  -40.367 1.00 96.16 139  A 1 
ATOM   1151 O  O     . ILE   A 1 139  ? 20.861  -4.690  -40.977 1.00 92.39 139  A 1 
ATOM   1152 C  CB    . ILE   A 1 139  ? 17.972  -3.733  -39.447 1.00 95.14 139  A 1 
ATOM   1153 C  CG1   . ILE   A 1 139  ? 16.542  -3.189  -39.671 1.00 88.48 139  A 1 
ATOM   1154 C  CG2   . ILE   A 1 139  ? 18.945  -2.567  -39.180 1.00 87.30 139  A 1 
ATOM   1155 C  CD1   . ILE   A 1 139  ? 15.939  -2.580  -38.400 1.00 85.28 139  A 1 
ATOM   1156 N  N     . ASN   A 1 140  ? 19.964  -6.041  -39.440 1.00 95.36 140  A 1 
ATOM   1157 C  CA    . ASN   A 1 140  ? 21.180  -6.750  -39.062 1.00 94.29 140  A 1 
ATOM   1158 C  C     . ASN   A 1 140  ? 20.825  -8.171  -38.596 1.00 95.10 140  A 1 
ATOM   1159 O  O     . ASN   A 1 140  ? 19.682  -8.623  -38.754 1.00 92.07 140  A 1 
ATOM   1160 C  CB    . ASN   A 1 140  ? 21.967  -5.897  -38.038 1.00 89.67 140  A 1 
ATOM   1161 C  CG    . ASN   A 1 140  ? 21.236  -5.676  -36.724 1.00 86.35 140  A 1 
ATOM   1162 O  OD1   . ASN   A 1 140  ? 20.530  -6.529  -36.245 1.00 75.19 140  A 1 
ATOM   1163 N  ND2   . ASN   A 1 140  ? 21.424  -4.535  -36.098 1.00 78.06 140  A 1 
ATOM   1164 N  N     . ASN   A 1 141  ? 21.795  -8.900  -38.079 1.00 94.51 141  A 1 
ATOM   1165 C  CA    . ASN   A 1 141  ? 21.526  -10.254 -37.610 1.00 93.40 141  A 1 
ATOM   1166 C  C     . ASN   A 1 141  ? 20.624  -10.233 -36.364 1.00 92.96 141  A 1 
ATOM   1167 O  O     . ASN   A 1 141  ? 20.958  -9.589  -35.380 1.00 87.36 141  A 1 
ATOM   1168 C  CB    . ASN   A 1 141  ? 22.853  -11.000 -37.394 1.00 91.04 141  A 1 
ATOM   1169 C  CG    . ASN   A 1 141  ? 22.780  -12.429 -37.900 1.00 82.27 141  A 1 
ATOM   1170 O  OD1   . ASN   A 1 141  ? 21.996  -12.766 -38.772 1.00 72.80 141  A 1 
ATOM   1171 N  ND2   . ASN   A 1 141  ? 23.640  -13.294 -37.407 1.00 72.13 141  A 1 
ATOM   1172 N  N     . GLY   A 1 142  ? 19.474  -10.898 -36.439 1.00 93.36 142  A 1 
ATOM   1173 C  CA    . GLY   A 1 142  ? 18.490  -10.925 -35.357 1.00 94.26 142  A 1 
ATOM   1174 C  C     . GLY   A 1 142  ? 17.669  -9.641  -35.172 1.00 96.08 142  A 1 
ATOM   1175 O  O     . GLY   A 1 142  ? 16.916  -9.552  -34.209 1.00 93.96 142  A 1 
ATOM   1176 N  N     . CYS   A 1 143  ? 17.783  -8.658  -36.073 1.00 96.67 143  A 1 
ATOM   1177 C  CA    . CYS   A 1 143  ? 16.994  -7.426  -36.017 1.00 97.07 143  A 1 
ATOM   1178 C  C     . CYS   A 1 143  ? 16.350  -7.113  -37.372 1.00 97.39 143  A 1 
ATOM   1179 O  O     . CYS   A 1 143  ? 17.037  -6.988  -38.389 1.00 96.18 143  A 1 
ATOM   1180 C  CB    . CYS   A 1 143  ? 17.876  -6.276  -35.509 1.00 95.91 143  A 1 
ATOM   1181 S  SG    . CYS   A 1 143  ? 16.866  -4.805  -35.173 1.00 93.67 143  A 1 
ATOM   1182 N  N     . TYR   A 1 144  ? 15.041  -6.943  -37.350 1.00 97.89 144  A 1 
ATOM   1183 C  CA    . TYR   A 1 144  ? 14.219  -6.684  -38.526 1.00 98.02 144  A 1 
ATOM   1184 C  C     . TYR   A 1 144  ? 13.432  -5.385  -38.350 1.00 98.19 144  A 1 
ATOM   1185 O  O     . TYR   A 1 144  ? 13.194  -4.937  -37.229 1.00 97.55 144  A 1 
ATOM   1186 C  CB    . TYR   A 1 144  ? 13.291  -7.882  -38.779 1.00 97.74 144  A 1 
ATOM   1187 C  CG    . TYR   A 1 144  ? 14.028  -9.185  -39.025 1.00 97.49 144  A 1 
ATOM   1188 C  CD1   . TYR   A 1 144  ? 14.294  -9.627  -40.337 1.00 95.25 144  A 1 
ATOM   1189 C  CD2   . TYR   A 1 144  ? 14.479  -9.964  -37.937 1.00 95.32 144  A 1 
ATOM   1190 C  CE1   . TYR   A 1 144  ? 14.995  -10.819 -40.566 1.00 93.97 144  A 1 
ATOM   1191 C  CE2   . TYR   A 1 144  ? 15.191  -11.160 -38.154 1.00 94.33 144  A 1 
ATOM   1192 C  CZ    . TYR   A 1 144  ? 15.446  -11.584 -39.471 1.00 95.25 144  A 1 
ATOM   1193 O  OH    . TYR   A 1 144  ? 16.141  -12.745 -39.687 1.00 93.83 144  A 1 
ATOM   1194 N  N     . HIS   A 1 145  ? 13.037  -4.775  -39.456 1.00 98.14 145  A 1 
ATOM   1195 C  CA    . HIS   A 1 145  ? 12.138  -3.624  -39.477 1.00 98.14 145  A 1 
ATOM   1196 C  C     . HIS   A 1 145  ? 10.782  -4.035  -40.041 1.00 98.16 145  A 1 
ATOM   1197 O  O     . HIS   A 1 145  ? 10.727  -4.822  -40.982 1.00 97.03 145  A 1 
ATOM   1198 C  CB    . HIS   A 1 145  ? 12.769  -2.493  -40.286 1.00 97.61 145  A 1 
ATOM   1199 C  CG    . HIS   A 1 145  ? 11.952  -1.235  -40.280 1.00 97.28 145  A 1 
ATOM   1200 N  ND1   . HIS   A 1 145  ? 11.623  -0.477  -39.173 1.00 90.96 145  A 1 
ATOM   1201 C  CD2   . HIS   A 1 145  ? 11.387  -0.634  -41.372 1.00 91.51 145  A 1 
ATOM   1202 C  CE1   . HIS   A 1 145  ? 10.873  0.552   -39.596 1.00 91.53 145  A 1 
ATOM   1203 N  NE2   . HIS   A 1 145  ? 10.728  0.494   -40.918 1.00 92.39 145  A 1 
ATOM   1204 N  N     . CYS   A 1 146  ? 9.707   -3.508  -39.468 1.00 98.16 146  A 1 
ATOM   1205 C  CA    . CYS   A 1 146  ? 8.343   -3.791  -39.882 1.00 98.14 146  A 1 
ATOM   1206 C  C     . CYS   A 1 146  ? 7.544   -2.488  -39.964 1.00 98.05 146  A 1 
ATOM   1207 O  O     . CYS   A 1 146  ? 7.297   -1.854  -38.937 1.00 96.66 146  A 1 
ATOM   1208 C  CB    . CYS   A 1 146  ? 7.731   -4.781  -38.882 1.00 97.57 146  A 1 
ATOM   1209 S  SG    . CYS   A 1 146  ? 6.037   -5.195  -39.359 1.00 96.80 146  A 1 
ATOM   1210 N  N     . ASP   A 1 147  ? 7.117   -2.109  -41.165 1.00 97.56 147  A 1 
ATOM   1211 C  CA    . ASP   A 1 147  ? 6.248   -0.943  -41.387 1.00 97.11 147  A 1 
ATOM   1212 C  C     . ASP   A 1 147  ? 4.753   -1.291  -41.283 1.00 97.10 147  A 1 
ATOM   1213 O  O     . ASP   A 1 147  ? 3.936   -0.415  -41.004 1.00 93.87 147  A 1 
ATOM   1214 C  CB    . ASP   A 1 147  ? 6.575   -0.298  -42.747 1.00 95.75 147  A 1 
ATOM   1215 C  CG    . ASP   A 1 147  ? 7.867   0.519   -42.712 1.00 93.85 147  A 1 
ATOM   1216 O  OD1   . ASP   A 1 147  ? 8.032   1.326   -41.768 1.00 88.31 147  A 1 
ATOM   1217 O  OD2   . ASP   A 1 147  ? 8.702   0.343   -43.628 1.00 88.18 147  A 1 
ATOM   1218 N  N     . ASP   A 1 148  ? 4.385   -2.560  -41.459 1.00 97.35 148  A 1 
ATOM   1219 C  CA    . ASP   A 1 148  ? 3.003   -3.045  -41.371 1.00 97.40 148  A 1 
ATOM   1220 C  C     . ASP   A 1 148  ? 2.852   -4.135  -40.289 1.00 97.82 148  A 1 
ATOM   1221 O  O     . ASP   A 1 148  ? 2.728   -5.333  -40.584 1.00 96.53 148  A 1 
ATOM   1222 C  CB    . ASP   A 1 148  ? 2.508   -3.486  -42.758 1.00 96.30 148  A 1 
ATOM   1223 C  CG    . ASP   A 1 148  ? 0.995   -3.743  -42.777 1.00 94.78 148  A 1 
ATOM   1224 O  OD1   . ASP   A 1 148  ? 0.350   -3.805  -41.700 1.00 90.46 148  A 1 
ATOM   1225 O  OD2   . ASP   A 1 148  ? 0.449   -3.892  -43.885 1.00 89.41 148  A 1 
ATOM   1226 N  N     . PRO   A 1 149  ? 2.848   -3.744  -39.006 1.00 98.18 149  A 1 
ATOM   1227 C  CA    . PRO   A 1 149  ? 2.725   -4.699  -37.908 1.00 98.22 149  A 1 
ATOM   1228 C  C     . PRO   A 1 149  ? 1.395   -5.451  -37.912 1.00 98.28 149  A 1 
ATOM   1229 O  O     . PRO   A 1 149  ? 1.329   -6.579  -37.432 1.00 97.22 149  A 1 
ATOM   1230 C  CB    . PRO   A 1 149  ? 2.900   -3.867  -36.632 1.00 97.40 149  A 1 
ATOM   1231 C  CG    . PRO   A 1 149  ? 2.509   -2.451  -37.052 1.00 94.84 149  A 1 
ATOM   1232 C  CD    . PRO   A 1 149  ? 2.963   -2.388  -38.503 1.00 97.36 149  A 1 
ATOM   1233 N  N     . ARG   A 1 150  ? 0.335   -4.863  -38.453 1.00 98.10 150  A 1 
ATOM   1234 C  CA    . ARG   A 1 150  ? -0.993  -5.483  -38.462 1.00 97.85 150  A 1 
ATOM   1235 C  C     . ARG   A 1 150  ? -1.026  -6.742  -39.321 1.00 97.99 150  A 1 
ATOM   1236 O  O     . ARG   A 1 150  ? -1.555  -7.761  -38.879 1.00 96.80 150  A 1 
ATOM   1237 C  CB    . ARG   A 1 150  ? -2.023  -4.446  -38.925 1.00 96.69 150  A 1 
ATOM   1238 C  CG    . ARG   A 1 150  ? -3.447  -4.958  -38.705 1.00 90.25 150  A 1 
ATOM   1239 C  CD    . ARG   A 1 150  ? -4.444  -3.886  -39.123 1.00 87.71 150  A 1 
ATOM   1240 N  NE    . ARG   A 1 150  ? -5.817  -4.318  -38.828 1.00 78.22 150  A 1 
ATOM   1241 C  CZ    . ARG   A 1 150  ? -6.908  -3.610  -39.037 1.00 71.81 150  A 1 
ATOM   1242 N  NH1   . ARG   A 1 150  ? -6.854  -2.418  -39.564 1.00 63.29 150  A 1 
ATOM   1243 N  NH2   . ARG   A 1 150  ? -8.070  -4.088  -38.712 1.00 63.47 150  A 1 
ATOM   1244 N  N     . ASN   A 1 151  ? -0.459  -6.667  -40.503 1.00 98.15 151  A 1 
ATOM   1245 C  CA    . ASN   A 1 151  ? -0.393  -7.816  -41.405 1.00 98.19 151  A 1 
ATOM   1246 C  C     . ASN   A 1 151  ? 0.725   -8.786  -41.009 1.00 98.32 151  A 1 
ATOM   1247 O  O     . ASN   A 1 151  ? 0.500   -9.995  -40.996 1.00 97.10 151  A 1 
ATOM   1248 C  CB    . ASN   A 1 151  ? -0.269  -7.307  -42.846 1.00 97.80 151  A 1 
ATOM   1249 C  CG    . ASN   A 1 151  ? -1.565  -6.685  -43.341 1.00 96.68 151  A 1 
ATOM   1250 O  OD1   . ASN   A 1 151  ? -2.650  -7.191  -43.125 1.00 88.88 151  A 1 
ATOM   1251 N  ND2   . ASN   A 1 151  ? -1.488  -5.562  -44.018 1.00 88.38 151  A 1 
ATOM   1252 N  N     . CYS   A 1 152  ? 1.863   -8.273  -40.581 1.00 98.27 152  A 1 
ATOM   1253 C  CA    . CYS   A 1 152  ? 2.983   -9.100  -40.120 1.00 98.23 152  A 1 
ATOM   1254 C  C     . CYS   A 1 152  ? 2.593   -10.019 -38.943 1.00 98.31 152  A 1 
ATOM   1255 O  O     . CYS   A 1 152  ? 2.998   -11.182 -38.900 1.00 97.39 152  A 1 
ATOM   1256 C  CB    . CYS   A 1 152  ? 4.145   -8.169  -39.749 1.00 97.76 152  A 1 
ATOM   1257 S  SG    . CYS   A 1 152  ? 5.633   -9.125  -39.351 1.00 96.63 152  A 1 
ATOM   1258 N  N     . PHE   A 1 153  ? 1.767   -9.527  -38.016 1.00 98.45 153  A 1 
ATOM   1259 C  CA    . PHE   A 1 153  ? 1.321   -10.245 -36.818 1.00 98.53 153  A 1 
ATOM   1260 C  C     . PHE   A 1 153  ? -0.108  -10.809 -36.942 1.00 98.46 153  A 1 
ATOM   1261 O  O     . PHE   A 1 153  ? -0.720  -11.170 -35.938 1.00 97.33 153  A 1 
ATOM   1262 C  CB    . PHE   A 1 153  ? 1.493   -9.346  -35.580 1.00 98.42 153  A 1 
ATOM   1263 C  CG    . PHE   A 1 153  ? 2.930   -9.116  -35.155 1.00 98.47 153  A 1 
ATOM   1264 C  CD1   . PHE   A 1 153  ? 3.410   -9.690  -33.962 1.00 97.84 153  A 1 
ATOM   1265 C  CD2   . PHE   A 1 153  ? 3.798   -8.323  -35.927 1.00 97.74 153  A 1 
ATOM   1266 C  CE1   . PHE   A 1 153  ? 4.731   -9.480  -33.552 1.00 97.32 153  A 1 
ATOM   1267 C  CE2   . PHE   A 1 153  ? 5.127   -8.117  -35.529 1.00 97.32 153  A 1 
ATOM   1268 C  CZ    . PHE   A 1 153  ? 5.592   -8.695  -34.340 1.00 97.85 153  A 1 
ATOM   1269 N  N     . ALA   A 1 154  ? -0.655  -10.909 -38.149 1.00 98.24 154  A 1 
ATOM   1270 C  CA    . ALA   A 1 154  ? -2.042  -11.333 -38.357 1.00 98.14 154  A 1 
ATOM   1271 C  C     . ALA   A 1 154  ? -2.316  -12.764 -37.858 1.00 98.11 154  A 1 
ATOM   1272 O  O     . ALA   A 1 154  ? -3.416  -13.072 -37.393 1.00 95.74 154  A 1 
ATOM   1273 C  CB    . ALA   A 1 154  ? -2.361  -11.198 -39.849 1.00 97.19 154  A 1 
ATOM   1274 N  N     . LYS   A 1 155  ? -1.326  -13.644 -37.922 1.00 98.14 155  A 1 
ATOM   1275 C  CA    . LYS   A 1 155  ? -1.472  -15.058 -37.584 1.00 98.11 155  A 1 
ATOM   1276 C  C     . LYS   A 1 155  ? -1.038  -15.344 -36.146 1.00 98.18 155  A 1 
ATOM   1277 O  O     . LYS   A 1 155  ? 0.097   -15.741 -35.884 1.00 96.94 155  A 1 
ATOM   1278 C  CB    . LYS   A 1 155  ? -0.744  -15.899 -38.641 1.00 97.38 155  A 1 
ATOM   1279 C  CG    . LYS   A 1 155  ? -1.182  -17.367 -38.588 1.00 90.79 155  A 1 
ATOM   1280 C  CD    . LYS   A 1 155  ? -0.430  -18.141 -39.681 1.00 85.36 155  A 1 
ATOM   1281 C  CE    . LYS   A 1 155  ? -0.840  -19.610 -39.701 1.00 75.47 155  A 1 
ATOM   1282 N  NZ    . LYS   A 1 155  ? -0.020  -20.359 -40.683 1.00 65.76 155  A 1 
ATOM   1283 N  N     . LYS   A 1 156  ? -1.970  -15.187 -35.210 1.00 98.24 156  A 1 
ATOM   1284 C  CA    . LYS   A 1 156  ? -1.762  -15.597 -33.817 1.00 98.05 156  A 1 
ATOM   1285 C  C     . LYS   A 1 156  ? -1.715  -17.122 -33.705 1.00 98.12 156  A 1 
ATOM   1286 O  O     . LYS   A 1 156  ? -2.542  -17.811 -34.299 1.00 96.56 156  A 1 
ATOM   1287 C  CB    . LYS   A 1 156  ? -2.842  -14.963 -32.925 1.00 96.92 156  A 1 
ATOM   1288 C  CG    . LYS   A 1 156  ? -2.472  -15.067 -31.439 1.00 91.44 156  A 1 
ATOM   1289 C  CD    . LYS   A 1 156  ? -3.381  -14.192 -30.569 1.00 85.01 156  A 1 
ATOM   1290 C  CE    . LYS   A 1 156  ? -2.849  -14.199 -29.134 1.00 76.44 156  A 1 
ATOM   1291 N  NZ    . LYS   A 1 156  ? -3.410  -13.106 -28.310 1.00 67.00 156  A 1 
ATOM   1292 N  N     . ILE   A 1 157  ? -0.794  -17.632 -32.912 1.00 98.11 157  A 1 
ATOM   1293 C  CA    . ILE   A 1 157  ? -0.612  -19.071 -32.664 1.00 98.01 157  A 1 
ATOM   1294 C  C     . ILE   A 1 157  ? -0.738  -19.388 -31.166 1.00 97.93 157  A 1 
ATOM   1295 O  O     . ILE   A 1 157  ? -0.635  -18.478 -30.332 1.00 96.82 157  A 1 
ATOM   1296 C  CB    . ILE   A 1 157  ? 0.714   -19.584 -33.277 1.00 97.43 157  A 1 
ATOM   1297 C  CG1   . ILE   A 1 157  ? 1.944   -18.872 -32.686 1.00 93.68 157  A 1 
ATOM   1298 C  CG2   . ILE   A 1 157  ? 0.663   -19.466 -34.812 1.00 91.97 157  A 1 
ATOM   1299 C  CD1   . ILE   A 1 157  ? 3.282   -19.473 -33.130 1.00 91.61 157  A 1 
ATOM   1300 N  N     . PRO   A 1 158  ? -0.979  -20.658 -30.785 1.00 96.99 158  A 1 
ATOM   1301 C  CA    . PRO   A 1 158  ? -0.970  -21.069 -29.386 1.00 96.39 158  A 1 
ATOM   1302 C  C     . PRO   A 1 158  ? 0.354   -20.734 -28.690 1.00 96.43 158  A 1 
ATOM   1303 O  O     . PRO   A 1 158  ? 1.423   -20.770 -29.300 1.00 95.21 158  A 1 
ATOM   1304 C  CB    . PRO   A 1 158  ? -1.236  -22.575 -29.396 1.00 95.33 158  A 1 
ATOM   1305 C  CG    . PRO   A 1 158  ? -1.979  -22.796 -30.709 1.00 92.77 158  A 1 
ATOM   1306 C  CD    . PRO   A 1 158  ? -1.326  -21.782 -31.640 1.00 95.72 158  A 1 
ATOM   1307 N  N     . ARG   A 1 159  ? 0.273   -20.444 -27.389 1.00 95.24 159  A 1 
ATOM   1308 C  CA    . ARG   A 1 159  ? 1.455   -20.188 -26.565 1.00 94.79 159  A 1 
ATOM   1309 C  C     . ARG   A 1 159  ? 2.356   -21.422 -26.536 1.00 95.18 159  A 1 
ATOM   1310 O  O     . ARG   A 1 159  ? 1.876   -22.542 -26.374 1.00 93.58 159  A 1 
ATOM   1311 C  CB    . ARG   A 1 159  ? 1.010   -19.725 -25.164 1.00 92.97 159  A 1 
ATOM   1312 C  CG    . ARG   A 1 159  ? 2.184   -19.480 -24.211 1.00 86.53 159  A 1 
ATOM   1313 C  CD    . ARG   A 1 159  ? 1.740   -18.855 -22.880 1.00 82.13 159  A 1 
ATOM   1314 N  NE    . ARG   A 1 159  ? 1.774   -17.378 -22.937 1.00 73.40 159  A 1 
ATOM   1315 C  CZ    . ARG   A 1 159  ? 1.483   -16.543 -21.950 1.00 68.08 159  A 1 
ATOM   1316 N  NH1   . ARG   A 1 159  ? 1.045   -16.955 -20.796 1.00 60.21 159  A 1 
ATOM   1317 N  NH2   . ARG   A 1 159  ? 1.643   -15.261 -22.096 1.00 59.41 159  A 1 
ATOM   1318 N  N     . PHE   A 1 160  ? 3.646   -21.178 -26.641 1.00 95.18 160  A 1 
ATOM   1319 C  CA    . PHE   A 1 160  ? 4.695   -22.176 -26.452 1.00 95.38 160  A 1 
ATOM   1320 C  C     . PHE   A 1 160  ? 5.695   -21.687 -25.403 1.00 95.34 160  A 1 
ATOM   1321 O  O     . PHE   A 1 160  ? 5.825   -20.476 -25.177 1.00 94.50 160  A 1 
ATOM   1322 C  CB    . PHE   A 1 160  ? 5.359   -22.504 -27.796 1.00 95.70 160  A 1 
ATOM   1323 C  CG    . PHE   A 1 160  ? 5.970   -21.321 -28.521 1.00 96.84 160  A 1 
ATOM   1324 C  CD1   . PHE   A 1 160  ? 5.205   -20.585 -29.451 1.00 96.28 160  A 1 
ATOM   1325 C  CD2   . PHE   A 1 160  ? 7.306   -20.959 -28.296 1.00 96.16 160  A 1 
ATOM   1326 C  CE1   . PHE   A 1 160  ? 5.773   -19.508 -30.142 1.00 96.10 160  A 1 
ATOM   1327 C  CE2   . PHE   A 1 160  ? 7.881   -19.879 -28.987 1.00 96.27 160  A 1 
ATOM   1328 C  CZ    . PHE   A 1 160  ? 7.114   -19.154 -29.912 1.00 96.97 160  A 1 
ATOM   1329 N  N     . ASP   A 1 161  ? 6.370   -22.628 -24.746 1.00 94.89 161  A 1 
ATOM   1330 C  CA    . ASP   A 1 161  ? 7.400   -22.301 -23.771 1.00 94.47 161  A 1 
ATOM   1331 C  C     . ASP   A 1 161  ? 8.677   -21.830 -24.466 1.00 95.45 161  A 1 
ATOM   1332 O  O     . ASP   A 1 161  ? 9.023   -22.276 -25.561 1.00 94.39 161  A 1 
ATOM   1333 C  CB    . ASP   A 1 161  ? 7.651   -23.481 -22.824 1.00 92.51 161  A 1 
ATOM   1334 C  CG    . ASP   A 1 161  ? 6.461   -23.720 -21.883 1.00 86.10 161  A 1 
ATOM   1335 O  OD1   . ASP   A 1 161  ? 5.846   -22.713 -21.450 1.00 80.58 161  A 1 
ATOM   1336 O  OD2   . ASP   A 1 161  ? 6.163   -24.901 -21.614 1.00 80.32 161  A 1 
ATOM   1337 N  N     . ILE   A 1 162  ? 9.362   -20.911 -23.803 1.00 96.33 162  A 1 
ATOM   1338 C  CA    . ILE   A 1 162  ? 10.610  -20.328 -24.293 1.00 96.90 162  A 1 
ATOM   1339 C  C     . ILE   A 1 162  ? 11.652  -20.316 -23.181 1.00 97.25 162  A 1 
ATOM   1340 O  O     . ILE   A 1 162  ? 11.297  -20.086 -22.017 1.00 96.60 162  A 1 
ATOM   1341 C  CB    . ILE   A 1 162  ? 10.397  -18.910 -24.865 1.00 96.59 162  A 1 
ATOM   1342 C  CG1   . ILE   A 1 162  ? 9.772   -17.941 -23.836 1.00 94.35 162  A 1 
ATOM   1343 C  CG2   . ILE   A 1 162  ? 9.571   -18.985 -26.163 1.00 92.57 162  A 1 
ATOM   1344 C  CD1   . ILE   A 1 162  ? 9.798   -16.476 -24.268 1.00 92.14 162  A 1 
ATOM   1345 N  N     . PRO   A 1 163  ? 12.932  -20.492 -23.504 1.00 96.93 163  A 1 
ATOM   1346 C  CA    . PRO   A 1 163  ? 13.994  -20.217 -22.550 1.00 96.95 163  A 1 
ATOM   1347 C  C     . PRO   A 1 163  ? 14.093  -18.705 -22.304 1.00 97.43 163  A 1 
ATOM   1348 O  O     . PRO   A 1 163  ? 13.806  -17.890 -23.187 1.00 96.57 163  A 1 
ATOM   1349 C  CB    . PRO   A 1 163  ? 15.258  -20.797 -23.186 1.00 95.69 163  A 1 
ATOM   1350 C  CG    . PRO   A 1 163  ? 14.994  -20.637 -24.683 1.00 93.65 163  A 1 
ATOM   1351 C  CD    . PRO   A 1 163  ? 13.485  -20.852 -24.800 1.00 96.00 163  A 1 
ATOM   1352 N  N     . ARG   A 1 164  ? 14.517  -18.330 -21.092 1.00 97.72 164  A 1 
ATOM   1353 C  CA    . ARG   A 1 164  ? 14.833  -16.942 -20.731 1.00 97.95 164  A 1 
ATOM   1354 C  C     . ARG   A 1 164  ? 16.178  -16.875 -20.020 1.00 98.10 164  A 1 
ATOM   1355 O  O     . ARG   A 1 164  ? 16.599  -17.846 -19.396 1.00 97.02 164  A 1 
ATOM   1356 C  CB    . ARG   A 1 164  ? 13.717  -16.319 -19.875 1.00 97.24 164  A 1 
ATOM   1357 C  CG    . ARG   A 1 164  ? 12.383  -16.207 -20.623 1.00 95.53 164  A 1 
ATOM   1358 C  CD    . ARG   A 1 164  ? 11.436  -15.276 -19.876 1.00 93.95 164  A 1 
ATOM   1359 N  NE    . ARG   A 1 164  ? 10.080  -15.284 -20.442 1.00 91.36 164  A 1 
ATOM   1360 C  CZ    . ARG   A 1 164  ? 9.123   -14.401 -20.204 1.00 91.66 164  A 1 
ATOM   1361 N  NH1   . ARG   A 1 164  ? 9.324   -13.304 -19.540 1.00 83.84 164  A 1 
ATOM   1362 N  NH2   . ARG   A 1 164  ? 7.919   -14.614 -20.610 1.00 86.93 164  A 1 
ATOM   1363 N  N     . SER   A 1 165  ? 16.825  -15.727 -20.130 1.00 98.14 165  A 1 
ATOM   1364 C  CA    . SER   A 1 165  ? 18.099  -15.451 -19.474 1.00 98.17 165  A 1 
ATOM   1365 C  C     . SER   A 1 165  ? 17.920  -14.465 -18.323 1.00 98.42 165  A 1 
ATOM   1366 O  O     . SER   A 1 165  ? 17.138  -13.511 -18.420 1.00 97.78 165  A 1 
ATOM   1367 C  CB    . SER   A 1 165  ? 19.131  -14.946 -20.483 1.00 97.16 165  A 1 
ATOM   1368 O  OG    . SER   A 1 165  ? 18.694  -13.758 -21.117 1.00 94.21 165  A 1 
ATOM   1369 N  N     . TYR   A 1 166  ? 18.674  -14.682 -17.249 1.00 98.37 166  A 1 
ATOM   1370 C  CA    . TYR   A 1 166  ? 18.591  -13.884 -16.037 1.00 98.44 166  A 1 
ATOM   1371 C  C     . TYR   A 1 166  ? 19.982  -13.553 -15.515 1.00 98.44 166  A 1 
ATOM   1372 O  O     . TYR   A 1 166  ? 20.899  -14.371 -15.583 1.00 97.67 166  A 1 
ATOM   1373 C  CB    . TYR   A 1 166  ? 17.784  -14.619 -14.955 1.00 98.24 166  A 1 
ATOM   1374 C  CG    . TYR   A 1 166  ? 16.466  -15.214 -15.404 1.00 98.19 166  A 1 
ATOM   1375 C  CD1   . TYR   A 1 166  ? 15.253  -14.522 -15.227 1.00 96.90 166  A 1 
ATOM   1376 C  CD2   . TYR   A 1 166  ? 16.453  -16.487 -16.009 1.00 96.93 166  A 1 
ATOM   1377 C  CE1   . TYR   A 1 166  ? 14.043  -15.091 -15.654 1.00 96.27 166  A 1 
ATOM   1378 C  CE2   . TYR   A 1 166  ? 15.250  -17.063 -16.446 1.00 96.36 166  A 1 
ATOM   1379 C  CZ    . TYR   A 1 166  ? 14.048  -16.362 -16.268 1.00 96.92 166  A 1 
ATOM   1380 O  OH    . TYR   A 1 166  ? 12.887  -16.937 -16.713 1.00 95.79 166  A 1 
ATOM   1381 N  N     . LEU   A 1 167  ? 20.103  -12.371 -14.928 1.00 98.15 167  A 1 
ATOM   1382 C  CA    . LEU   A 1 167  ? 21.233  -11.991 -14.101 1.00 98.28 167  A 1 
ATOM   1383 C  C     . LEU   A 1 167  ? 20.691  -11.493 -12.760 1.00 98.43 167  A 1 
ATOM   1384 O  O     . LEU   A 1 167  ? 20.134  -10.399 -12.683 1.00 98.04 167  A 1 
ATOM   1385 C  CB    . LEU   A 1 167  ? 22.065  -10.930 -14.836 1.00 97.95 167  A 1 
ATOM   1386 C  CG    . LEU   A 1 167  ? 23.374  -10.565 -14.113 1.00 97.25 167  A 1 
ATOM   1387 C  CD1   . LEU   A 1 167  ? 24.385  -11.710 -14.189 1.00 94.99 167  A 1 
ATOM   1388 C  CD2   . LEU   A 1 167  ? 23.995  -9.333  -14.768 1.00 94.78 167  A 1 
ATOM   1389 N  N     . PHE   A 1 168  ? 20.841  -12.297 -11.730 1.00 98.25 168  A 1 
ATOM   1390 C  CA    . PHE   A 1 168  ? 20.612  -11.869 -10.355 1.00 98.23 168  A 1 
ATOM   1391 C  C     . PHE   A 1 168  ? 21.945  -11.415 -9.779  1.00 98.12 168  A 1 
ATOM   1392 O  O     . PHE   A 1 168  ? 22.940  -12.116 -9.949  1.00 97.40 168  A 1 
ATOM   1393 C  CB    . PHE   A 1 168  ? 19.999  -13.003 -9.524  1.00 98.03 168  A 1 
ATOM   1394 C  CG    . PHE   A 1 168  ? 18.738  -13.588 -10.113 1.00 98.13 168  A 1 
ATOM   1395 C  CD1   . PHE   A 1 168  ? 17.490  -13.018 -9.815  1.00 97.22 168  A 1 
ATOM   1396 C  CD2   . PHE   A 1 168  ? 18.802  -14.692 -10.985 1.00 97.14 168  A 1 
ATOM   1397 C  CE1   . PHE   A 1 168  ? 16.315  -13.540 -10.378 1.00 96.84 168  A 1 
ATOM   1398 C  CE2   . PHE   A 1 168  ? 17.629  -15.217 -11.557 1.00 96.72 168  A 1 
ATOM   1399 C  CZ    . PHE   A 1 168  ? 16.384  -14.636 -11.254 1.00 97.21 168  A 1 
ATOM   1400 N  N     . LEU   A 1 169  ? 21.987  -10.259 -9.125  1.00 97.99 169  A 1 
ATOM   1401 C  CA    . LEU   A 1 169  ? 23.229  -9.744  -8.558  1.00 97.84 169  A 1 
ATOM   1402 C  C     . LEU   A 1 169  ? 23.006  -9.031  -7.230  1.00 97.92 169  A 1 
ATOM   1403 O  O     . LEU   A 1 169  ? 21.941  -8.462  -6.980  1.00 96.93 169  A 1 
ATOM   1404 C  CB    . LEU   A 1 169  ? 23.966  -8.882  -9.607  1.00 96.15 169  A 1 
ATOM   1405 C  CG    . LEU   A 1 169  ? 23.326  -7.503  -9.864  1.00 93.88 169  A 1 
ATOM   1406 C  CD1   . LEU   A 1 169  ? 24.139  -6.385  -9.216  1.00 87.96 169  A 1 
ATOM   1407 C  CD2   . LEU   A 1 169  ? 23.252  -7.200  -11.357 1.00 87.52 169  A 1 
ATOM   1408 N  N     . ASP   A 1 170  ? 24.075  -9.049  -6.421  1.00 97.40 170  A 1 
ATOM   1409 C  CA    . ASP   A 1 170  ? 24.217  -8.293  -5.185  1.00 96.95 170  A 1 
ATOM   1410 C  C     . ASP   A 1 170  ? 25.678  -7.843  -5.046  1.00 97.14 170  A 1 
ATOM   1411 O  O     . ASP   A 1 170  ? 26.582  -8.454  -5.627  1.00 96.05 170  A 1 
ATOM   1412 C  CB    . ASP   A 1 170  ? 23.769  -9.161  -4.001  1.00 95.27 170  A 1 
ATOM   1413 C  CG    . ASP   A 1 170  ? 23.630  -8.341  -2.720  1.00 91.88 170  A 1 
ATOM   1414 O  OD1   . ASP   A 1 170  ? 22.699  -7.511  -2.670  1.00 84.77 170  A 1 
ATOM   1415 O  OD2   . ASP   A 1 170  ? 24.446  -8.554  -1.800  1.00 83.60 170  A 1 
ATOM   1416 N  N     . ILE   A 1 171  ? 25.904  -6.766  -4.301  1.00 96.75 171  A 1 
ATOM   1417 C  CA    . ILE   A 1 171  ? 27.251  -6.263  -4.030  1.00 96.62 171  A 1 
ATOM   1418 C  C     . ILE   A 1 171  ? 27.443  -6.001  -2.544  1.00 96.17 171  A 1 
ATOM   1419 O  O     . ILE   A 1 171  ? 26.512  -5.610  -1.838  1.00 94.75 171  A 1 
ATOM   1420 C  CB    . ILE   A 1 171  ? 27.616  -5.022  -4.881  1.00 95.91 171  A 1 
ATOM   1421 C  CG1   . ILE   A 1 171  ? 26.889  -3.738  -4.425  1.00 91.38 171  A 1 
ATOM   1422 C  CG2   . ILE   A 1 171  ? 27.370  -5.297  -6.374  1.00 90.30 171  A 1 
ATOM   1423 C  CD1   . ILE   A 1 171  ? 27.373  -2.466  -5.133  1.00 91.08 171  A 1 
ATOM   1424 N  N     . GLU   A 1 172  ? 28.698  -6.107  -2.096  1.00 95.73 172  A 1 
ATOM   1425 C  CA    . GLU   A 1 172  ? 29.112  -5.628  -0.784  1.00 95.18 172  A 1 
ATOM   1426 C  C     . GLU   A 1 172  ? 30.137  -4.506  -0.938  1.00 95.68 172  A 1 
ATOM   1427 O  O     . GLU   A 1 172  ? 31.087  -4.590  -1.720  1.00 94.54 172  A 1 
ATOM   1428 C  CB    . GLU   A 1 172  ? 29.639  -6.775  0.091   1.00 93.06 172  A 1 
ATOM   1429 C  CG    . GLU   A 1 172  ? 28.518  -7.695  0.619   1.00 85.19 172  A 1 
ATOM   1430 C  CD    . GLU   A 1 172  ? 27.527  -6.981  1.555   1.00 83.11 172  A 1 
ATOM   1431 O  OE1   . GLU   A 1 172  ? 26.440  -7.530  1.806   1.00 74.82 172  A 1 
ATOM   1432 O  OE2   . GLU   A 1 172  ? 27.850  -5.871  2.036   1.00 74.38 172  A 1 
ATOM   1433 N  N     . CYS   A 1 173  ? 29.936  -3.434  -0.185  1.00 93.35 173  A 1 
ATOM   1434 C  CA    . CYS   A 1 173  ? 30.790  -2.255  -0.218  1.00 92.78 173  A 1 
ATOM   1435 C  C     . CYS   A 1 173  ? 31.428  -2.030  1.148   1.00 92.03 173  A 1 
ATOM   1436 O  O     . CYS   A 1 173  ? 30.733  -2.026  2.163   1.00 90.00 173  A 1 
ATOM   1437 C  CB    . CYS   A 1 173  ? 29.983  -1.027  -0.646  1.00 91.06 173  A 1 
ATOM   1438 S  SG    . CYS   A 1 173  ? 29.338  -1.239  -2.333  1.00 86.29 173  A 1 
ATOM   1439 N  N     . HIS   A 1 174  ? 32.720  -1.753  1.159   1.00 92.07 174  A 1 
ATOM   1440 C  CA    . HIS   A 1 174  ? 33.400  -1.326  2.374   1.00 91.14 174  A 1 
ATOM   1441 C  C     . HIS   A 1 174  ? 32.742  -0.064  2.949   1.00 90.16 174  A 1 
ATOM   1442 O  O     . HIS   A 1 174  ? 32.378  0.853   2.213   1.00 85.36 174  A 1 
ATOM   1443 C  CB    . HIS   A 1 174  ? 34.884  -1.094  2.076   1.00 89.48 174  A 1 
ATOM   1444 C  CG    . HIS   A 1 174  ? 35.641  -0.522  3.242   1.00 88.52 174  A 1 
ATOM   1445 N  ND1   . HIS   A 1 174  ? 35.739  0.812   3.556   1.00 73.59 174  A 1 
ATOM   1446 C  CD2   . HIS   A 1 174  ? 36.304  -1.203  4.230   1.00 75.28 174  A 1 
ATOM   1447 C  CE1   . HIS   A 1 174  ? 36.439  0.932   4.698   1.00 76.34 174  A 1 
ATOM   1448 N  NE2   . HIS   A 1 174  ? 36.801  -0.275  5.131   1.00 78.41 174  A 1 
ATOM   1449 N  N     . PHE   A 1 175  ? 32.642  0.003   4.268   1.00 85.18 175  A 1 
ATOM   1450 C  CA    . PHE   A 1 175  ? 32.195  1.214   4.948   1.00 82.67 175  A 1 
ATOM   1451 C  C     . PHE   A 1 175  ? 32.882  1.367   6.306   1.00 82.36 175  A 1 
ATOM   1452 O  O     . PHE   A 1 175  ? 33.128  0.395   7.017   1.00 78.37 175  A 1 
ATOM   1453 C  CB    . PHE   A 1 175  ? 30.667  1.236   5.069   1.00 77.84 175  A 1 
ATOM   1454 C  CG    . PHE   A 1 175  ? 30.076  0.132   5.921   1.00 76.41 175  A 1 
ATOM   1455 C  CD1   . PHE   A 1 175  ? 29.800  -1.131  5.359   1.00 69.91 175  A 1 
ATOM   1456 C  CD2   . PHE   A 1 175  ? 29.790  0.357   7.274   1.00 71.37 175  A 1 
ATOM   1457 C  CE1   . PHE   A 1 175  ? 29.251  -2.153  6.141   1.00 67.73 175  A 1 
ATOM   1458 C  CE2   . PHE   A 1 175  ? 29.240  -0.664  8.066   1.00 68.13 175  A 1 
ATOM   1459 C  CZ    . PHE   A 1 175  ? 28.972  -1.922  7.500   1.00 70.40 175  A 1 
ATOM   1460 N  N     . ASP   A 1 176  ? 33.191  2.615   6.656   1.00 78.98 176  A 1 
ATOM   1461 C  CA    . ASP   A 1 176  ? 33.819  2.996   7.927   1.00 74.48 176  A 1 
ATOM   1462 C  C     . ASP   A 1 176  ? 32.816  3.593   8.927   1.00 72.54 176  A 1 
ATOM   1463 O  O     . ASP   A 1 176  ? 33.024  3.566   10.143  1.00 64.18 176  A 1 
ATOM   1464 C  CB    . ASP   A 1 176  ? 34.958  3.984   7.625   1.00 68.95 176  A 1 
ATOM   1465 C  CG    . ASP   A 1 176  ? 34.510  5.325   7.008   1.00 61.55 176  A 1 
ATOM   1466 O  OD1   . ASP   A 1 176  ? 33.403  5.400   6.428   1.00 54.75 176  A 1 
ATOM   1467 O  OD2   . ASP   A 1 176  ? 35.259  6.309   7.156   1.00 54.81 176  A 1 
ATOM   1468 N  N     . LYS   A 1 177  ? 31.720  4.113   8.421   1.00 66.57 177  A 1 
ATOM   1469 C  CA    . LYS   A 1 177  ? 30.632  4.733   9.179   1.00 64.68 177  A 1 
ATOM   1470 C  C     . LYS   A 1 177  ? 29.331  3.972   8.938   1.00 65.39 177  A 1 
ATOM   1471 O  O     . LYS   A 1 177  ? 29.280  2.754   9.107   1.00 59.58 177  A 1 
ATOM   1472 C  CB    . LYS   A 1 177  ? 30.562  6.237   8.855   1.00 58.71 177  A 1 
ATOM   1473 C  CG    . LYS   A 1 177  ? 31.808  6.991   9.323   1.00 51.99 177  A 1 
ATOM   1474 C  CD    . LYS   A 1 177  ? 31.678  8.471   8.986   1.00 46.46 177  A 1 
ATOM   1475 C  CE    . LYS   A 1 177  ? 32.958  9.193   9.388   1.00 40.42 177  A 1 
ATOM   1476 N  NZ    . LYS   A 1 177  ? 32.957  10.596  8.933   1.00 35.21 177  A 1 
ATOM   1477 N  N     . LYS   A 1 178  ? 28.281  4.685   8.586   1.00 65.01 178  A 1 
ATOM   1478 C  CA    . LYS   A 1 178  ? 26.935  4.113   8.448   1.00 65.03 178  A 1 
ATOM   1479 C  C     . LYS   A 1 178  ? 26.584  3.713   7.017   1.00 68.53 178  A 1 
ATOM   1480 O  O     . LYS   A 1 178  ? 25.898  2.715   6.821   1.00 62.96 178  A 1 
ATOM   1481 C  CB    . LYS   A 1 178  ? 25.927  5.115   9.004   1.00 58.04 178  A 1 
ATOM   1482 C  CG    . LYS   A 1 178  ? 25.867  5.084   10.534  1.00 50.50 178  A 1 
ATOM   1483 C  CD    . LYS   A 1 178  ? 24.896  6.147   11.029  1.00 44.64 178  A 1 
ATOM   1484 C  CE    . LYS   A 1 178  ? 24.463  5.901   12.462  1.00 38.25 178  A 1 
ATOM   1485 N  NZ    . LYS   A 1 178  ? 23.354  6.790   12.850  1.00 33.58 178  A 1 
ATOM   1486 N  N     . PHE   A 1 179  ? 27.073  4.469   6.051   1.00 70.09 179  A 1 
ATOM   1487 C  CA    . PHE   A 1 179  ? 26.830  4.191   4.642   1.00 72.92 179  A 1 
ATOM   1488 C  C     . PHE   A 1 179  ? 28.121  4.267   3.833   1.00 77.25 179  A 1 
ATOM   1489 O  O     . PHE   A 1 179  ? 28.938  5.162   4.075   1.00 73.98 179  A 1 
ATOM   1490 C  CB    . PHE   A 1 179  ? 25.793  5.164   4.076   1.00 67.71 179  A 1 
ATOM   1491 C  CG    . PHE   A 1 179  ? 24.413  4.988   4.662   1.00 63.96 179  A 1 
ATOM   1492 C  CD1   . PHE   A 1 179  ? 23.667  3.830   4.380   1.00 58.77 179  A 1 
ATOM   1493 C  CD2   . PHE   A 1 179  ? 23.879  5.974   5.501   1.00 57.30 179  A 1 
ATOM   1494 C  CE1   . PHE   A 1 179  ? 22.388  3.661   4.933   1.00 52.06 179  A 1 
ATOM   1495 C  CE2   . PHE   A 1 179  ? 22.598  5.812   6.056   1.00 52.81 179  A 1 
ATOM   1496 C  CZ    . PHE   A 1 179  ? 21.854  4.651   5.774   1.00 51.97 179  A 1 
ATOM   1497 N  N     . PRO   A 1 180  ? 28.295  3.369   2.857   1.00 76.59 180  A 1 
ATOM   1498 C  CA    . PRO   A 1 180  ? 29.411  3.453   1.930   1.00 80.33 180  A 1 
ATOM   1499 C  C     . PRO   A 1 180  ? 29.276  4.690   1.034   1.00 82.15 180  A 1 
ATOM   1500 O  O     . PRO   A 1 180  ? 28.186  5.061   0.592   1.00 79.54 180  A 1 
ATOM   1501 C  CB    . PRO   A 1 180  ? 29.389  2.139   1.145   1.00 76.17 180  A 1 
ATOM   1502 C  CG    . PRO   A 1 180  ? 27.922  1.727   1.175   1.00 73.08 180  A 1 
ATOM   1503 C  CD    . PRO   A 1 180  ? 27.444  2.236   2.531   1.00 76.15 180  A 1 
ATOM   1504 N  N     . SER   A 1 181  ? 30.408  5.327   0.751   1.00 80.79 181  A 1 
ATOM   1505 C  CA    . SER   A 1 181  ? 30.514  6.453   -0.173  1.00 82.52 181  A 1 
ATOM   1506 C  C     . SER   A 1 181  ? 31.354  6.045   -1.374  1.00 84.74 181  A 1 
ATOM   1507 O  O     . SER   A 1 181  ? 32.499  5.629   -1.211  1.00 82.02 181  A 1 
ATOM   1508 C  CB    . SER   A 1 181  ? 31.137  7.655   0.535   1.00 77.58 181  A 1 
ATOM   1509 O  OG    . SER   A 1 181  ? 31.433  8.685   -0.393  1.00 69.53 181  A 1 
ATOM   1510 N  N     . VAL   A 1 182  ? 30.826  6.247   -2.576  1.00 84.41 182  A 1 
ATOM   1511 C  CA    . VAL   A 1 182  ? 31.528  5.933   -3.833  1.00 85.00 182  A 1 
ATOM   1512 C  C     . VAL   A 1 182  ? 32.903  6.603   -3.954  1.00 86.36 182  A 1 
ATOM   1513 O  O     . VAL   A 1 182  ? 33.758  6.110   -4.677  1.00 84.79 182  A 1 
ATOM   1514 C  CB    . VAL   A 1 182  ? 30.681  6.300   -5.068  1.00 82.61 182  A 1 
ATOM   1515 C  CG1   . VAL   A 1 182  ? 29.427  5.436   -5.148  1.00 73.31 182  A 1 
ATOM   1516 C  CG2   . VAL   A 1 182  ? 30.261  7.777   -5.088  1.00 76.79 182  A 1 
ATOM   1517 N  N     . PHE   A 1 183  ? 33.139  7.701   -3.232  1.00 83.75 183  A 1 
ATOM   1518 C  CA    . PHE   A 1 183  ? 34.408  8.434   -3.287  1.00 85.29 183  A 1 
ATOM   1519 C  C     . PHE   A 1 183  ? 35.526  7.803   -2.447  1.00 86.83 183  A 1 
ATOM   1520 O  O     . PHE   A 1 183  ? 36.696  7.989   -2.770  1.00 84.38 183  A 1 
ATOM   1521 C  CB    . PHE   A 1 183  ? 34.168  9.879   -2.844  1.00 83.81 183  A 1 
ATOM   1522 C  CG    . PHE   A 1 183  ? 33.190  10.626  -3.721  1.00 82.37 183  A 1 
ATOM   1523 C  CD1   . PHE   A 1 183  ? 33.577  11.044  -5.006  1.00 75.92 183  A 1 
ATOM   1524 C  CD2   . PHE   A 1 183  ? 31.881  10.886  -3.272  1.00 78.09 183  A 1 
ATOM   1525 C  CE1   . PHE   A 1 183  ? 32.668  11.718  -5.835  1.00 73.33 183  A 1 
ATOM   1526 C  CE2   . PHE   A 1 183  ? 30.968  11.559  -4.099  1.00 72.92 183  A 1 
ATOM   1527 C  CZ    . PHE   A 1 183  ? 31.363  11.974  -5.383  1.00 76.80 183  A 1 
ATOM   1528 N  N     . ILE   A 1 184  ? 35.185  7.095   -1.374  1.00 86.97 184  A 1 
ATOM   1529 C  CA    . ILE   A 1 184  ? 36.157  6.593   -0.386  1.00 87.51 184  A 1 
ATOM   1530 C  C     . ILE   A 1 184  ? 36.056  5.091   -0.132  1.00 89.39 184  A 1 
ATOM   1531 O  O     . ILE   A 1 184  ? 37.046  4.490   0.272   1.00 86.18 184  A 1 
ATOM   1532 C  CB    . ILE   A 1 184  ? 36.061  7.374   0.941   1.00 83.93 184  A 1 
ATOM   1533 C  CG1   . ILE   A 1 184  ? 34.615  7.450   1.481   1.00 76.36 184  A 1 
ATOM   1534 C  CG2   . ILE   A 1 184  ? 36.680  8.776   0.765   1.00 73.46 184  A 1 
ATOM   1535 C  CD1   . ILE   A 1 184  ? 34.500  8.007   2.901   1.00 68.73 184  A 1 
ATOM   1536 N  N     . ASN   A 1 185  ? 34.901  4.490   -0.365  1.00 91.95 185  A 1 
ATOM   1537 C  CA    . ASN   A 1 185  ? 34.674  3.083   -0.049  1.00 93.05 185  A 1 
ATOM   1538 C  C     . ASN   A 1 185  ? 34.704  2.234   -1.329  1.00 94.39 185  A 1 
ATOM   1539 O  O     . ASN   A 1 185  ? 33.848  2.431   -2.195  1.00 93.54 185  A 1 
ATOM   1540 C  CB    . ASN   A 1 185  ? 33.354  2.947   0.715   1.00 91.41 185  A 1 
ATOM   1541 C  CG    . ASN   A 1 185  ? 33.352  3.727   2.022   1.00 89.67 185  A 1 
ATOM   1542 O  OD1   . ASN   A 1 185  ? 32.634  4.688   2.202   1.00 79.75 185  A 1 
ATOM   1543 N  ND2   . ASN   A 1 185  ? 34.180  3.344   2.969   1.00 80.49 185  A 1 
ATOM   1544 N  N     . PRO   A 1 186  ? 35.655  1.311   -1.471  1.00 95.26 186  A 1 
ATOM   1545 C  CA    . PRO   A 1 186  ? 35.674  0.383   -2.594  1.00 95.90 186  A 1 
ATOM   1546 C  C     . PRO   A 1 186  ? 34.537  -0.641  -2.503  1.00 96.37 186  A 1 
ATOM   1547 O  O     . PRO   A 1 186  ? 34.001  -0.916  -1.426  1.00 94.95 186  A 1 
ATOM   1548 C  CB    . PRO   A 1 186  ? 37.055  -0.276  -2.548  1.00 94.63 186  A 1 
ATOM   1549 C  CG    . PRO   A 1 186  ? 37.410  -0.241  -1.063  1.00 92.11 186  A 1 
ATOM   1550 C  CD    . PRO   A 1 186  ? 36.776  1.062   -0.580  1.00 94.81 186  A 1 
ATOM   1551 N  N     . ILE   A 1 187  ? 34.203  -1.232  -3.643  1.00 96.93 187  A 1 
ATOM   1552 C  CA    . ILE   A 1 187  ? 33.413  -2.464  -3.676  1.00 97.38 187  A 1 
ATOM   1553 C  C     . ILE   A 1 187  ? 34.341  -3.607  -3.262  1.00 97.50 187  A 1 
ATOM   1554 O  O     . ILE   A 1 187  ? 35.417  -3.764  -3.842  1.00 96.89 187  A 1 
ATOM   1555 C  CB    . ILE   A 1 187  ? 32.782  -2.692  -5.067  1.00 97.18 187  A 1 
ATOM   1556 C  CG1   . ILE   A 1 187  ? 31.847  -1.517  -5.434  1.00 95.36 187  A 1 
ATOM   1557 C  CG2   . ILE   A 1 187  ? 32.021  -4.027  -5.086  1.00 95.37 187  A 1 
ATOM   1558 C  CD1   . ILE   A 1 187  ? 31.228  -1.608  -6.835  1.00 94.10 187  A 1 
ATOM   1559 N  N     . SER   A 1 188  ? 33.949  -4.378  -2.264  1.00 97.22 188  A 1 
ATOM   1560 C  CA    . SER   A 1 188  ? 34.716  -5.535  -1.801  1.00 97.28 188  A 1 
ATOM   1561 C  C     . SER   A 1 188  ? 34.340  -6.807  -2.552  1.00 97.56 188  A 1 
ATOM   1562 O  O     . SER   A 1 188  ? 35.219  -7.595  -2.895  1.00 96.82 188  A 1 
ATOM   1563 C  CB    . SER   A 1 188  ? 34.542  -5.724  -0.294  1.00 96.55 188  A 1 
ATOM   1564 O  OG    . SER   A 1 188  ? 33.198  -5.981  0.049   1.00 93.94 188  A 1 
ATOM   1565 N  N     . HIS   A 1 189  ? 33.060  -6.980  -2.841  1.00 97.52 189  A 1 
ATOM   1566 C  CA    . HIS   A 1 189  ? 32.524  -8.168  -3.494  1.00 97.79 189  A 1 
ATOM   1567 C  C     . HIS   A 1 189  ? 31.432  -7.800  -4.499  1.00 97.71 189  A 1 
ATOM   1568 O  O     . HIS   A 1 189  ? 30.622  -6.904  -4.262  1.00 96.69 189  A 1 
ATOM   1569 C  CB    . HIS   A 1 189  ? 31.960  -9.144  -2.449  1.00 97.45 189  A 1 
ATOM   1570 C  CG    . HIS   A 1 189  ? 32.939  -9.562  -1.391  1.00 97.58 189  A 1 
ATOM   1571 N  ND1   . HIS   A 1 189  ? 33.339  -8.800  -0.310  1.00 91.55 189  A 1 
ATOM   1572 C  CD2   . HIS   A 1 189  ? 33.613  -10.753 -1.306  1.00 91.82 189  A 1 
ATOM   1573 C  CE1   . HIS   A 1 189  ? 34.233  -9.512  0.389   1.00 92.10 189  A 1 
ATOM   1574 N  NE2   . HIS   A 1 189  ? 34.424  -10.705 -0.175  1.00 93.34 189  A 1 
ATOM   1575 N  N     . THR   A 1 190  ? 31.380  -8.541  -5.594  1.00 98.16 190  A 1 
ATOM   1576 C  CA    . THR   A 1 190  ? 30.210  -8.581  -6.478  1.00 98.15 190  A 1 
ATOM   1577 C  C     . THR   A 1 190  ? 29.850  -10.029 -6.750  1.00 98.14 190  A 1 
ATOM   1578 O  O     . THR   A 1 190  ? 30.686  -10.784 -7.251  1.00 97.35 190  A 1 
ATOM   1579 C  CB    . THR   A 1 190  ? 30.421  -7.846  -7.807  1.00 97.38 190  A 1 
ATOM   1580 O  OG1   . THR   A 1 190  ? 31.521  -8.368  -8.511  1.00 80.58 190  A 1 
ATOM   1581 C  CG2   . THR   A 1 190  ? 30.649  -6.354  -7.624  1.00 85.98 190  A 1 
ATOM   1582 N  N     . SER   A 1 191  ? 28.634  -10.414 -6.442  1.00 98.14 191  A 1 
ATOM   1583 C  CA    . SER   A 1 191  ? 28.135  -11.771 -6.639  1.00 98.07 191  A 1 
ATOM   1584 C  C     . SER   A 1 191  ? 27.064  -11.816 -7.718  1.00 98.21 191  A 1 
ATOM   1585 O  O     . SER   A 1 191  ? 26.213  -10.929 -7.814  1.00 97.50 191  A 1 
ATOM   1586 C  CB    . SER   A 1 191  ? 27.600  -12.344 -5.334  1.00 97.26 191  A 1 
ATOM   1587 O  OG    . SER   A 1 191  ? 28.676  -12.638 -4.469  1.00 92.93 191  A 1 
ATOM   1588 N  N     . TYR   A 1 192  ? 27.092  -12.879 -8.512  1.00 98.25 192  A 1 
ATOM   1589 C  CA    . TYR   A 1 192  ? 26.177  -13.072 -9.624  1.00 98.23 192  A 1 
ATOM   1590 C  C     . TYR   A 1 192  ? 25.611  -14.490 -9.629  1.00 98.07 192  A 1 
ATOM   1591 O  O     . TYR   A 1 192  ? 26.344  -15.475 -9.529  1.00 97.15 192  A 1 
ATOM   1592 C  CB    . TYR   A 1 192  ? 26.890  -12.776 -10.945 1.00 98.00 192  A 1 
ATOM   1593 C  CG    . TYR   A 1 192  ? 27.487  -11.387 -11.042 1.00 98.18 192  A 1 
ATOM   1594 C  CD1   . TYR   A 1 192  ? 26.728  -10.313 -11.546 1.00 96.61 192  A 1 
ATOM   1595 C  CD2   . TYR   A 1 192  ? 28.816  -11.154 -10.623 1.00 96.80 192  A 1 
ATOM   1596 C  CE1   . TYR   A 1 192  ? 27.282  -9.027  -11.643 1.00 95.91 192  A 1 
ATOM   1597 C  CE2   . TYR   A 1 192  ? 29.380  -9.869  -10.715 1.00 96.00 192  A 1 
ATOM   1598 C  CZ    . TYR   A 1 192  ? 28.610  -8.808  -11.230 1.00 97.13 192  A 1 
ATOM   1599 O  OH    . TYR   A 1 192  ? 29.164  -7.555  -11.329 1.00 96.09 192  A 1 
ATOM   1600 N  N     . CYS   A 1 193  ? 24.307  -14.584 -9.824  1.00 97.92 193  A 1 
ATOM   1601 C  CA    . CYS   A 1 193  ? 23.630  -15.786 -10.277 1.00 97.69 193  A 1 
ATOM   1602 C  C     . CYS   A 1 193  ? 23.244  -15.569 -11.743 1.00 97.68 193  A 1 
ATOM   1603 O  O     . CYS   A 1 193  ? 22.275  -14.870 -12.054 1.00 96.69 193  A 1 
ATOM   1604 C  CB    . CYS   A 1 193  ? 22.443  -16.082 -9.353  1.00 96.98 193  A 1 
ATOM   1605 S  SG    . CYS   A 1 193  ? 21.502  -17.503 -9.977  1.00 94.71 193  A 1 
ATOM   1606 N  N     . TYR   A 1 194  ? 24.036  -16.145 -12.628 1.00 97.38 194  A 1 
ATOM   1607 C  CA    . TYR   A 1 194  ? 23.874  -16.053 -14.075 1.00 96.96 194  A 1 
ATOM   1608 C  C     . TYR   A 1 194  ? 23.084  -17.257 -14.586 1.00 97.03 194  A 1 
ATOM   1609 O  O     . TYR   A 1 194  ? 23.429  -18.396 -14.279 1.00 95.54 194  A 1 
ATOM   1610 C  CB    . TYR   A 1 194  ? 25.271  -15.965 -14.706 1.00 94.98 194  A 1 
ATOM   1611 C  CG    . TYR   A 1 194  ? 25.298  -15.979 -16.214 1.00 93.35 194  A 1 
ATOM   1612 C  CD1   . TYR   A 1 194  ? 25.228  -17.195 -16.925 1.00 86.26 194  A 1 
ATOM   1613 C  CD2   . TYR   A 1 194  ? 25.416  -14.772 -16.928 1.00 84.83 194  A 1 
ATOM   1614 C  CE1   . TYR   A 1 194  ? 25.249  -17.200 -18.332 1.00 79.63 194  A 1 
ATOM   1615 C  CE2   . TYR   A 1 194  ? 25.441  -14.765 -18.331 1.00 78.21 194  A 1 
ATOM   1616 C  CZ    . TYR   A 1 194  ? 25.351  -15.982 -19.032 1.00 79.43 194  A 1 
ATOM   1617 O  OH    . TYR   A 1 194  ? 25.361  -15.976 -20.405 1.00 77.36 194  A 1 
ATOM   1618 N  N     . ILE   A 1 195  ? 22.050  -17.015 -15.379 1.00 97.14 195  A 1 
ATOM   1619 C  CA    . ILE   A 1 195  ? 21.291  -18.068 -16.062 1.00 96.90 195  A 1 
ATOM   1620 C  C     . ILE   A 1 195  ? 21.205  -17.705 -17.544 1.00 96.87 195  A 1 
ATOM   1621 O  O     . ILE   A 1 195  ? 20.653  -16.663 -17.903 1.00 95.68 195  A 1 
ATOM   1622 C  CB    . ILE   A 1 195  ? 19.896  -18.285 -15.432 1.00 96.13 195  A 1 
ATOM   1623 C  CG1   . ILE   A 1 195  ? 20.009  -18.560 -13.911 1.00 93.85 195  A 1 
ATOM   1624 C  CG2   . ILE   A 1 195  ? 19.176  -19.444 -16.146 1.00 94.11 195  A 1 
ATOM   1625 C  CD1   . ILE   A 1 195  ? 18.665  -18.711 -13.191 1.00 88.47 195  A 1 
ATOM   1626 N  N     . ASP   A 1 196  ? 21.759  -18.552 -18.393 1.00 96.34 196  A 1 
ATOM   1627 C  CA    . ASP   A 1 196  ? 21.715  -18.350 -19.840 1.00 95.66 196  A 1 
ATOM   1628 C  C     . ASP   A 1 196  ? 20.457  -18.966 -20.485 1.00 96.03 196  A 1 
ATOM   1629 O  O     . ASP   A 1 196  ? 19.614  -19.586 -19.832 1.00 94.07 196  A 1 
ATOM   1630 C  CB    . ASP   A 1 196  ? 23.040  -18.817 -20.478 1.00 93.02 196  A 1 
ATOM   1631 C  CG    . ASP   A 1 196  ? 23.242  -20.333 -20.564 1.00 89.28 196  A 1 
ATOM   1632 O  OD1   . ASP   A 1 196  ? 22.275  -21.093 -20.349 1.00 83.14 196  A 1 
ATOM   1633 O  OD2   . ASP   A 1 196  ? 24.358  -20.745 -20.924 1.00 83.95 196  A 1 
ATOM   1634 N  N     . LEU   A 1 197  ? 20.322  -18.792 -21.795 1.00 95.79 197  A 1 
ATOM   1635 C  CA    . LEU   A 1 197  ? 19.198  -19.331 -22.567 1.00 95.43 197  A 1 
ATOM   1636 C  C     . LEU   A 1 197  ? 19.189  -20.867 -22.651 1.00 95.13 197  A 1 
ATOM   1637 O  O     . LEU   A 1 197  ? 18.156  -21.441 -22.987 1.00 91.97 197  A 1 
ATOM   1638 C  CB    . LEU   A 1 197  ? 19.210  -18.727 -23.984 1.00 94.63 197  A 1 
ATOM   1639 C  CG    . LEU   A 1 197  ? 18.942  -17.212 -24.044 1.00 93.80 197  A 1 
ATOM   1640 C  CD1   . LEU   A 1 197  ? 19.057  -16.729 -25.490 1.00 90.82 197  A 1 
ATOM   1641 C  CD2   . LEU   A 1 197  ? 17.544  -16.858 -23.536 1.00 90.47 197  A 1 
ATOM   1642 N  N     . SER   A 1 198  ? 20.302  -21.532 -22.354 1.00 95.04 198  A 1 
ATOM   1643 C  CA    . SER   A 1 198  ? 20.350  -22.996 -22.265 1.00 94.44 198  A 1 
ATOM   1644 C  C     . SER   A 1 198  ? 19.831  -23.525 -20.924 1.00 94.48 198  A 1 
ATOM   1645 O  O     . SER   A 1 198  ? 19.626  -24.724 -20.763 1.00 90.69 198  A 1 
ATOM   1646 C  CB    . SER   A 1 198  ? 21.767  -23.502 -22.558 1.00 92.79 198  A 1 
ATOM   1647 O  OG    . SER   A 1 198  ? 22.630  -23.389 -21.452 1.00 84.84 198  A 1 
ATOM   1648 N  N     . GLY   A 1 199  ? 19.590  -22.618 -19.964 1.00 92.70 199  A 1 
ATOM   1649 C  CA    . GLY   A 1 199  ? 19.217  -22.950 -18.595 1.00 92.54 199  A 1 
ATOM   1650 C  C     . GLY   A 1 199  ? 20.413  -23.245 -17.687 1.00 93.98 199  A 1 
ATOM   1651 O  O     . GLY   A 1 199  ? 20.219  -23.591 -16.519 1.00 90.93 199  A 1 
ATOM   1652 N  N     . LYS   A 1 200  ? 21.635  -23.091 -18.188 1.00 94.28 200  A 1 
ATOM   1653 C  CA    . LYS   A 1 200  ? 22.837  -23.255 -17.378 1.00 94.87 200  A 1 
ATOM   1654 C  C     . LYS   A 1 200  ? 22.898  -22.152 -16.326 1.00 95.97 200  A 1 
ATOM   1655 O  O     . LYS   A 1 200  ? 22.893  -20.969 -16.662 1.00 94.43 200  A 1 
ATOM   1656 C  CB    . LYS   A 1 200  ? 24.081  -23.274 -18.272 1.00 93.11 200  A 1 
ATOM   1657 C  CG    . LYS   A 1 200  ? 25.345  -23.633 -17.474 1.00 85.88 200  A 1 
ATOM   1658 C  CD    . LYS   A 1 200  ? 26.577  -23.657 -18.385 1.00 80.44 200  A 1 
ATOM   1659 C  CE    . LYS   A 1 200  ? 27.801  -24.043 -17.554 1.00 70.49 200  A 1 
ATOM   1660 N  NZ    . LYS   A 1 200  ? 29.047  -24.076 -18.348 1.00 63.61 200  A 1 
ATOM   1661 N  N     . ARG   A 1 201  ? 22.995  -22.559 -15.067 1.00 96.05 201  A 1 
ATOM   1662 C  CA    . ARG   A 1 201  ? 23.141  -21.660 -13.923 1.00 96.40 201  A 1 
ATOM   1663 C  C     . ARG   A 1 201  ? 24.589  -21.637 -13.464 1.00 96.61 201  A 1 
ATOM   1664 O  O     . ARG   A 1 201  ? 25.128  -22.683 -13.113 1.00 94.86 201  A 1 
ATOM   1665 C  CB    . ARG   A 1 201  ? 22.173  -22.091 -12.814 1.00 94.94 201  A 1 
ATOM   1666 C  CG    . ARG   A 1 201  ? 22.160  -21.140 -11.609 1.00 93.11 201  A 1 
ATOM   1667 C  CD    . ARG   A 1 201  ? 21.077  -21.592 -10.619 1.00 92.35 201  A 1 
ATOM   1668 N  NE    . ARG   A 1 201  ? 20.962  -20.711 -9.450  1.00 89.77 201  A 1 
ATOM   1669 C  CZ    . ARG   A 1 201  ? 21.401  -20.943 -8.217  1.00 90.76 201  A 1 
ATOM   1670 N  NH1   . ARG   A 1 201  ? 22.084  -22.003 -7.905  1.00 82.74 201  A 1 
ATOM   1671 N  NH2   . ARG   A 1 201  ? 21.144  -20.101 -7.265  1.00 84.38 201  A 1 
ATOM   1672 N  N     . LEU   A 1 202  ? 25.187  -20.453 -13.437 1.00 96.93 202  A 1 
ATOM   1673 C  CA    . LEU   A 1 202  ? 26.522  -20.202 -12.902 1.00 96.99 202  A 1 
ATOM   1674 C  C     . LEU   A 1 202  ? 26.412  -19.300 -11.676 1.00 97.49 202  A 1 
ATOM   1675 O  O     . LEU   A 1 202  ? 25.655  -18.331 -11.679 1.00 96.43 202  A 1 
ATOM   1676 C  CB    . LEU   A 1 202  ? 27.415  -19.572 -13.983 1.00 95.82 202  A 1 
ATOM   1677 C  CG    . LEU   A 1 202  ? 27.674  -20.472 -15.207 1.00 93.32 202  A 1 
ATOM   1678 C  CD1   . LEU   A 1 202  ? 28.441  -19.691 -16.274 1.00 88.31 202  A 1 
ATOM   1679 C  CD2   . LEU   A 1 202  ? 28.492  -21.710 -14.828 1.00 88.60 202  A 1 
ATOM   1680 N  N     . LEU   A 1 203  ? 27.176  -19.631 -10.634 1.00 97.48 203  A 1 
ATOM   1681 C  CA    . LEU   A 1 203  ? 27.322  -18.810 -9.439  1.00 97.54 203  A 1 
ATOM   1682 C  C     . LEU   A 1 203  ? 28.778  -18.397 -9.336  1.00 97.65 203  A 1 
ATOM   1683 O  O     . LEU   A 1 203  ? 29.649  -19.263 -9.311  1.00 96.17 203  A 1 
ATOM   1684 C  CB    . LEU   A 1 203  ? 26.891  -19.588 -8.187  1.00 96.60 203  A 1 
ATOM   1685 C  CG    . LEU   A 1 203  ? 25.425  -20.051 -8.180  1.00 94.54 203  A 1 
ATOM   1686 C  CD1   . LEU   A 1 203  ? 25.126  -20.800 -6.881  1.00 90.41 203  A 1 
ATOM   1687 C  CD2   . LEU   A 1 203  ? 24.455  -18.874 -8.286  1.00 90.41 203  A 1 
ATOM   1688 N  N     . PHE   A 1 204  ? 29.042  -17.108 -9.268  1.00 98.14 204  A 1 
ATOM   1689 C  CA    . PHE   A 1 204  ? 30.401  -16.617 -9.099  1.00 98.20 204  A 1 
ATOM   1690 C  C     . PHE   A 1 204  ? 30.429  -15.310 -8.318  1.00 98.36 204  A 1 
ATOM   1691 O  O     . PHE   A 1 204  ? 29.520  -14.480 -8.417  1.00 97.74 204  A 1 
ATOM   1692 C  CB    . PHE   A 1 204  ? 31.110  -16.501 -10.460 1.00 97.58 204  A 1 
ATOM   1693 C  CG    . PHE   A 1 204  ? 30.418  -15.608 -11.467 1.00 97.60 204  A 1 
ATOM   1694 C  CD1   . PHE   A 1 204  ? 29.411  -16.127 -12.307 1.00 95.43 204  A 1 
ATOM   1695 C  CD2   . PHE   A 1 204  ? 30.782  -14.256 -11.585 1.00 95.17 204  A 1 
ATOM   1696 C  CE1   . PHE   A 1 204  ? 28.780  -15.302 -13.249 1.00 94.00 204  A 1 
ATOM   1697 C  CE2   . PHE   A 1 204  ? 30.151  -13.427 -12.528 1.00 93.72 204  A 1 
ATOM   1698 C  CZ    . PHE   A 1 204  ? 29.146  -13.952 -13.362 1.00 94.89 204  A 1 
ATOM   1699 N  N     . THR   A 1 205  ? 31.495  -15.140 -7.543  1.00 98.26 205  A 1 
ATOM   1700 C  CA    . THR   A 1 205  ? 31.767  -13.934 -6.766  1.00 98.31 205  A 1 
ATOM   1701 C  C     . THR   A 1 205  ? 33.145  -13.410 -7.119  1.00 98.36 205  A 1 
ATOM   1702 O  O     . THR   A 1 205  ? 34.131  -14.144 -7.072  1.00 97.46 205  A 1 
ATOM   1703 C  CB    . THR   A 1 205  ? 31.651  -14.196 -5.262  1.00 97.76 205  A 1 
ATOM   1704 O  OG1   . THR   A 1 205  ? 30.354  -14.657 -4.970  1.00 92.24 205  A 1 
ATOM   1705 C  CG2   . THR   A 1 205  ? 31.874  -12.942 -4.426  1.00 93.01 205  A 1 
ATOM   1706 N  N     . LEU   A 1 206  ? 33.203  -12.134 -7.458  1.00 98.42 206  A 1 
ATOM   1707 C  CA    . LEU   A 1 206  ? 34.443  -11.401 -7.640  1.00 98.38 206  A 1 
ATOM   1708 C  C     . LEU   A 1 206  ? 34.799  -10.734 -6.318  1.00 98.45 206  A 1 
ATOM   1709 O  O     . LEU   A 1 206  ? 33.967  -10.032 -5.738  1.00 97.67 206  A 1 
ATOM   1710 C  CB    . LEU   A 1 206  ? 34.271  -10.373 -8.766  1.00 97.79 206  A 1 
ATOM   1711 C  CG    . LEU   A 1 206  ? 33.854  -10.991 -10.109 1.00 94.97 206  A 1 
ATOM   1712 C  CD1   . LEU   A 1 206  ? 33.409  -9.897  -11.068 1.00 86.70 206  A 1 
ATOM   1713 C  CD2   . LEU   A 1 206  ? 35.006  -11.754 -10.757 1.00 86.85 206  A 1 
ATOM   1714 N  N     . ILE   A 1 207  ? 36.031  -10.954 -5.865  1.00 98.38 207  A 1 
ATOM   1715 C  CA    . ILE   A 1 207  ? 36.574  -10.401 -4.624  1.00 98.38 207  A 1 
ATOM   1716 C  C     . ILE   A 1 207  ? 37.629  -9.362  -4.994  1.00 98.31 207  A 1 
ATOM   1717 O  O     . ILE   A 1 207  ? 38.529  -9.651  -5.782  1.00 97.48 207  A 1 
ATOM   1718 C  CB    . ILE   A 1 207  ? 37.143  -11.517 -3.718  1.00 98.08 207  A 1 
ATOM   1719 C  CG1   . ILE   A 1 207  ? 36.092  -12.625 -3.462  1.00 96.84 207  A 1 
ATOM   1720 C  CG2   . ILE   A 1 207  ? 37.652  -10.917 -2.399  1.00 96.91 207  A 1 
ATOM   1721 C  CD1   . ILE   A 1 207  ? 36.602  -13.809 -2.632  1.00 95.12 207  A 1 
ATOM   1722 N  N     . ASN   A 1 208  ? 37.530  -8.168  -4.428  1.00 98.27 208  A 1 
ATOM   1723 C  CA    . ASN   A 1 208  ? 38.524  -7.120  -4.622  1.00 98.19 208  A 1 
ATOM   1724 C  C     . ASN   A 1 208  ? 39.835  -7.490  -3.910  1.00 98.03 208  A 1 
ATOM   1725 O  O     . ASN   A 1 208  ? 39.901  -7.482  -2.680  1.00 96.86 208  A 1 
ATOM   1726 C  CB    . ASN   A 1 208  ? 37.939  -5.787  -4.133  1.00 97.74 208  A 1 
ATOM   1727 C  CG    . ASN   A 1 208  ? 38.871  -4.610  -4.364  1.00 97.65 208  A 1 
ATOM   1728 O  OD1   . ASN   A 1 208  ? 39.979  -4.731  -4.846  1.00 92.50 208  A 1 
ATOM   1729 N  ND2   . ASN   A 1 208  ? 38.427  -3.423  -4.017  1.00 91.30 208  A 1 
ATOM   1730 N  N     . GLU   A 1 209  ? 40.871  -7.787  -4.685  1.00 98.02 209  A 1 
ATOM   1731 C  CA    . GLU   A 1 209  ? 42.180  -8.171  -4.149  1.00 97.59 209  A 1 
ATOM   1732 C  C     . GLU   A 1 209  ? 42.941  -7.005  -3.508  1.00 97.62 209  A 1 
ATOM   1733 O  O     . GLU   A 1 209  ? 43.804  -7.223  -2.672  1.00 95.92 209  A 1 
ATOM   1734 C  CB    . GLU   A 1 209  ? 43.024  -8.869  -5.228  1.00 95.47 209  A 1 
ATOM   1735 C  CG    . GLU   A 1 209  ? 43.537  -7.955  -6.353  1.00 92.87 209  A 1 
ATOM   1736 C  CD    . GLU   A 1 209  ? 44.481  -8.700  -7.324  1.00 94.90 209  A 1 
ATOM   1737 O  OE1   . GLU   A 1 209  ? 45.405  -8.069  -7.887  1.00 90.17 209  A 1 
ATOM   1738 O  OE2   . GLU   A 1 209  ? 44.346  -9.928  -7.508  1.00 91.66 209  A 1 
ATOM   1739 N  N     . GLU   A 1 210  ? 42.610  -5.766  -3.842  1.00 97.64 210  A 1 
ATOM   1740 C  CA    . GLU   A 1 210  ? 43.286  -4.564  -3.329  1.00 97.25 210  A 1 
ATOM   1741 C  C     . GLU   A 1 210  ? 43.033  -4.332  -1.829  1.00 97.19 210  A 1 
ATOM   1742 O  O     . GLU   A 1 210  ? 43.730  -3.548  -1.192  1.00 95.11 210  A 1 
ATOM   1743 C  CB    . GLU   A 1 210  ? 42.840  -3.333  -4.136  1.00 96.36 210  A 1 
ATOM   1744 C  CG    . GLU   A 1 210  ? 43.172  -3.441  -5.633  1.00 94.98 210  A 1 
ATOM   1745 C  CD    . GLU   A 1 210  ? 42.615  -2.287  -6.481  1.00 94.81 210  A 1 
ATOM   1746 O  OE1   . GLU   A 1 210  ? 42.956  -2.239  -7.685  1.00 87.90 210  A 1 
ATOM   1747 O  OE2   . GLU   A 1 210  ? 41.814  -1.473  -5.971  1.00 89.29 210  A 1 
ATOM   1748 N  N     . MET   A 1 211  ? 42.070  -5.032  -1.260  1.00 97.26 211  A 1 
ATOM   1749 C  CA    . MET   A 1 211  ? 41.767  -5.013  0.171   1.00 97.05 211  A 1 
ATOM   1750 C  C     . MET   A 1 211  ? 42.484  -6.123  0.954   1.00 97.13 211  A 1 
ATOM   1751 O  O     . MET   A 1 211  ? 42.331  -6.204  2.173   1.00 94.71 211  A 1 
ATOM   1752 C  CB    . MET   A 1 211  ? 40.250  -5.105  0.369   1.00 95.87 211  A 1 
ATOM   1753 C  CG    . MET   A 1 211  ? 39.494  -3.922  -0.255  1.00 93.71 211  A 1 
ATOM   1754 S  SD    . MET   A 1 211  ? 37.691  -3.973  -0.030  1.00 93.29 211  A 1 
ATOM   1755 C  CE    . MET   A 1 211  ? 37.562  -3.914  1.775   1.00 85.66 211  A 1 
ATOM   1756 N  N     . LEU   A 1 212  ? 43.248  -6.973  0.271   1.00 97.44 212  A 1 
ATOM   1757 C  CA    . LEU   A 1 212  ? 43.987  -8.091  0.851   1.00 97.33 212  A 1 
ATOM   1758 C  C     . LEU   A 1 212  ? 45.497  -7.883  0.693   1.00 97.32 212  A 1 
ATOM   1759 O  O     . LEU   A 1 212  ? 45.963  -7.148  -0.178  1.00 95.44 212  A 1 
ATOM   1760 C  CB    . LEU   A 1 212  ? 43.528  -9.405  0.192   1.00 96.62 212  A 1 
ATOM   1761 C  CG    . LEU   A 1 212  ? 42.061  -9.783  0.459   1.00 96.02 212  A 1 
ATOM   1762 C  CD1   . LEU   A 1 212  ? 41.692  -11.020 -0.363  1.00 93.19 212  A 1 
ATOM   1763 C  CD2   . LEU   A 1 212  ? 41.813  -10.105 1.936   1.00 92.75 212  A 1 
ATOM   1764 N  N     . THR   A 1 213  ? 46.273  -8.562  1.522   1.00 97.43 213  A 1 
ATOM   1765 C  CA    . THR   A 1 213  ? 47.728  -8.629  1.357   1.00 97.29 213  A 1 
ATOM   1766 C  C     . THR   A 1 213  ? 48.097  -9.613  0.248   1.00 97.45 213  A 1 
ATOM   1767 O  O     . THR   A 1 213  ? 47.380  -10.580 -0.007  1.00 96.06 213  A 1 
ATOM   1768 C  CB    . THR   A 1 213  ? 48.441  -8.998  2.660   1.00 96.47 213  A 1 
ATOM   1769 O  OG1   . THR   A 1 213  ? 48.086  -10.282 3.079   1.00 90.33 213  A 1 
ATOM   1770 C  CG2   . THR   A 1 213  ? 48.139  -8.027  3.803   1.00 88.55 213  A 1 
ATOM   1771 N  N     . GLU   A 1 214  ? 49.265  -9.421  -0.371  1.00 97.24 214  A 1 
ATOM   1772 C  CA    . GLU   A 1 214  ? 49.731  -10.330 -1.428  1.00 97.01 214  A 1 
ATOM   1773 C  C     . GLU   A 1 214  ? 49.869  -11.781 -0.932  1.00 97.19 214  A 1 
ATOM   1774 O  O     . GLU   A 1 214  ? 49.656  -12.733 -1.676  1.00 95.67 214  A 1 
ATOM   1775 C  CB    . GLU   A 1 214  ? 51.060  -9.800  -1.991  1.00 95.74 214  A 1 
ATOM   1776 C  CG    . GLU   A 1 214  ? 51.393  -10.323 -3.401  1.00 84.47 214  A 1 
ATOM   1777 C  CD    . GLU   A 1 214  ? 50.381  -9.886  -4.484  1.00 81.98 214  A 1 
ATOM   1778 O  OE1   . GLU   A 1 214  ? 50.438  -10.429 -5.609  1.00 74.52 214  A 1 
ATOM   1779 O  OE2   . GLU   A 1 214  ? 49.528  -9.025  -4.212  1.00 75.16 214  A 1 
ATOM   1780 N  N     . GLN   A 1 215  ? 50.180  -11.944 0.349   1.00 97.49 215  A 1 
ATOM   1781 C  CA    . GLN   A 1 215  ? 50.251  -13.256 0.992   1.00 97.34 215  A 1 
ATOM   1782 C  C     . GLN   A 1 215  ? 48.867  -13.914 1.110   1.00 97.51 215  A 1 
ATOM   1783 O  O     . GLN   A 1 215  ? 48.727  -15.099 0.819   1.00 95.85 215  A 1 
ATOM   1784 C  CB    . GLN   A 1 215  ? 50.923  -13.097 2.365   1.00 96.41 215  A 1 
ATOM   1785 C  CG    . GLN   A 1 215  ? 52.102  -14.060 2.529   1.00 84.50 215  A 1 
ATOM   1786 C  CD    . GLN   A 1 215  ? 52.972  -13.756 3.751   1.00 78.03 215  A 1 
ATOM   1787 O  OE1   . GLN   A 1 215  ? 52.765  -12.829 4.510   1.00 69.33 215  A 1 
ATOM   1788 N  NE2   . GLN   A 1 215  ? 54.007  -14.531 3.973   1.00 66.34 215  A 1 
ATOM   1789 N  N     . GLU   A 1 216  ? 47.849  -13.136 1.460   1.00 97.81 216  A 1 
ATOM   1790 C  CA    . GLU   A 1 216  ? 46.461  -13.614 1.509   1.00 97.71 216  A 1 
ATOM   1791 C  C     . GLU   A 1 216  ? 45.921  -13.939 0.111   1.00 97.91 216  A 1 
ATOM   1792 O  O     . GLU   A 1 216  ? 45.221  -14.935 -0.059  1.00 96.83 216  A 1 
ATOM   1793 C  CB    . GLU   A 1 216  ? 45.570  -12.555 2.165   1.00 97.05 216  A 1 
ATOM   1794 C  CG    . GLU   A 1 216  ? 45.789  -12.464 3.681   1.00 95.23 216  A 1 
ATOM   1795 C  CD    . GLU   A 1 216  ? 45.136  -11.216 4.274   1.00 95.81 216  A 1 
ATOM   1796 O  OE1   . GLU   A 1 216  ? 44.443  -11.348 5.306   1.00 89.73 216  A 1 
ATOM   1797 O  OE2   . GLU   A 1 216  ? 45.370  -10.126 3.710   1.00 90.26 216  A 1 
ATOM   1798 N  N     . ILE   A 1 217  ? 46.291  -13.150 -0.899  1.00 97.90 217  A 1 
ATOM   1799 C  CA    . ILE   A 1 217  ? 45.924  -13.427 -2.293  1.00 97.86 217  A 1 
ATOM   1800 C  C     . ILE   A 1 217  ? 46.518  -14.766 -2.738  1.00 97.87 217  A 1 
ATOM   1801 O  O     . ILE   A 1 217  ? 45.810  -15.596 -3.313  1.00 96.85 217  A 1 
ATOM   1802 C  CB    . ILE   A 1 217  ? 46.372  -12.281 -3.221  1.00 97.44 217  A 1 
ATOM   1803 C  CG1   . ILE   A 1 217  ? 45.634  -10.971 -2.881  1.00 95.65 217  A 1 
ATOM   1804 C  CG2   . ILE   A 1 217  ? 46.113  -12.647 -4.693  1.00 95.45 217  A 1 
ATOM   1805 C  CD1   . ILE   A 1 217  ? 46.292  -9.726  -3.485  1.00 91.84 217  A 1 
ATOM   1806 N  N     . GLN   A 1 218  ? 47.801  -15.000 -2.432  1.00 97.77 218  A 1 
ATOM   1807 C  CA    . GLN   A 1 218  ? 48.444  -16.265 -2.768  1.00 97.66 218  A 1 
ATOM   1808 C  C     . GLN   A 1 218  ? 47.804  -17.440 -2.018  1.00 97.66 218  A 1 
ATOM   1809 O  O     . GLN   A 1 218  ? 47.525  -18.474 -2.624  1.00 96.42 218  A 1 
ATOM   1810 C  CB    . GLN   A 1 218  ? 49.956  -16.151 -2.501  1.00 96.93 218  A 1 
ATOM   1811 C  CG    . GLN   A 1 218  ? 50.736  -17.270 -3.197  1.00 88.08 218  A 1 
ATOM   1812 C  CD    . GLN   A 1 218  ? 50.554  -17.248 -4.718  1.00 84.37 218  A 1 
ATOM   1813 O  OE1   . GLN   A 1 218  ? 50.637  -16.226 -5.367  1.00 76.61 218  A 1 
ATOM   1814 N  NE2   . GLN   A 1 218  ? 50.279  -18.380 -5.326  1.00 73.31 218  A 1 
ATOM   1815 N  N     . GLU   A 1 219  ? 47.491  -17.259 -0.749  1.00 97.97 219  A 1 
ATOM   1816 C  CA    . GLU   A 1 219  ? 46.784  -18.271 0.041   1.00 97.84 219  A 1 
ATOM   1817 C  C     . GLU   A 1 219  ? 45.377  -18.570 -0.521  1.00 97.81 219  A 1 
ATOM   1818 O  O     . GLU   A 1 219  ? 44.947  -19.721 -0.545  1.00 96.18 219  A 1 
ATOM   1819 C  CB    . GLU   A 1 219  ? 46.720  -17.814 1.506   1.00 97.22 219  A 1 
ATOM   1820 C  CG    . GLU   A 1 219  ? 46.294  -18.966 2.426   1.00 91.46 219  A 1 
ATOM   1821 C  CD    . GLU   A 1 219  ? 46.205  -18.601 3.912   1.00 86.54 219  A 1 
ATOM   1822 O  OE1   . GLU   A 1 219  ? 45.749  -19.493 4.669   1.00 78.21 219  A 1 
ATOM   1823 O  OE2   . GLU   A 1 219  ? 46.537  -17.473 4.306   1.00 78.04 219  A 1 
ATOM   1824 N  N     . ALA   A 1 220  ? 44.682  -17.559 -1.037  1.00 97.73 220  A 1 
ATOM   1825 C  CA    . ALA   A 1 220  ? 43.397  -17.750 -1.705  1.00 97.58 220  A 1 
ATOM   1826 C  C     . ALA   A 1 220  ? 43.528  -18.597 -2.979  1.00 97.72 220  A 1 
ATOM   1827 O  O     . ALA   A 1 220  ? 42.719  -19.502 -3.204  1.00 96.28 220  A 1 
ATOM   1828 C  CB    . ALA   A 1 220  ? 42.785  -16.382 -2.007  1.00 96.71 220  A 1 
ATOM   1829 N  N     . VAL   A 1 221  ? 44.565  -18.340 -3.785  1.00 97.94 221  A 1 
ATOM   1830 C  CA    . VAL   A 1 221  ? 44.872  -19.148 -4.975  1.00 97.74 221  A 1 
ATOM   1831 C  C     . VAL   A 1 221  ? 45.189  -20.590 -4.583  1.00 97.68 221  A 1 
ATOM   1832 O  O     . VAL   A 1 221  ? 44.632  -21.516 -5.175  1.00 96.08 221  A 1 
ATOM   1833 C  CB    . VAL   A 1 221  ? 46.019  -18.520 -5.787  1.00 96.93 221  A 1 
ATOM   1834 C  CG1   . VAL   A 1 221  ? 46.457  -19.408 -6.954  1.00 91.93 221  A 1 
ATOM   1835 C  CG2   . VAL   A 1 221  ? 45.591  -17.175 -6.386  1.00 92.31 221  A 1 
ATOM   1836 N  N     . ASP   A 1 222  ? 46.000  -20.790 -3.546  1.00 97.79 222  A 1 
ATOM   1837 C  CA    . ASP   A 1 222  ? 46.346  -22.121 -3.031  1.00 97.61 222  A 1 
ATOM   1838 C  C     . ASP   A 1 222  ? 45.111  -22.882 -2.505  1.00 97.44 222  A 1 
ATOM   1839 O  O     . ASP   A 1 222  ? 45.021  -24.107 -2.629  1.00 95.37 222  A 1 
ATOM   1840 C  CB    . ASP   A 1 222  ? 47.401  -21.987 -1.922  1.00 97.14 222  A 1 
ATOM   1841 C  CG    . ASP   A 1 222  ? 48.764  -21.457 -2.393  1.00 93.73 222  A 1 
ATOM   1842 O  OD1   . ASP   A 1 222  ? 49.044  -21.496 -3.610  1.00 87.27 222  A 1 
ATOM   1843 O  OD2   . ASP   A 1 222  ? 49.543  -21.042 -1.507  1.00 87.96 222  A 1 
ATOM   1844 N  N     . ARG   A 1 223  ? 44.107  -22.162 -2.002  1.00 97.40 223  A 1 
ATOM   1845 C  CA    . ARG   A 1 223  ? 42.802  -22.720 -1.595  1.00 96.87 223  A 1 
ATOM   1846 C  C     . ARG   A 1 223  ? 41.846  -22.991 -2.770  1.00 96.57 223  A 1 
ATOM   1847 O  O     . ARG   A 1 223  ? 40.748  -23.506 -2.547  1.00 92.18 223  A 1 
ATOM   1848 C  CB    . ARG   A 1 223  ? 42.148  -21.811 -0.545  1.00 95.34 223  A 1 
ATOM   1849 C  CG    . ARG   A 1 223  ? 42.883  -21.827 0.804   1.00 92.78 223  A 1 
ATOM   1850 C  CD    . ARG   A 1 223  ? 42.184  -20.848 1.745   1.00 91.99 223  A 1 
ATOM   1851 N  NE    . ARG   A 1 223  ? 42.907  -20.651 3.016   1.00 90.88 223  A 1 
ATOM   1852 C  CZ    . ARG   A 1 223  ? 42.393  -20.151 4.131   1.00 91.32 223  A 1 
ATOM   1853 N  NH1   . ARG   A 1 223  ? 41.124  -19.885 4.253   1.00 84.84 223  A 1 
ATOM   1854 N  NH2   . ARG   A 1 223  ? 43.159  -19.876 5.139   1.00 84.68 223  A 1 
ATOM   1855 N  N     . GLY   A 1 224  ? 42.241  -22.671 -3.997  1.00 95.91 224  A 1 
ATOM   1856 C  CA    . GLY   A 1 224  ? 41.477  -22.964 -5.214  1.00 95.47 224  A 1 
ATOM   1857 C  C     . GLY   A 1 224  ? 40.747  -21.780 -5.844  1.00 96.40 224  A 1 
ATOM   1858 O  O     . GLY   A 1 224  ? 40.048  -21.984 -6.842  1.00 92.74 224  A 1 
ATOM   1859 N  N     . CYS   A 1 225  ? 40.915  -20.560 -5.325  1.00 97.21 225  A 1 
ATOM   1860 C  CA    . CYS   A 1 225  ? 40.398  -19.361 -5.979  1.00 97.37 225  A 1 
ATOM   1861 C  C     . CYS   A 1 225  ? 41.171  -19.071 -7.280  1.00 97.54 225  A 1 
ATOM   1862 O  O     . CYS   A 1 225  ? 42.358  -19.364 -7.400  1.00 96.01 225  A 1 
ATOM   1863 C  CB    . CYS   A 1 225  ? 40.460  -18.163 -5.022  1.00 96.32 225  A 1 
ATOM   1864 S  SG    . CYS   A 1 225  ? 39.501  -18.492 -3.505  1.00 92.30 225  A 1 
ATOM   1865 N  N     . LEU   A 1 226  ? 40.509  -18.462 -8.252  1.00 97.63 226  A 1 
ATOM   1866 C  CA    . LEU   A 1 226  ? 41.156  -17.954 -9.457  1.00 97.76 226  A 1 
ATOM   1867 C  C     . LEU   A 1 226  ? 41.564  -16.499 -9.229  1.00 98.06 226  A 1 
ATOM   1868 O  O     . LEU   A 1 226  ? 40.734  -15.693 -8.829  1.00 97.18 226  A 1 
ATOM   1869 C  CB    . LEU   A 1 226  ? 40.188  -18.103 -10.640 1.00 96.94 226  A 1 
ATOM   1870 C  CG    . LEU   A 1 226  ? 40.712  -17.539 -11.976 1.00 95.98 226  A 1 
ATOM   1871 C  CD1   . LEU   A 1 226  ? 41.907  -18.334 -12.497 1.00 92.40 226  A 1 
ATOM   1872 C  CD2   . LEU   A 1 226  ? 39.613  -17.590 -13.032 1.00 92.28 226  A 1 
ATOM   1873 N  N     . ARG   A 1 227  ? 42.809  -16.141 -9.541  1.00 97.99 227  A 1 
ATOM   1874 C  CA    . ARG   A 1 227  ? 43.232  -14.741 -9.648  1.00 98.02 227  A 1 
ATOM   1875 C  C     . ARG   A 1 227  ? 43.301  -14.347 -11.116 1.00 98.05 227  A 1 
ATOM   1876 O  O     . ARG   A 1 227  ? 43.899  -15.076 -11.904 1.00 96.67 227  A 1 
ATOM   1877 C  CB    . ARG   A 1 227  ? 44.571  -14.536 -8.928  1.00 97.15 227  A 1 
ATOM   1878 C  CG    . ARG   A 1 227  ? 44.965  -13.053 -8.846  1.00 96.03 227  A 1 
ATOM   1879 C  CD    . ARG   A 1 227  ? 46.335  -12.903 -8.184  1.00 94.60 227  A 1 
ATOM   1880 N  NE    . ARG   A 1 227  ? 46.679  -11.485 -8.011  1.00 93.25 227  A 1 
ATOM   1881 C  CZ    . ARG   A 1 227  ? 47.795  -10.986 -7.501  1.00 93.03 227  A 1 
ATOM   1882 N  NH1   . ARG   A 1 227  ? 48.810  -11.727 -7.180  1.00 88.31 227  A 1 
ATOM   1883 N  NH2   . ARG   A 1 227  ? 47.889  -9.712  -7.285  1.00 88.92 227  A 1 
ATOM   1884 N  N     . ILE   A 1 228  ? 42.749  -13.201 -11.468 1.00 97.83 228  A 1 
ATOM   1885 C  CA    . ILE   A 1 228  ? 42.809  -12.654 -12.830 1.00 97.70 228  A 1 
ATOM   1886 C  C     . ILE   A 1 228  ? 43.375  -11.235 -12.819 1.00 97.79 228  A 1 
ATOM   1887 O  O     . ILE   A 1 228  ? 43.167  -10.474 -11.873 1.00 96.59 228  A 1 
ATOM   1888 C  CB    . ILE   A 1 228  ? 41.441  -12.724 -13.548 1.00 96.71 228  A 1 
ATOM   1889 C  CG1   . ILE   A 1 228  ? 40.367  -11.859 -12.854 1.00 92.32 228  A 1 
ATOM   1890 C  CG2   . ILE   A 1 228  ? 40.990  -14.187 -13.684 1.00 90.79 228  A 1 
ATOM   1891 C  CD1   . ILE   A 1 228  ? 39.050  -11.770 -13.631 1.00 91.57 228  A 1 
ATOM   1892 N  N     . GLN   A 1 229  ? 44.091  -10.864 -13.886 1.00 97.34 229  A 1 
ATOM   1893 C  CA    . GLN   A 1 229  ? 44.639  -9.511  -14.058 1.00 96.86 229  A 1 
ATOM   1894 C  C     . GLN   A 1 229  ? 43.848  -8.665  -15.054 1.00 96.96 229  A 1 
ATOM   1895 O  O     . GLN   A 1 229  ? 43.990  -7.448  -15.097 1.00 92.68 229  A 1 
ATOM   1896 C  CB    . GLN   A 1 229  ? 46.110  -9.583  -14.466 1.00 94.95 229  A 1 
ATOM   1897 C  CG    . GLN   A 1 229  ? 46.970  -10.254 -13.386 1.00 86.74 229  A 1 
ATOM   1898 C  CD    . GLN   A 1 229  ? 48.410  -9.744  -13.347 1.00 76.58 229  A 1 
ATOM   1899 O  OE1   . GLN   A 1 229  ? 48.875  -8.988  -14.173 1.00 67.99 229  A 1 
ATOM   1900 N  NE2   . GLN   A 1 229  ? 49.170  -10.135 -12.353 1.00 64.81 229  A 1 
ATOM   1901 N  N     . SER   A 1 230  ? 43.017  -9.298  -15.854 1.00 96.45 230  A 1 
ATOM   1902 C  CA    . SER   A 1 230  ? 42.232  -8.627  -16.878 1.00 96.35 230  A 1 
ATOM   1903 C  C     . SER   A 1 230  ? 40.855  -9.262  -17.040 1.00 96.73 230  A 1 
ATOM   1904 O  O     . SER   A 1 230  ? 40.627  -10.421 -16.701 1.00 93.81 230  A 1 
ATOM   1905 C  CB    . SER   A 1 230  ? 43.008  -8.638  -18.199 1.00 93.50 230  A 1 
ATOM   1906 O  OG    . SER   A 1 230  ? 43.054  -9.931  -18.754 1.00 86.70 230  A 1 
ATOM   1907 N  N     . LEU   A 1 231  ? 39.944  -8.497  -17.629 1.00 95.12 231  A 1 
ATOM   1908 C  CA    . LEU   A 1 231  ? 38.618  -8.969  -18.018 1.00 94.88 231  A 1 
ATOM   1909 C  C     . LEU   A 1 231  ? 38.665  -10.230 -18.903 1.00 95.56 231  A 1 
ATOM   1910 O  O     . LEU   A 1 231  ? 37.773  -11.062 -18.846 1.00 92.53 231  A 1 
ATOM   1911 C  CB    . LEU   A 1 231  ? 37.958  -7.806  -18.780 1.00 91.64 231  A 1 
ATOM   1912 C  CG    . LEU   A 1 231  ? 36.520  -8.089  -19.247 1.00 89.50 231  A 1 
ATOM   1913 C  CD1   . LEU   A 1 231  ? 35.533  -7.775  -18.144 1.00 81.80 231  A 1 
ATOM   1914 C  CD2   . LEU   A 1 231  ? 36.179  -7.216  -20.454 1.00 81.98 231  A 1 
ATOM   1915 N  N     . MET   A 1 232  ? 39.705  -10.361 -19.731 1.00 96.19 232  A 1 
ATOM   1916 C  CA    . MET   A 1 232  ? 39.853  -11.460 -20.696 1.00 96.20 232  A 1 
ATOM   1917 C  C     . MET   A 1 232  ? 40.173  -12.803 -20.031 1.00 96.60 232  A 1 
ATOM   1918 O  O     . MET   A 1 232  ? 39.979  -13.842 -20.646 1.00 93.99 232  A 1 
ATOM   1919 C  CB    . MET   A 1 232  ? 40.971  -11.101 -21.690 1.00 94.38 232  A 1 
ATOM   1920 C  CG    . MET   A 1 232  ? 40.641  -9.886  -22.570 1.00 83.74 232  A 1 
ATOM   1921 S  SD    . MET   A 1 232  ? 39.822  -10.263 -24.145 1.00 70.12 232  A 1 
ATOM   1922 C  CE    . MET   A 1 232  ? 41.238  -10.844 -25.110 1.00 59.85 232  A 1 
ATOM   1923 N  N     . GLU   A 1 233  ? 40.671  -12.778 -18.800 1.00 96.49 233  A 1 
ATOM   1924 C  CA    . GLU   A 1 233  ? 41.052  -13.973 -18.037 1.00 96.58 233  A 1 
ATOM   1925 C  C     . GLU   A 1 233  ? 39.898  -14.529 -17.194 1.00 96.84 233  A 1 
ATOM   1926 O  O     . GLU   A 1 233  ? 40.049  -15.561 -16.539 1.00 93.95 233  A 1 
ATOM   1927 C  CB    . GLU   A 1 233  ? 42.249  -13.631 -17.138 1.00 94.95 233  A 1 
ATOM   1928 C  CG    . GLU   A 1 233  ? 43.551  -13.384 -17.915 1.00 91.69 233  A 1 
ATOM   1929 C  CD    . GLU   A 1 233  ? 44.557  -12.587 -17.082 1.00 91.85 233  A 1 
ATOM   1930 O  OE1   . GLU   A 1 233  ? 45.149  -11.641 -17.649 1.00 85.18 233  A 1 
ATOM   1931 O  OE2   . GLU   A 1 233  ? 44.684  -12.857 -15.869 1.00 86.79 233  A 1 
ATOM   1932 N  N     . MET   A 1 234  ? 38.750  -13.861 -17.201 1.00 96.09 234  A 1 
ATOM   1933 C  CA    . MET   A 1 234  ? 37.602  -14.257 -16.395 1.00 96.54 234  A 1 
ATOM   1934 C  C     . MET   A 1 234  ? 37.038  -15.610 -16.853 1.00 96.59 234  A 1 
ATOM   1935 O  O     . MET   A 1 234  ? 36.544  -15.749 -17.971 1.00 94.55 234  A 1 
ATOM   1936 C  CB    . MET   A 1 234  ? 36.537  -13.153 -16.437 1.00 95.92 234  A 1 
ATOM   1937 C  CG    . MET   A 1 234  ? 35.308  -13.474 -15.577 1.00 94.53 234  A 1 
ATOM   1938 S  SD    . MET   A 1 234  ? 35.660  -13.762 -13.821 1.00 94.91 234  A 1 
ATOM   1939 C  CE    . MET   A 1 234  ? 34.044  -14.336 -13.271 1.00 89.46 234  A 1 
ATOM   1940 N  N     . ASP   A 1 235  ? 37.063  -16.578 -15.942 1.00 95.99 235  A 1 
ATOM   1941 C  CA    . ASP   A 1 235  ? 36.406  -17.875 -16.101 1.00 95.80 235  A 1 
ATOM   1942 C  C     . ASP   A 1 235  ? 35.122  -17.906 -15.258 1.00 95.68 235  A 1 
ATOM   1943 O  O     . ASP   A 1 235  ? 35.162  -18.035 -14.032 1.00 93.17 235  A 1 
ATOM   1944 C  CB    . ASP   A 1 235  ? 37.378  -19.006 -15.730 1.00 94.56 235  A 1 
ATOM   1945 C  CG    . ASP   A 1 235  ? 36.758  -20.400 -15.848 1.00 92.82 235  A 1 
ATOM   1946 O  OD1   . ASP   A 1 235  ? 35.620  -20.511 -16.357 1.00 88.21 235  A 1 
ATOM   1947 O  OD2   . ASP   A 1 235  ? 37.427  -21.360 -15.412 1.00 87.47 235  A 1 
ATOM   1948 N  N     . TYR   A 1 236  ? 33.982  -17.795 -15.922 1.00 95.79 236  A 1 
ATOM   1949 C  CA    . TYR   A 1 236  ? 32.667  -17.782 -15.279 1.00 95.23 236  A 1 
ATOM   1950 C  C     . TYR   A 1 236  ? 32.248  -19.132 -14.664 1.00 95.38 236  A 1 
ATOM   1951 O  O     . TYR   A 1 236  ? 31.221  -19.199 -13.991 1.00 92.86 236  A 1 
ATOM   1952 C  CB    . TYR   A 1 236  ? 31.621  -17.292 -16.284 1.00 93.94 236  A 1 
ATOM   1953 C  CG    . TYR   A 1 236  ? 31.818  -15.864 -16.738 1.00 93.70 236  A 1 
ATOM   1954 C  CD1   . TYR   A 1 236  ? 31.443  -14.798 -15.896 1.00 89.65 236  A 1 
ATOM   1955 C  CD2   . TYR   A 1 236  ? 32.381  -15.578 -18.000 1.00 90.23 236  A 1 
ATOM   1956 C  CE1   . TYR   A 1 236  ? 31.624  -13.468 -16.303 1.00 88.80 236  A 1 
ATOM   1957 C  CE2   . TYR   A 1 236  ? 32.569  -14.250 -18.415 1.00 88.34 236  A 1 
ATOM   1958 C  CZ    . TYR   A 1 236  ? 32.188  -13.195 -17.561 1.00 90.86 236  A 1 
ATOM   1959 O  OH    . TYR   A 1 236  ? 32.371  -11.891 -17.956 1.00 87.64 236  A 1 
ATOM   1960 N  N     . GLU   A 1 237  ? 33.018  -20.202 -14.865 1.00 95.93 237  A 1 
ATOM   1961 C  CA    . GLU   A 1 237  ? 32.805  -21.490 -14.181 1.00 95.55 237  A 1 
ATOM   1962 C  C     . GLU   A 1 237  ? 33.437  -21.514 -12.777 1.00 96.09 237  A 1 
ATOM   1963 O  O     . GLU   A 1 237  ? 33.172  -22.418 -11.986 1.00 92.88 237  A 1 
ATOM   1964 C  CB    . GLU   A 1 237  ? 33.361  -22.642 -15.033 1.00 93.61 237  A 1 
ATOM   1965 C  CG    . GLU   A 1 237  ? 32.769  -22.733 -16.445 1.00 88.83 237  A 1 
ATOM   1966 C  CD    . GLU   A 1 237  ? 31.646  -23.773 -16.638 1.00 82.68 237  A 1 
ATOM   1967 O  OE1   . GLU   A 1 237  ? 31.288  -24.014 -17.817 1.00 74.67 237  A 1 
ATOM   1968 O  OE2   . GLU   A 1 237  ? 31.063  -24.310 -15.678 1.00 74.21 237  A 1 
ATOM   1969 N  N     . ARG   A 1 238  ? 34.276  -20.528 -12.448 1.00 96.02 238  A 1 
ATOM   1970 C  CA    . ARG   A 1 238  ? 34.903  -20.403 -11.129 1.00 96.56 238  A 1 
ATOM   1971 C  C     . ARG   A 1 238  ? 33.993  -19.649 -10.167 1.00 97.15 238  A 1 
ATOM   1972 O  O     . ARG   A 1 238  ? 33.643  -18.509 -10.415 1.00 95.10 238  A 1 
ATOM   1973 C  CB    . ARG   A 1 238  ? 36.254  -19.694 -11.255 1.00 95.24 238  A 1 
ATOM   1974 C  CG    . ARG   A 1 238  ? 37.292  -20.487 -12.048 1.00 91.18 238  A 1 
ATOM   1975 C  CD    . ARG   A 1 238  ? 37.772  -21.714 -11.269 1.00 88.19 238  A 1 
ATOM   1976 N  NE    . ARG   A 1 238  ? 39.002  -22.256 -11.872 1.00 85.86 238  A 1 
ATOM   1977 C  CZ    . ARG   A 1 238  ? 40.065  -22.705 -11.214 1.00 84.62 238  A 1 
ATOM   1978 N  NH1   . ARG   A 1 238  ? 40.084  -22.808 -9.910  1.00 74.67 238  A 1 
ATOM   1979 N  NH2   . ARG   A 1 238  ? 41.128  -23.058 -11.867 1.00 77.14 238  A 1 
ATOM   1980 N  N     . GLU   A 1 239  ? 33.695  -20.259 -9.043  1.00 97.07 239  A 1 
ATOM   1981 C  CA    . GLU   A 1 239  ? 32.835  -19.640 -8.025  1.00 96.91 239  A 1 
ATOM   1982 C  C     . GLU   A 1 239  ? 33.483  -18.437 -7.322  1.00 97.58 239  A 1 
ATOM   1983 O  O     . GLU   A 1 239  ? 32.783  -17.521 -6.901  1.00 95.89 239  A 1 
ATOM   1984 C  CB    . GLU   A 1 239  ? 32.441  -20.675 -6.962  1.00 94.43 239  A 1 
ATOM   1985 C  CG    . GLU   A 1 239  ? 31.535  -21.788 -7.511  1.00 80.60 239  A 1 
ATOM   1986 C  CD    . GLU   A 1 239  ? 31.016  -22.733 -6.411  1.00 76.13 239  A 1 
ATOM   1987 O  OE1   . GLU   A 1 239  ? 30.095  -23.523 -6.722  1.00 67.89 239  A 1 
ATOM   1988 O  OE2   . GLU   A 1 239  ? 31.523  -22.668 -5.274  1.00 68.80 239  A 1 
ATOM   1989 N  N     . LEU   A 1 240  ? 34.814  -18.451 -7.176  1.00 97.84 240  A 1 
ATOM   1990 C  CA    . LEU   A 1 240  ? 35.559  -17.411 -6.468  1.00 97.88 240  A 1 
ATOM   1991 C  C     . LEU   A 1 240  ? 36.705  -16.902 -7.337  1.00 98.04 240  A 1 
ATOM   1992 O  O     . LEU   A 1 240  ? 37.609  -17.659 -7.699  1.00 96.52 240  A 1 
ATOM   1993 C  CB    . LEU   A 1 240  ? 36.074  -17.952 -5.125  1.00 96.92 240  A 1 
ATOM   1994 C  CG    . LEU   A 1 240  ? 34.978  -18.293 -4.099  1.00 95.02 240  A 1 
ATOM   1995 C  CD1   . LEU   A 1 240  ? 35.609  -18.976 -2.887  1.00 90.37 240  A 1 
ATOM   1996 C  CD2   . LEU   A 1 240  ? 34.240  -17.047 -3.601  1.00 90.82 240  A 1 
ATOM   1997 N  N     . VAL   A 1 241  ? 36.686  -15.613 -7.628  1.00 98.23 241  A 1 
ATOM   1998 C  CA    . VAL   A 1 241  ? 37.691  -14.945 -8.462  1.00 98.29 241  A 1 
ATOM   1999 C  C     . VAL   A 1 241  ? 38.204  -13.703 -7.744  1.00 98.38 241  A 1 
ATOM   2000 O  O     . VAL   A 1 241  ? 37.415  -12.840 -7.357  1.00 97.47 241  A 1 
ATOM   2001 C  CB    . VAL   A 1 241  ? 37.122  -14.590 -9.847  1.00 97.63 241  A 1 
ATOM   2002 C  CG1   . VAL   A 1 241  ? 38.205  -13.993 -10.745 1.00 95.12 241  A 1 
ATOM   2003 C  CG2   . VAL   A 1 241  ? 36.543  -15.820 -10.558 1.00 95.44 241  A 1 
ATOM   2004 N  N     . LEU   A 1 242  ? 39.528  -13.602 -7.587  1.00 98.30 242  A 1 
ATOM   2005 C  CA    . LEU   A 1 242  ? 40.185  -12.399 -7.088  1.00 98.23 242  A 1 
ATOM   2006 C  C     . LEU   A 1 242  ? 40.646  -11.532 -8.253  1.00 98.31 242  A 1 
ATOM   2007 O  O     . LEU   A 1 242  ? 41.252  -12.023 -9.206  1.00 97.22 242  A 1 
ATOM   2008 C  CB    . LEU   A 1 242  ? 41.353  -12.737 -6.148  1.00 97.42 242  A 1 
ATOM   2009 C  CG    . LEU   A 1 242  ? 40.911  -13.314 -4.787  1.00 94.34 242  A 1 
ATOM   2010 C  CD1   . LEU   A 1 242  ? 40.927  -14.844 -4.791  1.00 84.70 242  A 1 
ATOM   2011 C  CD2   . LEU   A 1 242  ? 41.860  -12.846 -3.684  1.00 85.26 242  A 1 
ATOM   2012 N  N     . CYS   A 1 243  ? 40.394  -10.235 -8.164  1.00 98.04 243  A 1 
ATOM   2013 C  CA    . CYS   A 1 243  ? 40.848  -9.254  -9.141  1.00 98.00 243  A 1 
ATOM   2014 C  C     . CYS   A 1 243  ? 40.883  -7.843  -8.541  1.00 98.14 243  A 1 
ATOM   2015 O  O     . CYS   A 1 243  ? 40.345  -7.606  -7.458  1.00 97.22 243  A 1 
ATOM   2016 C  CB    . CYS   A 1 243  ? 39.944  -9.322  -10.381 1.00 96.83 243  A 1 
ATOM   2017 S  SG    . CYS   A 1 243  ? 38.213  -8.914  -10.003 1.00 96.54 243  A 1 
ATOM   2018 N  N     . SER   A 1 244  ? 41.485  -6.895  -9.262  1.00 97.98 244  A 1 
ATOM   2019 C  CA    . SER   A 1 244  ? 41.432  -5.484  -8.870  1.00 97.87 244  A 1 
ATOM   2020 C  C     . SER   A 1 244  ? 40.006  -4.925  -8.955  1.00 97.92 244  A 1 
ATOM   2021 O  O     . SER   A 1 244  ? 39.169  -5.423  -9.715  1.00 96.95 244  A 1 
ATOM   2022 C  CB    . SER   A 1 244  ? 42.398  -4.643  -9.712  1.00 97.11 244  A 1 
ATOM   2023 O  OG    . SER   A 1 244  ? 41.957  -4.506  -11.047 1.00 93.01 244  A 1 
ATOM   2024 N  N     . GLU   A 1 245  ? 39.737  -3.835  -8.242  1.00 97.74 245  A 1 
ATOM   2025 C  CA    . GLU   A 1 245  ? 38.425  -3.178  -8.285  1.00 97.66 245  A 1 
ATOM   2026 C  C     . GLU   A 1 245  ? 38.052  -2.724  -9.705  1.00 97.80 245  A 1 
ATOM   2027 O  O     . GLU   A 1 245  ? 36.908  -2.851  -10.130 1.00 96.94 245  A 1 
ATOM   2028 C  CB    . GLU   A 1 245  ? 38.408  -1.985  -7.310  1.00 96.74 245  A 1 
ATOM   2029 C  CG    . GLU   A 1 245  ? 36.969  -1.513  -7.047  1.00 95.32 245  A 1 
ATOM   2030 C  CD    . GLU   A 1 245  ? 36.842  -0.279  -6.141  1.00 96.05 245  A 1 
ATOM   2031 O  OE1   . GLU   A 1 245  ? 35.693  0.106   -5.835  1.00 91.81 245  A 1 
ATOM   2032 O  OE2   . GLU   A 1 245  ? 37.845  0.369   -5.768  1.00 92.73 245  A 1 
ATOM   2033 N  N     . ILE   A 1 246  ? 39.028  -2.253  -10.483 1.00 98.01 246  A 1 
ATOM   2034 C  CA    . ILE   A 1 246  ? 38.800  -1.843  -11.876 1.00 97.98 246  A 1 
ATOM   2035 C  C     . ILE   A 1 246  ? 38.367  -3.035  -12.740 1.00 98.08 246  A 1 
ATOM   2036 O  O     . ILE   A 1 246  ? 37.441  -2.910  -13.542 1.00 97.33 246  A 1 
ATOM   2037 C  CB    . ILE   A 1 246  ? 40.058  -1.148  -12.448 1.00 97.37 246  A 1 
ATOM   2038 C  CG1   . ILE   A 1 246  ? 40.278  0.207   -11.733 1.00 93.13 246  A 1 
ATOM   2039 C  CG2   . ILE   A 1 246  ? 39.940  -0.947  -13.970 1.00 92.56 246  A 1 
ATOM   2040 C  CD1   . ILE   A 1 246  ? 41.587  0.916   -12.107 1.00 88.39 246  A 1 
ATOM   2041 N  N     . VAL   A 1 247  ? 39.015  -4.189  -12.592 1.00 98.16 247  A 1 
ATOM   2042 C  CA    . VAL   A 1 247  ? 38.639  -5.404  -13.335 1.00 98.19 247  A 1 
ATOM   2043 C  C     . VAL   A 1 247  ? 37.248  -5.873  -12.913 1.00 98.25 247  A 1 
ATOM   2044 O  O     . VAL   A 1 247  ? 36.416  -6.153  -13.776 1.00 97.62 247  A 1 
ATOM   2045 C  CB    . VAL   A 1 247  ? 39.696  -6.512  -13.166 1.00 97.77 247  A 1 
ATOM   2046 C  CG1   . VAL   A 1 247  ? 39.259  -7.833  -13.808 1.00 95.37 247  A 1 
ATOM   2047 C  CG2   . VAL   A 1 247  ? 41.009  -6.097  -13.842 1.00 95.56 247  A 1 
ATOM   2048 N  N     . LEU   A 1 248  ? 36.965  -5.863  -11.615 1.00 98.18 248  A 1 
ATOM   2049 C  CA    . LEU   A 1 248  ? 35.652  -6.179  -11.055 1.00 98.08 248  A 1 
ATOM   2050 C  C     . LEU   A 1 248  ? 34.547  -5.288  -11.659 1.00 98.21 248  A 1 
ATOM   2051 O  O     . LEU   A 1 248  ? 33.525  -5.784  -12.132 1.00 97.58 248  A 1 
ATOM   2052 C  CB    . LEU   A 1 248  ? 35.780  -6.067  -9.523  1.00 97.02 248  A 1 
ATOM   2053 C  CG    . LEU   A 1 248  ? 34.504  -6.364  -8.711  1.00 94.20 248  A 1 
ATOM   2054 C  CD1   . LEU   A 1 248  ? 34.884  -6.812  -7.300  1.00 86.30 248  A 1 
ATOM   2055 C  CD2   . LEU   A 1 248  ? 33.613  -5.125  -8.572  1.00 85.70 248  A 1 
ATOM   2056 N  N     . LEU   A 1 249  ? 34.778  -3.977  -11.719 1.00 98.12 249  A 1 
ATOM   2057 C  CA    . LEU   A 1 249  ? 33.841  -3.012  -12.301 1.00 98.06 249  A 1 
ATOM   2058 C  C     . LEU   A 1 249  ? 33.678  -3.184  -13.816 1.00 98.10 249  A 1 
ATOM   2059 O  O     . LEU   A 1 249  ? 32.567  -3.055  -14.334 1.00 97.59 249  A 1 
ATOM   2060 C  CB    . LEU   A 1 249  ? 34.323  -1.593  -11.972 1.00 97.73 249  A 1 
ATOM   2061 C  CG    . LEU   A 1 249  ? 34.133  -1.194  -10.498 1.00 97.06 249  A 1 
ATOM   2062 C  CD1   . LEU   A 1 249  ? 34.912  0.088   -10.220 1.00 95.18 249  A 1 
ATOM   2063 C  CD2   . LEU   A 1 249  ? 32.661  -0.936  -10.174 1.00 94.56 249  A 1 
ATOM   2064 N  N     . ARG   A 1 250  ? 34.750  -3.520  -14.534 1.00 98.27 250  A 1 
ATOM   2065 C  CA    . ARG   A 1 250  ? 34.681  -3.816  -15.976 1.00 98.15 250  A 1 
ATOM   2066 C  C     . ARG   A 1 250  ? 33.907  -5.099  -16.268 1.00 98.13 250  A 1 
ATOM   2067 O  O     . ARG   A 1 250  ? 33.177  -5.144  -17.254 1.00 97.39 250  A 1 
ATOM   2068 C  CB    . ARG   A 1 250  ? 36.088  -3.884  -16.564 1.00 97.84 250  A 1 
ATOM   2069 C  CG    . ARG   A 1 250  ? 36.656  -2.484  -16.794 1.00 96.30 250  A 1 
ATOM   2070 C  CD    . ARG   A 1 250  ? 38.081  -2.598  -17.333 1.00 95.16 250  A 1 
ATOM   2071 N  NE    . ARG   A 1 250  ? 38.593  -1.281  -17.718 1.00 92.97 250  A 1 
ATOM   2072 C  CZ    . ARG   A 1 250  ? 39.849  -0.888  -17.746 1.00 92.37 250  A 1 
ATOM   2073 N  NH1   . ARG   A 1 250  ? 40.839  -1.692  -17.462 1.00 86.21 250  A 1 
ATOM   2074 N  NH2   . ARG   A 1 250  ? 40.103  0.343   -18.064 1.00 88.93 250  A 1 
ATOM   2075 N  N     . ILE   A 1 251  ? 34.026  -6.106  -15.417 1.00 98.18 251  A 1 
ATOM   2076 C  CA    . ILE   A 1 251  ? 33.208  -7.323  -15.518 1.00 98.11 251  A 1 
ATOM   2077 C  C     . ILE   A 1 251  ? 31.732  -6.991  -15.266 1.00 98.11 251  A 1 
ATOM   2078 O  O     . ILE   A 1 251  ? 30.881  -7.388  -16.059 1.00 97.57 251  A 1 
ATOM   2079 C  CB    . ILE   A 1 251  ? 33.741  -8.429  -14.583 1.00 97.81 251  A 1 
ATOM   2080 C  CG1   . ILE   A 1 251  ? 35.112  -8.924  -15.104 1.00 96.29 251  A 1 
ATOM   2081 C  CG2   . ILE   A 1 251  ? 32.751  -9.609  -14.514 1.00 96.64 251  A 1 
ATOM   2082 C  CD1   . ILE   A 1 251  ? 35.904  -9.748  -14.091 1.00 91.12 251  A 1 
ATOM   2083 N  N     . ALA   A 1 252  ? 31.434  -6.191  -14.247 1.00 98.09 252  A 1 
ATOM   2084 C  CA    . ALA   A 1 252  ? 30.072  -5.715  -14.003 1.00 98.00 252  A 1 
ATOM   2085 C  C     . ALA   A 1 252  ? 29.505  -4.954  -15.213 1.00 98.02 252  A 1 
ATOM   2086 O  O     . ALA   A 1 252  ? 28.402  -5.250  -15.669 1.00 97.42 252  A 1 
ATOM   2087 C  CB    . ALA   A 1 252  ? 30.063  -4.843  -12.742 1.00 97.59 252  A 1 
ATOM   2088 N  N     . LYS   A 1 253  ? 30.288  -4.032  -15.796 1.00 97.99 253  A 1 
ATOM   2089 C  CA    . LYS   A 1 253  ? 29.947  -3.324  -17.032 1.00 97.85 253  A 1 
ATOM   2090 C  C     . LYS   A 1 253  ? 29.638  -4.298  -18.163 1.00 97.79 253  A 1 
ATOM   2091 O  O     . LYS   A 1 253  ? 28.590  -4.170  -18.791 1.00 96.96 253  A 1 
ATOM   2092 C  CB    . LYS   A 1 253  ? 31.075  -2.348  -17.395 1.00 97.42 253  A 1 
ATOM   2093 C  CG    . LYS   A 1 253  ? 30.967  -1.770  -18.815 1.00 96.81 253  A 1 
ATOM   2094 C  CD    . LYS   A 1 253  ? 32.067  -0.722  -19.069 1.00 95.04 253  A 1 
ATOM   2095 C  CE    . LYS   A 1 253  ? 32.230  -0.379  -20.550 1.00 92.07 253  A 1 
ATOM   2096 N  NZ    . LYS   A 1 253  ? 31.027  0.252   -21.144 1.00 88.34 253  A 1 
ATOM   2097 N  N     . GLN   A 1 254  ? 30.511  -5.273  -18.403 1.00 97.99 254  A 1 
ATOM   2098 C  CA    . GLN   A 1 254  ? 30.322  -6.244  -19.480 1.00 97.57 254  A 1 
ATOM   2099 C  C     . GLN   A 1 254  ? 29.031  -7.054  -19.300 1.00 97.66 254  A 1 
ATOM   2100 O  O     . GLN   A 1 254  ? 28.268  -7.199  -20.252 1.00 96.66 254  A 1 
ATOM   2101 C  CB    . GLN   A 1 254  ? 31.546  -7.167  -19.561 1.00 96.54 254  A 1 
ATOM   2102 C  CG    . GLN   A 1 254  ? 31.498  -8.030  -20.828 1.00 90.12 254  A 1 
ATOM   2103 C  CD    . GLN   A 1 254  ? 32.654  -9.031  -20.915 1.00 87.26 254  A 1 
ATOM   2104 O  OE1   . GLN   A 1 254  ? 33.216  -9.474  -19.940 1.00 78.01 254  A 1 
ATOM   2105 N  NE2   . GLN   A 1 254  ? 33.043  -9.438  -22.101 1.00 74.29 254  A 1 
ATOM   2106 N  N     . LEU   A 1 255  ? 28.773  -7.537  -18.093 1.00 97.58 255  A 1 
ATOM   2107 C  CA    . LEU   A 1 255  ? 27.573  -8.319  -17.784 1.00 97.59 255  A 1 
ATOM   2108 C  C     . LEU   A 1 255  ? 26.295  -7.481  -17.923 1.00 97.65 255  A 1 
ATOM   2109 O  O     . LEU   A 1 255  ? 25.339  -7.923  -18.553 1.00 96.97 255  A 1 
ATOM   2110 C  CB    . LEU   A 1 255  ? 27.695  -8.902  -16.366 1.00 97.40 255  A 1 
ATOM   2111 C  CG    . LEU   A 1 255  ? 28.766  -10.000 -16.212 1.00 96.74 255  A 1 
ATOM   2112 C  CD1   . LEU   A 1 255  ? 28.920  -10.348 -14.734 1.00 94.63 255  A 1 
ATOM   2113 C  CD2   . LEU   A 1 255  ? 28.402  -11.281 -16.968 1.00 94.17 255  A 1 
ATOM   2114 N  N     . LEU   A 1 256  ? 26.285  -6.255  -17.408 1.00 97.58 256  A 1 
ATOM   2115 C  CA    . LEU   A 1 256  ? 25.113  -5.372  -17.466 1.00 97.53 256  A 1 
ATOM   2116 C  C     . LEU   A 1 256  ? 24.807  -4.872  -18.886 1.00 97.32 256  A 1 
ATOM   2117 O  O     . LEU   A 1 256  ? 23.654  -4.565  -19.191 1.00 96.31 256  A 1 
ATOM   2118 C  CB    . LEU   A 1 256  ? 25.323  -4.195  -16.498 1.00 97.35 256  A 1 
ATOM   2119 C  CG    . LEU   A 1 256  ? 25.306  -4.579  -15.006 1.00 96.87 256  A 1 
ATOM   2120 C  CD1   . LEU   A 1 256  ? 25.724  -3.379  -14.157 1.00 95.43 256  A 1 
ATOM   2121 C  CD2   . LEU   A 1 256  ? 23.920  -5.026  -14.542 1.00 94.63 256  A 1 
ATOM   2122 N  N     . GLU   A 1 257  ? 25.810  -4.811  -19.763 1.00 97.53 257  A 1 
ATOM   2123 C  CA    . GLU   A 1 257  ? 25.634  -4.459  -21.179 1.00 97.14 257  A 1 
ATOM   2124 C  C     . GLU   A 1 257  ? 25.077  -5.615  -22.031 1.00 96.70 257  A 1 
ATOM   2125 O  O     . GLU   A 1 257  ? 24.624  -5.381  -23.159 1.00 94.76 257  A 1 
ATOM   2126 C  CB    . GLU   A 1 257  ? 26.962  -3.940  -21.755 1.00 96.58 257  A 1 
ATOM   2127 C  CG    . GLU   A 1 257  ? 27.277  -2.519  -21.258 1.00 95.75 257  A 1 
ATOM   2128 C  CD    . GLU   A 1 257  ? 28.613  -1.938  -21.754 1.00 96.31 257  A 1 
ATOM   2129 O  OE1   . GLU   A 1 257  ? 28.860  -0.737  -21.479 1.00 93.12 257  A 1 
ATOM   2130 O  OE2   . GLU   A 1 257  ? 29.422  -2.617  -22.413 1.00 94.04 257  A 1 
ATOM   2131 N  N     . LEU   A 1 258  ? 25.077  -6.840  -21.508 1.00 97.08 258  A 1 
ATOM   2132 C  CA    . LEU   A 1 258  ? 24.477  -7.981  -22.192 1.00 96.33 258  A 1 
ATOM   2133 C  C     . LEU   A 1 258  ? 22.952  -7.834  -22.278 1.00 95.91 258  A 1 
ATOM   2134 O  O     . LEU   A 1 258  ? 22.296  -7.201  -21.455 1.00 92.65 258  A 1 
ATOM   2135 C  CB    . LEU   A 1 258  ? 24.867  -9.308  -21.509 1.00 95.44 258  A 1 
ATOM   2136 C  CG    . LEU   A 1 258  ? 26.366  -9.661  -21.572 1.00 93.92 258  A 1 
ATOM   2137 C  CD1   . LEU   A 1 258  ? 26.626  -10.957 -20.806 1.00 90.29 258  A 1 
ATOM   2138 C  CD2   . LEU   A 1 258  ? 26.863  -9.856  -23.008 1.00 89.91 258  A 1 
ATOM   2139 N  N     . THR   A 1 259  ? 22.376  -8.475  -23.280 1.00 96.43 259  A 1 
ATOM   2140 C  CA    . THR   A 1 259  ? 20.929  -8.421  -23.528 1.00 96.36 259  A 1 
ATOM   2141 C  C     . THR   A 1 259  ? 20.175  -9.531  -22.791 1.00 96.97 259  A 1 
ATOM   2142 O  O     . THR   A 1 259  ? 19.435  -10.303 -23.410 1.00 94.76 259  A 1 
ATOM   2143 C  CB    . THR   A 1 259  ? 20.616  -8.392  -25.033 1.00 94.00 259  A 1 
ATOM   2144 O  OG1   . THR   A 1 259  ? 21.208  -9.492  -25.690 1.00 81.97 259  A 1 
ATOM   2145 C  CG2   . THR   A 1 259  ? 21.140  -7.124  -25.706 1.00 81.06 259  A 1 
ATOM   2146 N  N     . PHE   A 1 260  ? 20.343  -9.616  -21.469 1.00 97.34 260  A 1 
ATOM   2147 C  CA    . PHE   A 1 260  ? 19.530  -10.492 -20.625 1.00 97.69 260  A 1 
ATOM   2148 C  C     . PHE   A 1 260  ? 18.035  -10.206 -20.799 1.00 97.86 260  A 1 
ATOM   2149 O  O     . PHE   A 1 260  ? 17.634  -9.106  -21.190 1.00 97.05 260  A 1 
ATOM   2150 C  CB    . PHE   A 1 260  ? 19.929  -10.340 -19.154 1.00 97.40 260  A 1 
ATOM   2151 C  CG    . PHE   A 1 260  ? 21.234  -11.013 -18.813 1.00 97.42 260  A 1 
ATOM   2152 C  CD1   . PHE   A 1 260  ? 21.271  -12.402 -18.607 1.00 95.58 260  A 1 
ATOM   2153 C  CD2   . PHE   A 1 260  ? 22.419  -10.261 -18.701 1.00 95.33 260  A 1 
ATOM   2154 C  CE1   . PHE   A 1 260  ? 22.482  -13.037 -18.298 1.00 94.37 260  A 1 
ATOM   2155 C  CE2   . PHE   A 1 260  ? 23.631  -10.890 -18.393 1.00 94.36 260  A 1 
ATOM   2156 C  CZ    . PHE   A 1 260  ? 23.665  -12.282 -18.195 1.00 95.39 260  A 1 
ATOM   2157 N  N     . ASP   A 1 261  ? 17.196  -11.177 -20.502 1.00 98.06 261  A 1 
ATOM   2158 C  CA    . ASP   A 1 261  ? 15.756  -10.925 -20.419 1.00 98.21 261  A 1 
ATOM   2159 C  C     . ASP   A 1 261  ? 15.432  -10.137 -19.152 1.00 98.24 261  A 1 
ATOM   2160 O  O     . ASP   A 1 261  ? 14.708  -9.143  -19.221 1.00 97.44 261  A 1 
ATOM   2161 C  CB    . ASP   A 1 261  ? 14.971  -12.236 -20.501 1.00 98.03 261  A 1 
ATOM   2162 C  CG    . ASP   A 1 261  ? 15.137  -12.906 -21.863 1.00 97.59 261  A 1 
ATOM   2163 O  OD1   . ASP   A 1 261  ? 15.329  -12.211 -22.888 1.00 94.98 261  A 1 
ATOM   2164 O  OD2   . ASP   A 1 261  ? 15.074  -14.143 -21.938 1.00 94.64 261  A 1 
ATOM   2165 N  N     . TYR   A 1 262  ? 16.065  -10.525 -18.045 1.00 98.31 262  A 1 
ATOM   2166 C  CA    . TYR   A 1 262  ? 15.928  -9.832  -16.770 1.00 98.39 262  A 1 
ATOM   2167 C  C     . TYR   A 1 262  ? 17.289  -9.616  -16.099 1.00 98.38 262  A 1 
ATOM   2168 O  O     . TYR   A 1 262  ? 18.109  -10.525 -16.021 1.00 97.87 262  A 1 
ATOM   2169 C  CB    . TYR   A 1 262  ? 14.990  -10.622 -15.856 1.00 98.18 262  A 1 
ATOM   2170 C  CG    . TYR   A 1 262  ? 13.580  -10.767 -16.389 1.00 97.73 262  A 1 
ATOM   2171 C  CD1   . TYR   A 1 262  ? 12.640  -9.738  -16.191 1.00 95.33 262  A 1 
ATOM   2172 C  CD2   . TYR   A 1 262  ? 13.193  -11.926 -17.097 1.00 95.33 262  A 1 
ATOM   2173 C  CE1   . TYR   A 1 262  ? 11.330  -9.864  -16.674 1.00 93.77 262  A 1 
ATOM   2174 C  CE2   . TYR   A 1 262  ? 11.883  -12.061 -17.587 1.00 93.83 262  A 1 
ATOM   2175 C  CZ    . TYR   A 1 262  ? 10.952  -11.026 -17.368 1.00 94.76 262  A 1 
ATOM   2176 O  OH    . TYR   A 1 262  ? 9.664   -11.154 -17.827 1.00 92.46 262  A 1 
ATOM   2177 N  N     . VAL   A 1 263  ? 17.473  -8.420  -15.557 1.00 98.01 263  A 1 
ATOM   2178 C  CA    . VAL   A 1 263  ? 18.499  -8.126  -14.548 1.00 98.02 263  A 1 
ATOM   2179 C  C     . VAL   A 1 263  ? 17.762  -7.805  -13.255 1.00 97.94 263  A 1 
ATOM   2180 O  O     . VAL   A 1 263  ? 16.989  -6.845  -13.206 1.00 97.03 263  A 1 
ATOM   2181 C  CB    . VAL   A 1 263  ? 19.423  -6.975  -14.980 1.00 97.63 263  A 1 
ATOM   2182 C  CG1   . VAL   A 1 263  ? 20.404  -6.593  -13.868 1.00 96.01 263  A 1 
ATOM   2183 C  CG2   . VAL   A 1 263  ? 20.245  -7.368  -16.214 1.00 96.33 263  A 1 
ATOM   2184 N  N     . VAL   A 1 264  ? 17.950  -8.625  -12.239 1.00 97.86 264  A 1 
ATOM   2185 C  CA    . VAL   A 1 264  ? 17.152  -8.596  -11.008 1.00 97.96 264  A 1 
ATOM   2186 C  C     . VAL   A 1 264  ? 18.045  -8.321  -9.812  1.00 97.92 264  A 1 
ATOM   2187 O  O     . VAL   A 1 264  ? 19.053  -8.991  -9.604  1.00 97.13 264  A 1 
ATOM   2188 C  CB    . VAL   A 1 264  ? 16.355  -9.900  -10.811 1.00 97.64 264  A 1 
ATOM   2189 C  CG1   . VAL   A 1 264  ? 15.399  -9.785  -9.619  1.00 95.36 264  A 1 
ATOM   2190 C  CG2   . VAL   A 1 264  ? 15.516  -10.261 -12.046 1.00 95.92 264  A 1 
ATOM   2191 N  N     . THR   A 1 265  ? 17.634  -7.353  -9.005  1.00 97.50 265  A 1 
ATOM   2192 C  CA    . THR   A 1 265  ? 18.330  -6.957  -7.777  1.00 97.45 265  A 1 
ATOM   2193 C  C     . THR   A 1 265  ? 17.336  -6.790  -6.630  1.00 96.98 265  A 1 
ATOM   2194 O  O     . THR   A 1 265  ? 16.113  -6.788  -6.828  1.00 95.61 265  A 1 
ATOM   2195 C  CB    . THR   A 1 265  ? 19.113  -5.652  -7.990  1.00 96.64 265  A 1 
ATOM   2196 O  OG1   . THR   A 1 265  ? 18.233  -4.617  -8.373  1.00 87.28 265  A 1 
ATOM   2197 C  CG2   . THR   A 1 265  ? 20.198  -5.762  -9.056  1.00 90.71 265  A 1 
ATOM   2198 N  N     . PHE   A 1 266  ? 17.853  -6.621  -5.427  1.00 95.48 266  A 1 
ATOM   2199 C  CA    . PHE   A 1 266  ? 17.071  -6.200  -4.271  1.00 95.00 266  A 1 
ATOM   2200 C  C     . PHE   A 1 266  ? 17.533  -4.808  -3.832  1.00 94.06 266  A 1 
ATOM   2201 O  O     . PHE   A 1 266  ? 18.613  -4.662  -3.272  1.00 91.41 266  A 1 
ATOM   2202 C  CB    . PHE   A 1 266  ? 17.185  -7.241  -3.157  1.00 94.10 266  A 1 
ATOM   2203 C  CG    . PHE   A 1 266  ? 16.244  -6.944  -2.013  1.00 93.97 266  A 1 
ATOM   2204 C  CD1   . PHE   A 1 266  ? 16.641  -6.099  -0.961  1.00 92.18 266  A 1 
ATOM   2205 C  CD2   . PHE   A 1 266  ? 14.935  -7.461  -2.033  1.00 91.91 266  A 1 
ATOM   2206 C  CE1   . PHE   A 1 266  ? 15.739  -5.770  0.065   1.00 90.67 266  A 1 
ATOM   2207 C  CE2   . PHE   A 1 266  ? 14.030  -7.138  -1.005  1.00 90.18 266  A 1 
ATOM   2208 C  CZ    . PHE   A 1 266  ? 14.434  -6.288  0.038   1.00 91.47 266  A 1 
ATOM   2209 N  N     . ASN   A 1 267  ? 16.729  -3.786  -4.110  1.00 91.57 267  A 1 
ATOM   2210 C  CA    . ASN   A 1 267  ? 17.077  -2.368  -3.955  1.00 90.05 267  A 1 
ATOM   2211 C  C     . ASN   A 1 267  ? 18.272  -1.909  -4.822  1.00 90.15 267  A 1 
ATOM   2212 O  O     . ASN   A 1 267  ? 18.803  -0.815  -4.631  1.00 87.22 267  A 1 
ATOM   2213 C  CB    . ASN   A 1 267  ? 17.221  -2.042  -2.458  1.00 87.67 267  A 1 
ATOM   2214 C  CG    . ASN   A 1 267  ? 17.193  -0.559  -2.160  1.00 81.76 267  A 1 
ATOM   2215 O  OD1   . ASN   A 1 267  ? 16.407  0.204   -2.697  1.00 72.34 267  A 1 
ATOM   2216 N  ND2   . ASN   A 1 267  ? 18.027  -0.101  -1.254  1.00 74.16 267  A 1 
ATOM   2217 N  N     . GLY   A 1 268  ? 18.659  -2.710  -5.798  1.00 90.37 268  A 1 
ATOM   2218 C  CA    . GLY   A 1 268  ? 19.829  -2.429  -6.632  1.00 90.96 268  A 1 
ATOM   2219 C  C     . GLY   A 1 268  ? 19.674  -1.226  -7.559  1.00 93.39 268  A 1 
ATOM   2220 O  O     . GLY   A 1 268  ? 20.663  -0.593  -7.926  1.00 90.00 268  A 1 
ATOM   2221 N  N     . HIS   A 1 269  ? 18.457  -0.830  -7.904  1.00 88.26 269  A 1 
ATOM   2222 C  CA    . HIS   A 1 269  ? 18.232  0.414   -8.649  1.00 89.23 269  A 1 
ATOM   2223 C  C     . HIS   A 1 269  ? 18.634  1.645   -7.827  1.00 89.74 269  A 1 
ATOM   2224 O  O     . HIS   A 1 269  ? 19.179  2.600   -8.377  1.00 87.56 269  A 1 
ATOM   2225 C  CB    . HIS   A 1 269  ? 16.760  0.524   -9.084  1.00 88.52 269  A 1 
ATOM   2226 C  CG    . HIS   A 1 269  ? 16.304  -0.457  -10.127 1.00 91.17 269  A 1 
ATOM   2227 N  ND1   . HIS   A 1 269  ? 15.106  -0.369  -10.824 1.00 81.11 269  A 1 
ATOM   2228 C  CD2   . HIS   A 1 269  ? 16.933  -1.583  -10.589 1.00 80.47 269  A 1 
ATOM   2229 C  CE1   . HIS   A 1 269  ? 15.025  -1.415  -11.662 1.00 83.35 269  A 1 
ATOM   2230 N  NE2   . HIS   A 1 269  ? 16.116  -2.176  -11.546 1.00 85.43 269  A 1 
ATOM   2231 N  N     . ASN   A 1 270  ? 18.411  1.624   -6.521  1.00 89.25 270  A 1 
ATOM   2232 C  CA    . ASN   A 1 270  ? 18.809  2.716   -5.632  1.00 87.14 270  A 1 
ATOM   2233 C  C     . ASN   A 1 270  ? 20.253  2.588   -5.131  1.00 87.90 270  A 1 
ATOM   2234 O  O     . ASN   A 1 270  ? 20.889  3.607   -4.851  1.00 84.85 270  A 1 
ATOM   2235 C  CB    . ASN   A 1 270  ? 17.826  2.784   -4.454  1.00 84.03 270  A 1 
ATOM   2236 C  CG    . ASN   A 1 270  ? 18.011  4.039   -3.604  1.00 77.40 270  A 1 
ATOM   2237 O  OD1   . ASN   A 1 270  ? 18.494  5.068   -4.052  1.00 67.33 270  A 1 
ATOM   2238 N  ND2   . ASN   A 1 270  ? 17.602  4.003   -2.353  1.00 69.63 270  A 1 
ATOM   2239 N  N     . PHE   A 1 271  ? 20.762  1.369   -4.999  1.00 88.00 271  A 1 
ATOM   2240 C  CA    . PHE   A 1 271  ? 22.072  1.115   -4.411  1.00 90.06 271  A 1 
ATOM   2241 C  C     . PHE   A 1 271  ? 23.037  0.454   -5.399  1.00 92.25 271  A 1 
ATOM   2242 O  O     . PHE   A 1 271  ? 23.820  1.180   -6.014  1.00 91.38 271  A 1 
ATOM   2243 C  CB    . PHE   A 1 271  ? 21.915  0.358   -3.088  1.00 87.71 271  A 1 
ATOM   2244 C  CG    . PHE   A 1 271  ? 23.212  0.251   -2.316  1.00 85.73 271  A 1 
ATOM   2245 C  CD1   . PHE   A 1 271  ? 23.914  -0.969  -2.278  1.00 80.47 271  A 1 
ATOM   2246 C  CD2   . PHE   A 1 271  ? 23.740  1.381   -1.665  1.00 80.93 271  A 1 
ATOM   2247 C  CE1   . PHE   A 1 271  ? 25.137  -1.062  -1.596  1.00 76.81 271  A 1 
ATOM   2248 C  CE2   . PHE   A 1 271  ? 24.968  1.294   -0.981  1.00 77.07 271  A 1 
ATOM   2249 C  CZ    . PHE   A 1 271  ? 25.663  0.074   -0.951  1.00 79.63 271  A 1 
ATOM   2250 N  N     . ASP   A 1 272  ? 22.967  -0.846  -5.614  1.00 93.68 272  A 1 
ATOM   2251 C  CA    . ASP   A 1 272  ? 24.003  -1.630  -6.305  1.00 95.00 272  A 1 
ATOM   2252 C  C     . ASP   A 1 272  ? 24.343  -1.088  -7.699  1.00 95.76 272  A 1 
ATOM   2253 O  O     . ASP   A 1 272  ? 25.487  -0.744  -7.984  1.00 94.73 272  A 1 
ATOM   2254 C  CB    . ASP   A 1 272  ? 23.581  -3.108  -6.428  1.00 94.20 272  A 1 
ATOM   2255 C  CG    . ASP   A 1 272  ? 23.065  -3.697  -5.110  1.00 92.93 272  A 1 
ATOM   2256 O  OD1   . ASP   A 1 272  ? 23.580  -3.303  -4.052  1.00 83.84 272  A 1 
ATOM   2257 O  OD2   . ASP   A 1 272  ? 22.068  -4.436  -5.189  1.00 85.25 272  A 1 
ATOM   2258 N  N     . LEU   A 1 273  ? 23.344  -0.929  -8.566  1.00 94.90 273  A 1 
ATOM   2259 C  CA    . LEU   A 1 273  ? 23.565  -0.435  -9.929  1.00 95.36 273  A 1 
ATOM   2260 C  C     . LEU   A 1 273  ? 24.082  1.005   -9.937  1.00 95.53 273  A 1 
ATOM   2261 O  O     . LEU   A 1 273  ? 24.938  1.363   -10.750 1.00 94.71 273  A 1 
ATOM   2262 C  CB    . LEU   A 1 273  ? 22.268  -0.533  -10.753 1.00 95.03 273  A 1 
ATOM   2263 C  CG    . LEU   A 1 273  ? 21.739  -1.958  -10.972 1.00 94.15 273  A 1 
ATOM   2264 C  CD1   . LEU   A 1 273  ? 20.430  -1.894  -11.758 1.00 91.03 273  A 1 
ATOM   2265 C  CD2   . LEU   A 1 273  ? 22.722  -2.819  -11.768 1.00 90.34 273  A 1 
ATOM   2266 N  N     . ARG   A 1 274  ? 23.595  1.836   -9.021  1.00 94.18 274  A 1 
ATOM   2267 C  CA    . ARG   A 1 274  ? 24.052  3.219   -8.884  1.00 93.31 274  A 1 
ATOM   2268 C  C     . ARG   A 1 274  ? 25.488  3.280   -8.374  1.00 94.45 274  A 1 
ATOM   2269 O  O     . ARG   A 1 274  ? 26.281  4.072   -8.880  1.00 93.29 274  A 1 
ATOM   2270 C  CB    . ARG   A 1 274  ? 23.079  3.990   -7.976  1.00 91.13 274  A 1 
ATOM   2271 C  CG    . ARG   A 1 274  ? 23.209  5.500   -8.182  1.00 83.61 274  A 1 
ATOM   2272 C  CD    . ARG   A 1 274  ? 22.107  6.276   -7.439  1.00 82.31 274  A 1 
ATOM   2273 N  NE    . ARG   A 1 274  ? 22.338  6.310   -5.992  1.00 77.11 274  A 1 
ATOM   2274 C  CZ    . ARG   A 1 274  ? 21.458  6.696   -5.070  1.00 74.18 274  A 1 
ATOM   2275 N  NH1   . ARG   A 1 274  ? 20.252  7.085   -5.389  1.00 66.22 274  A 1 
ATOM   2276 N  NH2   . ARG   A 1 274  ? 21.779  6.709   -3.814  1.00 66.66 274  A 1 
ATOM   2277 N  N     . TYR   A 1 275  ? 25.831  2.412   -7.425  1.00 94.49 275  A 1 
ATOM   2278 C  CA    . TYR   A 1 275  ? 27.178  2.318   -6.872  1.00 95.03 275  A 1 
ATOM   2279 C  C     . TYR   A 1 275  ? 28.179  1.839   -7.923  1.00 95.38 275  A 1 
ATOM   2280 O  O     . TYR   A 1 275  ? 29.175  2.521   -8.157  1.00 94.47 275  A 1 
ATOM   2281 C  CB    . TYR   A 1 275  ? 27.173  1.417   -5.635  1.00 94.45 275  A 1 
ATOM   2282 C  CG    . TYR   A 1 275  ? 28.275  1.760   -4.656  1.00 94.67 275  A 1 
ATOM   2283 C  CD1   . TYR   A 1 275  ? 29.611  1.388   -4.895  1.00 92.12 275  A 1 
ATOM   2284 C  CD2   . TYR   A 1 275  ? 27.961  2.495   -3.493  1.00 91.98 275  A 1 
ATOM   2285 C  CE1   . TYR   A 1 275  ? 30.624  1.746   -3.991  1.00 91.46 275  A 1 
ATOM   2286 C  CE2   . TYR   A 1 275  ? 28.962  2.855   -2.581  1.00 91.24 275  A 1 
ATOM   2287 C  CZ    . TYR   A 1 275  ? 30.294  2.484   -2.833  1.00 93.58 275  A 1 
ATOM   2288 O  OH    . TYR   A 1 275  ? 31.275  2.848   -1.948  1.00 92.70 275  A 1 
ATOM   2289 N  N     . ILE   A 1 276  ? 27.875  0.745   -8.617  1.00 96.49 276  A 1 
ATOM   2290 C  CA    . ILE   A 1 276  ? 28.700  0.225   -9.719  1.00 96.80 276  A 1 
ATOM   2291 C  C     . ILE   A 1 276  ? 28.917  1.306   -10.785 1.00 96.80 276  A 1 
ATOM   2292 O  O     . ILE   A 1 276  ? 30.052  1.576   -11.169 1.00 96.12 276  A 1 
ATOM   2293 C  CB    . ILE   A 1 276  ? 28.052  -1.041  -10.337 1.00 96.76 276  A 1 
ATOM   2294 C  CG1   . ILE   A 1 276  ? 28.102  -2.227  -9.347  1.00 94.46 276  A 1 
ATOM   2295 C  CG2   . ILE   A 1 276  ? 28.753  -1.439  -11.652 1.00 94.36 276  A 1 
ATOM   2296 C  CD1   . ILE   A 1 276  ? 27.169  -3.382  -9.737  1.00 91.91 276  A 1 
ATOM   2297 N  N     . THR   A 1 277  ? 27.841  1.952   -11.234 1.00 96.57 277  A 1 
ATOM   2298 C  CA    . THR   A 1 277  ? 27.913  2.978   -12.285 1.00 95.99 277  A 1 
ATOM   2299 C  C     . THR   A 1 277  ? 28.801  4.151   -11.868 1.00 95.84 277  A 1 
ATOM   2300 O  O     . THR   A 1 277  ? 29.697  4.545   -12.609 1.00 94.63 277  A 1 
ATOM   2301 C  CB    . THR   A 1 277  ? 26.510  3.492   -12.647 1.00 94.93 277  A 1 
ATOM   2302 O  OG1   . THR   A 1 277  ? 25.676  2.422   -13.026 1.00 83.04 277  A 1 
ATOM   2303 C  CG2   . THR   A 1 277  ? 26.529  4.462   -13.827 1.00 80.98 277  A 1 
ATOM   2304 N  N     . ASN   A 1 278  ? 28.595  4.679   -10.671 1.00 95.26 278  A 1 
ATOM   2305 C  CA    . ASN   A 1 278  ? 29.359  5.821   -10.167 1.00 94.57 278  A 1 
ATOM   2306 C  C     . ASN   A 1 278  ? 30.817  5.455   -9.860  1.00 94.93 278  A 1 
ATOM   2307 O  O     . ASN   A 1 278  ? 31.718  6.242   -10.139 1.00 93.91 278  A 1 
ATOM   2308 C  CB    . ASN   A 1 278  ? 28.668  6.361   -8.910  1.00 93.46 278  A 1 
ATOM   2309 C  CG    . ASN   A 1 278  ? 27.333  7.041   -9.181  1.00 90.62 278  A 1 
ATOM   2310 O  OD1   . ASN   A 1 278  ? 26.982  7.423   -10.278 1.00 81.73 278  A 1 
ATOM   2311 N  ND2   . ASN   A 1 278  ? 26.546  7.246   -8.144  1.00 81.66 278  A 1 
ATOM   2312 N  N     . ARG   A 1 279  ? 31.067  4.272   -9.313  1.00 95.43 279  A 1 
ATOM   2313 C  CA    . ARG   A 1 279  ? 32.417  3.804   -8.987  1.00 95.80 279  A 1 
ATOM   2314 C  C     . ARG   A 1 279  ? 33.229  3.529   -10.252 1.00 96.40 279  A 1 
ATOM   2315 O  O     . ARG   A 1 279  ? 34.390  3.923   -10.319 1.00 95.39 279  A 1 
ATOM   2316 C  CB    . ARG   A 1 279  ? 32.304  2.572   -8.076  1.00 94.81 279  A 1 
ATOM   2317 C  CG    . ARG   A 1 279  ? 33.630  2.204   -7.384  1.00 89.17 279  A 1 
ATOM   2318 C  CD    . ARG   A 1 279  ? 33.994  3.200   -6.273  1.00 90.49 279  A 1 
ATOM   2319 N  NE    . ARG   A 1 279  ? 35.234  2.763   -5.625  1.00 90.74 279  A 1 
ATOM   2320 C  CZ    . ARG   A 1 279  ? 35.952  3.408   -4.726  1.00 93.73 279  A 1 
ATOM   2321 N  NH1   . ARG   A 1 279  ? 35.588  4.550   -4.221  1.00 84.84 279  A 1 
ATOM   2322 N  NH2   . ARG   A 1 279  ? 37.074  2.899   -4.335  1.00 88.52 279  A 1 
ATOM   2323 N  N     . LEU   A 1 280  ? 32.611  2.942   -11.270 1.00 96.98 280  A 1 
ATOM   2324 C  CA    . LEU   A 1 280  ? 33.222  2.744   -12.584 1.00 97.00 280  A 1 
ATOM   2325 C  C     . LEU   A 1 280  ? 33.612  4.082   -13.223 1.00 96.98 280  A 1 
ATOM   2326 O  O     . LEU   A 1 280  ? 34.749  4.242   -13.663 1.00 96.22 280  A 1 
ATOM   2327 C  CB    . LEU   A 1 280  ? 32.236  1.961   -13.472 1.00 96.83 280  A 1 
ATOM   2328 C  CG    . LEU   A 1 280  ? 32.735  1.721   -14.912 1.00 96.47 280  A 1 
ATOM   2329 C  CD1   . LEU   A 1 280  ? 33.869  0.705   -14.959 1.00 93.98 280  A 1 
ATOM   2330 C  CD2   . LEU   A 1 280  ? 31.588  1.206   -15.778 1.00 93.62 280  A 1 
ATOM   2331 N  N     . GLU   A 1 281  ? 32.700  5.051   -13.244 1.00 96.27 281  A 1 
ATOM   2332 C  CA    . GLU   A 1 281  ? 32.974  6.376   -13.808 1.00 95.90 281  A 1 
ATOM   2333 C  C     . GLU   A 1 281  ? 34.069  7.112   -13.023 1.00 95.89 281  A 1 
ATOM   2334 O  O     . GLU   A 1 281  ? 34.945  7.735   -13.621 1.00 94.27 281  A 1 
ATOM   2335 C  CB    . GLU   A 1 281  ? 31.662  7.188   -13.888 1.00 94.82 281  A 1 
ATOM   2336 C  CG    . GLU   A 1 281  ? 31.843  8.529   -14.632 1.00 87.87 281  A 1 
ATOM   2337 C  CD    . GLU   A 1 281  ? 30.514  9.234   -14.999 1.00 83.86 281  A 1 
ATOM   2338 O  OE1   . GLU   A 1 281  ? 30.555  10.229  -15.767 1.00 75.87 281  A 1 
ATOM   2339 O  OE2   . GLU   A 1 281  ? 29.413  8.774   -14.633 1.00 76.58 281  A 1 
ATOM   2340 N  N     . LEU   A 1 282  ? 34.080  6.988   -11.702 1.00 96.00 282  A 1 
ATOM   2341 C  CA    . LEU   A 1 282  ? 35.081  7.617   -10.842 1.00 95.52 282  A 1 
ATOM   2342 C  C     . LEU   A 1 282  ? 36.493  7.062   -11.075 1.00 95.67 282  A 1 
ATOM   2343 O  O     . LEU   A 1 282  ? 37.453  7.830   -11.135 1.00 93.88 282  A 1 
ATOM   2344 C  CB    . LEU   A 1 282  ? 34.651  7.420   -9.377  1.00 94.07 282  A 1 
ATOM   2345 C  CG    . LEU   A 1 282  ? 35.534  8.182   -8.364  1.00 87.29 282  A 1 
ATOM   2346 C  CD1   . LEU   A 1 282  ? 35.181  9.669   -8.332  1.00 80.40 282  A 1 
ATOM   2347 C  CD2   . LEU   A 1 282  ? 35.336  7.607   -6.965  1.00 80.50 282  A 1 
ATOM   2348 N  N     . LEU   A 1 283  ? 36.630  5.744   -11.191 1.00 96.53 283  A 1 
ATOM   2349 C  CA    . LEU   A 1 283  ? 37.940  5.089   -11.272 1.00 96.43 283  A 1 
ATOM   2350 C  C     . LEU   A 1 283  ? 38.499  5.004   -12.697 1.00 96.50 283  A 1 
ATOM   2351 O  O     . LEU   A 1 283  ? 39.715  4.990   -12.875 1.00 94.02 283  A 1 
ATOM   2352 C  CB    . LEU   A 1 283  ? 37.850  3.685   -10.650 1.00 95.85 283  A 1 
ATOM   2353 C  CG    . LEU   A 1 283  ? 37.562  3.651   -9.134  1.00 94.86 283  A 1 
ATOM   2354 C  CD1   . LEU   A 1 283  ? 37.527  2.195   -8.674  1.00 91.12 283  A 1 
ATOM   2355 C  CD2   . LEU   A 1 283  ? 38.624  4.380   -8.309  1.00 90.30 283  A 1 
ATOM   2356 N  N     . THR   A 1 284  ? 37.628  4.927   -13.703 1.00 96.78 284  A 1 
ATOM   2357 C  CA    . THR   A 1 284  ? 38.050  4.669   -15.094 1.00 96.56 284  A 1 
ATOM   2358 C  C     . THR   A 1 284  ? 37.563  5.713   -16.095 1.00 96.52 284  A 1 
ATOM   2359 O  O     . THR   A 1 284  ? 38.080  5.774   -17.210 1.00 92.89 284  A 1 
ATOM   2360 C  CB    . THR   A 1 284  ? 37.597  3.279   -15.566 1.00 95.53 284  A 1 
ATOM   2361 O  OG1   . THR   A 1 284  ? 36.202  3.254   -15.752 1.00 89.29 284  A 1 
ATOM   2362 C  CG2   . THR   A 1 284  ? 37.961  2.147   -14.604 1.00 89.32 284  A 1 
ATOM   2363 N  N     . GLY   A 1 285  ? 36.567  6.516   -15.743 1.00 96.32 285  A 1 
ATOM   2364 C  CA    . GLY   A 1 285  ? 35.838  7.377   -16.678 1.00 96.28 285  A 1 
ATOM   2365 C  C     . GLY   A 1 285  ? 34.878  6.628   -17.616 1.00 96.72 285  A 1 
ATOM   2366 O  O     . GLY   A 1 285  ? 34.199  7.255   -18.435 1.00 94.28 285  A 1 
ATOM   2367 N  N     . GLU   A 1 286  ? 34.803  5.309   -17.513 1.00 96.69 286  A 1 
ATOM   2368 C  CA    . GLU   A 1 286  ? 33.919  4.485   -18.335 1.00 96.75 286  A 1 
ATOM   2369 C  C     . GLU   A 1 286  ? 32.458  4.602   -17.879 1.00 96.82 286  A 1 
ATOM   2370 O  O     . GLU   A 1 286  ? 32.143  4.868   -16.717 1.00 95.15 286  A 1 
ATOM   2371 C  CB    . GLU   A 1 286  ? 34.385  3.014   -18.341 1.00 95.74 286  A 1 
ATOM   2372 C  CG    . GLU   A 1 286  ? 35.743  2.819   -19.035 1.00 93.00 286  A 1 
ATOM   2373 C  CD    . GLU   A 1 286  ? 36.255  1.369   -18.963 1.00 93.92 286  A 1 
ATOM   2374 O  OE1   . GLU   A 1 286  ? 37.475  1.164   -18.774 1.00 86.87 286  A 1 
ATOM   2375 O  OE2   . GLU   A 1 286  ? 35.440  0.435   -19.105 1.00 88.44 286  A 1 
ATOM   2376 N  N     . LYS   A 1 287  ? 31.551  4.360   -18.827 1.00 96.08 287  A 1 
ATOM   2377 C  CA    . LYS   A 1 287  ? 30.112  4.306   -18.568 1.00 95.98 287  A 1 
ATOM   2378 C  C     . LYS   A 1 287  ? 29.552  2.980   -19.059 1.00 96.59 287  A 1 
ATOM   2379 O  O     . LYS   A 1 287  ? 30.048  2.423   -20.038 1.00 94.81 287  A 1 
ATOM   2380 C  CB    . LYS   A 1 287  ? 29.384  5.494   -19.213 1.00 94.26 287  A 1 
ATOM   2381 C  CG    . LYS   A 1 287  ? 29.914  6.830   -18.672 1.00 91.17 287  A 1 
ATOM   2382 C  CD    . LYS   A 1 287  ? 29.010  8.012   -19.010 1.00 84.15 287  A 1 
ATOM   2383 C  CE    . LYS   A 1 287  ? 29.698  9.242   -18.423 1.00 78.57 287  A 1 
ATOM   2384 N  NZ    . LYS   A 1 287  ? 28.787  10.311  -17.983 1.00 69.82 287  A 1 
ATOM   2385 N  N     . ILE   A 1 288  ? 28.503  2.516   -18.404 1.00 96.43 288  A 1 
ATOM   2386 C  CA    . ILE   A 1 288  ? 27.724  1.371   -18.876 1.00 96.42 288  A 1 
ATOM   2387 C  C     . ILE   A 1 288  ? 26.843  1.854   -20.030 1.00 96.21 288  A 1 
ATOM   2388 O  O     . ILE   A 1 288  ? 26.119  2.843   -19.883 1.00 94.55 288  A 1 
ATOM   2389 C  CB    . ILE   A 1 288  ? 26.923  0.737   -17.722 1.00 96.13 288  A 1 
ATOM   2390 C  CG1   . ILE   A 1 288  ? 27.888  0.252   -16.615 1.00 94.42 288  A 1 
ATOM   2391 C  CG2   . ILE   A 1 288  ? 26.063  -0.422  -18.245 1.00 94.77 288  A 1 
ATOM   2392 C  CD1   . ILE   A 1 288  ? 27.200  -0.200  -15.331 1.00 90.37 288  A 1 
ATOM   2393 N  N     . ILE   A 1 289  ? 26.945  1.203   -21.178 1.00 95.91 289  A 1 
ATOM   2394 C  CA    . ILE   A 1 289  ? 26.322  1.652   -22.430 1.00 95.91 289  A 1 
ATOM   2395 C  C     . ILE   A 1 289  ? 25.344  0.592   -22.928 1.00 96.24 289  A 1 
ATOM   2396 O  O     . ILE   A 1 289  ? 25.730  -0.524  -23.267 1.00 94.87 289  A 1 
ATOM   2397 C  CB    . ILE   A 1 289  ? 27.385  1.993   -23.500 1.00 94.38 289  A 1 
ATOM   2398 C  CG1   . ILE   A 1 289  ? 28.368  3.078   -22.988 1.00 87.83 289  A 1 
ATOM   2399 C  CG2   . ILE   A 1 289  ? 26.699  2.468   -24.792 1.00 87.42 289  A 1 
ATOM   2400 C  CD1   . ILE   A 1 289  ? 29.556  3.345   -23.916 1.00 78.29 289  A 1 
ATOM   2401 N  N     . PHE   A 1 290  ? 24.096  0.979   -23.065 1.00 95.92 290  A 1 
ATOM   2402 C  CA    . PHE   A 1 290  ? 23.094  0.183   -23.761 1.00 95.83 290  A 1 
ATOM   2403 C  C     . PHE   A 1 290  ? 22.974  0.633   -25.212 1.00 95.35 290  A 1 
ATOM   2404 O  O     . PHE   A 1 290  ? 23.083  1.818   -25.526 1.00 93.72 290  A 1 
ATOM   2405 C  CB    . PHE   A 1 290  ? 21.754  0.276   -23.034 1.00 95.65 290  A 1 
ATOM   2406 C  CG    . PHE   A 1 290  ? 21.810  -0.062  -21.563 1.00 96.38 290  A 1 
ATOM   2407 C  CD1   . PHE   A 1 290  ? 22.440  -1.240  -21.122 1.00 94.76 290  A 1 
ATOM   2408 C  CD2   . PHE   A 1 290  ? 21.230  0.808   -20.624 1.00 94.43 290  A 1 
ATOM   2409 C  CE1   . PHE   A 1 290  ? 22.477  -1.556  -19.758 1.00 94.06 290  A 1 
ATOM   2410 C  CE2   . PHE   A 1 290  ? 21.259  0.494   -19.257 1.00 93.98 290  A 1 
ATOM   2411 C  CZ    . PHE   A 1 290  ? 21.883  -0.691  -18.824 1.00 95.34 290  A 1 
ATOM   2412 N  N     . ARG   A 1 291  ? 22.729  -0.321  -26.101 1.00 95.54 291  A 1 
ATOM   2413 C  CA    . ARG   A 1 291  ? 22.536  -0.054  -27.528 1.00 95.58 291  A 1 
ATOM   2414 C  C     . ARG   A 1 291  ? 21.211  -0.631  -27.992 1.00 96.07 291  A 1 
ATOM   2415 O  O     . ARG   A 1 291  ? 20.879  -1.763  -27.648 1.00 94.43 291  A 1 
ATOM   2416 C  CB    . ARG   A 1 291  ? 23.704  -0.602  -28.348 1.00 94.48 291  A 1 
ATOM   2417 C  CG    . ARG   A 1 291  ? 25.018  0.115   -28.025 1.00 89.37 291  A 1 
ATOM   2418 C  CD    . ARG   A 1 291  ? 26.141  -0.397  -28.921 1.00 85.32 291  A 1 
ATOM   2419 N  NE    . ARG   A 1 291  ? 27.422  0.249   -28.606 1.00 78.17 291  A 1 
ATOM   2420 C  CZ    . ARG   A 1 291  ? 28.201  0.938   -29.426 1.00 71.55 291  A 1 
ATOM   2421 N  NH1   . ARG   A 1 291  ? 27.896  1.122   -30.677 1.00 62.36 291  A 1 
ATOM   2422 N  NH2   . ARG   A 1 291  ? 29.310  1.454   -28.985 1.00 65.77 291  A 1 
ATOM   2423 N  N     . SER   A 1 292  ? 20.509  0.136   -28.811 1.00 95.79 292  A 1 
ATOM   2424 C  CA    . SER   A 1 292  ? 19.315  -0.364  -29.479 1.00 95.91 292  A 1 
ATOM   2425 C  C     . SER   A 1 292  ? 19.657  -1.581  -30.359 1.00 96.27 292  A 1 
ATOM   2426 O  O     . SER   A 1 292  ? 20.800  -1.719  -30.816 1.00 95.08 292  A 1 
ATOM   2427 C  CB    . SER   A 1 292  ? 18.638  0.749   -30.286 1.00 94.82 292  A 1 
ATOM   2428 O  OG    . SER   A 1 292  ? 19.483  1.237   -31.307 1.00 91.16 292  A 1 
ATOM   2429 N  N     . PRO   A 1 293  ? 18.703  -2.482  -30.615 1.00 96.60 293  A 1 
ATOM   2430 C  CA    . PRO   A 1 293  ? 18.957  -3.700  -31.398 1.00 96.47 293  A 1 
ATOM   2431 C  C     . PRO   A 1 293  ? 19.511  -3.440  -32.803 1.00 96.35 293  A 1 
ATOM   2432 O  O     . PRO   A 1 293  ? 20.332  -4.209  -33.304 1.00 93.38 293  A 1 
ATOM   2433 C  CB    . PRO   A 1 293  ? 17.599  -4.404  -31.465 1.00 95.55 293  A 1 
ATOM   2434 C  CG    . PRO   A 1 293  ? 16.891  -3.934  -30.206 1.00 93.99 293  A 1 
ATOM   2435 C  CD    . PRO   A 1 293  ? 17.368  -2.497  -30.059 1.00 96.39 293  A 1 
ATOM   2436 N  N     . ASP   A 1 294  ? 19.108  -2.330  -33.415 1.00 96.12 294  A 1 
ATOM   2437 C  CA    . ASP   A 1 294  ? 19.612  -1.875  -34.717 1.00 95.35 294  A 1 
ATOM   2438 C  C     . ASP   A 1 294  ? 20.953  -1.119  -34.639 1.00 95.06 294  A 1 
ATOM   2439 O  O     . ASP   A 1 294  ? 21.487  -0.688  -35.662 1.00 89.58 294  A 1 
ATOM   2440 C  CB    . ASP   A 1 294  ? 18.531  -1.041  -35.411 1.00 93.47 294  A 1 
ATOM   2441 C  CG    . ASP   A 1 294  ? 18.215  0.301   -34.740 1.00 93.53 294  A 1 
ATOM   2442 O  OD1   . ASP   A 1 294  ? 18.742  0.582   -33.643 1.00 88.14 294  A 1 
ATOM   2443 O  OD2   . ASP   A 1 294  ? 17.430  1.062   -35.345 1.00 88.58 294  A 1 
ATOM   2444 N  N     . LYS   A 1 295  ? 21.496  -0.952  -33.436 1.00 94.12 295  A 1 
ATOM   2445 C  CA    . LYS   A 1 295  ? 22.759  -0.255  -33.125 1.00 93.30 295  A 1 
ATOM   2446 C  C     . LYS   A 1 295  ? 22.778  1.238   -33.486 1.00 93.55 295  A 1 
ATOM   2447 O  O     . LYS   A 1 295  ? 23.850  1.839   -33.468 1.00 88.98 295  A 1 
ATOM   2448 C  CB    . LYS   A 1 295  ? 23.973  -1.020  -33.698 1.00 91.44 295  A 1 
ATOM   2449 C  CG    . LYS   A 1 295  ? 24.014  -2.527  -33.391 1.00 87.75 295  A 1 
ATOM   2450 C  CD    . LYS   A 1 295  ? 24.080  -2.818  -31.892 1.00 77.53 295  A 1 
ATOM   2451 C  CE    . LYS   A 1 295  ? 24.135  -4.325  -31.647 1.00 71.87 295  A 1 
ATOM   2452 N  NZ    . LYS   A 1 295  ? 23.985  -4.661  -30.213 1.00 60.84 295  A 1 
ATOM   2453 N  N     . LYS   A 1 296  ? 21.633  1.842   -33.765 1.00 92.45 296  A 1 
ATOM   2454 C  CA    . LYS   A 1 296  ? 21.551  3.265   -34.130 1.00 91.65 296  A 1 
ATOM   2455 C  C     . LYS   A 1 296  ? 21.597  4.202   -32.929 1.00 92.33 296  A 1 
ATOM   2456 O  O     . LYS   A 1 296  ? 22.102  5.313   -33.048 1.00 86.40 296  A 1 
ATOM   2457 C  CB    . LYS   A 1 296  ? 20.281  3.535   -34.937 1.00 88.99 296  A 1 
ATOM   2458 C  CG    . LYS   A 1 296  ? 20.372  2.946   -36.340 1.00 83.95 296  A 1 
ATOM   2459 C  CD    . LYS   A 1 296  ? 19.220  3.463   -37.193 1.00 76.24 296  A 1 
ATOM   2460 C  CE    . LYS   A 1 296  ? 19.368  2.952   -38.619 1.00 68.97 296  A 1 
ATOM   2461 N  NZ    . LYS   A 1 296  ? 18.358  3.556   -39.513 1.00 60.01 296  A 1 
ATOM   2462 N  N     . GLU   A 1 297  ? 21.083  3.766   -31.806 1.00 92.85 297  A 1 
ATOM   2463 C  CA    . GLU   A 1 297  ? 21.079  4.551   -30.578 1.00 93.17 297  A 1 
ATOM   2464 C  C     . GLU   A 1 297  ? 21.955  3.886   -29.516 1.00 93.92 297  A 1 
ATOM   2465 O  O     . GLU   A 1 297  ? 21.886  2.677   -29.297 1.00 91.90 297  A 1 
ATOM   2466 C  CB    . GLU   A 1 297  ? 19.638  4.762   -30.097 1.00 90.51 297  A 1 
ATOM   2467 C  CG    . GLU   A 1 297  ? 19.551  5.769   -28.948 1.00 84.06 297  A 1 
ATOM   2468 C  CD    . GLU   A 1 297  ? 18.116  5.915   -28.436 1.00 82.88 297  A 1 
ATOM   2469 O  OE1   . GLU   A 1 297  ? 17.636  7.052   -28.300 1.00 75.58 297  A 1 
ATOM   2470 O  OE2   . GLU   A 1 297  ? 17.481  4.868   -28.173 1.00 77.83 297  A 1 
ATOM   2471 N  N     . ALA   A 1 298  ? 22.767  4.702   -28.848 1.00 92.59 298  A 1 
ATOM   2472 C  CA    . ALA   A 1 298  ? 23.488  4.313   -27.650 1.00 92.56 298  A 1 
ATOM   2473 C  C     . ALA   A 1 298  ? 23.097  5.259   -26.510 1.00 92.82 298  A 1 
ATOM   2474 O  O     . ALA   A 1 298  ? 23.117  6.477   -26.683 1.00 90.25 298  A 1 
ATOM   2475 C  CB    . ALA   A 1 298  ? 24.992  4.313   -27.930 1.00 91.14 298  A 1 
ATOM   2476 N  N     . VAL   A 1 299  ? 22.761  4.698   -25.364 1.00 92.58 299  A 1 
ATOM   2477 C  CA    . VAL   A 1 299  ? 22.414  5.457   -24.157 1.00 92.42 299  A 1 
ATOM   2478 C  C     . VAL   A 1 299  ? 23.258  4.968   -22.993 1.00 93.46 299  A 1 
ATOM   2479 O  O     . VAL   A 1 299  ? 23.617  3.796   -22.926 1.00 92.58 299  A 1 
ATOM   2480 C  CB    . VAL   A 1 299  ? 20.910  5.399   -23.824 1.00 90.37 299  A 1 
ATOM   2481 C  CG1   . VAL   A 1 299  ? 20.080  6.043   -24.943 1.00 81.89 299  A 1 
ATOM   2482 C  CG2   . VAL   A 1 299  ? 20.392  3.980   -23.573 1.00 83.79 299  A 1 
ATOM   2483 N  N     . HIS   A 1 300  ? 23.582  5.871   -22.080 1.00 91.15 300  A 1 
ATOM   2484 C  CA    . HIS   A 1 300  ? 24.256  5.474   -20.845 1.00 91.11 300  A 1 
ATOM   2485 C  C     . HIS   A 1 300  ? 23.237  4.924   -19.848 1.00 91.33 300  A 1 
ATOM   2486 O  O     . HIS   A 1 300  ? 22.084  5.364   -19.841 1.00 88.60 300  A 1 
ATOM   2487 C  CB    . HIS   A 1 300  ? 25.024  6.670   -20.269 1.00 89.80 300  A 1 
ATOM   2488 C  CG    . HIS   A 1 300  ? 26.013  7.268   -21.230 1.00 84.88 300  A 1 
ATOM   2489 N  ND1   . HIS   A 1 300  ? 26.117  8.599   -21.569 1.00 72.48 300  A 1 
ATOM   2490 C  CD2   . HIS   A 1 300  ? 26.950  6.609   -21.981 1.00 73.52 300  A 1 
ATOM   2491 C  CE1   . HIS   A 1 300  ? 27.087  8.732   -22.485 1.00 74.29 300  A 1 
ATOM   2492 N  NE2   . HIS   A 1 300  ? 27.614  7.541   -22.764 1.00 76.56 300  A 1 
ATOM   2493 N  N     . LEU   A 1 301  ? 23.681  4.011   -18.990 1.00 92.15 301  A 1 
ATOM   2494 C  CA    . LEU   A 1 301  ? 22.872  3.595   -17.853 1.00 91.65 301  A 1 
ATOM   2495 C  C     . LEU   A 1 301  ? 22.579  4.820   -16.989 1.00 91.40 301  A 1 
ATOM   2496 O  O     . LEU   A 1 301  ? 23.480  5.449   -16.437 1.00 88.26 301  A 1 
ATOM   2497 C  CB    . LEU   A 1 301  ? 23.568  2.455   -17.086 1.00 90.45 301  A 1 
ATOM   2498 C  CG    . LEU   A 1 301  ? 22.700  1.844   -15.964 1.00 91.94 301  A 1 
ATOM   2499 C  CD1   . LEU   A 1 301  ? 23.092  0.389   -15.715 1.00 83.97 301  A 1 
ATOM   2500 C  CD2   . LEU   A 1 301  ? 22.844  2.557   -14.621 1.00 85.20 301  A 1 
ATOM   2501 N  N     . CYS   A 1 302  ? 21.300  5.147   -16.874 1.00 88.69 302  A 1 
ATOM   2502 C  CA    . CYS   A 1 302  ? 20.819  6.266   -16.084 1.00 87.26 302  A 1 
ATOM   2503 C  C     . CYS   A 1 302  ? 19.728  5.761   -15.143 1.00 87.88 302  A 1 
ATOM   2504 O  O     . CYS   A 1 302  ? 18.781  5.101   -15.579 1.00 84.97 302  A 1 
ATOM   2505 C  CB    . CYS   A 1 302  ? 20.340  7.373   -17.035 1.00 82.39 302  A 1 
ATOM   2506 S  SG    . CYS   A 1 302  ? 20.487  8.985   -16.210 1.00 71.40 302  A 1 
ATOM   2507 N  N     . ILE   A 1 303  ? 19.876  6.058   -13.867 1.00 86.61 303  A 1 
ATOM   2508 C  CA    . ILE   A 1 303  ? 18.876  5.729   -12.854 1.00 86.56 303  A 1 
ATOM   2509 C  C     . ILE   A 1 303  ? 18.108  7.004   -12.555 1.00 86.09 303  A 1 
ATOM   2510 O  O     . ILE   A 1 303  ? 18.686  7.992   -12.104 1.00 83.78 303  A 1 
ATOM   2511 C  CB    . ILE   A 1 303  ? 19.521  5.099   -11.608 1.00 85.53 303  A 1 
ATOM   2512 C  CG1   . ILE   A 1 303  ? 20.207  3.769   -11.998 1.00 83.22 303  A 1 
ATOM   2513 C  CG2   . ILE   A 1 303  ? 18.460  4.855   -10.518 1.00 81.75 303  A 1 
ATOM   2514 C  CD1   . ILE   A 1 303  ? 21.181  3.261   -10.953 1.00 75.85 303  A 1 
ATOM   2515 N  N     . TYR   A 1 304  ? 16.820  6.990   -12.841 1.00 84.76 304  A 1 
ATOM   2516 C  CA    . TYR   A 1 304  ? 15.942  8.126   -12.600 1.00 81.51 304  A 1 
ATOM   2517 C  C     . TYR   A 1 304  ? 14.925  7.794   -11.510 1.00 80.58 304  A 1 
ATOM   2518 O  O     . TYR   A 1 304  ? 14.467  6.657   -11.374 1.00 76.83 304  A 1 
ATOM   2519 C  CB    . TYR   A 1 304  ? 15.282  8.595   -13.903 1.00 77.54 304  A 1 
ATOM   2520 C  CG    . TYR   A 1 304  ? 14.385  7.583   -14.574 1.00 72.75 304  A 1 
ATOM   2521 C  CD1   . TYR   A 1 304  ? 14.912  6.668   -15.512 1.00 66.41 304  A 1 
ATOM   2522 C  CD2   . TYR   A 1 304  ? 13.006  7.539   -14.274 1.00 66.46 304  A 1 
ATOM   2523 C  CE1   . TYR   A 1 304  ? 14.081  5.727   -16.131 1.00 61.29 304  A 1 
ATOM   2524 C  CE2   . TYR   A 1 304  ? 12.165  6.598   -14.886 1.00 61.29 304  A 1 
ATOM   2525 C  CZ    . TYR   A 1 304  ? 12.709  5.689   -15.813 1.00 61.26 304  A 1 
ATOM   2526 O  OH    . TYR   A 1 304  ? 11.892  4.753   -16.405 1.00 55.85 304  A 1 
ATOM   2527 N  N     . GLU   A 1 305  ? 14.562  8.813   -10.755 1.00 80.38 305  A 1 
ATOM   2528 C  CA    . GLU   A 1 305  ? 13.581  8.704   -9.688  1.00 78.85 305  A 1 
ATOM   2529 C  C     . GLU   A 1 305  ? 12.195  9.092   -10.189 1.00 77.80 305  A 1 
ATOM   2530 O  O     . GLU   A 1 305  ? 12.008  10.055  -10.939 1.00 74.58 305  A 1 
ATOM   2531 C  CB    . GLU   A 1 305  ? 14.002  9.575   -8.507  1.00 76.04 305  A 1 
ATOM   2532 C  CG    . GLU   A 1 305  ? 15.306  9.086   -7.863  1.00 67.83 305  A 1 
ATOM   2533 C  CD    . GLU   A 1 305  ? 15.781  9.995   -6.731  1.00 63.90 305  A 1 
ATOM   2534 O  OE1   . GLU   A 1 305  ? 16.412  9.490   -5.783  1.00 57.97 305  A 1 
ATOM   2535 O  OE2   . GLU   A 1 305  ? 15.502  11.206  -6.805  1.00 60.42 305  A 1 
ATOM   2536 N  N     . ARG   A 1 306  ? 11.185  8.349   -9.739  1.00 76.85 306  A 1 
ATOM   2537 C  CA    . ARG   A 1 306  ? 9.784   8.617   -10.061 1.00 74.79 306  A 1 
ATOM   2538 C  C     . ARG   A 1 306  ? 8.955   8.749   -8.792  1.00 73.48 306  A 1 
ATOM   2539 O  O     . ARG   A 1 306  ? 9.229   8.112   -7.780  1.00 69.00 306  A 1 
ATOM   2540 C  CB    . ARG   A 1 306  ? 9.282   7.507   -11.000 1.00 72.81 306  A 1 
ATOM   2541 C  CG    . ARG   A 1 306  ? 8.012   7.915   -11.744 1.00 67.66 306  A 1 
ATOM   2542 C  CD    . ARG   A 1 306  ? 7.582   6.781   -12.675 1.00 65.89 306  A 1 
ATOM   2543 N  NE    . ARG   A 1 306  ? 6.403   7.145   -13.474 1.00 61.50 306  A 1 
ATOM   2544 C  CZ    . ARG   A 1 306  ? 5.873   6.401   -14.419 1.00 58.23 306  A 1 
ATOM   2545 N  NH1   . ARG   A 1 306  ? 6.348   5.216   -14.699 1.00 54.40 306  A 1 
ATOM   2546 N  NH2   . ARG   A 1 306  ? 4.856   6.828   -15.102 1.00 52.81 306  A 1 
ATOM   2547 N  N     . ASN   A 1 307  ? 7.885   9.546   -8.880  1.00 71.49 307  A 1 
ATOM   2548 C  CA    . ASN   A 1 307  ? 6.943   9.800   -7.784  1.00 69.05 307  A 1 
ATOM   2549 C  C     . ASN   A 1 307  ? 7.535   10.536  -6.568  1.00 68.19 307  A 1 
ATOM   2550 O  O     . ASN   A 1 307  ? 6.916   10.505  -5.507  1.00 62.86 307  A 1 
ATOM   2551 C  CB    . ASN   A 1 307  ? 6.187   8.517   -7.384  1.00 64.79 307  A 1 
ATOM   2552 C  CG    . ASN   A 1 307  ? 5.384   7.885   -8.502  1.00 58.78 307  A 1 
ATOM   2553 O  OD1   . ASN   A 1 307  ? 4.750   8.547   -9.303  1.00 53.26 307  A 1 
ATOM   2554 N  ND2   . ASN   A 1 307  ? 5.346   6.564   -8.542  1.00 52.15 307  A 1 
ATOM   2555 N  N     . GLN   A 1 308  ? 8.629   11.246  -6.703  1.00 61.25 308  A 1 
ATOM   2556 C  CA    . GLN   A 1 308  ? 9.155   12.083  -5.615  1.00 59.46 308  A 1 
ATOM   2557 C  C     . GLN   A 1 308  ? 8.219   13.215  -5.187  1.00 59.81 308  A 1 
ATOM   2558 O  O     . GLN   A 1 308  ? 8.254   13.642  -4.037  1.00 53.60 308  A 1 
ATOM   2559 C  CB    . GLN   A 1 308  ? 10.478  12.724  -6.039  1.00 54.35 308  A 1 
ATOM   2560 C  CG    . GLN   A 1 308  ? 11.677  11.787  -5.946  1.00 50.51 308  A 1 
ATOM   2561 C  CD    . GLN   A 1 308  ? 12.960  12.602  -5.845  1.00 45.38 308  A 1 
ATOM   2562 O  OE1   . GLN   A 1 308  ? 13.010  13.758  -6.241  1.00 42.68 308  A 1 
ATOM   2563 N  NE2   . GLN   A 1 308  ? 14.004  12.063  -5.268  1.00 41.92 308  A 1 
ATOM   2564 N  N     . SER   A 1 309  ? 7.397   13.725  -6.090  1.00 53.72 309  A 1 
ATOM   2565 C  CA    . SER   A 1 309  ? 6.524   14.853  -5.778  1.00 51.36 309  A 1 
ATOM   2566 C  C     . SER   A 1 309  ? 5.539   14.472  -4.673  1.00 50.82 309  A 1 
ATOM   2567 O  O     . SER   A 1 309  ? 4.662   13.623  -4.857  1.00 46.15 309  A 1 
ATOM   2568 C  CB    . SER   A 1 309  ? 5.804   15.365  -7.028  1.00 46.40 309  A 1 
ATOM   2569 O  OG    . SER   A 1 309  ? 5.024   14.357  -7.620  1.00 41.59 309  A 1 
ATOM   2570 N  N     . SER   A 1 310  ? 5.655   15.153  -3.538  1.00 45.52 310  A 1 
ATOM   2571 C  CA    . SER   A 1 310  ? 4.674   15.096  -2.469  1.00 42.98 310  A 1 
ATOM   2572 C  C     . SER   A 1 310  ? 3.322   15.528  -3.029  1.00 42.52 310  A 1 
ATOM   2573 O  O     . SER   A 1 310  ? 3.081   16.714  -3.267  1.00 39.21 310  A 1 
ATOM   2574 C  CB    . SER   A 1 310  ? 5.105   16.010  -1.318  1.00 39.07 310  A 1 
ATOM   2575 O  OG    . SER   A 1 310  ? 5.238   17.345  -1.758  1.00 34.91 310  A 1 
ATOM   2576 N  N     . HIS   A 1 311  ? 2.410   14.588  -3.245  1.00 43.35 311  A 1 
ATOM   2577 C  CA    . HIS   A 1 311  ? 1.036   14.964  -3.511  1.00 42.56 311  A 1 
ATOM   2578 C  C     . HIS   A 1 311  ? 0.492   15.635  -2.251  1.00 43.03 311  A 1 
ATOM   2579 O  O     . HIS   A 1 311  ? 0.234   14.965  -1.255  1.00 39.30 311  A 1 
ATOM   2580 C  CB    . HIS   A 1 311  ? 0.207   13.752  -3.944  1.00 38.87 311  A 1 
ATOM   2581 C  CG    . HIS   A 1 311  ? 0.243   13.511  -5.430  1.00 34.79 311  A 1 
ATOM   2582 N  ND1   . HIS   A 1 311  ? -0.145  14.407  -6.396  1.00 31.88 311  A 1 
ATOM   2583 C  CD2   . HIS   A 1 311  ? 0.634   12.368  -6.084  1.00 30.79 311  A 1 
ATOM   2584 C  CE1   . HIS   A 1 311  ? 0.013   13.824  -7.602  1.00 28.45 311  A 1 
ATOM   2585 N  NE2   . HIS   A 1 311  ? 0.480   12.579  -7.449  1.00 28.55 311  A 1 
ATOM   2586 N  N     . LYS   A 1 312  ? 0.267   16.956  -2.300  1.00 40.38 312  A 1 
ATOM   2587 C  CA    . LYS   A 1 312  ? -0.336  17.750  -1.212  1.00 38.04 312  A 1 
ATOM   2588 C  C     . LYS   A 1 312  ? -1.729  17.258  -0.772  1.00 38.06 312  A 1 
ATOM   2589 O  O     . LYS   A 1 312  ? -2.291  17.781  0.186   1.00 35.32 312  A 1 
ATOM   2590 C  CB    . LYS   A 1 312  ? -0.451  19.227  -1.641  1.00 34.70 312  A 1 
ATOM   2591 C  CG    . LYS   A 1 312  ? 0.881   19.987  -1.707  1.00 30.78 312  A 1 
ATOM   2592 C  CD    . LYS   A 1 312  ? 0.626   21.472  -1.991  1.00 27.70 312  A 1 
ATOM   2593 C  CE    . LYS   A 1 312  ? 1.930   22.270  -1.958  1.00 24.45 312  A 1 
ATOM   2594 N  NZ    . LYS   A 1 312  ? 1.724   23.725  -2.170  1.00 21.83 312  A 1 
ATOM   2595 N  N     . GLY   A 1 313  ? -2.319  16.324  -1.491  1.00 42.37 313  A 1 
ATOM   2596 C  CA    . GLY   A 1 313  ? -3.647  15.791  -1.224  1.00 40.87 313  A 1 
ATOM   2597 C  C     . GLY   A 1 313  ? -3.691  14.777  -0.077  1.00 41.79 313  A 1 
ATOM   2598 O  O     . GLY   A 1 313  ? -2.702  14.490  0.586   1.00 38.47 313  A 1 
ATOM   2599 N  N     . VAL   A 1 314  ? -4.888  14.212  0.112   1.00 42.33 314  A 1 
ATOM   2600 C  CA    . VAL   A 1 314  ? -5.258  13.333  1.247   1.00 39.97 314  A 1 
ATOM   2601 C  C     . VAL   A 1 314  ? -4.477  12.008  1.306   1.00 40.87 314  A 1 
ATOM   2602 O  O     . VAL   A 1 314  ? -4.491  11.333  2.327   1.00 37.58 314  A 1 
ATOM   2603 C  CB    . VAL   A 1 314  ? -6.773  13.013  1.171   1.00 36.69 314  A 1 
ATOM   2604 C  CG1   . VAL   A 1 314  ? -7.343  12.455  2.479   1.00 32.94 314  A 1 
ATOM   2605 C  CG2   . VAL   A 1 314  ? -7.632  14.235  0.809   1.00 32.56 314  A 1 
ATOM   2606 N  N     . GLY   A 1 315  ? -3.885  11.603  0.187   1.00 45.66 315  A 1 
ATOM   2607 C  CA    . GLY   A 1 315  ? -3.498  10.219  -0.048  1.00 44.64 315  A 1 
ATOM   2608 C  C     . GLY   A 1 315  ? -2.201  9.758   0.621   1.00 46.07 315  A 1 
ATOM   2609 O  O     . GLY   A 1 315  ? -1.565  10.469  1.395   1.00 42.96 315  A 1 
ATOM   2610 N  N     . GLY   A 1 316  ? -1.847  8.525   0.284   1.00 48.98 316  A 1 
ATOM   2611 C  CA    . GLY   A 1 316  ? -0.613  7.911   0.746   1.00 48.33 316  A 1 
ATOM   2612 C  C     . GLY   A 1 316  ? 0.633   8.584   0.173   1.00 49.82 316  A 1 
ATOM   2613 O  O     . GLY   A 1 316  ? 0.569   9.376   -0.771  1.00 46.79 316  A 1 
ATOM   2614 N  N     . MET   A 1 317  ? 1.761   8.224   0.745   1.00 49.57 317  A 1 
ATOM   2615 C  CA    . MET   A 1 317  ? 3.057   8.700   0.294   1.00 49.89 317  A 1 
ATOM   2616 C  C     . MET   A 1 317  ? 3.297   8.301   -1.151  1.00 51.49 317  A 1 
ATOM   2617 O  O     . MET   A 1 317  ? 3.030   7.171   -1.550  1.00 48.58 317  A 1 
ATOM   2618 C  CB    . MET   A 1 317  ? 4.155   8.101   1.170   1.00 46.93 317  A 1 
ATOM   2619 C  CG    . MET   A 1 317  ? 3.986   8.551   2.606   1.00 41.99 317  A 1 
ATOM   2620 S  SD    . MET   A 1 317  ? 5.156   7.786   3.724   1.00 36.65 317  A 1 
ATOM   2621 C  CE    . MET   A 1 317  ? 6.626   8.659   3.160   1.00 33.73 317  A 1 
ATOM   2622 N  N     . ALA   A 1 318  ? 3.856   9.230   -1.918  1.00 56.97 318  A 1 
ATOM   2623 C  CA    . ALA   A 1 318  ? 4.494   8.873   -3.159  1.00 56.76 318  A 1 
ATOM   2624 C  C     . ALA   A 1 318  ? 5.742   8.053   -2.801  1.00 59.62 318  A 1 
ATOM   2625 O  O     . ALA   A 1 318  ? 6.735   8.616   -2.367  1.00 55.65 318  A 1 
ATOM   2626 C  CB    . ALA   A 1 318  ? 4.803   10.154  -3.932  1.00 51.13 318  A 1 
ATOM   2627 N  N     . ASN   A 1 319  ? 5.659   6.740   -2.944  1.00 63.66 319  A 1 
ATOM   2628 C  CA    . ASN   A 1 319  ? 6.851   5.915   -2.848  1.00 65.17 319  A 1 
ATOM   2629 C  C     . ASN   A 1 319  ? 7.761   6.314   -4.006  1.00 67.69 319  A 1 
ATOM   2630 O  O     . ASN   A 1 319  ? 7.381   6.154   -5.170  1.00 64.74 319  A 1 
ATOM   2631 C  CB    . ASN   A 1 319  ? 6.500   4.422   -2.870  1.00 61.36 319  A 1 
ATOM   2632 C  CG    . ASN   A 1 319  ? 5.980   3.896   -1.540  1.00 54.95 319  A 1 
ATOM   2633 O  OD1   . ASN   A 1 319  ? 5.819   4.597   -0.563  1.00 51.28 319  A 1 
ATOM   2634 N  ND2   . ASN   A 1 319  ? 5.696   2.614   -1.475  1.00 49.17 319  A 1 
ATOM   2635 N  N     . THR   A 1 320  ? 8.922   6.839   -3.672  1.00 71.15 320  A 1 
ATOM   2636 C  CA    . THR   A 1 320  ? 9.986   7.039   -4.639  1.00 73.70 320  A 1 
ATOM   2637 C  C     . THR   A 1 320  ? 10.360  5.675   -5.196  1.00 76.17 320  A 1 
ATOM   2638 O  O     . THR   A 1 320  ? 10.576  4.724   -4.446  1.00 73.97 320  A 1 
ATOM   2639 C  CB    . THR   A 1 320  ? 11.193  7.738   -4.006  1.00 70.68 320  A 1 
ATOM   2640 O  OG1   . THR   A 1 320  ? 10.754  8.940   -3.401  1.00 63.99 320  A 1 
ATOM   2641 C  CG2   . THR   A 1 320  ? 12.230  8.116   -5.052  1.00 63.75 320  A 1 
ATOM   2642 N  N     . THR   A 1 321  ? 10.349  5.569   -6.519  1.00 76.40 321  A 1 
ATOM   2643 C  CA    . THR   A 1 321  ? 10.792  4.364   -7.206  1.00 78.12 321  A 1 
ATOM   2644 C  C     . THR   A 1 321  ? 11.912  4.733   -8.150  1.00 79.87 321  A 1 
ATOM   2645 O  O     . THR   A 1 321  ? 11.853  5.782   -8.799  1.00 78.87 321  A 1 
ATOM   2646 C  CB    . THR   A 1 321  ? 9.652   3.648   -7.951  1.00 75.88 321  A 1 
ATOM   2647 O  OG1   . THR   A 1 321  ? 8.919   4.520   -8.797  1.00 68.67 321  A 1 
ATOM   2648 C  CG2   . THR   A 1 321  ? 8.649   3.052   -6.969  1.00 67.96 321  A 1 
ATOM   2649 N  N     . PHE   A 1 322  ? 12.911  3.873   -8.213  1.00 80.15 322  A 1 
ATOM   2650 C  CA    . PHE   A 1 322  ? 14.066  4.035   -9.074  1.00 82.65 322  A 1 
ATOM   2651 C  C     . PHE   A 1 322  ? 13.879  3.165   -10.311 1.00 84.32 322  A 1 
ATOM   2652 O  O     . PHE   A 1 322  ? 13.418  2.027   -10.216 1.00 82.25 322  A 1 
ATOM   2653 C  CB    . PHE   A 1 322  ? 15.331  3.702   -8.285  1.00 80.38 322  A 1 
ATOM   2654 C  CG    . PHE   A 1 322  ? 15.498  4.567   -7.050  1.00 80.86 322  A 1 
ATOM   2655 C  CD1   . PHE   A 1 322  ? 16.113  5.827   -7.139  1.00 76.39 322  A 1 
ATOM   2656 C  CD2   . PHE   A 1 322  ? 14.990  4.134   -5.809  1.00 78.15 322  A 1 
ATOM   2657 C  CE1   . PHE   A 1 322  ? 16.227  6.647   -6.001  1.00 75.94 322  A 1 
ATOM   2658 C  CE2   . PHE   A 1 322  ? 15.102  4.954   -4.666  1.00 75.61 322  A 1 
ATOM   2659 C  CZ    . PHE   A 1 322  ? 15.720  6.212   -4.764  1.00 78.02 322  A 1 
ATOM   2660 N  N     . HIS   A 1 323  ? 14.205  3.715   -11.469 1.00 83.84 323  A 1 
ATOM   2661 C  CA    . HIS   A 1 323  ? 14.042  3.047   -12.751 1.00 82.99 323  A 1 
ATOM   2662 C  C     . HIS   A 1 323  ? 15.332  3.161   -13.549 1.00 83.60 323  A 1 
ATOM   2663 O  O     . HIS   A 1 323  ? 15.976  4.211   -13.563 1.00 82.17 323  A 1 
ATOM   2664 C  CB    . HIS   A 1 323  ? 12.867  3.658   -13.520 1.00 80.67 323  A 1 
ATOM   2665 C  CG    . HIS   A 1 323  ? 11.547  3.517   -12.813 1.00 76.00 323  A 1 
ATOM   2666 N  ND1   . HIS   A 1 323  ? 10.716  2.421   -12.863 1.00 65.61 323  A 1 
ATOM   2667 C  CD2   . HIS   A 1 323  ? 10.955  4.425   -11.968 1.00 64.72 323  A 1 
ATOM   2668 C  CE1   . HIS   A 1 323  ? 9.652   2.668   -12.073 1.00 65.86 323  A 1 
ATOM   2669 N  NE2   . HIS   A 1 323  ? 9.760   3.880   -11.514 1.00 66.61 323  A 1 
ATOM   2670 N  N     . VAL   A 1 324  ? 15.687  2.090   -14.248 1.00 87.34 324  A 1 
ATOM   2671 C  CA    . VAL   A 1 324  ? 16.818  2.075   -15.175 1.00 86.80 324  A 1 
ATOM   2672 C  C     . VAL   A 1 324  ? 16.306  2.377   -16.575 1.00 86.30 324  A 1 
ATOM   2673 O  O     . VAL   A 1 324  ? 15.479  1.642   -17.116 1.00 82.45 324  A 1 
ATOM   2674 C  CB    . VAL   A 1 324  ? 17.573  0.736   -15.122 1.00 83.92 324  A 1 
ATOM   2675 C  CG1   . VAL   A 1 324  ? 18.746  0.729   -16.101 1.00 77.82 324  A 1 
ATOM   2676 C  CG2   . VAL   A 1 324  ? 18.123  0.477   -13.712 1.00 80.16 324  A 1 
ATOM   2677 N  N     . ASN   A 1 325  ? 16.806  3.460   -17.166 1.00 87.56 325  A 1 
ATOM   2678 C  CA    . ASN   A 1 325  ? 16.532  3.775   -18.557 1.00 84.29 325  A 1 
ATOM   2679 C  C     . ASN   A 1 325  ? 17.452  2.948   -19.465 1.00 85.78 325  A 1 
ATOM   2680 O  O     . ASN   A 1 325  ? 18.669  3.118   -19.423 1.00 82.11 325  A 1 
ATOM   2681 C  CB    . ASN   A 1 325  ? 16.700  5.285   -18.778 1.00 79.81 325  A 1 
ATOM   2682 C  CG    . ASN   A 1 325  ? 16.222  5.683   -20.164 1.00 76.19 325  A 1 
ATOM   2683 O  OD1   . ASN   A 1 325  ? 15.333  5.080   -20.739 1.00 63.93 325  A 1 
ATOM   2684 N  ND2   . ASN   A 1 325  ? 16.784  6.736   -20.719 1.00 70.83 325  A 1 
ATOM   2685 N  N     . ASN   A 1 326  ? 16.875  2.094   -20.292 1.00 86.45 326  A 1 
ATOM   2686 C  CA    . ASN   A 1 326  ? 17.618  1.334   -21.294 1.00 87.16 326  A 1 
ATOM   2687 C  C     . ASN   A 1 326  ? 16.813  1.190   -22.592 1.00 88.61 326  A 1 
ATOM   2688 O  O     . ASN   A 1 326  ? 15.589  1.343   -22.606 1.00 83.50 326  A 1 
ATOM   2689 C  CB    . ASN   A 1 326  ? 18.065  -0.015  -20.699 1.00 81.43 326  A 1 
ATOM   2690 C  CG    . ASN   A 1 326  ? 16.972  -1.064  -20.770 1.00 82.13 326  A 1 
ATOM   2691 O  OD1   . ASN   A 1 326  ? 16.790  -1.716  -21.777 1.00 71.98 326  A 1 
ATOM   2692 N  ND2   . ASN   A 1 326  ? 16.204  -1.228  -19.719 1.00 75.44 326  A 1 
ATOM   2693 N  N     . ASN   A 1 327  ? 17.506  0.884   -23.677 1.00 91.82 327  A 1 
ATOM   2694 C  CA    . ASN   A 1 327  ? 16.933  0.735   -25.015 1.00 92.19 327  A 1 
ATOM   2695 C  C     . ASN   A 1 327  ? 17.313  -0.601  -25.686 1.00 93.43 327  A 1 
ATOM   2696 O  O     . ASN   A 1 327  ? 17.232  -0.721  -26.907 1.00 89.72 327  A 1 
ATOM   2697 C  CB    . ASN   A 1 327  ? 17.344  1.954   -25.863 1.00 89.01 327  A 1 
ATOM   2698 C  CG    . ASN   A 1 327  ? 18.838  1.984   -26.171 1.00 88.84 327  A 1 
ATOM   2699 O  OD1   . ASN   A 1 327  ? 19.637  1.237   -25.636 1.00 79.24 327  A 1 
ATOM   2700 N  ND2   . ASN   A 1 327  ? 19.245  2.870   -27.052 1.00 84.57 327  A 1 
ATOM   2701 N  N     . ASN   A 1 328  ? 17.751  -1.593  -24.920 1.00 95.14 328  A 1 
ATOM   2702 C  CA    . ASN   A 1 328  ? 18.197  -2.884  -25.462 1.00 95.53 328  A 1 
ATOM   2703 C  C     . ASN   A 1 328  ? 17.201  -4.039  -25.237 1.00 96.25 328  A 1 
ATOM   2704 O  O     . ASN   A 1 328  ? 17.431  -5.152  -25.708 1.00 92.93 328  A 1 
ATOM   2705 C  CB    . ASN   A 1 328  ? 19.620  -3.185  -24.948 1.00 93.17 328  A 1 
ATOM   2706 C  CG    . ASN   A 1 328  ? 19.679  -3.633  -23.494 1.00 93.21 328  A 1 
ATOM   2707 O  OD1   . ASN   A 1 328  ? 18.689  -3.729  -22.796 1.00 85.23 328  A 1 
ATOM   2708 N  ND2   . ASN   A 1 328  ? 20.864  -3.946  -23.013 1.00 87.79 328  A 1 
ATOM   2709 N  N     . GLY   A 1 329  ? 16.093  -3.780  -24.541 1.00 96.07 329  A 1 
ATOM   2710 C  CA    . GLY   A 1 329  ? 15.033  -4.754  -24.273 1.00 96.42 329  A 1 
ATOM   2711 C  C     . GLY   A 1 329  ? 15.201  -5.568  -22.994 1.00 97.12 329  A 1 
ATOM   2712 O  O     . GLY   A 1 329  ? 14.299  -6.339  -22.657 1.00 95.25 329  A 1 
ATOM   2713 N  N     . THR   A 1 330  ? 16.304  -5.385  -22.267 1.00 97.30 330  A 1 
ATOM   2714 C  CA    . THR   A 1 330  ? 16.484  -5.969  -20.933 1.00 97.45 330  A 1 
ATOM   2715 C  C     . THR   A 1 330  ? 15.522  -5.317  -19.941 1.00 97.44 330  A 1 
ATOM   2716 O  O     . THR   A 1 330  ? 15.415  -4.091  -19.888 1.00 96.36 330  A 1 
ATOM   2717 C  CB    . THR   A 1 330  ? 17.925  -5.798  -20.445 1.00 96.99 330  A 1 
ATOM   2718 O  OG1   . THR   A 1 330  ? 18.803  -6.434  -21.353 1.00 91.62 330  A 1 
ATOM   2719 C  CG2   . THR   A 1 330  ? 18.176  -6.413  -19.076 1.00 92.70 330  A 1 
ATOM   2720 N  N     . ILE   A 1 331  ? 14.856  -6.124  -19.129 1.00 97.57 331  A 1 
ATOM   2721 C  CA    . ILE   A 1 331  ? 14.022  -5.634  -18.031 1.00 97.65 331  A 1 
ATOM   2722 C  C     . ILE   A 1 331  ? 14.875  -5.596  -16.763 1.00 97.63 331  A 1 
ATOM   2723 O  O     . ILE   A 1 331  ? 15.200  -6.636  -16.194 1.00 97.00 331  A 1 
ATOM   2724 C  CB    . ILE   A 1 331  ? 12.743  -6.486  -17.865 1.00 97.50 331  A 1 
ATOM   2725 C  CG1   . ILE   A 1 331  ? 11.933  -6.516  -19.184 1.00 96.61 331  A 1 
ATOM   2726 C  CG2   . ILE   A 1 331  ? 11.892  -5.924  -16.711 1.00 96.66 331  A 1 
ATOM   2727 C  CD1   . ILE   A 1 331  ? 10.688  -7.408  -19.149 1.00 94.81 331  A 1 
ATOM   2728 N  N     . PHE   A 1 332  ? 15.217  -4.400  -16.317 1.00 97.25 332  A 1 
ATOM   2729 C  CA    . PHE   A 1 332  ? 15.817  -4.193  -15.004 1.00 96.97 332  A 1 
ATOM   2730 C  C     . PHE   A 1 332  ? 14.706  -4.188  -13.958 1.00 96.54 332  A 1 
ATOM   2731 O  O     . PHE   A 1 332  ? 13.802  -3.349  -14.006 1.00 95.14 332  A 1 
ATOM   2732 C  CB    . PHE   A 1 332  ? 16.631  -2.898  -14.990 1.00 96.57 332  A 1 
ATOM   2733 C  CG    . PHE   A 1 332  ? 17.935  -2.999  -15.746 1.00 96.87 332  A 1 
ATOM   2734 C  CD1   . PHE   A 1 332  ? 19.134  -3.266  -15.059 1.00 95.46 332  A 1 
ATOM   2735 C  CD2   . PHE   A 1 332  ? 17.962  -2.854  -17.145 1.00 95.07 332  A 1 
ATOM   2736 C  CE1   . PHE   A 1 332  ? 20.347  -3.384  -15.757 1.00 94.45 332  A 1 
ATOM   2737 C  CE2   . PHE   A 1 332  ? 19.171  -2.979  -17.850 1.00 94.36 332  A 1 
ATOM   2738 C  CZ    . PHE   A 1 332  ? 20.363  -3.245  -17.153 1.00 95.53 332  A 1 
ATOM   2739 N  N     . PHE   A 1 333  ? 14.764  -5.127  -13.027 1.00 97.10 333  A 1 
ATOM   2740 C  CA    . PHE   A 1 333  ? 13.704  -5.357  -12.056 1.00 97.08 333  A 1 
ATOM   2741 C  C     . PHE   A 1 333  ? 14.232  -5.244  -10.624 1.00 96.94 333  A 1 
ATOM   2742 O  O     . PHE   A 1 333  ? 15.154  -5.953  -10.228 1.00 96.04 333  A 1 
ATOM   2743 C  CB    . PHE   A 1 333  ? 13.056  -6.715  -12.330 1.00 96.70 333  A 1 
ATOM   2744 C  CG    . PHE   A 1 333  ? 11.682  -6.836  -11.713 1.00 96.90 333  A 1 
ATOM   2745 C  CD1   . PHE   A 1 333  ? 11.532  -7.197  -10.363 1.00 95.44 333  A 1 
ATOM   2746 C  CD2   . PHE   A 1 333  ? 10.541  -6.536  -12.483 1.00 95.20 333  A 1 
ATOM   2747 C  CE1   . PHE   A 1 333  ? 10.253  -7.258  -9.788  1.00 94.44 333  A 1 
ATOM   2748 C  CE2   . PHE   A 1 333  ? 9.260   -6.603  -11.915 1.00 94.07 333  A 1 
ATOM   2749 C  CZ    . PHE   A 1 333  ? 9.118   -6.960  -10.564 1.00 95.06 333  A 1 
ATOM   2750 N  N     . ASP   A 1 334  ? 13.612  -4.374  -9.845  1.00 95.89 334  A 1 
ATOM   2751 C  CA    . ASP   A 1 334  ? 13.910  -4.219  -8.424  1.00 95.45 334  A 1 
ATOM   2752 C  C     . ASP   A 1 334  ? 12.845  -4.933  -7.576  1.00 95.57 334  A 1 
ATOM   2753 O  O     . ASP   A 1 334  ? 11.694  -4.496  -7.475  1.00 94.11 334  A 1 
ATOM   2754 C  CB    . ASP   A 1 334  ? 14.040  -2.729  -8.078  1.00 93.85 334  A 1 
ATOM   2755 C  CG    . ASP   A 1 334  ? 14.268  -2.488  -6.585  1.00 91.63 334  A 1 
ATOM   2756 O  OD1   . ASP   A 1 334  ? 14.692  -3.425  -5.878  1.00 85.79 334  A 1 
ATOM   2757 O  OD2   . ASP   A 1 334  ? 13.926  -1.376  -6.131  1.00 84.66 334  A 1 
ATOM   2758 N  N     . LEU   A 1 335  ? 13.245  -6.028  -6.948  1.00 96.01 335  A 1 
ATOM   2759 C  CA    . LEU   A 1 335  ? 12.388  -6.807  -6.057  1.00 95.92 335  A 1 
ATOM   2760 C  C     . LEU   A 1 335  ? 11.927  -5.992  -4.850  1.00 95.20 335  A 1 
ATOM   2761 O  O     . LEU   A 1 335  ? 10.785  -6.152  -4.426  1.00 94.06 335  A 1 
ATOM   2762 C  CB    . LEU   A 1 335  ? 13.141  -8.057  -5.575  1.00 95.98 335  A 1 
ATOM   2763 C  CG    . LEU   A 1 335  ? 13.266  -9.166  -6.635  1.00 95.58 335  A 1 
ATOM   2764 C  CD1   . LEU   A 1 335  ? 14.260  -10.210 -6.137  1.00 93.51 335  A 1 
ATOM   2765 C  CD2   . LEU   A 1 335  ? 11.929  -9.867  -6.881  1.00 92.91 335  A 1 
ATOM   2766 N  N     . TYR   A 1 336  ? 12.766  -5.106  -4.331  1.00 94.39 336  A 1 
ATOM   2767 C  CA    . TYR   A 1 336  ? 12.401  -4.260  -3.194  1.00 92.49 336  A 1 
ATOM   2768 C  C     . TYR   A 1 336  ? 11.164  -3.416  -3.506  1.00 91.73 336  A 1 
ATOM   2769 O  O     . TYR   A 1 336  ? 10.158  -3.479  -2.793  1.00 90.37 336  A 1 
ATOM   2770 C  CB    . TYR   A 1 336  ? 13.595  -3.385  -2.808  1.00 90.31 336  A 1 
ATOM   2771 C  CG    . TYR   A 1 336  ? 13.289  -2.396  -1.707  1.00 87.92 336  A 1 
ATOM   2772 C  CD1   . TYR   A 1 336  ? 12.970  -1.059  -2.017  1.00 82.76 336  A 1 
ATOM   2773 C  CD2   . TYR   A 1 336  ? 13.303  -2.813  -0.360  1.00 81.72 336  A 1 
ATOM   2774 C  CE1   . TYR   A 1 336  ? 12.679  -0.147  -0.993  1.00 79.22 336  A 1 
ATOM   2775 C  CE2   . TYR   A 1 336  ? 13.014  -1.908  0.670   1.00 77.87 336  A 1 
ATOM   2776 C  CZ    . TYR   A 1 336  ? 12.703  -0.574  0.350   1.00 80.07 336  A 1 
ATOM   2777 O  OH    . TYR   A 1 336  ? 12.424  0.318   1.360   1.00 78.16 336  A 1 
ATOM   2778 N  N     . SER   A 1 337  ? 11.192  -2.698  -4.616  1.00 89.98 337  A 1 
ATOM   2779 C  CA    . SER   A 1 337  ? 10.067  -1.872  -5.069  1.00 88.71 337  A 1 
ATOM   2780 C  C     . SER   A 1 337  ? 8.809   -2.693  -5.374  1.00 88.66 337  A 1 
ATOM   2781 O  O     . SER   A 1 337  ? 7.692   -2.246  -5.096  1.00 86.88 337  A 1 
ATOM   2782 C  CB    . SER   A 1 337  ? 10.472  -1.095  -6.324  1.00 87.01 337  A 1 
ATOM   2783 O  OG    . SER   A 1 337  ? 11.411  -0.094  -6.006  1.00 76.63 337  A 1 
ATOM   2784 N  N     . PHE   A 1 338  ? 8.977   -3.880  -5.934  1.00 92.17 338  A 1 
ATOM   2785 C  CA    . PHE   A 1 338  ? 7.871   -4.796  -6.216  1.00 92.13 338  A 1 
ATOM   2786 C  C     . PHE   A 1 338  ? 7.202   -5.288  -4.924  1.00 91.57 338  A 1 
ATOM   2787 O  O     . PHE   A 1 338  ? 5.988   -5.142  -4.770  1.00 90.60 338  A 1 
ATOM   2788 C  CB    . PHE   A 1 338  ? 8.379   -5.959  -7.076  1.00 92.47 338  A 1 
ATOM   2789 C  CG    . PHE   A 1 338  ? 7.348   -7.053  -7.276  1.00 93.59 338  A 1 
ATOM   2790 C  CD1   . PHE   A 1 338  ? 7.346   -8.186  -6.443  1.00 91.61 338  A 1 
ATOM   2791 C  CD2   . PHE   A 1 338  ? 6.356   -6.924  -8.267  1.00 91.86 338  A 1 
ATOM   2792 C  CE1   . PHE   A 1 338  ? 6.365   -9.179  -6.599  1.00 91.16 338  A 1 
ATOM   2793 C  CE2   . PHE   A 1 338  ? 5.374   -7.917  -8.427  1.00 90.92 338  A 1 
ATOM   2794 C  CZ    . PHE   A 1 338  ? 5.378   -9.044  -7.591  1.00 92.32 338  A 1 
ATOM   2795 N  N     . ILE   A 1 339  ? 7.988   -5.797  -3.987  1.00 91.85 339  A 1 
ATOM   2796 C  CA    . ILE   A 1 339  ? 7.495   -6.347  -2.718  1.00 91.15 339  A 1 
ATOM   2797 C  C     . ILE   A 1 339  ? 6.828   -5.254  -1.875  1.00 89.39 339  A 1 
ATOM   2798 O  O     . ILE   A 1 339  ? 5.737   -5.464  -1.348  1.00 87.57 339  A 1 
ATOM   2799 C  CB    . ILE   A 1 339  ? 8.632   -7.076  -1.969  1.00 92.24 339  A 1 
ATOM   2800 C  CG1   . ILE   A 1 339  ? 9.090   -8.325  -2.762  1.00 91.51 339  A 1 
ATOM   2801 C  CG2   . ILE   A 1 339  ? 8.171   -7.504  -0.565  1.00 90.88 339  A 1 
ATOM   2802 C  CD1   . ILE   A 1 339  ? 10.427  -8.900  -2.293  1.00 88.90 339  A 1 
ATOM   2803 N  N     . GLN   A 1 340  ? 7.408   -4.058  -1.821  1.00 88.29 340  A 1 
ATOM   2804 C  CA    . GLN   A 1 340  ? 6.799   -2.919  -1.119  1.00 85.14 340  A 1 
ATOM   2805 C  C     . GLN   A 1 340  ? 5.391   -2.567  -1.633  1.00 83.85 340  A 1 
ATOM   2806 O  O     . GLN   A 1 340  ? 4.528   -2.139  -0.859  1.00 81.43 340  A 1 
ATOM   2807 C  CB    . GLN   A 1 340  ? 7.700   -1.680  -1.253  1.00 82.81 340  A 1 
ATOM   2808 C  CG    . GLN   A 1 340  ? 8.289   -1.229  0.083   1.00 75.60 340  A 1 
ATOM   2809 C  CD    . GLN   A 1 340  ? 8.851   0.188   0.043   1.00 72.22 340  A 1 
ATOM   2810 O  OE1   . GLN   A 1 340  ? 8.674   0.934   -0.900  1.00 65.61 340  A 1 
ATOM   2811 N  NE2   . GLN   A 1 340  ? 9.497   0.639   1.097   1.00 63.94 340  A 1 
ATOM   2812 N  N     . LYS   A 1 341  ? 5.159   -2.728  -2.930  1.00 86.40 341  A 1 
ATOM   2813 C  CA    . LYS   A 1 341  ? 3.863   -2.437  -3.562  1.00 84.06 341  A 1 
ATOM   2814 C  C     . LYS   A 1 341  ? 2.866   -3.591  -3.438  1.00 83.39 341  A 1 
ATOM   2815 O  O     . LYS   A 1 341  ? 1.662   -3.334  -3.371  1.00 80.14 341  A 1 
ATOM   2816 C  CB    . LYS   A 1 341  ? 4.070   -2.088  -5.044  1.00 82.49 341  A 1 
ATOM   2817 C  CG    . LYS   A 1 341  ? 4.721   -0.710  -5.256  1.00 75.75 341  A 1 
ATOM   2818 C  CD    . LYS   A 1 341  ? 5.041   -0.517  -6.743  1.00 72.54 341  A 1 
ATOM   2819 C  CE    . LYS   A 1 341  ? 5.795   0.796   -6.975  1.00 64.89 341  A 1 
ATOM   2820 N  NZ    . LYS   A 1 341  ? 6.287   0.915   -8.368  1.00 60.52 341  A 1 
ATOM   2821 N  N     . SER   A 1 342  ? 3.340   -4.826  -3.455  1.00 84.85 342  A 1 
ATOM   2822 C  CA    . SER   A 1 342  ? 2.481   -6.016  -3.490  1.00 83.47 342  A 1 
ATOM   2823 C  C     . SER   A 1 342  ? 2.168   -6.599  -2.113  1.00 83.15 342  A 1 
ATOM   2824 O  O     . SER   A 1 342  ? 1.069   -7.116  -1.917  1.00 80.29 342  A 1 
ATOM   2825 C  CB    . SER   A 1 342  ? 3.086   -7.084  -4.406  1.00 82.64 342  A 1 
ATOM   2826 O  OG    . SER   A 1 342  ? 4.389   -7.442  -4.021  1.00 76.25 342  A 1 
ATOM   2827 N  N     . GLU   A 1 343  ? 3.083   -6.463  -1.151  1.00 86.28 343  A 1 
ATOM   2828 C  CA    . GLU   A 1 343  ? 2.987   -7.093  0.161   1.00 84.82 343  A 1 
ATOM   2829 C  C     . GLU   A 1 343  ? 2.901   -6.067  1.301   1.00 83.86 343  A 1 
ATOM   2830 O  O     . GLU   A 1 343  ? 3.562   -5.028  1.321   1.00 80.60 343  A 1 
ATOM   2831 C  CB    . GLU   A 1 343  ? 4.165   -8.053  0.382   1.00 83.67 343  A 1 
ATOM   2832 C  CG    . GLU   A 1 343  ? 4.151   -9.288  -0.535  1.00 78.77 343  A 1 
ATOM   2833 C  CD    . GLU   A 1 343  ? 2.909   -10.173 -0.336  1.00 78.91 343  A 1 
ATOM   2834 O  OE1   . GLU   A 1 343  ? 2.576   -10.907 -1.287  1.00 70.72 343  A 1 
ATOM   2835 O  OE2   . GLU   A 1 343  ? 2.285   -10.085 0.738   1.00 72.21 343  A 1 
ATOM   2836 N  N     . LYS   A 1 344  ? 2.087   -6.386  2.312   1.00 81.18 344  A 1 
ATOM   2837 C  CA    . LYS   A 1 344  ? 2.014   -5.616  3.555   1.00 78.29 344  A 1 
ATOM   2838 C  C     . LYS   A 1 344  ? 2.864   -6.296  4.621   1.00 78.40 344  A 1 
ATOM   2839 O  O     . LYS   A 1 344  ? 2.349   -7.051  5.437   1.00 73.71 344  A 1 
ATOM   2840 C  CB    . LYS   A 1 344  ? 0.559   -5.422  4.010   1.00 74.74 344  A 1 
ATOM   2841 C  CG    . LYS   A 1 344  ? -0.205  -4.417  3.143   1.00 66.34 344  A 1 
ATOM   2842 C  CD    . LYS   A 1 344  ? -1.604  -4.204  3.727   1.00 59.41 344  A 1 
ATOM   2843 C  CE    . LYS   A 1 344  ? -2.404  -3.213  2.883   1.00 52.40 344  A 1 
ATOM   2844 N  NZ    . LYS   A 1 344  ? -3.775  -3.031  3.407   1.00 46.38 344  A 1 
ATOM   2845 N  N     . LEU   A 1 345  ? 4.142   -5.975  4.631   1.00 81.85 345  A 1 
ATOM   2846 C  CA    . LEU   A 1 345  ? 5.102   -6.511  5.591   1.00 81.18 345  A 1 
ATOM   2847 C  C     . LEU   A 1 345  ? 5.453   -5.475  6.671   1.00 80.28 345  A 1 
ATOM   2848 O  O     . LEU   A 1 345  ? 5.308   -4.263  6.470   1.00 77.08 345  A 1 
ATOM   2849 C  CB    . LEU   A 1 345  ? 6.341   -7.028  4.835   1.00 81.53 345  A 1 
ATOM   2850 C  CG    . LEU   A 1 345  ? 6.037   -8.081  3.752   1.00 81.63 345  A 1 
ATOM   2851 C  CD1   . LEU   A 1 345  ? 7.319   -8.476  3.036   1.00 78.12 345  A 1 
ATOM   2852 C  CD2   . LEU   A 1 345  ? 5.394   -9.348  4.336   1.00 78.47 345  A 1 
ATOM   2853 N  N     . ASP   A 1 346  ? 5.913   -5.964  7.818   1.00 77.65 346  A 1 
ATOM   2854 C  CA    . ASP   A 1 346  ? 6.388   -5.100  8.909   1.00 76.00 346  A 1 
ATOM   2855 C  C     . ASP   A 1 346  ? 7.776   -4.507  8.609   1.00 77.09 346  A 1 
ATOM   2856 O  O     . ASP   A 1 346  ? 8.050   -3.352  8.938   1.00 73.35 346  A 1 
ATOM   2857 C  CB    . ASP   A 1 346  ? 6.376   -5.881  10.237  1.00 72.34 346  A 1 
ATOM   2858 C  CG    . ASP   A 1 346  ? 4.996   -5.916  10.922  1.00 67.90 346  A 1 
ATOM   2859 O  OD1   . ASP   A 1 346  ? 4.077   -5.185  10.474  1.00 62.64 346  A 1 
ATOM   2860 O  OD2   . ASP   A 1 346  ? 4.870   -6.592  11.960  1.00 62.02 346  A 1 
ATOM   2861 N  N     . SER   A 1 347  ? 8.614   -5.281  7.935   1.00 78.95 347  A 1 
ATOM   2862 C  CA    . SER   A 1 347  ? 9.924   -4.867  7.441   1.00 79.91 347  A 1 
ATOM   2863 C  C     . SER   A 1 347  ? 10.084  -5.280  5.978   1.00 81.99 347  A 1 
ATOM   2864 O  O     . SER   A 1 347  ? 9.595   -6.329  5.570   1.00 80.02 347  A 1 
ATOM   2865 C  CB    . SER   A 1 347  ? 11.019  -5.494  8.306   1.00 76.06 347  A 1 
ATOM   2866 O  OG    . SER   A 1 347  ? 12.301  -5.143  7.831   1.00 67.92 347  A 1 
ATOM   2867 N  N     . TYR   A 1 348  ? 10.789  -4.452  5.212   1.00 81.30 348  A 1 
ATOM   2868 C  CA    . TYR   A 1 348  ? 11.162  -4.721  3.823   1.00 83.74 348  A 1 
ATOM   2869 C  C     . TYR   A 1 348  ? 12.677  -4.931  3.670   1.00 86.19 348  A 1 
ATOM   2870 O  O     . TYR   A 1 348  ? 13.214  -4.762  2.583   1.00 85.10 348  A 1 
ATOM   2871 C  CB    . TYR   A 1 348  ? 10.631  -3.604  2.919   1.00 82.58 348  A 1 
ATOM   2872 C  CG    . TYR   A 1 348  ? 9.123   -3.499  2.896   1.00 82.72 348  A 1 
ATOM   2873 C  CD1   . TYR   A 1 348  ? 8.361   -4.412  2.140   1.00 80.53 348  A 1 
ATOM   2874 C  CD2   . TYR   A 1 348  ? 8.467   -2.491  3.629   1.00 81.28 348  A 1 
ATOM   2875 C  CE1   . TYR   A 1 348  ? 6.966   -4.320  2.108   1.00 79.38 348  A 1 
ATOM   2876 C  CE2   . TYR   A 1 348  ? 7.067   -2.391  3.606   1.00 79.04 348  A 1 
ATOM   2877 C  CZ    . TYR   A 1 348  ? 6.317   -3.309  2.843   1.00 80.36 348  A 1 
ATOM   2878 O  OH    . TYR   A 1 348  ? 4.946   -3.223  2.818   1.00 77.32 348  A 1 
ATOM   2879 N  N     . LYS   A 1 349  ? 13.359  -5.277  4.746   1.00 84.80 349  A 1 
ATOM   2880 C  CA    . LYS   A 1 349  ? 14.747  -5.723  4.657   1.00 85.00 349  A 1 
ATOM   2881 C  C     . LYS   A 1 349  ? 14.783  -7.138  4.090   1.00 87.52 349  A 1 
ATOM   2882 O  O     . LYS   A 1 349  ? 13.872  -7.925  4.343   1.00 86.06 349  A 1 
ATOM   2883 C  CB    . LYS   A 1 349  ? 15.430  -5.664  6.025   1.00 81.22 349  A 1 
ATOM   2884 C  CG    . LYS   A 1 349  ? 15.565  -4.231  6.548   1.00 73.79 349  A 1 
ATOM   2885 C  CD    . LYS   A 1 349  ? 16.320  -4.247  7.878   1.00 67.59 349  A 1 
ATOM   2886 C  CE    . LYS   A 1 349  ? 16.507  -2.825  8.405   1.00 59.86 349  A 1 
ATOM   2887 N  NZ    . LYS   A 1 349  ? 17.263  -2.828  9.672   1.00 54.08 349  A 1 
ATOM   2888 N  N     . LEU   A 1 350  ? 15.840  -7.451  3.347   1.00 86.74 350  A 1 
ATOM   2889 C  CA    . LEU   A 1 350  ? 15.974  -8.735  2.657   1.00 88.34 350  A 1 
ATOM   2890 C  C     . LEU   A 1 350  ? 15.895  -9.929  3.618   1.00 89.22 350  A 1 
ATOM   2891 O  O     . LEU   A 1 350  ? 15.184  -10.890 3.335   1.00 88.22 350  A 1 
ATOM   2892 C  CB    . LEU   A 1 350  ? 17.285  -8.716  1.853   1.00 87.90 350  A 1 
ATOM   2893 C  CG    . LEU   A 1 350  ? 17.515  -9.966  0.981   1.00 87.21 350  A 1 
ATOM   2894 C  CD1   . LEU   A 1 350  ? 16.405  -10.171 -0.047  1.00 84.24 350  A 1 
ATOM   2895 C  CD2   . LEU   A 1 350  ? 18.827  -9.822  0.218   1.00 84.32 350  A 1 
ATOM   2896 N  N     . ASP   A 1 351  ? 16.541  -9.820  4.777   1.00 88.46 351  A 1 
ATOM   2897 C  CA    . ASP   A 1 351  ? 16.492  -10.819 5.851   1.00 87.02 351  A 1 
ATOM   2898 C  C     . ASP   A 1 351  ? 15.062  -11.070 6.359   1.00 88.01 351  A 1 
ATOM   2899 O  O     . ASP   A 1 351  ? 14.626  -12.217 6.498   1.00 86.01 351  A 1 
ATOM   2900 C  CB    . ASP   A 1 351  ? 17.406  -10.357 7.005   1.00 83.79 351  A 1 
ATOM   2901 C  CG    . ASP   A 1 351  ? 17.000  -9.039  7.694   1.00 76.16 351  A 1 
ATOM   2902 O  OD1   . ASP   A 1 351  ? 16.301  -8.218  7.067   1.00 67.31 351  A 1 
ATOM   2903 O  OD2   . ASP   A 1 351  ? 17.353  -8.850  8.870   1.00 68.85 351  A 1 
ATOM   2904 N  N     . SER   A 1 352  ? 14.303  -10.011 6.583   1.00 86.43 352  A 1 
ATOM   2905 C  CA    . SER   A 1 352  ? 12.925  -10.100 7.063   1.00 85.67 352  A 1 
ATOM   2906 C  C     . SER   A 1 352  ? 11.980  -10.672 6.000   1.00 87.34 352  A 1 
ATOM   2907 O  O     . SER   A 1 352  ? 11.096  -11.468 6.317   1.00 86.29 352  A 1 
ATOM   2908 C  CB    . SER   A 1 352  ? 12.428  -8.722  7.501   1.00 83.03 352  A 1 
ATOM   2909 O  OG    . SER   A 1 352  ? 13.266  -8.160  8.496   1.00 72.42 352  A 1 
ATOM   2910 N  N     . ILE   A 1 353  ? 12.174  -10.288 4.739   1.00 89.02 353  A 1 
ATOM   2911 C  CA    . ILE   A 1 353  ? 11.409  -10.834 3.612   1.00 89.82 353  A 1 
ATOM   2912 C  C     . ILE   A 1 353  ? 11.724  -12.322 3.432   1.00 90.66 353  A 1 
ATOM   2913 O  O     . ILE   A 1 353  ? 10.801  -13.124 3.299   1.00 89.77 353  A 1 
ATOM   2914 C  CB    . ILE   A 1 353  ? 11.683  -10.018 2.333   1.00 89.90 353  A 1 
ATOM   2915 C  CG1   . ILE   A 1 353  ? 11.074  -8.604  2.468   1.00 87.84 353  A 1 
ATOM   2916 C  CG2   . ILE   A 1 353  ? 11.106  -10.723 1.094   1.00 87.81 353  A 1 
ATOM   2917 C  CD1   . ILE   A 1 353  ? 11.570  -7.621  1.414   1.00 82.71 353  A 1 
ATOM   2918 N  N     . SER   A 1 354  ? 12.996  -12.687 3.491   1.00 91.09 354  A 1 
ATOM   2919 C  CA    . SER   A 1 354  ? 13.457  -14.071 3.398   1.00 90.68 354  A 1 
ATOM   2920 C  C     . SER   A 1 354  ? 12.871  -14.937 4.518   1.00 90.75 354  A 1 
ATOM   2921 O  O     . SER   A 1 354  ? 12.302  -15.992 4.232   1.00 89.85 354  A 1 
ATOM   2922 C  CB    . SER   A 1 354  ? 14.985  -14.092 3.428   1.00 90.12 354  A 1 
ATOM   2923 O  OG    . SER   A 1 354  ? 15.463  -15.409 3.277   1.00 77.87 354  A 1 
ATOM   2924 N  N     . LYS   A 1 355  ? 12.888  -14.462 5.764   1.00 89.33 355  A 1 
ATOM   2925 C  CA    . LYS   A 1 355  ? 12.259  -15.155 6.903   1.00 87.78 355  A 1 
ATOM   2926 C  C     . LYS   A 1 355  ? 10.767  -15.417 6.697   1.00 87.81 355  A 1 
ATOM   2927 O  O     . LYS   A 1 355  ? 10.281  -16.486 7.057   1.00 85.66 355  A 1 
ATOM   2928 C  CB    . LYS   A 1 355  ? 12.450  -14.348 8.199   1.00 86.04 355  A 1 
ATOM   2929 C  CG    . LYS   A 1 355  ? 13.705  -14.780 8.961   1.00 82.05 355  A 1 
ATOM   2930 C  CD    . LYS   A 1 355  ? 13.771  -14.094 10.326  1.00 78.54 355  A 1 
ATOM   2931 C  CE    . LYS   A 1 355  ? 14.911  -14.692 11.140  1.00 72.06 355  A 1 
ATOM   2932 N  NZ    . LYS   A 1 355  ? 14.944  -14.192 12.531  1.00 65.49 355  A 1 
ATOM   2933 N  N     . ASN   A 1 356  ? 10.042  -14.458 6.134   1.00 89.72 356  A 1 
ATOM   2934 C  CA    . ASN   A 1 356  ? 8.613   -14.614 5.878   1.00 87.94 356  A 1 
ATOM   2935 C  C     . ASN   A 1 356  ? 8.323   -15.557 4.701   1.00 88.46 356  A 1 
ATOM   2936 O  O     . ASN   A 1 356  ? 7.362   -16.322 4.755   1.00 86.53 356  A 1 
ATOM   2937 C  CB    . ASN   A 1 356  ? 7.993   -13.233 5.630   1.00 86.39 356  A 1 
ATOM   2938 C  CG    . ASN   A 1 356  ? 7.696   -12.463 6.908   1.00 78.02 356  A 1 
ATOM   2939 O  OD1   . ASN   A 1 356  ? 7.574   -12.984 7.995   1.00 68.32 356  A 1 
ATOM   2940 N  ND2   . ASN   A 1 356  ? 7.503   -11.169 6.792   1.00 67.54 356  A 1 
ATOM   2941 N  N     . ALA   A 1 357  ? 9.130   -15.492 3.651   1.00 89.85 357  A 1 
ATOM   2942 C  CA    . ALA   A 1 357  ? 8.929   -16.281 2.443   1.00 89.86 357  A 1 
ATOM   2943 C  C     . ALA   A 1 357  ? 9.371   -17.742 2.612   1.00 90.37 357  A 1 
ATOM   2944 O  O     . ALA   A 1 357  ? 8.674   -18.666 2.183   1.00 88.44 357  A 1 
ATOM   2945 C  CB    . ALA   A 1 357  ? 9.678   -15.592 1.300   1.00 89.07 357  A 1 
ATOM   2946 N  N     . PHE   A 1 358  ? 10.503  -17.953 3.270   1.00 91.64 358  A 1 
ATOM   2947 C  CA    . PHE   A 1 358  ? 11.174  -19.245 3.355   1.00 92.02 358  A 1 
ATOM   2948 C  C     . PHE   A 1 358  ? 11.188  -19.761 4.786   1.00 91.82 358  A 1 
ATOM   2949 O  O     . PHE   A 1 358  ? 12.147  -19.595 5.542   1.00 88.91 358  A 1 
ATOM   2950 C  CB    . PHE   A 1 358  ? 12.565  -19.142 2.729   1.00 91.55 358  A 1 
ATOM   2951 C  CG    . PHE   A 1 358  ? 12.550  -18.573 1.328   1.00 92.84 358  A 1 
ATOM   2952 C  CD1   . PHE   A 1 358  ? 11.832  -19.208 0.304   1.00 90.79 358  A 1 
ATOM   2953 C  CD2   . PHE   A 1 358  ? 13.218  -17.362 1.062   1.00 90.84 358  A 1 
ATOM   2954 C  CE1   . PHE   A 1 358  ? 11.777  -18.642 -0.976  1.00 90.05 358  A 1 
ATOM   2955 C  CE2   . PHE   A 1 358  ? 13.168  -16.793 -0.216  1.00 90.08 358  A 1 
ATOM   2956 C  CZ    . PHE   A 1 358  ? 12.443  -17.432 -1.236  1.00 91.74 358  A 1 
ATOM   2957 N  N     . SER   A 1 359  ? 10.105  -20.409 5.157   1.00 91.58 359  A 1 
ATOM   2958 C  CA    . SER   A 1 359  ? 9.972   -21.116 6.423   1.00 91.11 359  A 1 
ATOM   2959 C  C     . SER   A 1 359  ? 9.349   -22.490 6.219   1.00 91.23 359  A 1 
ATOM   2960 O  O     . SER   A 1 359  ? 8.557   -22.701 5.297   1.00 88.90 359  A 1 
ATOM   2961 C  CB    . SER   A 1 359  ? 9.190   -20.283 7.440   1.00 89.06 359  A 1 
ATOM   2962 O  OG    . SER   A 1 359  ? 7.829   -20.131 7.080   1.00 81.90 359  A 1 
ATOM   2963 N  N     . CYS   A 1 360  ? 9.715   -23.416 7.102   1.00 92.19 360  A 1 
ATOM   2964 C  CA    . CYS   A 1 360  ? 9.222   -24.788 7.092   1.00 92.20 360  A 1 
ATOM   2965 C  C     . CYS   A 1 360  ? 9.190   -25.320 8.525   1.00 92.96 360  A 1 
ATOM   2966 O  O     . CYS   A 1 360  ? 10.056  -24.987 9.332   1.00 91.23 360  A 1 
ATOM   2967 C  CB    . CYS   A 1 360  ? 10.149  -25.611 6.180   1.00 88.86 360  A 1 
ATOM   2968 S  SG    . CYS   A 1 360  ? 9.697   -27.370 6.179   1.00 83.33 360  A 1 
ATOM   2969 N  N     . MET   A 1 361  ? 8.228   -26.171 8.841   1.00 92.21 361  A 1 
ATOM   2970 C  CA    . MET   A 1 361  ? 8.271   -26.950 10.073  1.00 91.97 361  A 1 
ATOM   2971 C  C     . MET   A 1 361  ? 9.265   -28.101 9.910   1.00 92.05 361  A 1 
ATOM   2972 O  O     . MET   A 1 361  ? 9.093   -28.976 9.058   1.00 89.57 361  A 1 
ATOM   2973 C  CB    . MET   A 1 361  ? 6.876   -27.454 10.444  1.00 90.58 361  A 1 
ATOM   2974 C  CG    . MET   A 1 361  ? 5.944   -26.312 10.872  1.00 85.36 361  A 1 
ATOM   2975 S  SD    . MET   A 1 361  ? 6.451   -25.369 12.344  1.00 83.53 361  A 1 
ATOM   2976 C  CE    . MET   A 1 361  ? 6.404   -26.662 13.605  1.00 72.40 361  A 1 
ATOM   2977 N  N     . GLY   A 1 362  ? 10.303  -28.092 10.732  1.00 92.88 362  A 1 
ATOM   2978 C  CA    . GLY   A 1 362  ? 11.300  -29.149 10.802  1.00 92.51 362  A 1 
ATOM   2979 C  C     . GLY   A 1 362  ? 11.032  -30.085 11.974  1.00 93.32 362  A 1 
ATOM   2980 O  O     . GLY   A 1 362  ? 10.800  -29.632 13.096  1.00 91.08 362  A 1 
ATOM   2981 N  N     . LYS   A 1 363  ? 11.108  -31.385 11.733  1.00 92.99 363  A 1 
ATOM   2982 C  CA    . LYS   A 1 363  ? 11.052  -32.399 12.784  1.00 93.07 363  A 1 
ATOM   2983 C  C     . LYS   A 1 363  ? 12.459  -32.712 13.282  1.00 93.14 363  A 1 
ATOM   2984 O  O     . LYS   A 1 363  ? 13.370  -32.914 12.484  1.00 91.19 363  A 1 
ATOM   2985 C  CB    . LYS   A 1 363  ? 10.313  -33.634 12.258  1.00 91.82 363  A 1 
ATOM   2986 C  CG    . LYS   A 1 363  ? 9.992   -34.623 13.381  1.00 84.50 363  A 1 
ATOM   2987 C  CD    . LYS   A 1 363  ? 9.208   -35.813 12.820  1.00 80.81 363  A 1 
ATOM   2988 C  CE    . LYS   A 1 363  ? 8.858   -36.773 13.946  1.00 70.21 363  A 1 
ATOM   2989 N  NZ    . LYS   A 1 363  ? 8.104   -37.946 13.439  1.00 62.65 363  A 1 
ATOM   2990 N  N     . VAL   A 1 364  ? 12.630  -32.786 14.587  1.00 93.96 364  A 1 
ATOM   2991 C  CA    . VAL   A 1 364  ? 13.908  -33.161 15.197  1.00 93.67 364  A 1 
ATOM   2992 C  C     . VAL   A 1 364  ? 14.155  -34.654 14.978  1.00 93.47 364  A 1 
ATOM   2993 O  O     . VAL   A 1 364  ? 13.351  -35.492 15.385  1.00 91.38 364  A 1 
ATOM   2994 C  CB    . VAL   A 1 364  ? 13.951  -32.793 16.690  1.00 91.87 364  A 1 
ATOM   2995 C  CG1   . VAL   A 1 364  ? 15.295  -33.170 17.308  1.00 84.84 364  A 1 
ATOM   2996 C  CG2   . VAL   A 1 364  ? 13.750  -31.288 16.897  1.00 85.64 364  A 1 
ATOM   2997 N  N     . LEU   A 1 365  ? 15.275  -34.986 14.340  1.00 93.32 365  A 1 
ATOM   2998 C  CA    . LEU   A 1 365  ? 15.746  -36.363 14.166  1.00 92.45 365  A 1 
ATOM   2999 C  C     . LEU   A 1 365  ? 16.758  -36.767 15.231  1.00 92.36 365  A 1 
ATOM   3000 O  O     . LEU   A 1 365  ? 16.773  -37.917 15.659  1.00 87.68 365  A 1 
ATOM   3001 C  CB    . LEU   A 1 365  ? 16.383  -36.507 12.776  1.00 89.59 365  A 1 
ATOM   3002 C  CG    . LEU   A 1 365  ? 15.375  -36.827 11.664  1.00 84.60 365  A 1 
ATOM   3003 C  CD1   . LEU   A 1 365  ? 16.090  -36.697 10.322  1.00 78.14 365  A 1 
ATOM   3004 C  CD2   . LEU   A 1 365  ? 14.842  -38.249 11.770  1.00 78.68 365  A 1 
ATOM   3005 N  N     . ASN   A 1 366  ? 17.628  -35.834 15.626  1.00 92.16 366  A 1 
ATOM   3006 C  CA    . ASN   A 1 366  ? 18.682  -36.106 16.590  1.00 91.54 366  A 1 
ATOM   3007 C  C     . ASN   A 1 366  ? 19.006  -34.861 17.424  1.00 91.89 366  A 1 
ATOM   3008 O  O     . ASN   A 1 366  ? 18.912  -33.736 16.935  1.00 88.65 366  A 1 
ATOM   3009 C  CB    . ASN   A 1 366  ? 19.908  -36.649 15.833  1.00 87.84 366  A 1 
ATOM   3010 C  CG    . ASN   A 1 366  ? 20.767  -37.559 16.689  1.00 80.43 366  A 1 
ATOM   3011 O  OD1   . ASN   A 1 366  ? 20.511  -37.800 17.846  1.00 69.69 366  A 1 
ATOM   3012 N  ND2   . ASN   A 1 366  ? 21.815  -38.110 16.118  1.00 69.03 366  A 1 
ATOM   3013 N  N     . ARG   A 1 367  ? 19.387  -35.079 18.676  1.00 90.81 367  A 1 
ATOM   3014 C  CA    . ARG   A 1 367  ? 19.779  -34.039 19.638  1.00 89.30 367  A 1 
ATOM   3015 C  C     . ARG   A 1 367  ? 21.182  -34.349 20.145  1.00 88.14 367  A 1 
ATOM   3016 O  O     . ARG   A 1 367  ? 21.362  -35.280 20.929  1.00 82.45 367  A 1 
ATOM   3017 C  CB    . ARG   A 1 367  ? 18.764  -33.961 20.791  1.00 86.40 367  A 1 
ATOM   3018 C  CG    . ARG   A 1 367  ? 17.359  -33.517 20.367  1.00 81.52 367  A 1 
ATOM   3019 C  CD    . ARG   A 1 367  ? 16.434  -33.412 21.576  1.00 81.81 367  A 1 
ATOM   3020 N  NE    . ARG   A 1 367  ? 15.080  -32.953 21.223  1.00 80.68 367  A 1 
ATOM   3021 C  CZ    . ARG   A 1 367  ? 14.001  -33.698 20.988  1.00 80.21 367  A 1 
ATOM   3022 N  NH1   . ARG   A 1 367  ? 14.014  -34.997 21.004  1.00 69.22 367  A 1 
ATOM   3023 N  NH2   . ARG   A 1 367  ? 12.866  -33.136 20.729  1.00 73.94 367  A 1 
ATOM   3024 N  N     . GLY   A 1 368  ? 22.148  -33.573 19.687  1.00 88.60 368  A 1 
ATOM   3025 C  CA    . GLY   A 1 368  ? 23.509  -33.583 20.216  1.00 87.30 368  A 1 
ATOM   3026 C  C     . GLY   A 1 368  ? 23.712  -32.530 21.305  1.00 88.36 368  A 1 
ATOM   3027 O  O     . GLY   A 1 368  ? 22.791  -31.795 21.672  1.00 83.18 368  A 1 
ATOM   3028 N  N     . VAL   A 1 369  ? 24.946  -32.432 21.814  1.00 86.83 369  A 1 
ATOM   3029 C  CA    . VAL   A 1 369  ? 25.288  -31.447 22.865  1.00 85.81 369  A 1 
ATOM   3030 C  C     . VAL   A 1 369  ? 25.241  -30.003 22.347  1.00 85.94 369  A 1 
ATOM   3031 O  O     . VAL   A 1 369  ? 24.840  -29.092 23.068  1.00 78.41 369  A 1 
ATOM   3032 C  CB    . VAL   A 1 369  ? 26.671  -31.753 23.466  1.00 81.27 369  A 1 
ATOM   3033 C  CG1   . VAL   A 1 369  ? 27.017  -30.815 24.622  1.00 72.88 369  A 1 
ATOM   3034 C  CG2   . VAL   A 1 369  ? 26.745  -33.189 24.001  1.00 72.47 369  A 1 
ATOM   3035 N  N     . ARG   A 1 370  ? 25.677  -29.796 21.092  1.00 88.56 370  A 1 
ATOM   3036 C  CA    . ARG   A 1 370  ? 25.665  -28.491 20.401  1.00 89.79 370  A 1 
ATOM   3037 C  C     . ARG   A 1 370  ? 25.128  -28.584 18.975  1.00 91.46 370  A 1 
ATOM   3038 O  O     . ARG   A 1 370  ? 25.248  -27.630 18.220  1.00 86.63 370  A 1 
ATOM   3039 C  CB    . ARG   A 1 370  ? 27.065  -27.868 20.399  1.00 85.56 370  A 1 
ATOM   3040 C  CG    . ARG   A 1 370  ? 27.500  -27.373 21.775  1.00 76.27 370  A 1 
ATOM   3041 C  CD    . ARG   A 1 370  ? 28.789  -26.570 21.618  1.00 67.33 370  A 1 
ATOM   3042 N  NE    . ARG   A 1 370  ? 29.238  -26.004 22.897  1.00 59.94 370  A 1 
ATOM   3043 C  CZ    . ARG   A 1 370  ? 30.280  -25.204 23.061  1.00 52.58 370  A 1 
ATOM   3044 N  NH1   . ARG   A 1 370  ? 31.032  -24.846 22.055  1.00 48.79 370  A 1 
ATOM   3045 N  NH2   . ARG   A 1 370  ? 30.580  -24.752 24.247  1.00 47.23 370  A 1 
ATOM   3046 N  N     . GLU   A 1 371  ? 24.583  -29.732 18.621  1.00 91.21 371  A 1 
ATOM   3047 C  CA    . GLU   A 1 371  ? 24.103  -29.995 17.271  1.00 91.94 371  A 1 
ATOM   3048 C  C     . GLU   A 1 371  ? 22.684  -30.540 17.335  1.00 92.89 371  A 1 
ATOM   3049 O  O     . GLU   A 1 371  ? 22.405  -31.497 18.064  1.00 89.25 371  A 1 
ATOM   3050 C  CB    . GLU   A 1 371  ? 25.019  -30.986 16.546  1.00 87.06 371  A 1 
ATOM   3051 C  CG    . GLU   A 1 371  ? 26.401  -30.398 16.239  1.00 78.31 371  A 1 
ATOM   3052 C  CD    . GLU   A 1 371  ? 27.308  -31.354 15.449  1.00 79.48 371  A 1 
ATOM   3053 O  OE1   . GLU   A 1 371  ? 28.464  -30.957 15.175  1.00 72.75 371  A 1 
ATOM   3054 O  OE2   . GLU   A 1 371  ? 26.866  -32.474 15.118  1.00 74.81 371  A 1 
ATOM   3055 N  N     . MET   A 1 372  ? 21.812  -29.958 16.541  1.00 92.32 372  A 1 
ATOM   3056 C  CA    . MET   A 1 372  ? 20.483  -30.511 16.314  1.00 92.74 372  A 1 
ATOM   3057 C  C     . MET   A 1 372  ? 20.312  -30.858 14.844  1.00 93.73 372  A 1 
ATOM   3058 O  O     . MET   A 1 372  ? 20.679  -30.082 13.965  1.00 91.89 372  A 1 
ATOM   3059 C  CB    . MET   A 1 372  ? 19.389  -29.560 16.809  1.00 90.62 372  A 1 
ATOM   3060 C  CG    . MET   A 1 372  ? 19.358  -29.502 18.341  1.00 84.80 372  A 1 
ATOM   3061 S  SD    . MET   A 1 372  ? 17.852  -28.801 19.064  1.00 83.26 372  A 1 
ATOM   3062 C  CE    . MET   A 1 372  ? 16.621  -30.031 18.597  1.00 73.88 372  A 1 
ATOM   3063 N  N     . THR   A 1 373  ? 19.748  -32.018 14.584  1.00 94.23 373  A 1 
ATOM   3064 C  CA    . THR   A 1 373  ? 19.416  -32.460 13.230  1.00 94.07 373  A 1 
ATOM   3065 C  C     . THR   A 1 373  ? 17.919  -32.320 13.008  1.00 94.38 373  A 1 
ATOM   3066 O  O     . THR   A 1 373  ? 17.130  -32.874 13.778  1.00 92.46 373  A 1 
ATOM   3067 C  CB    . THR   A 1 373  ? 19.858  -33.905 12.983  1.00 92.63 373  A 1 
ATOM   3068 O  OG1   . THR   A 1 373  ? 21.221  -34.066 13.295  1.00 83.67 373  A 1 
ATOM   3069 C  CG2   . THR   A 1 373  ? 19.694  -34.305 11.521  1.00 82.99 373  A 1 
ATOM   3070 N  N     . PHE   A 1 374  ? 17.547  -31.636 11.941  1.00 94.62 374  A 1 
ATOM   3071 C  CA    . PHE   A 1 374  ? 16.161  -31.458 11.523  1.00 94.41 374  A 1 
ATOM   3072 C  C     . PHE   A 1 374  ? 15.929  -32.099 10.159  1.00 94.63 374  A 1 
ATOM   3073 O  O     . PHE   A 1 374  ? 16.820  -32.116 9.310   1.00 92.93 374  A 1 
ATOM   3074 C  CB    . PHE   A 1 374  ? 15.806  -29.970 11.501  1.00 93.25 374  A 1 
ATOM   3075 C  CG    . PHE   A 1 374  ? 15.921  -29.277 12.840  1.00 93.47 374  A 1 
ATOM   3076 C  CD1   . PHE   A 1 374  ? 14.798  -29.168 13.680  1.00 88.96 374  A 1 
ATOM   3077 C  CD2   . PHE   A 1 374  ? 17.148  -28.724 13.254  1.00 89.16 374  A 1 
ATOM   3078 C  CE1   . PHE   A 1 374  ? 14.895  -28.502 14.909  1.00 87.87 374  A 1 
ATOM   3079 C  CE2   . PHE   A 1 374  ? 17.250  -28.064 14.488  1.00 87.86 374  A 1 
ATOM   3080 C  CZ    . PHE   A 1 374  ? 16.121  -27.948 15.317  1.00 90.64 374  A 1 
ATOM   3081 N  N     . ILE   A 1 375  ? 14.716  -32.590 9.951   1.00 94.62 375  A 1 
ATOM   3082 C  CA    . ILE   A 1 375  ? 14.211  -33.009 8.643   1.00 94.58 375  A 1 
ATOM   3083 C  C     . ILE   A 1 375  ? 12.961  -32.198 8.304   1.00 94.40 375  A 1 
ATOM   3084 O  O     . ILE   A 1 375  ? 12.128  -31.939 9.177   1.00 91.68 375  A 1 
ATOM   3085 C  CB    . ILE   A 1 375  ? 13.992  -34.534 8.594   1.00 93.01 375  A 1 
ATOM   3086 C  CG1   . ILE   A 1 375  ? 13.828  -35.021 7.143   1.00 79.89 375  A 1 
ATOM   3087 C  CG2   . ILE   A 1 375  ? 12.804  -34.977 9.471   1.00 80.01 375  A 1 
ATOM   3088 C  CD1   . ILE   A 1 375  ? 13.923  -36.548 6.999   1.00 75.33 375  A 1 
ATOM   3089 N  N     . GLY   A 1 376  ? 12.838  -31.793 7.042   1.00 93.70 376  A 1 
ATOM   3090 C  CA    . GLY   A 1 376  ? 11.648  -31.152 6.511   1.00 93.28 376  A 1 
ATOM   3091 C  C     . GLY   A 1 376  ? 11.260  -31.779 5.178   1.00 93.49 376  A 1 
ATOM   3092 O  O     . GLY   A 1 376  ? 12.111  -31.962 4.312   1.00 90.84 376  A 1 
ATOM   3093 N  N     . ASP   A 1 377  ? 9.984   -32.121 5.036   1.00 93.01 377  A 1 
ATOM   3094 C  CA    . ASP   A 1 377  ? 9.388   -32.671 3.821   1.00 91.79 377  A 1 
ATOM   3095 C  C     . ASP   A 1 377  ? 7.880   -32.360 3.780   1.00 91.32 377  A 1 
ATOM   3096 O  O     . ASP   A 1 377  ? 7.345   -31.637 4.633   1.00 86.42 377  A 1 
ATOM   3097 C  CB    . ASP   A 1 377  ? 9.701   -34.184 3.727   1.00 88.56 377  A 1 
ATOM   3098 C  CG    . ASP   A 1 377  ? 9.159   -35.032 4.878   1.00 86.16 377  A 1 
ATOM   3099 O  OD1   . ASP   A 1 377  ? 8.127   -34.652 5.469   1.00 76.86 377  A 1 
ATOM   3100 O  OD2   . ASP   A 1 377  ? 9.745   -36.100 5.139   1.00 79.78 377  A 1 
ATOM   3101 N  N     . ASP   A 1 378  ? 7.175   -32.903 2.792   1.00 90.13 378  A 1 
ATOM   3102 C  CA    . ASP   A 1 378  ? 5.723   -32.716 2.640   1.00 88.81 378  A 1 
ATOM   3103 C  C     . ASP   A 1 378  ? 4.882   -33.339 3.784   1.00 89.02 378  A 1 
ATOM   3104 O  O     . ASP   A 1 378  ? 3.665   -33.145 3.832   1.00 84.07 378  A 1 
ATOM   3105 C  CB    . ASP   A 1 378  ? 5.272   -33.266 1.274   1.00 85.52 378  A 1 
ATOM   3106 C  CG    . ASP   A 1 378  ? 5.561   -32.349 0.073   1.00 80.72 378  A 1 
ATOM   3107 O  OD1   . ASP   A 1 378  ? 5.882   -31.154 0.272   1.00 73.30 378  A 1 
ATOM   3108 O  OD2   . ASP   A 1 378  ? 5.341   -32.802 -1.073  1.00 75.20 378  A 1 
ATOM   3109 N  N     . THR   A 1 379  ? 5.497   -34.071 4.707   1.00 90.34 379  A 1 
ATOM   3110 C  CA    . THR   A 1 379  ? 4.840   -34.618 5.908   1.00 89.22 379  A 1 
ATOM   3111 C  C     . THR   A 1 379  ? 4.991   -33.716 7.133   1.00 89.62 379  A 1 
ATOM   3112 O  O     . THR   A 1 379  ? 4.210   -33.834 8.079   1.00 85.30 379  A 1 
ATOM   3113 C  CB    . THR   A 1 379  ? 5.328   -36.034 6.248   1.00 87.57 379  A 1 
ATOM   3114 O  OG1   . THR   A 1 379  ? 6.592   -36.050 6.868   1.00 79.99 379  A 1 
ATOM   3115 C  CG2   . THR   A 1 379  ? 5.367   -36.967 5.044   1.00 77.76 379  A 1 
ATOM   3116 N  N     . THR   A 1 380  ? 5.982   -32.823 7.128   1.00 89.78 380  A 1 
ATOM   3117 C  CA    . THR   A 1 380  ? 6.278   -31.936 8.263   1.00 88.61 380  A 1 
ATOM   3118 C  C     . THR   A 1 380  ? 5.595   -30.573 8.152   1.00 89.02 380  A 1 
ATOM   3119 O  O     . THR   A 1 380  ? 5.336   -29.944 9.178   1.00 84.39 380  A 1 
ATOM   3120 C  CB    . THR   A 1 380  ? 7.783   -31.754 8.472   1.00 87.24 380  A 1 
ATOM   3121 O  OG1   . THR   A 1 380  ? 8.396   -31.118 7.381   1.00 79.13 380  A 1 
ATOM   3122 C  CG2   . THR   A 1 380  ? 8.503   -33.079 8.703   1.00 78.53 380  A 1 
ATOM   3123 N  N     . ASP   A 1 381  ? 5.293   -30.122 6.935   1.00 88.63 381  A 1 
ATOM   3124 C  CA    . ASP   A 1 381  ? 4.592   -28.859 6.664   1.00 86.98 381  A 1 
ATOM   3125 C  C     . ASP   A 1 381  ? 3.696   -28.984 5.416   1.00 85.91 381  A 1 
ATOM   3126 O  O     . ASP   A 1 381  ? 3.558   -30.052 4.812   1.00 79.76 381  A 1 
ATOM   3127 C  CB    . ASP   A 1 381  ? 5.626   -27.718 6.543   1.00 83.34 381  A 1 
ATOM   3128 C  CG    . ASP   A 1 381  ? 5.092   -26.299 6.841   1.00 83.40 381  A 1 
ATOM   3129 O  OD1   . ASP   A 1 381  ? 3.872   -26.038 6.746   1.00 76.17 381  A 1 
ATOM   3130 O  OD2   . ASP   A 1 381  ? 5.910   -25.404 7.122   1.00 78.02 381  A 1 
ATOM   3131 N  N     . ALA   A 1 382  ? 3.073   -27.884 5.020   1.00 85.00 382  A 1 
ATOM   3132 C  CA    . ALA   A 1 382  ? 2.273   -27.813 3.810   1.00 81.89 382  A 1 
ATOM   3133 C  C     . ALA   A 1 382  ? 3.092   -28.184 2.558   1.00 82.72 382  A 1 
ATOM   3134 O  O     . ALA   A 1 382  ? 4.275   -27.864 2.432   1.00 79.59 382  A 1 
ATOM   3135 C  CB    . ALA   A 1 382  ? 1.666   -26.413 3.694   1.00 77.54 382  A 1 
ATOM   3136 N  N     . LYS   A 1 383  ? 2.419   -28.811 1.604   1.00 82.81 383  A 1 
ATOM   3137 C  CA    . LYS   A 1 383  ? 3.030   -29.298 0.374   1.00 80.74 383  A 1 
ATOM   3138 C  C     . LYS   A 1 383  ? 3.822   -28.206 -0.350  1.00 80.18 383  A 1 
ATOM   3139 O  O     . LYS   A 1 383  ? 3.303   -27.123 -0.621  1.00 74.81 383  A 1 
ATOM   3140 C  CB    . LYS   A 1 383  ? 1.943   -29.919 -0.515  1.00 77.45 383  A 1 
ATOM   3141 C  CG    . LYS   A 1 383  ? 2.564   -30.621 -1.723  1.00 69.41 383  A 1 
ATOM   3142 C  CD    . LYS   A 1 383  ? 1.530   -31.432 -2.505  1.00 63.03 383  A 1 
ATOM   3143 C  CE    . LYS   A 1 383  ? 2.284   -32.167 -3.608  1.00 55.21 383  A 1 
ATOM   3144 N  NZ    . LYS   A 1 383  ? 1.434   -33.148 -4.318  1.00 48.04 383  A 1 
ATOM   3145 N  N     . GLY   A 1 384  ? 5.073   -28.521 -0.686  1.00 82.60 384  A 1 
ATOM   3146 C  CA    . GLY   A 1 384  ? 5.986   -27.636 -1.411  1.00 82.15 384  A 1 
ATOM   3147 C  C     . GLY   A 1 384  ? 6.744   -26.626 -0.547  1.00 84.78 384  A 1 
ATOM   3148 O  O     . GLY   A 1 384  ? 7.740   -26.077 -1.016  1.00 81.96 384  A 1 
ATOM   3149 N  N     . LYS   A 1 385  ? 6.364   -26.395 0.707   1.00 84.34 385  A 1 
ATOM   3150 C  CA    . LYS   A 1 385  ? 7.124   -25.505 1.603   1.00 85.00 385  A 1 
ATOM   3151 C  C     . LYS   A 1 385  ? 8.525   -26.029 1.907   1.00 87.06 385  A 1 
ATOM   3152 O  O     . LYS   A 1 385  ? 9.480   -25.260 1.851   1.00 85.07 385  A 1 
ATOM   3153 C  CB    . LYS   A 1 385  ? 6.388   -25.306 2.919   1.00 82.40 385  A 1 
ATOM   3154 C  CG    . LYS   A 1 385  ? 5.516   -24.051 2.954   1.00 78.63 385  A 1 
ATOM   3155 C  CD    . LYS   A 1 385  ? 5.033   -23.928 4.389   1.00 74.71 385  A 1 
ATOM   3156 C  CE    . LYS   A 1 385  ? 4.438   -22.589 4.780   1.00 69.55 385  A 1 
ATOM   3157 N  NZ    . LYS   A 1 385  ? 4.304   -22.603 6.256   1.00 63.96 385  A 1 
ATOM   3158 N  N     . ALA   A 1 386  ? 8.648   -27.310 2.202   1.00 87.26 386  A 1 
ATOM   3159 C  CA    . ALA   A 1 386  ? 9.945   -27.929 2.452   1.00 88.22 386  A 1 
ATOM   3160 C  C     . ALA   A 1 386  ? 10.835  -27.912 1.200   1.00 89.34 386  A 1 
ATOM   3161 O  O     . ALA   A 1 386  ? 12.024  -27.637 1.310   1.00 87.71 386  A 1 
ATOM   3162 C  CB    . ALA   A 1 386  ? 9.722   -29.348 2.970   1.00 86.75 386  A 1 
ATOM   3163 N  N     . ALA   A 1 387  ? 10.262  -28.103 0.013   1.00 89.36 387  A 1 
ATOM   3164 C  CA    . ALA   A 1 387  ? 10.993  -27.994 -1.250  1.00 88.75 387  A 1 
ATOM   3165 C  C     . ALA   A 1 387  ? 11.529  -26.568 -1.490  1.00 89.80 387  A 1 
ATOM   3166 O  O     . ALA   A 1 387  ? 12.691  -26.394 -1.856  1.00 88.30 387  A 1 
ATOM   3167 C  CB    . ALA   A 1 387  ? 10.066  -28.445 -2.385  1.00 86.59 387  A 1 
ATOM   3168 N  N     . ALA   A 1 388  ? 10.712  -25.544 -1.223  1.00 89.17 388  A 1 
ATOM   3169 C  CA    . ALA   A 1 388  ? 11.140  -24.149 -1.315  1.00 88.88 388  A 1 
ATOM   3170 C  C     . ALA   A 1 388  ? 12.248  -23.826 -0.298  1.00 90.89 388  A 1 
ATOM   3171 O  O     . ALA   A 1 388  ? 13.246  -23.205 -0.651  1.00 89.73 388  A 1 
ATOM   3172 C  CB    . ALA   A 1 388  ? 9.916   -23.245 -1.131  1.00 86.44 388  A 1 
ATOM   3173 N  N     . PHE   A 1 389  ? 12.114  -24.314 0.936   1.00 91.30 389  A 1 
ATOM   3174 C  CA    . PHE   A 1 389  ? 13.141  -24.161 1.968   1.00 92.68 389  A 1 
ATOM   3175 C  C     . PHE   A 1 389  ? 14.451  -24.867 1.580   1.00 93.39 389  A 1 
ATOM   3176 O  O     . PHE   A 1 389  ? 15.527  -24.291 1.697   1.00 92.43 389  A 1 
ATOM   3177 C  CB    . PHE   A 1 389  ? 12.584  -24.689 3.290   1.00 92.50 389  A 1 
ATOM   3178 C  CG    . PHE   A 1 389  ? 13.438  -24.346 4.488   1.00 93.32 389  A 1 
ATOM   3179 C  CD1   . PHE   A 1 389  ? 14.490  -25.185 4.879   1.00 90.14 389  A 1 
ATOM   3180 C  CD2   . PHE   A 1 389  ? 13.180  -23.171 5.219   1.00 90.03 389  A 1 
ATOM   3181 C  CE1   . PHE   A 1 389  ? 15.285  -24.852 5.990   1.00 89.23 389  A 1 
ATOM   3182 C  CE2   . PHE   A 1 389  ? 13.969  -22.838 6.331   1.00 89.19 389  A 1 
ATOM   3183 C  CZ    . PHE   A 1 389  ? 15.026  -23.678 6.713   1.00 91.62 389  A 1 
ATOM   3184 N  N     . ALA   A 1 390  ? 14.360  -26.081 1.049   1.00 92.74 390  A 1 
ATOM   3185 C  CA    . ALA   A 1 390  ? 15.508  -26.856 0.586   1.00 92.68 390  A 1 
ATOM   3186 C  C     . ALA   A 1 390  ? 16.281  -26.139 -0.529  1.00 93.04 390  A 1 
ATOM   3187 O  O     . ALA   A 1 390  ? 17.512  -26.158 -0.540  1.00 91.54 390  A 1 
ATOM   3188 C  CB    . ALA   A 1 390  ? 15.010  -28.225 0.122   1.00 91.60 390  A 1 
ATOM   3189 N  N     . LYS   A 1 391  ? 15.580  -25.449 -1.423  1.00 91.97 391  A 1 
ATOM   3190 C  CA    . LYS   A 1 391  ? 16.205  -24.660 -2.489  1.00 91.45 391  A 1 
ATOM   3191 C  C     . LYS   A 1 391  ? 17.060  -23.523 -1.913  1.00 92.17 391  A 1 
ATOM   3192 O  O     . LYS   A 1 391  ? 18.201  -23.358 -2.324  1.00 90.43 391  A 1 
ATOM   3193 C  CB    . LYS   A 1 391  ? 15.122  -24.160 -3.455  1.00 89.93 391  A 1 
ATOM   3194 C  CG    . LYS   A 1 391  ? 15.729  -23.792 -4.818  1.00 79.15 391  A 1 
ATOM   3195 C  CD    . LYS   A 1 391  ? 14.640  -23.386 -5.823  1.00 75.98 391  A 1 
ATOM   3196 C  CE    . LYS   A 1 391  ? 15.279  -23.210 -7.202  1.00 64.20 391  A 1 
ATOM   3197 N  NZ    . LYS   A 1 391  ? 14.294  -22.882 -8.254  1.00 58.38 391  A 1 
ATOM   3198 N  N     . VAL   A 1 392  ? 16.552  -22.799 -0.936  1.00 92.87 392  A 1 
ATOM   3199 C  CA    . VAL   A 1 392  ? 17.300  -21.726 -0.248  1.00 92.91 392  A 1 
ATOM   3200 C  C     . VAL   A 1 392  ? 18.476  -22.297 0.548   1.00 93.10 392  A 1 
ATOM   3201 O  O     . VAL   A 1 392  ? 19.559  -21.718 0.554   1.00 91.66 392  A 1 
ATOM   3202 C  CB    . VAL   A 1 392  ? 16.372  -20.894 0.652   1.00 92.22 392  A 1 
ATOM   3203 C  CG1   . VAL   A 1 392  ? 17.110  -19.715 1.290   1.00 88.06 392  A 1 
ATOM   3204 C  CG2   . VAL   A 1 392  ? 15.195  -20.316 -0.137  1.00 89.01 392  A 1 
ATOM   3205 N  N     . LEU   A 1 393  ? 18.316  -23.474 1.134   1.00 93.11 393  A 1 
ATOM   3206 C  CA    . LEU   A 1 393  ? 19.369  -24.156 1.893   1.00 92.67 393  A 1 
ATOM   3207 C  C     . LEU   A 1 393  ? 20.607  -24.507 1.048   1.00 92.38 393  A 1 
ATOM   3208 O  O     . LEU   A 1 393  ? 21.682  -24.716 1.605   1.00 90.51 393  A 1 
ATOM   3209 C  CB    . LEU   A 1 393  ? 18.753  -25.402 2.557   1.00 91.81 393  A 1 
ATOM   3210 C  CG    . LEU   A 1 393  ? 19.662  -26.128 3.566   1.00 90.42 393  A 1 
ATOM   3211 C  CD1   . LEU   A 1 393  ? 19.979  -25.281 4.792   1.00 86.62 393  A 1 
ATOM   3212 C  CD2   . LEU   A 1 393  ? 18.978  -27.406 4.047   1.00 86.16 393  A 1 
ATOM   3213 N  N     . THR   A 1 394  ? 20.493  -24.533 -0.279  1.00 92.89 394  A 1 
ATOM   3214 C  CA    . THR   A 1 394  ? 21.643  -24.778 -1.170  1.00 91.67 394  A 1 
ATOM   3215 C  C     . THR   A 1 394  ? 22.758  -23.748 -0.984  1.00 91.46 394  A 1 
ATOM   3216 O  O     . THR   A 1 394  ? 23.927  -24.132 -0.948  1.00 88.54 394  A 1 
ATOM   3217 C  CB    . THR   A 1 394  ? 21.240  -24.834 -2.649  1.00 90.64 394  A 1 
ATOM   3218 O  OG1   . THR   A 1 394  ? 20.595  -23.665 -3.068  1.00 78.13 394  A 1 
ATOM   3219 C  CG2   . THR   A 1 394  ? 20.318  -26.013 -2.955  1.00 76.85 394  A 1 
ATOM   3220 N  N     . THR   A 1 395  ? 22.414  -22.478 -0.775  1.00 91.54 395  A 1 
ATOM   3221 C  CA    . THR   A 1 395  ? 23.372  -21.379 -0.555  1.00 90.81 395  A 1 
ATOM   3222 C  C     . THR   A 1 395  ? 23.332  -20.816 0.866   1.00 89.88 395  A 1 
ATOM   3223 O  O     . THR   A 1 395  ? 24.279  -20.156 1.283   1.00 85.96 395  A 1 
ATOM   3224 C  CB    . THR   A 1 395  ? 23.149  -20.251 -1.570  1.00 90.28 395  A 1 
ATOM   3225 O  OG1   . THR   A 1 395  ? 21.801  -19.825 -1.544  1.00 82.16 395  A 1 
ATOM   3226 C  CG2   . THR   A 1 395  ? 23.452  -20.714 -2.991  1.00 82.00 395  A 1 
ATOM   3227 N  N     . GLY   A 1 396  ? 22.290  -21.106 1.636   1.00 89.75 396  A 1 
ATOM   3228 C  CA    . GLY   A 1 396  ? 22.146  -20.640 3.012   1.00 88.73 396  A 1 
ATOM   3229 C  C     . GLY   A 1 396  ? 23.199  -21.227 3.956   1.00 89.26 396  A 1 
ATOM   3230 O  O     . GLY   A 1 396  ? 23.465  -22.432 3.940   1.00 86.13 396  A 1 
ATOM   3231 N  N     . ASN   A 1 397  ? 23.761  -20.367 4.812   1.00 88.72 397  A 1 
ATOM   3232 C  CA    . ASN   A 1 397  ? 24.770  -20.719 5.819   1.00 87.64 397  A 1 
ATOM   3233 C  C     . ASN   A 1 397  ? 24.207  -20.684 7.245   1.00 88.61 397  A 1 
ATOM   3234 O  O     . ASN   A 1 397  ? 24.790  -21.276 8.152   1.00 84.74 397  A 1 
ATOM   3235 C  CB    . ASN   A 1 397  ? 25.965  -19.767 5.682   1.00 83.95 397  A 1 
ATOM   3236 C  CG    . ASN   A 1 397  ? 26.546  -19.768 4.281   1.00 79.36 397  A 1 
ATOM   3237 O  OD1   . ASN   A 1 397  ? 27.095  -20.752 3.816   1.00 69.38 397  A 1 
ATOM   3238 N  ND2   . ASN   A 1 397  ? 26.412  -18.660 3.582   1.00 68.73 397  A 1 
ATOM   3239 N  N     . TYR   A 1 398  ? 23.086  -20.009 7.437   1.00 88.07 398  A 1 
ATOM   3240 C  CA    . TYR   A 1 398  ? 22.400  -19.876 8.717   1.00 88.54 398  A 1 
ATOM   3241 C  C     . TYR   A 1 398  ? 20.910  -20.184 8.570   1.00 89.87 398  A 1 
ATOM   3242 O  O     . TYR   A 1 398  ? 20.270  -19.848 7.574   1.00 88.37 398  A 1 
ATOM   3243 C  CB    . TYR   A 1 398  ? 22.622  -18.478 9.300   1.00 85.88 398  A 1 
ATOM   3244 C  CG    . TYR   A 1 398  ? 24.057  -18.191 9.695   1.00 83.80 398  A 1 
ATOM   3245 C  CD1   . TYR   A 1 398  ? 24.488  -18.391 11.019  1.00 79.12 398  A 1 
ATOM   3246 C  CD2   . TYR   A 1 398  ? 24.979  -17.719 8.735   1.00 79.06 398  A 1 
ATOM   3247 C  CE1   . TYR   A 1 398  ? 25.813  -18.117 11.389  1.00 76.37 398  A 1 
ATOM   3248 C  CE2   . TYR   A 1 398  ? 26.310  -17.447 9.092   1.00 76.12 398  A 1 
ATOM   3249 C  CZ    . TYR   A 1 398  ? 26.723  -17.645 10.424  1.00 78.20 398  A 1 
ATOM   3250 O  OH    . TYR   A 1 398  ? 28.020  -17.374 10.777  1.00 73.21 398  A 1 
ATOM   3251 N  N     . VAL   A 1 399  ? 20.369  -20.811 9.604   1.00 90.97 399  A 1 
ATOM   3252 C  CA    . VAL   A 1 399  ? 18.935  -21.088 9.741   1.00 91.57 399  A 1 
ATOM   3253 C  C     . VAL   A 1 399  ? 18.477  -20.567 11.095  1.00 91.53 399  A 1 
ATOM   3254 O  O     . VAL   A 1 399  ? 19.111  -20.832 12.114  1.00 89.71 399  A 1 
ATOM   3255 C  CB    . VAL   A 1 399  ? 18.643  -22.592 9.587   1.00 90.85 399  A 1 
ATOM   3256 C  CG1   . VAL   A 1 399  ? 17.177  -22.932 9.876   1.00 86.06 399  A 1 
ATOM   3257 C  CG2   . VAL   A 1 399  ? 18.950  -23.068 8.162   1.00 86.55 399  A 1 
ATOM   3258 N  N     . THR   A 1 400  ? 17.378  -19.841 11.124  1.00 90.92 400  A 1 
ATOM   3259 C  CA    . THR   A 1 400  ? 16.747  -19.432 12.380  1.00 90.16 400  A 1 
ATOM   3260 C  C     . THR   A 1 400  ? 15.789  -20.521 12.845  1.00 90.87 400  A 1 
ATOM   3261 O  O     . THR   A 1 400  ? 14.877  -20.899 12.108  1.00 89.77 400  A 1 
ATOM   3262 C  CB    . THR   A 1 400  ? 16.016  -18.093 12.244  1.00 88.14 400  A 1 
ATOM   3263 O  OG1   . THR   A 1 400  ? 16.842  -17.098 11.684  1.00 79.10 400  A 1 
ATOM   3264 C  CG2   . THR   A 1 400  ? 15.559  -17.573 13.603  1.00 77.70 400  A 1 
ATOM   3265 N  N     . VAL   A 1 401  ? 15.984  -20.991 14.065  1.00 91.68 401  A 1 
ATOM   3266 C  CA    . VAL   A 1 401  ? 15.100  -21.949 14.742  1.00 90.94 401  A 1 
ATOM   3267 C  C     . VAL   A 1 401  ? 14.198  -21.185 15.709  1.00 89.42 401  A 1 
ATOM   3268 O  O     . VAL   A 1 401  ? 14.677  -20.339 16.459  1.00 86.33 401  A 1 
ATOM   3269 C  CB    . VAL   A 1 401  ? 15.913  -23.034 15.475  1.00 90.47 401  A 1 
ATOM   3270 C  CG1   . VAL   A 1 401  ? 14.999  -24.101 16.078  1.00 84.10 401  A 1 
ATOM   3271 C  CG2   . VAL   A 1 401  ? 16.897  -23.738 14.531  1.00 85.02 401  A 1 
ATOM   3272 N  N     . ASP   A 1 402  ? 12.906  -21.488 15.690  1.00 90.07 402  A 1 
ATOM   3273 C  CA    . ASP   A 1 402  ? 11.897  -20.920 16.593  1.00 86.59 402  A 1 
ATOM   3274 C  C     . ASP   A 1 402  ? 11.888  -19.372 16.652  1.00 83.89 402  A 1 
ATOM   3275 O  O     . ASP   A 1 402  ? 11.902  -18.767 17.713  1.00 73.06 402  A 1 
ATOM   3276 C  CB    . ASP   A 1 402  ? 11.998  -21.602 17.968  1.00 83.01 402  A 1 
ATOM   3277 C  CG    . ASP   A 1 402  ? 10.673  -21.600 18.742  1.00 80.14 402  A 1 
ATOM   3278 O  OD1   . ASP   A 1 402  ? 9.611   -21.606 18.076  1.00 71.84 402  A 1 
ATOM   3279 O  OD2   . ASP   A 1 402  ? 10.729  -21.723 19.982  1.00 73.53 402  A 1 
ATOM   3280 N  N     . GLU   A 1 403  ? 11.887  -18.753 15.468  1.00 84.82 403  A 1 
ATOM   3281 C  CA    . GLU   A 1 403  ? 11.894  -17.292 15.221  1.00 82.40 403  A 1 
ATOM   3282 C  C     . GLU   A 1 403  ? 13.186  -16.528 15.595  1.00 82.65 403  A 1 
ATOM   3283 O  O     . GLU   A 1 403  ? 13.566  -15.621 14.852  1.00 75.83 403  A 1 
ATOM   3284 C  CB    . GLU   A 1 403  ? 10.658  -16.598 15.841  1.00 78.18 403  A 1 
ATOM   3285 C  CG    . GLU   A 1 403  ? 9.296   -17.082 15.303  1.00 70.85 403  A 1 
ATOM   3286 C  CD    . GLU   A 1 403  ? 8.739   -16.239 14.137  1.00 64.91 403  A 1 
ATOM   3287 O  OE1   . GLU   A 1 403  ? 8.051   -16.834 13.269  1.00 59.42 403  A 1 
ATOM   3288 O  OE2   . GLU   A 1 403  ? 8.966   -15.011 14.089  1.00 58.59 403  A 1 
ATOM   3289 N  N     . ASP   A 1 404  ? 13.873  -16.886 16.679  1.00 83.70 404  A 1 
ATOM   3290 C  CA    . ASP   A 1 404  ? 14.925  -16.051 17.284  1.00 82.87 404  A 1 
ATOM   3291 C  C     . ASP   A 1 404  ? 16.315  -16.710 17.364  1.00 84.70 404  A 1 
ATOM   3292 O  O     . ASP   A 1 404  ? 17.326  -16.017 17.467  1.00 79.93 404  A 1 
ATOM   3293 C  CB    . ASP   A 1 404  ? 14.455  -15.602 18.682  1.00 77.42 404  A 1 
ATOM   3294 C  CG    . ASP   A 1 404  ? 13.226  -14.678 18.671  1.00 69.07 404  A 1 
ATOM   3295 O  OD1   . ASP   A 1 404  ? 13.083  -13.862 17.728  1.00 60.38 404  A 1 
ATOM   3296 O  OD2   . ASP   A 1 404  ? 12.451  -14.747 19.652  1.00 62.38 404  A 1 
ATOM   3297 N  N     . ILE   A 1 405  ? 16.402  -18.034 17.309  1.00 85.28 405  A 1 
ATOM   3298 C  CA    . ILE   A 1 405  ? 17.662  -18.760 17.505  1.00 86.27 405  A 1 
ATOM   3299 C  C     . ILE   A 1 405  ? 18.371  -18.932 16.157  1.00 87.82 405  A 1 
ATOM   3300 O  O     . ILE   A 1 405  ? 18.069  -19.849 15.401  1.00 86.00 405  A 1 
ATOM   3301 C  CB    . ILE   A 1 405  ? 17.447  -20.105 18.234  1.00 84.81 405  A 1 
ATOM   3302 C  CG1   . ILE   A 1 405  ? 16.581  -19.936 19.510  1.00 81.64 405  A 1 
ATOM   3303 C  CG2   . ILE   A 1 405  ? 18.817  -20.705 18.595  1.00 80.80 405  A 1 
ATOM   3304 C  CD1   . ILE   A 1 405  ? 16.207  -21.265 20.176  1.00 75.66 405  A 1 
ATOM   3305 N  N     . ILE   A 1 406  ? 19.349  -18.075 15.868  1.00 87.41 406  A 1 
ATOM   3306 C  CA    . ILE   A 1 406  ? 20.152  -18.154 14.642  1.00 86.83 406  A 1 
ATOM   3307 C  C     . ILE   A 1 406  ? 21.243  -19.212 14.817  1.00 87.49 406  A 1 
ATOM   3308 O  O     . ILE   A 1 406  ? 22.062  -19.131 15.731  1.00 85.04 406  A 1 
ATOM   3309 C  CB    . ILE   A 1 406  ? 20.720  -16.778 14.238  1.00 83.76 406  A 1 
ATOM   3310 C  CG1   . ILE   A 1 406  ? 19.585  -15.723 14.134  1.00 78.90 406  A 1 
ATOM   3311 C  CG2   . ILE   A 1 406  ? 21.465  -16.913 12.897  1.00 77.66 406  A 1 
ATOM   3312 C  CD1   . ILE   A 1 406  ? 20.079  -14.291 13.905  1.00 72.16 406  A 1 
ATOM   3313 N  N     . CYS   A 1 407  ? 21.259  -20.206 13.930  1.00 89.88 407  A 1 
ATOM   3314 C  CA    . CYS   A 1 407  ? 22.140  -21.364 14.001  1.00 89.41 407  A 1 
ATOM   3315 C  C     . CYS   A 1 407  ? 22.918  -21.527 12.697  1.00 89.83 407  A 1 
ATOM   3316 O  O     . CYS   A 1 407  ? 22.331  -21.513 11.616  1.00 88.07 407  A 1 
ATOM   3317 C  CB    . CYS   A 1 407  ? 21.303  -22.610 14.298  1.00 87.42 407  A 1 
ATOM   3318 S  SG    . CYS   A 1 407  ? 20.383  -22.428 15.859  1.00 83.74 407  A 1 
ATOM   3319 N  N     . LYS   A 1 408  ? 24.224  -21.744 12.798  1.00 89.75 408  A 1 
ATOM   3320 C  CA    . LYS   A 1 408  ? 25.068  -22.026 11.634  1.00 89.98 408  A 1 
ATOM   3321 C  C     . LYS   A 1 408  ? 24.783  -23.428 11.097  1.00 90.93 408  A 1 
ATOM   3322 O  O     . LYS   A 1 408  ? 24.635  -24.374 11.872  1.00 89.59 408  A 1 
ATOM   3323 C  CB    . LYS   A 1 408  ? 26.548  -21.811 11.989  1.00 87.83 408  A 1 
ATOM   3324 C  CG    . LYS   A 1 408  ? 27.450  -21.816 10.738  1.00 81.35 408  A 1 
ATOM   3325 C  CD    . LYS   A 1 408  ? 28.883  -21.355 11.059  1.00 76.68 408  A 1 
ATOM   3326 C  CE    . LYS   A 1 408  ? 29.682  -21.240 9.754   1.00 67.44 408  A 1 
ATOM   3327 N  NZ    . LYS   A 1 408  ? 30.937  -20.451 9.899   1.00 61.19 408  A 1 
ATOM   3328 N  N     . VAL   A 1 409  ? 24.748  -23.570 9.779   1.00 90.96 409  A 1 
ATOM   3329 C  CA    . VAL   A 1 409  ? 24.611  -24.867 9.107   1.00 91.36 409  A 1 
ATOM   3330 C  C     . VAL   A 1 409  ? 25.952  -25.603 9.139   1.00 91.16 409  A 1 
ATOM   3331 O  O     . VAL   A 1 409  ? 26.965  -25.080 8.681   1.00 89.45 409  A 1 
ATOM   3332 C  CB    . VAL   A 1 409  ? 24.104  -24.693 7.665   1.00 90.63 409  A 1 
ATOM   3333 C  CG1   . VAL   A 1 409  ? 23.972  -26.037 6.950   1.00 85.77 409  A 1 
ATOM   3334 C  CG2   . VAL   A 1 409  ? 22.730  -24.008 7.632   1.00 85.88 409  A 1 
ATOM   3335 N  N     . ILE   A 1 410  ? 25.960  -26.830 9.652   1.00 92.71 410  A 1 
ATOM   3336 C  CA    . ILE   A 1 410  ? 27.148  -27.700 9.697   1.00 92.22 410  A 1 
ATOM   3337 C  C     . ILE   A 1 410  ? 27.138  -28.681 8.520   1.00 92.83 410  A 1 
ATOM   3338 O  O     . ILE   A 1 410  ? 28.145  -28.875 7.846   1.00 89.58 410  A 1 
ATOM   3339 C  CB    . ILE   A 1 410  ? 27.217  -28.468 11.036  1.00 90.13 410  A 1 
ATOM   3340 C  CG1   . ILE   A 1 410  ? 27.177  -27.498 12.242  1.00 83.47 410  A 1 
ATOM   3341 C  CG2   . ILE   A 1 410  ? 28.488  -29.336 11.086  1.00 79.28 410  A 1 
ATOM   3342 C  CD1   . ILE   A 1 410  ? 27.109  -28.226 13.587  1.00 72.27 410  A 1 
ATOM   3343 N  N     . ARG   A 1 411  ? 26.001  -29.322 8.283   1.00 93.18 411  A 1 
ATOM   3344 C  CA    . ARG   A 1 411  ? 25.764  -30.234 7.160   1.00 93.42 411  A 1 
ATOM   3345 C  C     . ARG   A 1 411  ? 24.360  -30.046 6.622   1.00 93.64 411  A 1 
ATOM   3346 O  O     . ARG   A 1 411  ? 23.442  -29.727 7.376   1.00 90.49 411  A 1 
ATOM   3347 C  CB    . ARG   A 1 411  ? 25.963  -31.703 7.575   1.00 90.82 411  A 1 
ATOM   3348 C  CG    . ARG   A 1 411  ? 27.441  -32.074 7.701   1.00 80.27 411  A 1 
ATOM   3349 C  CD    . ARG   A 1 411  ? 27.578  -33.559 8.023   1.00 77.82 411  A 1 
ATOM   3350 N  NE    . ARG   A 1 411  ? 28.984  -33.940 8.193   1.00 68.46 411  A 1 
ATOM   3351 C  CZ    . ARG   A 1 411  ? 29.432  -35.123 8.567   1.00 61.43 411  A 1 
ATOM   3352 N  NH1   . ARG   A 1 411  ? 28.619  -36.109 8.805   1.00 55.67 411  A 1 
ATOM   3353 N  NH2   . ARG   A 1 411  ? 30.708  -35.320 8.711   1.00 54.09 411  A 1 
ATOM   3354 N  N     . LYS   A 1 412  ? 24.213  -30.308 5.322   1.00 93.40 412  A 1 
ATOM   3355 C  CA    . LYS   A 1 412  ? 22.927  -30.266 4.637   1.00 92.69 412  A 1 
ATOM   3356 C  C     . LYS   A 1 412  ? 22.850  -31.377 3.597   1.00 93.53 412  A 1 
ATOM   3357 O  O     . LYS   A 1 412  ? 23.772  -31.527 2.802   1.00 90.50 412  A 1 
ATOM   3358 C  CB    . LYS   A 1 412  ? 22.680  -28.858 4.046   1.00 87.98 412  A 1 
ATOM   3359 C  CG    . LYS   A 1 412  ? 23.835  -28.268 3.208   1.00 85.01 412  A 1 
ATOM   3360 C  CD    . LYS   A 1 412  ? 23.574  -26.788 2.895   1.00 85.72 412  A 1 
ATOM   3361 C  CE    . LYS   A 1 412  ? 24.735  -26.112 2.166   1.00 81.43 412  A 1 
ATOM   3362 N  NZ    . LYS   A 1 412  ? 24.522  -24.644 2.014   1.00 78.83 412  A 1 
ATOM   3363 N  N     . ASP   A 1 413  ? 21.755  -32.121 3.625   1.00 94.20 413  A 1 
ATOM   3364 C  CA    . ASP   A 1 413  ? 21.342  -33.049 2.577   1.00 94.08 413  A 1 
ATOM   3365 C  C     . ASP   A 1 413  ? 20.052  -32.508 1.968   1.00 94.45 413  A 1 
ATOM   3366 O  O     . ASP   A 1 413  ? 19.092  -32.223 2.692   1.00 91.43 413  A 1 
ATOM   3367 C  CB    . ASP   A 1 413  ? 21.123  -34.461 3.140   1.00 91.84 413  A 1 
ATOM   3368 C  CG    . ASP   A 1 413  ? 22.409  -35.186 3.529   1.00 81.95 413  A 1 
ATOM   3369 O  OD1   . ASP   A 1 413  ? 23.380  -35.111 2.749   1.00 74.10 413  A 1 
ATOM   3370 O  OD2   . ASP   A 1 413  ? 22.392  -35.850 4.588   1.00 74.67 413  A 1 
ATOM   3371 N  N     . ILE   A 1 414  ? 20.035  -32.328 0.655   1.00 93.96 414  A 1 
ATOM   3372 C  CA    . ILE   A 1 414  ? 18.936  -31.682 -0.068  1.00 93.66 414  A 1 
ATOM   3373 C  C     . ILE   A 1 414  ? 18.477  -32.610 -1.188  1.00 93.78 414  A 1 
ATOM   3374 O  O     . ILE   A 1 414  ? 19.297  -33.145 -1.931  1.00 90.74 414  A 1 
ATOM   3375 C  CB    . ILE   A 1 414  ? 19.373  -30.298 -0.601  1.00 91.32 414  A 1 
ATOM   3376 C  CG1   . ILE   A 1 414  ? 19.791  -29.370 0.563   1.00 86.55 414  A 1 
ATOM   3377 C  CG2   . ILE   A 1 414  ? 18.249  -29.648 -1.426  1.00 85.49 414  A 1 
ATOM   3378 C  CD1   . ILE   A 1 414  ? 20.508  -28.097 0.113   1.00 80.90 414  A 1 
ATOM   3379 N  N     . TRP   A 1 415  ? 17.168  -32.773 -1.315  1.00 93.30 415  A 1 
ATOM   3380 C  CA    . TRP   A 1 415  ? 16.523  -33.474 -2.414  1.00 92.57 415  A 1 
ATOM   3381 C  C     . TRP   A 1 415  ? 15.317  -32.671 -2.909  1.00 92.36 415  A 1 
ATOM   3382 O  O     . TRP   A 1 415  ? 15.030  -31.583 -2.410  1.00 89.03 415  A 1 
ATOM   3383 C  CB    . TRP   A 1 415  ? 16.171  -34.906 -1.985  1.00 90.42 415  A 1 
ATOM   3384 C  CG    . TRP   A 1 415  ? 15.219  -35.021 -0.831  1.00 89.92 415  A 1 
ATOM   3385 C  CD1   . TRP   A 1 415  ? 13.878  -35.149 -0.920  1.00 81.95 415  A 1 
ATOM   3386 C  CD2   . TRP   A 1 415  ? 15.532  -35.037 0.600   1.00 87.07 415  A 1 
ATOM   3387 N  NE1   . TRP   A 1 415  ? 13.331  -35.246 0.360   1.00 80.42 415  A 1 
ATOM   3388 C  CE2   . TRP   A 1 415  ? 14.313  -35.184 1.314   1.00 84.94 415  A 1 
ATOM   3389 C  CE3   . TRP   A 1 415  ? 16.729  -34.953 1.340   1.00 80.65 415  A 1 
ATOM   3390 C  CZ2   . TRP   A 1 415  ? 14.273  -35.238 2.731   1.00 82.44 415  A 1 
ATOM   3391 C  CZ3   . TRP   A 1 415  ? 16.690  -35.004 2.752   1.00 77.13 415  A 1 
ATOM   3392 C  CH2   . TRP   A 1 415  ? 15.480  -35.145 3.433   1.00 78.88 415  A 1 
ATOM   3393 N  N     . GLU   A 1 416  ? 14.624  -33.174 -3.914  1.00 91.57 416  A 1 
ATOM   3394 C  CA    . GLU   A 1 416  ? 13.607  -32.416 -4.646  1.00 89.98 416  A 1 
ATOM   3395 C  C     . GLU   A 1 416  ? 12.444  -31.913 -3.762  1.00 89.50 416  A 1 
ATOM   3396 O  O     . GLU   A 1 416  ? 11.986  -30.783 -3.916  1.00 84.14 416  A 1 
ATOM   3397 C  CB    . GLU   A 1 416  ? 13.112  -33.323 -5.784  1.00 87.02 416  A 1 
ATOM   3398 C  CG    . GLU   A 1 416  ? 12.507  -32.541 -6.952  1.00 75.98 416  A 1 
ATOM   3399 C  CD    . GLU   A 1 416  ? 12.112  -33.448 -8.126  1.00 68.68 416  A 1 
ATOM   3400 O  OE1   . GLU   A 1 416  ? 11.882  -32.890 -9.223  1.00 61.06 416  A 1 
ATOM   3401 O  OE2   . GLU   A 1 416  ? 12.031  -34.677 -7.930  1.00 60.82 416  A 1 
ATOM   3402 N  N     . ASN   A 1 417  ? 12.008  -32.730 -2.794  1.00 90.83 417  A 1 
ATOM   3403 C  CA    . ASN   A 1 417  ? 10.840  -32.437 -1.960  1.00 90.13 417  A 1 
ATOM   3404 C  C     . ASN   A 1 417  ? 11.164  -32.161 -0.487  1.00 90.92 417  A 1 
ATOM   3405 O  O     . ASN   A 1 417  ? 10.250  -32.003 0.324   1.00 85.37 417  A 1 
ATOM   3406 C  CB    . ASN   A 1 417  ? 9.828   -33.580 -2.120  1.00 86.31 417  A 1 
ATOM   3407 C  CG    . ASN   A 1 417  ? 9.261   -33.654 -3.528  1.00 80.57 417  A 1 
ATOM   3408 O  OD1   . ASN   A 1 417  ? 9.038   -32.671 -4.201  1.00 68.76 417  A 1 
ATOM   3409 N  ND2   . ASN   A 1 417  ? 8.977   -34.845 -4.003  1.00 69.85 417  A 1 
ATOM   3410 N  N     . GLY   A 1 418  ? 12.442  -32.106 -0.118  1.00 92.34 418  A 1 
ATOM   3411 C  CA    . GLY   A 1 418  ? 12.796  -31.949 1.281   1.00 92.73 418  A 1 
ATOM   3412 C  C     . GLY   A 1 418  ? 14.283  -31.790 1.544   1.00 93.98 418  A 1 
ATOM   3413 O  O     . GLY   A 1 418  ? 15.110  -31.703 0.637   1.00 91.87 418  A 1 
ATOM   3414 N  N     . PHE   A 1 419  ? 14.598  -31.740 2.827   1.00 94.51 419  A 1 
ATOM   3415 C  CA    . PHE   A 1 419  ? 15.957  -31.547 3.293   1.00 94.59 419  A 1 
ATOM   3416 C  C     . PHE   A 1 419  ? 16.181  -32.211 4.647   1.00 94.96 419  A 1 
ATOM   3417 O  O     . PHE   A 1 419  ? 15.259  -32.387 5.447   1.00 93.71 419  A 1 
ATOM   3418 C  CB    . PHE   A 1 419  ? 16.277  -30.044 3.366   1.00 93.33 419  A 1 
ATOM   3419 C  CG    . PHE   A 1 419  ? 15.456  -29.289 4.388   1.00 94.70 419  A 1 
ATOM   3420 C  CD1   . PHE   A 1 419  ? 14.161  -28.835 4.069   1.00 91.73 419  A 1 
ATOM   3421 C  CD2   . PHE   A 1 419  ? 15.949  -29.089 5.692   1.00 91.55 419  A 1 
ATOM   3422 C  CE1   . PHE   A 1 419  ? 13.367  -28.211 5.038   1.00 90.14 419  A 1 
ATOM   3423 C  CE2   . PHE   A 1 419  ? 15.155  -28.463 6.669   1.00 90.34 419  A 1 
ATOM   3424 C  CZ    . PHE   A 1 419  ? 13.860  -28.032 6.343   1.00 92.55 419  A 1 
ATOM   3425 N  N     . LYS   A 1 420  ? 17.444  -32.505 4.918   1.00 94.58 420  A 1 
ATOM   3426 C  CA    . LYS   A 1 420  ? 17.951  -32.807 6.247   1.00 94.70 420  A 1 
ATOM   3427 C  C     . LYS   A 1 420  ? 19.078  -31.832 6.548   1.00 94.53 420  A 1 
ATOM   3428 O  O     . LYS   A 1 420  ? 19.971  -31.656 5.725   1.00 92.12 420  A 1 
ATOM   3429 C  CB    . LYS   A 1 420  ? 18.392  -34.270 6.286   1.00 93.25 420  A 1 
ATOM   3430 C  CG    . LYS   A 1 420  ? 18.839  -34.719 7.678   1.00 86.92 420  A 1 
ATOM   3431 C  CD    . LYS   A 1 420  ? 19.324  -36.169 7.584   1.00 85.46 420  A 1 
ATOM   3432 C  CE    . LYS   A 1 420  ? 19.842  -36.639 8.932   1.00 74.47 420  A 1 
ATOM   3433 N  NZ    . LYS   A 1 420  ? 20.450  -37.983 8.826   1.00 68.87 420  A 1 
ATOM   3434 N  N     . VAL   A 1 421  ? 19.046  -31.200 7.703   1.00 94.32 421  A 1 
ATOM   3435 C  CA    . VAL   A 1 421  ? 20.040  -30.194 8.076   1.00 94.24 421  A 1 
ATOM   3436 C  C     . VAL   A 1 421  ? 20.532  -30.427 9.496   1.00 94.38 421  A 1 
ATOM   3437 O  O     . VAL   A 1 421  ? 19.746  -30.706 10.402  1.00 93.13 421  A 1 
ATOM   3438 C  CB    . VAL   A 1 421  ? 19.495  -28.771 7.830   1.00 92.74 421  A 1 
ATOM   3439 C  CG1   . VAL   A 1 421  ? 18.355  -28.366 8.774   1.00 85.79 421  A 1 
ATOM   3440 C  CG2   . VAL   A 1 421  ? 20.612  -27.735 7.919   1.00 86.35 421  A 1 
ATOM   3441 N  N     . VAL   A 1 422  ? 21.844  -30.323 9.679   1.00 94.69 422  A 1 
ATOM   3442 C  CA    . VAL   A 1 422  ? 22.493  -30.318 10.992  1.00 94.30 422  A 1 
ATOM   3443 C  C     . VAL   A 1 422  ? 22.883  -28.881 11.310  1.00 94.18 422  A 1 
ATOM   3444 O  O     . VAL   A 1 422  ? 23.639  -28.264 10.552  1.00 92.22 422  A 1 
ATOM   3445 C  CB    . VAL   A 1 422  ? 23.714  -31.252 11.044  1.00 93.05 422  A 1 
ATOM   3446 C  CG1   . VAL   A 1 422  ? 24.269  -31.334 12.466  1.00 86.99 422  A 1 
ATOM   3447 C  CG2   . VAL   A 1 422  ? 23.362  -32.675 10.592  1.00 87.96 422  A 1 
ATOM   3448 N  N     . LEU   A 1 423  ? 22.370  -28.363 12.411  1.00 93.76 423  A 1 
ATOM   3449 C  CA    . LEU   A 1 423  ? 22.576  -26.988 12.847  1.00 93.38 423  A 1 
ATOM   3450 C  C     . LEU   A 1 423  ? 23.375  -26.945 14.147  1.00 93.22 423  A 1 
ATOM   3451 O  O     . LEU   A 1 423  ? 23.135  -27.738 15.060  1.00 91.14 423  A 1 
ATOM   3452 C  CB    . LEU   A 1 423  ? 21.219  -26.283 13.027  1.00 92.05 423  A 1 
ATOM   3453 C  CG    . LEU   A 1 423  ? 20.334  -26.211 11.767  1.00 90.98 423  A 1 
ATOM   3454 C  CD1   . LEU   A 1 423  ? 19.030  -25.487 12.096  1.00 87.02 423  A 1 
ATOM   3455 C  CD2   . LEU   A 1 423  ? 21.021  -25.464 10.624  1.00 87.75 423  A 1 
ATOM   3456 N  N     . LEU   A 1 424  ? 24.279  -25.973 14.248  1.00 92.43 424  A 1 
ATOM   3457 C  CA    . LEU   A 1 424  ? 24.919  -25.611 15.508  1.00 91.21 424  A 1 
ATOM   3458 C  C     . LEU   A 1 424  ? 23.901  -24.858 16.373  1.00 90.26 424  A 1 
ATOM   3459 O  O     . LEU   A 1 424  ? 23.723  -23.648 16.231  1.00 86.18 424  A 1 
ATOM   3460 C  CB    . LEU   A 1 424  ? 26.189  -24.789 15.217  1.00 89.38 424  A 1 
ATOM   3461 C  CG    . LEU   A 1 424  ? 27.174  -24.824 16.401  1.00 83.51 424  A 1 
ATOM   3462 C  CD1   . LEU   A 1 424  ? 28.244  -25.886 16.166  1.00 76.01 424  A 1 
ATOM   3463 C  CD2   . LEU   A 1 424  ? 27.881  -23.486 16.574  1.00 75.03 424  A 1 
ATOM   3464 N  N     . CYS   A 1 425  ? 23.223  -25.596 17.232  1.00 90.65 425  A 1 
ATOM   3465 C  CA    . CYS   A 1 425  ? 22.072  -25.119 17.987  1.00 89.51 425  A 1 
ATOM   3466 C  C     . CYS   A 1 425  ? 22.131  -25.639 19.430  1.00 90.08 425  A 1 
ATOM   3467 O  O     . CYS   A 1 425  ? 22.562  -26.779 19.649  1.00 86.64 425  A 1 
ATOM   3468 C  CB    . CYS   A 1 425  ? 20.809  -25.598 17.245  1.00 84.89 425  A 1 
ATOM   3469 S  SG    . CYS   A 1 425  ? 19.279  -24.981 18.002  1.00 79.58 425  A 1 
ATOM   3470 N  N     . PRO   A 1 426  ? 21.703  -24.856 20.429  1.00 90.10 426  A 1 
ATOM   3471 C  CA    . PRO   A 1 426  ? 21.476  -25.382 21.768  1.00 88.78 426  A 1 
ATOM   3472 C  C     . PRO   A 1 426  ? 20.460  -26.534 21.741  1.00 89.33 426  A 1 
ATOM   3473 O  O     . PRO   A 1 426  ? 19.592  -26.608 20.870  1.00 85.65 426  A 1 
ATOM   3474 C  CB    . PRO   A 1 426  ? 20.991  -24.190 22.601  1.00 85.67 426  A 1 
ATOM   3475 C  CG    . PRO   A 1 426  ? 20.380  -23.245 21.572  1.00 83.38 426  A 1 
ATOM   3476 C  CD    . PRO   A 1 426  ? 21.256  -23.471 20.341  1.00 86.52 426  A 1 
ATOM   3477 N  N     . THR   A 1 427  ? 20.562  -27.438 22.708  1.00 89.16 427  A 1 
ATOM   3478 C  CA    . THR   A 1 427  ? 19.637  -28.575 22.806  1.00 88.52 427  A 1 
ATOM   3479 C  C     . THR   A 1 427  ? 18.228  -28.087 23.141  1.00 88.93 427  A 1 
ATOM   3480 O  O     . THR   A 1 427  ? 17.981  -27.588 24.239  1.00 84.12 427  A 1 
ATOM   3481 C  CB    . THR   A 1 427  ? 20.113  -29.595 23.849  1.00 83.75 427  A 1 
ATOM   3482 O  OG1   . THR   A 1 427  ? 21.478  -29.879 23.663  1.00 72.16 427  A 1 
ATOM   3483 C  CG2   . THR   A 1 427  ? 19.364  -30.921 23.735  1.00 70.30 427  A 1 
ATOM   3484 N  N     . LEU   A 1 428  ? 17.307  -28.253 22.194  1.00 88.32 428  A 1 
ATOM   3485 C  CA    . LEU   A 1 428  ? 15.913  -27.836 22.337  1.00 87.34 428  A 1 
ATOM   3486 C  C     . LEU   A 1 428  ? 15.015  -29.043 22.672  1.00 88.07 428  A 1 
ATOM   3487 O  O     . LEU   A 1 428  ? 15.234  -30.139 22.146  1.00 84.66 428  A 1 
ATOM   3488 C  CB    . LEU   A 1 428  ? 15.460  -27.114 21.058  1.00 83.60 428  A 1 
ATOM   3489 C  CG    . LEU   A 1 428  ? 16.233  -25.821 20.731  1.00 80.98 428  A 1 
ATOM   3490 C  CD1   . LEU   A 1 428  ? 15.790  -25.286 19.374  1.00 75.70 428  A 1 
ATOM   3491 C  CD2   . LEU   A 1 428  ? 16.008  -24.726 21.772  1.00 76.00 428  A 1 
ATOM   3492 N  N     . PRO   A 1 429  ? 13.992  -28.865 23.537  1.00 87.40 429  A 1 
ATOM   3493 C  CA    . PRO   A 1 429  ? 13.209  -29.989 24.060  1.00 86.30 429  A 1 
ATOM   3494 C  C     . PRO   A 1 429  ? 12.124  -30.511 23.109  1.00 87.21 429  A 1 
ATOM   3495 O  O     . PRO   A 1 429  ? 11.829  -31.704 23.135  1.00 81.60 429  A 1 
ATOM   3496 C  CB    . PRO   A 1 429  ? 12.613  -29.466 25.372  1.00 82.20 429  A 1 
ATOM   3497 C  CG    . PRO   A 1 429  ? 12.460  -27.970 25.133  1.00 80.49 429  A 1 
ATOM   3498 C  CD    . PRO   A 1 429  ? 13.669  -27.640 24.264  1.00 84.42 429  A 1 
ATOM   3499 N  N     . ASN   A 1 430  ? 11.525  -29.648 22.288  1.00 90.33 430  A 1 
ATOM   3500 C  CA    . ASN   A 1 430  ? 10.380  -30.020 21.455  1.00 89.89 430  A 1 
ATOM   3501 C  C     . ASN   A 1 430  ? 10.785  -30.929 20.280  1.00 90.34 430  A 1 
ATOM   3502 O  O     . ASN   A 1 430  ? 11.939  -30.963 19.862  1.00 87.83 430  A 1 
ATOM   3503 C  CB    . ASN   A 1 430  ? 9.651   -28.758 20.971  1.00 87.27 430  A 1 
ATOM   3504 C  CG    . ASN   A 1 430  ? 9.045   -27.921 22.083  1.00 84.19 430  A 1 
ATOM   3505 O  OD1   . ASN   A 1 430  ? 8.835   -28.354 23.197  1.00 75.20 430  A 1 
ATOM   3506 N  ND2   . ASN   A 1 430  ? 8.740   -26.673 21.794  1.00 75.25 430  A 1 
ATOM   3507 N  N     . ASP   A 1 431  ? 9.804   -31.639 19.720  1.00 92.08 431  A 1 
ATOM   3508 C  CA    . ASP   A 1 431  ? 10.032  -32.543 18.583  1.00 92.01 431  A 1 
ATOM   3509 C  C     . ASP   A 1 431  ? 9.917   -31.857 17.220  1.00 92.96 431  A 1 
ATOM   3510 O  O     . ASP   A 1 431  ? 10.385  -32.387 16.212  1.00 88.91 431  A 1 
ATOM   3511 C  CB    . ASP   A 1 431  ? 9.067   -33.729 18.665  1.00 88.70 431  A 1 
ATOM   3512 C  CG    . ASP   A 1 431  ? 9.390   -34.680 19.815  1.00 81.11 431  A 1 
ATOM   3513 O  OD1   . ASP   A 1 431  ? 10.594  -34.789 20.170  1.00 71.63 431  A 1 
ATOM   3514 O  OD2   . ASP   A 1 431  ? 8.437   -35.313 20.307  1.00 72.80 431  A 1 
ATOM   3515 N  N     . THR   A 1 432  ? 9.299   -30.684 17.187  1.00 93.36 432  A 1 
ATOM   3516 C  CA    . THR   A 1 432  ? 9.124   -29.887 15.972  1.00 93.11 432  A 1 
ATOM   3517 C  C     . THR   A 1 432  ? 9.391   -28.417 16.253  1.00 93.28 432  A 1 
ATOM   3518 O  O     . THR   A 1 432  ? 8.955   -27.888 17.276  1.00 90.36 432  A 1 
ATOM   3519 C  CB    . THR   A 1 432  ? 7.722   -30.041 15.364  1.00 90.67 432  A 1 
ATOM   3520 O  OG1   . THR   A 1 432  ? 6.722   -29.845 16.332  1.00 75.45 432  A 1 
ATOM   3521 C  CG2   . THR   A 1 432  ? 7.495   -31.416 14.751  1.00 75.02 432  A 1 
ATOM   3522 N  N     . TYR   A 1 433  ? 10.065  -27.752 15.305  1.00 92.94 433  A 1 
ATOM   3523 C  CA    . TYR   A 1 433  ? 10.357  -26.325 15.363  1.00 92.94 433  A 1 
ATOM   3524 C  C     . TYR   A 1 433  ? 10.134  -25.676 14.008  1.00 93.34 433  A 1 
ATOM   3525 O  O     . TYR   A 1 433  ? 10.317  -26.306 12.964  1.00 91.23 433  A 1 
ATOM   3526 C  CB    . TYR   A 1 433  ? 11.794  -26.099 15.831  1.00 91.58 433  A 1 
ATOM   3527 C  CG    . TYR   A 1 433  ? 11.983  -26.369 17.303  1.00 92.50 433  A 1 
ATOM   3528 C  CD1   . TYR   A 1 433  ? 11.692  -25.366 18.245  1.00 88.84 433  A 1 
ATOM   3529 C  CD2   . TYR   A 1 433  ? 12.405  -27.637 17.744  1.00 89.77 433  A 1 
ATOM   3530 C  CE1   . TYR   A 1 433  ? 11.826  -25.614 19.611  1.00 88.15 433  A 1 
ATOM   3531 C  CE2   . TYR   A 1 433  ? 12.540  -27.899 19.114  1.00 88.39 433  A 1 
ATOM   3532 C  CZ    . TYR   A 1 433  ? 12.248  -26.883 20.047  1.00 90.71 433  A 1 
ATOM   3533 O  OH    . TYR   A 1 433  ? 12.373  -27.131 21.386  1.00 88.60 433  A 1 
ATOM   3534 N  N     . LYS   A 1 434  ? 9.785   -24.401 14.021  1.00 92.66 434  A 1 
ATOM   3535 C  CA    . LYS   A 1 434  ? 9.779   -23.593 12.808  1.00 91.97 434  A 1 
ATOM   3536 C  C     . LYS   A 1 434  ? 11.218  -23.257 12.429  1.00 92.32 434  A 1 
ATOM   3537 O  O     . LYS   A 1 434  ? 11.948  -22.662 13.217  1.00 90.86 434  A 1 
ATOM   3538 C  CB    . LYS   A 1 434  ? 8.915   -22.347 13.032  1.00 89.91 434  A 1 
ATOM   3539 C  CG    . LYS   A 1 434  ? 8.720   -21.550 11.737  1.00 87.02 434  A 1 
ATOM   3540 C  CD    . LYS   A 1 434  ? 7.913   -20.284 12.031  1.00 83.43 434  A 1 
ATOM   3541 C  CE    . LYS   A 1 434  ? 7.811   -19.409 10.787  1.00 75.62 434  A 1 
ATOM   3542 N  NZ    . LYS   A 1 434  ? 7.263   -18.080 11.121  1.00 70.03 434  A 1 
ATOM   3543 N  N     . LEU   A 1 435  ? 11.595  -23.613 11.214  1.00 93.40 435  A 1 
ATOM   3544 C  CA    . LEU   A 1 435  ? 12.859  -23.223 10.606  1.00 93.74 435  A 1 
ATOM   3545 C  C     . LEU   A 1 435  ? 12.588  -22.098 9.612   1.00 93.71 435  A 1 
ATOM   3546 O  O     . LEU   A 1 435  ? 11.611  -22.162 8.866   1.00 91.97 435  A 1 
ATOM   3547 C  CB    . LEU   A 1 435  ? 13.506  -24.442 9.927   1.00 93.38 435  A 1 
ATOM   3548 C  CG    . LEU   A 1 435  ? 13.691  -25.678 10.826  1.00 92.78 435  A 1 
ATOM   3549 C  CD1   . LEU   A 1 435  ? 14.334  -26.805 10.026  1.00 87.89 435  A 1 
ATOM   3550 C  CD2   . LEU   A 1 435  ? 14.580  -25.384 12.033  1.00 87.24 435  A 1 
ATOM   3551 N  N     . SER   A 1 436  ? 13.432  -21.076 9.593   1.00 92.47 436  A 1 
ATOM   3552 C  CA    . SER   A 1 436  ? 13.309  -19.968 8.645   1.00 91.94 436  A 1 
ATOM   3553 C  C     . SER   A 1 436  ? 14.671  -19.495 8.149   1.00 91.83 436  A 1 
ATOM   3554 O  O     . SER   A 1 436  ? 15.688  -19.681 8.820   1.00 89.69 436  A 1 
ATOM   3555 C  CB    . SER   A 1 436  ? 12.499  -18.815 9.254   1.00 89.59 436  A 1 
ATOM   3556 O  OG    . SER   A 1 436  ? 13.050  -18.353 10.472  1.00 80.82 436  A 1 
ATOM   3557 N  N     . PHE   A 1 437  ? 14.681  -18.875 6.972   1.00 89.85 437  A 1 
ATOM   3558 C  CA    . PHE   A 1 437  ? 15.870  -18.224 6.429   1.00 87.74 437  A 1 
ATOM   3559 C  C     . PHE   A 1 437  ? 15.841  -16.716 6.633   1.00 84.38 437  A 1 
ATOM   3560 O  O     . PHE   A 1 437  ? 14.793  -16.088 6.749   1.00 74.01 437  A 1 
ATOM   3561 C  CB    . PHE   A 1 437  ? 16.051  -18.589 4.957   1.00 85.37 437  A 1 
ATOM   3562 C  CG    . PHE   A 1 437  ? 16.672  -19.949 4.777   1.00 87.77 437  A 1 
ATOM   3563 C  CD1   . PHE   A 1 437  ? 18.023  -20.152 5.114   1.00 83.61 437  A 1 
ATOM   3564 C  CD2   . PHE   A 1 437  ? 15.902  -21.019 4.296   1.00 83.28 437  A 1 
ATOM   3565 C  CE1   . PHE   A 1 437  ? 18.598  -21.418 4.974   1.00 81.85 437  A 1 
ATOM   3566 C  CE2   . PHE   A 1 437  ? 16.477  -22.286 4.154   1.00 81.73 437  A 1 
ATOM   3567 C  CZ    . PHE   A 1 437  ? 17.825  -22.489 4.498   1.00 83.61 437  A 1 
ATOM   3568 N  N     . GLY   A 1 438  ? 17.033  -16.139 6.634   1.00 78.66 438  A 1 
ATOM   3569 C  CA    . GLY   A 1 438  ? 17.285  -14.712 6.557   1.00 74.70 438  A 1 
ATOM   3570 C  C     . GLY   A 1 438  ? 18.663  -14.497 5.945   1.00 76.36 438  A 1 
ATOM   3571 O  O     . GLY   A 1 438  ? 19.252  -15.438 5.410   1.00 70.38 438  A 1 
ATOM   3572 N  N     . LYS   A 1 439  ? 19.188  -13.277 6.036   1.00 72.44 439  A 1 
ATOM   3573 C  CA    . LYS   A 1 439  ? 20.609  -13.057 5.740   1.00 69.81 439  A 1 
ATOM   3574 C  C     . LYS   A 1 439  ? 21.477  -13.831 6.730   1.00 70.53 439  A 1 
ATOM   3575 O  O     . LYS   A 1 439  ? 21.041  -14.130 7.844   1.00 66.00 439  A 1 
ATOM   3576 C  CB    . LYS   A 1 439  ? 20.954  -11.565 5.760   1.00 64.00 439  A 1 
ATOM   3577 C  CG    . LYS   A 1 439  ? 20.351  -10.803 4.573   1.00 58.38 439  A 1 
ATOM   3578 C  CD    . LYS   A 1 439  ? 21.029  -9.440  4.416   1.00 56.31 439  A 1 
ATOM   3579 C  CE    . LYS   A 1 439  ? 20.616  -8.763  3.112   1.00 49.78 439  A 1 
ATOM   3580 N  NZ    . LYS   A 1 439  ? 21.736  -8.037  2.475   1.00 46.83 439  A 1 
ATOM   3581 N  N     . ASP   A 1 440  ? 22.714  -14.109 6.322   1.00 75.93 440  A 1 
ATOM   3582 C  CA    . ASP   A 1 440  ? 23.715  -14.684 7.219   1.00 72.67 440  A 1 
ATOM   3583 C  C     . ASP   A 1 440  ? 23.947  -13.747 8.422   1.00 71.31 440  A 1 
ATOM   3584 O  O     . ASP   A 1 440  ? 23.965  -12.521 8.278   1.00 66.98 440  A 1 
ATOM   3585 C  CB    . ASP   A 1 440  ? 25.003  -14.983 6.431   1.00 69.72 440  A 1 
ATOM   3586 C  CG    . ASP   A 1 440  ? 24.882  -16.171 5.453   1.00 67.15 440  A 1 
ATOM   3587 O  OD1   . ASP   A 1 440  ? 23.875  -16.907 5.505   1.00 62.20 440  A 1 
ATOM   3588 O  OD2   . ASP   A 1 440  ? 25.831  -16.410 4.676   1.00 60.99 440  A 1 
ATOM   3589 N  N     . ASP   A 1 441  ? 24.093  -14.318 9.617   1.00 71.51 441  A 1 
ATOM   3590 C  CA    . ASP   A 1 441  ? 24.273  -13.547 10.854  1.00 69.18 441  A 1 
ATOM   3591 C  C     . ASP   A 1 441  ? 25.713  -13.040 10.966  1.00 72.11 441  A 1 
ATOM   3592 O  O     . ASP   A 1 441  ? 26.591  -13.694 11.532  1.00 66.35 441  A 1 
ATOM   3593 C  CB    . ASP   A 1 441  ? 23.852  -14.373 12.068  1.00 60.86 441  A 1 
ATOM   3594 C  CG    . ASP   A 1 441  ? 23.809  -13.548 13.362  1.00 53.40 441  A 1 
ATOM   3595 O  OD1   . ASP   A 1 441  ? 23.525  -12.334 13.274  1.00 48.88 441  A 1 
ATOM   3596 O  OD2   . ASP   A 1 441  ? 23.964  -14.156 14.443  1.00 47.91 441  A 1 
ATOM   3597 N  N     . VAL   A 1 442  ? 25.952  -11.883 10.374  1.00 74.54 442  A 1 
ATOM   3598 C  CA    . VAL   A 1 442  ? 27.278  -11.274 10.287  1.00 75.11 442  A 1 
ATOM   3599 C  C     . VAL   A 1 442  ? 27.218  -9.789  10.647  1.00 77.60 442  A 1 
ATOM   3600 O  O     . VAL   A 1 442  ? 26.325  -9.054  10.221  1.00 73.03 442  A 1 
ATOM   3601 C  CB    . VAL   A 1 442  ? 27.922  -11.504 8.908   1.00 68.71 442  A 1 
ATOM   3602 C  CG1   . VAL   A 1 442  ? 28.205  -12.994 8.681   1.00 61.82 442  A 1 
ATOM   3603 C  CG2   . VAL   A 1 442  ? 27.087  -10.989 7.736   1.00 62.95 442  A 1 
ATOM   3604 N  N     . ASP   A 1 443  ? 28.218  -9.337  11.408  1.00 79.49 443  A 1 
ATOM   3605 C  CA    . ASP   A 1 443  ? 28.456  -7.914  11.646  1.00 81.43 443  A 1 
ATOM   3606 C  C     . ASP   A 1 443  ? 29.442  -7.387  10.597  1.00 84.51 443  A 1 
ATOM   3607 O  O     . ASP   A 1 443  ? 30.658  -7.426  10.780  1.00 82.34 443  A 1 
ATOM   3608 C  CB    . ASP   A 1 443  ? 28.921  -7.669  13.087  1.00 76.15 443  A 1 
ATOM   3609 C  CG    . ASP   A 1 443  ? 29.050  -6.173  13.433  1.00 71.47 443  A 1 
ATOM   3610 O  OD1   . ASP   A 1 443  ? 29.015  -5.322  12.514  1.00 65.69 443  A 1 
ATOM   3611 O  OD2   . ASP   A 1 443  ? 29.183  -5.865  14.637  1.00 66.30 443  A 1 
ATOM   3612 N  N     . LEU   A 1 444  ? 28.905  -6.886  9.493   1.00 84.63 444  A 1 
ATOM   3613 C  CA    . LEU   A 1 444  ? 29.696  -6.342  8.387   1.00 86.70 444  A 1 
ATOM   3614 C  C     . LEU   A 1 444  ? 30.661  -5.237  8.839   1.00 89.10 444  A 1 
ATOM   3615 O  O     . LEU   A 1 444  ? 31.791  -5.180  8.365   1.00 88.74 444  A 1 
ATOM   3616 C  CB    . LEU   A 1 444  ? 28.752  -5.786  7.308   1.00 84.66 444  A 1 
ATOM   3617 C  CG    . LEU   A 1 444  ? 27.939  -6.840  6.537   1.00 81.31 444  A 1 
ATOM   3618 C  CD1   . LEU   A 1 444  ? 26.920  -6.134  5.646   1.00 76.57 444  A 1 
ATOM   3619 C  CD2   . LEU   A 1 444  ? 28.841  -7.703  5.647   1.00 76.05 444  A 1 
ATOM   3620 N  N     . ALA   A 1 445  ? 30.260  -4.380  9.768   1.00 84.11 445  A 1 
ATOM   3621 C  CA    . ALA   A 1 445  ? 31.111  -3.295  10.254  1.00 83.86 445  A 1 
ATOM   3622 C  C     . ALA   A 1 445  ? 32.354  -3.833  10.981  1.00 86.52 445  A 1 
ATOM   3623 O  O     . ALA   A 1 445  ? 33.460  -3.321  10.784  1.00 85.62 445  A 1 
ATOM   3624 C  CB    . ALA   A 1 445  ? 30.285  -2.383  11.168  1.00 80.29 445  A 1 
ATOM   3625 N  N     . GLN   A 1 446  ? 32.184  -4.876  11.784  1.00 87.38 446  A 1 
ATOM   3626 C  CA    . GLN   A 1 446  ? 33.290  -5.542  12.457  1.00 88.47 446  A 1 
ATOM   3627 C  C     . GLN   A 1 446  ? 34.130  -6.363  11.472  1.00 90.11 446  A 1 
ATOM   3628 O  O     . GLN   A 1 446  ? 35.356  -6.305  11.525  1.00 89.36 446  A 1 
ATOM   3629 C  CB    . GLN   A 1 446  ? 32.735  -6.391  13.612  1.00 87.31 446  A 1 
ATOM   3630 C  CG    . GLN   A 1 446  ? 33.840  -6.846  14.574  1.00 81.75 446  A 1 
ATOM   3631 C  CD    . GLN   A 1 446  ? 34.572  -5.678  15.246  1.00 79.41 446  A 1 
ATOM   3632 O  OE1   . GLN   A 1 446  ? 34.000  -4.672  15.637  1.00 72.05 446  A 1 
ATOM   3633 N  NE2   . GLN   A 1 446  ? 35.871  -5.768  15.389  1.00 69.21 446  A 1 
ATOM   3634 N  N     . MET   A 1 447  ? 33.498  -7.044  10.520  1.00 89.93 447  A 1 
ATOM   3635 C  CA    . MET   A 1 447  ? 34.193  -7.804  9.475   1.00 91.72 447  A 1 
ATOM   3636 C  C     . MET   A 1 447  ? 35.113  -6.910  8.633   1.00 93.24 447  A 1 
ATOM   3637 O  O     . MET   A 1 447  ? 36.255  -7.282  8.395   1.00 92.88 447  A 1 
ATOM   3638 C  CB    . MET   A 1 447  ? 33.186  -8.530  8.572   1.00 91.09 447  A 1 
ATOM   3639 C  CG    . MET   A 1 447  ? 32.489  -9.689  9.291   1.00 88.40 447  A 1 
ATOM   3640 S  SD    . MET   A 1 447  ? 31.256  -10.559 8.281   1.00 84.98 447  A 1 
ATOM   3641 C  CE    . MET   A 1 447  ? 32.329  -11.626 7.289   1.00 72.11 447  A 1 
ATOM   3642 N  N     . TYR   A 1 448  ? 34.673  -5.717  8.247   1.00 93.46 448  A 1 
ATOM   3643 C  CA    . TYR   A 1 448  ? 35.537  -4.773  7.527   1.00 94.18 448  A 1 
ATOM   3644 C  C     . TYR   A 1 448  ? 36.668  -4.195  8.387   1.00 94.28 448  A 1 
ATOM   3645 O  O     . TYR   A 1 448  ? 37.733  -3.893  7.858   1.00 93.04 448  A 1 
ATOM   3646 C  CB    . TYR   A 1 448  ? 34.695  -3.647  6.928   1.00 94.03 448  A 1 
ATOM   3647 C  CG    . TYR   A 1 448  ? 33.979  -4.020  5.649   1.00 94.99 448  A 1 
ATOM   3648 C  CD1   . TYR   A 1 448  ? 34.712  -4.449  4.522   1.00 93.69 448  A 1 
ATOM   3649 C  CD2   . TYR   A 1 448  ? 32.577  -3.912  5.557   1.00 93.58 448  A 1 
ATOM   3650 C  CE1   . TYR   A 1 448  ? 34.057  -4.773  3.324   1.00 93.39 448  A 1 
ATOM   3651 C  CE2   . TYR   A 1 448  ? 31.911  -4.231  4.364   1.00 93.35 448  A 1 
ATOM   3652 C  CZ    . TYR   A 1 448  ? 32.652  -4.662  3.248   1.00 95.01 448  A 1 
ATOM   3653 O  OH    . TYR   A 1 448  ? 32.004  -4.981  2.080   1.00 93.85 448  A 1 
ATOM   3654 N  N     . LYS   A 1 449  ? 36.481  -4.053  9.694   1.00 92.50 449  A 1 
ATOM   3655 C  CA    . LYS   A 1 449  ? 37.558  -3.643  10.606  1.00 92.07 449  A 1 
ATOM   3656 C  C     . LYS   A 1 449  ? 38.642  -4.702  10.749  1.00 92.94 449  A 1 
ATOM   3657 O  O     . LYS   A 1 449  ? 39.815  -4.355  10.776  1.00 91.47 449  A 1 
ATOM   3658 C  CB    . LYS   A 1 449  ? 36.994  -3.329  11.993  1.00 90.49 449  A 1 
ATOM   3659 C  CG    . LYS   A 1 449  ? 36.670  -1.848  12.147  1.00 80.48 449  A 1 
ATOM   3660 C  CD    . LYS   A 1 449  ? 36.157  -1.625  13.568  1.00 74.40 449  A 1 
ATOM   3661 C  CE    . LYS   A 1 449  ? 35.953  -0.139  13.830  1.00 65.07 449  A 1 
ATOM   3662 N  NZ    . LYS   A 1 449  ? 35.390  0.051   15.180  1.00 58.00 449  A 1 
ATOM   3663 N  N     . ASP   A 1 450  ? 38.240  -5.961  10.832  1.00 94.65 450  A 1 
ATOM   3664 C  CA    . ASP   A 1 450  ? 39.144  -7.094  11.041  1.00 94.99 450  A 1 
ATOM   3665 C  C     . ASP   A 1 450  ? 39.438  -7.841  9.721   1.00 95.99 450  A 1 
ATOM   3666 O  O     . ASP   A 1 450  ? 39.723  -9.037  9.725   1.00 94.17 450  A 1
[truncated: 501,333 more chars]
