# Supplementary material for: AI-driven discovery of antiretroviral drug bictegravir and etravirine as inhibitors against monkeypox and related poxviruses
Source: Commun Biol. 2025 Dec 2;8:1734. doi: 10.1038/s42003-025-09129-x (PMC12673143; doi:10.1038/s42003-025-09129-x)
Supplement: Supplementary file 7 — Supplementary Data 5 [file 42003_2025_9129_MOESM7_ESM.zip › monkeypox_paper_af3_preds/5n2e_dna_etravirine-seed-0_sample-0/etravirine_5n2e_seed-0_sample-0_summary_confidences.json]

{
 "chain_iptm": [
  0.83,
  0.67,
  0.62,
  0.63
 ],
 "chain_pair_iptm": [
  [
   0.92,
   0.87,
   0.82,
   0.79
  ],
  [
   0.87,
   0.47,
   0.55,
   0.59
  ],
  [
   0.82,
   0.55,
   0.2,
   0.5
  ],
  [
   0.79,
   0.59,
   0.5,
   0.31
  ]
 ],
 "chain_pair_pae_min": [
  [
   0.76,
   3.19,
   3.09,
   2.99
  ],
  [
   4.96,
   0.77,
   4.74,
   5.04
  ],
  [
   2.67,
   3.32,
   0.79,
   1.27
  ],
  [
   2.8,
   3.62,
   1.26,
   0.79
  ]
 ],
 "chain_ptm": [
  0.92,
  0.47,
  0.2,
  0.31
 ],
 "fraction_disordered": 0.0,
 "has_clash": 0.0,
 "iptm": 0.82,
 "ptm": 0.91,
 "ranking_score": 0.84
}
