# Supplementary material for: AI-driven discovery of antiretroviral drug bictegravir and etravirine as inhibitors against monkeypox and related poxviruses
Source: Commun Biol. 2025 Dec 2;8:1734. doi: 10.1038/s42003-025-09129-x (PMC12673143; doi:10.1038/s42003-025-09129-x)
Supplement: Supplementary file 7 — Supplementary Data 5 [file 42003_2025_9129_MOESM7_ESM.zip › monkeypox_paper_af3_preds/5n2e_dna_ttp-seed-0_sample-3/5n2e_dna_ttp_seed-0_sample-3_model.cif]

# By using this file you agree to the legally binding terms of use found at
# https://github.com/google-deepmind/alphafold3/blob/main/OUTPUT_TERMS_OF_USE.md.
# To request access to the AlphaFold 3 model parameters, follow the process set
# out at https://github.com/google-deepmind/alphafold3. You may only use these if
# received directly from Google. Use is subject to terms of use available at
# https://github.com/google-deepmind/alphafold3/blob/main/WEIGHTS_TERMS_OF_USE.md.
data_5n2e_dna_ttp
#
_entry.id 5n2e_dna_ttp
#
loop_
_atom_type.symbol
C 
N 
O 
P 
S 
#
loop_
_audit_author.name
_audit_author.pdbx_ordinal
"Google DeepMind" 1 
"Isomorphic Labs" 2 
#
_audit_conform.dict_location https://raw.githubusercontent.com/ihmwg/ModelCIF/master/dist/mmcif_ma.dic
_audit_conform.dict_name     mmcif_ma.dic
_audit_conform.dict_version  1.4.5
#
loop_
_chem_comp.formula
_chem_comp.formula_weight
_chem_comp.id
_chem_comp.mon_nstd_flag
_chem_comp.name
_chem_comp.pdbx_smiles
_chem_comp.pdbx_synonyms
_chem_comp.type
"C3 H7 N O2"      89.093  ALA   y ALANINE                              C[C@@H](C(=O)O)N                                                                ? "L-PEPTIDE LINKING" 
"C6 H15 N4 O2"    175.209 ARG   y ARGININE                             C(C[C@@H](C(=O)O)N)CNC(=[NH2+])N                                                ? "L-PEPTIDE LINKING" 
"C4 H8 N2 O3"     132.118 ASN   y ASPARAGINE                           C([C@@H](C(=O)O)N)C(=O)N                                                        ? "L-PEPTIDE LINKING" 
"C4 H7 N O4"      133.103 ASP   y "ASPARTIC ACID"                      C([C@@H](C(=O)O)N)C(=O)O                                                        ? "L-PEPTIDE LINKING" 
"C3 H7 N O2 S"    121.158 CYS   y CYSTEINE                             C([C@@H](C(=O)O)N)S                                                             ? "L-PEPTIDE LINKING" 
"C10 H14 N5 O6 P" 331.222 DA    y "2'-DEOXYADENOSINE-5'-MONOPHOSPHATE" c1nc(c2c(n1)n(cn2)[C@H]3C[C@@H]([C@H](O3)COP(=O)(O)O)O)N                        ? "DNA LINKING"       
"C9 H14 N3 O7 P"  307.197 DC    y "2'-DEOXYCYTIDINE-5'-MONOPHOSPHATE"  C1[C@@H]([C@H](O[C@H]1N2C=CC(=NC2=O)N)COP(=O)(O)O)O                             ? "DNA LINKING"       
"C10 H14 N5 O7 P" 347.221 DG    y "2'-DEOXYGUANOSINE-5'-MONOPHOSPHATE" c1nc2c(n1[C@H]3C[C@@H]([C@H](O3)COP(=O)(O)O)O)N=C(NC2=O)N                       ? "DNA LINKING"       
"C10 H15 N2 O8 P" 322.208 DT    y "THYMIDINE-5'-MONOPHOSPHATE"         CC1=CN(C(=O)NC1=O)[C@H]2C[C@@H]([C@H](O2)COP(=O)(O)O)O                          ? "DNA LINKING"       
"C5 H10 N2 O3"    146.144 GLN   y GLUTAMINE                            C(CC(=O)N)[C@@H](C(=O)O)N                                                       ? "L-PEPTIDE LINKING" 
"C5 H9 N O4"      147.129 GLU   y "GLUTAMIC ACID"                      C(CC(=O)O)[C@@H](C(=O)O)N                                                       ? "L-PEPTIDE LINKING" 
"C2 H5 N O2"      75.067  GLY   y GLYCINE                              C(C(=O)O)N                                                                      ? "PEPTIDE LINKING"   
"C6 H10 N3 O2"    156.162 HIS   y HISTIDINE                            c1c([nH+]c[nH]1)C[C@@H](C(=O)O)N                                                ? "L-PEPTIDE LINKING" 
"C6 H13 N O2"     131.173 ILE   y ISOLEUCINE                           CC[C@H](C)[C@@H](C(=O)O)N                                                       ? "L-PEPTIDE LINKING" 
"C6 H13 N O2"     131.173 LEU   y LEUCINE                              CC(C)C[C@@H](C(=O)O)N                                                           ? "L-PEPTIDE LINKING" 
?                 ?       LIG_B ? ?                                    CC1=CN(C(=O)NC1=O)[C@H]2C[C@@H]([C@H](O2)CO[P@](=O)(O)O[P@@](=O)(O)OP(=O)(O)O)O ? non-polymer         
"C6 H15 N2 O2"    147.195 LYS   y LYSINE                               C(CC[NH3+])C[C@@H](C(=O)O)N                                                     ? "L-PEPTIDE LINKING" 
"C5 H11 N O2 S"   149.211 MET   y METHIONINE                           CSCC[C@@H](C(=O)O)N                                                             ? "L-PEPTIDE LINKING" 
"C9 H11 N O2"     165.189 PHE   y PHENYLALANINE                        c1ccc(cc1)C[C@@H](C(=O)O)N                                                      ? "L-PEPTIDE LINKING" 
"C5 H9 N O2"      115.130 PRO   y PROLINE                              C1C[C@H](NC1)C(=O)O                                                             ? "L-PEPTIDE LINKING" 
"C3 H7 N O3"      105.093 SER   y SERINE                               C([C@@H](C(=O)O)N)O                                                             ? "L-PEPTIDE LINKING" 
"C4 H9 N O3"      119.119 THR   y THREONINE                            C[C@H]([C@@H](C(=O)O)N)O                                                        ? "L-PEPTIDE LINKING" 
"C11 H12 N2 O2"   204.225 TRP   y TRYPTOPHAN                           c1ccc2c(c1)c(c[nH]2)C[C@@H](C(=O)O)N                                            ? "L-PEPTIDE LINKING" 
"C9 H11 N O3"     181.189 TYR   y TYROSINE                             c1cc(ccc1C[C@@H](C(=O)O)N)O                                                     ? "L-PEPTIDE LINKING" 
"C5 H11 N O2"     117.146 VAL   y VALINE                               CC(C)[C@@H](C(=O)O)N                                                            ? "L-PEPTIDE LINKING" 
#
_citation.book_publisher          ?
_citation.country                 UK
_citation.id                      primary
_citation.journal_full            Nature
_citation.journal_id_ASTM         NATUAS
_citation.journal_id_CSD          0006
_citation.journal_id_ISSN         0028-0836
_citation.journal_volume          630
_citation.page_first              493
_citation.page_last               500
_citation.pdbx_database_id_DOI    10.1038/s41586-024-07487-w
_citation.pdbx_database_id_PubMed 38718835
_citation.title                   "Accurate structure prediction of biomolecular interactions with AlphaFold 3"
_citation.year                    2024
#
loop_
_citation_author.citation_id
_citation_author.name
_citation_author.ordinal
primary "Google DeepMind" 1 
primary "Isomorphic Labs" 2 
#
loop_
_entity.id
_entity.pdbx_description
_entity.type
1 . polymer     
2 . non-polymer 
3 . polymer     
4 . polymer     
#
loop_
_entity_poly.entity_id
_entity_poly.pdbx_strand_id
_entity_poly.type
1 A polypeptide(L)          
3 C polydeoxyribonucleotide 
4 D polydeoxyribonucleotide 
#
loop_
_entity_poly_seq.entity_id
_entity_poly_seq.hetero
_entity_poly_seq.mon_id
_entity_poly_seq.num
1 n GLY 1    
1 n ALA 2    
1 n MET 3    
1 n ASP 4    
1 n PRO 5    
1 n ASP 6    
1 n VAL 7    
1 n ARG 8    
1 n CYS 9    
1 n ILE 10   
1 n ASN 11   
1 n TRP 12   
1 n PHE 13   
1 n GLU 14   
1 n SER 15   
1 n HIS 16   
1 n GLY 17   
1 n GLU 18   
1 n ASN 19   
1 n ARG 20   
1 n PHE 21   
1 n LEU 22   
1 n TYR 23   
1 n LEU 24   
1 n LYS 25   
1 n SER 26   
1 n ARG 27   
1 n CYS 28   
1 n ARG 29   
1 n ASN 30   
1 n GLY 31   
1 n GLU 32   
1 n THR 33   
1 n VAL 34   
1 n PHE 35   
1 n ILE 36   
1 n ARG 37   
1 n PHE 38   
1 n PRO 39   
1 n HIS 40   
1 n TYR 41   
1 n PHE 42   
1 n TYR 43   
1 n TYR 44   
1 n VAL 45   
1 n VAL 46   
1 n THR 47   
1 n ASP 48   
1 n GLU 49   
1 n ILE 50   
1 n TYR 51   
1 n GLN 52   
1 n SER 53   
1 n LEU 54   
1 n SER 55   
1 n PRO 56   
1 n PRO 57   
1 n PRO 58   
1 n PHE 59   
1 n ASN 60   
1 n ALA 61   
1 n ARG 62   
1 n PRO 63   
1 n LEU 64   
1 n GLY 65   
1 n LYS 66   
1 n MET 67   
1 n ARG 68   
1 n THR 69   
1 n ILE 70   
1 n ASP 71   
1 n ILE 72   
1 n ASP 73   
1 n GLU 74   
1 n THR 75   
1 n ILE 76   
1 n SER 77   
1 n TYR 78   
1 n ASN 79   
1 n LEU 80   
1 n ASP 81   
1 n ILE 82   
1 n LYS 83   
1 n ASP 84   
1 n ARG 85   
1 n LYS 86   
1 n CYS 87   
1 n SER 88   
1 n VAL 89   
1 n ALA 90   
1 n ASP 91   
1 n MET 92   
1 n TRP 93   
1 n LEU 94   
1 n ILE 95   
1 n GLU 96   
1 n GLU 97   
1 n PRO 98   
1 n LYS 99   
1 n LYS 100  
1 n ARG 101  
1 n SER 102  
1 n ILE 103  
1 n GLN 104  
1 n ASN 105  
1 n ALA 106  
1 n THR 107  
1 n MET 108  
1 n ASP 109  
1 n GLU 110  
1 n PHE 111  
1 n LEU 112  
1 n ASN 113  
1 n ILE 114  
1 n SER 115  
1 n TRP 116  
1 n PHE 117  
1 n TYR 118  
1 n ILE 119  
1 n SER 120  
1 n ASN 121  
1 n GLY 122  
1 n ILE 123  
1 n SER 124  
1 n PRO 125  
1 n ASP 126  
1 n GLY 127  
1 n CYS 128  
1 n TYR 129  
1 n SER 130  
1 n LEU 131  
1 n ASP 132  
1 n GLU 133  
1 n GLN 134  
1 n TYR 135  
1 n LEU 136  
1 n THR 137  
1 n LYS 138  
1 n ILE 139  
1 n ASN 140  
1 n ASN 141  
1 n GLY 142  
1 n CYS 143  
1 n TYR 144  
1 n HIS 145  
1 n CYS 146  
1 n ASP 147  
1 n ASP 148  
1 n PRO 149  
1 n ARG 150  
1 n ASN 151  
1 n CYS 152  
1 n PHE 153  
1 n ALA 154  
1 n LYS 155  
1 n LYS 156  
1 n ILE 157  
1 n PRO 158  
1 n ARG 159  
1 n PHE 160  
1 n ASP 161  
1 n ILE 162  
1 n PRO 163  
1 n ARG 164  
1 n SER 165  
1 n TYR 166  
1 n LEU 167  
1 n PHE 168  
1 n LEU 169  
1 n ASP 170  
1 n ILE 171  
1 n GLU 172  
1 n CYS 173  
1 n HIS 174  
1 n PHE 175  
1 n ASP 176  
1 n LYS 177  
1 n LYS 178  
1 n PHE 179  
1 n PRO 180  
1 n SER 181  
1 n VAL 182  
1 n PHE 183  
1 n ILE 184  
1 n ASN 185  
1 n PRO 186  
1 n ILE 187  
1 n SER 188  
1 n HIS 189  
1 n THR 190  
1 n SER 191  
1 n TYR 192  
1 n CYS 193  
1 n TYR 194  
1 n ILE 195  
1 n ASP 196  
1 n LEU 197  
1 n SER 198  
1 n GLY 199  
1 n LYS 200  
1 n ARG 201  
1 n LEU 202  
1 n LEU 203  
1 n PHE 204  
1 n THR 205  
1 n LEU 206  
1 n ILE 207  
1 n ASN 208  
1 n GLU 209  
1 n GLU 210  
1 n MET 211  
1 n LEU 212  
1 n THR 213  
1 n GLU 214  
1 n GLN 215  
1 n GLU 216  
1 n ILE 217  
1 n GLN 218  
1 n GLU 219  
1 n ALA 220  
1 n VAL 221  
1 n ASP 222  
1 n ARG 223  
1 n GLY 224  
1 n CYS 225  
1 n LEU 226  
1 n ARG 227  
1 n ILE 228  
1 n GLN 229  
1 n SER 230  
1 n LEU 231  
1 n MET 232  
1 n GLU 233  
1 n MET 234  
1 n ASP 235  
1 n TYR 236  
1 n GLU 237  
1 n ARG 238  
1 n GLU 239  
1 n LEU 240  
1 n VAL 241  
1 n LEU 242  
1 n CYS 243  
1 n SER 244  
1 n GLU 245  
1 n ILE 246  
1 n VAL 247  
1 n LEU 248  
1 n LEU 249  
1 n ARG 250  
1 n ILE 251  
1 n ALA 252  
1 n LYS 253  
1 n GLN 254  
1 n LEU 255  
1 n LEU 256  
1 n GLU 257  
1 n LEU 258  
1 n THR 259  
1 n PHE 260  
1 n ASP 261  
1 n TYR 262  
1 n VAL 263  
1 n VAL 264  
1 n THR 265  
1 n PHE 266  
1 n ASN 267  
1 n GLY 268  
1 n HIS 269  
1 n ASN 270  
1 n PHE 271  
1 n ASP 272  
1 n LEU 273  
1 n ARG 274  
1 n TYR 275  
1 n ILE 276  
1 n THR 277  
1 n ASN 278  
1 n ARG 279  
1 n LEU 280  
1 n GLU 281  
1 n LEU 282  
1 n LEU 283  
1 n THR 284  
1 n GLY 285  
1 n GLU 286  
1 n LYS 287  
1 n ILE 288  
1 n ILE 289  
1 n PHE 290  
1 n ARG 291  
1 n SER 292  
1 n PRO 293  
1 n ASP 294  
1 n LYS 295  
1 n LYS 296  
1 n GLU 297  
1 n ALA 298  
1 n VAL 299  
1 n HIS 300  
1 n LEU 301  
1 n CYS 302  
1 n ILE 303  
1 n TYR 304  
1 n GLU 305  
1 n ARG 306  
1 n ASN 307  
1 n GLN 308  
1 n SER 309  
1 n SER 310  
1 n HIS 311  
1 n LYS 312  
1 n GLY 313  
1 n VAL 314  
1 n GLY 315  
1 n GLY 316  
1 n MET 317  
1 n ALA 318  
1 n ASN 319  
1 n THR 320  
1 n THR 321  
1 n PHE 322  
1 n HIS 323  
1 n VAL 324  
1 n ASN 325  
1 n ASN 326  
1 n ASN 327  
1 n ASN 328  
1 n GLY 329  
1 n THR 330  
1 n ILE 331  
1 n PHE 332  
1 n PHE 333  
1 n ASP 334  
1 n LEU 335  
1 n TYR 336  
1 n SER 337  
1 n PHE 338  
1 n ILE 339  
1 n GLN 340  
1 n LYS 341  
1 n SER 342  
1 n GLU 343  
1 n LYS 344  
1 n LEU 345  
1 n ASP 346  
1 n SER 347  
1 n TYR 348  
1 n LYS 349  
1 n LEU 350  
1 n ASP 351  
1 n SER 352  
1 n ILE 353  
1 n SER 354  
1 n LYS 355  
1 n ASN 356  
1 n ALA 357  
1 n PHE 358  
1 n SER 359  
1 n CYS 360  
1 n MET 361  
1 n GLY 362  
1 n LYS 363  
1 n VAL 364  
1 n LEU 365  
1 n ASN 366  
1 n ARG 367  
1 n GLY 368  
1 n VAL 369  
1 n ARG 370  
1 n GLU 371  
1 n MET 372  
1 n THR 373  
1 n PHE 374  
1 n ILE 375  
1 n GLY 376  
1 n ASP 377  
1 n ASP 378  
1 n THR 379  
1 n THR 380  
1 n ASP 381  
1 n ALA 382  
1 n LYS 383  
1 n GLY 384  
1 n LYS 385  
1 n ALA 386  
1 n ALA 387  
1 n ALA 388  
1 n PHE 389  
1 n ALA 390  
1 n LYS 391  
1 n VAL 392  
1 n LEU 393  
1 n THR 394  
1 n THR 395  
1 n GLY 396  
1 n ASN 397  
1 n TYR 398  
1 n VAL 399  
1 n THR 400  
1 n VAL 401  
1 n ASP 402  
1 n GLU 403  
1 n ASP 404  
1 n ILE 405  
1 n ILE 406  
1 n CYS 407  
1 n LYS 408  
1 n VAL 409  
1 n ILE 410  
1 n ARG 411  
1 n LYS 412  
1 n ASP 413  
1 n ILE 414  
1 n TRP 415  
1 n GLU 416  
1 n ASN 417  
1 n GLY 418  
1 n PHE 419  
1 n LYS 420  
1 n VAL 421  
1 n VAL 422  
1 n LEU 423  
1 n LEU 424  
1 n CYS 425  
1 n PRO 426  
1 n THR 427  
1 n LEU 428  
1 n PRO 429  
1 n ASN 430  
1 n ASP 431  
1 n THR 432  
1 n TYR 433  
1 n LYS 434  
1 n LEU 435  
1 n SER 436  
1 n PHE 437  
1 n GLY 438  
1 n LYS 439  
1 n ASP 440  
1 n ASP 441  
1 n VAL 442  
1 n ASP 443  
1 n LEU 444  
1 n ALA 445  
1 n GLN 446  
1 n MET 447  
1 n TYR 448  
1 n LYS 449  
1 n ASP 450  
1 n TYR 451  
1 n ASN 452  
1 n LEU 453  
1 n ASN 454  
1 n ILE 455  
1 n ALA 456  
1 n LEU 457  
1 n ASP 458  
1 n MET 459  
1 n ALA 460  
1 n ARG 461  
1 n TYR 462  
1 n CYS 463  
1 n ILE 464  
1 n HIS 465  
1 n ASP 466  
1 n ALA 467  
1 n CYS 468  
1 n LEU 469  
1 n CYS 470  
1 n GLN 471  
1 n TYR 472  
1 n LEU 473  
1 n TRP 474  
1 n GLU 475  
1 n TYR 476  
1 n TYR 477  
1 n GLY 478  
1 n VAL 479  
1 n GLU 480  
1 n THR 481  
1 n LYS 482  
1 n THR 483  
1 n ASP 484  
1 n ALA 485  
1 n GLY 486  
1 n ALA 487  
1 n SER 488  
1 n THR 489  
1 n TYR 490  
1 n VAL 491  
1 n LEU 492  
1 n PRO 493  
1 n GLN 494  
1 n SER 495  
1 n MET 496  
1 n VAL 497  
1 n PHE 498  
1 n GLU 499  
1 n TYR 500  
1 n ARG 501  
1 n ALA 502  
1 n SER 503  
1 n THR 504  
1 n VAL 505  
1 n ILE 506  
1 n LYS 507  
1 n GLY 508  
1 n PRO 509  
1 n LEU 510  
1 n LEU 511  
1 n LYS 512  
1 n LEU 513  
1 n LEU 514  
1 n LEU 515  
1 n GLU 516  
1 n THR 517  
1 n LYS 518  
1 n THR 519  
1 n ILE 520  
1 n LEU 521  
1 n VAL 522  
1 n ARG 523  
1 n SER 524  
1 n GLU 525  
1 n THR 526  
1 n LYS 527  
1 n GLN 528  
1 n LYS 529  
1 n PHE 530  
1 n PRO 531  
1 n TYR 532  
1 n GLU 533  
1 n GLY 534  
1 n GLY 535  
1 n LYS 536  
1 n VAL 537  
1 n PHE 538  
1 n ALA 539  
1 n PRO 540  
1 n LYS 541  
1 n GLN 542  
1 n LYS 543  
1 n MET 544  
1 n PHE 545  
1 n SER 546  
1 n ASN 547  
1 n ASN 548  
1 n VAL 549  
1 n LEU 550  
1 n ILE 551  
1 n PHE 552  
1 n ASP 553  
1 n TYR 554  
1 n ASN 555  
1 n SER 556  
1 n LEU 557  
1 n TYR 558  
1 n PRO 559  
1 n ASN 560  
1 n VAL 561  
1 n CYS 562  
1 n ILE 563  
1 n PHE 564  
1 n GLY 565  
1 n ASN 566  
1 n LEU 567  
1 n SER 568  
1 n PRO 569  
1 n GLU 570  
1 n THR 571  
1 n LEU 572  
1 n VAL 573  
1 n GLY 574  
1 n VAL 575  
1 n VAL 576  
1 n VAL 577  
1 n SER 578  
1 n THR 579  
1 n ASN 580  
1 n ARG 581  
1 n LEU 582  
1 n GLU 583  
1 n GLU 584  
1 n GLU 585  
1 n ILE 586  
1 n ASN 587  
1 n ASN 588  
1 n GLN 589  
1 n LEU 590  
1 n LEU 591  
1 n LEU 592  
1 n GLN 593  
1 n LYS 594  
1 n TYR 595  
1 n PRO 596  
1 n PRO 597  
1 n PRO 598  
1 n ARG 599  
1 n TYR 600  
1 n ILE 601  
1 n THR 602  
1 n VAL 603  
1 n HIS 604  
1 n CYS 605  
1 n GLU 606  
1 n PRO 607  
1 n ARG 608  
1 n LEU 609  
1 n PRO 610  
1 n ASN 611  
1 n LEU 612  
1 n ILE 613  
1 n SER 614  
1 n GLU 615  
1 n ILE 616  
1 n ALA 617  
1 n ILE 618  
1 n PHE 619  
1 n ASP 620  
1 n ARG 621  
1 n SER 622  
1 n ILE 623  
1 n GLU 624  
1 n GLY 625  
1 n THR 626  
1 n ILE 627  
1 n PRO 628  
1 n ARG 629  
1 n LEU 630  
1 n LEU 631  
1 n ARG 632  
1 n THR 633  
1 n PHE 634  
1 n LEU 635  
1 n ALA 636  
1 n GLU 637  
1 n ARG 638  
1 n ALA 639  
1 n ARG 640  
1 n TYR 641  
1 n LYS 642  
1 n LYS 643  
1 n MET 644  
1 n LEU 645  
1 n LYS 646  
1 n GLN 647  
1 n ALA 648  
1 n THR 649  
1 n SER 650  
1 n SER 651  
1 n THR 652  
1 n GLU 653  
1 n LYS 654  
1 n ALA 655  
1 n ILE 656  
1 n TYR 657  
1 n ASP 658  
1 n SER 659  
1 n MET 660  
1 n GLN 661  
1 n TYR 662  
1 n THR 663  
1 n TYR 664  
1 n LYS 665  
1 n ILE 666  
1 n VAL 667  
1 n ALA 668  
1 n ASN 669  
1 n SER 670  
1 n VAL 671  
1 n TYR 672  
1 n GLY 673  
1 n LEU 674  
1 n MET 675  
1 n GLY 676  
1 n PHE 677  
1 n ARG 678  
1 n ASN 679  
1 n SER 680  
1 n ALA 681  
1 n LEU 682  
1 n TYR 683  
1 n SER 684  
1 n TYR 685  
1 n ALA 686  
1 n SER 687  
1 n ALA 688  
1 n LYS 689  
1 n SER 690  
1 n CYS 691  
1 n THR 692  
1 n SER 693  
1 n ILE 694  
1 n GLY 695  
1 n ARG 696  
1 n ARG 697  
1 n MET 698  
1 n ILE 699  
1 n LEU 700  
1 n TYR 701  
1 n LEU 702  
1 n GLU 703  
1 n SER 704  
1 n VAL 705  
1 n LEU 706  
1 n ASN 707  
1 n GLY 708  
1 n ALA 709  
1 n GLU 710  
1 n LEU 711  
1 n SER 712  
1 n ASN 713  
1 n GLY 714  
1 n MET 715  
1 n LEU 716  
1 n ARG 717  
1 n PHE 718  
1 n ALA 719  
1 n ASN 720  
1 n PRO 721  
1 n LEU 722  
1 n SER 723  
1 n ASN 724  
1 n PRO 725  
1 n PHE 726  
1 n TYR 727  
1 n MET 728  
1 n ASP 729  
1 n ASP 730  
1 n ARG 731  
1 n ASP 732  
1 n ILE 733  
1 n ASN 734  
1 n PRO 735  
1 n ILE 736  
1 n VAL 737  
1 n LYS 738  
1 n THR 739  
1 n SER 740  
1 n LEU 741  
1 n PRO 742  
1 n ILE 743  
1 n ASP 744  
1 n TYR 745  
1 n ARG 746  
1 n PHE 747  
1 n ARG 748  
1 n PHE 749  
1 n ARG 750  
1 n SER 751  
1 n VAL 752  
1 n TYR 753  
1 n GLY 754  
1 n ASP 755  
1 n THR 756  
1 n ASP 757  
1 n SER 758  
1 n VAL 759  
1 n PHE 760  
1 n THR 761  
1 n GLU 762  
1 n ILE 763  
1 n ASP 764  
1 n SER 765  
1 n GLN 766  
1 n ASP 767  
1 n VAL 768  
1 n ASP 769  
1 n LYS 770  
1 n SER 771  
1 n ILE 772  
1 n GLU 773  
1 n ILE 774  
1 n ALA 775  
1 n LYS 776  
1 n GLU 777  
1 n LEU 778  
1 n GLU 779  
1 n ARG 780  
1 n LEU 781  
1 n ILE 782  
1 n ASN 783  
1 n ASN 784  
1 n ARG 785  
1 n VAL 786  
1 n LEU 787  
1 n PHE 788  
1 n ASN 789  
1 n ASN 790  
1 n PHE 791  
1 n LYS 792  
1 n ILE 793  
1 n GLU 794  
1 n PHE 795  
1 n GLU 796  
1 n ALA 797  
1 n VAL 798  
1 n TYR 799  
1 n LYS 800  
1 n ASN 801  
1 n LEU 802  
1 n ILE 803  
1 n MET 804  
1 n GLN 805  
1 n SER 806  
1 n LYS 807  
1 n LYS 808  
1 n LYS 809  
1 n TYR 810  
1 n THR 811  
1 n THR 812  
1 n MET 813  
1 n LYS 814  
1 n TYR 815  
1 n SER 816  
1 n ALA 817  
1 n SER 818  
1 n SER 819  
1 n ASN 820  
1 n SER 821  
1 n LYS 822  
1 n SER 823  
1 n VAL 824  
1 n PRO 825  
1 n GLU 826  
1 n ARG 827  
1 n ILE 828  
1 n ASN 829  
1 n LYS 830  
1 n GLY 831  
1 n THR 832  
1 n SER 833  
1 n GLU 834  
1 n THR 835  
1 n ARG 836  
1 n ARG 837  
1 n ASP 838  
1 n VAL 839  
1 n SER 840  
1 n LYS 841  
1 n PHE 842  
1 n HIS 843  
1 n LYS 844  
1 n ASN 845  
1 n MET 846  
1 n ILE 847  
1 n LYS 848  
1 n THR 849  
1 n TYR 850  
1 n LYS 851  
1 n THR 852  
1 n ARG 853  
1 n LEU 854  
1 n SER 855  
1 n GLU 856  
1 n MET 857  
1 n LEU 858  
1 n SER 859  
1 n GLU 860  
1 n GLY 861  
1 n ARG 862  
1 n MET 863  
1 n ASN 864  
1 n SER 865  
1 n ASN 866  
1 n GLN 867  
1 n VAL 868  
1 n CYS 869  
1 n ILE 870  
1 n ASP 871  
1 n ILE 872  
1 n LEU 873  
1 n ARG 874  
1 n SER 875  
1 n LEU 876  
1 n GLU 877  
1 n THR 878  
1 n ASP 879  
1 n LEU 880  
1 n ARG 881  
1 n SER 882  
1 n GLU 883  
1 n PHE 884  
1 n ASP 885  
1 n SER 886  
1 n ARG 887  
1 n SER 888  
1 n SER 889  
1 n PRO 890  
1 n LEU 891  
1 n GLU 892  
1 n LEU 893  
1 n PHE 894  
1 n MET 895  
1 n LEU 896  
1 n SER 897  
1 n ARG 898  
1 n MET 899  
1 n HIS 900  
1 n HIS 901  
1 n SER 902  
1 n ASN 903  
1 n TYR 904  
1 n LYS 905  
1 n SER 906  
1 n ALA 907  
1 n ASP 908  
1 n ASN 909  
1 n PRO 910  
1 n ASN 911  
1 n MET 912  
1 n TYR 913  
1 n LEU 914  
1 n VAL 915  
1 n THR 916  
1 n GLU 917  
1 n TYR 918  
1 n ASN 919  
1 n LYS 920  
1 n ASN 921  
1 n ASN 922  
1 n PRO 923  
1 n GLU 924  
1 n THR 925  
1 n ILE 926  
1 n GLU 927  
1 n LEU 928  
1 n GLY 929  
1 n GLU 930  
1 n ARG 931  
1 n TYR 932  
1 n TYR 933  
1 n PHE 934  
1 n ALA 935  
1 n TYR 936  
1 n ILE 937  
1 n CYS 938  
1 n PRO 939  
1 n ALA 940  
1 n ASN 941  
1 n VAL 942  
1 n PRO 943  
1 n TRP 944  
1 n THR 945  
1 n LYS 946  
1 n LYS 947  
1 n LEU 948  
1 n VAL 949  
1 n ASN 950  
1 n ILE 951  
1 n LYS 952  
1 n THR 953  
1 n TYR 954  
1 n GLU 955  
1 n THR 956  
1 n ILE 957  
1 n ILE 958  
1 n ASP 959  
1 n ARG 960  
1 n SER 961  
1 n PHE 962  
1 n LYS 963  
1 n LEU 964  
1 n GLY 965  
1 n SER 966  
1 n ASP 967  
1 n GLN 968  
1 n ARG 969  
1 n ILE 970  
1 n PHE 971  
1 n TYR 972  
1 n GLU 973  
1 n VAL 974  
1 n TYR 975  
1 n PHE 976  
1 n LYS 977  
1 n ARG 978  
1 n LEU 979  
1 n THR 980  
1 n SER 981  
1 n GLU 982  
1 n ILE 983  
1 n VAL 984  
1 n ASN 985  
1 n LEU 986  
1 n LEU 987  
1 n ASP 988  
1 n ASN 989  
1 n LYS 990  
1 n VAL 991  
1 n LEU 992  
1 n CYS 993  
1 n ILE 994  
1 n SER 995  
1 n PHE 996  
1 n PHE 997  
1 n GLU 998  
1 n ARG 999  
1 n MET 1000 
1 n PHE 1001 
1 n GLY 1002 
1 n SER 1003 
1 n LYS 1004 
1 n PRO 1005 
1 n THR 1006 
1 n PHE 1007 
1 n TYR 1008 
1 n GLU 1009 
1 n ALA 1010 
3 n DA  1    
3 n DG  2    
3 n DC  3    
3 n DT  4    
3 n DA  5    
3 n DT  6    
3 n DG  7    
3 n DA  8    
3 n DC  9    
3 n DC  10   
3 n DA  11   
3 n DT  12   
3 n DG  13   
3 n DA  14   
3 n DT  15   
3 n DT  16   
3 n DA  17   
3 n DC  18   
3 n DG  19   
3 n DA  20   
3 n DA  21   
3 n DT  22   
3 n DT  23   
3 n DG  24   
3 n DC  25   
4 n DC  1    
4 n DT  2    
4 n DG  3    
4 n DC  4    
4 n DA  5    
4 n DC  6    
4 n DG  7    
4 n DA  8    
4 n DA  9    
4 n DT  10   
4 n DT  11   
4 n DA  12   
4 n DA  13   
4 n DG  14   
4 n DC  15   
4 n DA  16   
4 n DA  17   
4 n DT  18   
4 n DT  19   
4 n DC  20   
4 n DG  21   
4 n DT  22   
4 n DA  23   
4 n DA  24   
4 n DT  25   
4 n DC  26   
4 n DA  27   
4 n DT  28   
4 n DG  29   
4 n DG  30   
4 n DT  31   
4 n DC  32   
4 n DA  33   
4 n DT  34   
4 n DA  35   
4 n DG  36   
4 n DC  37   
4 n DT  38   
#
_ma_data.content_type "model coordinates"
_ma_data.id           1
_ma_data.name         Model
#
_ma_model_list.data_id          1
_ma_model_list.model_group_id   1
_ma_model_list.model_group_name "AlphaFold-beta-20231127 (3.0.1 @ 2025-09-05 11:15:06)"
_ma_model_list.model_id         1
_ma_model_list.model_name       "Top ranked model"
_ma_model_list.model_type       "Ab initio model"
_ma_model_list.ordinal_id       1
#
loop_
_ma_protocol_step.method_type
_ma_protocol_step.ordinal_id
_ma_protocol_step.protocol_id
_ma_protocol_step.step_id
"coevolution MSA" 1 1 1 
"template search" 2 1 2 
modeling          3 1 3 
#
loop_
_ma_qa_metric.id
_ma_qa_metric.mode
_ma_qa_metric.name
_ma_qa_metric.software_group_id
_ma_qa_metric.type
1 global pLDDT 1 pLDDT 
2 local  pLDDT 1 pLDDT 
#
_ma_qa_metric_global.metric_id    1
_ma_qa_metric_global.metric_value 88.27
_ma_qa_metric_global.model_id     1
_ma_qa_metric_global.ordinal_id   1
#
loop_
_ma_qa_metric_local.label_asym_id
_ma_qa_metric_local.label_comp_id
_ma_qa_metric_local.label_seq_id
_ma_qa_metric_local.metric_id
_ma_qa_metric_local.metric_value
_ma_qa_metric_local.model_id
_ma_qa_metric_local.ordinal_id
A GLY   1    2 57.05 1 1    
A ALA   2    2 73.01 1 2    
A MET   3    2 78.58 1 3    
A ASP   4    2 89.64 1 4    
A PRO   5    2 94.56 1 5    
A ASP   6    2 96.01 1 6    
A VAL   7    2 96.53 1 7    
A ARG   8    2 94.83 1 8    
A CYS   9    2 97.99 1 9    
A ILE   10   2 93.92 1 10   
A ASN   11   2 96.74 1 11   
A TRP   12   2 98.18 1 12   
A PHE   13   2 97.16 1 13   
A GLU   14   2 90.85 1 14   
A SER   15   2 91.25 1 15   
A HIS   16   2 79.33 1 16   
A GLY   17   2 83.75 1 17   
A GLU   18   2 74.25 1 18   
A ASN   19   2 81.23 1 19   
A ARG   20   2 83.62 1 20   
A PHE   21   2 94.75 1 21   
A LEU   22   2 97.12 1 22   
A TYR   23   2 97.00 1 23   
A LEU   24   2 97.90 1 24   
A LYS   25   2 96.81 1 25   
A SER   26   2 97.07 1 26   
A ARG   27   2 94.91 1 27   
A CYS   28   2 95.33 1 28   
A ARG   29   2 87.16 1 29   
A ASN   30   2 90.10 1 30   
A GLY   31   2 94.09 1 31   
A GLU   32   2 86.49 1 32   
A THR   33   2 95.56 1 33   
A VAL   34   2 95.45 1 34   
A PHE   35   2 97.20 1 35   
A ILE   36   2 96.53 1 36   
A ARG   37   2 95.38 1 37   
A PHE   38   2 97.89 1 38   
A PRO   39   2 95.80 1 39   
A HIS   40   2 91.74 1 40   
A TYR   41   2 94.63 1 41   
A PHE   42   2 93.75 1 42   
A TYR   43   2 96.51 1 43   
A TYR   44   2 95.38 1 44   
A VAL   45   2 96.36 1 45   
A VAL   46   2 95.08 1 46   
A THR   47   2 92.64 1 47   
A ASP   48   2 92.44 1 48   
A GLU   49   2 84.76 1 49   
A ILE   50   2 91.38 1 50   
A TYR   51   2 93.69 1 51   
A GLN   52   2 87.75 1 52   
A SER   53   2 90.55 1 53   
A LEU   54   2 88.75 1 54   
A SER   55   2 87.26 1 55   
A PRO   56   2 90.94 1 56   
A PRO   57   2 92.58 1 57   
A PRO   58   2 93.43 1 58   
A PHE   59   2 91.88 1 59   
A ASN   60   2 90.85 1 60   
A ALA   61   2 95.41 1 61   
A ARG   62   2 84.19 1 62   
A PRO   63   2 95.43 1 63   
A LEU   64   2 94.63 1 64   
A GLY   65   2 95.30 1 65   
A LYS   66   2 88.17 1 66   
A MET   67   2 94.44 1 67   
A ARG   68   2 84.22 1 68   
A THR   69   2 93.76 1 69   
A ILE   70   2 94.40 1 70   
A ASP   71   2 89.07 1 71   
A ILE   72   2 92.72 1 72   
A ASP   73   2 90.36 1 73   
A GLU   74   2 88.83 1 74   
A THR   75   2 85.94 1 75   
A ILE   76   2 86.03 1 76   
A SER   77   2 89.06 1 77   
A TYR   78   2 87.23 1 78   
A ASN   79   2 83.88 1 79   
A LEU   80   2 82.94 1 80   
A ASP   81   2 82.05 1 81   
A ILE   82   2 85.20 1 82   
A LYS   83   2 73.26 1 83   
A ASP   84   2 84.48 1 84   
A ARG   85   2 85.29 1 85   
A LYS   86   2 78.69 1 86   
A CYS   87   2 89.51 1 87   
A SER   88   2 91.86 1 88   
A VAL   89   2 92.95 1 89   
A ALA   90   2 94.87 1 90   
A ASP   91   2 92.58 1 91   
A MET   92   2 94.85 1 92   
A TRP   93   2 95.12 1 93   
A LEU   94   2 96.55 1 94   
A ILE   95   2 93.03 1 95   
A GLU   96   2 93.98 1 96   
A GLU   97   2 93.01 1 97   
A PRO   98   2 92.82 1 98   
A LYS   99   2 82.15 1 99   
A LYS   100  2 82.99 1 100  
A ARG   101  2 89.36 1 101  
A SER   102  2 88.55 1 102  
A ILE   103  2 89.21 1 103  
A GLN   104  2 76.69 1 104  
A ASN   105  2 83.62 1 105  
A ALA   106  2 92.02 1 106  
A THR   107  2 89.54 1 107  
A MET   108  2 93.26 1 108  
A ASP   109  2 85.56 1 109  
A GLU   110  2 87.34 1 110  
A PHE   111  2 96.10 1 111  
A LEU   112  2 94.42 1 112  
A ASN   113  2 91.80 1 113  
A ILE   114  2 95.36 1 114  
A SER   115  2 96.16 1 115  
A TRP   116  2 96.64 1 116  
A PHE   117  2 97.95 1 117  
A TYR   118  2 98.24 1 118  
A ILE   119  2 96.03 1 119  
A SER   120  2 94.95 1 120  
A ASN   121  2 95.47 1 121  
A GLY   122  2 96.81 1 122  
A ILE   123  2 97.13 1 123  
A SER   124  2 95.90 1 124  
A PRO   125  2 97.47 1 125  
A ASP   126  2 93.22 1 126  
A GLY   127  2 97.70 1 127  
A CYS   128  2 97.60 1 128  
A TYR   129  2 97.81 1 129  
A SER   130  2 96.27 1 130  
A LEU   131  2 96.37 1 131  
A ASP   132  2 95.46 1 132  
A GLU   133  2 88.20 1 133  
A GLN   134  2 87.84 1 134  
A TYR   135  2 96.42 1 135  
A LEU   136  2 95.90 1 136  
A THR   137  2 91.98 1 137  
A LYS   138  2 90.80 1 138  
A ILE   139  2 92.04 1 139  
A ASN   140  2 89.03 1 140  
A ASN   141  2 85.20 1 141  
A GLY   142  2 93.40 1 142  
A CYS   143  2 95.83 1 143  
A TYR   144  2 96.08 1 144  
A HIS   145  2 94.84 1 145  
A CYS   146  2 97.39 1 146  
A ASP   147  2 93.26 1 147  
A ASP   148  2 94.45 1 148  
A PRO   149  2 96.91 1 149  
A ARG   150  2 84.89 1 150  
A ASN   151  2 95.02 1 151  
A CYS   152  2 97.49 1 152  
A PHE   153  2 97.76 1 153  
A ALA   154  2 97.01 1 154  
A LYS   155  2 88.61 1 155  
A LYS   156  2 89.16 1 156  
A ILE   157  2 94.83 1 157  
A PRO   158  2 96.96 1 158  
A ARG   159  2 85.20 1 159  
A PHE   160  2 96.79 1 160  
A ASP   161  2 91.64 1 161  
A ILE   162  2 95.01 1 162  
A PRO   163  2 96.20 1 163  
A ARG   164  2 93.79 1 164  
A SER   165  2 97.61 1 165  
A TYR   166  2 97.76 1 166  
A LEU   167  2 97.84 1 167  
A PHE   168  2 98.26 1 168  
A LEU   169  2 95.09 1 169  
A ASP   170  2 94.22 1 170  
A ILE   171  2 95.33 1 171  
A GLU   172  2 90.91 1 172  
A CYS   173  2 94.01 1 173  
A HIS   174  2 88.12 1 174  
A PHE   175  2 83.61 1 175  
A ASP   176  2 73.87 1 176  
A LYS   177  2 61.80 1 177  
A LYS   178  2 60.67 1 178  
A PHE   179  2 69.10 1 179  
A PRO   180  2 84.70 1 180  
A SER   181  2 86.51 1 181  
A VAL   182  2 87.07 1 182  
A PHE   183  2 85.88 1 183  
A ILE   184  2 86.64 1 184  
A ASN   185  2 92.04 1 185  
A PRO   186  2 96.10 1 186  
A ILE   187  2 96.89 1 187  
A SER   188  2 97.17 1 188  
A HIS   189  2 96.03 1 189  
A THR   190  2 94.10 1 190  
A SER   191  2 97.44 1 191  
A TYR   192  2 97.74 1 192  
A CYS   193  2 97.87 1 193  
A TYR   194  2 90.93 1 194  
A ILE   195  2 96.29 1 195  
A ASP   196  2 92.82 1 196  
A LEU   197  2 94.23 1 197  
A SER   198  2 93.08 1 198  
A GLY   199  2 93.99 1 199  
A LYS   200  2 87.49 1 200  
A ARG   201  2 93.71 1 201  
A LEU   202  2 94.92 1 202  
A LEU   203  2 95.97 1 203  
A PHE   204  2 96.98 1 204  
A THR   205  2 96.80 1 205  
A LEU   206  2 94.82 1 206  
A ILE   207  2 97.33 1 207  
A ASN   208  2 96.29 1 208  
A GLU   209  2 94.19 1 209  
A GLU   210  2 94.38 1 210  
A MET   211  2 94.16 1 211  
A LEU   212  2 95.28 1 212  
A THR   213  2 93.96 1 213  
A GLU   214  2 87.44 1 214  
A GLN   215  2 86.20 1 215  
A GLU   216  2 95.26 1 216  
A ILE   217  2 95.62 1 217  
A GLN   218  2 88.64 1 218  
A GLU   219  2 90.37 1 219  
A ALA   220  2 96.46 1 220  
A VAL   221  2 94.79 1 221  
A ASP   222  2 93.25 1 222  
A ARG   223  2 91.37 1 223  
A GLY   224  2 94.21 1 224  
A CYS   225  2 95.47 1 225  
A LEU   226  2 95.49 1 226  
A ARG   227  2 93.78 1 227  
A ILE   228  2 94.52 1 228  
A GLN   229  2 85.21 1 229  
A SER   230  2 93.44 1 230  
A LEU   231  2 90.04 1 231  
A MET   232  2 86.01 1 232  
A GLU   233  2 92.05 1 233  
A MET   234  2 94.55 1 234  
A ASP   235  2 93.31 1 235  
A TYR   236  2 93.07 1 236  
A GLU   237  2 89.91 1 237  
A ARG   238  2 88.91 1 238  
A GLU   239  2 86.98 1 239  
A LEU   240  2 95.57 1 240  
A VAL   241  2 97.09 1 241  
A LEU   242  2 93.93 1 242  
A CYS   243  2 97.02 1 243  
A SER   244  2 96.62 1 244  
A GLU   245  2 96.33 1 245  
A ILE   246  2 94.81 1 246  
A VAL   247  2 96.81 1 247  
A LEU   248  2 94.32 1 248  
A LEU   249  2 97.25 1 249  
A ARG   250  2 93.97 1 250  
A ILE   251  2 96.80 1 251  
A ALA   252  2 98.09 1 252  
A LYS   253  2 95.59 1 253  
A GLN   254  2 91.16 1 254  
A LEU   255  2 96.98 1 255  
A LEU   256  2 97.17 1 256  
A GLU   257  2 95.93 1 257  
A LEU   258  2 94.40 1 258  
A THR   259  2 91.86 1 259  
A PHE   260  2 97.02 1 260  
A ASP   261  2 97.13 1 261  
A TYR   262  2 96.61 1 262  
A VAL   263  2 97.90 1 263  
A VAL   264  2 97.89 1 264  
A THR   265  2 95.52 1 265  
A PHE   266  2 95.21 1 266  
A ASN   267  2 88.34 1 267  
A GLY   268  2 93.54 1 268  
A HIS   269  2 89.53 1 269  
A ASN   270  2 85.11 1 270  
A PHE   271  2 89.20 1 271  
A ASP   272  2 93.33 1 272  
A LEU   273  2 95.59 1 273  
A ARG   274  2 85.04 1 274  
A TYR   275  2 95.36 1 275  
A ILE   276  2 96.66 1 276  
A THR   277  2 92.60 1 277  
A ASN   278  2 92.17 1 278  
A ARG   279  2 93.21 1 279  
A LEU   280  2 96.57 1 280  
A GLU   281  2 90.00 1 281  
A LEU   282  2 91.58 1 282  
A LEU   283  2 94.72 1 283  
A THR   284  2 93.78 1 284  
A GLY   285  2 96.15 1 285  
A GLU   286  2 93.90 1 286  
A LYS   287  2 90.14 1 287  
A ILE   288  2 95.63 1 288  
A ILE   289  2 92.18 1 289  
A PHE   290  2 95.57 1 290  
A ARG   291  2 84.88 1 291  
A SER   292  2 94.77 1 292  
A PRO   293  2 95.30 1 293  
A ASP   294  2 91.74 1 294  
A LYS   295  2 84.45 1 295  
A LYS   296  2 83.17 1 296  
A GLU   297  2 88.34 1 297  
A ALA   298  2 93.31 1 298  
A VAL   299  2 91.41 1 299  
A HIS   300  2 85.21 1 300  
A LEU   301  2 90.34 1 301  
A CYS   302  2 87.19 1 302  
A ILE   303  2 86.93 1 303  
A TYR   304  2 77.85 1 304  
A GLU   305  2 74.47 1 305  
A ARG   306  2 69.08 1 306  
A ASN   307  2 63.84 1 307  
A GLN   308  2 59.20 1 308  
A SER   309  2 55.20 1 309  
A SER   310  2 50.61 1 310  
A HIS   311  2 46.75 1 311  
A LYS   312  2 37.69 1 312  
A GLY   313  2 47.37 1 313  
A VAL   314  2 42.71 1 314  
A GLY   315  2 49.75 1 315  
A GLY   316  2 51.21 1 316  
A MET   317  2 50.15 1 317  
A ALA   318  2 59.60 1 318  
A ASN   319  2 64.12 1 319  
A THR   320  2 72.20 1 320  
A THR   321  2 78.53 1 321  
A PHE   322  2 83.99 1 322  
A HIS   323  2 80.54 1 323  
A VAL   324  2 88.06 1 324  
A ASN   325  2 81.68 1 325  
A ASN   326  2 89.10 1 326  
A ASN   327  2 91.81 1 327  
A ASN   328  2 93.37 1 328  
A GLY   329  2 96.00 1 329  
A THR   330  2 95.88 1 330  
A ILE   331  2 97.25 1 331  
A PHE   332  2 96.81 1 332  
A PHE   333  2 97.24 1 333  
A ASP   334  2 94.00 1 334  
A LEU   335  2 96.54 1 335  
A TYR   336  2 89.37 1 336  
A SER   337  2 89.14 1 337  
A PHE   338  2 95.18 1 338  
A ILE   339  2 94.00 1 339  
A GLN   340  2 80.83 1 340  
A LYS   341  2 81.60 1 341  
A SER   342  2 87.17 1 342  
A GLU   343  2 85.23 1 343  
A LYS   344  2 74.08 1 344  
A LEU   345  2 81.41 1 345  
A ASP   346  2 72.75 1 346  
A SER   347  2 78.16 1 347  
A TYR   348  2 82.80 1 348  
A LYS   349  2 76.95 1 349  
A LEU   350  2 89.97 1 350  
A ASP   351  2 83.34 1 351  
A SER   352  2 87.20 1 352  
A ILE   353  2 92.34 1 353  
A SER   354  2 92.63 1 354  
A LYS   355  2 87.59 1 355  
A ASN   356  2 86.78 1 356  
A ALA   357  2 94.06 1 357  
A PHE   358  2 94.83 1 358  
A SER   359  2 92.94 1 359  
A CYS   360  2 92.95 1 360  
A MET   361  2 89.95 1 361  
A GLY   362  2 94.06 1 362  
A LYS   363  2 85.61 1 363  
A VAL   364  2 91.76 1 364  
A LEU   365  2 87.92 1 365  
A ASN   366  2 84.41 1 366  
A ARG   367  2 82.53 1 367  
A GLY   368  2 86.96 1 368  
A VAL   369  2 81.56 1 369  
A ARG   370  2 72.86 1 370  
A GLU   371  2 85.56 1 371  
A MET   372  2 89.33 1 372  
A THR   373  2 92.32 1 373  
A PHE   374  2 94.28 1 374  
A ILE   375  2 89.20 1 375  
A GLY   376  2 94.65 1 376  
A ASP   377  2 88.68 1 377  
A ASP   378  2 86.37 1 378  
A THR   379  2 87.33 1 379  
A THR   380  2 85.76 1 380  
A ASP   381  2 86.27 1 381  
A ALA   382  2 86.40 1 382  
A LYS   383  2 77.53 1 383  
A GLY   384  2 89.01 1 384  
A LYS   385  2 85.77 1 385  
A ALA   386  2 93.00 1 386  
A ALA   387  2 92.80 1 387  
A ALA   388  2 93.14 1 388  
A PHE   389  2 94.93 1 389  
A ALA   390  2 95.41 1 390  
A LYS   391  2 85.83 1 391  
A VAL   392  2 95.31 1 392  
A LEU   393  2 94.37 1 393  
A THR   394  2 91.26 1 394  
A THR   395  2 93.21 1 395  
A GLY   396  2 93.91 1 396  
A ASN   397  2 89.29 1 397  
A TYR   398  2 90.85 1 398  
A VAL   399  2 93.69 1 399  
A THR   400  2 91.47 1 400  
A VAL   401  2 91.55 1 401  
A ASP   402  2 83.44 1 402  
A GLU   403  2 75.88 1 403  
A ASP   404  2 78.07 1 404  
A ILE   405  2 87.58 1 405  
A ILE   406  2 87.60 1 406  
A CYS   407  2 92.07 1 407  
A LYS   408  2 86.04 1 408  
A VAL   409  2 93.34 1 409  
A ILE   410  2 88.60 1 410  
A ARG   411  2 79.59 1 411  
A LYS   412  2 90.75 1 412  
A ASP   413  2 88.55 1 413  
A ILE   414  2 92.21 1 414  
A TRP   415  2 87.64 1 415  
A GLU   416  2 80.02 1 416  
A ASN   417  2 84.12 1 417  
A GLY   418  2 94.34 1 418  
A PHE   419  2 95.43 1 419  
A LYS   420  2 88.95 1 420  
A VAL   421  2 94.08 1 421  
A VAL   422  2 93.94 1 422  
A LEU   423  2 93.87 1 423  
A LEU   424  2 88.24 1 424  
A CYS   425  2 88.83 1 425  
A PRO   426  2 88.97 1 426  
A THR   427  2 83.63 1 427  
A LEU   428  2 85.11 1 428  
A PRO   429  2 86.44 1 429  
A ASN   430  2 86.10 1 430  
A ASP   431  2 86.19 1 431  
A THR   432  2 88.71 1 432  
A TYR   433  2 93.26 1 433  
A LYS   434  2 89.87 1 434  
A LEU   435  2 94.45 1 435  
A SER   436  2 92.99 1 436  
A PHE   437  2 89.66 1 437  
A GLY   438  2 81.09 1 438  
A LYS   439  2 66.98 1 439  
A ASP   440  2 75.73 1 440  
A ASP   441  2 72.84 1 441  
A VAL   442  2 80.34 1 442  
A ASP   443  2 81.94 1 443  
A LEU   444  2 86.38 1 444  
A ALA   445  2 86.68 1 445  
A GLN   446  2 85.54 1 446  
A MET   447  2 90.22 1 447  
A TYR   448  2 94.46 1 448  
A LYS   449  2 83.12 1 449  
A ASP   450  2 92.34 1 450  
A TYR   451  2 95.87 1 451  
A ASN   452  2 93.95 1 452  
A LEU   453  2 96.16 1 453  
A ASN   454  2 92.94 1 454  
A ILE   455  2 95.42 1 455  
A ALA   456  2 97.57 1 456  
A LEU   457  2 96.11 1 457  
A ASP   458  2 92.05 1 458  
A MET   459  2 94.23 1 459  
A ALA   460  2 97.05 1 460  
A ARG   461  2 84.00 1 461  
A TYR   462  2 88.87 1 462  
A CYS   463  2 96.35 1 463  
A ILE   464  2 95.32 1 464  
A HIS   465  2 94.11 1 465  
A ASP   466  2 94.24 1 466  
A ALA   467  2 97.55 1 467  
A CYS   468  2 97.09 1 468  
A LEU   469  2 94.27 1 469  
A CYS   470  2 97.64 1 470  
A GLN   471  2 95.63 1 471  
A TYR   472  2 96.23 1 472  
A LEU   473  2 96.94 1 473  
A TRP   474  2 98.15 1 474  
A GLU   475  2 93.67 1 475  
A TYR   476  2 94.42 1 476  
A TYR   477  2 96.36 1 477  
A GLY   478  2 97.64 1 478  
A VAL   479  2 97.78 1 479  
A GLU   480  2 95.28 1 480  
A THR   481  2 94.87 1 481  
A LYS   482  2 96.42 1 482  
A THR   483  2 95.79 1 483  
A ASP   484  2 95.32 1 484  
A ALA   485  2 97.72 1 485  
A GLY   486  2 98.01 1 486  
A ALA   487  2 98.21 1 487  
A SER   488  2 95.55 1 488  
A THR   489  2 94.91 1 489  
A TYR   490  2 96.70 1 490  
A VAL   491  2 96.68 1 491  
A LEU   492  2 96.99 1 492  
A PRO   493  2 97.94 1 493  
A GLN   494  2 96.89 1 494  
A SER   495  2 94.77 1 495  
A MET   496  2 91.21 1 496  
A VAL   497  2 95.25 1 497  
A PHE   498  2 93.65 1 498  
A GLU   499  2 86.14 1 499  
A TYR   500  2 88.65 1 500  
A ARG   501  2 81.23 1 501  
A ALA   502  2 93.96 1 502  
A SER   503  2 92.19 1 503  
A THR   504  2 93.42 1 504  
A VAL   505  2 94.52 1 505  
A ILE   506  2 93.00 1 506  
A LYS   507  2 94.52 1 507  
A GLY   508  2 97.94 1 508  
A PRO   509  2 97.63 1 509  
A LEU   510  2 97.71 1 510  
A LEU   511  2 97.69 1 511  
A LYS   512  2 93.17 1 512  
A LEU   513  2 95.52 1 513  
A LEU   514  2 97.47 1 514  
A LEU   515  2 96.11 1 515  
A GLU   516  2 91.26 1 516  
A THR   517  2 95.33 1 517  
A LYS   518  2 91.49 1 518  
A THR   519  2 95.14 1 519  
A ILE   520  2 95.82 1 520  
A LEU   521  2 95.06 1 521  
A VAL   522  2 92.24 1 522  
A ARG   523  2 86.51 1 523  
A SER   524  2 83.91 1 524  
A GLU   525  2 72.56 1 525  
A THR   526  2 78.45 1 526  
A LYS   527  2 79.02 1 527  
A GLN   528  2 79.78 1 528  
A LYS   529  2 79.08 1 529  
A PHE   530  2 91.14 1 530  
A PRO   531  2 93.60 1 531  
A TYR   532  2 96.28 1 532  
A GLU   533  2 91.54 1 533  
A GLY   534  2 96.71 1 534  
A GLY   535  2 96.68 1 535  
A LYS   536  2 93.10 1 536  
A VAL   537  2 96.48 1 537  
A PHE   538  2 97.31 1 538  
A ALA   539  2 97.05 1 539  
A PRO   540  2 96.66 1 540  
A LYS   541  2 92.93 1 541  
A GLN   542  2 90.19 1 542  
A LYS   543  2 86.39 1 543  
A MET   544  2 90.05 1 544  
A PHE   545  2 95.95 1 545  
A SER   546  2 92.75 1 546  
A ASN   547  2 94.13 1 547  
A ASN   548  2 95.67 1 548  
A VAL   549  2 97.53 1 549  
A LEU   550  2 97.03 1 550  
A ILE   551  2 97.30 1 551  
A PHE   552  2 97.98 1 552  
A ASP   553  2 92.19 1 553  
A TYR   554  2 98.03 1 554  
A ASN   555  2 92.94 1 555  
A SER   556  2 96.43 1 556  
A LEU   557  2 97.12 1 557  
A TYR   558  2 96.62 1 558  
A PRO   559  2 98.20 1 559  
A ASN   560  2 96.68 1 560  
A VAL   561  2 97.69 1 561  
A CYS   562  2 98.12 1 562  
A ILE   563  2 97.63 1 563  
A PHE   564  2 97.63 1 564  
A GLY   565  2 98.14 1 565  
A ASN   566  2 97.12 1 566  
A LEU   567  2 97.52 1 567  
A SER   568  2 97.04 1 568  
A PRO   569  2 96.29 1 569  
A GLU   570  2 95.33 1 570  
A THR   571  2 95.81 1 571  
A LEU   572  2 95.94 1 572  
A VAL   573  2 94.35 1 573  
A GLY   574  2 95.31 1 574  
A VAL   575  2 94.23 1 575  
A VAL   576  2 93.34 1 576  
A VAL   577  2 92.87 1 577  
A SER   578  2 92.48 1 578  
A THR   579  2 90.34 1 579  
A ASN   580  2 88.54 1 580  
A ARG   581  2 76.93 1 581  
A LEU   582  2 88.76 1 582  
A GLU   583  2 83.34 1 583  
A GLU   584  2 86.68 1 584  
A GLU   585  2 82.27 1 585  
A ILE   586  2 88.34 1 586  
A ASN   587  2 88.30 1 587  
A ASN   588  2 86.78 1 588  
A GLN   589  2 82.38 1 589  
A LEU   590  2 88.80 1 590  
A LEU   591  2 88.63 1 591  
A LEU   592  2 85.27 1 592  
A GLN   593  2 84.94 1 593  
A LYS   594  2 86.89 1 594  
A TYR   595  2 93.71 1 595  
A PRO   596  2 95.14 1 596  
A PRO   597  2 94.24 1 597  
A PRO   598  2 94.01 1 598  
A ARG   599  2 92.87 1 599  
A TYR   600  2 95.78 1 600  
A ILE   601  2 90.84 1 601  
A THR   602  2 92.18 1 602  
A VAL   603  2 96.28 1 603  
A HIS   604  2 88.47 1 604  
A CYS   605  2 95.29 1 605  
A GLU   606  2 87.31 1 606  
A PRO   607  2 94.74 1 607  
A ARG   608  2 90.61 1 608  
A LEU   609  2 91.10 1 609  
A PRO   610  2 92.75 1 610  
A ASN   611  2 87.42 1 611  
A LEU   612  2 92.97 1 612  
A ILE   613  2 89.31 1 613  
A SER   614  2 92.80 1 614  
A GLU   615  2 94.64 1 615  
A ILE   616  2 93.55 1 616  
A ALA   617  2 96.67 1 617  
A ILE   618  2 94.77 1 618  
A PHE   619  2 97.43 1 619  
A ASP   620  2 95.60 1 620  
A ARG   621  2 93.26 1 621  
A SER   622  2 95.34 1 622  
A ILE   623  2 92.12 1 623  
A GLU   624  2 95.11 1 624  
A GLY   625  2 97.95 1 625  
A THR   626  2 95.98 1 626  
A ILE   627  2 96.67 1 627  
A PRO   628  2 98.02 1 628  
A ARG   629  2 90.24 1 629  
A LEU   630  2 97.28 1 630  
A LEU   631  2 97.90 1 631  
A ARG   632  2 92.52 1 632  
A THR   633  2 94.47 1 633  
A PHE   634  2 97.59 1 634  
A LEU   635  2 97.37 1 635  
A ALA   636  2 98.29 1 636  
A GLU   637  2 94.61 1 637  
A ARG   638  2 96.68 1 638  
A ALA   639  2 98.21 1 639  
A ARG   640  2 88.83 1 640  
A TYR   641  2 97.41 1 641  
A LYS   642  2 94.16 1 642  
A LYS   643  2 90.69 1 643  
A MET   644  2 93.21 1 644  
A LEU   645  2 95.98 1 645  
A LYS   646  2 86.74 1 646  
A GLN   647  2 92.54 1 647  
A ALA   648  2 94.92 1 648  
A THR   649  2 88.63 1 649  
A SER   650  2 90.08 1 650  
A SER   651  2 88.67 1 651  
A THR   652  2 91.15 1 652  
A GLU   653  2 88.19 1 653  
A LYS   654  2 89.03 1 654  
A ALA   655  2 95.57 1 655  
A ILE   656  2 95.99 1 656  
A TYR   657  2 96.95 1 657  
A ASP   658  2 95.38 1 658  
A SER   659  2 96.14 1 659  
A MET   660  2 96.08 1 660  
A GLN   661  2 95.23 1 661  
A TYR   662  2 94.16 1 662  
A THR   663  2 95.16 1 663  
A TYR   664  2 96.42 1 664  
A LYS   665  2 94.20 1 665  
A ILE   666  2 95.20 1 666  
A VAL   667  2 96.85 1 667  
A ALA   668  2 98.13 1 668  
A ASN   669  2 96.19 1 669  
A SER   670  2 96.45 1 670  
A VAL   671  2 97.20 1 671  
A TYR   672  2 96.42 1 672  
A GLY   673  2 96.86 1 673  
A LEU   674  2 95.66 1 674  
A MET   675  2 94.57 1 675  
A GLY   676  2 95.40 1 676  
A PHE   677  2 91.88 1 677  
A ARG   678  2 83.11 1 678  
A ASN   679  2 87.79 1 679  
A SER   680  2 92.44 1 680  
A ALA   681  2 93.29 1 681  
A LEU   682  2 93.57 1 682  
A TYR   683  2 94.16 1 683  
A SER   684  2 95.67 1 684  
A TYR   685  2 95.76 1 685  
A ALA   686  2 96.85 1 686  
A SER   687  2 97.10 1 687  
A ALA   688  2 97.65 1 688  
A LYS   689  2 93.76 1 689  
A SER   690  2 97.50 1 690  
A CYS   691  2 97.91 1 691  
A THR   692  2 95.63 1 692  
A SER   693  2 96.77 1 693  
A ILE   694  2 97.80 1 694  
A GLY   695  2 98.22 1 695  
A ARG   696  2 94.51 1 696  
A ARG   697  2 88.06 1 697  
A MET   698  2 97.05 1 698  
A ILE   699  2 94.71 1 699  
A LEU   700  2 95.78 1 700  
A TYR   701  2 97.48 1 701  
A LEU   702  2 97.61 1 702  
A GLU   703  2 94.55 1 703  
A SER   704  2 96.19 1 704  
A VAL   705  2 95.06 1 705  
A LEU   706  2 96.71 1 706  
A ASN   707  2 95.83 1 707  
A GLY   708  2 96.60 1 708  
A ALA   709  2 97.31 1 709  
A GLU   710  2 89.38 1 710  
A LEU   711  2 95.74 1 711  
A SER   712  2 93.10 1 712  
A ASN   713  2 89.06 1 713  
A GLY   714  2 95.33 1 714  
A MET   715  2 92.03 1 715  
A LEU   716  2 95.68 1 716  
A ARG   717  2 83.38 1 717  
A PHE   718  2 96.85 1 718  
A ALA   719  2 96.76 1 719  
A ASN   720  2 91.54 1 720  
A PRO   721  2 95.77 1 721  
A LEU   722  2 95.62 1 722  
A SER   723  2 93.59 1 723  
A ASN   724  2 94.64 1 724  
A PRO   725  2 95.40 1 725  
A PHE   726  2 95.15 1 726  
A TYR   727  2 92.51 1 727  
A MET   728  2 82.84 1 728  
A ASP   729  2 85.76 1 729  
A ASP   730  2 84.08 1 730  
A ARG   731  2 87.41 1 731  
A ASP   732  2 91.32 1 732  
A ILE   733  2 91.10 1 733  
A ASN   734  2 92.38 1 734  
A PRO   735  2 96.21 1 735  
A ILE   736  2 94.42 1 736  
A VAL   737  2 93.84 1 737  
A LYS   738  2 86.59 1 738  
A THR   739  2 94.93 1 739  
A SER   740  2 93.65 1 740  
A LEU   741  2 95.54 1 741  
A PRO   742  2 95.77 1 742  
A ILE   743  2 89.00 1 743  
A ASP   744  2 90.26 1 744  
A TYR   745  2 94.86 1 745  
A ARG   746  2 80.91 1 746  
A PHE   747  2 95.79 1 747  
A ARG   748  2 83.00 1 748  
A PHE   749  2 97.14 1 749  
A ARG   750  2 92.70 1 750  
A SER   751  2 95.21 1 751  
A VAL   752  2 96.04 1 752  
A TYR   753  2 97.68 1 753  
A GLY   754  2 97.93 1 754  
A ASP   755  2 96.27 1 755  
A THR   756  2 94.64 1 756  
A ASP   757  2 92.77 1 757  
A SER   758  2 96.50 1 758  
A VAL   759  2 96.16 1 759  
A PHE   760  2 97.85 1 760  
A THR   761  2 96.64 1 761  
A GLU   762  2 95.87 1 762  
A ILE   763  2 95.94 1 763  
A ASP   764  2 92.49 1 764  
A SER   765  2 95.32 1 765  
A GLN   766  2 89.45 1 766  
A ASP   767  2 93.72 1 767  
A VAL   768  2 95.74 1 768  
A ASP   769  2 95.34 1 769  
A LYS   770  2 91.74 1 770  
A SER   771  2 97.36 1 771  
A ILE   772  2 96.84 1 772  
A GLU   773  2 94.67 1 773  
A ILE   774  2 96.67 1 774  
A ALA   775  2 98.06 1 775  
A LYS   776  2 93.66 1 776  
A GLU   777  2 95.80 1 777  
A LEU   778  2 94.62 1 778  
A GLU   779  2 96.40 1 779  
A ARG   780  2 92.07 1 780  
A LEU   781  2 95.65 1 781  
A ILE   782  2 97.44 1 782  
A ASN   783  2 96.60 1 783  
A ASN   784  2 92.90 1 784  
A ARG   785  2 88.57 1 785  
A VAL   786  2 96.67 1 786  
A LEU   787  2 96.69 1 787  
A PHE   788  2 96.75 1 788  
A ASN   789  2 92.70 1 789  
A ASN   790  2 95.15 1 790  
A PHE   791  2 97.76 1 791  
A LYS   792  2 90.92 1 792  
A ILE   793  2 95.26 1 793  
A GLU   794  2 92.02 1 794  
A PHE   795  2 97.67 1 795  
A GLU   796  2 91.81 1 796  
A ALA   797  2 98.07 1 797  
A VAL   798  2 96.94 1 798  
A TYR   799  2 97.88 1 799  
A LYS   800  2 91.90 1 800  
A ASN   801  2 93.08 1 801  
A LEU   802  2 96.70 1 802  
A ILE   803  2 95.38 1 803  
A MET   804  2 93.89 1 804  
A GLN   805  2 92.37 1 805  
A SER   806  2 94.17 1 806  
A LYS   807  2 94.97 1 807  
A LYS   808  2 95.54 1 808  
A LYS   809  2 91.54 1 809  
A TYR   810  2 97.45 1 810  
A THR   811  2 95.31 1 811  
A THR   812  2 95.82 1 812  
A MET   813  2 92.83 1 813  
A LYS   814  2 95.52 1 814  
A TYR   815  2 97.06 1 815  
A SER   816  2 94.18 1 816  
A ALA   817  2 95.49 1 817  
A SER   818  2 92.18 1 818  
A SER   819  2 93.45 1 819  
A ASN   820  2 91.20 1 820  
A SER   821  2 93.45 1 821  
A LYS   822  2 85.14 1 822  
A SER   823  2 91.14 1 823  
A VAL   824  2 91.24 1 824  
A PRO   825  2 95.61 1 825  
A GLU   826  2 91.58 1 826  
A ARG   827  2 93.47 1 827  
A ILE   828  2 92.89 1 828  
A ASN   829  2 94.01 1 829  
A LYS   830  2 93.76 1 830  
A GLY   831  2 95.62 1 831  
A THR   832  2 93.31 1 832  
A SER   833  2 93.38 1 833  
A GLU   834  2 93.14 1 834  
A THR   835  2 90.47 1 835  
A ARG   836  2 87.33 1 836  
A ARG   837  2 82.29 1 837  
A ASP   838  2 89.60 1 838  
A VAL   839  2 92.52 1 839  
A SER   840  2 94.56 1 840  
A LYS   841  2 85.89 1 841  
A PHE   842  2 95.86 1 842  
A HIS   843  2 94.78 1 843  
A LYS   844  2 94.04 1 844  
A ASN   845  2 92.77 1 845  
A MET   846  2 93.77 1 846  
A ILE   847  2 94.39 1 847  
A LYS   848  2 92.37 1 848  
A THR   849  2 92.68 1 849  
A TYR   850  2 94.39 1 850  
A LYS   851  2 94.40 1 851  
A THR   852  2 92.22 1 852  
A ARG   853  2 85.20 1 853  
A LEU   854  2 91.77 1 854  
A SER   855  2 92.52 1 855  
A GLU   856  2 86.20 1 856  
A MET   857  2 84.11 1 857  
A LEU   858  2 88.67 1 858  
A SER   859  2 88.56 1 859  
A GLU   860  2 82.49 1 860  
A GLY   861  2 84.19 1 861  
A ARG   862  2 71.37 1 862  
A MET   863  2 71.25 1 863  
A ASN   864  2 69.15 1 864  
A SER   865  2 78.27 1 865  
A ASN   866  2 81.17 1 866  
A GLN   867  2 80.95 1 867  
A VAL   868  2 87.35 1 868  
A CYS   869  2 88.84 1 869  
A ILE   870  2 88.85 1 870  
A ASP   871  2 87.39 1 871  
A ILE   872  2 90.82 1 872  
A LEU   873  2 92.78 1 873  
A ARG   874  2 79.12 1 874  
A SER   875  2 92.67 1 875  
A LEU   876  2 94.27 1 876  
A GLU   877  2 91.77 1 877  
A THR   878  2 91.74 1 878  
A ASP   879  2 92.71 1 879  
A LEU   880  2 94.21 1 880  
A ARG   881  2 82.86 1 881  
A SER   882  2 92.19 1 882  
A GLU   883  2 88.82 1 883  
A PHE   884  2 91.95 1 884  
A ASP   885  2 88.37 1 885  
A SER   886  2 89.71 1 886  
A ARG   887  2 83.93 1 887  
A SER   888  2 88.65 1 888  
A SER   889  2 91.36 1 889  
A PRO   890  2 91.58 1 890  
A LEU   891  2 91.27 1 891  
A GLU   892  2 81.28 1 892  
A LEU   893  2 91.58 1 893  
A PHE   894  2 95.25 1 894  
A MET   895  2 90.82 1 895  
A LEU   896  2 93.41 1 896  
A SER   897  2 90.21 1 897  
A ARG   898  2 86.81 1 898  
A MET   899  2 81.88 1 899  
A HIS   900  2 84.69 1 900  
A HIS   901  2 81.62 1 901  
A SER   902  2 79.43 1 902  
A ASN   903  2 77.01 1 903  
A TYR   904  2 83.36 1 904  
A LYS   905  2 76.55 1 905  
A SER   906  2 82.27 1 906  
A ALA   907  2 83.19 1 907  
A ASP   908  2 79.54 1 908  
A ASN   909  2 83.19 1 909  
A PRO   910  2 86.64 1 910  
A ASN   911  2 86.23 1 911  
A MET   912  2 83.50 1 912  
A TYR   913  2 84.70 1 913  
A LEU   914  2 88.16 1 914  
A VAL   915  2 89.71 1 915  
A THR   916  2 86.22 1 916  
A GLU   917  2 83.78 1 917  
A TYR   918  2 91.29 1 918  
A ASN   919  2 87.16 1 919  
A LYS   920  2 80.96 1 920  
A ASN   921  2 83.76 1 921  
A ASN   922  2 81.91 1 922  
A PRO   923  2 78.47 1 923  
A GLU   924  2 69.72 1 924  
A THR   925  2 80.41 1 925  
A ILE   926  2 83.65 1 926  
A GLU   927  2 72.89 1 927  
A LEU   928  2 74.26 1 928  
A GLY   929  2 78.71 1 929  
A GLU   930  2 75.95 1 930  
A ARG   931  2 80.03 1 931  
A TYR   932  2 90.67 1 932  
A TYR   933  2 87.72 1 933  
A PHE   934  2 94.84 1 934  
A ALA   935  2 95.94 1 935  
A TYR   936  2 93.90 1 936  
A ILE   937  2 92.65 1 937  
A CYS   938  2 93.81 1 938  
A PRO   939  2 93.60 1 939  
A ALA   940  2 92.04 1 940  
A ASN   941  2 85.18 1 941  
A VAL   942  2 88.58 1 942  
A PRO   943  2 91.54 1 943  
A TRP   944  2 85.47 1 944  
A THR   945  2 86.34 1 945  
A LYS   946  2 81.30 1 946  
A LYS   947  2 73.28 1 947  
A LEU   948  2 82.55 1 948  
A VAL   949  2 82.96 1 949  
A ASN   950  2 83.31 1 950  
A ILE   951  2 84.19 1 951  
A LYS   952  2 83.03 1 952  
A THR   953  2 86.72 1 953  
A TYR   954  2 91.50 1 954  
A GLU   955  2 90.64 1 955  
A THR   956  2 90.52 1 956  
A ILE   957  2 91.99 1 957  
A ILE   958  2 89.85 1 958  
A ASP   959  2 82.90 1 959  
A ARG   960  2 66.59 1 960  
A SER   961  2 79.20 1 961  
A PHE   962  2 89.06 1 962  
A LYS   963  2 76.32 1 963  
A LEU   964  2 88.57 1 964  
A GLY   965  2 90.76 1 965  
A SER   966  2 89.50 1 966  
A ASP   967  2 87.29 1 967  
A GLN   968  2 90.95 1 968  
A ARG   969  2 91.03 1 969  
A ILE   970  2 91.93 1 970  
A PHE   971  2 92.70 1 971  
A TYR   972  2 94.26 1 972  
A GLU   973  2 92.92 1 973  
A VAL   974  2 93.38 1 974  
A TYR   975  2 95.68 1 975  
A PHE   976  2 95.58 1 976  
A LYS   977  2 90.43 1 977  
A ARG   978  2 88.84 1 978  
A LEU   979  2 95.41 1 979  
A THR   980  2 93.32 1 980  
A SER   981  2 92.47 1 981  
A GLU   982  2 94.07 1 982  
A ILE   983  2 93.66 1 983  
A VAL   984  2 91.45 1 984  
A ASN   985  2 90.38 1 985  
A LEU   986  2 91.39 1 986  
A LEU   987  2 89.78 1 987  
A ASP   988  2 80.29 1 988  
A ASN   989  2 84.20 1 989  
A LYS   990  2 81.20 1 990  
A VAL   991  2 89.16 1 991  
A LEU   992  2 86.73 1 992  
A CYS   993  2 93.19 1 993  
A ILE   994  2 91.67 1 994  
A SER   995  2 91.18 1 995  
A PHE   996  2 92.46 1 996  
A PHE   997  2 92.88 1 997  
A GLU   998  2 86.03 1 998  
A ARG   999  2 83.94 1 999  
A MET   1000 2 87.75 1 1000 
A PHE   1001 2 90.61 1 1001 
A GLY   1002 2 89.02 1 1002 
A SER   1003 2 87.83 1 1003 
A LYS   1004 2 81.39 1 1004 
A PRO   1005 2 91.05 1 1005 
A THR   1006 2 84.36 1 1006 
A PHE   1007 2 86.90 1 1007 
A TYR   1008 2 76.94 1 1008 
A GLU   1009 2 64.17 1 1009 
A ALA   1010 2 56.69 1 1010 
B LIG_B .    2 92.30 1 1011 
C DA    1    2 62.51 1 1012 
C DG    2    2 67.13 1 1013 
C DC    3    2 66.85 1 1014 
C DT    4    2 70.51 1 1015 
C DA    5    2 70.49 1 1016 
C DT    6    2 72.78 1 1017 
C DG    7    2 71.97 1 1018 
C DA    8    2 72.32 1 1019 
C DC    9    2 71.49 1 1020 
C DC    10   2 71.34 1 1021 
C DA    11   2 72.96 1 1022 
C DT    12   2 72.59 1 1023 
C DG    13   2 76.21 1 1024 
C DA    14   2 78.20 1 1025 
C DT    15   2 81.00 1 1026 
C DT    16   2 83.84 1 1027 
C DA    17   2 86.14 1 1028 
C DC    18   2 87.18 1 1029 
C DG    19   2 88.25 1 1030 
C DA    20   2 87.83 1 1031 
C DA    21   2 88.23 1 1032 
C DT    22   2 88.33 1 1033 
C DT    23   2 89.37 1 1034 
C DG    24   2 91.09 1 1035 
C DC    25   2 87.38 1 1036 
D DC    1    2 35.25 1 1037 
D DT    2    2 35.56 1 1038 
D DG    3    2 38.00 1 1039 
D DC    4    2 39.41 1 1040 
D DA    5    2 41.67 1 1041 
D DC    6    2 45.45 1 1042 
D DG    7    2 50.08 1 1043 
D DA    8    2 52.88 1 1044 
D DA    9    2 56.94 1 1045 
D DT    10   2 61.81 1 1046 
D DT    11   2 67.82 1 1047 
D DA    12   2 77.43 1 1048 
D DA    13   2 87.84 1 1049 
D DG    14   2 90.48 1 1050 
D DC    15   2 90.38 1 1051 
D DA    16   2 89.61 1 1052 
D DA    17   2 89.99 1 1053 
D DT    18   2 89.72 1 1054 
D DT    19   2 89.03 1 1055 
D DC    20   2 88.52 1 1056 
D DG    21   2 88.62 1 1057 
D DT    22   2 87.12 1 1058 
D DA    23   2 84.93 1 1059 
D DA    24   2 82.39 1 1060 
D DT    25   2 79.81 1 1061 
D DC    26   2 77.58 1 1062 
D DA    27   2 75.80 1 1063 
D DT    28   2 72.88 1 1064 
D DG    29   2 72.57 1 1065 
D DG    30   2 70.97 1 1066 
D DT    31   2 69.64 1 1067 
D DC    32   2 69.35 1 1068 
D DA    33   2 70.43 1 1069 
D DT    34   2 71.18 1 1070 
D DA    35   2 69.99 1 1071 
D DG    36   2 71.33 1 1072 
D DC    37   2 69.33 1 1073 
D DT    38   2 68.62 1 1074 
#
_ma_software_group.group_id    1
_ma_software_group.ordinal_id  1
_ma_software_group.software_id 1
#
loop_
_ma_target_entity.data_id
_ma_target_entity.entity_id
_ma_target_entity.origin
1 1 . 
1 2 . 
1 3 . 
1 4 . 
#
loop_
_ma_target_entity_instance.asym_id
_ma_target_entity_instance.details
_ma_target_entity_instance.entity_id
A . 1 
B . 2 
C . 3 
D . 4 
#
loop_
_pdbx_data_usage.details
_pdbx_data_usage.id
_pdbx_data_usage.type
_pdbx_data_usage.url
;Non-commercial use only, by using this file you agree to the terms of use found
at https://github.com/google-deepmind/alphafold3/blob/main/OUTPUT_TERMS_OF_USE.md.
To request access to the AlphaFold 3 model parameters, follow the process set
out at https://github.com/google-deepmind/alphafold3. You may only use these if
received directly from Google. Use is subject to terms of use available at
https://github.com/google-deepmind/alphafold3/blob/main/WEIGHTS_TERMS_OF_USE.md.
;
1 license    https://github.com/google-deepmind/alphafold3/blob/main/OUTPUT_TERMS_OF_USE.md 
;AlphaFold 3 and its output are not intended for, have not been validated for,
and are not approved for clinical use. They are provided "as-is" without any
warranty of any kind, whether expressed or implied. No warranty is given that
use shall not infringe the rights of any third party.
;
2 disclaimer ?                                                                              
#
_pdbx_nonpoly_scheme.asym_id       B
_pdbx_nonpoly_scheme.auth_seq_num  1
_pdbx_nonpoly_scheme.entity_id     2
_pdbx_nonpoly_scheme.mon_id        LIG_B
_pdbx_nonpoly_scheme.pdb_ins_code  .
_pdbx_nonpoly_scheme.pdb_seq_num   1
_pdbx_nonpoly_scheme.pdb_strand_id B
#
loop_
_pdbx_poly_seq_scheme.asym_id
_pdbx_poly_seq_scheme.auth_seq_num
_pdbx_poly_seq_scheme.entity_id
_pdbx_poly_seq_scheme.hetero
_pdbx_poly_seq_scheme.mon_id
_pdbx_poly_seq_scheme.pdb_ins_code
_pdbx_poly_seq_scheme.pdb_seq_num
_pdbx_poly_seq_scheme.pdb_strand_id
_pdbx_poly_seq_scheme.seq_id
A 1    1 n GLY . 1    A 1    
A 2    1 n ALA . 2    A 2    
A 3    1 n MET . 3    A 3    
A 4    1 n ASP . 4    A 4    
A 5    1 n PRO . 5    A 5    
A 6    1 n ASP . 6    A 6    
A 7    1 n VAL . 7    A 7    
A 8    1 n ARG . 8    A 8    
A 9    1 n CYS . 9    A 9    
A 10   1 n ILE . 10   A 10   
A 11   1 n ASN . 11   A 11   
A 12   1 n TRP . 12   A 12   
A 13   1 n PHE . 13   A 13   
A 14   1 n GLU . 14   A 14   
A 15   1 n SER . 15   A 15   
A 16   1 n HIS . 16   A 16   
A 17   1 n GLY . 17   A 17   
A 18   1 n GLU . 18   A 18   
A 19   1 n ASN . 19   A 19   
A 20   1 n ARG . 20   A 20   
A 21   1 n PHE . 21   A 21   
A 22   1 n LEU . 22   A 22   
A 23   1 n TYR . 23   A 23   
A 24   1 n LEU . 24   A 24   
A 25   1 n LYS . 25   A 25   
A 26   1 n SER . 26   A 26   
A 27   1 n ARG . 27   A 27   
A 28   1 n CYS . 28   A 28   
A 29   1 n ARG . 29   A 29   
A 30   1 n ASN . 30   A 30   
A 31   1 n GLY . 31   A 31   
A 32   1 n GLU . 32   A 32   
A 33   1 n THR . 33   A 33   
A 34   1 n VAL . 34   A 34   
A 35   1 n PHE . 35   A 35   
A 36   1 n ILE . 36   A 36   
A 37   1 n ARG . 37   A 37   
A 38   1 n PHE . 38   A 38   
A 39   1 n PRO . 39   A 39   
A 40   1 n HIS . 40   A 40   
A 41   1 n TYR . 41   A 41   
A 42   1 n PHE . 42   A 42   
A 43   1 n TYR . 43   A 43   
A 44   1 n TYR . 44   A 44   
A 45   1 n VAL . 45   A 45   
A 46   1 n VAL . 46   A 46   
A 47   1 n THR . 47   A 47   
A 48   1 n ASP . 48   A 48   
A 49   1 n GLU . 49   A 49   
A 50   1 n ILE . 50   A 50   
A 51   1 n TYR . 51   A 51   
A 52   1 n GLN . 52   A 52   
A 53   1 n SER . 53   A 53   
A 54   1 n LEU . 54   A 54   
A 55   1 n SER . 55   A 55   
A 56   1 n PRO . 56   A 56   
A 57   1 n PRO . 57   A 57   
A 58   1 n PRO . 58   A 58   
A 59   1 n PHE . 59   A 59   
A 60   1 n ASN . 60   A 60   
A 61   1 n ALA . 61   A 61   
A 62   1 n ARG . 62   A 62   
A 63   1 n PRO . 63   A 63   
A 64   1 n LEU . 64   A 64   
A 65   1 n GLY . 65   A 65   
A 66   1 n LYS . 66   A 66   
A 67   1 n MET . 67   A 67   
A 68   1 n ARG . 68   A 68   
A 69   1 n THR . 69   A 69   
A 70   1 n ILE . 70   A 70   
A 71   1 n ASP . 71   A 71   
A 72   1 n ILE . 72   A 72   
A 73   1 n ASP . 73   A 73   
A 74   1 n GLU . 74   A 74   
A 75   1 n THR . 75   A 75   
A 76   1 n ILE . 76   A 76   
A 77   1 n SER . 77   A 77   
A 78   1 n TYR . 78   A 78   
A 79   1 n ASN . 79   A 79   
A 80   1 n LEU . 80   A 80   
A 81   1 n ASP . 81   A 81   
A 82   1 n ILE . 82   A 82   
A 83   1 n LYS . 83   A 83   
A 84   1 n ASP . 84   A 84   
A 85   1 n ARG . 85   A 85   
A 86   1 n LYS . 86   A 86   
A 87   1 n CYS . 87   A 87   
A 88   1 n SER . 88   A 88   
A 89   1 n VAL . 89   A 89   
A 90   1 n ALA . 90   A 90   
A 91   1 n ASP . 91   A 91   
A 92   1 n MET . 92   A 92   
A 93   1 n TRP . 93   A 93   
A 94   1 n LEU . 94   A 94   
A 95   1 n ILE . 95   A 95   
A 96   1 n GLU . 96   A 96   
A 97   1 n GLU . 97   A 97   
A 98   1 n PRO . 98   A 98   
A 99   1 n LYS . 99   A 99   
A 100  1 n LYS . 100  A 100  
A 101  1 n ARG . 101  A 101  
A 102  1 n SER . 102  A 102  
A 103  1 n ILE . 103  A 103  
A 104  1 n GLN . 104  A 104  
A 105  1 n ASN . 105  A 105  
A 106  1 n ALA . 106  A 106  
A 107  1 n THR . 107  A 107  
A 108  1 n MET . 108  A 108  
A 109  1 n ASP . 109  A 109  
A 110  1 n GLU . 110  A 110  
A 111  1 n PHE . 111  A 111  
A 112  1 n LEU . 112  A 112  
A 113  1 n ASN . 113  A 113  
A 114  1 n ILE . 114  A 114  
A 115  1 n SER . 115  A 115  
A 116  1 n TRP . 116  A 116  
A 117  1 n PHE . 117  A 117  
A 118  1 n TYR . 118  A 118  
A 119  1 n ILE . 119  A 119  
A 120  1 n SER . 120  A 120  
A 121  1 n ASN . 121  A 121  
A 122  1 n GLY . 122  A 122  
A 123  1 n ILE . 123  A 123  
A 124  1 n SER . 124  A 124  
A 125  1 n PRO . 125  A 125  
A 126  1 n ASP . 126  A 126  
A 127  1 n GLY . 127  A 127  
A 128  1 n CYS . 128  A 128  
A 129  1 n TYR . 129  A 129  
A 130  1 n SER . 130  A 130  
A 131  1 n LEU . 131  A 131  
A 132  1 n ASP . 132  A 132  
A 133  1 n GLU . 133  A 133  
A 134  1 n GLN . 134  A 134  
A 135  1 n TYR . 135  A 135  
A 136  1 n LEU . 136  A 136  
A 137  1 n THR . 137  A 137  
A 138  1 n LYS . 138  A 138  
A 139  1 n ILE . 139  A 139  
A 140  1 n ASN . 140  A 140  
A 141  1 n ASN . 141  A 141  
A 142  1 n GLY . 142  A 142  
A 143  1 n CYS . 143  A 143  
A 144  1 n TYR . 144  A 144  
A 145  1 n HIS . 145  A 145  
A 146  1 n CYS . 146  A 146  
A 147  1 n ASP . 147  A 147  
A 148  1 n ASP . 148  A 148  
A 149  1 n PRO . 149  A 149  
A 150  1 n ARG . 150  A 150  
A 151  1 n ASN . 151  A 151  
A 152  1 n CYS . 152  A 152  
A 153  1 n PHE . 153  A 153  
A 154  1 n ALA . 154  A 154  
A 155  1 n LYS . 155  A 155  
A 156  1 n LYS . 156  A 156  
A 157  1 n ILE . 157  A 157  
A 158  1 n PRO . 158  A 158  
A 159  1 n ARG . 159  A 159  
A 160  1 n PHE . 160  A 160  
A 161  1 n ASP . 161  A 161  
A 162  1 n ILE . 162  A 162  
A 163  1 n PRO . 163  A 163  
A 164  1 n ARG . 164  A 164  
A 165  1 n SER . 165  A 165  
A 166  1 n TYR . 166  A 166  
A 167  1 n LEU . 167  A 167  
A 168  1 n PHE . 168  A 168  
A 169  1 n LEU . 169  A 169  
A 170  1 n ASP . 170  A 170  
A 171  1 n ILE . 171  A 171  
A 172  1 n GLU . 172  A 172  
A 173  1 n CYS . 173  A 173  
A 174  1 n HIS . 174  A 174  
A 175  1 n PHE . 175  A 175  
A 176  1 n ASP . 176  A 176  
A 177  1 n LYS . 177  A 177  
A 178  1 n LYS . 178  A 178  
A 179  1 n PHE . 179  A 179  
A 180  1 n PRO . 180  A 180  
A 181  1 n SER . 181  A 181  
A 182  1 n VAL . 182  A 182  
A 183  1 n PHE . 183  A 183  
A 184  1 n ILE . 184  A 184  
A 185  1 n ASN . 185  A 185  
A 186  1 n PRO . 186  A 186  
A 187  1 n ILE . 187  A 187  
A 188  1 n SER . 188  A 188  
A 189  1 n HIS . 189  A 189  
A 190  1 n THR . 190  A 190  
A 191  1 n SER . 191  A 191  
A 192  1 n TYR . 192  A 192  
A 193  1 n CYS . 193  A 193  
A 194  1 n TYR . 194  A 194  
A 195  1 n ILE . 195  A 195  
A 196  1 n ASP . 196  A 196  
A 197  1 n LEU . 197  A 197  
A 198  1 n SER . 198  A 198  
A 199  1 n GLY . 199  A 199  
A 200  1 n LYS . 200  A 200  
A 201  1 n ARG . 201  A 201  
A 202  1 n LEU . 202  A 202  
A 203  1 n LEU . 203  A 203  
A 204  1 n PHE . 204  A 204  
A 205  1 n THR . 205  A 205  
A 206  1 n LEU . 206  A 206  
A 207  1 n ILE . 207  A 207  
A 208  1 n ASN . 208  A 208  
A 209  1 n GLU . 209  A 209  
A 210  1 n GLU . 210  A 210  
A 211  1 n MET . 211  A 211  
A 212  1 n LEU . 212  A 212  
A 213  1 n THR . 213  A 213  
A 214  1 n GLU . 214  A 214  
A 215  1 n GLN . 215  A 215  
A 216  1 n GLU . 216  A 216  
A 217  1 n ILE . 217  A 217  
A 218  1 n GLN . 218  A 218  
A 219  1 n GLU . 219  A 219  
A 220  1 n ALA . 220  A 220  
A 221  1 n VAL . 221  A 221  
A 222  1 n ASP . 222  A 222  
A 223  1 n ARG . 223  A 223  
A 224  1 n GLY . 224  A 224  
A 225  1 n CYS . 225  A 225  
A 226  1 n LEU . 226  A 226  
A 227  1 n ARG . 227  A 227  
A 228  1 n ILE . 228  A 228  
A 229  1 n GLN . 229  A 229  
A 230  1 n SER . 230  A 230  
A 231  1 n LEU . 231  A 231  
A 232  1 n MET . 232  A 232  
A 233  1 n GLU . 233  A 233  
A 234  1 n MET . 234  A 234  
A 235  1 n ASP . 235  A 235  
A 236  1 n TYR . 236  A 236  
A 237  1 n GLU . 237  A 237  
A 238  1 n ARG . 238  A 238  
A 239  1 n GLU . 239  A 239  
A 240  1 n LEU . 240  A 240  
A 241  1 n VAL . 241  A 241  
A 242  1 n LEU . 242  A 242  
A 243  1 n CYS . 243  A 243  
A 244  1 n SER . 244  A 244  
A 245  1 n GLU . 245  A 245  
A 246  1 n ILE . 246  A 246  
A 247  1 n VAL . 247  A 247  
A 248  1 n LEU . 248  A 248  
A 249  1 n LEU . 249  A 249  
A 250  1 n ARG . 250  A 250  
A 251  1 n ILE . 251  A 251  
A 252  1 n ALA . 252  A 252  
A 253  1 n LYS . 253  A 253  
A 254  1 n GLN . 254  A 254  
A 255  1 n LEU . 255  A 255  
A 256  1 n LEU . 256  A 256  
A 257  1 n GLU . 257  A 257  
A 258  1 n LEU . 258  A 258  
A 259  1 n THR . 259  A 259  
A 260  1 n PHE . 260  A 260  
A 261  1 n ASP . 261  A 261  
A 262  1 n TYR . 262  A 262  
A 263  1 n VAL . 263  A 263  
A 264  1 n VAL . 264  A 264  
A 265  1 n THR . 265  A 265  
A 266  1 n PHE . 266  A 266  
A 267  1 n ASN . 267  A 267  
A 268  1 n GLY . 268  A 268  
A 269  1 n HIS . 269  A 269  
A 270  1 n ASN . 270  A 270  
A 271  1 n PHE . 271  A 271  
A 272  1 n ASP . 272  A 272  
A 273  1 n LEU . 273  A 273  
A 274  1 n ARG . 274  A 274  
A 275  1 n TYR . 275  A 275  
A 276  1 n ILE . 276  A 276  
A 277  1 n THR . 277  A 277  
A 278  1 n ASN . 278  A 278  
A 279  1 n ARG . 279  A 279  
A 280  1 n LEU . 280  A 280  
A 281  1 n GLU . 281  A 281  
A 282  1 n LEU . 282  A 282  
A 283  1 n LEU . 283  A 283  
A 284  1 n THR . 284  A 284  
A 285  1 n GLY . 285  A 285  
A 286  1 n GLU . 286  A 286  
A 287  1 n LYS . 287  A 287  
A 288  1 n ILE . 288  A 288  
A 289  1 n ILE . 289  A 289  
A 290  1 n PHE . 290  A 290  
A 291  1 n ARG . 291  A 291  
A 292  1 n SER . 292  A 292  
A 293  1 n PRO . 293  A 293  
A 294  1 n ASP . 294  A 294  
A 295  1 n LYS . 295  A 295  
A 296  1 n LYS . 296  A 296  
A 297  1 n GLU . 297  A 297  
A 298  1 n ALA . 298  A 298  
A 299  1 n VAL . 299  A 299  
A 300  1 n HIS . 300  A 300  
A 301  1 n LEU . 301  A 301  
A 302  1 n CYS . 302  A 302  
A 303  1 n ILE . 303  A 303  
A 304  1 n TYR . 304  A 304  
A 305  1 n GLU . 305  A 305  
A 306  1 n ARG . 306  A 306  
A 307  1 n ASN . 307  A 307  
A 308  1 n GLN . 308  A 308  
A 309  1 n SER . 309  A 309  
A 310  1 n SER . 310  A 310  
A 311  1 n HIS . 311  A 311  
A 312  1 n LYS . 312  A 312  
A 313  1 n GLY . 313  A 313  
A 314  1 n VAL . 314  A 314  
A 315  1 n GLY . 315  A 315  
A 316  1 n GLY . 316  A 316  
A 317  1 n MET . 317  A 317  
A 318  1 n ALA . 318  A 318  
A 319  1 n ASN . 319  A 319  
A 320  1 n THR . 320  A 320  
A 321  1 n THR . 321  A 321  
A 322  1 n PHE . 322  A 322  
A 323  1 n HIS . 323  A 323  
A 324  1 n VAL . 324  A 324  
A 325  1 n ASN . 325  A 325  
A 326  1 n ASN . 326  A 326  
A 327  1 n ASN . 327  A 327  
A 328  1 n ASN . 328  A 328  
A 329  1 n GLY . 329  A 329  
A 330  1 n THR . 330  A 330  
A 331  1 n ILE . 331  A 331  
A 332  1 n PHE . 332  A 332  
A 333  1 n PHE . 333  A 333  
A 334  1 n ASP . 334  A 334  
A 335  1 n LEU . 335  A 335  
A 336  1 n TYR . 336  A 336  
A 337  1 n SER . 337  A 337  
A 338  1 n PHE . 338  A 338  
A 339  1 n ILE . 339  A 339  
A 340  1 n GLN . 340  A 340  
A 341  1 n LYS . 341  A 341  
A 342  1 n SER . 342  A 342  
A 343  1 n GLU . 343  A 343  
A 344  1 n LYS . 344  A 344  
A 345  1 n LEU . 345  A 345  
A 346  1 n ASP . 346  A 346  
A 347  1 n SER . 347  A 347  
A 348  1 n TYR . 348  A 348  
A 349  1 n LYS . 349  A 349  
A 350  1 n LEU . 350  A 350  
A 351  1 n ASP . 351  A 351  
A 352  1 n SER . 352  A 352  
A 353  1 n ILE . 353  A 353  
A 354  1 n SER . 354  A 354  
A 355  1 n LYS . 355  A 355  
A 356  1 n ASN . 356  A 356  
A 357  1 n ALA . 357  A 357  
A 358  1 n PHE . 358  A 358  
A 359  1 n SER . 359  A 359  
A 360  1 n CYS . 360  A 360  
A 361  1 n MET . 361  A 361  
A 362  1 n GLY . 362  A 362  
A 363  1 n LYS . 363  A 363  
A 364  1 n VAL . 364  A 364  
A 365  1 n LEU . 365  A 365  
A 366  1 n ASN . 366  A 366  
A 367  1 n ARG . 367  A 367  
A 368  1 n GLY . 368  A 368  
A 369  1 n VAL . 369  A 369  
A 370  1 n ARG . 370  A 370  
A 371  1 n GLU . 371  A 371  
A 372  1 n MET . 372  A 372  
A 373  1 n THR . 373  A 373  
A 374  1 n PHE . 374  A 374  
A 375  1 n ILE . 375  A 375  
A 376  1 n GLY . 376  A 376  
A 377  1 n ASP . 377  A 377  
A 378  1 n ASP . 378  A 378  
A 379  1 n THR . 379  A 379  
A 380  1 n THR . 380  A 380  
A 381  1 n ASP . 381  A 381  
A 382  1 n ALA . 382  A 382  
A 383  1 n LYS . 383  A 383  
A 384  1 n GLY . 384  A 384  
A 385  1 n LYS . 385  A 385  
A 386  1 n ALA . 386  A 386  
A 387  1 n ALA . 387  A 387  
A 388  1 n ALA . 388  A 388  
A 389  1 n PHE . 389  A 389  
A 390  1 n ALA . 390  A 390  
A 391  1 n LYS . 391  A 391  
A 392  1 n VAL . 392  A 392  
A 393  1 n LEU . 393  A 393  
A 394  1 n THR . 394  A 394  
A 395  1 n THR . 395  A 395  
A 396  1 n GLY . 396  A 396  
A 397  1 n ASN . 397  A 397  
A 398  1 n TYR . 398  A 398  
A 399  1 n VAL . 399  A 399  
A 400  1 n THR . 400  A 400  
A 401  1 n VAL . 401  A 401  
A 402  1 n ASP . 402  A 402  
A 403  1 n GLU . 403  A 403  
A 404  1 n ASP . 404  A 404  
A 405  1 n ILE . 405  A 405  
A 406  1 n ILE . 406  A 406  
A 407  1 n CYS . 407  A 407  
A 408  1 n LYS . 408  A 408  
A 409  1 n VAL . 409  A 409  
A 410  1 n ILE . 410  A 410  
A 411  1 n ARG . 411  A 411  
A 412  1 n LYS . 412  A 412  
A 413  1 n ASP . 413  A 413  
A 414  1 n ILE . 414  A 414  
A 415  1 n TRP . 415  A 415  
A 416  1 n GLU . 416  A 416  
A 417  1 n ASN . 417  A 417  
A 418  1 n GLY . 418  A 418  
A 419  1 n PHE . 419  A 419  
A 420  1 n LYS . 420  A 420  
A 421  1 n VAL . 421  A 421  
A 422  1 n VAL . 422  A 422  
A 423  1 n LEU . 423  A 423  
A 424  1 n LEU . 424  A 424  
A 425  1 n CYS . 425  A 425  
A 426  1 n PRO . 426  A 426  
A 427  1 n THR . 427  A 427  
A 428  1 n LEU . 428  A 428  
A 429  1 n PRO . 429  A 429  
A 430  1 n ASN . 430  A 430  
A 431  1 n ASP . 431  A 431  
A 432  1 n THR . 432  A 432  
A 433  1 n TYR . 433  A 433  
A 434  1 n LYS . 434  A 434  
A 435  1 n LEU . 435  A 435  
A 436  1 n SER . 436  A 436  
A 437  1 n PHE . 437  A 437  
A 438  1 n GLY . 438  A 438  
A 439  1 n LYS . 439  A 439  
A 440  1 n ASP . 440  A 440  
A 441  1 n ASP . 441  A 441  
A 442  1 n VAL . 442  A 442  
A 443  1 n ASP . 443  A 443  
A 444  1 n LEU . 444  A 444  
A 445  1 n ALA . 445  A 445  
A 446  1 n GLN . 446  A 446  
A 447  1 n MET . 447  A 447  
A 448  1 n TYR . 448  A 448  
A 449  1 n LYS . 449  A 449  
A 450  1 n ASP . 450  A 450  
A 451  1 n TYR . 451  A 451  
A 452  1 n ASN . 452  A 452  
A 453  1 n LEU . 453  A 453  
A 454  1 n ASN . 454  A 454  
A 455  1 n ILE . 455  A 455  
A 456  1 n ALA . 456  A 456  
A 457  1 n LEU . 457  A 457  
A 458  1 n ASP . 458  A 458  
A 459  1 n MET . 459  A 459  
A 460  1 n ALA . 460  A 460  
A 461  1 n ARG . 461  A 461  
A 462  1 n TYR . 462  A 462  
A 463  1 n CYS . 463  A 463  
A 464  1 n ILE . 464  A 464  
A 465  1 n HIS . 465  A 465  
A 466  1 n ASP . 466  A 466  
A 467  1 n ALA . 467  A 467  
A 468  1 n CYS . 468  A 468  
A 469  1 n LEU . 469  A 469  
A 470  1 n CYS . 470  A 470  
A 471  1 n GLN . 471  A 471  
A 472  1 n TYR . 472  A 472  
A 473  1 n LEU . 473  A 473  
A 474  1 n TRP . 474  A 474  
A 475  1 n GLU . 475  A 475  
A 476  1 n TYR . 476  A 476  
A 477  1 n TYR . 477  A 477  
A 478  1 n GLY . 478  A 478  
A 479  1 n VAL . 479  A 479  
A 480  1 n GLU . 480  A 480  
A 481  1 n THR . 481  A 481  
A 482  1 n LYS . 482  A 482  
A 483  1 n THR . 483  A 483  
A 484  1 n ASP . 484  A 484  
A 485  1 n ALA . 485  A 485  
A 486  1 n GLY . 486  A 486  
A 487  1 n ALA . 487  A 487  
A 488  1 n SER . 488  A 488  
A 489  1 n THR . 489  A 489  
A 490  1 n TYR . 490  A 490  
A 491  1 n VAL . 491  A 491  
A 492  1 n LEU . 492  A 492  
A 493  1 n PRO . 493  A 493  
A 494  1 n GLN . 494  A 494  
A 495  1 n SER . 495  A 495  
A 496  1 n MET . 496  A 496  
A 497  1 n VAL . 497  A 497  
A 498  1 n PHE . 498  A 498  
A 499  1 n GLU . 499  A 499  
A 500  1 n TYR . 500  A 500  
A 501  1 n ARG . 501  A 501  
A 502  1 n ALA . 502  A 502  
A 503  1 n SER . 503  A 503  
A 504  1 n THR . 504  A 504  
A 505  1 n VAL . 505  A 505  
A 506  1 n ILE . 506  A 506  
A 507  1 n LYS . 507  A 507  
A 508  1 n GLY . 508  A 508  
A 509  1 n PRO . 509  A 509  
A 510  1 n LEU . 510  A 510  
A 511  1 n LEU . 511  A 511  
A 512  1 n LYS . 512  A 512  
A 513  1 n LEU . 513  A 513  
A 514  1 n LEU . 514  A 514  
A 515  1 n LEU . 515  A 515  
A 516  1 n GLU . 516  A 516  
A 517  1 n THR . 517  A 517  
A 518  1 n LYS . 518  A 518  
A 519  1 n THR . 519  A 519  
A 520  1 n ILE . 520  A 520  
A 521  1 n LEU . 521  A 521  
A 522  1 n VAL . 522  A 522  
A 523  1 n ARG . 523  A 523  
A 524  1 n SER . 524  A 524  
A 525  1 n GLU . 525  A 525  
A 526  1 n THR . 526  A 526  
A 527  1 n LYS . 527  A 527  
A 528  1 n GLN . 528  A 528  
A 529  1 n LYS . 529  A 529  
A 530  1 n PHE . 530  A 530  
A 531  1 n PRO . 531  A 531  
A 532  1 n TYR . 532  A 532  
A 533  1 n GLU . 533  A 533  
A 534  1 n GLY . 534  A 534  
A 535  1 n GLY . 535  A 535  
A 536  1 n LYS . 536  A 536  
A 537  1 n VAL . 537  A 537  
A 538  1 n PHE . 538  A 538  
A 539  1 n ALA . 539  A 539  
A 540  1 n PRO . 540  A 540  
A 541  1 n LYS . 541  A 541  
A 542  1 n GLN . 542  A 542  
A 543  1 n LYS . 543  A 543  
A 544  1 n MET . 544  A 544  
A 545  1 n PHE . 545  A 545  
A 546  1 n SER . 546  A 546  
A 547  1 n ASN . 547  A 547  
A 548  1 n ASN . 548  A 548  
A 549  1 n VAL . 549  A 549  
A 550  1 n LEU . 550  A 550  
A 551  1 n ILE . 551  A 551  
A 552  1 n PHE . 552  A 552  
A 553  1 n ASP . 553  A 553  
A 554  1 n TYR . 554  A 554  
A 555  1 n ASN . 555  A 555  
A 556  1 n SER . 556  A 556  
A 557  1 n LEU . 557  A 557  
A 558  1 n TYR . 558  A 558  
A 559  1 n PRO . 559  A 559  
A 560  1 n ASN . 560  A 560  
A 561  1 n VAL . 561  A 561  
A 562  1 n CYS . 562  A 562  
A 563  1 n ILE . 563  A 563  
A 564  1 n PHE . 564  A 564  
A 565  1 n GLY . 565  A 565  
A 566  1 n ASN . 566  A 566  
A 567  1 n LEU . 567  A 567  
A 568  1 n SER . 568  A 568  
A 569  1 n PRO . 569  A 569  
A 570  1 n GLU . 570  A 570  
A 571  1 n THR . 571  A 571  
A 572  1 n LEU . 572  A 572  
A 573  1 n VAL . 573  A 573  
A 574  1 n GLY . 574  A 574  
A 575  1 n VAL . 575  A 575  
A 576  1 n VAL . 576  A 576  
A 577  1 n VAL . 577  A 577  
A 578  1 n SER . 578  A 578  
A 579  1 n THR . 579  A 579  
A 580  1 n ASN . 580  A 580  
A 581  1 n ARG . 581  A 581  
A 582  1 n LEU . 582  A 582  
A 583  1 n GLU . 583  A 583  
A 584  1 n GLU . 584  A 584  
A 585  1 n GLU . 585  A 585  
A 586  1 n ILE . 586  A 586  
A 587  1 n ASN . 587  A 587  
A 588  1 n ASN . 588  A 588  
A 589  1 n GLN . 589  A 589  
A 590  1 n LEU . 590  A 590  
A 591  1 n LEU . 591  A 591  
A 592  1 n LEU . 592  A 592  
A 593  1 n GLN . 593  A 593  
A 594  1 n LYS . 594  A 594  
A 595  1 n TYR . 595  A 595  
A 596  1 n PRO . 596  A 596  
A 597  1 n PRO . 597  A 597  
A 598  1 n PRO . 598  A 598  
A 599  1 n ARG . 599  A 599  
A 600  1 n TYR . 600  A 600  
A 601  1 n ILE . 601  A 601  
A 602  1 n THR . 602  A 602  
A 603  1 n VAL . 603  A 603  
A 604  1 n HIS . 604  A 604  
A 605  1 n CYS . 605  A 605  
A 606  1 n GLU . 606  A 606  
A 607  1 n PRO . 607  A 607  
A 608  1 n ARG . 608  A 608  
A 609  1 n LEU . 609  A 609  
A 610  1 n PRO . 610  A 610  
A 611  1 n ASN . 611  A 611  
A 612  1 n LEU . 612  A 612  
A 613  1 n ILE . 613  A 613  
A 614  1 n SER . 614  A 614  
A 615  1 n GLU . 615  A 615  
A 616  1 n ILE . 616  A 616  
A 617  1 n ALA . 617  A 617  
A 618  1 n ILE . 618  A 618  
A 619  1 n PHE . 619  A 619  
A 620  1 n ASP . 620  A 620  
A 621  1 n ARG . 621  A 621  
A 622  1 n SER . 622  A 622  
A 623  1 n ILE . 623  A 623  
A 624  1 n GLU . 624  A 624  
A 625  1 n GLY . 625  A 625  
A 626  1 n THR . 626  A 626  
A 627  1 n ILE . 627  A 627  
A 628  1 n PRO . 628  A 628  
A 629  1 n ARG . 629  A 629  
A 630  1 n LEU . 630  A 630  
A 631  1 n LEU . 631  A 631  
A 632  1 n ARG . 632  A 632  
A 633  1 n THR . 633  A 633  
A 634  1 n PHE . 634  A 634  
A 635  1 n LEU . 635  A 635  
A 636  1 n ALA . 636  A 636  
A 637  1 n GLU . 637  A 637  
A 638  1 n ARG . 638  A 638  
A 639  1 n ALA . 639  A 639  
A 640  1 n ARG . 640  A 640  
A 641  1 n TYR . 641  A 641  
A 642  1 n LYS . 642  A 642  
A 643  1 n LYS . 643  A 643  
A 644  1 n MET . 644  A 644  
A 645  1 n LEU . 645  A 645  
A 646  1 n LYS . 646  A 646  
A 647  1 n GLN . 647  A 647  
A 648  1 n ALA . 648  A 648  
A 649  1 n THR . 649  A 649  
A 650  1 n SER . 650  A 650  
A 651  1 n SER . 651  A 651  
A 652  1 n THR . 652  A 652  
A 653  1 n GLU . 653  A 653  
A 654  1 n LYS . 654  A 654  
A 655  1 n ALA . 655  A 655  
A 656  1 n ILE . 656  A 656  
A 657  1 n TYR . 657  A 657  
A 658  1 n ASP . 658  A 658  
A 659  1 n SER . 659  A 659  
A 660  1 n MET . 660  A 660  
A 661  1 n GLN . 661  A 661  
A 662  1 n TYR . 662  A 662  
A 663  1 n THR . 663  A 663  
A 664  1 n TYR . 664  A 664  
A 665  1 n LYS . 665  A 665  
A 666  1 n ILE . 666  A 666  
A 667  1 n VAL . 667  A 667  
A 668  1 n ALA . 668  A 668  
A 669  1 n ASN . 669  A 669  
A 670  1 n SER . 670  A 670  
A 671  1 n VAL . 671  A 671  
A 672  1 n TYR . 672  A 672  
A 673  1 n GLY . 673  A 673  
A 674  1 n LEU . 674  A 674  
A 675  1 n MET . 675  A 675  
A 676  1 n GLY . 676  A 676  
A 677  1 n PHE . 677  A 677  
A 678  1 n ARG . 678  A 678  
A 679  1 n ASN . 679  A 679  
A 680  1 n SER . 680  A 680  
A 681  1 n ALA . 681  A 681  
A 682  1 n LEU . 682  A 682  
A 683  1 n TYR . 683  A 683  
A 684  1 n SER . 684  A 684  
A 685  1 n TYR . 685  A 685  
A 686  1 n ALA . 686  A 686  
A 687  1 n SER . 687  A 687  
A 688  1 n ALA . 688  A 688  
A 689  1 n LYS . 689  A 689  
A 690  1 n SER . 690  A 690  
A 691  1 n CYS . 691  A 691  
A 692  1 n THR . 692  A 692  
A 693  1 n SER . 693  A 693  
A 694  1 n ILE . 694  A 694  
A 695  1 n GLY . 695  A 695  
A 696  1 n ARG . 696  A 696  
A 697  1 n ARG . 697  A 697  
A 698  1 n MET . 698  A 698  
A 699  1 n ILE . 699  A 699  
A 700  1 n LEU . 700  A 700  
A 701  1 n TYR . 701  A 701  
A 702  1 n LEU . 702  A 702  
A 703  1 n GLU . 703  A 703  
A 704  1 n SER . 704  A 704  
A 705  1 n VAL . 705  A 705  
A 706  1 n LEU . 706  A 706  
A 707  1 n ASN . 707  A 707  
A 708  1 n GLY . 708  A 708  
A 709  1 n ALA . 709  A 709  
A 710  1 n GLU . 710  A 710  
A 711  1 n LEU . 711  A 711  
A 712  1 n SER . 712  A 712  
A 713  1 n ASN . 713  A 713  
A 714  1 n GLY . 714  A 714  
A 715  1 n MET . 715  A 715  
A 716  1 n LEU . 716  A 716  
A 717  1 n ARG . 717  A 717  
A 718  1 n PHE . 718  A 718  
A 719  1 n ALA . 719  A 719  
A 720  1 n ASN . 720  A 720  
A 721  1 n PRO . 721  A 721  
A 722  1 n LEU . 722  A 722  
A 723  1 n SER . 723  A 723  
A 724  1 n ASN . 724  A 724  
A 725  1 n PRO . 725  A 725  
A 726  1 n PHE . 726  A 726  
A 727  1 n TYR . 727  A 727  
A 728  1 n MET . 728  A 728  
A 729  1 n ASP . 729  A 729  
A 730  1 n ASP . 730  A 730  
A 731  1 n ARG . 731  A 731  
A 732  1 n ASP . 732  A 732  
A 733  1 n ILE . 733  A 733  
A 734  1 n ASN . 734  A 734  
A 735  1 n PRO . 735  A 735  
A 736  1 n ILE . 736  A 736  
A 737  1 n VAL . 737  A 737  
A 738  1 n LYS . 738  A 738  
A 739  1 n THR . 739  A 739  
A 740  1 n SER . 740  A 740  
A 741  1 n LEU . 741  A 741  
A 742  1 n PRO . 742  A 742  
A 743  1 n ILE . 743  A 743  
A 744  1 n ASP . 744  A 744  
A 745  1 n TYR . 745  A 745  
A 746  1 n ARG . 746  A 746  
A 747  1 n PHE . 747  A 747  
A 748  1 n ARG . 748  A 748  
A 749  1 n PHE . 749  A 749  
A 750  1 n ARG . 750  A 750  
A 751  1 n SER . 751  A 751  
A 752  1 n VAL . 752  A 752  
A 753  1 n TYR . 753  A 753  
A 754  1 n GLY . 754  A 754  
A 755  1 n ASP . 755  A 755  
A 756  1 n THR . 756  A 756  
A 757  1 n ASP . 757  A 757  
A 758  1 n SER . 758  A 758  
A 759  1 n VAL . 759  A 759  
A 760  1 n PHE . 760  A 760  
A 761  1 n THR . 761  A 761  
A 762  1 n GLU . 762  A 762  
A 763  1 n ILE . 763  A 763  
A 764  1 n ASP . 764  A 764  
A 765  1 n SER . 765  A 765  
A 766  1 n GLN . 766  A 766  
A 767  1 n ASP . 767  A 767  
A 768  1 n VAL . 768  A 768  
A 769  1 n ASP . 769  A 769  
A 770  1 n LYS . 770  A 770  
A 771  1 n SER . 771  A 771  
A 772  1 n ILE . 772  A 772  
A 773  1 n GLU . 773  A 773  
A 774  1 n ILE . 774  A 774  
A 775  1 n ALA . 775  A 775  
A 776  1 n LYS . 776  A 776  
A 777  1 n GLU . 777  A 777  
A 778  1 n LEU . 778  A 778  
A 779  1 n GLU . 779  A 779  
A 780  1 n ARG . 780  A 780  
A 781  1 n LEU . 781  A 781  
A 782  1 n ILE . 782  A 782  
A 783  1 n ASN . 783  A 783  
A 784  1 n ASN . 784  A 784  
A 785  1 n ARG . 785  A 785  
A 786  1 n VAL . 786  A 786  
A 787  1 n LEU . 787  A 787  
A 788  1 n PHE . 788  A 788  
A 789  1 n ASN . 789  A 789  
A 790  1 n ASN . 790  A 790  
A 791  1 n PHE . 791  A 791  
A 792  1 n LYS . 792  A 792  
A 793  1 n ILE . 793  A 793  
A 794  1 n GLU . 794  A 794  
A 795  1 n PHE . 795  A 795  
A 796  1 n GLU . 796  A 796  
A 797  1 n ALA . 797  A 797  
A 798  1 n VAL . 798  A 798  
A 799  1 n TYR . 799  A 799  
A 800  1 n LYS . 800  A 800  
A 801  1 n ASN . 801  A 801  
A 802  1 n LEU . 802  A 802  
A 803  1 n ILE . 803  A 803  
A 804  1 n MET . 804  A 804  
A 805  1 n GLN . 805  A 805  
A 806  1 n SER . 806  A 806  
A 807  1 n LYS . 807  A 807  
A 808  1 n LYS . 808  A 808  
A 809  1 n LYS . 809  A 809  
A 810  1 n TYR . 810  A 810  
A 811  1 n THR . 811  A 811  
A 812  1 n THR . 812  A 812  
A 813  1 n MET . 813  A 813  
A 814  1 n LYS . 814  A 814  
A 815  1 n TYR . 815  A 815  
A 816  1 n SER . 816  A 816  
A 817  1 n ALA . 817  A 817  
A 818  1 n SER . 818  A 818  
A 819  1 n SER . 819  A 819  
A 820  1 n ASN . 820  A 820  
A 821  1 n SER . 821  A 821  
A 822  1 n LYS . 822  A 822  
A 823  1 n SER . 823  A 823  
A 824  1 n VAL . 824  A 824  
A 825  1 n PRO . 825  A 825  
A 826  1 n GLU . 826  A 826  
A 827  1 n ARG . 827  A 827  
A 828  1 n ILE . 828  A 828  
A 829  1 n ASN . 829  A 829  
A 830  1 n LYS . 830  A 830  
A 831  1 n GLY . 831  A 831  
A 832  1 n THR . 832  A 832  
A 833  1 n SER . 833  A 833  
A 834  1 n GLU . 834  A 834  
A 835  1 n THR . 835  A 835  
A 836  1 n ARG . 836  A 836  
A 837  1 n ARG . 837  A 837  
A 838  1 n ASP . 838  A 838  
A 839  1 n VAL . 839  A 839  
A 840  1 n SER . 840  A 840  
A 841  1 n LYS . 841  A 841  
A 842  1 n PHE . 842  A 842  
A 843  1 n HIS . 843  A 843  
A 844  1 n LYS . 844  A 844  
A 845  1 n ASN . 845  A 845  
A 846  1 n MET . 846  A 846  
A 847  1 n ILE . 847  A 847  
A 848  1 n LYS . 848  A 848  
A 849  1 n THR . 849  A 849  
A 850  1 n TYR . 850  A 850  
A 851  1 n LYS . 851  A 851  
A 852  1 n THR . 852  A 852  
A 853  1 n ARG . 853  A 853  
A 854  1 n LEU . 854  A 854  
A 855  1 n SER . 855  A 855  
A 856  1 n GLU . 856  A 856  
A 857  1 n MET . 857  A 857  
A 858  1 n LEU . 858  A 858  
A 859  1 n SER . 859  A 859  
A 860  1 n GLU . 860  A 860  
A 861  1 n GLY . 861  A 861  
A 862  1 n ARG . 862  A 862  
A 863  1 n MET . 863  A 863  
A 864  1 n ASN . 864  A 864  
A 865  1 n SER . 865  A 865  
A 866  1 n ASN . 866  A 866  
A 867  1 n GLN . 867  A 867  
A 868  1 n VAL . 868  A 868  
A 869  1 n CYS . 869  A 869  
A 870  1 n ILE . 870  A 870  
A 871  1 n ASP . 871  A 871  
A 872  1 n ILE . 872  A 872  
A 873  1 n LEU . 873  A 873  
A 874  1 n ARG . 874  A 874  
A 875  1 n SER . 875  A 875  
A 876  1 n LEU . 876  A 876  
A 877  1 n GLU . 877  A 877  
A 878  1 n THR . 878  A 878  
A 879  1 n ASP . 879  A 879  
A 880  1 n LEU . 880  A 880  
A 881  1 n ARG . 881  A 881  
A 882  1 n SER . 882  A 882  
A 883  1 n GLU . 883  A 883  
A 884  1 n PHE . 884  A 884  
A 885  1 n ASP . 885  A 885  
A 886  1 n SER . 886  A 886  
A 887  1 n ARG . 887  A 887  
A 888  1 n SER . 888  A 888  
A 889  1 n SER . 889  A 889  
A 890  1 n PRO . 890  A 890  
A 891  1 n LEU . 891  A 891  
A 892  1 n GLU . 892  A 892  
A 893  1 n LEU . 893  A 893  
A 894  1 n PHE . 894  A 894  
A 895  1 n MET . 895  A 895  
A 896  1 n LEU . 896  A 896  
A 897  1 n SER . 897  A 897  
A 898  1 n ARG . 898  A 898  
A 899  1 n MET . 899  A 899  
A 900  1 n HIS . 900  A 900  
A 901  1 n HIS . 901  A 901  
A 902  1 n SER . 902  A 902  
A 903  1 n ASN . 903  A 903  
A 904  1 n TYR . 904  A 904  
A 905  1 n LYS . 905  A 905  
A 906  1 n SER . 906  A 906  
A 907  1 n ALA . 907  A 907  
A 908  1 n ASP . 908  A 908  
A 909  1 n ASN . 909  A 909  
A 910  1 n PRO . 910  A 910  
A 911  1 n ASN . 911  A 911  
A 912  1 n MET . 912  A 912  
A 913  1 n TYR . 913  A 913  
A 914  1 n LEU . 914  A 914  
A 915  1 n VAL . 915  A 915  
A 916  1 n THR . 916  A 916  
A 917  1 n GLU . 917  A 917  
A 918  1 n TYR . 918  A 918  
A 919  1 n ASN . 919  A 919  
A 920  1 n LYS . 920  A 920  
A 921  1 n ASN . 921  A 921  
A 922  1 n ASN . 922  A 922  
A 923  1 n PRO . 923  A 923  
A 924  1 n GLU . 924  A 924  
A 925  1 n THR . 925  A 925  
A 926  1 n ILE . 926  A 926  
A 927  1 n GLU . 927  A 927  
A 928  1 n LEU . 928  A 928  
A 929  1 n GLY . 929  A 929  
A 930  1 n GLU . 930  A 930  
A 931  1 n ARG . 931  A 931  
A 932  1 n TYR . 932  A 932  
A 933  1 n TYR . 933  A 933  
A 934  1 n PHE . 934  A 934  
A 935  1 n ALA . 935  A 935  
A 936  1 n TYR . 936  A 936  
A 937  1 n ILE . 937  A 937  
A 938  1 n CYS . 938  A 938  
A 939  1 n PRO . 939  A 939  
A 940  1 n ALA . 940  A 940  
A 941  1 n ASN . 941  A 941  
A 942  1 n VAL . 942  A 942  
A 943  1 n PRO . 943  A 943  
A 944  1 n TRP . 944  A 944  
A 945  1 n THR . 945  A 945  
A 946  1 n LYS . 946  A 946  
A 947  1 n LYS . 947  A 947  
A 948  1 n LEU . 948  A 948  
A 949  1 n VAL . 949  A 949  
A 950  1 n ASN . 950  A 950  
A 951  1 n ILE . 951  A 951  
A 952  1 n LYS . 952  A 952  
A 953  1 n THR . 953  A 953  
A 954  1 n TYR . 954  A 954  
A 955  1 n GLU . 955  A 955  
A 956  1 n THR . 956  A 956  
A 957  1 n ILE . 957  A 957  
A 958  1 n ILE . 958  A 958  
A 959  1 n ASP . 959  A 959  
A 960  1 n ARG . 960  A 960  
A 961  1 n SER . 961  A 961  
A 962  1 n PHE . 962  A 962  
A 963  1 n LYS . 963  A 963  
A 964  1 n LEU . 964  A 964  
A 965  1 n GLY . 965  A 965  
A 966  1 n SER . 966  A 966  
A 967  1 n ASP . 967  A 967  
A 968  1 n GLN . 968  A 968  
A 969  1 n ARG . 969  A 969  
A 970  1 n ILE . 970  A 970  
A 971  1 n PHE . 971  A 971  
A 972  1 n TYR . 972  A 972  
A 973  1 n GLU . 973  A 973  
A 974  1 n VAL . 974  A 974  
A 975  1 n TYR . 975  A 975  
A 976  1 n PHE . 976  A 976  
A 977  1 n LYS . 977  A 977  
A 978  1 n ARG . 978  A 978  
A 979  1 n LEU . 979  A 979  
A 980  1 n THR . 980  A 980  
A 981  1 n SER . 981  A 981  
A 982  1 n GLU . 982  A 982  
A 983  1 n ILE . 983  A 983  
A 984  1 n VAL . 984  A 984  
A 985  1 n ASN . 985  A 985  
A 986  1 n LEU . 986  A 986  
A 987  1 n LEU . 987  A 987  
A 988  1 n ASP . 988  A 988  
A 989  1 n ASN . 989  A 989  
A 990  1 n LYS . 990  A 990  
A 991  1 n VAL . 991  A 991  
A 992  1 n LEU . 992  A 992  
A 993  1 n CYS . 993  A 993  
A 994  1 n ILE . 994  A 994  
A 995  1 n SER . 995  A 995  
A 996  1 n PHE . 996  A 996  
A 997  1 n PHE . 997  A 997  
A 998  1 n GLU . 998  A 998  
A 999  1 n ARG . 999  A 999  
A 1000 1 n MET . 1000 A 1000 
A 1001 1 n PHE . 1001 A 1001 
A 1002 1 n GLY . 1002 A 1002 
A 1003 1 n SER . 1003 A 1003 
A 1004 1 n LYS . 1004 A 1004 
A 1005 1 n PRO . 1005 A 1005 
A 1006 1 n THR . 1006 A 1006 
A 1007 1 n PHE . 1007 A 1007 
A 1008 1 n TYR . 1008 A 1008 
A 1009 1 n GLU . 1009 A 1009 
A 1010 1 n ALA . 1010 A 1010 
C 1    3 n DA  . 1    C 1    
C 2    3 n DG  . 2    C 2    
C 3    3 n DC  . 3    C 3    
C 4    3 n DT  . 4    C 4    
C 5    3 n DA  . 5    C 5    
C 6    3 n DT  . 6    C 6    
C 7    3 n DG  . 7    C 7    
C 8    3 n DA  . 8    C 8    
C 9    3 n DC  . 9    C 9    
C 10   3 n DC  . 10   C 10   
C 11   3 n DA  . 11   C 11   
C 12   3 n DT  . 12   C 12   
C 13   3 n DG  . 13   C 13   
C 14   3 n DA  . 14   C 14   
C 15   3 n DT  . 15   C 15   
C 16   3 n DT  . 16   C 16   
C 17   3 n DA  . 17   C 17   
C 18   3 n DC  . 18   C 18   
C 19   3 n DG  . 19   C 19   
C 20   3 n DA  . 20   C 20   
C 21   3 n DA  . 21   C 21   
C 22   3 n DT  . 22   C 22   
C 23   3 n DT  . 23   C 23   
C 24   3 n DG  . 24   C 24   
C 25   3 n DC  . 25   C 25   
D 1    4 n DC  . 1    D 1    
D 2    4 n DT  . 2    D 2    
D 3    4 n DG  . 3    D 3    
D 4    4 n DC  . 4    D 4    
D 5    4 n DA  . 5    D 5    
D 6    4 n DC  . 6    D 6    
D 7    4 n DG  . 7    D 7    
D 8    4 n DA  . 8    D 8    
D 9    4 n DA  . 9    D 9    
D 10   4 n DT  . 10   D 10   
D 11   4 n DT  . 11   D 11   
D 12   4 n DA  . 12   D 12   
D 13   4 n DA  . 13   D 13   
D 14   4 n DG  . 14   D 14   
D 15   4 n DC  . 15   D 15   
D 16   4 n DA  . 16   D 16   
D 17   4 n DA  . 17   D 17   
D 18   4 n DT  . 18   D 18   
D 19   4 n DT  . 19   D 19   
D 20   4 n DC  . 20   D 20   
D 21   4 n DG  . 21   D 21   
D 22   4 n DT  . 22   D 22   
D 23   4 n DA  . 23   D 23   
D 24   4 n DA  . 24   D 24   
D 25   4 n DT  . 25   D 25   
D 26   4 n DC  . 26   D 26   
D 27   4 n DA  . 27   D 27   
D 28   4 n DT  . 28   D 28   
D 29   4 n DG  . 29   D 29   
D 30   4 n DG  . 30   D 30   
D 31   4 n DT  . 31   D 31   
D 32   4 n DC  . 32   D 32   
D 33   4 n DA  . 33   D 33   
D 34   4 n DT  . 34   D 34   
D 35   4 n DA  . 35   D 35   
D 36   4 n DG  . 36   D 36   
D 37   4 n DC  . 37   D 37   
D 38   4 n DT  . 38   D 38   
#
_software.classification other
_software.date           ?
_software.description    "Structure prediction"
_software.name           AlphaFold
_software.pdbx_ordinal   1
_software.type           package
_software.version        "AlphaFold-beta-20231127 (50672ca9b4fa56662098e243a6d6764bce7bbceeb4eb96d6bbe2c33d1ac6ce28)"
#
loop_
_struct_asym.entity_id
_struct_asym.id
1 A 
2 B 
3 C 
4 D 
#
loop_
_atom_site.group_PDB
_atom_site.id
_atom_site.type_symbol
_atom_site.label_atom_id
_atom_site.label_alt_id
_atom_site.label_comp_id
_atom_site.label_asym_id
_atom_site.label_entity_id
_atom_site.label_seq_id
_atom_site.pdbx_PDB_ins_code
_atom_site.Cartn_x
_atom_site.Cartn_y
_atom_site.Cartn_z
_atom_site.occupancy
_atom_site.B_iso_or_equiv
_atom_site.auth_seq_id
_atom_site.auth_asym_id
_atom_site.pdbx_PDB_model_num
ATOM   1    N N     . GLY   A 1 1    ? -41.363 9.800   -27.400 1.00 54.64 1    A 1 
ATOM   2    C CA    . GLY   A 1 1    ? -41.874 8.423   -27.473 1.00 56.86 1    A 1 
ATOM   3    C C     . GLY   A 1 1    ? -42.080 7.886   -26.077 1.00 61.10 1    A 1 
ATOM   4    O O     . GLY   A 1 1    ? -41.785 8.607   -25.122 1.00 55.61 1    A 1 
ATOM   5    N N     . ALA   A 1 2    ? -42.610 6.679   -25.971 1.00 71.01 2    A 1 
ATOM   6    C CA    . ALA   A 1 2    ? -42.604 5.969   -24.700 1.00 75.26 2    A 1 
ATOM   7    C C     . ALA   A 1 2    ? -41.148 5.763   -24.244 1.00 79.40 2    A 1 
ATOM   8    O O     . ALA   A 1 2    ? -40.256 5.595   -25.081 1.00 72.99 2    A 1 
ATOM   9    C CB    . ALA   A 1 2    ? -43.359 4.652   -24.861 1.00 66.40 2    A 1 
ATOM   10   N N     . MET   A 1 3    ? -40.927 5.813   -22.948 1.00 78.58 3    A 1 
ATOM   11   C CA    . MET   A 1 3    ? -39.626 5.499   -22.361 1.00 84.39 3    A 1 
ATOM   12   C C     . MET   A 1 3    ? -39.295 4.033   -22.642 1.00 88.58 3    A 1 
ATOM   13   O O     . MET   A 1 3    ? -40.175 3.178   -22.526 1.00 84.13 3    A 1 
ATOM   14   C CB    . MET   A 1 3    ? -39.702 5.776   -20.849 1.00 78.43 3    A 1 
ATOM   15   C CG    . MET   A 1 3    ? -38.363 5.576   -20.138 1.00 75.70 3    A 1 
ATOM   16   S SD    . MET   A 1 3    ? -38.462 5.650   -18.333 1.00 72.96 3    A 1 
ATOM   17   C CE    . MET   A 1 3    ? -39.185 4.033   -17.999 1.00 65.90 3    A 1 
ATOM   18   N N     . ASP   A 1 4    ? -38.049 3.730   -22.978 1.00 89.62 4    A 1 
ATOM   19   C CA    . ASP   A 1 4    ? -37.593 2.336   -22.983 1.00 92.49 4    A 1 
ATOM   20   C C     . ASP   A 1 4    ? -37.548 1.830   -21.527 1.00 94.34 4    A 1 
ATOM   21   O O     . ASP   A 1 4    ? -36.783 2.379   -20.725 1.00 92.09 4    A 1 
ATOM   22   C CB    . ASP   A 1 4    ? -36.229 2.240   -23.680 1.00 89.45 4    A 1 
ATOM   23   C CG    . ASP   A 1 4    ? -35.697 0.804   -23.818 1.00 90.23 4    A 1 
ATOM   24   O OD1   . ASP   A 1 4    ? -36.261 -0.127  -23.204 1.00 84.44 4    A 1 
ATOM   25   O OD2   . ASP   A 1 4    ? -34.694 0.638   -24.549 1.00 84.46 4    A 1 
ATOM   26   N N     . PRO   A 1 5    ? -38.354 0.827   -21.147 1.00 95.83 5    A 1 
ATOM   27   C CA    . PRO   A 1 5    ? -38.398 0.363   -19.763 1.00 96.01 5    A 1 
ATOM   28   C C     . PRO   A 1 5    ? -37.138 -0.404  -19.351 1.00 96.82 5    A 1 
ATOM   29   O O     . PRO   A 1 5    ? -36.848 -0.515  -18.161 1.00 94.36 5    A 1 
ATOM   30   C CB    . PRO   A 1 5    ? -39.657 -0.508  -19.690 1.00 93.80 5    A 1 
ATOM   31   C CG    . PRO   A 1 5    ? -39.780 -1.066  -21.109 1.00 91.09 5    A 1 
ATOM   32   C CD    . PRO   A 1 5    ? -39.299 0.095   -21.969 1.00 93.98 5    A 1 
ATOM   33   N N     . ASP   A 1 6    ? -36.374 -0.919  -20.311 1.00 97.72 6    A 1 
ATOM   34   C CA    . ASP   A 1 6    ? -35.137 -1.649  -20.044 1.00 97.77 6    A 1 
ATOM   35   C C     . ASP   A 1 6    ? -33.994 -0.669  -19.741 1.00 97.86 6    A 1 
ATOM   36   O O     . ASP   A 1 6    ? -33.443 -0.031  -20.641 1.00 96.29 6    A 1 
ATOM   37   C CB    . ASP   A 1 6    ? -34.779 -2.570  -21.222 1.00 97.07 6    A 1 
ATOM   38   C CG    . ASP   A 1 6    ? -35.525 -3.904  -21.264 1.00 96.09 6    A 1 
ATOM   39   O OD1   . ASP   A 1 6    ? -36.475 -4.125  -20.482 1.00 92.64 6    A 1 
ATOM   40   O OD2   . ASP   A 1 6    ? -35.065 -4.771  -22.045 1.00 92.65 6    A 1 
ATOM   41   N N     . VAL   A 1 7    ? -33.601 -0.591  -18.474 1.00 98.09 7    A 1 
ATOM   42   C CA    . VAL   A 1 7    ? -32.546 0.320   -18.003 1.00 98.09 7    A 1 
ATOM   43   C C     . VAL   A 1 7    ? -31.409 -0.422  -17.307 1.00 98.26 7    A 1 
ATOM   44   O O     . VAL   A 1 7    ? -31.611 -1.432  -16.627 1.00 97.30 7    A 1 
ATOM   45   C CB    . VAL   A 1 7    ? -33.091 1.443   -17.100 1.00 96.97 7    A 1 
ATOM   46   C CG1   . VAL   A 1 7    ? -34.154 2.284   -17.820 1.00 93.46 7    A 1 
ATOM   47   C CG2   . VAL   A 1 7    ? -33.670 0.935   -15.778 1.00 93.57 7    A 1 
ATOM   48   N N     . ARG   A 1 8    ? -30.190 0.123   -17.416 1.00 98.43 8    A 1 
ATOM   49   C CA    . ARG   A 1 8    ? -29.028 -0.255  -16.605 1.00 98.41 8    A 1 
ATOM   50   C C     . ARG   A 1 8    ? -28.666 0.885   -15.662 1.00 98.48 8    A 1 
ATOM   51   O O     . ARG   A 1 8    ? -28.476 2.016   -16.101 1.00 97.78 8    A 1 
ATOM   52   C CB    . ARG   A 1 8    ? -27.871 -0.668  -17.519 1.00 97.90 8    A 1 
ATOM   53   C CG    . ARG   A 1 8    ? -26.606 -1.060  -16.738 1.00 96.53 8    A 1 
ATOM   54   C CD    . ARG   A 1 8    ? -25.573 -1.666  -17.690 1.00 95.02 8    A 1 
ATOM   55   N NE    . ARG   A 1 8    ? -24.284 -1.889  -17.022 1.00 92.99 8    A 1 
ATOM   56   C CZ    . ARG   A 1 8    ? -23.178 -2.336  -17.603 1.00 92.30 8    A 1 
ATOM   57   N NH1   . ARG   A 1 8    ? -23.157 -2.692  -18.860 1.00 86.83 8    A 1 
ATOM   58   N NH2   . ARG   A 1 8    ? -22.071 -2.419  -16.936 1.00 88.45 8    A 1 
ATOM   59   N N     . CYS   A 1 9    ? -28.529 0.580   -14.375 1.00 98.45 9    A 1 
ATOM   60   C CA    . CYS   A 1 9    ? -28.113 1.551   -13.364 1.00 98.38 9    A 1 
ATOM   61   C C     . CYS   A 1 9    ? -26.618 1.871   -13.521 1.00 98.24 9    A 1 
ATOM   62   O O     . CYS   A 1 9    ? -25.789 0.960   -13.503 1.00 97.15 9    A 1 
ATOM   63   C CB    . CYS   A 1 9    ? -28.415 0.988   -11.969 1.00 98.11 9    A 1 
ATOM   64   S SG    . CYS   A 1 9    ? -30.183 0.594   -11.775 1.00 97.58 9    A 1 
ATOM   65   N N     . ILE   A 1 10   ? -26.270 3.152   -13.638 1.00 98.34 10   A 1 
ATOM   66   C CA    . ILE   A 1 10   ? -24.877 3.597   -13.852 1.00 98.10 10   A 1 
ATOM   67   C C     . ILE   A 1 10   ? -24.316 4.459   -12.720 1.00 98.19 10   A 1 
ATOM   68   O O     . ILE   A 1 10   ? -23.106 4.436   -12.499 1.00 96.35 10   A 1 
ATOM   69   C CB    . ILE   A 1 10   ? -24.701 4.288   -15.220 1.00 96.34 10   A 1 
ATOM   70   C CG1   . ILE   A 1 10   ? -25.627 5.513   -15.391 1.00 88.78 10   A 1 
ATOM   71   C CG2   . ILE   A 1 10   ? -24.913 3.263   -16.344 1.00 87.99 10   A 1 
ATOM   72   C CD1   . ILE   A 1 10   ? -25.335 6.317   -16.658 1.00 87.26 10   A 1 
ATOM   73   N N     . ASN   A 1 11   ? -25.140 5.186   -11.988 1.00 98.43 11   A 1 
ATOM   74   C CA    . ASN   A 1 11   ? -24.731 5.887   -10.765 1.00 98.40 11   A 1 
ATOM   75   C C     . ASN   A 1 11   ? -25.936 6.245   -9.893  1.00 98.50 11   A 1 
ATOM   76   O O     . ASN   A 1 11   ? -27.042 6.422   -10.392 1.00 97.76 11   A 1 
ATOM   77   C CB    . ASN   A 1 11   ? -23.927 7.155   -11.125 1.00 97.78 11   A 1 
ATOM   78   C CG    . ASN   A 1 11   ? -23.237 7.767   -9.912  1.00 97.25 11   A 1 
ATOM   79   O OD1   . ASN   A 1 11   ? -22.936 7.106   -8.926  1.00 93.12 11   A 1 
ATOM   80   N ND2   . ASN   A 1 11   ? -22.989 9.058   -9.946  1.00 92.68 11   A 1 
ATOM   81   N N     . TRP   A 1 12   ? -25.681 6.396   -8.591  1.00 98.52 12   A 1 
ATOM   82   C CA    . TRP   A 1 12   ? -26.645 6.847   -7.593  1.00 98.52 12   A 1 
ATOM   83   C C     . TRP   A 1 12   ? -26.053 8.013   -6.811  1.00 98.27 12   A 1 
ATOM   84   O O     . TRP   A 1 12   ? -24.879 7.976   -6.433  1.00 97.07 12   A 1 
ATOM   85   C CB    . TRP   A 1 12   ? -27.007 5.704   -6.656  1.00 98.49 12   A 1 
ATOM   86   C CG    . TRP   A 1 12   ? -27.587 4.493   -7.313  1.00 98.56 12   A 1 
ATOM   87   C CD1   . TRP   A 1 12   ? -26.884 3.546   -7.974  1.00 98.06 12   A 1 
ATOM   88   C CD2   . TRP   A 1 12   ? -28.988 4.086   -7.376  1.00 98.51 12   A 1 
ATOM   89   N NE1   . TRP   A 1 12   ? -27.756 2.565   -8.441  1.00 98.13 12   A 1 
ATOM   90   C CE2   . TRP   A 1 12   ? -29.052 2.856   -8.082  1.00 98.37 12   A 1 
ATOM   91   C CE3   . TRP   A 1 12   ? -30.192 4.637   -6.883  1.00 98.41 12   A 1 
ATOM   92   C CZ2   . TRP   A 1 12   ? -30.279 2.177   -8.288  1.00 98.20 12   A 1 
ATOM   93   C CZ3   . TRP   A 1 12   ? -31.415 3.962   -7.088  1.00 97.67 12   A 1 
ATOM   94   C CH2   . TRP   A 1 12   ? -31.454 2.748   -7.780  1.00 97.79 12   A 1 
ATOM   95   N N     . PHE   A 1 13   ? -26.851 9.039   -6.555  1.00 97.98 13   A 1 
ATOM   96   C CA    . PHE   A 1 13   ? -26.389 10.255  -5.888  1.00 97.70 13   A 1 
ATOM   97   C C     . PHE   A 1 13   ? -27.529 10.931  -5.128  1.00 97.52 13   A 1 
ATOM   98   O O     . PHE   A 1 13   ? -28.703 10.715  -5.417  1.00 96.54 13   A 1 
ATOM   99   C CB    . PHE   A 1 13   ? -25.749 11.194  -6.920  1.00 97.39 13   A 1 
ATOM   100  C CG    . PHE   A 1 13   ? -26.649 11.602  -8.070  1.00 97.67 13   A 1 
ATOM   101  C CD1   . PHE   A 1 13   ? -26.871 10.723  -9.153  1.00 97.20 13   A 1 
ATOM   102  C CD2   . PHE   A 1 13   ? -27.268 12.861  -8.072  1.00 96.91 13   A 1 
ATOM   103  C CE1   . PHE   A 1 13   ? -27.698 11.098  -10.217 1.00 96.54 13   A 1 
ATOM   104  C CE2   . PHE   A 1 13   ? -28.096 13.247  -9.137  1.00 96.51 13   A 1 
ATOM   105  C CZ    . PHE   A 1 13   ? -28.313 12.365  -10.213 1.00 96.81 13   A 1 
ATOM   106  N N     . GLU   A 1 14   ? -27.179 11.740  -4.143  1.00 96.47 14   A 1 
ATOM   107  C CA    . GLU   A 1 14   ? -28.135 12.447  -3.297  1.00 95.68 14   A 1 
ATOM   108  C C     . GLU   A 1 14   ? -28.085 13.952  -3.570  1.00 95.43 14   A 1 
ATOM   109  O O     . GLU   A 1 14   ? -27.020 14.508  -3.860  1.00 93.08 14   A 1 
ATOM   110  C CB    . GLU   A 1 14   ? -27.868 12.140  -1.812  1.00 93.79 14   A 1 
ATOM   111  C CG    . GLU   A 1 14   ? -28.138 10.671  -1.450  1.00 87.98 14   A 1 
ATOM   112  C CD    . GLU   A 1 14   ? -27.807 10.313  0.013   1.00 88.68 14   A 1 
ATOM   113  O OE1   . GLU   A 1 14   ? -27.853 9.104   0.338   1.00 83.03 14   A 1 
ATOM   114  O OE2   . GLU   A 1 14   ? -27.507 11.218  0.824   1.00 83.48 14   A 1 
ATOM   115  N N     . SER   A 1 15   ? -29.232 14.620  -3.445  1.00 95.08 15   A 1 
ATOM   116  C CA    . SER   A 1 15   ? -29.269 16.078  -3.373  1.00 94.01 15   A 1 
ATOM   117  C C     . SER   A 1 15   ? -28.854 16.561  -1.977  1.00 92.54 15   A 1 
ATOM   118  O O     . SER   A 1 15   ? -28.984 15.846  -0.975  1.00 87.43 15   A 1 
ATOM   119  C CB    . SER   A 1 15   ? -30.638 16.621  -3.795  1.00 92.16 15   A 1 
ATOM   120  O OG    . SER   A 1 15   ? -31.653 16.282  -2.871  1.00 86.26 15   A 1 
ATOM   121  N N     . HIS   A 1 16   ? -28.332 17.789  -1.894  1.00 90.97 16   A 1 
ATOM   122  C CA    . HIS   A 1 16   ? -27.770 18.343  -0.659  1.00 88.36 16   A 1 
ATOM   123  C C     . HIS   A 1 16   ? -28.672 19.374  0.034   1.00 87.29 16   A 1 
ATOM   124  O O     . HIS   A 1 16   ? -28.374 19.803  1.154   1.00 77.86 16   A 1 
ATOM   125  C CB    . HIS   A 1 16   ? -26.382 18.916  -0.965  1.00 85.21 16   A 1 
ATOM   126  C CG    . HIS   A 1 16   ? -25.394 17.860  -1.376  1.00 82.46 16   A 1 
ATOM   127  N ND1   . HIS   A 1 16   ? -24.933 16.835  -0.577  1.00 70.17 16   A 1 
ATOM   128  C CD2   . HIS   A 1 16   ? -24.822 17.685  -2.609  1.00 71.04 16   A 1 
ATOM   129  C CE1   . HIS   A 1 16   ? -24.113 16.060  -1.312  1.00 69.00 16   A 1 
ATOM   130  N NE2   . HIS   A 1 16   ? -24.015 16.551  -2.552  1.00 70.95 16   A 1 
ATOM   131  N N     . GLY   A 1 17   ? -29.774 19.765  -0.602  1.00 84.41 17   A 1 
ATOM   132  C CA    . GLY   A 1 17   ? -30.734 20.725  -0.068  1.00 84.11 17   A 1 
ATOM   133  C C     . GLY   A 1 17   ? -31.539 20.210  1.136   1.00 85.72 17   A 1 
ATOM   134  O O     . GLY   A 1 17   ? -31.403 19.065  1.577   1.00 80.77 17   A 1 
ATOM   135  N N     . GLU   A 1 18   ? -32.426 21.076  1.663   1.00 85.99 18   A 1 
ATOM   136  C CA    . GLU   A 1 18   ? -33.322 20.692  2.773   1.00 85.95 18   A 1 
ATOM   137  C C     . GLU   A 1 18   ? -34.224 19.503  2.422   1.00 86.45 18   A 1 
ATOM   138  O O     . GLU   A 1 18   ? -34.392 18.581  3.217   1.00 79.97 18   A 1 
ATOM   139  C CB    . GLU   A 1 18   ? -34.225 21.864  3.173   1.00 82.46 18   A 1 
ATOM   140  C CG    . GLU   A 1 18   ? -33.524 22.924  4.028   1.00 71.26 18   A 1 
ATOM   141  C CD    . GLU   A 1 18   ? -34.539 23.872  4.680   1.00 63.91 18   A 1 
ATOM   142  O OE1   . GLU   A 1 18   ? -34.289 24.270  5.840   1.00 55.99 18   A 1 
ATOM   143  O OE2   . GLU   A 1 18   ? -35.584 24.141  4.053   1.00 56.26 18   A 1 
ATOM   144  N N     . ASN   A 1 19   ? -34.785 19.513  1.222   1.00 87.43 19   A 1 
ATOM   145  C CA    . ASN   A 1 19   ? -35.554 18.406  0.677   1.00 88.25 19   A 1 
ATOM   146  C C     . ASN   A 1 19   ? -34.617 17.462  -0.073  1.00 90.30 19   A 1 
ATOM   147  O O     . ASN   A 1 19   ? -34.444 17.568  -1.291  1.00 86.00 19   A 1 
ATOM   148  C CB    . ASN   A 1 19   ? -36.694 18.936  -0.194  1.00 83.85 19   A 1 
ATOM   149  C CG    . ASN   A 1 19   ? -37.824 19.547  0.619   1.00 77.36 19   A 1 
ATOM   150  O OD1   . ASN   A 1 19   ? -38.026 19.278  1.786   1.00 68.02 19   A 1 
ATOM   151  N ND2   . ASN   A 1 19   ? -38.627 20.380  -0.007  1.00 68.65 19   A 1 
ATOM   152  N N     . ARG   A 1 20   ? -34.012 16.551  0.665   1.00 92.49 20   A 1 
ATOM   153  C CA    . ARG   A 1 20   ? -33.137 15.539  0.082   1.00 93.43 20   A 1 
ATOM   154  C C     . ARG   A 1 20   ? -33.933 14.538  -0.744  1.00 94.87 20   A 1 
ATOM   155  O O     . ARG   A 1 20   ? -34.960 14.029  -0.306  1.00 92.76 20   A 1 
ATOM   156  C CB    . ARG   A 1 20   ? -32.322 14.818  1.158   1.00 90.14 20   A 1 
ATOM   157  C CG    . ARG   A 1 20   ? -31.293 15.755  1.789   1.00 81.66 20   A 1 
ATOM   158  C CD    . ARG   A 1 20   ? -30.390 14.967  2.726   1.00 82.25 20   A 1 
ATOM   159  N NE    . ARG   A 1 20   ? -29.352 15.832  3.294   1.00 78.32 20   A 1 
ATOM   160  C CZ    . ARG   A 1 20   ? -28.223 15.416  3.842   1.00 76.28 20   A 1 
ATOM   161  N NH1   . ARG   A 1 20   ? -27.958 14.144  3.984   1.00 69.64 20   A 1 
ATOM   162  N NH2   . ARG   A 1 20   ? -27.344 16.281  4.247   1.00 68.01 20   A 1 
ATOM   163  N N     . PHE   A 1 21   ? -33.383 14.230  -1.915  1.00 95.75 21   A 1 
ATOM   164  C CA    . PHE   A 1 21   ? -33.827 13.129  -2.757  1.00 96.45 21   A 1 
ATOM   165  C C     . PHE   A 1 21   ? -32.642 12.232  -3.094  1.00 96.93 21   A 1 
ATOM   166  O O     . PHE   A 1 21   ? -31.502 12.692  -3.177  1.00 95.80 21   A 1 
ATOM   167  C CB    . PHE   A 1 21   ? -34.507 13.666  -4.017  1.00 96.07 21   A 1 
ATOM   168  C CG    . PHE   A 1 21   ? -35.816 14.377  -3.761  1.00 95.94 21   A 1 
ATOM   169  C CD1   . PHE   A 1 21   ? -36.988 13.636  -3.538  1.00 93.39 21   A 1 
ATOM   170  C CD2   . PHE   A 1 21   ? -35.872 15.781  -3.740  1.00 93.47 21   A 1 
ATOM   171  C CE1   . PHE   A 1 21   ? -38.210 14.285  -3.299  1.00 92.30 21   A 1 
ATOM   172  C CE2   . PHE   A 1 21   ? -37.091 16.441  -3.501  1.00 92.67 21   A 1 
ATOM   173  C CZ    . PHE   A 1 21   ? -38.260 15.691  -3.278  1.00 93.43 21   A 1 
ATOM   174  N N     . LEU   A 1 22   ? -32.924 10.960  -3.314  1.00 97.48 22   A 1 
ATOM   175  C CA    . LEU   A 1 22   ? -32.005 10.034  -3.952  1.00 97.91 22   A 1 
ATOM   176  C C     . LEU   A 1 22   ? -32.308 10.022  -5.452  1.00 98.13 22   A 1 
ATOM   177  O O     . LEU   A 1 22   ? -33.469 9.940   -5.846  1.00 97.71 22   A 1 
ATOM   178  C CB    . LEU   A 1 22   ? -32.165 8.652   -3.299  1.00 97.76 22   A 1 
ATOM   179  C CG    . LEU   A 1 22   ? -31.305 7.547   -3.935  1.00 97.25 22   A 1 
ATOM   180  C CD1   . LEU   A 1 22   ? -29.813 7.765   -3.686  1.00 95.53 22   A 1 
ATOM   181  C CD2   . LEU   A 1 22   ? -31.695 6.200   -3.333  1.00 95.22 22   A 1 
ATOM   182  N N     . TYR   A 1 23   ? -31.279 10.082  -6.278  1.00 98.19 23   A 1 
ATOM   183  C CA    . TYR   A 1 23   ? -31.401 9.997   -7.724  1.00 98.25 23   A 1 
ATOM   184  C C     . TYR   A 1 23   ? -30.633 8.790   -8.253  1.00 98.37 23   A 1 
ATOM   185  O O     . TYR   A 1 23   ? -29.509 8.516   -7.831  1.00 97.89 23   A 1 
ATOM   186  C CB    . TYR   A 1 23   ? -30.918 11.291  -8.387  1.00 97.96 23   A 1 
ATOM   187  C CG    . TYR   A 1 23   ? -31.688 12.533  -7.993  1.00 97.75 23   A 1 
ATOM   188  C CD1   . TYR   A 1 23   ? -32.769 12.987  -8.773  1.00 96.53 23   A 1 
ATOM   189  C CD2   . TYR   A 1 23   ? -31.312 13.258  -6.845  1.00 96.55 23   A 1 
ATOM   190  C CE1   . TYR   A 1 23   ? -33.463 14.157  -8.421  1.00 95.68 23   A 1 
ATOM   191  C CE2   . TYR   A 1 23   ? -32.002 14.427  -6.478  1.00 95.79 23   A 1 
ATOM   192  C CZ    . TYR   A 1 23   ? -33.074 14.877  -7.273  1.00 96.16 23   A 1 
ATOM   193  O OH    . TYR   A 1 23   ? -33.734 16.024  -6.918  1.00 94.84 23   A 1 
ATOM   194  N N     . LEU   A 1 24   ? -31.228 8.110   -9.222  1.00 98.47 24   A 1 
ATOM   195  C CA    . LEU   A 1 24   ? -30.569 7.146   -10.085 1.00 98.57 24   A 1 
ATOM   196  C C     . LEU   A 1 24   ? -30.293 7.803   -11.436 1.00 98.58 24   A 1 
ATOM   197  O O     . LEU   A 1 24   ? -31.211 8.330   -12.060 1.00 98.10 24   A 1 
ATOM   198  C CB    . LEU   A 1 24   ? -31.481 5.913   -10.220 1.00 98.40 24   A 1 
ATOM   199  C CG    . LEU   A 1 24   ? -31.083 4.925   -11.328 1.00 97.96 24   A 1 
ATOM   200  C CD1   . LEU   A 1 24   ? -29.708 4.304   -11.090 1.00 96.63 24   A 1 
ATOM   201  C CD2   . LEU   A 1 24   ? -32.109 3.794   -11.404 1.00 96.49 24   A 1 
ATOM   202  N N     . LYS   A 1 25   ? -29.062 7.704   -11.916 1.00 98.55 25   A 1 
ATOM   203  C CA    . LYS   A 1 25   ? -28.734 7.860   -13.331 1.00 98.53 25   A 1 
ATOM   204  C C     . LYS   A 1 25   ? -28.724 6.475   -13.969 1.00 98.52 25   A 1 
ATOM   205  O O     . LYS   A 1 25   ? -27.963 5.601   -13.541 1.00 97.77 25   A 1 
ATOM   206  C CB    . LYS   A 1 25   ? -27.396 8.595   -13.488 1.00 98.24 25   A 1 
ATOM   207  C CG    . LYS   A 1 25   ? -27.111 8.981   -14.947 1.00 97.66 25   A 1 
ATOM   208  C CD    . LYS   A 1 25   ? -25.772 9.726   -15.060 1.00 96.35 25   A 1 
ATOM   209  C CE    . LYS   A 1 25   ? -25.547 10.202  -16.494 1.00 93.88 25   A 1 
ATOM   210  N NZ    . LYS   A 1 25   ? -24.249 10.898  -16.658 1.00 91.77 25   A 1 
ATOM   211  N N     . SER   A 1 26   ? -29.549 6.273   -14.982 1.00 98.29 26   A 1 
ATOM   212  C CA    . SER   A 1 26   ? -29.628 5.027   -15.735 1.00 98.19 26   A 1 
ATOM   213  C C     . SER   A 1 26   ? -29.546 5.281   -17.234 1.00 98.25 26   A 1 
ATOM   214  O O     . SER   A 1 26   ? -29.765 6.401   -17.702 1.00 97.30 26   A 1 
ATOM   215  C CB    . SER   A 1 26   ? -30.892 4.247   -15.354 1.00 97.27 26   A 1 
ATOM   216  O OG    . SER   A 1 26   ? -32.062 4.910   -15.779 1.00 93.12 26   A 1 
ATOM   217  N N     . ARG   A 1 27   ? -29.203 4.242   -17.988 1.00 98.07 27   A 1 
ATOM   218  C CA    . ARG   A 1 27   ? -29.216 4.277   -19.450 1.00 98.06 27   A 1 
ATOM   219  C C     . ARG   A 1 27   ? -30.068 3.149   -19.993 1.00 98.15 27   A 1 
ATOM   220  O O     . ARG   A 1 27   ? -29.912 1.997   -19.577 1.00 97.33 27   A 1 
ATOM   221  C CB    . ARG   A 1 27   ? -27.788 4.256   -19.997 1.00 97.48 27   A 1 
ATOM   222  C CG    . ARG   A 1 27   ? -27.766 4.591   -21.492 1.00 94.54 27   A 1 
ATOM   223  C CD    . ARG   A 1 27   ? -26.501 5.340   -21.881 1.00 94.30 27   A 1 
ATOM   224  N NE    . ARG   A 1 27   ? -26.439 6.646   -21.215 1.00 93.19 27   A 1 
ATOM   225  C CZ    . ARG   A 1 27   ? -25.406 7.139   -20.543 1.00 95.29 27   A 1 
ATOM   226  N NH1   . ARG   A 1 27   ? -24.276 6.520   -20.468 1.00 87.08 27   A 1 
ATOM   227  N NH2   . ARG   A 1 27   ? -25.493 8.266   -19.920 1.00 90.52 27   A 1 
ATOM   228  N N     . CYS   A 1 28   ? -30.954 3.521   -20.903 1.00 97.44 28   A 1 
ATOM   229  C CA    . CYS   A 1 28   ? -31.834 2.589   -21.589 1.00 96.98 28   A 1 
ATOM   230  C C     . CYS   A 1 28   ? -31.069 1.767   -22.633 1.00 96.94 28   A 1 
ATOM   231  O O     . CYS   A 1 28   ? -29.991 2.149   -23.096 1.00 94.73 28   A 1 
ATOM   232  C CB    . CYS   A 1 28   ? -32.981 3.371   -22.236 1.00 95.24 28   A 1 
ATOM   233  S SG    . CYS   A 1 28   ? -33.946 4.234   -20.960 1.00 90.63 28   A 1 
ATOM   234  N N     . ARG   A 1 29   ? -31.657 0.663   -23.060 1.00 96.03 29   A 1 
ATOM   235  C CA    . ARG   A 1 29   ? -31.119 -0.183  -24.135 1.00 95.18 29   A 1 
ATOM   236  C C     . ARG   A 1 29   ? -31.005 0.559   -25.473 1.00 95.20 29   A 1 
ATOM   237  O O     . ARG   A 1 29   ? -30.123 0.243   -26.260 1.00 91.85 29   A 1 
ATOM   238  C CB    . ARG   A 1 29   ? -32.007 -1.432  -24.244 1.00 93.22 29   A 1 
ATOM   239  C CG    . ARG   A 1 29   ? -31.341 -2.557  -25.040 1.00 85.99 29   A 1 
ATOM   240  C CD    . ARG   A 1 29   ? -32.313 -3.721  -25.267 1.00 86.14 29   A 1 
ATOM   241  N NE    . ARG   A 1 29   ? -32.690 -4.425  -24.031 1.00 83.96 29   A 1 
ATOM   242  C CZ    . ARG   A 1 29   ? -32.181 -5.551  -23.550 1.00 83.41 29   A 1 
ATOM   243  N NH1   . ARG   A 1 29   ? -31.186 -6.172  -24.129 1.00 72.02 29   A 1 
ATOM   244  N NH2   . ARG   A 1 29   ? -32.687 -6.085  -22.485 1.00 75.79 29   A 1 
ATOM   245  N N     . ASN   A 1 30   ? -31.863 1.553   -25.706 1.00 94.71 30   A 1 
ATOM   246  C CA    . ASN   A 1 30   ? -31.812 2.422   -26.889 1.00 94.07 30   A 1 
ATOM   247  C C     . ASN   A 1 30   ? -30.720 3.521   -26.819 1.00 94.37 30   A 1 
ATOM   248  O O     . ASN   A 1 30   ? -30.537 4.254   -27.785 1.00 90.66 30   A 1 
ATOM   249  C CB    . ASN   A 1 30   ? -33.222 3.009   -27.137 1.00 91.88 30   A 1 
ATOM   250  C CG    . ASN   A 1 30   ? -33.652 4.043   -26.101 1.00 90.20 30   A 1 
ATOM   251  O OD1   . ASN   A 1 30   ? -32.961 4.304   -25.138 1.00 81.46 30   A 1 
ATOM   252  N ND2   . ASN   A 1 30   ? -34.805 4.657   -26.280 1.00 83.49 30   A 1 
ATOM   253  N N     . GLY   A 1 31   ? -30.002 3.645   -25.692 1.00 94.35 31   A 1 
ATOM   254  C CA    . GLY   A 1 31   ? -28.958 4.653   -25.476 1.00 94.20 31   A 1 
ATOM   255  C C     . GLY   A 1 31   ? -29.433 5.946   -24.803 1.00 95.34 31   A 1 
ATOM   256  O O     . GLY   A 1 31   ? -28.597 6.774   -24.428 1.00 92.48 31   A 1 
ATOM   257  N N     . GLU   A 1 32   ? -30.734 6.134   -24.594 1.00 95.80 32   A 1 
ATOM   258  C CA    . GLU   A 1 32   ? -31.235 7.300   -23.858 1.00 95.98 32   A 1 
ATOM   259  C C     . GLU   A 1 32   ? -30.840 7.257   -22.379 1.00 96.83 32   A 1 
ATOM   260  O O     . GLU   A 1 32   ? -30.716 6.203   -21.753 1.00 95.59 32   A 1 
ATOM   261  C CB    . GLU   A 1 32   ? -32.758 7.457   -23.992 1.00 94.09 32   A 1 
ATOM   262  C CG    . GLU   A 1 32   ? -33.162 8.002   -25.371 1.00 82.77 32   A 1 
ATOM   263  C CD    . GLU   A 1 32   ? -34.668 8.296   -25.465 1.00 77.36 32   A 1 
ATOM   264  O OE1   . GLU   A 1 32   ? -35.028 9.252   -26.194 1.00 69.76 32   A 1 
ATOM   265  O OE2   . GLU   A 1 32   ? -35.453 7.567   -24.822 1.00 70.22 32   A 1 
ATOM   266  N N     . THR   A 1 33   ? -30.658 8.442   -21.800 1.00 97.17 33   A 1 
ATOM   267  C CA    . THR   A 1 33   ? -30.375 8.589   -20.370 1.00 97.36 33   A 1 
ATOM   268  C C     . THR   A 1 33   ? -31.663 8.902   -19.627 1.00 97.46 33   A 1 
ATOM   269  O O     . THR   A 1 33   ? -32.350 9.870   -19.951 1.00 96.07 33   A 1 
ATOM   270  C CB    . THR   A 1 33   ? -29.328 9.678   -20.117 1.00 96.76 33   A 1 
ATOM   271  O OG1   . THR   A 1 33   ? -28.160 9.388   -20.859 1.00 91.74 33   A 1 
ATOM   272  C CG2   . THR   A 1 33   ? -28.918 9.770   -18.648 1.00 92.36 33   A 1 
ATOM   273  N N     . VAL   A 1 34   ? -31.964 8.126   -18.594 1.00 97.37 34   A 1 
ATOM   274  C CA    . VAL   A 1 34   ? -33.130 8.318   -17.731 1.00 97.48 34   A 1 
ATOM   275  C C     . VAL   A 1 34   ? -32.672 8.516   -16.296 1.00 97.94 34   A 1 
ATOM   276  O O     . VAL   A 1 34   ? -31.929 7.704   -15.741 1.00 97.17 34   A 1 
ATOM   277  C CB    . VAL   A 1 34   ? -34.125 7.150   -17.875 1.00 96.12 34   A 1 
ATOM   278  C CG1   . VAL   A 1 34   ? -35.263 7.226   -16.858 1.00 90.99 34   A 1 
ATOM   279  C CG2   . VAL   A 1 34   ? -34.756 7.184   -19.273 1.00 91.07 34   A 1 
ATOM   280  N N     . PHE   A 1 35   ? -33.145 9.597   -15.683 1.00 98.03 35   A 1 
ATOM   281  C CA    . PHE   A 1 35   ? -32.986 9.843   -14.256 1.00 98.14 35   A 1 
ATOM   282  C C     . PHE   A 1 35   ? -34.269 9.466   -13.523 1.00 98.13 35   A 1 
ATOM   283  O O     . PHE   A 1 35   ? -35.366 9.815   -13.957 1.00 97.29 35   A 1 
ATOM   284  C CB    . PHE   A 1 35   ? -32.607 11.301  -14.002 1.00 97.96 35   A 1 
ATOM   285  C CG    . PHE   A 1 35   ? -31.248 11.679  -14.542 1.00 97.88 35   A 1 
ATOM   286  C CD1   . PHE   A 1 35   ? -30.104 11.520  -13.741 1.00 96.63 35   A 1 
ATOM   287  C CD2   . PHE   A 1 35   ? -31.118 12.194  -15.845 1.00 96.56 35   A 1 
ATOM   288  C CE1   . PHE   A 1 35   ? -28.842 11.892  -14.226 1.00 95.88 35   A 1 
ATOM   289  C CE2   . PHE   A 1 35   ? -29.857 12.562  -16.339 1.00 96.04 35   A 1 
ATOM   290  C CZ    . PHE   A 1 35   ? -28.718 12.417  -15.525 1.00 96.61 35   A 1 
ATOM   291  N N     . ILE   A 1 36   ? -34.128 8.789   -12.390 1.00 98.26 36   A 1 
ATOM   292  C CA    . ILE   A 1 36   ? -35.248 8.455   -11.514 1.00 98.34 36   A 1 
ATOM   293  C C     . ILE   A 1 36   ? -34.972 9.044   -10.139 1.00 98.45 36   A 1 
ATOM   294  O O     . ILE   A 1 36   ? -33.915 8.808   -9.557  1.00 98.06 36   A 1 
ATOM   295  C CB    . ILE   A 1 36   ? -35.522 6.938   -11.472 1.00 98.01 36   A 1 
ATOM   296  C CG1   . ILE   A 1 36   ? -35.754 6.399   -12.905 1.00 96.04 36   A 1 
ATOM   297  C CG2   . ILE   A 1 36   ? -36.742 6.652   -10.577 1.00 96.88 36   A 1 
ATOM   298  C CD1   . ILE   A 1 36   ? -35.937 4.888   -12.976 1.00 88.24 36   A 1 
ATOM   299  N N     . ARG   A 1 37   ? -35.918 9.819   -9.632  1.00 98.17 37   A 1 
ATOM   300  C CA    . ARG   A 1 37   ? -35.872 10.436  -8.309  1.00 98.10 37   A 1 
ATOM   301  C C     . ARG   A 1 37   ? -36.655 9.593   -7.312  1.00 98.13 37   A 1 
ATOM   302  O O     . ARG   A 1 37   ? -37.798 9.238   -7.580  1.00 97.26 37   A 1 
ATOM   303  C CB    . ARG   A 1 37   ? -36.419 11.868  -8.408  1.00 97.36 37   A 1 
ATOM   304  C CG    . ARG   A 1 37   ? -36.227 12.654  -7.110  1.00 96.35 37   A 1 
ATOM   305  C CD    . ARG   A 1 37   ? -36.873 14.041  -7.205  1.00 95.59 37   A 1 
ATOM   306  N NE    . ARG   A 1 37   ? -38.334 13.941  -7.168  1.00 93.88 37   A 1 
ATOM   307  C CZ    . ARG   A 1 37   ? -39.201 14.937  -7.261  1.00 94.92 37   A 1 
ATOM   308  N NH1   . ARG   A 1 37   ? -38.808 16.171  -7.431  1.00 89.11 37   A 1 
ATOM   309  N NH2   . ARG   A 1 37   ? -40.481 14.697  -7.182  1.00 90.29 37   A 1 
ATOM   310  N N     . PHE   A 1 38   ? -36.075 9.360   -6.149  1.00 98.28 38   A 1 
ATOM   311  C CA    . PHE   A 1 38   ? -36.702 8.659   -5.033  1.00 98.28 38   A 1 
ATOM   312  C C     . PHE   A 1 38   ? -36.733 9.560   -3.796  1.00 98.03 38   A 1 
ATOM   313  O O     . PHE   A 1 38   ? -35.845 10.403  -3.631  1.00 97.13 38   A 1 
ATOM   314  C CB    . PHE   A 1 38   ? -35.943 7.361   -4.736  1.00 98.28 38   A 1 
ATOM   315  C CG    . PHE   A 1 38   ? -35.721 6.482   -5.944  1.00 98.43 38   A 1 
ATOM   316  C CD1   . PHE   A 1 38   ? -36.687 5.536   -6.323  1.00 97.84 38   A 1 
ATOM   317  C CD2   . PHE   A 1 38   ? -34.546 6.616   -6.709  1.00 97.81 38   A 1 
ATOM   318  C CE1   . PHE   A 1 38   ? -36.481 4.724   -7.446  1.00 97.41 38   A 1 
ATOM   319  C CE2   . PHE   A 1 38   ? -34.338 5.807   -7.837  1.00 97.50 38   A 1 
ATOM   320  C CZ    . PHE   A 1 38   ? -35.305 4.861   -8.206  1.00 97.83 38   A 1 
ATOM   321  N N     . PRO   A 1 39   ? -37.708 9.387   -2.894  1.00 97.38 39   A 1 
ATOM   322  C CA    . PRO   A 1 39   ? -37.630 9.991   -1.570  1.00 96.87 39   A 1 
ATOM   323  C C     . PRO   A 1 39   ? -36.367 9.515   -0.836  1.00 96.90 39   A 1 
ATOM   324  O O     . PRO   A 1 39   ? -36.006 8.337   -0.891  1.00 95.51 39   A 1 
ATOM   325  C CB    . PRO   A 1 39   ? -38.911 9.565   -0.844  1.00 95.49 39   A 1 
ATOM   326  C CG    . PRO   A 1 39   ? -39.851 9.103   -1.956  1.00 92.47 39   A 1 
ATOM   327  C CD    . PRO   A 1 39   ? -38.901 8.571   -3.021  1.00 95.98 39   A 1 
ATOM   328  N N     . HIS   A 1 40   ? -35.706 10.424  -0.129  1.00 96.95 40   A 1 
ATOM   329  C CA    . HIS   A 1 40   ? -34.577 10.070  0.729   1.00 96.66 40   A 1 
ATOM   330  C C     . HIS   A 1 40   ? -35.073 9.797   2.150   1.00 96.57 40   A 1 
ATOM   331  O O     . HIS   A 1 40   ? -35.719 10.658  2.759   1.00 95.07 40   A 1 
ATOM   332  C CB    . HIS   A 1 40   ? -33.524 11.181  0.699   1.00 95.73 40   A 1 
ATOM   333  C CG    . HIS   A 1 40   ? -32.368 10.935  1.633   1.00 94.74 40   A 1 
ATOM   334  N ND1   . HIS   A 1 40   ? -32.385 11.121  3.002   1.00 84.49 40   A 1 
ATOM   335  C CD2   . HIS   A 1 40   ? -31.129 10.445  1.310   1.00 84.51 40   A 1 
ATOM   336  C CE1   . HIS   A 1 40   ? -31.192 10.750  3.486   1.00 85.30 40   A 1 
ATOM   337  N NE2   . HIS   A 1 40   ? -30.405 10.341  2.488   1.00 87.39 40   A 1 
ATOM   338  N N     . TYR   A 1 41   ? -34.712 8.643   2.696   1.00 96.38 41   A 1 
ATOM   339  C CA    . TYR   A 1 41   ? -35.065 8.255   4.057   1.00 96.44 41   A 1 
ATOM   340  C C     . TYR   A 1 41   ? -33.836 7.946   4.918   1.00 96.43 41   A 1 
ATOM   341  O O     . TYR   A 1 41   ? -32.806 7.454   4.448   1.00 95.14 41   A 1 
ATOM   342  C CB    . TYR   A 1 41   ? -36.044 7.076   4.026   1.00 96.14 41   A 1 
ATOM   343  C CG    . TYR   A 1 41   ? -37.345 7.354   3.302   1.00 96.01 41   A 1 
ATOM   344  C CD1   . TYR   A 1 41   ? -38.166 8.431   3.687   1.00 93.81 41   A 1 
ATOM   345  C CD2   . TYR   A 1 41   ? -37.753 6.535   2.227   1.00 93.94 41   A 1 
ATOM   346  C CE1   . TYR   A 1 41   ? -39.371 8.696   3.016   1.00 92.73 41   A 1 
ATOM   347  C CE2   . TYR   A 1 41   ? -38.960 6.787   1.551   1.00 92.99 41   A 1 
ATOM   348  C CZ    . TYR   A 1 41   ? -39.766 7.869   1.949   1.00 93.76 41   A 1 
ATOM   349  O OH    . TYR   A 1 41   ? -40.945 8.125   1.297   1.00 91.75 41   A 1 
ATOM   350  N N     . PHE   A 1 42   ? -33.983 8.222   6.205   1.00 96.34 42   A 1 
ATOM   351  C CA    . PHE   A 1 42   ? -33.153 7.638   7.251   1.00 96.09 42   A 1 
ATOM   352  C C     . PHE   A 1 42   ? -33.839 6.372   7.760   1.00 96.43 42   A 1 
ATOM   353  O O     . PHE   A 1 42   ? -35.051 6.374   7.993   1.00 95.26 42   A 1 
ATOM   354  C CB    . PHE   A 1 42   ? -32.941 8.642   8.383   1.00 95.27 42   A 1 
ATOM   355  C CG    . PHE   A 1 42   ? -32.176 9.878   7.966   1.00 94.69 42   A 1 
ATOM   356  C CD1   . PHE   A 1 42   ? -30.769 9.888   8.014   1.00 92.19 42   A 1 
ATOM   357  C CD2   . PHE   A 1 42   ? -32.861 11.011  7.495   1.00 92.07 42   A 1 
ATOM   358  C CE1   . PHE   A 1 42   ? -30.051 11.018  7.597   1.00 90.69 42   A 1 
ATOM   359  C CE2   . PHE   A 1 42   ? -32.148 12.146  7.070   1.00 90.79 42   A 1 
ATOM   360  C CZ    . PHE   A 1 42   ? -30.741 12.148  7.118   1.00 91.40 42   A 1 
ATOM   361  N N     . TYR   A 1 43   ? -33.071 5.312   7.954   1.00 96.84 43   A 1 
ATOM   362  C CA    . TYR   A 1 43   ? -33.589 3.995   8.314   1.00 97.26 43   A 1 
ATOM   363  C C     . TYR   A 1 43   ? -33.270 3.658   9.770   1.00 97.21 43   A 1 
ATOM   364  O O     . TYR   A 1 43   ? -32.144 3.858   10.231  1.00 95.89 43   A 1 
ATOM   365  C CB    . TYR   A 1 43   ? -33.034 2.941   7.356   1.00 97.29 43   A 1 
ATOM   366  C CG    . TYR   A 1 43   ? -33.465 3.146   5.918   1.00 97.42 43   A 1 
ATOM   367  C CD1   . TYR   A 1 43   ? -34.625 2.519   5.420   1.00 96.36 43   A 1 
ATOM   368  C CD2   . TYR   A 1 43   ? -32.719 3.986   5.063   1.00 96.25 43   A 1 
ATOM   369  C CE1   . TYR   A 1 43   ? -35.033 2.716   4.095   1.00 95.69 43   A 1 
ATOM   370  C CE2   . TYR   A 1 43   ? -33.124 4.198   3.732   1.00 95.88 43   A 1 
ATOM   371  C CZ    . TYR   A 1 43   ? -34.280 3.558   3.251   1.00 96.48 43   A 1 
ATOM   372  O OH    . TYR   A 1 43   ? -34.680 3.762   1.954   1.00 95.50 43   A 1 
ATOM   373  N N     . TYR   A 1 44   ? -34.259 3.100   10.460  1.00 97.17 44   A 1 
ATOM   374  C CA    . TYR   A 1 44   ? -34.126 2.644   11.844  1.00 97.17 44   A 1 
ATOM   375  C C     . TYR   A 1 44   ? -34.802 1.286   11.998  1.00 97.30 44   A 1 
ATOM   376  O O     . TYR   A 1 44   ? -35.867 1.050   11.428  1.00 96.09 44   A 1 
ATOM   377  C CB    . TYR   A 1 44   ? -34.745 3.669   12.802  1.00 96.66 44   A 1 
ATOM   378  C CG    . TYR   A 1 44   ? -34.213 5.079   12.647  1.00 96.45 44   A 1 
ATOM   379  C CD1   . TYR   A 1 44   ? -33.064 5.493   13.349  1.00 94.72 44   A 1 
ATOM   380  C CD2   . TYR   A 1 44   ? -34.847 5.982   11.767  1.00 94.76 44   A 1 
ATOM   381  C CE1   . TYR   A 1 44   ? -32.551 6.786   13.178  1.00 93.63 44   A 1 
ATOM   382  C CE2   . TYR   A 1 44   ? -34.339 7.277   11.585  1.00 93.74 44   A 1 
ATOM   383  C CZ    . TYR   A 1 44   ? -33.188 7.676   12.294  1.00 94.22 44   A 1 
ATOM   384  O OH    . TYR   A 1 44   ? -32.683 8.936   12.105  1.00 92.59 44   A 1 
ATOM   385  N N     . VAL   A 1 45   ? -34.210 0.398   12.791  1.00 97.36 45   A 1 
ATOM   386  C CA    . VAL   A 1 45   ? -34.801 -0.905  13.128  1.00 97.39 45   A 1 
ATOM   387  C C     . VAL   A 1 45   ? -35.186 -0.908  14.600  1.00 97.25 45   A 1 
ATOM   388  O O     . VAL   A 1 45   ? -34.342 -0.669  15.465  1.00 95.98 45   A 1 
ATOM   389  C CB    . VAL   A 1 45   ? -33.867 -2.074  12.781  1.00 96.88 45   A 1 
ATOM   390  C CG1   . VAL   A 1 45   ? -34.484 -3.423  13.169  1.00 94.67 45   A 1 
ATOM   391  C CG2   . VAL   A 1 45   ? -33.590 -2.115  11.274  1.00 94.99 45   A 1 
ATOM   392  N N     . VAL   A 1 46   ? -36.450 -1.201  14.879  1.00 96.91 46   A 1 
ATOM   393  C CA    . VAL   A 1 46   ? -37.007 -1.221  16.237  1.00 96.87 46   A 1 
ATOM   394  C C     . VAL   A 1 46   ? -37.856 -2.473  16.462  1.00 96.98 46   A 1 
ATOM   395  O O     . VAL   A 1 46   ? -38.332 -3.094  15.507  1.00 95.71 46   A 1 
ATOM   396  C CB    . VAL   A 1 46   ? -37.821 0.050   16.543  1.00 95.72 46   A 1 
ATOM   397  C CG1   . VAL   A 1 46   ? -36.973 1.321   16.422  1.00 91.88 46   A 1 
ATOM   398  C CG2   . VAL   A 1 46   ? -39.061 0.194   15.652  1.00 91.52 46   A 1 
ATOM   399  N N     . THR   A 1 47   ? -38.061 -2.840  17.721  1.00 96.46 47   A 1 
ATOM   400  C CA    . THR   A 1 47   ? -39.037 -3.877  18.095  1.00 96.13 47   A 1 
ATOM   401  C C     . THR   A 1 47   ? -40.471 -3.383  17.874  1.00 96.13 47   A 1 
ATOM   402  O O     . THR   A 1 47   ? -40.716 -2.174  17.840  1.00 94.62 47   A 1 
ATOM   403  C CB    . THR   A 1 47   ? -38.872 -4.313  19.559  1.00 94.89 47   A 1 
ATOM   404  O OG1   . THR   A 1 47   ? -39.065 -3.221  20.425  1.00 84.79 47   A 1 
ATOM   405  C CG2   . THR   A 1 47   ? -37.487 -4.888  19.851  1.00 85.44 47   A 1 
ATOM   406  N N     . ASP   A 1 48   ? -41.414 -4.313  17.777  1.00 95.81 48   A 1 
ATOM   407  C CA    . ASP   A 1 48   ? -42.840 -3.979  17.675  1.00 95.38 48   A 1 
ATOM   408  C C     . ASP   A 1 48   ? -43.316 -3.122  18.860  1.00 95.28 48   A 1 
ATOM   409  O O     . ASP   A 1 48   ? -43.980 -2.108  18.668  1.00 93.28 48   A 1 
ATOM   410  C CB    . ASP   A 1 48   ? -43.651 -5.274  17.563  1.00 94.53 48   A 1 
ATOM   411  C CG    . ASP   A 1 48   ? -45.133 -4.979  17.308  1.00 92.96 48   A 1 
ATOM   412  O OD1   . ASP   A 1 48   ? -45.435 -4.351  16.268  1.00 86.15 48   A 1 
ATOM   413  O OD2   . ASP   A 1 48   ? -45.961 -5.364  18.158  1.00 86.15 48   A 1 
ATOM   414  N N     . GLU   A 1 49   ? -42.880 -3.428  20.077  1.00 95.16 49   A 1 
ATOM   415  C CA    . GLU   A 1 49   ? -43.202 -2.626  21.271  1.00 94.43 49   A 1 
ATOM   416  C C     . GLU   A 1 49   ? -42.756 -1.162  21.133  1.00 94.62 49   A 1 
ATOM   417  O O     . GLU   A 1 49   ? -43.517 -0.238  21.439  1.00 92.17 49   A 1 
ATOM   418  C CB    . GLU   A 1 49   ? -42.510 -3.229  22.504  1.00 92.75 49   A 1 
ATOM   419  C CG    . GLU   A 1 49   ? -43.094 -4.586  22.920  1.00 81.31 49   A 1 
ATOM   420  C CD    . GLU   A 1 49   ? -42.347 -5.209  24.109  1.00 75.74 49   A 1 
ATOM   421  O OE1   . GLU   A 1 49   ? -42.940 -6.089  24.767  1.00 67.72 49   A 1 
ATOM   422  O OE2   . GLU   A 1 49   ? -41.178 -4.827  24.347  1.00 68.93 49   A 1 
ATOM   423  N N     . ILE   A 1 50   ? -41.537 -0.930  20.653  1.00 95.18 50   A 1 
ATOM   424  C CA    . ILE   A 1 50   ? -41.027 0.426   20.422  1.00 95.02 50   A 1 
ATOM   425  C C     . ILE   A 1 50   ? -41.815 1.087   19.294  1.00 95.41 50   A 1 
ATOM   426  O O     . ILE   A 1 50   ? -42.224 2.239   19.438  1.00 93.73 50   A 1 
ATOM   427  C CB    . ILE   A 1 50   ? -39.506 0.418   20.145  1.00 93.90 50   A 1 
ATOM   428  C CG1   . ILE   A 1 50   ? -38.743 -0.034  21.410  1.00 89.67 50   A 1 
ATOM   429  C CG2   . ILE   A 1 50   ? -39.012 1.808   19.706  1.00 88.91 50   A 1 
ATOM   430  C CD1   . ILE   A 1 50   ? -37.275 -0.386  21.155  1.00 79.26 50   A 1 
ATOM   431  N N     . TYR   A 1 51   ? -42.069 0.356   18.206  1.00 95.79 51   A 1 
ATOM   432  C CA    . TYR   A 1 51   ? -42.841 0.853   17.068  1.00 95.58 51   A 1 
ATOM   433  C C     . TYR   A 1 51   ? -44.224 1.365   17.496  1.00 95.16 51   A 1 
ATOM   434  O O     . TYR   A 1 51   ? -44.582 2.498   17.166  1.00 93.03 51   A 1 
ATOM   435  C CB    . TYR   A 1 51   ? -42.953 -0.249  16.003  1.00 95.12 51   A 1 
ATOM   436  C CG    . TYR   A 1 51   ? -43.961 0.054   14.917  1.00 95.34 51   A 1 
ATOM   437  C CD1   . TYR   A 1 51   ? -45.171 -0.666  14.839  1.00 92.92 51   A 1 
ATOM   438  C CD2   . TYR   A 1 51   ? -43.717 1.096   14.006  1.00 93.06 51   A 1 
ATOM   439  C CE1   . TYR   A 1 51   ? -46.124 -0.350  13.857  1.00 92.01 51   A 1 
ATOM   440  C CE2   . TYR   A 1 51   ? -44.668 1.423   13.022  1.00 92.29 51   A 1 
ATOM   441  C CZ    . TYR   A 1 51   ? -45.867 0.697   12.952  1.00 92.96 51   A 1 
ATOM   442  O OH    . TYR   A 1 51   ? -46.790 1.020   11.994  1.00 91.04 51   A 1 
ATOM   443  N N     . GLN   A 1 52   ? -44.954 0.588   18.291  1.00 94.75 52   A 1 
ATOM   444  C CA    . GLN   A 1 52   ? -46.281 0.973   18.795  1.00 94.16 52   A 1 
ATOM   445  C C     . GLN   A 1 52   ? -46.224 2.175   19.751  1.00 94.19 52   A 1 
ATOM   446  O O     . GLN   A 1 52   ? -47.178 2.949   19.838  1.00 90.96 52   A 1 
ATOM   447  C CB    . GLN   A 1 52   ? -46.929 -0.229  19.507  1.00 92.93 52   A 1 
ATOM   448  C CG    . GLN   A 1 52   ? -47.173 -1.467  18.616  1.00 88.47 52   A 1 
ATOM   449  C CD    . GLN   A 1 52   ? -48.101 -1.236  17.431  1.00 84.54 52   A 1 
ATOM   450  O OE1   . GLN   A 1 52   ? -48.862 -0.286  17.354  1.00 75.68 52   A 1 
ATOM   451  N NE2   . GLN   A 1 52   ? -48.062 -2.129  16.462  1.00 74.03 52   A 1 
ATOM   452  N N     . SER   A 1 53   ? -45.109 2.362   20.452  1.00 94.40 53   A 1 
ATOM   453  C CA    . SER   A 1 53   ? -44.916 3.460   21.409  1.00 93.89 53   A 1 
ATOM   454  C C     . SER   A 1 53   ? -44.439 4.776   20.782  1.00 93.88 53   A 1 
ATOM   455  O O     . SER   A 1 53   ? -44.408 5.801   21.464  1.00 88.67 53   A 1 
ATOM   456  C CB    . SER   A 1 53   ? -43.971 3.012   22.525  1.00 91.62 53   A 1 
ATOM   457  O OG    . SER   A 1 53   ? -42.624 2.985   22.091  1.00 80.82 53   A 1 
ATOM   458  N N     . LEU   A 1 54   ? -44.049 4.778   19.502  1.00 92.49 54   A 1 
ATOM   459  C CA    . LEU   A 1 54   ? -43.462 5.956   18.859  1.00 92.05 54   A 1 
ATOM   460  C C     . LEU   A 1 54   ? -44.471 7.098   18.725  1.00 91.83 54   A 1 
ATOM   461  O O     . LEU   A 1 54   ? -45.488 6.997   18.039  1.00 87.62 54   A 1 
ATOM   462  C CB    . LEU   A 1 54   ? -42.865 5.588   17.490  1.00 90.44 54   A 1 
ATOM   463  C CG    . LEU   A 1 54   ? -41.503 4.873   17.582  1.00 88.11 54   A 1 
ATOM   464  C CD1   . LEU   A 1 54   ? -41.102 4.371   16.202  1.00 83.49 54   A 1 
ATOM   465  C CD2   . LEU   A 1 54   ? -40.387 5.793   18.084  1.00 83.98 54   A 1 
ATOM   466  N N     . SER   A 1 55   ? -44.120 8.235   19.327  1.00 91.49 55   A 1 
ATOM   467  C CA    . SER   A 1 55   ? -44.874 9.480   19.188  1.00 91.29 55   A 1 
ATOM   468  C C     . SER   A 1 55   ? -43.951 10.628  18.758  1.00 91.79 55   A 1 
ATOM   469  O O     . SER   A 1 55   ? -42.969 10.909  19.451  1.00 85.25 55   A 1 
ATOM   470  C CB    . SER   A 1 55   ? -45.598 9.803   20.492  1.00 87.48 55   A 1 
ATOM   471  O OG    . SER   A 1 55   ? -46.484 10.888  20.288  1.00 76.24 55   A 1 
ATOM   472  N N     . PRO   A 1 56   ? -44.235 11.321  17.622  1.00 92.61 56   A 1 
ATOM   473  C CA    . PRO   A 1 56   ? -45.258 11.008  16.622  1.00 92.95 56   A 1 
ATOM   474  C C     . PRO   A 1 56   ? -45.006 9.652   15.943  1.00 93.74 56   A 1 
ATOM   475  O O     . PRO   A 1 56   ? -43.881 9.138   16.014  1.00 89.94 56   A 1 
ATOM   476  C CB    . PRO   A 1 56   ? -45.204 12.169  15.632  1.00 90.62 56   A 1 
ATOM   477  C CG    . PRO   A 1 56   ? -43.741 12.609  15.698  1.00 86.75 56   A 1 
ATOM   478  C CD    . PRO   A 1 56   ? -43.388 12.403  17.167  1.00 89.96 56   A 1 
ATOM   479  N N     . PRO   A 1 57   ? -46.013 9.071   15.269  1.00 94.47 57   A 1 
ATOM   480  C CA    . PRO   A 1 57   ? -45.830 7.831   14.520  1.00 94.22 57   A 1 
ATOM   481  C C     . PRO   A 1 57   ? -44.759 7.999   13.430  1.00 94.60 57   A 1 
ATOM   482  O O     . PRO   A 1 57   ? -44.494 9.130   12.992  1.00 91.80 57   A 1 
ATOM   483  C CB    . PRO   A 1 57   ? -47.211 7.485   13.947  1.00 92.31 57   A 1 
ATOM   484  C CG    . PRO   A 1 57   ? -47.921 8.831   13.885  1.00 88.51 57   A 1 
ATOM   485  C CD    . PRO   A 1 57   ? -47.370 9.568   15.099  1.00 92.18 57   A 1 
ATOM   486  N N     . PRO   A 1 58   ? -44.115 6.904   12.998  1.00 95.30 58   A 1 
ATOM   487  C CA    . PRO   A 1 58   ? -43.120 6.957   11.937  1.00 95.13 58   A 1 
ATOM   488  C C     . PRO   A 1 58   ? -43.754 7.405   10.614  1.00 95.45 58   A 1 
ATOM   489  O O     . PRO   A 1 58   ? -44.942 7.187   10.368  1.00 93.10 58   A 1 
ATOM   490  C CB    . PRO   A 1 58   ? -42.536 5.548   11.852  1.00 92.97 58   A 1 
ATOM   491  C CG    . PRO   A 1 58   ? -43.676 4.671   12.362  1.00 89.43 58   A 1 
ATOM   492  C CD    . PRO   A 1 58   ? -44.328 5.537   13.429  1.00 92.63 58   A 1 
ATOM   493  N N     . PHE   A 1 59   ? -42.939 8.008   9.751   1.00 95.44 59   A 1 
ATOM   494  C CA    . PHE   A 1 59   ? -43.389 8.430   8.425   1.00 95.18 59   A 1 
ATOM   495  C C     . PHE   A 1 59   ? -43.791 7.230   7.561   1.00 95.12 59   A 1 
ATOM   496  O O     . PHE   A 1 59   ? -44.869 7.224   6.965   1.00 92.53 59   A 1 
ATOM   497  C CB    . PHE   A 1 59   ? -42.281 9.248   7.758   1.00 94.22 59   A 1 
ATOM   498  C CG    . PHE   A 1 59   ? -42.682 9.818   6.418   1.00 93.19 59   A 1 
ATOM   499  C CD1   . PHE   A 1 59   ? -42.418 9.104   5.238   1.00 89.54 59   A 1 
ATOM   500  C CD2   . PHE   A 1 59   ? -43.351 11.054  6.348   1.00 89.95 59   A 1 
ATOM   501  C CE1   . PHE   A 1 59   ? -42.815 9.618   3.993   1.00 87.96 59   A 1 
ATOM   502  C CE2   . PHE   A 1 59   ? -43.749 11.575  5.108   1.00 88.55 59   A 1 
ATOM   503  C CZ    . PHE   A 1 59   ? -43.481 10.856  3.930   1.00 88.96 59   A 1 
ATOM   504  N N     . ASN   A 1 60   ? -42.937 6.206   7.541   1.00 95.88 60   A 1 
ATOM   505  C CA    . ASN   A 1 60   ? -43.235 4.905   6.953   1.00 95.70 60   A 1 
ATOM   506  C C     . ASN   A 1 60   ? -42.654 3.797   7.827   1.00 96.11 60   A 1 
ATOM   507  O O     . ASN   A 1 60   ? -41.632 3.977   8.494   1.00 94.37 60   A 1 
ATOM   508  C CB    . ASN   A 1 60   ? -42.668 4.825   5.523   1.00 93.95 60   A 1 
ATOM   509  C CG    . ASN   A 1 60   ? -43.674 5.147   4.437   1.00 88.95 60   A 1 
ATOM   510  O OD1   . ASN   A 1 60   ? -44.875 5.033   4.598   1.00 80.89 60   A 1 
ATOM   511  N ND2   . ASN   A 1 60   ? -43.183 5.492   3.265   1.00 80.93 60   A 1 
ATOM   512  N N     . ALA   A 1 61   ? -43.289 2.636   7.790   1.00 96.26 61   A 1 
ATOM   513  C CA    . ALA   A 1 61   ? -42.783 1.450   8.460   1.00 96.07 61   A 1 
ATOM   514  C C     . ALA   A 1 61   ? -43.089 0.195   7.648   1.00 96.22 61   A 1 
ATOM   515  O O     . ALA   A 1 61   ? -44.200 0.013   7.146   1.00 94.14 61   A 1 
ATOM   516  C CB    . ALA   A 1 61   ? -43.363 1.378   9.876   1.00 94.38 61   A 1 
ATOM   517  N N     . ARG   A 1 62   ? -42.106 -0.708  7.564   1.00 96.36 62   A 1 
ATOM   518  C CA    . ARG   A 1 62   ? -42.267 -2.033  6.955   1.00 95.81 62   A 1 
ATOM   519  C C     . ARG   A 1 62   ? -41.935 -3.119  7.972   1.00 96.57 62   A 1 
ATOM   520  O O     . ARG   A 1 62   ? -40.894 -3.036  8.622   1.00 95.13 62   A 1 
ATOM   521  C CB    . ARG   A 1 62   ? -41.398 -2.168  5.698   1.00 93.20 62   A 1 
ATOM   522  C CG    . ARG   A 1 62   ? -41.972 -1.379  4.516   1.00 84.18 62   A 1 
ATOM   523  C CD    . ARG   A 1 62   ? -41.115 -1.609  3.273   1.00 82.73 62   A 1 
ATOM   524  N NE    . ARG   A 1 62   ? -41.693 -0.946  2.090   1.00 76.93 62   A 1 
ATOM   525  C CZ    . ARG   A 1 62   ? -41.122 -0.846  0.899   1.00 74.17 62   A 1 
ATOM   526  N NH1   . ARG   A 1 62   ? -39.972 -1.402  0.642   1.00 66.36 62   A 1 
ATOM   527  N NH2   . ARG   A 1 62   ? -41.698 -0.175  -0.051  1.00 64.67 62   A 1 
ATOM   528  N N     . PRO   A 1 63   ? -42.767 -4.168  8.080   1.00 96.97 63   A 1 
ATOM   529  C CA    . PRO   A 1 63   ? -42.447 -5.290  8.946   1.00 96.73 63   A 1 
ATOM   530  C C     . PRO   A 1 63   ? -41.269 -6.080  8.365   1.00 96.84 63   A 1 
ATOM   531  O O     . PRO   A 1 63   ? -41.303 -6.528  7.216   1.00 94.71 63   A 1 
ATOM   532  C CB    . PRO   A 1 63   ? -43.736 -6.108  9.037   1.00 95.27 63   A 1 
ATOM   533  C CG    . PRO   A 1 63   ? -44.440 -5.815  7.712   1.00 91.98 63   A 1 
ATOM   534  C CD    . PRO   A 1 63   ? -44.031 -4.383  7.393   1.00 95.49 63   A 1 
ATOM   535  N N     . LEU   A 1 64   ? -40.235 -6.297  9.172   1.00 96.69 64   A 1 
ATOM   536  C CA    . LEU   A 1 64   ? -39.138 -7.220  8.852   1.00 96.33 64   A 1 
ATOM   537  C C     . LEU   A 1 64   ? -39.491 -8.672  9.222   1.00 96.03 64   A 1 
ATOM   538  O O     . LEU   A 1 64   ? -38.821 -9.610  8.783   1.00 92.06 64   A 1 
ATOM   539  C CB    . LEU   A 1 64   ? -37.851 -6.746  9.555   1.00 95.67 64   A 1 
ATOM   540  C CG    . LEU   A 1 64   ? -37.292 -5.400  9.039   1.00 95.24 64   A 1 
ATOM   541  C CD1   . LEU   A 1 64   ? -36.089 -4.989  9.890   1.00 92.75 64   A 1 
ATOM   542  C CD2   . LEU   A 1 64   ? -36.836 -5.496  7.578   1.00 92.27 64   A 1 
ATOM   543  N N     . GLY   A 1 65   ? -40.545 -8.864  9.990   1.00 95.37 65   A 1 
ATOM   544  C CA    . GLY   A 1 65   ? -40.947 -10.141 10.570  1.00 95.26 65   A 1 
ATOM   545  C C     . GLY   A 1 65   ? -40.147 -10.487 11.822  1.00 96.39 65   A 1 
ATOM   546  O O     . GLY   A 1 65   ? -39.433 -9.645  12.377  1.00 94.20 65   A 1 
ATOM   547  N N     . LYS   A 1 66   ? -40.247 -11.746 12.258  1.00 96.93 66   A 1 
ATOM   548  C CA    . LYS   A 1 66   ? -39.503 -12.232 13.424  1.00 97.12 66   A 1 
ATOM   549  C C     . LYS   A 1 66   ? -38.010 -12.271 13.138  1.00 97.33 66   A 1 
ATOM   550  O O     . LYS   A 1 66   ? -37.569 -12.932 12.197  1.00 95.48 66   A 1 
ATOM   551  C CB    . LYS   A 1 66   ? -40.020 -13.599 13.892  1.00 96.07 66   A 1 
ATOM   552  C CG    . LYS   A 1 66   ? -41.367 -13.423 14.604  1.00 87.89 66   A 1 
ATOM   553  C CD    . LYS   A 1 66   ? -41.882 -14.709 15.247  1.00 81.83 66   A 1 
ATOM   554  C CE    . LYS   A 1 66   ? -43.169 -14.313 15.967  1.00 75.05 66   A 1 
ATOM   555  N NZ    . LYS   A 1 66   ? -43.817 -15.444 16.669  1.00 65.81 66   A 1 
ATOM   556  N N     . MET   A 1 67   ? -37.243 -11.606 13.988  1.00 97.48 67   A 1 
ATOM   557  C CA    . MET   A 1 67   ? -35.782 -11.631 13.973  1.00 97.53 67   A 1 
ATOM   558  C C     . MET   A 1 67   ? -35.243 -12.040 15.341  1.00 97.54 67   A 1 
ATOM   559  O O     . MET   A 1 67   ? -35.845 -11.755 16.375  1.00 95.81 67   A 1 
ATOM   560  C CB    . MET   A 1 67   ? -35.218 -10.271 13.528  1.00 96.69 67   A 1 
ATOM   561  C CG    . MET   A 1 67   ? -35.657 -9.891  12.108  1.00 93.70 67   A 1 
ATOM   562  S SD    . MET   A 1 67   ? -34.846 -8.423  11.407  1.00 92.54 67   A 1 
ATOM   563  C CE    . MET   A 1 67   ? -33.164 -9.037  11.152  1.00 84.26 67   A 1 
ATOM   564  N N     . ARG   A 1 68   ? -34.090 -12.718 15.339  1.00 97.53 68   A 1 
ATOM   565  C CA    . ARG   A 1 68   ? -33.362 -13.059 16.563  1.00 97.19 68   A 1 
ATOM   566  C C     . ARG   A 1 68   ? -32.355 -11.970 16.880  1.00 97.42 68   A 1 
ATOM   567  O O     . ARG   A 1 68   ? -31.439 -11.739 16.092  1.00 96.16 68   A 1 
ATOM   568  C CB    . ARG   A 1 68   ? -32.659 -14.413 16.424  1.00 95.69 68   A 1 
ATOM   569  C CG    . ARG   A 1 68   ? -33.671 -15.577 16.387  1.00 87.94 68   A 1 
ATOM   570  C CD    . ARG   A 1 68   ? -32.950 -16.931 16.379  1.00 86.01 68   A 1 
ATOM   571  N NE    . ARG   A 1 68   ? -32.105 -17.078 15.181  1.00 75.73 68   A 1 
ATOM   572  C CZ    . ARG   A 1 68   ? -31.055 -17.880 15.050  1.00 70.64 68   A 1 
ATOM   573  N NH1   . ARG   A 1 68   ? -30.705 -18.713 15.996  1.00 61.39 68   A 1 
ATOM   574  N NH2   . ARG   A 1 68   ? -30.340 -17.843 13.959  1.00 60.67 68   A 1 
ATOM   575  N N     . THR   A 1 69   ? -32.491 -11.371 18.048  1.00 97.00 69   A 1 
ATOM   576  C CA    . THR   A 1 69   ? -31.483 -10.462 18.601  1.00 96.77 69   A 1 
ATOM   577  C C     . THR   A 1 69   ? -30.574 -11.254 19.530  1.00 96.69 69   A 1 
ATOM   578  O O     . THR   A 1 69   ? -31.045 -11.829 20.512  1.00 94.84 69   A 1 
ATOM   579  C CB    . THR   A 1 69   ? -32.135 -9.281  19.326  1.00 95.71 69   A 1 
ATOM   580  O OG1   . THR   A 1 69   ? -32.994 -8.607  18.431  1.00 87.66 69   A 1 
ATOM   581  C CG2   . THR   A 1 69   ? -31.108 -8.259  19.795  1.00 87.67 69   A 1 
ATOM   582  N N     . ILE   A 1 70   ? -29.292 -11.309 19.205  1.00 96.73 70   A 1 
ATOM   583  C CA    . ILE   A 1 70   ? -28.278 -12.075 19.930  1.00 96.64 70   A 1 
ATOM   584  C C     . ILE   A 1 70   ? -27.301 -11.093 20.566  1.00 96.49 70   A 1 
ATOM   585  O O     . ILE   A 1 70   ? -26.676 -10.290 19.865  1.00 95.16 70   A 1 
ATOM   586  C CB    . ILE   A 1 70   ? -27.562 -13.086 19.006  1.00 96.30 70   A 1 
ATOM   587  C CG1   . ILE   A 1 70   ? -28.568 -13.963 18.212  1.00 92.30 70   A 1 
ATOM   588  C CG2   . ILE   A 1 70   ? -26.620 -13.966 19.841  1.00 91.95 70   A 1 
ATOM   589  C CD1   . ILE   A 1 70   ? -27.918 -14.905 17.192  1.00 89.62 70   A 1 
ATOM   590  N N     . ASP   A 1 71   ? -27.140 -11.184 21.875  1.00 95.37 71   A 1 
ATOM   591  C CA    . ASP   A 1 71   ? -26.075 -10.473 22.577  1.00 94.95 71   A 1 
ATOM   592  C C     . ASP   A 1 71   ? -24.733 -11.144 22.265  1.00 95.03 71   A 1 
ATOM   593  O O     . ASP   A 1 71   ? -24.560 -12.342 22.489  1.00 92.80 71   A 1 
ATOM   594  C CB    . ASP   A 1 71   ? -26.384 -10.447 24.079  1.00 93.40 71   A 1 
ATOM   595  C CG    . ASP   A 1 71   ? -25.451 -9.515  24.860  1.00 85.84 71   A 1 
ATOM   596  O OD1   . ASP   A 1 71   ? -24.312 -9.308  24.404  1.00 77.33 71   A 1 
ATOM   597  O OD2   . ASP   A 1 71   ? -25.908 -9.009  25.910  1.00 77.86 71   A 1 
ATOM   598  N N     . ILE   A 1 72   ? -23.790 -10.391 21.716  1.00 95.78 72   A 1 
ATOM   599  C CA    . ILE   A 1 72   ? -22.472 -10.894 21.304  1.00 95.55 72   A 1 
ATOM   600  C C     . ILE   A 1 72   ? -21.337 -10.379 22.189  1.00 95.32 72   A 1 
ATOM   601  O O     . ILE   A 1 72   ? -20.176 -10.378 21.767  1.00 92.64 72   A 1 
ATOM   602  C CB    . ILE   A 1 72   ? -22.214 -10.663 19.800  1.00 94.73 72   A 1 
ATOM   603  C CG1   . ILE   A 1 72   ? -22.296 -9.167  19.429  1.00 90.31 72   A 1 
ATOM   604  C CG2   . ILE   A 1 72   ? -23.190 -11.502 18.966  1.00 89.35 72   A 1 
ATOM   605  C CD1   . ILE   A 1 72   ? -21.682 -8.859  18.058  1.00 88.09 72   A 1 
ATOM   606  N N     . ASP   A 1 73   ? -21.652 -9.945  23.405  1.00 94.22 73   A 1 
ATOM   607  C CA    . ASP   A 1 73   ? -20.625 -9.599  24.377  1.00 93.74 73   A 1 
ATOM   608  C C     . ASP   A 1 73   ? -19.798 -10.836 24.740  1.00 93.76 73   A 1 
ATOM   609  O O     . ASP   A 1 73   ? -20.294 -11.962 24.858  1.00 90.69 73   A 1 
ATOM   610  C CB    . ASP   A 1 73   ? -21.232 -8.898  25.602  1.00 92.14 73   A 1 
ATOM   611  C CG    . ASP   A 1 73   ? -21.730 -7.487  25.253  1.00 89.76 73   A 1 
ATOM   612  O OD1   . ASP   A 1 73   ? -21.089 -6.819  24.407  1.00 84.23 73   A 1 
ATOM   613  O OD2   . ASP   A 1 73   ? -22.740 -7.042  25.829  1.00 84.31 73   A 1 
ATOM   614  N N     . GLU   A 1 74   ? -18.496 -10.635 24.839  1.00 93.00 74   A 1 
ATOM   615  C CA    . GLU   A 1 74   ? -17.557 -11.703 25.149  1.00 92.89 74   A 1 
ATOM   616  C C     . GLU   A 1 74   ? -17.290 -11.732 26.649  1.00 92.68 74   A 1 
ATOM   617  O O     . GLU   A 1 74   ? -16.751 -10.784 27.216  1.00 89.52 74   A 1 
ATOM   618  C CB    . GLU   A 1 74   ? -16.267 -11.535 24.332  1.00 90.98 74   A 1 
ATOM   619  C CG    . GLU   A 1 74   ? -15.351 -12.759 24.474  1.00 86.38 74   A 1 
ATOM   620  C CD    . GLU   A 1 74   ? -14.012 -12.573 23.750  1.00 87.46 74   A 1 
ATOM   621  O OE1   . GLU   A 1 74   ? -12.966 -12.835 24.371  1.00 82.09 74   A 1 
ATOM   622  O OE2   . GLU   A 1 74   ? -13.998 -12.167 22.564  1.00 84.47 74   A 1 
ATOM   623  N N     . THR   A 1 75   ? -17.616 -12.860 27.272  1.00 91.70 75   A 1 
ATOM   624  C CA    . THR   A 1 75   ? -17.338 -13.108 28.690  1.00 91.01 75   A 1 
ATOM   625  C C     . THR   A 1 75   ? -16.360 -14.264 28.851  1.00 92.27 75   A 1 
ATOM   626  O O     . THR   A 1 75   ? -16.309 -15.187 28.032  1.00 89.17 75   A 1 
ATOM   627  C CB    . THR   A 1 75   ? -18.628 -13.349 29.483  1.00 87.48 75   A 1 
ATOM   628  O OG1   . THR   A 1 75   ? -19.428 -14.328 28.865  1.00 75.99 75   A 1 
ATOM   629  C CG2   . THR   A 1 75   ? -19.473 -12.077 29.584  1.00 73.96 75   A 1 
ATOM   630  N N     . ILE   A 1 76   ? -15.571 -14.214 29.914  1.00 91.60 76   A 1 
ATOM   631  C CA    . ILE   A 1 76   ? -14.686 -15.309 30.323  1.00 92.18 76   A 1 
ATOM   632  C C     . ILE   A 1 76   ? -15.295 -16.062 31.503  1.00 92.93 76   A 1 
ATOM   633  O O     . ILE   A 1 76   ? -15.970 -15.473 32.349  1.00 90.00 76   A 1 
ATOM   634  C CB    . ILE   A 1 76   ? -13.251 -14.819 30.610  1.00 90.20 76   A 1 
ATOM   635  C CG1   . ILE   A 1 76   ? -13.188 -13.809 31.777  1.00 80.04 76   A 1 
ATOM   636  C CG2   . ILE   A 1 76   ? -12.643 -14.241 29.321  1.00 75.55 76   A 1 
ATOM   637  C CD1   . ILE   A 1 76   ? -11.763 -13.446 32.215  1.00 75.75 76   A 1 
ATOM   638  N N     . SER   A 1 77   ? -15.048 -17.364 31.566  1.00 92.60 77   A 1 
ATOM   639  C CA    . SER   A 1 77   ? -15.492 -18.241 32.649  1.00 92.59 77   A 1 
ATOM   640  C C     . SER   A 1 77   ? -14.292 -18.993 33.216  1.00 93.21 77   A 1 
ATOM   641  O O     . SER   A 1 77   ? -13.457 -19.486 32.462  1.00 89.49 77   A 1 
ATOM   642  C CB    . SER   A 1 77   ? -16.553 -19.223 32.149  1.00 90.16 77   A 1 
ATOM   643  O OG    . SER   A 1 77   ? -17.658 -18.524 31.604  1.00 76.29 77   A 1 
ATOM   644  N N     . TYR   A 1 78   ? -14.217 -19.111 34.546  1.00 92.36 78   A 1 
ATOM   645  C CA    . TYR   A 1 78   ? -13.143 -19.860 35.216  1.00 91.68 78   A 1 
ATOM   646  C C     . TYR   A 1 78   ? -13.453 -21.360 35.349  1.00 91.25 78   A 1 
ATOM   647  O O     . TYR   A 1 78   ? -12.602 -22.147 35.749  1.00 85.08 78   A 1 
ATOM   648  C CB    . TYR   A 1 78   ? -12.867 -19.220 36.579  1.00 90.38 78   A 1 
ATOM   649  C CG    . TYR   A 1 78   ? -12.253 -17.840 36.481  1.00 90.44 78   A 1 
ATOM   650  C CD1   . TYR   A 1 78   ? -10.851 -17.695 36.430  1.00 84.32 78   A 1 
ATOM   651  C CD2   . TYR   A 1 78   ? -13.065 -16.689 36.430  1.00 85.29 78   A 1 
ATOM   652  C CE1   . TYR   A 1 78   ? -10.265 -16.425 36.335  1.00 83.09 78   A 1 
ATOM   653  C CE2   . TYR   A 1 78   ? -12.489 -15.410 36.329  1.00 83.38 78   A 1 
ATOM   654  C CZ    . TYR   A 1 78   ? -11.086 -15.286 36.285  1.00 86.22 78   A 1 
ATOM   655  O OH    . TYR   A 1 78   ? -10.521 -14.037 36.188  1.00 83.26 78   A 1 
ATOM   656  N N     . ASN   A 1 79   ? -14.671 -21.749 34.999  1.00 90.58 79   A 1 
ATOM   657  C CA    . ASN   A 1 79   ? -15.156 -23.121 34.988  1.00 90.00 79   A 1 
ATOM   658  C C     . ASN   A 1 79   ? -16.040 -23.340 33.748  1.00 90.76 79   A 1 
ATOM   659  O O     . ASN   A 1 79   ? -16.187 -22.444 32.905  1.00 85.67 79   A 1 
ATOM   660  C CB    . ASN   A 1 79   ? -15.868 -23.393 36.336  1.00 86.04 79   A 1 
ATOM   661  C CG    . ASN   A 1 79   ? -17.101 -22.536 36.579  1.00 82.83 79   A 1 
ATOM   662  O OD1   . ASN   A 1 79   ? -17.589 -21.851 35.715  1.00 69.88 79   A 1 
ATOM   663  N ND2   . ASN   A 1 79   ? -17.650 -22.584 37.771  1.00 75.32 79   A 1 
ATOM   664  N N     . LEU   A 1 80   ? -16.652 -24.525 33.633  1.00 88.49 80   A 1 
ATOM   665  C CA    . LEU   A 1 80   ? -17.565 -24.836 32.524  1.00 88.37 80   A 1 
ATOM   666  C C     . LEU   A 1 80   ? -19.030 -24.438 32.774  1.00 88.65 80   A 1 
ATOM   667  O O     . LEU   A 1 80   ? -19.894 -24.813 31.977  1.00 81.82 80   A 1 
ATOM   668  C CB    . LEU   A 1 80   ? -17.422 -26.302 32.112  1.00 84.53 80   A 1 
ATOM   669  C CG    . LEU   A 1 80   ? -16.220 -26.501 31.171  1.00 81.45 80   A 1 
ATOM   670  C CD1   . LEU   A 1 80   ? -15.034 -27.069 31.928  1.00 74.59 80   A 1 
ATOM   671  C CD2   . LEU   A 1 80   ? -16.602 -27.446 30.037  1.00 75.64 80   A 1 
ATOM   672  N N     . ASP   A 1 81   ? -19.342 -23.683 33.816  1.00 90.62 81   A 1 
ATOM   673  C CA    . ASP   A 1 81   ? -20.664 -23.081 34.004  1.00 89.89 81   A 1 
ATOM   674  C C     . ASP   A 1 81   ? -20.794 -21.808 33.168  1.00 89.98 81   A 1 
ATOM   675  O O     . ASP   A 1 81   ? -20.910 -20.678 33.649  1.00 84.25 81   A 1 
ATOM   676  C CB    . ASP   A 1 81   ? -20.987 -22.894 35.493  1.00 86.84 81   A 1 
ATOM   677  C CG    . ASP   A 1 81   ? -21.303 -24.213 36.196  1.00 77.07 81   A 1 
ATOM   678  O OD1   . ASP   A 1 81   ? -21.677 -25.189 35.495  1.00 68.14 81   A 1 
ATOM   679  O OD2   . ASP   A 1 81   ? -21.199 -24.220 37.440  1.00 69.64 81   A 1 
ATOM   680  N N     . ILE   A 1 82   ? -20.740 -22.016 31.858  1.00 89.99 82   A 1 
ATOM   681  C CA    . ILE   A 1 82   ? -20.881 -20.963 30.859  1.00 89.46 82   A 1 
ATOM   682  C C     . ILE   A 1 82   ? -22.364 -20.626 30.741  1.00 89.10 82   A 1 
ATOM   683  O O     . ILE   A 1 82   ? -23.187 -21.492 30.449  1.00 84.18 82   A 1 
ATOM   684  C CB    . ILE   A 1 82   ? -20.267 -21.393 29.513  1.00 87.01 82   A 1 
ATOM   685  C CG1   . ILE   A 1 82   ? -18.786 -21.809 29.685  1.00 81.48 82   A 1 
ATOM   686  C CG2   . ILE   A 1 82   ? -20.389 -20.247 28.499  1.00 80.92 82   A 1 
ATOM   687  C CD1   . ILE   A 1 82   ? -18.176 -22.443 28.436  1.00 79.44 82   A 1 
ATOM   688  N N     . LYS   A 1 83   ? -22.698 -19.355 30.947  1.00 89.48 83   A 1 
ATOM   689  C CA    . LYS   A 1 83   ? -24.062 -18.876 30.738  1.00 88.50 83   A 1 
ATOM   690  C C     . LYS   A 1 83   ? -24.388 -18.882 29.249  1.00 89.51 83   A 1 
ATOM   691  O O     . LYS   A 1 83   ? -23.585 -18.411 28.441  1.00 84.44 83   A 1 
ATOM   692  C CB    . LYS   A 1 83   ? -24.257 -17.479 31.334  1.00 84.55 83   A 1 
ATOM   693  C CG    . LYS   A 1 83   ? -24.224 -17.511 32.867  1.00 72.23 83   A 1 
ATOM   694  C CD    . LYS   A 1 83   ? -24.497 -16.117 33.439  1.00 60.82 83   A 1 
ATOM   695  C CE    . LYS   A 1 83   ? -24.466 -16.180 34.965  1.00 48.78 83   A 1 
ATOM   696  N NZ    . LYS   A 1 83   ? -24.684 -14.848 35.584  1.00 41.01 83   A 1 
ATOM   697  N N     . ASP   A 1 84   ? -25.600 -19.345 28.928  1.00 90.86 84   A 1 
ATOM   698  C CA    . ASP   A 1 84   ? -26.106 -19.238 27.570  1.00 90.75 84   A 1 
ATOM   699  C C     . ASP   A 1 84   ? -26.148 -17.779 27.117  1.00 91.31 84   A 1 
ATOM   700  O O     . ASP   A 1 84   ? -26.472 -16.853 27.873  1.00 87.02 84   A 1 
ATOM   701  C CB    . ASP   A 1 84   ? -27.491 -19.887 27.446  1.00 87.45 84   A 1 
ATOM   702  C CG    . ASP   A 1 84   ? -27.434 -21.414 27.490  1.00 80.74 84   A 1 
ATOM   703  O OD1   . ASP   A 1 84   ? -26.440 -21.971 26.980  1.00 72.82 84   A 1 
ATOM   704  O OD2   . ASP   A 1 84   ? -28.400 -22.002 28.018  1.00 74.86 84   A 1 
ATOM   705  N N     . ARG   A 1 85   ? -25.817 -17.580 25.862  1.00 91.11 85   A 1 
ATOM   706  C CA    . ARG   A 1 85   ? -25.830 -16.270 25.235  1.00 91.53 85   A 1 
ATOM   707  C C     . ARG   A 1 85   ? -27.263 -15.739 25.184  1.00 92.38 85   A 1 
ATOM   708  O O     . ARG   A 1 85   ? -28.157 -16.419 24.685  1.00 88.90 85   A 1 
ATOM   709  C CB    . ARG   A 1 85   ? -25.171 -16.396 23.857  1.00 89.32 85   A 1 
ATOM   710  C CG    . ARG   A 1 85   ? -24.864 -15.036 23.250  1.00 82.76 85   A 1 
ATOM   711  C CD    . ARG   A 1 85   ? -24.047 -15.191 21.955  1.00 82.74 85   A 1 
ATOM   712  N NE    . ARG   A 1 85   ? -22.634 -15.554 22.202  1.00 82.43 85   A 1 
ATOM   713  C CZ    . ARG   A 1 85   ? -21.668 -14.730 22.601  1.00 85.37 85   A 1 
ATOM   714  N NH1   . ARG   A 1 85   ? -21.877 -13.465 22.814  1.00 72.41 85   A 1 
ATOM   715  N NH2   . ARG   A 1 85   ? -20.467 -15.166 22.789  1.00 79.21 85   A 1 
ATOM   716  N N     . LYS   A 1 86   ? -27.487 -14.518 25.671  1.00 92.83 86   A 1 
ATOM   717  C CA    . LYS   A 1 86   ? -28.812 -13.896 25.599  1.00 92.68 86   A 1 
ATOM   718  C C     . LYS   A 1 86   ? -29.279 -13.834 24.152  1.00 93.37 86   A 1 
ATOM   719  O O     . LYS   A 1 86   ? -28.649 -13.196 23.306  1.00 89.94 86   A 1 
ATOM   720  C CB    . LYS   A 1 86   ? -28.815 -12.498 26.231  1.00 90.04 86   A 1 
ATOM   721  C CG    . LYS   A 1 86   ? -29.259 -12.517 27.699  1.00 77.14 86   A 1 
ATOM   722  C CD    . LYS   A 1 86   ? -29.310 -11.086 28.229  1.00 69.13 86   A 1 
ATOM   723  C CE    . LYS   A 1 86   ? -29.867 -11.034 29.650  1.00 55.68 86   A 1 
ATOM   724  N NZ    . LYS   A 1 86   ? -29.876 -9.637  30.157  1.00 47.44 86   A 1 
ATOM   725  N N     . CYS   A 1 87   ? -30.417 -14.485 23.900  1.00 93.85 87   A 1 
ATOM   726  C CA    . CYS   A 1 87   ? -31.080 -14.470 22.609  1.00 93.68 87   A 1 
ATOM   727  C C     . CYS   A 1 87   ? -32.567 -14.192 22.823  1.00 94.04 87   A 1 
ATOM   728  O O     . CYS   A 1 87   ? -33.206 -14.826 23.661  1.00 88.82 87   A 1 
ATOM   729  C CB    . CYS   A 1 87   ? -30.814 -15.806 21.906  1.00 89.31 87   A 1 
ATOM   730  S SG    . CYS   A 1 87   ? -31.511 -15.783 20.225  1.00 77.35 87   A 1 
ATOM   731  N N     . SER   A 1 88   ? -33.116 -13.252 22.066  1.00 94.89 88   A 1 
ATOM   732  C CA    . SER   A 1 88   ? -34.546 -12.958 22.052  1.00 94.78 88   A 1 
ATOM   733  C C     . SER   A 1 88   ? -35.072 -12.990 20.626  1.00 95.85 88   A 1 
ATOM   734  O O     . SER   A 1 88   ? -34.338 -12.727 19.671  1.00 93.25 88   A 1 
ATOM   735  C CB    . SER   A 1 88   ? -34.840 -11.628 22.754  1.00 91.45 88   A 1 
ATOM   736  O OG    . SER   A 1 88   ? -34.199 -10.552 22.104  1.00 80.94 88   A 1 
ATOM   737  N N     . VAL   A 1 89   ? -36.343 -13.341 20.475  1.00 95.97 89   A 1 
ATOM   738  C CA    . VAL   A 1 89   ? -37.038 -13.309 19.184  1.00 96.29 89   A 1 
ATOM   739  C C     . VAL   A 1 89   ? -38.193 -12.335 19.318  1.00 96.18 89   A 1 
ATOM   740  O O     . VAL   A 1 89   ? -39.011 -12.484 20.225  1.00 92.96 89   A 1 
ATOM   741  C CB    . VAL   A 1 89   ? -37.526 -14.704 18.756  1.00 94.81 89   A 1 
ATOM   742  C CG1   . VAL   A 1 89   ? -38.188 -14.655 17.378  1.00 87.20 89   A 1 
ATOM   743  C CG2   . VAL   A 1 89   ? -36.368 -15.708 18.682  1.00 87.27 89   A 1 
ATOM   744  N N     . ALA   A 1 90   ? -38.244 -11.358 18.424  1.00 95.78 90   A 1 
ATOM   745  C CA    . ALA   A 1 90   ? -39.305 -10.364 18.399  1.00 95.42 90   A 1 
ATOM   746  C C     . ALA   A 1 90   ? -39.661 -10.003 16.955  1.00 96.36 90   A 1 
ATOM   747  O O     . ALA   A 1 90   ? -38.833 -10.144 16.048  1.00 94.25 90   A 1 
ATOM   748  C CB    . ALA   A 1 90   ? -38.859 -9.140  19.206  1.00 92.53 90   A 1 
ATOM   749  N N     . ASP   A 1 91   ? -40.882 -9.532  16.753  1.00 96.25 91   A 1 
ATOM   750  C CA    . ASP   A 1 91   ? -41.261 -8.891  15.501  1.00 96.43 91   A 1 
ATOM   751  C C     . ASP   A 1 91   ? -40.570 -7.527  15.413  1.00 96.69 91   A 1 
ATOM   752  O O     . ASP   A 1 91   ? -40.601 -6.727  16.352  1.00 94.78 91   A 1 
ATOM   753  C CB    . ASP   A 1 91   ? -42.789 -8.815  15.379  1.00 95.47 91   A 1 
ATOM   754  C CG    . ASP   A 1 91   ? -43.357 -10.208 15.060  1.00 92.01 91   A 1 
ATOM   755  O OD1   . ASP   A 1 91   ? -43.108 -10.692 13.932  1.00 84.16 91   A 1 
ATOM   756  O OD2   . ASP   A 1 91   ? -43.950 -10.861 15.951  1.00 84.85 91   A 1 
ATOM   757  N N     . MET   A 1 92   ? -39.898 -7.295  14.298  1.00 97.01 92   A 1 
ATOM   758  C CA    . MET   A 1 92   ? -39.098 -6.094  14.066  1.00 97.29 92   A 1 
ATOM   759  C C     . MET   A 1 92   ? -39.687 -5.267  12.927  1.00 97.51 92   A 1 
ATOM   760  O O     . MET   A 1 92   ? -40.247 -5.803  11.969  1.00 96.13 92   A 1 
ATOM   761  C CB    . MET   A 1 92   ? -37.635 -6.461  13.773  1.00 96.51 92   A 1 
ATOM   762  C CG    . MET   A 1 92   ? -36.945 -7.270  14.881  1.00 93.86 92   A 1 
ATOM   763  S SD    . MET   A 1 92   ? -36.811 -6.491  16.518  1.00 93.87 92   A 1 
ATOM   764  C CE    . MET   A 1 92   ? -35.753 -5.070  16.157  1.00 86.66 92   A 1 
ATOM   765  N N     . TRP   A 1 93   ? -39.490 -3.969  13.018  1.00 97.26 93   A 1 
ATOM   766  C CA    . TRP   A 1 93   ? -39.951 -3.007  12.028  1.00 97.40 93   A 1 
ATOM   767  C C     . TRP   A 1 93   ? -38.782 -2.203  11.472  1.00 97.48 93   A 1 
ATOM   768  O O     . TRP   A 1 93   ? -37.927 -1.726  12.223  1.00 96.24 93   A 1 
ATOM   769  C CB    . TRP   A 1 93   ? -41.016 -2.104  12.650  1.00 97.03 93   A 1 
ATOM   770  C CG    . TRP   A 1 93   ? -42.290 -2.814  12.989  1.00 96.67 93   A 1 
ATOM   771  C CD1   . TRP   A 1 93   ? -42.528 -3.515  14.120  1.00 93.88 93   A 1 
ATOM   772  C CD2   . TRP   A 1 93   ? -43.500 -2.926  12.173  1.00 95.60 93   A 1 
ATOM   773  N NE1   . TRP   A 1 93   ? -43.819 -4.049  14.072  1.00 93.74 93   A 1 
ATOM   774  C CE2   . TRP   A 1 93   ? -44.446 -3.701  12.895  1.00 94.91 93   A 1 
ATOM   775  C CE3   . TRP   A 1 93   ? -43.882 -2.434  10.906  1.00 94.19 93   A 1 
ATOM   776  C CZ2   . TRP   A 1 93   ? -45.736 -3.977  12.382  1.00 93.63 93   A 1 
ATOM   777  C CZ3   . TRP   A 1 93   ? -45.164 -2.709  10.395  1.00 91.62 93   A 1 
ATOM   778  C CH2   . TRP   A 1 93   ? -46.081 -3.472  11.127  1.00 92.05 93   A 1 
ATOM   779  N N     . LEU   A 1 94   ? -38.768 -2.028  10.150  1.00 97.55 94   A 1 
ATOM   780  C CA    . LEU   A 1 94   ? -37.921 -1.060  9.471   1.00 97.57 94   A 1 
ATOM   781  C C     . LEU   A 1 94   ? -38.708 0.240   9.315   1.00 97.48 94   A 1 
ATOM   782  O O     . LEU   A 1 94   ? -39.720 0.275   8.614   1.00 96.54 94   A 1 
ATOM   783  C CB    . LEU   A 1 94   ? -37.473 -1.626  8.118   1.00 97.26 94   A 1 
ATOM   784  C CG    . LEU   A 1 94   ? -36.565 -0.673  7.314   1.00 96.72 94   A 1 
ATOM   785  C CD1   . LEU   A 1 94   ? -35.213 -0.463  7.999   1.00 94.79 94   A 1 
ATOM   786  C CD2   . LEU   A 1 94   ? -36.304 -1.263  5.927   1.00 94.51 94   A 1 
ATOM   787  N N     . ILE   A 1 95   ? -38.226 1.284   9.958   1.00 97.31 95   A 1 
ATOM   788  C CA    . ILE   A 1 95   ? -38.811 2.622   9.914   1.00 96.98 95   A 1 
ATOM   789  C C     . ILE   A 1 95   ? -38.053 3.466   8.898   1.00 97.15 95   A 1 
ATOM   790  O O     . ILE   A 1 95   ? -36.820 3.494   8.903   1.00 96.10 95   A 1 
ATOM   791  C CB    . ILE   A 1 95   ? -38.812 3.248   11.325  1.00 95.41 95   A 1 
ATOM   792  C CG1   . ILE   A 1 95   ? -39.753 2.425   12.236  1.00 90.52 95   A 1 
ATOM   793  C CG2   . ILE   A 1 95   ? -39.224 4.729   11.284  1.00 90.19 95   A 1 
ATOM   794  C CD1   . ILE   A 1 95   ? -39.786 2.906   13.678  1.00 80.59 95   A 1 
ATOM   795  N N     . GLU   A 1 96   ? -38.801 4.182   8.081   1.00 96.93 96   A 1 
ATOM   796  C CA    . GLU   A 1 96   ? -38.310 5.173   7.129   1.00 96.57 96   A 1 
ATOM   797  C C     . GLU   A 1 96   ? -38.726 6.574   7.601   1.00 96.39 96   A 1 
ATOM   798  O O     . GLU   A 1 96   ? -39.912 6.865   7.753   1.00 94.88 96   A 1 
ATOM   799  C CB    . GLU   A 1 96   ? -38.860 4.869   5.722   1.00 95.69 96   A 1 
ATOM   800  C CG    . GLU   A 1 96   ? -38.374 3.518   5.166   1.00 93.03 96   A 1 
ATOM   801  C CD    . GLU   A 1 96   ? -38.949 3.157   3.783   1.00 93.55 96   A 1 
ATOM   802  O OE1   . GLU   A 1 96   ? -38.358 2.274   3.114   1.00 89.01 96   A 1 
ATOM   803  O OE2   . GLU   A 1 96   ? -40.002 3.697   3.385   1.00 89.73 96   A 1 
ATOM   804  N N     . GLU   A 1 97   ? -37.748 7.451   7.834   1.00 95.73 97   A 1 
ATOM   805  C CA    . GLU   A 1 97   ? -37.975 8.830   8.274   1.00 95.54 97   A 1 
ATOM   806  C C     . GLU   A 1 97   ? -37.336 9.819   7.283   1.00 95.50 97   A 1 
ATOM   807  O O     . GLU   A 1 97   ? -36.145 9.702   6.979   1.00 93.86 97   A 1 
ATOM   808  C CB    . GLU   A 1 97   ? -37.393 9.035   9.682   1.00 94.60 97   A 1 
ATOM   809  C CG    . GLU   A 1 97   ? -38.221 8.378   10.798  1.00 90.84 97   A 1 
ATOM   810  C CD    . GLU   A 1 97   ? -39.506 9.139   11.162  1.00 93.40 97   A 1 
ATOM   811  O OE1   . GLU   A 1 97   ? -40.229 8.652   12.058  1.00 88.27 97   A 1 
ATOM   812  O OE2   . GLU   A 1 97   ? -39.742 10.242  10.633  1.00 89.34 97   A 1 
ATOM   813  N N     . PRO   A 1 98   ? -38.072 10.839  6.812   1.00 95.02 98   A 1 
ATOM   814  C CA    . PRO   A 1 98   ? -37.532 11.813  5.855   1.00 94.27 98   A 1 
ATOM   815  C C     . PRO   A 1 98   ? -36.472 12.734  6.471   1.00 93.90 98   A 1 
ATOM   816  O O     . PRO   A 1 98   ? -35.614 13.275  5.772   1.00 90.52 98   A 1 
ATOM   817  C CB    . PRO   A 1 98   ? -38.754 12.598  5.367   1.00 92.74 98   A 1 
ATOM   818  C CG    . PRO   A 1 98   ? -39.738 12.504  6.537   1.00 89.68 98   A 1 
ATOM   819  C CD    . PRO   A 1 98   ? -39.466 11.117  7.110   1.00 93.60 98   A 1 
ATOM   820  N N     . LYS   A 1 99   ? -36.509 12.913  7.790   1.00 93.54 99   A 1 
ATOM   821  C CA    . LYS   A 1 99   ? -35.517 13.659  8.562   1.00 92.99 99   A 1 
ATOM   822  C C     . LYS   A 1 99   ? -34.888 12.754  9.608   1.00 93.47 99   A 1 
ATOM   823  O O     . LYS   A 1 99   ? -35.495 11.792  10.069  1.00 90.59 99   A 1 
ATOM   824  C CB    . LYS   A 1 99   ? -36.135 14.923  9.186   1.00 91.12 99   A 1 
ATOM   825  C CG    . LYS   A 1 99   ? -36.542 15.943  8.116   1.00 82.42 99   A 1 
ATOM   826  C CD    . LYS   A 1 99   ? -36.989 17.284  8.715   1.00 75.07 99   A 1 
ATOM   827  C CE    . LYS   A 1 99   ? -37.321 18.251  7.575   1.00 64.43 99   A 1 
ATOM   828  N NZ    . LYS   A 1 99   ? -37.625 19.635  8.036   1.00 55.74 99   A 1 
ATOM   829  N N     . LYS   A 1 100  ? -33.660 13.096  10.007  1.00 92.49 100  A 1 
ATOM   830  C CA    . LYS   A 1 100  ? -32.979 12.355  11.064  1.00 92.27 100  A 1 
ATOM   831  C C     . LYS   A 1 100  ? -33.776 12.448  12.367  1.00 92.53 100  A 1 
ATOM   832  O O     . LYS   A 1 100  ? -34.056 13.546  12.843  1.00 89.03 100  A 1 
ATOM   833  C CB    . LYS   A 1 100  ? -31.539 12.866  11.204  1.00 90.33 100  A 1 
ATOM   834  C CG    . LYS   A 1 100  ? -30.676 11.882  11.998  1.00 81.55 100  A 1 
ATOM   835  C CD    . LYS   A 1 100  ? -29.214 12.336  12.024  1.00 78.71 100  A 1 
ATOM   836  C CE    . LYS   A 1 100  ? -28.367 11.263  12.715  1.00 68.08 100  A 1 
ATOM   837  N NZ    . LYS   A 1 100  ? -26.926 11.609  12.735  1.00 61.89 100  A 1 
ATOM   838  N N     . ARG   A 1 101  ? -34.097 11.297  12.944  1.00 92.96 101  A 1 
ATOM   839  C CA    . ARG   A 1 101  ? -34.860 11.166  14.192  1.00 93.29 101  A 1 
ATOM   840  C C     . ARG   A 1 101  ? -34.025 10.427  15.229  1.00 93.51 101  A 1 
ATOM   841  O O     . ARG   A 1 101  ? -33.320 9.479   14.895  1.00 89.25 101  A 1 
ATOM   842  C CB    . ARG   A 1 101  ? -36.192 10.469  13.876  1.00 91.55 101  A 1 
ATOM   843  C CG    . ARG   A 1 101  ? -37.154 10.403  15.066  1.00 88.77 101  A 1 
ATOM   844  C CD    . ARG   A 1 101  ? -38.494 9.830   14.600  1.00 88.52 101  A 1 
ATOM   845  N NE    . ARG   A 1 101  ? -39.455 9.689   15.703  1.00 88.39 101  A 1 
ATOM   846  C CZ    . ARG   A 1 101  ? -40.721 9.337   15.566  1.00 89.22 101  A 1 
ATOM   847  N NH1   . ARG   A 1 101  ? -41.248 9.091   14.398  1.00 83.72 101  A 1 
ATOM   848  N NH2   . ARG   A 1 101  ? -41.490 9.218   16.607  1.00 83.82 101  A 1 
ATOM   849  N N     . SER   A 1 102  ? -34.091 10.868  16.484  1.00 92.47 102  A 1 
ATOM   850  C CA    . SER   A 1 102  ? -33.497 10.121  17.591  1.00 92.27 102  A 1 
ATOM   851  C C     . SER   A 1 102  ? -34.526 9.130   18.125  1.00 92.63 102  A 1 
ATOM   852  O O     . SER   A 1 102  ? -35.521 9.540   18.716  1.00 88.09 102  A 1 
ATOM   853  C CB    . SER   A 1 102  ? -33.022 11.077  18.685  1.00 89.71 102  A 1 
ATOM   854  O OG    . SER   A 1 102  ? -32.282 10.360  19.650  1.00 76.14 102  A 1 
ATOM   855  N N     . ILE   A 1 103  ? -34.289 7.843   17.901  1.00 92.63 103  A 1 
ATOM   856  C CA    . ILE   A 1 103  ? -35.139 6.758   18.402  1.00 92.54 103  A 1 
ATOM   857  C C     . ILE   A 1 103  ? -34.323 5.980   19.432  1.00 92.21 103  A 1 
ATOM   858  O O     . ILE   A 1 103  ? -33.268 5.429   19.109  1.00 87.93 103  A 1 
ATOM   859  C CB    . ILE   A 1 103  ? -35.667 5.874   17.256  1.00 90.95 103  A 1 
ATOM   860  C CG1   . ILE   A 1 103  ? -36.448 6.733   16.231  1.00 86.63 103  A 1 
ATOM   861  C CG2   . ILE   A 1 103  ? -36.555 4.756   17.829  1.00 87.00 103  A 1 
ATOM   862  C CD1   . ILE   A 1 103  ? -36.998 5.953   15.029  1.00 83.80 103  A 1 
ATOM   863  N N     . GLN   A 1 104  ? -34.794 5.955   20.680  1.00 90.27 104  A 1 
ATOM   864  C CA    . GLN   A 1 104  ? -34.136 5.173   21.721  1.00 88.67 104  A 1 
ATOM   865  C C     . GLN   A 1 104  ? -34.271 3.676   21.439  1.00 88.63 104  A 1 
ATOM   866  O O     . GLN   A 1 104  ? -35.299 3.220   20.943  1.00 82.81 104  A 1 
ATOM   867  C CB    . GLN   A 1 104  ? -34.701 5.516   23.104  1.00 85.72 104  A 1 
ATOM   868  C CG    . GLN   A 1 104  ? -34.214 6.890   23.595  1.00 74.66 104  A 1 
ATOM   869  C CD    . GLN   A 1 104  ? -34.624 7.168   25.046  1.00 66.17 104  A 1 
ATOM   870  O OE1   . GLN   A 1 104  ? -35.428 6.483   25.647  1.00 57.47 104  A 1 
ATOM   871  N NE2   . GLN   A 1 104  ? -34.075 8.185   25.665  1.00 55.81 104  A 1 
ATOM   872  N N     . ASN   A 1 105  ? -33.222 2.922   21.763  1.00 89.34 105  A 1 
ATOM   873  C CA    . ASN   A 1 105  ? -33.161 1.466   21.586  1.00 89.60 105  A 1 
ATOM   874  C C     . ASN   A 1 105  ? -33.347 0.987   20.131  1.00 90.90 105  A 1 
ATOM   875  O O     . ASN   A 1 105  ? -33.667 -0.180  19.908  1.00 85.76 105  A 1 
ATOM   876  C CB    . ASN   A 1 105  ? -34.113 0.771   22.576  1.00 86.86 105  A 1 
ATOM   877  C CG    . ASN   A 1 105  ? -33.853 1.151   24.022  1.00 82.29 105  A 1 
ATOM   878  O OD1   . ASN   A 1 105  ? -32.747 1.431   24.434  1.00 72.02 105  A 1 
ATOM   879  N ND2   . ASN   A 1 105  ? -34.882 1.174   24.840  1.00 72.16 105  A 1 
ATOM   880  N N     . ALA   A 1 106  ? -33.125 1.853   19.150  1.00 92.61 106  A 1 
ATOM   881  C CA    . ALA   A 1 106  ? -32.975 1.415   17.771  1.00 92.73 106  A 1 
ATOM   882  C C     . ALA   A 1 106  ? -31.738 0.505   17.641  1.00 93.36 106  A 1 
ATOM   883  O O     . ALA   A 1 106  ? -30.724 0.693   18.321  1.00 90.61 106  A 1 
ATOM   884  C CB    . ALA   A 1 106  ? -32.903 2.632   16.844  1.00 90.80 106  A 1 
ATOM   885  N N     . THR   A 1 107  ? -31.828 -0.487  16.761  1.00 94.41 107  A 1 
ATOM   886  C CA    . THR   A 1 107  ? -30.752 -1.451  16.498  1.00 94.65 107  A 1 
ATOM   887  C C     . THR   A 1 107  ? -30.302 -1.368  15.043  1.00 94.89 107  A 1 
ATOM   888  O O     . THR   A 1 107  ? -30.965 -0.744  14.212  1.00 91.68 107  A 1 
ATOM   889  C CB    . THR   A 1 107  ? -31.175 -2.879  16.879  1.00 92.70 107  A 1 
ATOM   890  O OG1   . THR   A 1 107  ? -32.285 -3.301  16.128  1.00 77.87 107  A 1 
ATOM   891  C CG2   . THR   A 1 107  ? -31.536 -3.024  18.358  1.00 80.56 107  A 1 
ATOM   892  N N     . MET   A 1 108  ? -29.165 -1.992  14.716  1.00 95.34 108  A 1 
ATOM   893  C CA    . MET   A 1 108  ? -28.616 -2.012  13.350  1.00 95.73 108  A 1 
ATOM   894  C C     . MET   A 1 108  ? -28.346 -0.612  12.756  1.00 95.64 108  A 1 
ATOM   895  O O     . MET   A 1 108  ? -28.334 -0.439  11.541  1.00 92.30 108  A 1 
ATOM   896  C CB    . MET   A 1 108  ? -29.485 -2.881  12.422  1.00 95.00 108  A 1 
ATOM   897  C CG    . MET   A 1 108  ? -29.768 -4.284  12.958  1.00 93.25 108  A 1 
ATOM   898  S SD    . MET   A 1 108  ? -30.735 -5.326  11.823  1.00 92.74 108  A 1 
ATOM   899  C CE    . MET   A 1 108  ? -29.484 -5.722  10.583  1.00 86.08 108  A 1 
ATOM   900  N N     . ASP   A 1 109  ? -28.097 0.379   13.601  1.00 94.24 109  A 1 
ATOM   901  C CA    . ASP   A 1 109  ? -27.876 1.789   13.242  1.00 93.20 109  A 1 
ATOM   902  C C     . ASP   A 1 109  ? -26.483 2.070   12.648  1.00 93.85 109  A 1 
ATOM   903  O O     . ASP   A 1 109  ? -26.214 3.144   12.108  1.00 89.74 109  A 1 
ATOM   904  C CB    . ASP   A 1 109  ? -28.143 2.654   14.484  1.00 89.90 109  A 1 
ATOM   905  C CG    . ASP   A 1 109  ? -27.212 2.361   15.677  1.00 80.76 109  A 1 
ATOM   906  O OD1   . ASP   A 1 109  ? -26.707 1.220   15.780  1.00 69.62 109  A 1 
ATOM   907  O OD2   . ASP   A 1 109  ? -27.023 3.296   16.485  1.00 73.20 109  A 1 
ATOM   908  N N     . GLU   A 1 110  ? -25.591 1.085   12.682  1.00 94.30 110  A 1 
ATOM   909  C CA    . GLU   A 1 110  ? -24.225 1.202   12.152  1.00 94.14 110  A 1 
ATOM   910  C C     . GLU   A 1 110  ? -24.118 1.042   10.625  1.00 94.80 110  A 1 
ATOM   911  O O     . GLU   A 1 110  ? -23.049 1.285   10.053  1.00 92.90 110  A 1 
ATOM   912  C CB    . GLU   A 1 110  ? -23.300 0.247   12.923  1.00 91.96 110  A 1 
ATOM   913  C CG    . GLU   A 1 110  ? -23.758 -1.223  12.960  1.00 83.46 110  A 1 
ATOM   914  C CD    . GLU   A 1 110  ? -22.866 -2.064  13.904  1.00 82.75 110  A 1 
ATOM   915  O OE1   . GLU   A 1 110  ? -23.239 -3.205  14.226  1.00 74.93 110  A 1 
ATOM   916  O OE2   . GLU   A 1 110  ? -21.764 -1.587  14.300  1.00 76.80 110  A 1 
ATOM   917  N N     . PHE   A 1 111  ? -25.198 0.661   9.951   1.00 96.56 111  A 1 
ATOM   918  C CA    . PHE   A 1 111  ? -25.260 0.475   8.502   1.00 96.76 111  A 1 
ATOM   919  C C     . PHE   A 1 111  ? -25.553 1.785   7.758   1.00 96.39 111  A 1 
ATOM   920  O O     . PHE   A 1 111  ? -26.056 2.753   8.316   1.00 93.93 111  A 1 
ATOM   921  C CB    . PHE   A 1 111  ? -26.256 -0.636  8.163   1.00 96.68 111  A 1 
ATOM   922  C CG    . PHE   A 1 111  ? -25.870 -1.974  8.756   1.00 97.23 111  A 1 
ATOM   923  C CD1   . PHE   A 1 111  ? -24.804 -2.708  8.214   1.00 96.25 111  A 1 
ATOM   924  C CD2   . PHE   A 1 111  ? -26.536 -2.462  9.892   1.00 96.08 111  A 1 
ATOM   925  C CE1   . PHE   A 1 111  ? -24.404 -3.919  8.797   1.00 95.50 111  A 1 
ATOM   926  C CE2   . PHE   A 1 111  ? -26.141 -3.674  10.483  1.00 95.51 111  A 1 
ATOM   927  C CZ    . PHE   A 1 111  ? -25.070 -4.400  9.939   1.00 96.17 111  A 1 
ATOM   928  N N     . LEU   A 1 112  ? -25.217 1.825   6.476   1.00 96.86 112  A 1 
ATOM   929  C CA    . LEU   A 1 112  ? -25.418 3.018   5.652   1.00 96.77 112  A 1 
ATOM   930  C C     . LEU   A 1 112  ? -26.866 3.086   5.149   1.00 97.04 112  A 1 
ATOM   931  O O     . LEU   A 1 112  ? -27.389 2.088   4.659   1.00 95.76 112  A 1 
ATOM   932  C CB    . LEU   A 1 112  ? -24.436 3.018   4.469   1.00 95.88 112  A 1 
ATOM   933  C CG    . LEU   A 1 112  ? -22.941 2.968   4.851   1.00 93.98 112  A 1 
ATOM   934  C CD1   . LEU   A 1 112  ? -22.096 2.919   3.581   1.00 89.87 112  A 1 
ATOM   935  C CD2   . LEU   A 1 112  ? -22.504 4.186   5.667   1.00 89.18 112  A 1 
ATOM   936  N N     . ASN   A 1 113  ? -27.459 4.275   5.160   1.00 96.92 113  A 1 
ATOM   937  C CA    . ASN   A 1 113  ? -28.818 4.501   4.635   1.00 96.91 113  A 1 
ATOM   938  C C     . ASN   A 1 113  ? -28.971 4.012   3.185   1.00 97.52 113  A 1 
ATOM   939  O O     . ASN   A 1 113  ? -29.947 3.349   2.853   1.00 96.78 113  A 1 
ATOM   940  C CB    . ASN   A 1 113  ? -29.162 5.997   4.718   1.00 95.50 113  A 1 
ATOM   941  C CG    . ASN   A 1 113  ? -29.292 6.506   6.144   1.00 90.31 113  A 1 
ATOM   942  O OD1   . ASN   A 1 113  ? -29.605 5.798   7.080   1.00 81.04 113  A 1 
ATOM   943  N ND2   . ASN   A 1 113  ? -29.035 7.780   6.341   1.00 79.40 113  A 1 
ATOM   944  N N     . ILE   A 1 114  ? -27.972 4.265   2.335   1.00 97.65 114  A 1 
ATOM   945  C CA    . ILE   A 1 114  ? -28.013 3.822   0.938   1.00 97.78 114  A 1 
ATOM   946  C C     . ILE   A 1 114  ? -28.032 2.289   0.816   1.00 98.04 114  A 1 
ATOM   947  O O     . ILE   A 1 114  ? -28.722 1.744   -0.041  1.00 97.50 114  A 1 
ATOM   948  C CB    . ILE   A 1 114  ? -26.861 4.477   0.149   1.00 97.06 114  A 1 
ATOM   949  C CG1   . ILE   A 1 114  ? -27.039 4.363   -1.375  1.00 93.05 114  A 1 
ATOM   950  C CG2   . ILE   A 1 114  ? -25.476 3.913   0.555   1.00 93.38 114  A 1 
ATOM   951  C CD1   . ILE   A 1 114  ? -28.288 5.063   -1.897  1.00 88.42 114  A 1 
ATOM   952  N N     . SER   A 1 115  ? -27.335 1.568   1.701   1.00 97.85 115  A 1 
ATOM   953  C CA    . SER   A 1 115  ? -27.381 0.099   1.733   1.00 97.71 115  A 1 
ATOM   954  C C     . SER   A 1 115  ? -28.757 -0.415  2.175   1.00 98.16 115  A 1 
ATOM   955  O O     . SER   A 1 115  ? -29.243 -1.397  1.616   1.00 97.49 115  A 1 
ATOM   956  C CB    . SER   A 1 115  ? -26.299 -0.463  2.655   1.00 96.36 115  A 1 
ATOM   957  O OG    . SER   A 1 115  ? -25.005 -0.114  2.197   1.00 89.40 115  A 1 
ATOM   958  N N     . TRP   A 1 116  ? -29.400 0.269   3.125   1.00 98.07 116  A 1 
ATOM   959  C CA    . TRP   A 1 116  ? -30.785 -0.024  3.502   1.00 98.25 116  A 1 
ATOM   960  C C     . TRP   A 1 116  ? -31.734 0.152   2.320   1.00 98.30 116  A 1 
ATOM   961  O O     . TRP   A 1 116  ? -32.549 -0.741  2.066   1.00 97.65 116  A 1 
ATOM   962  C CB    . TRP   A 1 116  ? -31.229 0.868   4.666   1.00 97.99 116  A 1 
ATOM   963  C CG    . TRP   A 1 116  ? -30.734 0.447   6.011   1.00 97.61 116  A 1 
ATOM   964  C CD1   . TRP   A 1 116  ? -29.829 1.094   6.767   1.00 96.11 116  A 1 
ATOM   965  C CD2   . TRP   A 1 116  ? -31.155 -0.721  6.777   1.00 96.85 116  A 1 
ATOM   966  N NE1   . TRP   A 1 116  ? -29.650 0.409   7.966   1.00 95.63 116  A 1 
ATOM   967  C CE2   . TRP   A 1 116  ? -30.448 -0.709  8.003   1.00 96.18 116  A 1 
ATOM   968  C CE3   . TRP   A 1 116  ? -32.064 -1.774  6.544   1.00 96.30 116  A 1 
ATOM   969  C CZ2   . TRP   A 1 116  ? -30.629 -1.715  8.980   1.00 95.24 116  A 1 
ATOM   970  C CZ3   . TRP   A 1 116  ? -32.243 -2.782  7.514   1.00 94.50 116  A 1 
ATOM   971  C CH2   . TRP   A 1 116  ? -31.529 -2.749  8.714   1.00 94.34 116  A 1 
ATOM   972  N N     . PHE   A 1 117  ? -31.607 1.232   1.559   1.00 98.37 117  A 1 
ATOM   973  C CA    . PHE   A 1 117  ? -32.415 1.471   0.364   1.00 98.42 117  A 1 
ATOM   974  C C     . PHE   A 1 117  ? -32.300 0.305   -0.631  1.00 98.42 117  A 1 
ATOM   975  O O     . PHE   A 1 117  ? -33.318 -0.265  -1.023  1.00 97.94 117  A 1 
ATOM   976  C CB    . PHE   A 1 117  ? -32.007 2.796   -0.286  1.00 98.34 117  A 1 
ATOM   977  C CG    . PHE   A 1 117  ? -32.716 3.059   -1.599  1.00 98.37 117  A 1 
ATOM   978  C CD1   . PHE   A 1 117  ? -32.130 2.660   -2.814  1.00 97.74 117  A 1 
ATOM   979  C CD2   . PHE   A 1 117  ? -33.990 3.655   -1.609  1.00 97.71 117  A 1 
ATOM   980  C CE1   . PHE   A 1 117  ? -32.813 2.850   -4.026  1.00 97.27 117  A 1 
ATOM   981  C CE2   . PHE   A 1 117  ? -34.673 3.851   -2.819  1.00 97.25 117  A 1 
ATOM   982  C CZ    . PHE   A 1 117  ? -34.086 3.444   -4.027  1.00 97.57 117  A 1 
ATOM   983  N N     . TYR   A 1 118  ? -31.088 -0.096  -0.984  1.00 98.57 118  A 1 
ATOM   984  C CA    . TYR   A 1 118  ? -30.894 -1.190  -1.937  1.00 98.59 118  A 1 
ATOM   985  C C     . TYR   A 1 118  ? -31.472 -2.517  -1.438  1.00 98.47 118  A 1 
ATOM   986  O O     . TYR   A 1 118  ? -32.211 -3.185  -2.160  1.00 97.77 118  A 1 
ATOM   987  C CB    . TYR   A 1 118  ? -29.404 -1.361  -2.250  1.00 98.55 118  A 1 
ATOM   988  C CG    . TYR   A 1 118  ? -28.759 -0.201  -2.970  1.00 98.62 118  A 1 
ATOM   989  C CD1   . TYR   A 1 118  ? -29.374 0.380   -4.095  1.00 98.24 118  A 1 
ATOM   990  C CD2   . TYR   A 1 118  ? -27.528 0.309   -2.519  1.00 98.22 118  A 1 
ATOM   991  C CE1   . TYR   A 1 118  ? -28.781 1.462   -4.755  1.00 97.97 118  A 1 
ATOM   992  C CE2   . TYR   A 1 118  ? -26.922 1.392   -3.173  1.00 98.04 118  A 1 
ATOM   993  C CZ    . TYR   A 1 118  ? -27.557 1.968   -4.291  1.00 98.24 118  A 1 
ATOM   994  O OH    . TYR   A 1 118  ? -26.979 3.035   -4.919  1.00 97.63 118  A 1 
ATOM   995  N N     . ILE   A 1 119  ? -31.162 -2.900  -0.211  1.00 98.25 119  A 1 
ATOM   996  C CA    . ILE   A 1 119  ? -31.535 -4.214  0.320   1.00 98.05 119  A 1 
ATOM   997  C C     . ILE   A 1 119  ? -33.038 -4.290  0.611   1.00 97.88 119  A 1 
ATOM   998  O O     . ILE   A 1 119  ? -33.673 -5.287  0.271   1.00 96.60 119  A 1 
ATOM   999  C CB    . ILE   A 1 119  ? -30.666 -4.553  1.549   1.00 97.61 119  A 1 
ATOM   1000 C CG1   . ILE   A 1 119  ? -29.178 -4.677  1.127   1.00 95.28 119  A 1 
ATOM   1001 C CG2   . ILE   A 1 119  ? -31.128 -5.871  2.197   1.00 95.28 119  A 1 
ATOM   1002 C CD1   . ILE   A 1 119  ? -28.202 -4.616  2.297   1.00 89.27 119  A 1 
ATOM   1003 N N     . SER   A 1 120  ? -33.634 -3.247  1.187   1.00 97.68 120  A 1 
ATOM   1004 C CA    . SER   A 1 120  ? -35.069 -3.221  1.499   1.00 97.10 120  A 1 
ATOM   1005 C C     . SER   A 1 120  ? -35.955 -3.218  0.252   1.00 97.01 120  A 1 
ATOM   1006 O O     . SER   A 1 120  ? -37.043 -3.795  0.271   1.00 95.21 120  A 1 
ATOM   1007 C CB    . SER   A 1 120  ? -35.415 -2.025  2.395   1.00 95.77 120  A 1 
ATOM   1008 O OG    . SER   A 1 120  ? -35.201 -0.804  1.731   1.00 86.94 120  A 1 
ATOM   1009 N N     . ASN   A 1 121  ? -35.468 -2.639  -0.846  1.00 97.70 121  A 1 
ATOM   1010 C CA    . ASN   A 1 121  ? -36.192 -2.582  -2.118  1.00 97.66 121  A 1 
ATOM   1011 C C     . ASN   A 1 121  ? -35.776 -3.679  -3.118  1.00 97.63 121  A 1 
ATOM   1012 O O     . ASN   A 1 121  ? -36.356 -3.768  -4.199  1.00 95.55 121  A 1 
ATOM   1013 C CB    . ASN   A 1 121  ? -36.079 -1.164  -2.693  1.00 97.37 121  A 1 
ATOM   1014 C CG    . ASN   A 1 121  ? -36.759 -0.143  -1.793  1.00 96.89 121  A 1 
ATOM   1015 O OD1   . ASN   A 1 121  ? -37.950 -0.204  -1.533  1.00 90.21 121  A 1 
ATOM   1016 N ND2   . ASN   A 1 121  ? -36.019 0.808   -1.271  1.00 90.74 121  A 1 
ATOM   1017 N N     . GLY   A 1 122  ? -34.790 -4.518  -2.775  1.00 97.51 122  A 1 
ATOM   1018 C CA    . GLY   A 1 122  ? -34.317 -5.588  -3.660  1.00 97.08 122  A 1 
ATOM   1019 C C     . GLY   A 1 122  ? -33.564 -5.090  -4.901  1.00 97.41 122  A 1 
ATOM   1020 O O     . GLY   A 1 122  ? -33.555 -5.769  -5.931  1.00 95.24 122  A 1 
ATOM   1021 N N     . ILE   A 1 123  ? -32.928 -3.925  -4.816  1.00 98.00 123  A 1 
ATOM   1022 C CA    . ILE   A 1 123  ? -32.233 -3.266  -5.931  1.00 98.20 123  A 1 
ATOM   1023 C C     . ILE   A 1 123  ? -30.720 -3.496  -5.816  1.00 98.28 123  A 1 
ATOM   1024 O O     . ILE   A 1 123  ? -30.119 -3.293  -4.763  1.00 97.47 123  A 1 
ATOM   1025 C CB    . ILE   A 1 123  ? -32.617 -1.768  -6.005  1.00 97.94 123  A 1 
ATOM   1026 C CG1   . ILE   A 1 123  ? -34.142 -1.610  -6.211  1.00 96.38 123  A 1 
ATOM   1027 C CG2   . ILE   A 1 123  ? -31.849 -1.063  -7.140  1.00 96.57 123  A 1 
ATOM   1028 C CD1   . ILE   A 1 123  ? -34.651 -0.165  -6.151  1.00 94.22 123  A 1 
ATOM   1029 N N     . SER   A 1 124  ? -30.093 -3.911  -6.922  1.00 98.21 124  A 1 
ATOM   1030 C CA    . SER   A 1 124  ? -28.630 -3.944  -7.047  1.00 98.07 124  A 1 
ATOM   1031 C C     . SER   A 1 124  ? -28.141 -2.633  -7.668  1.00 98.29 124  A 1 
ATOM   1032 O O     . SER   A 1 124  ? -28.706 -2.219  -8.679  1.00 97.26 124  A 1 
ATOM   1033 C CB    . SER   A 1 124  ? -28.193 -5.135  -7.904  1.00 96.98 124  A 1 
ATOM   1034 O OG    . SER   A 1 124  ? -26.784 -5.268  -7.922  1.00 86.59 124  A 1 
ATOM   1035 N N     . PRO   A 1 125  ? -27.085 -1.994  -7.131  1.00 98.43 125  A 1 
ATOM   1036 C CA    . PRO   A 1 125  ? -26.613 -0.695  -7.627  1.00 98.38 125  A 1 
ATOM   1037 C C     . PRO   A 1 125  ? -26.203 -0.670  -9.104  1.00 98.28 125  A 1 
ATOM   1038 O O     . PRO   A 1 125  ? -26.339 0.363   -9.750  1.00 96.28 125  A 1 
ATOM   1039 C CB    . PRO   A 1 125  ? -25.424 -0.330  -6.732  1.00 97.69 125  A 1 
ATOM   1040 C CG    . PRO   A 1 125  ? -25.679 -1.100  -5.445  1.00 95.44 125  A 1 
ATOM   1041 C CD    . PRO   A 1 125  ? -26.375 -2.366  -5.924  1.00 97.78 125  A 1 
ATOM   1042 N N     . ASP   A 1 126  ? -25.721 -1.785  -9.645  1.00 98.16 126  A 1 
ATOM   1043 C CA    . ASP   A 1 126  ? -25.332 -1.948  -11.058 1.00 97.69 126  A 1 
ATOM   1044 C C     . ASP   A 1 126  ? -26.315 -2.827  -11.858 1.00 97.77 126  A 1 
ATOM   1045 O O     . ASP   A 1 126  ? -25.998 -3.328  -12.942 1.00 94.85 126  A 1 
ATOM   1046 C CB    . ASP   A 1 126  ? -23.896 -2.494  -11.137 1.00 95.60 126  A 1 
ATOM   1047 C CG    . ASP   A 1 126  ? -23.827 -4.004  -10.909 1.00 91.58 126  A 1 
ATOM   1048 O OD1   . ASP   A 1 126  ? -24.530 -4.503  -10.001 1.00 84.14 126  A 1 
ATOM   1049 O OD2   . ASP   A 1 126  ? -23.097 -4.686  -11.655 1.00 85.94 126  A 1 
ATOM   1050 N N     . GLY   A 1 127  ? -27.504 -3.059  -11.308 1.00 97.85 127  A 1 
ATOM   1051 C CA    . GLY   A 1 127  ? -28.498 -3.950  -11.889 1.00 97.81 127  A 1 
ATOM   1052 C C     . GLY   A 1 127  ? -29.073 -3.439  -13.210 1.00 98.16 127  A 1 
ATOM   1053 O O     . GLY   A 1 127  ? -29.118 -2.238  -13.478 1.00 97.00 127  A 1 
ATOM   1054 N N     . CYS   A 1 128  ? -29.575 -4.378  -14.015 1.00 98.25 128  A 1 
ATOM   1055 C CA    . CYS   A 1 128  ? -30.433 -4.093  -15.160 1.00 98.25 128  A 1 
ATOM   1056 C C     . CYS   A 1 128  ? -31.870 -4.508  -14.827 1.00 98.31 128  A 1 
ATOM   1057 O O     . CYS   A 1 128  ? -32.092 -5.591  -14.271 1.00 97.01 128  A 1 
ATOM   1058 C CB    . CYS   A 1 128  ? -29.915 -4.804  -16.411 1.00 97.63 128  A 1 
ATOM   1059 S SG    . CYS   A 1 128  ? -28.255 -4.211  -16.860 1.00 96.13 128  A 1 
ATOM   1060 N N     . TYR   A 1 129  ? -32.830 -3.654  -15.178 1.00 98.36 129  A 1 
ATOM   1061 C CA    . TYR   A 1 129  ? -34.236 -3.814  -14.824 1.00 98.38 129  A 1 
ATOM   1062 C C     . TYR   A 1 129  ? -35.139 -3.461  -16.000 1.00 98.30 129  A 1 
ATOM   1063 O O     . TYR   A 1 129  ? -34.840 -2.540  -16.754 1.00 97.19 129  A 1 
ATOM   1064 C CB    . TYR   A 1 129  ? -34.562 -2.938  -13.606 1.00 98.25 129  A 1 
ATOM   1065 C CG    . TYR   A 1 129  ? -33.778 -3.314  -12.364 1.00 98.35 129  A 1 
ATOM   1066 C CD1   . TYR   A 1 129  ? -34.226 -4.358  -11.537 1.00 97.73 129  A 1 
ATOM   1067 C CD2   . TYR   A 1 129  ? -32.567 -2.653  -12.053 1.00 97.74 129  A 1 
ATOM   1068 C CE1   . TYR   A 1 129  ? -33.483 -4.753  -10.419 1.00 97.30 129  A 1 
ATOM   1069 C CE2   . TYR   A 1 129  ? -31.809 -3.044  -10.934 1.00 97.47 129  A 1 
ATOM   1070 C CZ    . TYR   A 1 129  ? -32.271 -4.101  -10.123 1.00 97.71 129  A 1 
ATOM   1071 O OH    . TYR   A 1 129  ? -31.529 -4.507  -9.047  1.00 96.96 129  A 1 
ATOM   1072 N N     . SER   A 1 130  ? -36.238 -4.181  -16.127 1.00 98.22 130  A 1 
ATOM   1073 C CA    . SER   A 1 130  ? -37.382 -3.748  -16.934 1.00 98.11 130  A 1 
ATOM   1074 C C     . SER   A 1 130  ? -38.350 -3.040  -15.991 1.00 98.10 130  A 1 
ATOM   1075 O O     . SER   A 1 130  ? -39.007 -3.701  -15.178 1.00 96.48 130  A 1 
ATOM   1076 C CB    . SER   A 1 130  ? -38.026 -4.951  -17.621 1.00 97.29 130  A 1 
ATOM   1077 O OG    . SER   A 1 130  ? -38.970 -4.558  -18.593 1.00 89.41 130  A 1 
ATOM   1078 N N     . LEU   A 1 131  ? -38.358 -1.708  -16.034 1.00 97.75 131  A 1 
ATOM   1079 C CA    . LEU   A 1 131  ? -39.120 -0.885  -15.098 1.00 97.67 131  A 1 
ATOM   1080 C C     . LEU   A 1 131  ? -40.623 -1.038  -15.339 1.00 97.53 131  A 1 
ATOM   1081 O O     . LEU   A 1 131  ? -41.078 -1.121  -16.481 1.00 96.02 131  A 1 
ATOM   1082 C CB    . LEU   A 1 131  ? -38.702 0.590   -15.206 1.00 97.22 131  A 1 
ATOM   1083 C CG    . LEU   A 1 131  ? -37.215 0.872   -14.916 1.00 96.44 131  A 1 
ATOM   1084 C CD1   . LEU   A 1 131  ? -36.956 2.371   -15.039 1.00 94.36 131  A 1 
ATOM   1085 C CD2   . LEU   A 1 131  ? -36.799 0.430   -13.512 1.00 93.96 131  A 1 
ATOM   1086 N N     . ASP   A 1 132  ? -41.387 -1.027  -14.263 1.00 97.63 132  A 1 
ATOM   1087 C CA    . ASP   A 1 132  ? -42.841 -0.966  -14.340 1.00 97.40 132  A 1 
ATOM   1088 C C     . ASP   A 1 132  ? -43.290 0.502   -14.346 1.00 97.32 132  A 1 
ATOM   1089 O O     . ASP   A 1 132  ? -43.255 1.193   -13.322 1.00 95.50 132  A 1 
ATOM   1090 C CB    . ASP   A 1 132  ? -43.453 -1.785  -13.203 1.00 96.76 132  A 1 
ATOM   1091 C CG    . ASP   A 1 132  ? -44.952 -2.006  -13.378 1.00 95.78 132  A 1 
ATOM   1092 O OD1   . ASP   A 1 132  ? -45.589 -1.277  -14.165 1.00 91.98 132  A 1 
ATOM   1093 O OD2   . ASP   A 1 132  ? -45.476 -2.915  -12.697 1.00 91.32 132  A 1 
ATOM   1094 N N     . GLU   A 1 133  ? -43.684 0.985   -15.516 1.00 96.85 133  A 1 
ATOM   1095 C CA    . GLU   A 1 133  ? -44.008 2.398   -15.747 1.00 96.18 133  A 1 
ATOM   1096 C C     . GLU   A 1 133  ? -45.173 2.909   -14.885 1.00 96.43 133  A 1 
ATOM   1097 O O     . GLU   A 1 133  ? -45.270 4.112   -14.653 1.00 94.22 133  A 1 
ATOM   1098 C CB    . GLU   A 1 133  ? -44.336 2.635   -17.230 1.00 93.75 133  A 1 
ATOM   1099 C CG    . GLU   A 1 133  ? -43.143 2.421   -18.174 1.00 85.21 133  A 1 
ATOM   1100 C CD    . GLU   A 1 133  ? -43.461 2.768   -19.645 1.00 82.15 133  A 1 
ATOM   1101 O OE1   . GLU   A 1 133  ? -42.703 2.313   -20.529 1.00 74.51 133  A 1 
ATOM   1102 O OE2   . GLU   A 1 133  ? -44.449 3.492   -19.902 1.00 74.53 133  A 1 
ATOM   1103 N N     . GLN   A 1 134  ? -46.036 2.030   -14.377 1.00 96.88 134  A 1 
ATOM   1104 C CA    . GLN   A 1 134  ? -47.159 2.442   -13.522 1.00 96.61 134  A 1 
ATOM   1105 C C     . GLN   A 1 134  ? -46.702 3.094   -12.208 1.00 97.00 134  A 1 
ATOM   1106 O O     . GLN   A 1 134  ? -47.438 3.884   -11.620 1.00 94.74 134  A 1 
ATOM   1107 C CB    . GLN   A 1 134  ? -48.107 1.254   -13.276 1.00 94.99 134  A 1 
ATOM   1108 C CG    . GLN   A 1 134  ? -47.580 0.254   -12.236 1.00 84.58 134  A 1 
ATOM   1109 C CD    . GLN   A 1 134  ? -48.460 -0.984  -12.091 1.00 81.46 134  A 1 
ATOM   1110 O OE1   . GLN   A 1 134  ? -49.675 -0.922  -12.087 1.00 73.21 134  A 1 
ATOM   1111 N NE2   . GLN   A 1 134  ? -47.890 -2.152  -11.948 1.00 71.08 134  A 1 
ATOM   1112 N N     . TYR   A 1 135  ? -45.473 2.795   -11.763 1.00 97.76 135  A 1 
ATOM   1113 C CA    . TYR   A 1 135  ? -44.876 3.377   -10.557 1.00 97.70 135  A 1 
ATOM   1114 C C     . TYR   A 1 135  ? -43.991 4.594   -10.849 1.00 97.64 135  A 1 
ATOM   1115 O O     . TYR   A 1 135  ? -43.321 5.110   -9.949  1.00 96.03 135  A 1 
ATOM   1116 C CB    . TYR   A 1 135  ? -44.109 2.292   -9.794  1.00 97.54 135  A 1 
ATOM   1117 C CG    . TYR   A 1 135  ? -44.963 1.111   -9.390  1.00 97.57 135  A 1 
ATOM   1118 C CD1   . TYR   A 1 135  ? -45.894 1.229   -8.338  1.00 95.63 135  A 1 
ATOM   1119 C CD2   . TYR   A 1 135  ? -44.852 -0.109  -10.080 1.00 95.90 135  A 1 
ATOM   1120 C CE1   . TYR   A 1 135  ? -46.699 0.141   -7.976  1.00 94.94 135  A 1 
ATOM   1121 C CE2   . TYR   A 1 135  ? -45.655 -1.205  -9.727  1.00 95.50 135  A 1 
ATOM   1122 C CZ    . TYR   A 1 135  ? -46.580 -1.075  -8.676  1.00 96.04 135  A 1 
ATOM   1123 O OH    . TYR   A 1 135  ? -47.372 -2.143  -8.340  1.00 94.80 135  A 1 
ATOM   1124 N N     . LEU   A 1 136  ? -43.976 5.066   -12.096 1.00 97.37 136  A 1 
ATOM   1125 C CA    . LEU   A 1 136  ? -43.185 6.210   -12.529 1.00 97.35 136  A 1 
ATOM   1126 C C     . LEU   A 1 136  ? -44.084 7.401   -12.872 1.00 97.33 136  A 1 
ATOM   1127 O O     . LEU   A 1 136  ? -44.968 7.329   -13.720 1.00 95.50 136  A 1 
ATOM   1128 C CB    . LEU   A 1 136  ? -42.292 5.821   -13.720 1.00 96.70 136  A 1 
ATOM   1129 C CG    . LEU   A 1 136  ? -41.186 4.800   -13.379 1.00 95.99 136  A 1 
ATOM   1130 C CD1   . LEU   A 1 136  ? -40.442 4.425   -14.659 1.00 93.64 136  A 1 
ATOM   1131 C CD2   . LEU   A 1 136  ? -40.161 5.367   -12.392 1.00 93.30 136  A 1 
ATOM   1132 N N     . THR   A 1 137  ? -43.787 8.544   -12.265 1.00 97.44 137  A 1 
ATOM   1133 C CA    . THR   A 1 137  ? -44.426 9.820   -12.606 1.00 97.22 137  A 1 
ATOM   1134 C C     . THR   A 1 137  ? -43.416 10.719  -13.308 1.00 97.29 137  A 1 
ATOM   1135 O O     . THR   A 1 137  ? -42.379 11.054  -12.740 1.00 95.67 137  A 1 
ATOM   1136 C CB    . THR   A 1 137  ? -45.001 10.507  -11.365 1.00 95.82 137  A 1 
ATOM   1137 O OG1   . THR   A 1 137  ? -45.854 9.627   -10.670 1.00 82.16 137  A 1 
ATOM   1138 C CG2   . THR   A 1 137  ? -45.841 11.731  -11.733 1.00 78.25 137  A 1 
ATOM   1139 N N     . LYS   A 1 138  ? -43.715 11.145  -14.527 1.00 97.13 138  A 1 
ATOM   1140 C CA    . LYS   A 1 138  ? -42.832 12.035  -15.285 1.00 96.90 138  A 1 
ATOM   1141 C C     . LYS   A 1 138  ? -42.760 13.422  -14.634 1.00 96.94 138  A 1 
ATOM   1142 O O     . LYS   A 1 138  ? -43.782 14.064  -14.419 1.00 95.02 138  A 1 
ATOM   1143 C CB    . LYS   A 1 138  ? -43.298 12.086  -16.748 1.00 95.86 138  A 1 
ATOM   1144 C CG    . LYS   A 1 138  ? -42.277 12.800  -17.642 1.00 92.77 138  A 1 
ATOM   1145 C CD    . LYS   A 1 138  ? -42.689 12.707  -19.121 1.00 88.96 138  A 1 
ATOM   1146 C CE    . LYS   A 1 138  ? -41.606 13.366  -19.971 1.00 80.69 138  A 1 
ATOM   1147 N NZ    . LYS   A 1 138  ? -41.821 13.180  -21.425 1.00 72.93 138  A 1 
ATOM   1148 N N     . ILE   A 1 139  ? -41.540 13.902  -14.372 1.00 96.80 139  A 1 
ATOM   1149 C CA    . ILE   A 1 139  ? -41.281 15.261  -13.863 1.00 96.43 139  A 1 
ATOM   1150 C C     . ILE   A 1 139  ? -40.956 16.201  -15.026 1.00 96.20 139  A 1 
ATOM   1151 O O     . ILE   A 1 139  ? -41.555 17.265  -15.178 1.00 92.16 139  A 1 
ATOM   1152 C CB    . ILE   A 1 139  ? -40.130 15.248  -12.831 1.00 95.07 139  A 1 
ATOM   1153 C CG1   . ILE   A 1 139  ? -40.429 14.312  -11.635 1.00 87.92 139  A 1 
ATOM   1154 C CG2   . ILE   A 1 139  ? -39.853 16.679  -12.329 1.00 87.07 139  A 1 
ATOM   1155 C CD1   . ILE   A 1 139  ? -39.202 14.084  -10.743 1.00 84.67 139  A 1 
ATOM   1156 N N     . ASN   A 1 140  ? -40.000 15.806  -15.847 1.00 95.64 140  A 1 
ATOM   1157 C CA    . ASN   A 1 140  ? -39.578 16.498  -17.060 1.00 94.66 140  A 1 
ATOM   1158 C C     . ASN   A 1 140  ? -39.046 15.474  -18.084 1.00 95.21 140  A 1 
ATOM   1159 O O     . ASN   A 1 140  ? -39.166 14.260  -17.873 1.00 91.68 140  A 1 
ATOM   1160 C CB    . ASN   A 1 140  ? -38.588 17.624  -16.679 1.00 90.58 140  A 1 
ATOM   1161 C CG    . ASN   A 1 140  ? -37.291 17.134  -16.059 1.00 87.94 140  A 1 
ATOM   1162 O OD1   . ASN   A 1 140  ? -36.776 16.100  -16.408 1.00 77.09 140  A 1 
ATOM   1163 N ND2   . ASN   A 1 140  ? -36.710 17.890  -15.153 1.00 79.48 140  A 1 
ATOM   1164 N N     . ASN   A 1 141  ? -38.506 15.932  -19.202 1.00 94.14 141  A 1 
ATOM   1165 C CA    . ASN   A 1 141  ? -37.903 15.010  -20.168 1.00 92.84 141  A 1 
ATOM   1166 C C     . ASN   A 1 141  ? -36.682 14.302  -19.566 1.00 92.24 141  A 1 
ATOM   1167 O O     . ASN   A 1 141  ? -35.749 14.953  -19.118 1.00 85.67 141  A 1 
ATOM   1168 C CB    . ASN   A 1 141  ? -37.570 15.735  -21.485 1.00 90.43 141  A 1 
ATOM   1169 C CG    . ASN   A 1 141  ? -38.634 15.554  -22.553 1.00 81.95 141  A 1 
ATOM   1170 O OD1   . ASN   A 1 141  ? -39.670 14.938  -22.364 1.00 72.56 141  A 1 
ATOM   1171 N ND2   . ASN   A 1 141  ? -38.390 16.078  -23.739 1.00 71.81 141  A 1 
ATOM   1172 N N     . GLY   A 1 142  ? -36.729 12.973  -19.561 1.00 92.45 142  A 1 
ATOM   1173 C CA    . GLY   A 1 142  ? -35.652 12.141  -19.025 1.00 93.26 142  A 1 
ATOM   1174 C C     . GLY   A 1 142  ? -35.572 12.072  -17.494 1.00 95.32 142  A 1 
ATOM   1175 O O     . GLY   A 1 142  ? -34.631 11.484  -16.981 1.00 92.57 142  A 1 
ATOM   1176 N N     . CYS   A 1 143  ? -36.536 12.649  -16.763 1.00 96.45 143  A 1 
ATOM   1177 C CA    . CYS   A 1 143  ? -36.570 12.581  -15.300 1.00 96.87 143  A 1 
ATOM   1178 C C     . CYS   A 1 143  ? -37.954 12.154  -14.795 1.00 97.23 143  A 1 
ATOM   1179 O O     . CYS   A 1 143  ? -38.965 12.797  -15.094 1.00 95.69 143  A 1 
ATOM   1180 C CB    . CYS   A 1 143  ? -36.122 13.927  -14.718 1.00 95.62 143  A 1 
ATOM   1181 S SG    . CYS   A 1 143  ? -35.869 13.785  -12.923 1.00 93.14 143  A 1 
ATOM   1182 N N     . TYR   A 1 144  ? -37.973 11.099  -14.000 1.00 97.60 144  A 1 
ATOM   1183 C CA    . TYR   A 1 144  ? -39.176 10.509  -13.423 1.00 97.72 144  A 1 
ATOM   1184 C C     . TYR   A 1 144  ? -39.076 10.477  -11.896 1.00 97.89 144  A 1 
ATOM   1185 O O     . TYR   A 1 144  ? -37.983 10.498  -11.330 1.00 97.05 144  A 1 
ATOM   1186 C CB    . TYR   A 1 144  ? -39.393 9.105   -14.005 1.00 97.41 144  A 1 
ATOM   1187 C CG    . TYR   A 1 144  ? -39.579 9.087   -15.510 1.00 97.18 144  A 1 
ATOM   1188 C CD1   . TYR   A 1 144  ? -40.869 9.082   -16.075 1.00 95.18 144  A 1 
ATOM   1189 C CD2   . TYR   A 1 144  ? -38.456 9.096   -16.367 1.00 95.27 144  A 1 
ATOM   1190 C CE1   . TYR   A 1 144  ? -41.044 9.084   -17.467 1.00 94.07 144  A 1 
ATOM   1191 C CE2   . TYR   A 1 144  ? -38.619 9.107   -17.766 1.00 94.49 144  A 1 
ATOM   1192 C CZ    . TYR   A 1 144  ? -39.917 9.098   -18.311 1.00 95.21 144  A 1 
ATOM   1193 O OH    . TYR   A 1 144  ? -40.081 9.105   -19.672 1.00 93.89 144  A 1 
ATOM   1194 N N     . HIS   A 1 145  ? -40.216 10.439  -11.227 1.00 97.96 145  A 1 
ATOM   1195 C CA    . HIS   A 1 145  ? -40.309 10.235  -9.783  1.00 97.99 145  A 1 
ATOM   1196 C C     . HIS   A 1 145  ? -40.886 8.851   -9.492  1.00 98.03 145  A 1 
ATOM   1197 O O     . HIS   A 1 145  ? -41.787 8.406   -10.199 1.00 96.66 145  A 1 
ATOM   1198 C CB    . HIS   A 1 145  ? -41.156 11.342  -9.160  1.00 97.43 145  A 1 
ATOM   1199 C CG    . HIS   A 1 145  ? -41.189 11.285  -7.662  1.00 97.01 145  A 1 
ATOM   1200 N ND1   . HIS   A 1 145  ? -40.118 11.499  -6.815  1.00 90.09 145  A 1 
ATOM   1201 C CD2   . HIS   A 1 145  ? -42.275 11.009  -6.879  1.00 90.76 145  A 1 
ATOM   1202 C CE1   . HIS   A 1 145  ? -40.558 11.354  -5.558  1.00 90.77 145  A 1 
ATOM   1203 N NE2   . HIS   A 1 145  ? -41.859 11.066  -5.561  1.00 91.72 145  A 1 
ATOM   1204 N N     . CYS   A 1 146  ? -40.372 8.180   -8.473  1.00 98.03 146  A 1 
ATOM   1205 C CA    . CYS   A 1 146  ? -40.807 6.851   -8.068  1.00 97.99 146  A 1 
ATOM   1206 C C     . CYS   A 1 146  ? -40.981 6.800   -6.549  1.00 97.89 146  A 1 
ATOM   1207 O O     . CYS   A 1 146  ? -39.997 6.907   -5.813  1.00 96.39 146  A 1 
ATOM   1208 C CB    . CYS   A 1 146  ? -39.773 5.832   -8.564  1.00 97.43 146  A 1 
ATOM   1209 S SG    . CYS   A 1 146  ? -40.277 4.154   -8.123  1.00 96.64 146  A 1 
ATOM   1210 N N     . ASP   A 1 147  ? -42.208 6.605   -6.081  1.00 97.29 147  A 1 
ATOM   1211 C CA    . ASP   A 1 147  ? -42.517 6.432   -4.653  1.00 96.74 147  A 1 
ATOM   1212 C C     . ASP   A 1 147  ? -42.446 4.962   -4.204  1.00 96.71 147  A 1 
ATOM   1213 O O     . ASP   A 1 147  ? -42.227 4.691   -3.025  1.00 92.66 147  A 1 
ATOM   1214 C CB    . ASP   A 1 147  ? -43.903 7.027   -4.345  1.00 95.19 147  A 1 
ATOM   1215 C CG    . ASP   A 1 147  ? -43.900 8.558   -4.343  1.00 92.96 147  A 1 
ATOM   1216 O OD1   . ASP   A 1 147  ? -43.023 9.145   -3.671  1.00 87.24 147  A 1 
ATOM   1217 O OD2   . ASP   A 1 147  ? -44.774 9.146   -5.015  1.00 87.32 147  A 1 
ATOM   1218 N N     . ASP   A 1 148  ? -42.580 4.006   -5.128  1.00 97.02 148  A 1 
ATOM   1219 C CA    . ASP   A 1 148  ? -42.507 2.566   -4.848  1.00 96.93 148  A 1 
ATOM   1220 C C     . ASP   A 1 148  ? -41.381 1.885   -5.657  1.00 97.38 148  A 1 
ATOM   1221 O O     . ASP   A 1 148  ? -41.627 1.175   -6.643  1.00 95.66 148  A 1 
ATOM   1222 C CB    . ASP   A 1 148  ? -43.881 1.908   -5.045  1.00 95.68 148  A 1 
ATOM   1223 C CG    . ASP   A 1 148  ? -43.928 0.484   -4.467  1.00 94.03 148  A 1 
ATOM   1224 O OD1   . ASP   A 1 148  ? -42.863 -0.115  -4.165  1.00 90.02 148  A 1 
ATOM   1225 O OD2   . ASP   A 1 148  ? -45.042 -0.048  -4.307  1.00 88.90 148  A 1 
ATOM   1226 N N     . PRO   A 1 149  ? -40.114 2.075   -5.249  1.00 97.97 149  A 1 
ATOM   1227 C CA    . PRO   A 1 149  ? -38.978 1.483   -5.953  1.00 97.94 149  A 1 
ATOM   1228 C C     . PRO   A 1 149  ? -38.987 -0.046  -5.927  1.00 97.93 149  A 1 
ATOM   1229 O O     . PRO   A 1 149  ? -38.468 -0.677  -6.846  1.00 96.30 149  A 1 
ATOM   1230 C CB    . PRO   A 1 149  ? -37.736 2.057   -5.264  1.00 96.98 149  A 1 
ATOM   1231 C CG    . PRO   A 1 149  ? -38.226 2.444   -3.871  1.00 94.28 149  A 1 
ATOM   1232 C CD    . PRO   A 1 149  ? -39.667 2.865   -4.117  1.00 96.95 149  A 1 
ATOM   1233 N N     . ARG   A 1 150  ? -39.580 -0.667  -4.914  1.00 97.86 150  A 1 
ATOM   1234 C CA    . ARG   A 1 150  ? -39.611 -2.128  -4.788  1.00 97.57 150  A 1 
ATOM   1235 C C     . ARG   A 1 150  ? -40.421 -2.780  -5.901  1.00 97.72 150  A 1 
ATOM   1236 O O     . ARG   A 1 150  ? -39.964 -3.764  -6.485  1.00 96.09 150  A 1 
ATOM   1237 C CB    . ARG   A 1 150  ? -40.149 -2.498  -3.401  1.00 96.24 150  A 1 
ATOM   1238 C CG    . ARG   A 1 150  ? -40.008 -3.998  -3.142  1.00 88.93 150  A 1 
ATOM   1239 C CD    . ARG   A 1 150  ? -40.551 -4.338  -1.758  1.00 86.48 150  A 1 
ATOM   1240 N NE    . ARG   A 1 150  ? -40.393 -5.770  -1.481  1.00 77.24 150  A 1 
ATOM   1241 C CZ    . ARG   A 1 150  ? -40.870 -6.410  -0.431  1.00 70.98 150  A 1 
ATOM   1242 N NH1   . ARG   A 1 150  ? -41.550 -5.790  0.491   1.00 62.16 150  A 1 
ATOM   1243 N NH2   . ARG   A 1 150  ? -40.659 -7.686  -0.298  1.00 62.50 150  A 1 
ATOM   1244 N N     . ASN   A 1 151  ? -41.586 -2.241  -6.195  1.00 97.87 151  A 1 
ATOM   1245 C CA    . ASN   A 1 151  ? -42.439 -2.758  -7.265  1.00 97.89 151  A 1 
ATOM   1246 C C     . ASN   A 1 151  ? -41.969 -2.285  -8.645  1.00 98.05 151  A 1 
ATOM   1247 O O     . ASN   A 1 151  ? -41.917 -3.088  -9.577  1.00 96.54 151  A 1 
ATOM   1248 C CB    . ASN   A 1 151  ? -43.897 -2.378  -6.969  1.00 97.40 151  A 1 
ATOM   1249 C CG    . ASN   A 1 151  ? -44.468 -3.166  -5.802  1.00 96.11 151  A 1 
ATOM   1250 O OD1   . ASN   A 1 151  ? -44.233 -4.350  -5.639  1.00 88.22 151  A 1 
ATOM   1251 N ND2   . ASN   A 1 151  ? -45.243 -2.530  -4.952  1.00 88.10 151  A 1 
ATOM   1252 N N     . CYS   A 1 152  ? -41.525 -1.041  -8.758  1.00 98.08 152  A 1 
ATOM   1253 C CA    . CYS   A 1 152  ? -40.998 -0.492  -10.013 1.00 98.02 152  A 1 
ATOM   1254 C C     . CYS   A 1 152  ? -39.797 -1.298  -10.549 1.00 98.09 152  A 1 
ATOM   1255 O O     . CYS   A 1 152  ? -39.702 -1.548  -11.754 1.00 96.84 152  A 1 
ATOM   1256 C CB    . CYS   A 1 152  ? -40.636 0.980   -9.772  1.00 97.54 152  A 1 
ATOM   1257 S SG    . CYS   A 1 152  ? -40.161 1.783   -11.325 1.00 96.36 152  A 1 
ATOM   1258 N N     . PHE   A 1 153  ? -38.901 -1.753  -9.667  1.00 98.30 153  A 1 
ATOM   1259 C CA    . PHE   A 1 153  ? -37.682 -2.501  -10.002 1.00 98.37 153  A 1 
ATOM   1260 C C     . PHE   A 1 153  ? -37.818 -4.019  -9.769  1.00 98.29 153  A 1 
ATOM   1261 O O     . PHE   A 1 153  ? -36.814 -4.727  -9.703  1.00 96.81 153  A 1 
ATOM   1262 C CB    . PHE   A 1 153  ? -36.482 -1.896  -9.254  1.00 98.22 153  A 1 
ATOM   1263 C CG    . PHE   A 1 153  ? -36.043 -0.527  -9.741  1.00 98.29 153  A 1 
ATOM   1264 C CD1   . PHE   A 1 153  ? -34.816 -0.388  -10.418 1.00 97.65 153  A 1 
ATOM   1265 C CD2   . PHE   A 1 153  ? -36.831 0.613   -9.513  1.00 97.58 153  A 1 
ATOM   1266 C CE1   . PHE   A 1 153  ? -34.390 0.869   -10.864 1.00 97.11 153  A 1 
ATOM   1267 C CE2   . PHE   A 1 153  ? -36.416 1.874   -9.966  1.00 97.23 153  A 1 
ATOM   1268 C CZ    . PHE   A 1 153  ? -35.195 2.000   -10.642 1.00 97.56 153  A 1 
ATOM   1269 N N     . ALA   A 1 154  ? -39.034 -4.546  -9.651  1.00 97.96 154  A 1 
ATOM   1270 C CA    . ALA   A 1 154  ? -39.257 -5.956  -9.323  1.00 97.82 154  A 1 
ATOM   1271 C C     . ALA   A 1 154  ? -38.699 -6.921  -10.386 1.00 97.79 154  A 1 
ATOM   1272 O O     . ALA   A 1 154  ? -38.240 -8.021  -10.064 1.00 94.83 154  A 1 
ATOM   1273 C CB    . ALA   A 1 154  ? -40.762 -6.166  -9.123  1.00 96.63 154  A 1 
ATOM   1274 N N     . LYS   A 1 155  ? -38.707 -6.523  -11.658 1.00 97.93 155  A 1 
ATOM   1275 C CA    . LYS   A 1 155  ? -38.287 -7.366  -12.776 1.00 97.87 155  A 1 
ATOM   1276 C C     . LYS   A 1 155  ? -36.827 -7.111  -13.153 1.00 97.97 155  A 1 
ATOM   1277 O O     . LYS   A 1 155  ? -36.525 -6.305  -14.034 1.00 96.40 155  A 1 
ATOM   1278 C CB    . LYS   A 1 155  ? -39.273 -7.185  -13.939 1.00 96.95 155  A 1 
ATOM   1279 C CG    . LYS   A 1 155  ? -39.072 -8.251  -15.021 1.00 88.74 155  A 1 
ATOM   1280 C CD    . LYS   A 1 155  ? -40.084 -8.007  -16.151 1.00 83.95 155  A 1 
ATOM   1281 C CE    . LYS   A 1 155  ? -39.901 -9.008  -17.287 1.00 73.52 155  A 1 
ATOM   1282 N NZ    . LYS   A 1 155  ? -40.767 -8.647  -18.436 1.00 64.19 155  A 1 
ATOM   1283 N N     . LYS   A 1 156  ? -35.914 -7.858  -12.525 1.00 97.96 156  A 1 
ATOM   1284 C CA    . LYS   A 1 156  ? -34.503 -7.876  -12.922 1.00 97.81 156  A 1 
ATOM   1285 C C     . LYS   A 1 156  ? -34.329 -8.594  -14.262 1.00 97.94 156  A 1 
ATOM   1286 O O     . LYS   A 1 156  ? -34.923 -9.648  -14.480 1.00 96.13 156  A 1 
ATOM   1287 C CB    . LYS   A 1 156  ? -33.661 -8.498  -11.796 1.00 96.46 156  A 1 
ATOM   1288 C CG    . LYS   A 1 156  ? -32.163 -8.261  -12.015 1.00 89.91 156  A 1 
ATOM   1289 C CD    . LYS   A 1 156  ? -31.345 -8.669  -10.784 1.00 84.32 156  A 1 
ATOM   1290 C CE    . LYS   A 1 156  ? -29.886 -8.264  -11.000 1.00 75.60 156  A 1 
ATOM   1291 N NZ    . LYS   A 1 156  ? -29.085 -8.332  -9.756  1.00 66.35 156  A 1 
ATOM   1292 N N     . ILE   A 1 157  ? -33.487 -8.057  -15.132 1.00 97.96 157  A 1 
ATOM   1293 C CA    . ILE   A 1 157  ? -33.173 -8.621  -16.455 1.00 97.88 157  A 1 
ATOM   1294 C C     . ILE   A 1 157  ? -31.667 -8.894  -16.593 1.00 98.01 157  A 1 
ATOM   1295 O O     . ILE   A 1 157  ? -30.868 -8.358  -15.814 1.00 96.97 157  A 1 
ATOM   1296 C CB    . ILE   A 1 157  ? -33.728 -7.729  -17.593 1.00 96.96 157  A 1 
ATOM   1297 C CG1   . ILE   A 1 157  ? -33.142 -6.304  -17.561 1.00 91.52 157  A 1 
ATOM   1298 C CG2   . ILE   A 1 157  ? -35.267 -7.718  -17.544 1.00 89.59 157  A 1 
ATOM   1299 C CD1   . ILE   A 1 157  ? -33.519 -5.453  -18.777 1.00 89.77 157  A 1 
ATOM   1300 N N     . PRO   A 1 158  ? -31.239 -9.739  -17.558 1.00 97.97 158  A 1 
ATOM   1301 C CA    . PRO   A 1 158  ? -29.824 -9.939  -17.850 1.00 97.77 158  A 1 
ATOM   1302 C C     . PRO   A 1 158  ? -29.108 -8.628  -18.189 1.00 97.77 158  A 1 
ATOM   1303 O O     . PRO   A 1 158  ? -29.685 -7.719  -18.784 1.00 96.59 158  A 1 
ATOM   1304 C CB    . PRO   A 1 158  ? -29.782 -10.923 -19.023 1.00 97.07 158  A 1 
ATOM   1305 C CG    . PRO   A 1 158  ? -31.104 -11.675 -18.902 1.00 94.43 158  A 1 
ATOM   1306 C CD    . PRO   A 1 158  ? -32.057 -10.600 -18.400 1.00 97.09 158  A 1 
ATOM   1307 N N     . ARG   A 1 159  ? -27.816 -8.557  -17.840 1.00 97.63 159  A 1 
ATOM   1308 C CA    . ARG   A 1 159  ? -26.973 -7.406  -18.169 1.00 97.34 159  A 1 
ATOM   1309 C C     . ARG   A 1 159  ? -26.881 -7.229  -19.685 1.00 97.55 159  A 1 
ATOM   1310 O O     . ARG   A 1 159  ? -26.692 -8.199  -20.413 1.00 95.65 159  A 1 
ATOM   1311 C CB    . ARG   A 1 159  ? -25.591 -7.581  -17.512 1.00 95.53 159  A 1 
ATOM   1312 C CG    . ARG   A 1 159  ? -24.682 -6.369  -17.736 1.00 89.43 159  A 1 
ATOM   1313 C CD    . ARG   A 1 159  ? -23.308 -6.539  -17.070 1.00 85.52 159  A 1 
ATOM   1314 N NE    . ARG   A 1 159  ? -23.374 -6.406  -15.601 1.00 77.71 159  A 1 
ATOM   1315 C CZ    . ARG   A 1 159  ? -22.341 -6.417  -14.767 1.00 72.43 159  A 1 
ATOM   1316 N NH1   . ARG   A 1 159  ? -21.122 -6.623  -15.191 1.00 63.87 159  A 1 
ATOM   1317 N NH2   . ARG   A 1 159  ? -22.509 -6.209  -13.493 1.00 64.55 159  A 1 
ATOM   1318 N N     . PHE   A 1 160  ? -26.949 -5.984  -20.121 1.00 97.56 160  A 1 
ATOM   1319 C CA    . PHE   A 1 160  ? -26.694 -5.569  -21.498 1.00 97.37 160  A 1 
ATOM   1320 C C     . PHE   A 1 160  ? -25.663 -4.438  -21.520 1.00 97.34 160  A 1 
ATOM   1321 O O     . PHE   A 1 160  ? -25.490 -3.728  -20.522 1.00 96.00 160  A 1 
ATOM   1322 C CB    . PHE   A 1 160  ? -28.012 -5.180  -22.181 1.00 96.97 160  A 1 
ATOM   1323 C CG    . PHE   A 1 160  ? -28.784 -4.061  -21.509 1.00 97.61 160  A 1 
ATOM   1324 C CD1   . PHE   A 1 160  ? -29.756 -4.354  -20.530 1.00 96.70 160  A 1 
ATOM   1325 C CD2   . PHE   A 1 160  ? -28.556 -2.725  -21.868 1.00 96.44 160  A 1 
ATOM   1326 C CE1   . PHE   A 1 160  ? -30.491 -3.325  -19.929 1.00 95.92 160  A 1 
ATOM   1327 C CE2   . PHE   A 1 160  ? -29.289 -1.688  -21.267 1.00 96.10 160  A 1 
ATOM   1328 C CZ    . PHE   A 1 160  ? -30.258 -1.988  -20.297 1.00 96.67 160  A 1 
ATOM   1329 N N     . ASP   A 1 161  ? -24.959 -4.298  -22.645 1.00 96.93 161  A 1 
ATOM   1330 C CA    . ASP   A 1 161  ? -23.988 -3.226  -22.825 1.00 96.48 161  A 1 
ATOM   1331 C C     . ASP   A 1 161  ? -24.685 -1.899  -23.131 1.00 96.94 161  A 1 
ATOM   1332 O O     . ASP   A 1 161  ? -25.739 -1.852  -23.766 1.00 95.02 161  A 1 
ATOM   1333 C CB    . ASP   A 1 161  ? -22.950 -3.607  -23.888 1.00 94.64 161  A 1 
ATOM   1334 C CG    . ASP   A 1 161  ? -22.063 -4.763  -23.407 1.00 88.38 161  A 1 
ATOM   1335 O OD1   . ASP   A 1 161  ? -21.708 -4.764  -22.201 1.00 82.86 161  A 1 
ATOM   1336 O OD2   . ASP   A 1 161  ? -21.788 -5.662  -24.228 1.00 81.87 161  A 1 
ATOM   1337 N N     . ILE   A 1 162  ? -24.074 -0.825  -22.654 1.00 97.26 162  A 1 
ATOM   1338 C CA    . ILE   A 1 162  ? -24.579 0.537   -22.828 1.00 97.27 162  A 1 
ATOM   1339 C C     . ILE   A 1 162  ? -23.447 1.454   -23.287 1.00 97.54 162  A 1 
ATOM   1340 O O     . ILE   A 1 162  ? -22.303 1.279   -22.846 1.00 96.65 162  A 1 
ATOM   1341 C CB    . ILE   A 1 162  ? -25.237 1.076   -21.538 1.00 96.43 162  A 1 
ATOM   1342 C CG1   . ILE   A 1 162  ? -24.286 1.034   -20.321 1.00 92.97 162  A 1 
ATOM   1343 C CG2   . ILE   A 1 162  ? -26.551 0.315   -21.269 1.00 91.22 162  A 1 
ATOM   1344 C CD1   . ILE   A 1 162  ? -24.801 1.808   -19.108 1.00 90.74 162  A 1 
ATOM   1345 N N     . PRO   A 1 163  ? -23.741 2.466   -24.116 1.00 97.21 163  A 1 
ATOM   1346 C CA    . PRO   A 1 163  ? -22.779 3.527   -24.377 1.00 97.05 163  A 1 
ATOM   1347 C C     . PRO   A 1 163  ? -22.577 4.368   -23.111 1.00 97.43 163  A 1 
ATOM   1348 O O     . PRO   A 1 163  ? -23.498 4.538   -22.304 1.00 96.38 163  A 1 
ATOM   1349 C CB    . PRO   A 1 163  ? -23.377 4.331   -25.535 1.00 95.75 163  A 1 
ATOM   1350 C CG    . PRO   A 1 163  ? -24.884 4.170   -25.324 1.00 93.50 163  A 1 
ATOM   1351 C CD    . PRO   A 1 163  ? -25.012 2.756   -24.765 1.00 96.06 163  A 1 
ATOM   1352 N N     . ARG   A 1 164  ? -21.367 4.912   -22.937 1.00 97.82 164  A 1 
ATOM   1353 C CA    . ARG   A 1 164  ? -21.041 5.866   -21.865 1.00 97.96 164  A 1 
ATOM   1354 C C     . ARG   A 1 164  ? -20.311 7.076   -22.436 1.00 98.17 164  A 1 
ATOM   1355 O O     . ARG   A 1 164  ? -19.659 6.972   -23.471 1.00 97.16 164  A 1 
ATOM   1356 C CB    . ARG   A 1 164  ? -20.226 5.186   -20.750 1.00 97.17 164  A 1 
ATOM   1357 C CG    . ARG   A 1 164  ? -21.026 4.099   -20.015 1.00 95.26 164  A 1 
ATOM   1358 C CD    . ARG   A 1 164  ? -20.309 3.670   -18.740 1.00 93.70 164  A 1 
ATOM   1359 N NE    . ARG   A 1 164  ? -20.992 2.552   -18.066 1.00 91.50 164  A 1 
ATOM   1360 C CZ    . ARG   A 1 164  ? -20.667 2.032   -16.892 1.00 91.84 164  A 1 
ATOM   1361 N NH1   . ARG   A 1 164  ? -19.759 2.543   -16.124 1.00 84.36 164  A 1 
ATOM   1362 N NH2   . ARG   A 1 164  ? -21.235 0.959   -16.465 1.00 86.76 164  A 1 
ATOM   1363 N N     . SER   A 1 165  ? -20.444 8.210   -21.757 1.00 98.21 165  A 1 
ATOM   1364 C CA    . SER   A 1 165  ? -19.768 9.454   -22.116 1.00 98.28 165  A 1 
ATOM   1365 C C     . SER   A 1 165  ? -18.650 9.775   -21.129 1.00 98.49 165  A 1 
ATOM   1366 O O     . SER   A 1 165  ? -18.798 9.581   -19.918 1.00 97.88 165  A 1 
ATOM   1367 C CB    . SER   A 1 165  ? -20.765 10.610  -22.219 1.00 97.47 165  A 1 
ATOM   1368 O OG    . SER   A 1 165  ? -21.430 10.828  -20.992 1.00 95.31 165  A 1 
ATOM   1369 N N     . TYR   A 1 166  ? -17.544 10.302  -21.655 1.00 98.56 166  A 1 
ATOM   1370 C CA    . TYR   A 1 166  ? -16.356 10.610  -20.879 1.00 98.65 166  A 1 
ATOM   1371 C C     . TYR   A 1 166  ? -15.806 11.980  -21.261 1.00 98.68 166  A 1 
ATOM   1372 O O     . TYR   A 1 166  ? -15.819 12.368  -22.429 1.00 98.10 166  A 1 
ATOM   1373 C CB    . TYR   A 1 166  ? -15.280 9.534   -21.082 1.00 98.49 166  A 1 
ATOM   1374 C CG    . TYR   A 1 166  ? -15.746 8.102   -20.914 1.00 98.43 166  A 1 
ATOM   1375 C CD1   . TYR   A 1 166  ? -15.593 7.427   -19.689 1.00 97.48 166  A 1 
ATOM   1376 C CD2   . TYR   A 1 166  ? -16.338 7.432   -22.002 1.00 97.49 166  A 1 
ATOM   1377 C CE1   . TYR   A 1 166  ? -16.031 6.100   -19.546 1.00 96.82 166  A 1 
ATOM   1378 C CE2   . TYR   A 1 166  ? -16.785 6.106   -21.869 1.00 96.98 166  A 1 
ATOM   1379 C CZ    . TYR   A 1 166  ? -16.630 5.444   -20.640 1.00 97.31 166  A 1 
ATOM   1380 O OH    . TYR   A 1 166  ? -17.081 4.155   -20.523 1.00 96.16 166  A 1 
ATOM   1381 N N     . LEU   A 1 167  ? -15.262 12.681  -20.274 1.00 98.53 167  A 1 
ATOM   1382 C CA    . LEU   A 1 167  ? -14.417 13.846  -20.471 1.00 98.62 167  A 1 
ATOM   1383 C C     . LEU   A 1 167  ? -13.101 13.604  -19.729 1.00 98.71 167  A 1 
ATOM   1384 O O     . LEU   A 1 167  ? -13.066 13.640  -18.499 1.00 98.36 167  A 1 
ATOM   1385 C CB    . LEU   A 1 167  ? -15.154 15.100  -19.978 1.00 98.37 167  A 1 
ATOM   1386 C CG    . LEU   A 1 167  ? -14.405 16.413  -20.276 1.00 97.85 167  A 1 
ATOM   1387 C CD1   . LEU   A 1 167  ? -14.420 16.734  -21.771 1.00 96.23 167  A 1 
ATOM   1388 C CD2   . LEU   A 1 167  ? -15.079 17.567  -19.530 1.00 96.02 167  A 1 
ATOM   1389 N N     . PHE   A 1 168  ? -12.041 13.345  -20.472 1.00 98.67 168  A 1 
ATOM   1390 C CA    . PHE   A 1 168  ? -10.680 13.340  -19.944 1.00 98.68 168  A 1 
ATOM   1391 C C     . PHE   A 1 168  ? -10.079 14.720  -20.186 1.00 98.61 168  A 1 
ATOM   1392 O O     . PHE   A 1 168  ? -10.210 15.243  -21.291 1.00 98.03 168  A 1 
ATOM   1393 C CB    . PHE   A 1 168  ? -9.846  12.237  -20.600 1.00 98.56 168  A 1 
ATOM   1394 C CG    . PHE   A 1 168  ? -10.458 10.858  -20.508 1.00 98.61 168  A 1 
ATOM   1395 C CD1   . PHE   A 1 168  ? -10.216 10.053  -19.384 1.00 98.13 168  A 1 
ATOM   1396 C CD2   . PHE   A 1 168  ? -11.296 10.379  -21.533 1.00 98.07 168  A 1 
ATOM   1397 C CE1   . PHE   A 1 168  ? -10.799 8.780   -19.276 1.00 97.79 168  A 1 
ATOM   1398 C CE2   . PHE   A 1 168  ? -11.888 9.105   -21.430 1.00 97.78 168  A 1 
ATOM   1399 C CZ    . PHE   A 1 168  ? -11.641 8.307   -20.297 1.00 97.98 168  A 1 
ATOM   1400 N N     . LEU   A 1 169  ? -9.453  15.324  -19.182 1.00 98.34 169  A 1 
ATOM   1401 C CA    . LEU   A 1 169  ? -8.868  16.656  -19.328 1.00 98.26 169  A 1 
ATOM   1402 C C     . LEU   A 1 169  ? -7.562  16.799  -18.557 1.00 98.40 169  A 1 
ATOM   1403 O O     . LEU   A 1 169  ? -7.351  16.147  -17.531 1.00 97.52 169  A 1 
ATOM   1404 C CB    . LEU   A 1 169  ? -9.918  17.732  -18.973 1.00 96.58 169  A 1 
ATOM   1405 C CG    . LEU   A 1 169  ? -10.209 17.877  -17.462 1.00 94.28 169  A 1 
ATOM   1406 C CD1   . LEU   A 1 169  ? -9.459  19.057  -16.849 1.00 88.92 169  A 1 
ATOM   1407 C CD2   . LEU   A 1 169  ? -11.696 18.123  -17.218 1.00 88.45 169  A 1 
ATOM   1408 N N     . ASP   A 1 170  ? -6.732  17.717  -19.066 1.00 98.16 170  A 1 
ATOM   1409 C CA    . ASP   A 1 170  ? -5.499  18.180  -18.446 1.00 97.91 170  A 1 
ATOM   1410 C C     . ASP   A 1 170  ? -5.312  19.676  -18.747 1.00 98.06 170  A 1 
ATOM   1411 O O     . ASP   A 1 170  ? -5.865  20.195  -19.723 1.00 97.11 170  A 1 
ATOM   1412 C CB    . ASP   A 1 170  ? -4.327  17.342  -18.965 1.00 96.61 170  A 1 
ATOM   1413 C CG    . ASP   A 1 170  ? -3.062  17.661  -18.174 1.00 93.71 170  A 1 
ATOM   1414 O OD1   . ASP   A 1 170  ? -3.057  17.322  -16.971 1.00 86.78 170  A 1 
ATOM   1415 O OD2   . ASP   A 1 170  ? -2.164  18.287  -18.767 1.00 85.42 170  A 1 
ATOM   1416 N N     . ILE   A 1 171  ? -4.564  20.378  -17.900 1.00 97.90 171  A 1 
ATOM   1417 C CA    . ILE   A 1 171  ? -4.261  21.797  -18.095 1.00 97.73 171  A 1 
ATOM   1418 C C     . ILE   A 1 171  ? -2.777  22.075  -17.896 1.00 97.50 171  A 1 
ATOM   1419 O O     . ILE   A 1 171  ? -2.114  21.462  -17.055 1.00 96.25 171  A 1 
ATOM   1420 C CB    . ILE   A 1 171  ? -5.140  22.726  -17.218 1.00 97.03 171  A 1 
ATOM   1421 C CG1   . ILE   A 1 171  ? -4.730  22.728  -15.726 1.00 92.06 171  A 1 
ATOM   1422 C CG2   . ILE   A 1 171  ? -6.630  22.381  -17.379 1.00 91.80 171  A 1 
ATOM   1423 C CD1   . ILE   A 1 171  ? -5.479  23.767  -14.878 1.00 92.35 171  A 1 
ATOM   1424 N N     . GLU   A 1 172  ? -2.280  23.104  -18.594 1.00 97.32 172  A 1 
ATOM   1425 C CA    . GLU   A 1 172  ? -0.964  23.683  -18.344 1.00 96.98 172  A 1 
ATOM   1426 C C     . GLU   A 1 172  ? -1.104  25.123  -17.850 1.00 97.31 172  A 1 
ATOM   1427 O O     . GLU   A 1 172  ? -1.859  25.931  -18.399 1.00 96.18 172  A 1 
ATOM   1428 C CB    . GLU   A 1 172  ? -0.073  23.589  -19.593 1.00 95.35 172  A 1 
ATOM   1429 C CG    . GLU   A 1 172  ? 0.510   22.177  -19.811 1.00 88.85 172  A 1 
ATOM   1430 C CD    . GLU   A 1 172  ? 1.545   21.780  -18.745 1.00 87.43 172  A 1 
ATOM   1431 O OE1   . GLU   A 1 172  ? 2.018   20.630  -18.780 1.00 79.19 172  A 1 
ATOM   1432 O OE2   . GLU   A 1 172  ? 1.899   22.638  -17.898 1.00 79.54 172  A 1 
ATOM   1433 N N     . CYS   A 1 173  ? -0.371  25.454  -16.800 1.00 96.04 173  A 1 
ATOM   1434 C CA    . CYS   A 1 173  ? -0.385  26.777  -16.186 1.00 95.57 173  A 1 
ATOM   1435 C C     . CYS   A 1 173  ? 0.993   27.419  -16.287 1.00 94.92 173  A 1 
ATOM   1436 O O     . CYS   A 1 173  ? 1.999   26.791  -15.954 1.00 92.44 173  A 1 
ATOM   1437 C CB    . CYS   A 1 173  ? -0.835  26.675  -14.723 1.00 94.24 173  A 1 
ATOM   1438 S SG    . CYS   A 1 173  ? -2.551  26.076  -14.620 1.00 90.84 173  A 1 
ATOM   1439 N N     . HIS   A 1 174  ? 1.030   28.692  -16.666 1.00 95.40 174  A 1 
ATOM   1440 C CA    . HIS   A 1 174  ? 2.265   29.466  -16.654 1.00 94.67 174  A 1 
ATOM   1441 C C     . HIS   A 1 174  ? 2.873   29.496  -15.245 1.00 93.83 174  A 1 
ATOM   1442 O O     . HIS   A 1 174  ? 2.177   29.715  -14.254 1.00 88.99 174  A 1 
ATOM   1443 C CB    . HIS   A 1 174  ? 1.997   30.884  -17.170 1.00 93.46 174  A 1 
ATOM   1444 C CG    . HIS   A 1 174  ? 3.178   31.805  -17.027 1.00 92.50 174  A 1 
ATOM   1445 N ND1   . HIS   A 1 174  ? 3.510   32.513  -15.896 1.00 78.52 174  A 1 
ATOM   1446 C CD2   . HIS   A 1 174  ? 4.169   32.051  -17.942 1.00 79.65 174  A 1 
ATOM   1447 C CE1   . HIS   A 1 174  ? 4.667   33.164  -16.121 1.00 81.10 174  A 1 
ATOM   1448 N NE2   . HIS   A 1 174  ? 5.089   32.909  -17.357 1.00 83.05 174  A 1 
ATOM   1449 N N     . PHE   A 1 175  ? 4.188   29.346  -15.170 1.00 90.70 175  A 1 
ATOM   1450 C CA    . PHE   A 1 175  ? 4.923   29.573  -13.932 1.00 88.73 175  A 1 
ATOM   1451 C C     . PHE   A 1 175  ? 6.354   30.040  -14.221 1.00 87.80 175  A 1 
ATOM   1452 O O     . PHE   A 1 175  ? 7.004   29.592  -15.162 1.00 83.75 175  A 1 
ATOM   1453 C CB    . PHE   A 1 175  ? 4.903   28.318  -13.049 1.00 85.36 175  A 1 
ATOM   1454 C CG    . PHE   A 1 175  ? 5.631   27.120  -13.626 1.00 85.47 175  A 1 
ATOM   1455 C CD1   . PHE   A 1 175  ? 4.992   26.273  -14.554 1.00 80.25 175  A 1 
ATOM   1456 C CD2   . PHE   A 1 175  ? 6.953   26.845  -13.244 1.00 81.41 175  A 1 
ATOM   1457 C CE1   . PHE   A 1 175  ? 5.668   25.173  -15.096 1.00 78.10 175  A 1 
ATOM   1458 C CE2   . PHE   A 1 175  ? 7.636   25.742  -13.784 1.00 78.29 175  A 1 
ATOM   1459 C CZ    . PHE   A 1 175  ? 6.994   24.908  -14.714 1.00 79.90 175  A 1 
ATOM   1460 N N     . ASP   A 1 176  ? 6.842   30.950  -13.378 1.00 85.98 176  A 1 
ATOM   1461 C CA    . ASP   A 1 176  ? 8.230   31.433  -13.357 1.00 81.48 176  A 1 
ATOM   1462 C C     . ASP   A 1 176  ? 9.005   30.906  -12.138 1.00 78.96 176  A 1 
ATOM   1463 O O     . ASP   A 1 176  ? 10.240  30.882  -12.104 1.00 69.03 176  A 1 
ATOM   1464 C CB    . ASP   A 1 176  ? 8.201   32.970  -13.392 1.00 77.21 176  A 1 
ATOM   1465 C CG    . ASP   A 1 176  ? 7.488   33.636  -12.197 1.00 70.76 176  A 1 
ATOM   1466 O OD1   . ASP   A 1 176  ? 6.668   32.972  -11.514 1.00 63.27 176  A 1 
ATOM   1467 O OD2   . ASP   A 1 176  ? 7.788   34.814  -11.922 1.00 64.30 176  A 1 
ATOM   1468 N N     . LYS   A 1 177  ? 8.262   30.441  -11.148 1.00 75.77 177  A 1 
ATOM   1469 C CA    . LYS   A 1 177  ? 8.736   29.824  -9.909  1.00 72.75 177  A 1 
ATOM   1470 C C     . LYS   A 1 177  ? 8.498   28.310  -9.949  1.00 73.08 177  A 1 
ATOM   1471 O O     . LYS   A 1 177  ? 8.206   27.736  -10.992 1.00 66.52 177  A 1 
ATOM   1472 C CB    . LYS   A 1 177  ? 8.053   30.515  -8.716  1.00 66.93 177  A 1 
ATOM   1473 C CG    . LYS   A 1 177  ? 8.436   31.996  -8.620  1.00 59.74 177  A 1 
ATOM   1474 C CD    . LYS   A 1 177  ? 7.717   32.659  -7.451  1.00 53.88 177  A 1 
ATOM   1475 C CE    . LYS   A 1 177  ? 8.024   34.152  -7.461  1.00 46.60 177  A 1 
ATOM   1476 N NZ    . LYS   A 1 177  ? 7.220   34.884  -6.461  1.00 40.90 177  A 1 
ATOM   1477 N N     . LYS   A 1 178  ? 8.614   27.658  -8.799  1.00 73.14 178  A 1 
ATOM   1478 C CA    . LYS   A 1 178  ? 8.438   26.198  -8.703  1.00 72.17 178  A 1 
ATOM   1479 C C     . LYS   A 1 178  ? 6.982   25.737  -8.848  1.00 75.52 178  A 1 
ATOM   1480 O O     . LYS   A 1 178  ? 6.744   24.596  -9.230  1.00 70.09 178  A 1 
ATOM   1481 C CB    . LYS   A 1 178  ? 9.005   25.705  -7.368  1.00 64.67 178  A 1 
ATOM   1482 C CG    . LYS   A 1 178  ? 10.521  25.906  -7.221  1.00 56.77 178  A 1 
ATOM   1483 C CD    . LYS   A 1 178  ? 10.958  25.307  -5.884  1.00 50.98 178  A 1 
ATOM   1484 C CE    . LYS   A 1 178  ? 12.441  25.499  -5.625  1.00 43.99 178  A 1 
ATOM   1485 N NZ    . LYS   A 1 178  ? 12.814  24.924  -4.310  1.00 38.66 178  A 1 
ATOM   1486 N N     . PHE   A 1 179  ? 6.027   26.598  -8.520  1.00 76.00 179  A 1 
ATOM   1487 C CA    . PHE   A 1 179  ? 4.610   26.248  -8.515  1.00 78.58 179  A 1 
ATOM   1488 C C     . PHE   A 1 179  ? 3.744   27.418  -9.013  1.00 82.63 179  A 1 
ATOM   1489 O O     . PHE   A 1 179  ? 3.985   28.559  -8.602  1.00 80.14 179  A 1 
ATOM   1490 C CB    . PHE   A 1 179  ? 4.209   25.822  -7.095  1.00 73.38 179  A 1 
ATOM   1491 C CG    . PHE   A 1 179  ? 2.855   25.158  -7.029  1.00 69.28 179  A 1 
ATOM   1492 C CD1   . PHE   A 1 179  ? 1.717   25.893  -6.648  1.00 64.60 179  A 1 
ATOM   1493 C CD2   . PHE   A 1 179  ? 2.721   23.802  -7.381  1.00 62.71 179  A 1 
ATOM   1494 C CE1   . PHE   A 1 179  ? 0.455   25.274  -6.619  1.00 57.71 179  A 1 
ATOM   1495 C CE2   . PHE   A 1 179  ? 1.462   23.179  -7.355  1.00 57.56 179  A 1 
ATOM   1496 C CZ    . PHE   A 1 179  ? 0.328   23.915  -6.975  1.00 57.50 179  A 1 
ATOM   1497 N N     . PRO   A 1 180  ? 2.747   27.170  -9.873  1.00 84.14 180  A 1 
ATOM   1498 C CA    . PRO   A 1 180  ? 1.856   28.212  -10.367 1.00 86.68 180  A 1 
ATOM   1499 C C     . PRO   A 1 180  ? 0.897   28.693  -9.273  1.00 88.07 180  A 1 
ATOM   1500 O O     . PRO   A 1 180  ? 0.352   27.909  -8.494  1.00 85.11 180  A 1 
ATOM   1501 C CB    . PRO   A 1 180  ? 1.122   27.588  -11.560 1.00 83.29 180  A 1 
ATOM   1502 C CG    . PRO   A 1 180  ? 1.104   26.100  -11.233 1.00 81.22 180  A 1 
ATOM   1503 C CD    . PRO   A 1 180  ? 2.424   25.889  -10.490 1.00 84.41 180  A 1 
ATOM   1504 N N     . SER   A 1 181  ? 0.645   30.003  -9.241  1.00 88.15 181  A 1 
ATOM   1505 C CA    . SER   A 1 181  ? -0.326  30.631  -8.346  1.00 88.86 181  A 1 
ATOM   1506 C C     . SER   A 1 181  ? -1.526  31.135  -9.137  1.00 90.59 181  A 1 
ATOM   1507 O O     . SER   A 1 181  ? -1.370  31.950  -10.045 1.00 88.34 181  A 1 
ATOM   1508 C CB    . SER   A 1 181  ? 0.331   31.780  -7.580  1.00 85.11 181  A 1 
ATOM   1509 O OG    . SER   A 1 181  ? -0.632  32.498  -6.825  1.00 78.02 181  A 1 
ATOM   1510 N N     . VAL   A 1 182  ? -2.730  30.729  -8.740  1.00 90.02 182  A 1 
ATOM   1511 C CA    . VAL   A 1 182  ? -3.988  31.134  -9.389  1.00 90.26 182  A 1 
ATOM   1512 C C     . VAL   A 1 182  ? -4.187  32.657  -9.451  1.00 91.16 182  A 1 
ATOM   1513 O O     . VAL   A 1 182  ? -4.889  33.152  -10.321 1.00 88.74 182  A 1 
ATOM   1514 C CB    . VAL   A 1 182  ? -5.171  30.442  -8.682  1.00 88.10 182  A 1 
ATOM   1515 C CG1   . VAL   A 1 182  ? -5.504  31.043  -7.306  1.00 79.12 182  A 1 
ATOM   1516 C CG2   . VAL   A 1 182  ? -6.428  30.457  -9.554  1.00 82.08 182  A 1 
ATOM   1517 N N     . PHE   A 1 183  ? -3.538  33.415  -8.559  1.00 90.38 183  A 1 
ATOM   1518 C CA    . PHE   A 1 183  ? -3.665  34.874  -8.505  1.00 90.81 183  A 1 
ATOM   1519 C C     . PHE   A 1 183  ? -2.809  35.614  -9.541  1.00 91.54 183  A 1 
ATOM   1520 O O     . PHE   A 1 183  ? -3.102  36.765  -9.854  1.00 88.84 183  A 1 
ATOM   1521 C CB    . PHE   A 1 183  ? -3.312  35.349  -7.093  1.00 89.53 183  A 1 
ATOM   1522 C CG    . PHE   A 1 183  ? -4.206  34.778  -6.016  1.00 87.45 183  A 1 
ATOM   1523 C CD1   . PHE   A 1 183  ? -5.522  35.254  -5.870  1.00 81.66 183  A 1 
ATOM   1524 C CD2   . PHE   A 1 183  ? -3.741  33.754  -5.171  1.00 83.39 183  A 1 
ATOM   1525 C CE1   . PHE   A 1 183  ? -6.367  34.717  -4.886  1.00 79.78 183  A 1 
ATOM   1526 C CE2   . PHE   A 1 183  ? -4.580  33.210  -4.186  1.00 79.22 183  A 1 
ATOM   1527 C CZ    . PHE   A 1 183  ? -5.895  33.691  -4.044  1.00 82.03 183  A 1 
ATOM   1528 N N     . ILE   A 1 184  ? -1.745  34.989  -10.047 1.00 92.88 184  A 1 
ATOM   1529 C CA    . ILE   A 1 184  ? -0.736  35.643  -10.890 1.00 92.53 184  A 1 
ATOM   1530 C C     . ILE   A 1 184  ? -0.439  34.892  -12.185 1.00 93.80 184  A 1 
ATOM   1531 O O     . ILE   A 1 184  ? -0.064  35.529  -13.169 1.00 91.03 184  A 1 
ATOM   1532 C CB    . ILE   A 1 184  ? 0.589   35.910  -10.136 1.00 89.59 184  A 1 
ATOM   1533 C CG1   . ILE   A 1 184  ? 0.789   35.041  -8.866  1.00 81.72 184  A 1 
ATOM   1534 C CG2   . ILE   A 1 184  ? 0.717   37.409  -9.834  1.00 78.32 184  A 1 
ATOM   1535 C CD1   . ILE   A 1 184  ? 2.156   35.199  -8.198  1.00 73.27 184  A 1 
ATOM   1536 N N     . ASN   A 1 185  ? -0.607  33.583  -12.210 1.00 94.33 185  A 1 
ATOM   1537 C CA    . ASN   A 1 185  ? -0.246  32.762  -13.358 1.00 95.13 185  A 1 
ATOM   1538 C C     . ASN   A 1 185  ? -1.497  32.386  -14.167 1.00 96.15 185  A 1 
ATOM   1539 O O     . ASN   A 1 185  ? -2.386  31.731  -13.614 1.00 95.08 185  A 1 
ATOM   1540 C CB    . ASN   A 1 185  ? 0.534   31.537  -12.872 1.00 93.93 185  A 1 
ATOM   1541 C CG    . ASN   A 1 185  ? 1.831   31.918  -12.177 1.00 93.06 185  A 1 
ATOM   1542 O OD1   . ASN   A 1 185  ? 1.993   31.773  -10.980 1.00 84.12 185  A 1 
ATOM   1543 N ND2   . ASN   A 1 185  ? 2.788   32.442  -12.909 1.00 84.49 185  A 1 
ATOM   1544 N N     . PRO   A 1 186  ? -1.595  32.784  -15.444 1.00 96.66 186  A 1 
ATOM   1545 C CA    . PRO   A 1 186  ? -2.696  32.366  -16.307 1.00 97.04 186  A 1 
ATOM   1546 C C     . PRO   A 1 186  ? -2.611  30.872  -16.651 1.00 97.41 186  A 1 
ATOM   1547 O O     . PRO   A 1 186  ? -1.546  30.254  -16.586 1.00 96.30 186  A 1 
ATOM   1548 C CB    . PRO   A 1 186  ? -2.591  33.254  -17.548 1.00 95.96 186  A 1 
ATOM   1549 C CG    . PRO   A 1 186  ? -1.100  33.559  -17.639 1.00 93.42 186  A 1 
ATOM   1550 C CD    . PRO   A 1 186  ? -0.667  33.634  -16.176 1.00 95.91 186  A 1 
ATOM   1551 N N     . ILE   A 1 187  ? -3.747  30.313  -17.058 1.00 97.64 187  A 1 
ATOM   1552 C CA    . ILE   A 1 187  ? -3.775  29.021  -17.744 1.00 97.92 187  A 1 
ATOM   1553 C C     . ILE   A 1 187  ? -3.316  29.262  -19.184 1.00 98.00 187  A 1 
ATOM   1554 O O     . ILE   A 1 187  ? -3.864  30.128  -19.866 1.00 97.33 187  A 1 
ATOM   1555 C CB    . ILE   A 1 187  ? -5.179  28.378  -17.677 1.00 97.70 187  A 1 
ATOM   1556 C CG1   . ILE   A 1 187  ? -5.604  28.160  -16.204 1.00 95.80 187  A 1 
ATOM   1557 C CG2   . ILE   A 1 187  ? -5.186  27.051  -18.452 1.00 96.00 187  A 1 
ATOM   1558 C CD1   . ILE   A 1 187  ? -7.024  27.606  -16.031 1.00 94.71 187  A 1 
ATOM   1559 N N     . SER   A 1 188  ? -2.315  28.527  -19.638 1.00 97.84 188  A 1 
ATOM   1560 C CA    . SER   A 1 188  ? -1.804  28.626  -21.005 1.00 97.88 188  A 1 
ATOM   1561 C C     . SER   A 1 188  ? -2.541  27.696  -21.962 1.00 98.06 188  A 1 
ATOM   1562 O O     . SER   A 1 188  ? -2.842  28.089  -23.087 1.00 97.21 188  A 1 
ATOM   1563 C CB    . SER   A 1 188  ? -0.302  28.347  -21.037 1.00 97.18 188  A 1 
ATOM   1564 O OG    . SER   A 1 188  ? -0.001  27.049  -20.573 1.00 94.85 188  A 1 
ATOM   1565 N N     . HIS   A 1 189  ? -2.868  26.497  -21.511 1.00 98.22 189  A 1 
ATOM   1566 C CA    . HIS   A 1 189  ? -3.512  25.462  -22.312 1.00 98.34 189  A 1 
ATOM   1567 C C     . HIS   A 1 189  ? -4.557  24.703  -21.495 1.00 98.29 189  A 1 
ATOM   1568 O O     . HIS   A 1 189  ? -4.365  24.432  -20.309 1.00 97.41 189  A 1 
ATOM   1569 C CB    . HIS   A 1 189  ? -2.468  24.479  -22.863 1.00 98.06 189  A 1 
ATOM   1570 C CG    . HIS   A 1 189  ? -1.366  25.115  -23.661 1.00 98.01 189  A 1 
ATOM   1571 N ND1   . HIS   A 1 189  ? -0.286  25.803  -23.144 1.00 92.48 189  A 1 
ATOM   1572 C CD2   . HIS   A 1 189  ? -1.229  25.138  -25.027 1.00 92.67 189  A 1 
ATOM   1573 C CE1   . HIS   A 1 189  ? 0.464   26.231  -24.167 1.00 92.77 189  A 1 
ATOM   1574 N NE2   . HIS   A 1 189  ? -0.071  25.845  -25.325 1.00 94.08 189  A 1 
ATOM   1575 N N     . THR   A 1 190  ? -5.642  24.304  -22.152 1.00 98.55 190  A 1 
ATOM   1576 C CA    . THR   A 1 190  ? -6.558  23.277  -21.644 1.00 98.51 190  A 1 
ATOM   1577 C C     . THR   A 1 190  ? -6.820  22.267  -22.743 1.00 98.50 190  A 1 
ATOM   1578 O O     . THR   A 1 190  ? -7.286  22.640  -23.820 1.00 97.67 190  A 1 
ATOM   1579 C CB    . THR   A 1 190  ? -7.893  23.841  -21.144 1.00 97.73 190  A 1 
ATOM   1580 O OG1   . THR   A 1 190  ? -8.551  24.568  -22.149 1.00 81.28 190  A 1 
ATOM   1581 C CG2   . THR   A 1 190  ? -7.738  24.752  -19.939 1.00 86.46 190  A 1 
ATOM   1582 N N     . SER   A 1 191  ? -6.546  21.005  -22.483 1.00 98.48 191  A 1 
ATOM   1583 C CA    . SER   A 1 191  ? -6.740  19.914  -23.433 1.00 98.42 191  A 1 
ATOM   1584 C C     . SER   A 1 191  ? -7.853  18.977  -22.984 1.00 98.52 191  A 1 
ATOM   1585 O O     . SER   A 1 191  ? -7.995  18.670  -21.798 1.00 97.84 191  A 1 
ATOM   1586 C CB    . SER   A 1 191  ? -5.443  19.141  -23.640 1.00 97.69 191  A 1 
ATOM   1587 O OG    . SER   A 1 191  ? -4.545  19.925  -24.389 1.00 93.66 191  A 1 
ATOM   1588 N N     . TYR   A 1 192  ? -8.629  18.497  -23.949 1.00 98.55 192  A 1 
ATOM   1589 C CA    . TYR   A 1 192  ? -9.768  17.627  -23.707 1.00 98.54 192  A 1 
ATOM   1590 C C     . TYR   A 1 192  ? -9.759  16.437  -24.661 1.00 98.44 192  A 1 
ATOM   1591 O O     . TYR   A 1 192  ? -9.616  16.588  -25.874 1.00 97.55 192  A 1 
ATOM   1592 C CB    . TYR   A 1 192  ? -11.070 18.416  -23.851 1.00 98.33 192  A 1 
ATOM   1593 C CG    . TYR   A 1 192  ? -11.188 19.616  -22.932 1.00 98.45 192  A 1 
ATOM   1594 C CD1   . TYR   A 1 192  ? -11.747 19.483  -21.648 1.00 97.45 192  A 1 
ATOM   1595 C CD2   . TYR   A 1 192  ? -10.733 20.885  -23.356 1.00 97.54 192  A 1 
ATOM   1596 C CE1   . TYR   A 1 192  ? -11.864 20.595  -20.798 1.00 96.85 192  A 1 
ATOM   1597 C CE2   . TYR   A 1 192  ? -10.840 22.004  -22.511 1.00 97.02 192  A 1 
ATOM   1598 C CZ    . TYR   A 1 192  ? -11.411 21.856  -21.232 1.00 97.59 192  A 1 
ATOM   1599 O OH    . TYR   A 1 192  ? -11.528 22.950  -20.411 1.00 96.61 192  A 1 
ATOM   1600 N N     . CYS   A 1 193  ? -9.996  15.256  -24.111 1.00 98.45 193  A 1 
ATOM   1601 C CA    . CYS   A 1 193  ? -10.422 14.073  -24.838 1.00 98.37 193  A 1 
ATOM   1602 C C     . CYS   A 1 193  ? -11.897 13.831  -24.504 1.00 98.42 193  A 1 
ATOM   1603 O O     . CYS   A 1 193  ? -12.242 13.348  -23.423 1.00 97.71 193  A 1 
ATOM   1604 C CB    . CYS   A 1 193  ? -9.501  12.900  -24.479 1.00 97.89 193  A 1 
ATOM   1605 S SG    . CYS   A 1 193  ? -10.082 11.371  -25.263 1.00 96.36 193  A 1 
ATOM   1606 N N     . TYR   A 1 194  ? -12.763 14.213  -25.431 1.00 98.13 194  A 1 
ATOM   1607 C CA    . TYR   A 1 194  ? -14.213 14.106  -25.314 1.00 97.90 194  A 1 
ATOM   1608 C C     . TYR   A 1 194  ? -14.700 12.831  -26.000 1.00 97.96 194  A 1 
ATOM   1609 O O     . TYR   A 1 194  ? -14.359 12.587  -27.156 1.00 96.54 194  A 1 
ATOM   1610 C CB    . TYR   A 1 194  ? -14.837 15.372  -25.921 1.00 96.42 194  A 1 
ATOM   1611 C CG    . TYR   A 1 194  ? -16.341 15.368  -26.021 1.00 94.98 194  A 1 
ATOM   1612 C CD1   . TYR   A 1 194  ? -16.989 14.734  -27.102 1.00 89.47 194  A 1 
ATOM   1613 C CD2   . TYR   A 1 194  ? -17.118 16.016  -25.042 1.00 88.08 194  A 1 
ATOM   1614 C CE1   . TYR   A 1 194  ? -18.394 14.728  -27.185 1.00 84.00 194  A 1 
ATOM   1615 C CE2   . TYR   A 1 194  ? -18.520 16.018  -25.119 1.00 83.00 194  A 1 
ATOM   1616 C CZ    . TYR   A 1 194  ? -19.157 15.365  -26.190 1.00 83.60 194  A 1 
ATOM   1617 O OH    . TYR   A 1 194  ? -20.529 15.352  -26.257 1.00 81.11 194  A 1 
ATOM   1618 N N     . ILE   A 1 195  ? -15.511 12.035  -25.315 1.00 98.08 195  A 1 
ATOM   1619 C CA    . ILE   A 1 195  ? -16.180 10.861  -25.886 1.00 97.93 195  A 1 
ATOM   1620 C C     . ILE   A 1 195  ? -17.673 10.974  -25.586 1.00 97.87 195  A 1 
ATOM   1621 O O     . ILE   A 1 195  ? -18.078 11.015  -24.422 1.00 96.78 195  A 1 
ATOM   1622 C CB    . ILE   A 1 195  ? -15.580 9.536   -25.363 1.00 97.44 195  A 1 
ATOM   1623 C CG1   . ILE   A 1 195  ? -14.049 9.487   -25.595 1.00 95.52 195  A 1 
ATOM   1624 C CG2   . ILE   A 1 195  ? -16.275 8.344   -26.047 1.00 95.79 195  A 1 
ATOM   1625 C CD1   . ILE   A 1 195  ? -13.362 8.232   -25.045 1.00 90.95 195  A 1 
ATOM   1626 N N     . ASP   A 1 196  ? -18.490 11.040  -26.631 1.00 97.04 196  A 1 
ATOM   1627 C CA    . ASP   A 1 196  ? -19.944 11.110  -26.492 1.00 96.41 196  A 1 
ATOM   1628 C C     . ASP   A 1 196  ? -20.599 9.716   -26.430 1.00 96.58 196  A 1 
ATOM   1629 O O     . ASP   A 1 196  ? -19.949 8.671   -26.527 1.00 94.44 196  A 1 
ATOM   1630 C CB    . ASP   A 1 196  ? -20.533 12.038  -27.575 1.00 94.33 196  A 1 
ATOM   1631 C CG    . ASP   A 1 196  ? -20.593 11.453  -28.992 1.00 91.53 196  A 1 
ATOM   1632 O OD1   . ASP   A 1 196  ? -20.346 10.242  -29.168 1.00 85.83 196  A 1 
ATOM   1633 O OD2   . ASP   A 1 196  ? -20.965 12.205  -29.910 1.00 86.37 196  A 1 
ATOM   1634 N N     . LEU   A 1 197  ? -21.923 9.692   -26.267 1.00 96.72 197  A 1 
ATOM   1635 C CA    . LEU   A 1 197  ? -22.703 8.454   -26.208 1.00 96.29 197  A 1 
ATOM   1636 C C     . LEU   A 1 197  ? -22.735 7.684   -27.540 1.00 95.99 197  A 1 
ATOM   1637 O O     . LEU   A 1 197  ? -23.065 6.501   -27.538 1.00 92.78 197  A 1 
ATOM   1638 C CB    . LEU   A 1 197  ? -24.138 8.771   -25.749 1.00 95.50 197  A 1 
ATOM   1639 C CG    . LEU   A 1 197  ? -24.253 9.312   -24.312 1.00 94.35 197  A 1 
ATOM   1640 C CD1   . LEU   A 1 197  ? -25.713 9.645   -24.002 1.00 91.29 197  A 1 
ATOM   1641 C CD2   . LEU   A 1 197  ? -23.769 8.296   -23.276 1.00 90.92 197  A 1 
ATOM   1642 N N     . SER   A 1 198  ? -22.408 8.321   -28.662 1.00 95.87 198  A 1 
ATOM   1643 C CA    . SER   A 1 198  ? -22.275 7.640   -29.956 1.00 95.30 198  A 1 
ATOM   1644 C C     . SER   A 1 198  ? -20.920 6.946   -30.126 1.00 95.35 198  A 1 
ATOM   1645 O O     . SER   A 1 198  ? -20.726 6.178   -31.063 1.00 91.67 198  A 1 
ATOM   1646 C CB    . SER   A 1 198  ? -22.552 8.618   -31.100 1.00 93.86 198  A 1 
ATOM   1647 O OG    . SER   A 1 198  ? -21.457 9.456   -31.385 1.00 86.43 198  A 1 
ATOM   1648 N N     . GLY   A 1 199  ? -19.983 7.196   -29.200 1.00 94.09 199  A 1 
ATOM   1649 C CA    . GLY   A 1 199  ? -18.602 6.729   -29.277 1.00 94.06 199  A 1 
ATOM   1650 C C     . GLY   A 1 199  ? -17.684 7.648   -30.087 1.00 95.32 199  A 1 
ATOM   1651 O O     . GLY   A 1 199  ? -16.508 7.321   -30.268 1.00 92.47 199  A 1 
ATOM   1652 N N     . LYS   A 1 200  ? -18.183 8.798   -30.558 1.00 95.97 200  A 1 
ATOM   1653 C CA    . LYS   A 1 200  ? -17.361 9.788   -31.247 1.00 96.30 200  A 1 
ATOM   1654 C C     . LYS   A 1 200  ? -16.339 10.362  -30.273 1.00 96.99 200  A 1 
ATOM   1655 O O     . LYS   A 1 200  ? -16.700 10.909  -29.233 1.00 95.53 200  A 1 
ATOM   1656 C CB    . LYS   A 1 200  ? -18.244 10.882  -31.870 1.00 95.07 200  A 1 
ATOM   1657 C CG    . LYS   A 1 200  ? -17.452 11.854  -32.768 1.00 88.16 200  A 1 
ATOM   1658 C CD    . LYS   A 1 200  ? -18.375 12.933  -33.359 1.00 82.28 200  A 1 
ATOM   1659 C CE    . LYS   A 1 200  ? -17.587 13.880  -34.273 1.00 72.55 200  A 1 
ATOM   1660 N NZ    . LYS   A 1 200  ? -18.418 14.970  -34.859 1.00 64.53 200  A 1 
ATOM   1661 N N     . ARG   A 1 201  ? -15.060 10.252  -30.636 1.00 97.59 201  A 1 
ATOM   1662 C CA    . ARG   A 1 201  ? -13.936 10.804  -29.878 1.00 97.68 201  A 1 
ATOM   1663 C C     . ARG   A 1 201  ? -13.449 12.087  -30.535 1.00 97.79 201  A 1 
ATOM   1664 O O     . ARG   A 1 201  ? -13.061 12.062  -31.698 1.00 96.43 201  A 1 
ATOM   1665 C CB    . ARG   A 1 201  ? -12.837 9.740   -29.760 1.00 96.63 201  A 1 
ATOM   1666 C CG    . ARG   A 1 201  ? -11.667 10.163  -28.860 1.00 94.74 201  A 1 
ATOM   1667 C CD    . ARG   A 1 201  ? -10.690 8.990   -28.717 1.00 93.93 201  A 1 
ATOM   1668 N NE    . ARG   A 1 201  ? -9.557  9.285   -27.826 1.00 91.74 201  A 1 
ATOM   1669 C CZ    . ARG   A 1 201  ? -8.288  9.481   -28.174 1.00 93.20 201  A 1 
ATOM   1670 N NH1   . ARG   A 1 201  ? -7.898  9.498   -29.417 1.00 84.61 201  A 1 
ATOM   1671 N NH2   . ARG   A 1 201  ? -7.378  9.650   -27.264 1.00 86.46 201  A 1 
ATOM   1672 N N     . LEU   A 1 202  ? -13.449 13.185  -29.785 1.00 97.66 202  A 1 
ATOM   1673 C CA    . LEU   A 1 202  ? -12.897 14.477  -30.190 1.00 97.61 202  A 1 
ATOM   1674 C C     . LEU   A 1 202  ? -11.690 14.806  -29.316 1.00 98.02 202  A 1 
ATOM   1675 O O     . LEU   A 1 202  ? -11.721 14.598  -28.103 1.00 96.94 202  A 1 
ATOM   1676 C CB    . LEU   A 1 202  ? -13.978 15.568  -30.089 1.00 96.49 202  A 1 
ATOM   1677 C CG    . LEU   A 1 202  ? -15.189 15.368  -31.019 1.00 94.12 202  A 1 
ATOM   1678 C CD1   . LEU   A 1 202  ? -16.245 16.437  -30.731 1.00 89.11 202  A 1 
ATOM   1679 C CD2   . LEU   A 1 202  ? -14.792 15.465  -32.494 1.00 89.39 202  A 1 
ATOM   1680 N N     . LEU   A 1 203  ? -10.630 15.318  -29.949 1.00 98.03 203  A 1 
ATOM   1681 C CA    . LEU   A 1 203  ? -9.436  15.817  -29.275 1.00 98.07 203  A 1 
ATOM   1682 C C     . LEU   A 1 203  ? -9.284  17.287  -29.624 1.00 98.13 203  A 1 
ATOM   1683 O O     . LEU   A 1 203  ? -9.201  17.620  -30.805 1.00 96.74 203  A 1 
ATOM   1684 C CB    . LEU   A 1 203  ? -8.194  15.027  -29.722 1.00 97.36 203  A 1 
ATOM   1685 C CG    . LEU   A 1 203  ? -8.231  13.522  -29.406 1.00 95.50 203  A 1 
ATOM   1686 C CD1   . LEU   A 1 203  ? -6.957  12.853  -29.923 1.00 92.08 203  A 1 
ATOM   1687 C CD2   . LEU   A 1 203  ? -8.326  13.257  -27.904 1.00 91.87 203  A 1 
ATOM   1688 N N     . PHE   A 1 204  ? -9.247  18.155  -28.628 1.00 98.38 204  A 1 
ATOM   1689 C CA    . PHE   A 1 204  ? -9.042  19.581  -28.859 1.00 98.41 204  A 1 
ATOM   1690 C C     . PHE   A 1 204  ? -8.287  20.229  -27.706 1.00 98.52 204  A 1 
ATOM   1691 O O     . PHE   A 1 204  ? -8.428  19.839  -26.544 1.00 97.89 204  A 1 
ATOM   1692 C CB    . PHE   A 1 204  ? -10.379 20.278  -29.149 1.00 97.94 204  A 1 
ATOM   1693 C CG    . PHE   A 1 204  ? -11.427 20.133  -28.063 1.00 97.93 204  A 1 
ATOM   1694 C CD1   . PHE   A 1 204  ? -12.293 19.019  -28.050 1.00 96.22 204  A 1 
ATOM   1695 C CD2   . PHE   A 1 204  ? -11.558 21.116  -27.068 1.00 96.01 204  A 1 
ATOM   1696 C CE1   . PHE   A 1 204  ? -13.274 18.893  -27.055 1.00 94.98 204  A 1 
ATOM   1697 C CE2   . PHE   A 1 204  ? -12.537 20.995  -26.068 1.00 94.88 204  A 1 
ATOM   1698 C CZ    . PHE   A 1 204  ? -13.398 19.881  -26.062 1.00 95.59 204  A 1 
ATOM   1699 N N     . THR   A 1 205  ? -7.484  21.235  -28.045 1.00 98.45 205  A 1 
ATOM   1700 C CA    . THR   A 1 205  ? -6.716  22.042  -27.099 1.00 98.48 205  A 1 
ATOM   1701 C C     . THR   A 1 205  ? -7.037  23.510  -27.314 1.00 98.48 205  A 1 
ATOM   1702 O O     . THR   A 1 205  ? -6.959  24.018  -28.433 1.00 97.58 205  A 1 
ATOM   1703 C CB    . THR   A 1 205  ? -5.213  21.786  -27.231 1.00 98.04 205  A 1 
ATOM   1704 O OG1   . THR   A 1 205  ? -4.950  20.422  -27.010 1.00 92.81 205  A 1 
ATOM   1705 C CG2   . THR   A 1 205  ? -4.389  22.570  -26.216 1.00 93.78 205  A 1 
ATOM   1706 N N     . LEU   A 1 206  ? -7.384  24.189  -26.234 1.00 98.46 206  A 1 
ATOM   1707 C CA    . LEU   A 1 206  ? -7.546  25.632  -26.192 1.00 98.43 206  A 1 
ATOM   1708 C C     . LEU   A 1 206  ? -6.227  26.247  -25.741 1.00 98.52 206  A 1 
ATOM   1709 O O     . LEU   A 1 206  ? -5.679  25.846  -24.713 1.00 97.76 206  A 1 
ATOM   1710 C CB    . LEU   A 1 206  ? -8.697  25.984  -25.238 1.00 97.79 206  A 1 
ATOM   1711 C CG    . LEU   A 1 206  ? -10.050 25.390  -25.664 1.00 94.93 206  A 1 
ATOM   1712 C CD1   . LEU   A 1 206  ? -11.016 25.389  -24.484 1.00 86.29 206  A 1 
ATOM   1713 C CD2   . LEU   A 1 206  ? -10.675 26.199  -26.795 1.00 86.38 206  A 1 
ATOM   1714 N N     . ILE   A 1 207  ? -5.739  27.223  -26.507 1.00 98.39 207  A 1 
ATOM   1715 C CA    . ILE   A 1 207  ? -4.493  27.948  -26.245 1.00 98.34 207  A 1 
ATOM   1716 C C     . ILE   A 1 207  ? -4.857  29.380  -25.862 1.00 98.28 207  A 1 
ATOM   1717 O O     . ILE   A 1 207  ? -5.612  30.039  -26.576 1.00 97.38 207  A 1 
ATOM   1718 C CB    . ILE   A 1 207  ? -3.546  27.888  -27.465 1.00 98.02 207  A 1 
ATOM   1719 C CG1   . ILE   A 1 207  ? -3.286  26.425  -27.904 1.00 96.59 207  A 1 
ATOM   1720 C CG2   . ILE   A 1 207  ? -2.228  28.611  -27.143 1.00 96.64 207  A 1 
ATOM   1721 C CD1   . ILE   A 1 207  ? -2.426  26.283  -29.167 1.00 94.96 207  A 1 
ATOM   1722 N N     . ASN   A 1 208  ? -4.314  29.873  -24.756 1.00 98.32 208  A 1 
ATOM   1723 C CA    . ASN   A 1 208  ? -4.500  31.254  -24.331 1.00 98.22 208  A 1 
ATOM   1724 C C     . ASN   A 1 208  ? -3.737  32.207  -25.266 1.00 98.02 208  A 1 
ATOM   1725 O O     . ASN   A 1 208  ? -2.507  32.253  -25.245 1.00 96.50 208  A 1 
ATOM   1726 C CB    . ASN   A 1 208  ? -4.061  31.385  -22.865 1.00 97.75 208  A 1 
ATOM   1727 C CG    . ASN   A 1 208  ? -4.287  32.781  -22.307 1.00 97.61 208  A 1 
ATOM   1728 O OD1   . ASN   A 1 208  ? -4.754  33.688  -22.967 1.00 92.60 208  A 1 
ATOM   1729 N ND2   . ASN   A 1 208  ? -3.954  32.980  -21.053 1.00 91.33 208  A 1 
ATOM   1730 N N     . GLU   A 1 209  ? -4.471  32.981  -26.060 1.00 97.73 209  A 1 
ATOM   1731 C CA    . GLU   A 1 209  ? -3.886  33.936  -27.009 1.00 97.17 209  A 1 
ATOM   1732 C C     . GLU   A 1 209  ? -3.251  35.153  -26.329 1.00 97.16 209  A 1 
ATOM   1733 O O     . GLU   A 1 209  ? -2.372  35.782  -26.905 1.00 94.89 209  A 1 
ATOM   1734 C CB    . GLU   A 1 209  ? -4.923  34.356  -28.066 1.00 94.77 209  A 1 
ATOM   1735 C CG    . GLU   A 1 209  ? -6.069  35.238  -27.542 1.00 91.85 209  A 1 
ATOM   1736 C CD    . GLU   A 1 209  ? -6.989  35.738  -28.678 1.00 94.10 209  A 1 
ATOM   1737 O OE1   . GLU   A 1 209  ? -7.563  36.842  -28.558 1.00 89.37 209  A 1 
ATOM   1738 O OE2   . GLU   A 1 209  ? -7.118  35.065  -29.725 1.00 90.67 209  A 1 
ATOM   1739 N N     . GLU   A 1 210  ? -3.635  35.475  -25.104 1.00 97.64 210  A 1 
ATOM   1740 C CA    . GLU   A 1 210  ? -3.127  36.636  -24.356 1.00 97.18 210  A 1 
ATOM   1741 C C     . GLU   A 1 210  ? -1.646  36.492  -23.963 1.00 97.04 210  A 1 
ATOM   1742 O O     . GLU   A 1 210  ? -1.001  37.466  -23.584 1.00 94.31 210  A 1 
ATOM   1743 C CB    . GLU   A 1 210  ? -3.983  36.862  -23.097 1.00 96.24 210  A 1 
ATOM   1744 C CG    . GLU   A 1 210  ? -5.464  37.133  -23.411 1.00 94.73 210  A 1 
ATOM   1745 C CD    . GLU   A 1 210  ? -6.357  37.241  -22.163 1.00 94.67 210  A 1 
ATOM   1746 O OE1   . GLU   A 1 210  ? -7.559  37.544  -22.337 1.00 88.12 210  A 1 
ATOM   1747 O OE2   . GLU   A 1 210  ? -5.877  36.984  -21.037 1.00 89.49 210  A 1 
ATOM   1748 N N     . MET   A 1 211  ? -1.091  35.292  -24.084 1.00 97.35 211  A 1 
ATOM   1749 C CA    . MET   A 1 211  ? 0.325   35.003  -23.854 1.00 97.05 211  A 1 
ATOM   1750 C C     . MET   A 1 211  ? 1.171   35.078  -25.133 1.00 97.08 211  A 1 
ATOM   1751 O O     . MET   A 1 211  ? 2.383   34.874  -25.075 1.00 93.89 211  A 1 
ATOM   1752 C CB    . MET   A 1 211  ? 0.464   33.626  -23.198 1.00 95.81 211  A 1 
ATOM   1753 C CG    . MET   A 1 211  ? -0.228  33.545  -21.827 1.00 93.37 211  A 1 
ATOM   1754 S SD    . MET   A 1 211  ? -0.078  31.934  -20.997 1.00 93.20 211  A 1 
ATOM   1755 C CE    . MET   A 1 211  ? 1.721   31.783  -20.843 1.00 85.53 211  A 1 
ATOM   1756 N N     . LEU   A 1 212  ? 0.546   35.353  -26.281 1.00 97.00 212  A 1 
ATOM   1757 C CA    . LEU   A 1 212  ? 1.192   35.446  -27.589 1.00 96.91 212  A 1 
ATOM   1758 C C     . LEU   A 1 212  ? 1.109   36.877  -28.131 1.00 96.96 212  A 1 
ATOM   1759 O O     . LEU   A 1 212  ? 0.254   37.672  -27.737 1.00 94.55 212  A 1 
ATOM   1760 C CB    . LEU   A 1 212  ? 0.543   34.437  -28.554 1.00 96.12 212  A 1 
ATOM   1761 C CG    . LEU   A 1 212  ? 0.741   32.959  -28.175 1.00 95.72 212  A 1 
ATOM   1762 C CD1   . LEU   A 1 212  ? -0.066  32.074  -29.125 1.00 92.67 212  A 1 
ATOM   1763 C CD2   . LEU   A 1 212  ? 2.211   32.538  -28.264 1.00 92.33 212  A 1 
ATOM   1764 N N     . THR   A 1 213  ? 1.982   37.207  -29.070 1.00 96.85 213  A 1 
ATOM   1765 C CA    . THR   A 1 213  ? 1.897   38.466  -29.820 1.00 96.73 213  A 1 
ATOM   1766 C C     . THR   A 1 213  ? 0.829   38.373  -30.909 1.00 96.93 213  A 1 
ATOM   1767 O O     . THR   A 1 213  ? 0.539   37.294  -31.424 1.00 95.12 213  A 1 
ATOM   1768 C CB    . THR   A 1 213  ? 3.248   38.864  -30.427 1.00 95.84 213  A 1 
ATOM   1769 O OG1   . THR   A 1 213  ? 3.669   37.925  -31.374 1.00 89.08 213  A 1 
ATOM   1770 C CG2   . THR   A 1 213  ? 4.353   39.010  -29.380 1.00 87.19 213  A 1 
ATOM   1771 N N     . GLU   A 1 214  ? 0.286   39.518  -31.330 1.00 96.90 214  A 1 
ATOM   1772 C CA    . GLU   A 1 214  ? -0.733  39.548  -32.389 1.00 96.61 214  A 1 
ATOM   1773 C C     . GLU   A 1 214  ? -0.222  38.954  -33.717 1.00 96.80 214  A 1 
ATOM   1774 O O     . GLU   A 1 214  ? -0.972  38.328  -34.459 1.00 95.11 214  A 1 
ATOM   1775 C CB    . GLU   A 1 214  ? -1.219  40.997  -32.574 1.00 95.24 214  A 1 
ATOM   1776 C CG    . GLU   A 1 214  ? -2.668  41.097  -33.090 1.00 83.08 214  A 1 
ATOM   1777 C CD    . GLU   A 1 214  ? -3.715  40.550  -32.096 1.00 79.20 214  A 1 
ATOM   1778 O OE1   . GLU   A 1 214  ? -4.838  40.219  -32.536 1.00 71.84 214  A 1 
ATOM   1779 O OE2   . GLU   A 1 214  ? -3.399  40.442  -30.897 1.00 72.17 214  A 1 
ATOM   1780 N N     . GLN   A 1 215  ? 1.079   39.102  -33.996 1.00 97.12 215  A 1 
ATOM   1781 C CA    . GLN   A 1 215  ? 1.716   38.459  -35.153 1.00 96.91 215  A 1 
ATOM   1782 C C     . GLN   A 1 215  ? 1.742   36.933  -35.025 1.00 97.16 215  A 1 
ATOM   1783 O O     . GLN   A 1 215  ? 1.439   36.242  -35.995 1.00 95.24 215  A 1 
ATOM   1784 C CB    . GLN   A 1 215  ? 3.149   38.992  -35.336 1.00 95.83 215  A 1 
ATOM   1785 C CG    . GLN   A 1 215  ? 3.191   40.148  -36.342 1.00 83.66 215  A 1 
ATOM   1786 C CD    . GLN   A 1 215  ? 4.588   40.750  -36.521 1.00 76.91 215  A 1 
ATOM   1787 O OE1   . GLN   A 1 215  ? 5.483   40.601  -35.719 1.00 67.66 215  A 1 
ATOM   1788 N NE2   . GLN   A 1 215  ? 4.811   41.480  -37.587 1.00 65.32 215  A 1 
ATOM   1789 N N     . GLU   A 1 216  ? 2.052   36.411  -33.849 1.00 97.36 216  A 1 
ATOM   1790 C CA    . GLU   A 1 216  ? 2.048   34.964  -33.598 1.00 97.26 216  A 1 
ATOM   1791 C C     . GLU   A 1 216  ? 0.630   34.383  -33.670 1.00 97.45 216  A 1 
ATOM   1792 O O     . GLU   A 1 216  ? 0.443   33.296  -34.213 1.00 96.10 216  A 1 
ATOM   1793 C CB    . GLU   A 1 216  ? 2.652   34.673  -32.223 1.00 96.70 216  A 1 
ATOM   1794 C CG    . GLU   A 1 216  ? 4.174   34.851  -32.204 1.00 95.18 216  A 1 
ATOM   1795 C CD    . GLU   A 1 216  ? 4.727   34.862  -30.780 1.00 95.79 216  A 1 
ATOM   1796 O OE1   . GLU   A 1 216  ? 5.749   34.182  -30.541 1.00 90.47 216  A 1 
ATOM   1797 O OE2   . GLU   A 1 216  ? 4.147   35.588  -29.945 1.00 91.05 216  A 1 
ATOM   1798 N N     . ILE   A 1 217  ? -0.372  35.121  -33.197 1.00 97.44 217  A 1 
ATOM   1799 C CA    . ILE   A 1 217  ? -1.777  34.716  -33.314 1.00 97.31 217  A 1 
ATOM   1800 C C     . ILE   A 1 217  ? -2.178  34.613  -34.787 1.00 97.32 217  A 1 
ATOM   1801 O O     . ILE   A 1 217  ? -2.775  33.617  -35.199 1.00 95.87 217  A 1 
ATOM   1802 C CB    . ILE   A 1 217  ? -2.698  35.690  -32.553 1.00 96.79 217  A 1 
ATOM   1803 C CG1   . ILE   A 1 217  ? -2.401  35.671  -31.037 1.00 94.67 217  A 1 
ATOM   1804 C CG2   . ILE   A 1 217  ? -4.175  35.328  -32.791 1.00 94.43 217  A 1 
ATOM   1805 C CD1   . ILE   A 1 217  ? -2.998  36.867  -30.286 1.00 91.11 217  A 1 
ATOM   1806 N N     . GLN   A 1 218  ? -1.813  35.617  -35.595 1.00 97.33 218  A 1 
ATOM   1807 C CA    . GLN   A 1 218  ? -2.101  35.589  -37.028 1.00 97.15 218  A 1 
ATOM   1808 C C     . GLN   A 1 218  ? -1.365  34.439  -37.726 1.00 97.20 218  A 1 
ATOM   1809 O O     . GLN   A 1 218  ? -1.972  33.715  -38.514 1.00 95.58 218  A 1 
ATOM   1810 C CB    . GLN   A 1 218  ? -1.763  36.961  -37.640 1.00 96.30 218  A 1 
ATOM   1811 C CG    . GLN   A 1 218  ? -2.328  37.108  -39.056 1.00 87.05 218  A 1 
ATOM   1812 C CD    . GLN   A 1 218  ? -3.853  36.964  -39.092 1.00 82.15 218  A 1 
ATOM   1813 O OE1   . GLN   A 1 218  ? -4.578  37.562  -38.324 1.00 73.74 218  A 1 
ATOM   1814 N NE2   . GLN   A 1 218  ? -4.379  36.145  -39.975 1.00 71.27 218  A 1 
ATOM   1815 N N     . GLU   A 1 219  ? -0.109  34.203  -37.377 1.00 97.68 219  A 1 
ATOM   1816 C CA    . GLU   A 1 219  ? 0.664   33.073  -37.900 1.00 97.55 219  A 1 
ATOM   1817 C C     . GLU   A 1 219  ? 0.046   31.716  -37.506 1.00 97.49 219  A 1 
ATOM   1818 O O     . GLU   A 1 219  ? 0.017   30.789  -38.311 1.00 95.42 219  A 1 
ATOM   1819 C CB    . GLU   A 1 219  ? 2.120   33.189  -37.420 1.00 96.79 219  A 1 
ATOM   1820 C CG    . GLU   A 1 219  ? 3.031   32.219  -38.185 1.00 90.01 219  A 1 
ATOM   1821 C CD    . GLU   A 1 219  ? 4.508   32.262  -37.768 1.00 84.76 219  A 1 
ATOM   1822 O OE1   . GLU   A 1 219  ? 5.253   31.402  -38.300 1.00 76.76 219  A 1 
ATOM   1823 O OE2   . GLU   A 1 219  ? 4.902   33.088  -36.928 1.00 76.85 219  A 1 
ATOM   1824 N N     . ALA   A 1 220  ? -0.514  31.606  -36.302 1.00 97.21 220  A 1 
ATOM   1825 C CA    . ALA   A 1 220  ? -1.232  30.406  -35.875 1.00 96.93 220  A 1 
ATOM   1826 C C     . ALA   A 1 220  ? -2.489  30.152  -36.723 1.00 97.08 220  A 1 
ATOM   1827 O O     . ALA   A 1 220  ? -2.732  29.016  -37.136 1.00 95.11 220  A 1 
ATOM   1828 C CB    . ALA   A 1 220  ? -1.576  30.535  -34.390 1.00 95.96 220  A 1 
ATOM   1829 N N     . VAL   A 1 221  ? -3.256  31.207  -37.020 1.00 97.34 221  A 1 
ATOM   1830 C CA    . VAL   A 1 221  ? -4.421  31.122  -37.917 1.00 97.02 221  A 1 
ATOM   1831 C C     . VAL   A 1 221  ? -3.992  30.698  -39.321 1.00 97.00 221  A 1 
ATOM   1832 O O     . VAL   A 1 221  ? -4.591  29.784  -39.888 1.00 94.75 221  A 1 
ATOM   1833 C CB    . VAL   A 1 221  ? -5.197  32.450  -37.942 1.00 96.00 221  A 1 
ATOM   1834 C CG1   . VAL   A 1 221  ? -6.336  32.437  -38.964 1.00 90.42 221  A 1 
ATOM   1835 C CG2   . VAL   A 1 221  ? -5.829  32.739  -36.574 1.00 90.99 221  A 1 
ATOM   1836 N N     . ASP   A 1 222  ? -2.917  31.285  -39.850 1.00 97.24 222  A 1 
ATOM   1837 C CA    . ASP   A 1 222  ? -2.366  30.937  -41.166 1.00 97.00 222  A 1 
ATOM   1838 C C     . ASP   A 1 222  ? -1.873  29.477  -41.224 1.00 96.70 222  A 1 
ATOM   1839 O O     . ASP   A 1 222  ? -1.977  28.814  -42.259 1.00 93.89 222  A 1 
ATOM   1840 C CB    . ASP   A 1 222  ? -1.222  31.903  -41.517 1.00 96.45 222  A 1 
ATOM   1841 C CG    . ASP   A 1 222  ? -1.652  33.367  -41.703 1.00 92.49 222  A 1 
ATOM   1842 O OD1   . ASP   A 1 222  ? -2.857  33.628  -41.905 1.00 85.64 222  A 1 
ATOM   1843 O OD2   . ASP   A 1 222  ? -0.749  34.231  -41.670 1.00 86.57 222  A 1 
ATOM   1844 N N     . ARG   A 1 223  ? -1.421  28.921  -40.095 1.00 97.01 223  A 1 
ATOM   1845 C CA    . ARG   A 1 223  ? -1.061  27.494  -39.944 1.00 96.30 223  A 1 
ATOM   1846 C C     . ARG   A 1 223  ? -2.270  26.563  -39.758 1.00 95.95 223  A 1 
ATOM   1847 O O     . ARG   A 1 223  ? -2.085  25.348  -39.654 1.00 91.12 223  A 1 
ATOM   1848 C CB    . ARG   A 1 223  ? -0.050  27.327  -38.801 1.00 94.60 223  A 1 
ATOM   1849 C CG    . ARG   A 1 223  ? 1.327   27.922  -39.124 1.00 91.54 223  A 1 
ATOM   1850 C CD    . ARG   A 1 223  ? 2.226   27.748  -37.902 1.00 91.01 223  A 1 
ATOM   1851 N NE    . ARG   A 1 223  ? 3.525   28.435  -38.044 1.00 89.97 223  A 1 
ATOM   1852 C CZ    . ARG   A 1 223  ? 4.614   28.184  -37.333 1.00 90.70 223  A 1 
ATOM   1853 N NH1   . ARG   A 1 223  ? 4.685   27.190  -36.497 1.00 83.76 223  A 1 
ATOM   1854 N NH2   . ARG   A 1 223  ? 5.652   28.955  -37.432 1.00 83.12 223  A 1 
ATOM   1855 N N     . GLY   A 1 224  ? -3.487  27.096  -39.730 1.00 95.11 224  A 1 
ATOM   1856 C CA    . GLY   A 1 224  ? -4.729  26.319  -39.666 1.00 94.56 224  A 1 
ATOM   1857 C C     . GLY   A 1 224  ? -5.397  26.245  -38.294 1.00 95.67 224  A 1 
ATOM   1858 O O     . GLY   A 1 224  ? -6.418  25.562  -38.174 1.00 91.50 224  A 1 
ATOM   1859 N N     . CYS   A 1 225  ? -4.890  26.948  -37.279 1.00 96.69 225  A 1 
ATOM   1860 C CA    . CYS   A 1 225  ? -5.579  27.062  -35.996 1.00 96.83 225  A 1 
ATOM   1861 C C     . CYS   A 1 225  ? -6.872  27.890  -36.140 1.00 97.00 225  A 1 
ATOM   1862 O O     . CYS   A 1 225  ? -6.965  28.795  -36.968 1.00 94.96 225  A 1 
ATOM   1863 C CB    . CYS   A 1 225  ? -4.645  27.673  -34.941 1.00 95.72 225  A 1 
ATOM   1864 S SG    . CYS   A 1 225  ? -3.159  26.639  -34.715 1.00 91.65 225  A 1 
ATOM   1865 N N     . LEU   A 1 226  ? -7.872  27.598  -35.317 1.00 97.22 226  A 1 
ATOM   1866 C CA    . LEU   A 1 226  ? -9.071  28.425  -35.208 1.00 97.35 226  A 1 
ATOM   1867 C C     . LEU   A 1 226  ? -8.848  29.493  -34.136 1.00 97.74 226  A 1 
ATOM   1868 O O     . LEU   A 1 226  ? -8.446  29.162  -33.028 1.00 96.52 226  A 1 
ATOM   1869 C CB    . LEU   A 1 226  ? -10.271 27.522  -34.881 1.00 96.37 226  A 1 
ATOM   1870 C CG    . LEU   A 1 226  ? -11.605 28.269  -34.659 1.00 95.42 226  A 1 
ATOM   1871 C CD1   . LEU   A 1 226  ? -12.104 28.934  -35.941 1.00 91.75 226  A 1 
ATOM   1872 C CD2   . LEU   A 1 226  ? -12.677 27.290  -34.189 1.00 91.56 226  A 1 
ATOM   1873 N N     . ARG   A 1 227  ? -9.159  30.757  -34.430 1.00 97.56 227  A 1 
ATOM   1874 C CA    . ARG   A 1 227  ? -9.267  31.814  -33.416 1.00 97.60 227  A 1 
ATOM   1875 C C     . ARG   A 1 227  ? -10.739 32.105  -33.151 1.00 97.67 227  A 1 
ATOM   1876 O O     . ARG   A 1 227  ? -11.494 32.284  -34.105 1.00 95.95 227  A 1 
ATOM   1877 C CB    . ARG   A 1 227  ? -8.497  33.063  -33.867 1.00 96.56 227  A 1 
ATOM   1878 C CG    . ARG   A 1 227  ? -8.422  34.129  -32.763 1.00 94.96 227  A 1 
ATOM   1879 C CD    . ARG   A 1 227  ? -7.693  35.376  -33.271 1.00 93.56 227  A 1 
ATOM   1880 N NE    . ARG   A 1 227  ? -7.524  36.360  -32.193 1.00 92.08 227  A 1 
ATOM   1881 C CZ    . ARG   A 1 227  ? -6.998  37.576  -32.284 1.00 91.98 227  A 1 
ATOM   1882 N NH1   . ARG   A 1 227  ? -6.631  38.094  -33.418 1.00 86.73 227  A 1 
ATOM   1883 N NH2   . ARG   A 1 227  ? -6.817  38.282  -31.213 1.00 86.92 227  A 1 
ATOM   1884 N N     . ILE   A 1 228  ? -11.132 32.188  -31.894 1.00 97.45 228  A 1 
ATOM   1885 C CA    . ILE   A 1 228  ? -12.501 32.533  -31.483 1.00 97.28 228  A 1 
ATOM   1886 C C     . ILE   A 1 228  ? -12.497 33.713  -30.510 1.00 97.38 228  A 1 
ATOM   1887 O O     . ILE   A 1 228  ? -11.572 33.877  -29.709 1.00 95.90 228  A 1 
ATOM   1888 C CB    . ILE   A 1 228  ? -13.261 31.312  -30.908 1.00 96.22 228  A 1 
ATOM   1889 C CG1   . ILE   A 1 228  ? -12.622 30.774  -29.608 1.00 91.27 228  A 1 
ATOM   1890 C CG2   . ILE   A 1 228  ? -13.383 30.210  -31.974 1.00 89.90 228  A 1 
ATOM   1891 C CD1   . ILE   A 1 228  ? -13.430 29.668  -28.924 1.00 90.75 228  A 1 
ATOM   1892 N N     . GLN   A 1 229  ? -13.544 34.546  -30.570 1.00 96.79 229  A 1 
ATOM   1893 C CA    . GLN   A 1 229  ? -13.724 35.694  -29.667 1.00 96.14 229  A 1 
ATOM   1894 C C     . GLN   A 1 229  ? -14.745 35.420  -28.559 1.00 96.31 229  A 1 
ATOM   1895 O O     . GLN   A 1 229  ? -14.774 36.118  -27.549 1.00 91.06 229  A 1 
ATOM   1896 C CB    . GLN   A 1 229  ? -14.141 36.926  -30.473 1.00 93.97 229  A 1 
ATOM   1897 C CG    . GLN   A 1 229  ? -13.066 37.345  -31.488 1.00 85.89 229  A 1 
ATOM   1898 C CD    . GLN   A 1 229  ? -13.360 38.695  -32.150 1.00 75.81 229  A 1 
ATOM   1899 O OE1   . GLN   A 1 229  ? -14.353 39.356  -31.911 1.00 66.92 229  A 1 
ATOM   1900 N NE2   . GLN   A 1 229  ? -12.488 39.160  -33.008 1.00 64.03 229  A 1 
ATOM   1901 N N     . SER   A 1 230  ? -15.583 34.415  -28.740 1.00 96.07 230  A 1 
ATOM   1902 C CA    . SER   A 1 230  ? -16.646 34.079  -27.803 1.00 95.94 230  A 1 
ATOM   1903 C C     . SER   A 1 230  ? -16.851 32.570  -27.693 1.00 96.41 230  A 1 
ATOM   1904 O O     . SER   A 1 230  ? -16.480 31.794  -28.573 1.00 92.87 230  A 1 
ATOM   1905 C CB    . SER   A 1 230  ? -17.937 34.781  -28.230 1.00 93.04 230  A 1 
ATOM   1906 O OG    . SER   A 1 230  ? -18.486 34.183  -29.384 1.00 86.34 230  A 1 
ATOM   1907 N N     . LEU   A 1 231  ? -17.512 32.163  -26.617 1.00 94.49 231  A 1 
ATOM   1908 C CA    . LEU   A 1 231  ? -17.927 30.780  -26.387 1.00 94.40 231  A 1 
ATOM   1909 C C     . LEU   A 1 231  ? -18.776 30.212  -27.541 1.00 95.06 231  A 1 
ATOM   1910 O O     . LEU   A 1 231  ? -18.712 29.024  -27.823 1.00 90.95 231  A 1 
ATOM   1911 C CB    . LEU   A 1 231  ? -18.730 30.775  -25.074 1.00 91.20 231  A 1 
ATOM   1912 C CG    . LEU   A 1 231  ? -19.230 29.383  -24.639 1.00 90.01 231  A 1 
ATOM   1913 C CD1   . LEU   A 1 231  ? -18.097 28.555  -24.070 1.00 82.15 231  A 1 
ATOM   1914 C CD2   . LEU   A 1 231  ? -20.296 29.532  -23.551 1.00 82.07 231  A 1 
ATOM   1915 N N     . MET   A 1 232  ? -19.587 31.056  -28.202 1.00 96.04 232  A 1 
ATOM   1916 C CA    . MET   A 1 232  ? -20.498 30.613  -29.268 1.00 95.84 232  A 1 
ATOM   1917 C C     . MET   A 1 232  ? -19.783 30.247  -30.570 1.00 96.16 232  A 1 
ATOM   1918 O O     . MET   A 1 232  ? -20.360 29.555  -31.395 1.00 92.55 232  A 1 
ATOM   1919 C CB    . MET   A 1 232  ? -21.548 31.693  -29.554 1.00 93.87 232  A 1 
ATOM   1920 C CG    . MET   A 1 232  ? -22.505 31.905  -28.376 1.00 83.47 232  A 1 
ATOM   1921 S SD    . MET   A 1 232  ? -24.016 32.819  -28.820 1.00 70.34 232  A 1 
ATOM   1922 C CE    . MET   A 1 232  ? -24.864 32.839  -27.226 1.00 59.84 232  A 1 
ATOM   1923 N N     . GLU   A 1 233  ? -18.554 30.704  -30.750 1.00 96.44 233  A 1 
ATOM   1924 C CA    . GLU   A 1 233  ? -17.749 30.442  -31.947 1.00 96.23 233  A 1 
ATOM   1925 C C     . GLU   A 1 233  ? -16.931 29.144  -31.838 1.00 96.39 233  A 1 
ATOM   1926 O O     . GLU   A 1 233  ? -16.240 28.766  -32.782 1.00 92.70 233  A 1 
ATOM   1927 C CB    . GLU   A 1 233  ? -16.823 31.642  -32.195 1.00 94.30 233  A 1 
ATOM   1928 C CG    . GLU   A 1 233  ? -17.573 32.919  -32.615 1.00 90.42 233  A 1 
ATOM   1929 C CD    . GLU   A 1 233  ? -16.727 34.179  -32.408 1.00 90.93 233  A 1 
ATOM   1930 O OE1   . GLU   A 1 233  ? -17.317 35.212  -32.018 1.00 84.47 233  A 1 
ATOM   1931 O OE2   . GLU   A 1 233  ? -15.490 34.107  -32.553 1.00 86.56 233  A 1 
ATOM   1932 N N     . MET   A 1 234  ? -16.999 28.463  -30.697 1.00 96.03 234  A 1 
ATOM   1933 C CA    . MET   A 1 234  ? -16.227 27.246  -30.456 1.00 96.39 234  A 1 
ATOM   1934 C C     . MET   A 1 234  ? -16.695 26.103  -31.367 1.00 96.49 234  A 1 
ATOM   1935 O O     . MET   A 1 234  ? -17.830 25.635  -31.273 1.00 93.58 234  A 1 
ATOM   1936 C CB    . MET   A 1 234  ? -16.307 26.864  -28.973 1.00 95.49 234  A 1 
ATOM   1937 C CG    . MET   A 1 234  ? -15.487 25.613  -28.636 1.00 94.04 234  A 1 
ATOM   1938 S SD    . MET   A 1 234  ? -13.717 25.734  -29.029 1.00 94.95 234  A 1 
ATOM   1939 C CE    . MET   A 1 234  ? -13.216 24.035  -28.709 1.00 89.39 234  A 1 
ATOM   1940 N N     . ASP   A 1 235  ? -15.776 25.613  -32.198 1.00 96.52 235  A 1 
ATOM   1941 C CA    . ASP   A 1 235  ? -15.939 24.393  -32.989 1.00 96.24 235  A 1 
ATOM   1942 C C     . ASP   A 1 235  ? -15.135 23.252  -32.348 1.00 96.28 235  A 1 
ATOM   1943 O O     . ASP   A 1 235  ? -13.905 23.199  -32.442 1.00 92.97 235  A 1 
ATOM   1944 C CB    . ASP   A 1 235  ? -15.535 24.653  -34.446 1.00 94.84 235  A 1 
ATOM   1945 C CG    . ASP   A 1 235  ? -15.663 23.420  -35.343 1.00 93.36 235  A 1 
ATOM   1946 O OD1   . ASP   A 1 235  ? -16.150 22.370  -34.864 1.00 88.43 235  A 1 
ATOM   1947 O OD2   . ASP   A 1 235  ? -15.253 23.530  -36.518 1.00 87.81 235  A 1 
ATOM   1948 N N     . TYR   A 1 236  ? -15.832 22.330  -31.703 1.00 96.46 236  A 1 
ATOM   1949 C CA    . TYR   A 1 236  ? -15.235 21.188  -31.005 1.00 96.07 236  A 1 
ATOM   1950 C C     . TYR   A 1 236  ? -14.600 20.139  -31.937 1.00 96.05 236  A 1 
ATOM   1951 O O     . TYR   A 1 236  ? -13.959 19.206  -31.453 1.00 93.18 236  A 1 
ATOM   1952 C CB    . TYR   A 1 236  ? -16.293 20.544  -30.100 1.00 95.06 236  A 1 
ATOM   1953 C CG    . TYR   A 1 236  ? -16.787 21.440  -28.986 1.00 94.93 236  A 1 
ATOM   1954 C CD1   . TYR   A 1 236  ? -16.022 21.599  -27.814 1.00 91.16 236  A 1 
ATOM   1955 C CD2   . TYR   A 1 236  ? -18.008 22.138  -29.110 1.00 91.80 236  A 1 
ATOM   1956 C CE1   . TYR   A 1 236  ? -16.462 22.437  -26.780 1.00 90.34 236  A 1 
ATOM   1957 C CE2   . TYR   A 1 236  ? -18.457 22.982  -28.082 1.00 90.39 236  A 1 
ATOM   1958 C CZ    . TYR   A 1 236  ? -17.679 23.131  -26.916 1.00 91.99 236  A 1 
ATOM   1959 O OH    . TYR   A 1 236  ? -18.109 23.963  -25.906 1.00 89.45 236  A 1 
ATOM   1960 N N     . GLU   A 1 237  ? -14.748 20.269  -33.259 1.00 96.49 237  A 1 
ATOM   1961 C CA    . GLU   A 1 237  ? -14.050 19.408  -34.223 1.00 96.05 237  A 1 
ATOM   1962 C C     . GLU   A 1 237  ? -12.648 19.929  -34.583 1.00 96.37 237  A 1 
ATOM   1963 O O     . GLU   A 1 237  ? -11.867 19.230  -35.230 1.00 92.96 237  A 1 
ATOM   1964 C CB    . GLU   A 1 237  ? -14.903 19.179  -35.481 1.00 94.51 237  A 1 
ATOM   1965 C CG    . GLU   A 1 237  ? -16.273 18.566  -35.156 1.00 90.41 237  A 1 
ATOM   1966 C CD    . GLU   A 1 237  ? -16.942 17.839  -36.331 1.00 85.92 237  A 1 
ATOM   1967 O OE1   . GLU   A 1 237  ? -17.844 17.007  -36.043 1.00 78.12 237  A 1 
ATOM   1968 O OE2   . GLU   A 1 237  ? -16.543 18.027  -37.501 1.00 78.37 237  A 1 
ATOM   1969 N N     . ARG   A 1 238  ? -12.292 21.138  -34.147 1.00 96.48 238  A 1 
ATOM   1970 C CA    . ARG   A 1 238  ? -10.967 21.730  -34.374 1.00 96.63 238  A 1 
ATOM   1971 C C     . ARG   A 1 238  ? -9.998  21.322  -33.269 1.00 97.15 238  A 1 
ATOM   1972 O O     . ARG   A 1 238  ? -10.239 21.596  -32.104 1.00 94.81 238  A 1 
ATOM   1973 C CB    . ARG   A 1 238  ? -11.089 23.259  -34.489 1.00 95.24 238  A 1 
ATOM   1974 C CG    . ARG   A 1 238  ? -12.011 23.709  -35.642 1.00 90.53 238  A 1 
ATOM   1975 C CD    . ARG   A 1 238  ? -11.470 23.336  -37.040 1.00 87.55 238  A 1 
ATOM   1976 N NE    . ARG   A 1 238  ? -10.258 24.113  -37.364 1.00 85.11 238  A 1 
ATOM   1977 C CZ    . ARG   A 1 238  ? -10.181 25.227  -38.084 1.00 84.31 238  A 1 
ATOM   1978 N NH1   . ARG   A 1 238  ? -11.230 25.746  -38.655 1.00 73.80 238  A 1 
ATOM   1979 N NH2   . ARG   A 1 238  ? -9.044  25.835  -38.233 1.00 76.36 238  A 1 
ATOM   1980 N N     . GLU   A 1 239  ? -8.876  20.739  -33.646 1.00 97.39 239  A 1 
ATOM   1981 C CA    . GLU   A 1 239  ? -7.871  20.272  -32.678 1.00 97.22 239  A 1 
ATOM   1982 C C     . GLU   A 1 239  ? -7.170  21.408  -31.913 1.00 97.78 239  A 1 
ATOM   1983 O O     . GLU   A 1 239  ? -6.781  21.226  -30.765 1.00 96.21 239  A 1 
ATOM   1984 C CB    . GLU   A 1 239  ? -6.795  19.434  -33.384 1.00 95.00 239  A 1 
ATOM   1985 C CG    . GLU   A 1 239  ? -7.309  18.083  -33.899 1.00 81.40 239  A 1 
ATOM   1986 C CD    . GLU   A 1 239  ? -6.180  17.193  -34.450 1.00 77.42 239  A 1 
ATOM   1987 O OE1   . GLU   A 1 239  ? -6.398  15.960  -34.526 1.00 69.79 239  A 1 
ATOM   1988 O OE2   . GLU   A 1 239  ? -5.105  17.729  -34.788 1.00 70.63 239  A 1 
ATOM   1989 N N     . LEU   A 1 240  ? -6.981  22.569  -32.559 1.00 97.93 240  A 1 
ATOM   1990 C CA    . LEU   A 1 240  ? -6.269  23.710  -31.980 1.00 97.88 240  A 1 
ATOM   1991 C C     . LEU   A 1 240  ? -7.115  24.975  -32.106 1.00 97.95 240  A 1 
ATOM   1992 O O     . LEU   A 1 240  ? -7.443  25.405  -33.216 1.00 96.29 240  A 1 
ATOM   1993 C CB    . LEU   A 1 240  ? -4.900  23.881  -32.659 1.00 97.03 240  A 1 
ATOM   1994 C CG    . LEU   A 1 240  ? -3.894  22.746  -32.390 1.00 95.26 240  A 1 
ATOM   1995 C CD1   . LEU   A 1 240  ? -2.653  22.951  -33.258 1.00 90.95 240  A 1 
ATOM   1996 C CD2   . LEU   A 1 240  ? -3.444  22.706  -30.927 1.00 91.28 240  A 1 
ATOM   1997 N N     . VAL   A 1 241  ? -7.424  25.587  -30.975 1.00 98.11 241  A 1 
ATOM   1998 C CA    . VAL   A 1 241  ? -8.240  26.805  -30.893 1.00 98.14 241  A 1 
ATOM   1999 C C     . VAL   A 1 241  ? -7.529  27.839  -30.029 1.00 98.27 241  A 1 
ATOM   2000 O O     . VAL   A 1 241  ? -7.181  27.556  -28.882 1.00 97.33 241  A 1 
ATOM   2001 C CB    . VAL   A 1 241  ? -9.648  26.499  -30.345 1.00 97.45 241  A 1 
ATOM   2002 C CG1   . VAL   A 1 241  ? -10.528 27.750  -30.361 1.00 95.00 241  A 1 
ATOM   2003 C CG2   . VAL   A 1 241  ? -10.359 25.416  -31.168 1.00 95.36 241  A 1 
ATOM   2004 N N     . LEU   A 1 242  ? -7.329  29.048  -30.570 1.00 98.02 242  A 1 
ATOM   2005 C CA    . LEU   A 1 242  ? -6.832  30.195  -29.817 1.00 97.97 242  A 1 
ATOM   2006 C C     . LEU   A 1 242  ? -8.000  31.042  -29.321 1.00 98.04 242  A 1 
ATOM   2007 O O     . LEU   A 1 242  ? -8.928  31.351  -30.069 1.00 96.72 242  A 1 
ATOM   2008 C CB    . LEU   A 1 242  ? -5.848  31.038  -30.644 1.00 97.12 242  A 1 
ATOM   2009 C CG    . LEU   A 1 242  ? -4.475  30.367  -30.857 1.00 94.13 242  A 1 
ATOM   2010 C CD1   . LEU   A 1 242  ? -4.424  29.586  -32.172 1.00 84.58 242  A 1 
ATOM   2011 C CD2   . LEU   A 1 242  ? -3.377  31.426  -30.900 1.00 84.87 242  A 1 
ATOM   2012 N N     . CYS   A 1 243  ? -7.943  31.452  -28.060 1.00 97.79 243  A 1 
ATOM   2013 C CA    . CYS   A 1 243  ? -8.923  32.342  -27.452 1.00 97.66 243  A 1 
ATOM   2014 C C     . CYS   A 1 243  ? -8.345  33.049  -26.219 1.00 97.87 243  A 1 
ATOM   2015 O O     . CYS   A 1 243  ? -7.281  32.679  -25.719 1.00 96.72 243  A 1 
ATOM   2016 C CB    . CYS   A 1 243  ? -10.186 31.537  -27.103 1.00 96.23 243  A 1 
ATOM   2017 S SG    . CYS   A 1 243  ? -9.853  30.209  -25.905 1.00 95.84 243  A 1 
ATOM   2018 N N     . SER   A 1 244  ? -9.064  34.054  -25.707 1.00 97.87 244  A 1 
ATOM   2019 C CA    . SER   A 1 244  ? -8.701  34.685  -24.434 1.00 97.78 244  A 1 
ATOM   2020 C C     . SER   A 1 244  ? -8.843  33.712  -23.255 1.00 97.88 244  A 1 
ATOM   2021 O O     . SER   A 1 244  ? -9.620  32.753  -23.310 1.00 96.69 244  A 1 
ATOM   2022 C CB    . SER   A 1 244  ? -9.534  35.952  -24.196 1.00 96.92 244  A 1 
ATOM   2023 O OG    . SER   A 1 244  ? -10.891 35.651  -23.934 1.00 92.61 244  A 1 
ATOM   2024 N N     . GLU   A 1 245  ? -8.159  33.992  -22.150 1.00 97.95 245  A 1 
ATOM   2025 C CA    . GLU   A 1 245  ? -8.253  33.161  -20.941 1.00 97.92 245  A 1 
ATOM   2026 C C     . GLU   A 1 245  ? -9.693  33.076  -20.408 1.00 98.07 245  A 1 
ATOM   2027 O O     . GLU   A 1 245  ? -10.151 32.016  -19.990 1.00 97.21 245  A 1 
ATOM   2028 C CB    . GLU   A 1 245  ? -7.304  33.710  -19.857 1.00 97.12 245  A 1 
ATOM   2029 C CG    . GLU   A 1 245  ? -7.118  32.692  -18.721 1.00 95.85 245  A 1 
ATOM   2030 C CD    . GLU   A 1 245  ? -6.233  33.167  -17.557 1.00 96.53 245  A 1 
ATOM   2031 O OE1   . GLU   A 1 245  ? -5.970  32.348  -16.647 1.00 92.79 245  A 1 
ATOM   2032 O OE2   . GLU   A 1 245  ? -5.832  34.347  -17.473 1.00 93.52 245  A 1 
ATOM   2033 N N     . ILE   A 1 246  ? -10.453 34.172  -20.484 1.00 97.99 246  A 1 
ATOM   2034 C CA    . ILE   A 1 246  ? -11.861 34.193  -20.057 1.00 97.95 246  A 1 
ATOM   2035 C C     . ILE   A 1 246  ? -12.715 33.254  -20.923 1.00 98.06 246  A 1 
ATOM   2036 O O     . ILE   A 1 246  ? -13.547 32.519  -20.391 1.00 97.20 246  A 1 
ATOM   2037 C CB    . ILE   A 1 246  ? -12.411 35.639  -20.065 1.00 97.20 246  A 1 
ATOM   2038 C CG1   . ILE   A 1 246  ? -11.715 36.469  -18.959 1.00 92.13 246  A 1 
ATOM   2039 C CG2   . ILE   A 1 246  ? -13.939 35.659  -19.882 1.00 91.49 246  A 1 
ATOM   2040 C CD1   . ILE   A 1 246  ? -12.063 37.964  -18.972 1.00 86.48 246  A 1 
ATOM   2041 N N     . VAL   A 1 247  ? -12.525 33.264  -22.241 1.00 97.86 247  A 1 
ATOM   2042 C CA    . VAL   A 1 247  ? -13.258 32.364  -23.150 1.00 97.86 247  A 1 
ATOM   2043 C C     . VAL   A 1 247  ? -12.873 30.910  -22.880 1.00 97.98 247  A 1 
ATOM   2044 O O     . VAL   A 1 247  ? -13.755 30.062  -22.758 1.00 97.20 247  A 1 
ATOM   2045 C CB    . VAL   A 1 247  ? -13.037 32.754  -24.622 1.00 97.28 247  A 1 
ATOM   2046 C CG1   . VAL   A 1 247  ? -13.667 31.749  -25.592 1.00 94.58 247  A 1 
ATOM   2047 C CG2   . VAL   A 1 247  ? -13.678 34.117  -24.912 1.00 94.88 247  A 1 
ATOM   2048 N N     . LEU   A 1 248  ? -11.583 30.639  -22.690 1.00 98.15 248  A 1 
ATOM   2049 C CA    . LEU   A 1 248  ? -11.062 29.323  -22.316 1.00 98.10 248  A 1 
ATOM   2050 C C     . LEU   A 1 248  ? -11.722 28.796  -21.027 1.00 98.22 248  A 1 
ATOM   2051 O O     . LEU   A 1 248  ? -12.222 27.674  -20.989 1.00 97.44 248  A 1 
ATOM   2052 C CB    . LEU   A 1 248  ? -9.525  29.454  -22.229 1.00 96.92 248  A 1 
ATOM   2053 C CG    . LEU   A 1 248  ? -8.757  28.175  -21.845 1.00 93.98 248  A 1 
ATOM   2054 C CD1   . LEU   A 1 248  ? -7.313  28.269  -22.344 1.00 86.29 248  A 1 
ATOM   2055 C CD2   . LEU   A 1 248  ? -8.697  27.977  -20.322 1.00 85.47 248  A 1 
ATOM   2056 N N     . LEU   A 1 249  ? -11.801 29.632  -19.990 1.00 98.25 249  A 1 
ATOM   2057 C CA    . LEU   A 1 249  ? -12.433 29.285  -18.715 1.00 98.21 249  A 1 
ATOM   2058 C C     . LEU   A 1 249  ? -13.949 29.084  -18.842 1.00 98.24 249  A 1 
ATOM   2059 O O     . LEU   A 1 249  ? -14.506 28.183  -18.212 1.00 97.64 249  A 1 
ATOM   2060 C CB    . LEU   A 1 249  ? -12.127 30.389  -17.692 1.00 97.91 249  A 1 
ATOM   2061 C CG    . LEU   A 1 249  ? -10.669 30.397  -17.200 1.00 97.29 249  A 1 
ATOM   2062 C CD1   . LEU   A 1 249  ? -10.403 31.696  -16.441 1.00 95.50 249  A 1 
ATOM   2063 C CD2   . LEU   A 1 249  ? -10.392 29.229  -16.252 1.00 94.98 249  A 1 
ATOM   2064 N N     . ARG   A 1 250  ? -14.625 29.877  -19.681 1.00 98.22 250  A 1 
ATOM   2065 C CA    . ARG   A 1 250  ? -16.062 29.701  -19.961 1.00 98.06 250  A 1 
ATOM   2066 C C     . ARG   A 1 250  ? -16.354 28.406  -20.718 1.00 98.04 250  A 1 
ATOM   2067 O O     . ARG   A 1 250  ? -17.366 27.765  -20.442 1.00 97.12 250  A 1 
ATOM   2068 C CB    . ARG   A 1 250  ? -16.599 30.912  -20.721 1.00 97.61 250  A 1 
ATOM   2069 C CG    . ARG   A 1 250  ? -16.840 32.094  -19.779 1.00 95.44 250  A 1 
ATOM   2070 C CD    . ARG   A 1 250  ? -17.319 33.295  -20.590 1.00 94.16 250  A 1 
ATOM   2071 N NE    . ARG   A 1 250  ? -17.750 34.378  -19.705 1.00 92.02 250  A 1 
ATOM   2072 C CZ    . ARG   A 1 250  ? -17.834 35.660  -19.997 1.00 91.27 250  A 1 
ATOM   2073 N NH1   . ARG   A 1 250  ? -17.550 36.126  -21.185 1.00 84.50 250  A 1 
ATOM   2074 N NH2   . ARG   A 1 250  ? -18.213 36.481  -19.068 1.00 87.22 250  A 1 
ATOM   2075 N N     . ILE   A 1 251  ? -15.477 27.997  -21.625 1.00 98.22 251  A 1 
ATOM   2076 C CA    . ILE   A 1 251  ? -15.579 26.693  -22.298 1.00 98.16 251  A 1 
ATOM   2077 C C     . ILE   A 1 251  ? -15.388 25.560  -21.283 1.00 98.20 251  A 1 
ATOM   2078 O O     . ILE   A 1 251  ? -16.203 24.640  -21.249 1.00 97.67 251  A 1 
ATOM   2079 C CB    . ILE   A 1 251  ? -14.595 26.604  -23.485 1.00 97.86 251  A 1 
ATOM   2080 C CG1   . ILE   A 1 251  ? -15.047 27.569  -24.604 1.00 96.21 251  A 1 
ATOM   2081 C CG2   . ILE   A 1 251  ? -14.529 25.165  -24.032 1.00 96.52 251  A 1 
ATOM   2082 C CD1   . ILE   A 1 251  ? -13.973 27.856  -25.650 1.00 91.55 251  A 1 
ATOM   2083 N N     . ALA   A 1 252  ? -14.402 25.663  -20.400 1.00 98.31 252  A 1 
ATOM   2084 C CA    . ALA   A 1 252  ? -14.217 24.697  -19.315 1.00 98.25 252  A 1 
ATOM   2085 C C     . ALA   A 1 252  ? -15.464 24.595  -18.419 1.00 98.29 252  A 1 
ATOM   2086 O O     . ALA   A 1 252  ? -15.948 23.494  -18.156 1.00 97.72 252  A 1 
ATOM   2087 C CB    . ALA   A 1 252  ? -12.976 25.087  -18.503 1.00 97.89 252  A 1 
ATOM   2088 N N     . LYS   A 1 253  ? -16.048 25.740  -18.022 1.00 98.18 253  A 1 
ATOM   2089 C CA    . LYS   A 1 253  ? -17.318 25.805  -17.288 1.00 98.06 253  A 1 
ATOM   2090 C C     . LYS   A 1 253  ? -18.428 25.079  -18.038 1.00 98.04 253  A 1 
ATOM   2091 O O     . LYS   A 1 253  ? -19.101 24.241  -17.443 1.00 97.14 253  A 1 
ATOM   2092 C CB    . LYS   A 1 253  ? -17.671 27.270  -16.991 1.00 97.57 253  A 1 
ATOM   2093 C CG    . LYS   A 1 253  ? -19.110 27.477  -16.495 1.00 96.74 253  A 1 
ATOM   2094 C CD    . LYS   A 1 253  ? -19.371 28.960  -16.159 1.00 94.83 253  A 1 
ATOM   2095 C CE    . LYS   A 1 253  ? -20.856 29.275  -15.999 1.00 91.55 253  A 1 
ATOM   2096 N NZ    . LYS   A 1 253  ? -21.484 28.574  -14.850 1.00 88.16 253  A 1 
ATOM   2097 N N     . GLN   A 1 254  ? -18.611 25.371  -19.327 1.00 98.12 254  A 1 
ATOM   2098 C CA    . GLN   A 1 254  ? -19.670 24.756  -20.131 1.00 97.76 254  A 1 
ATOM   2099 C C     . GLN   A 1 254  ? -19.520 23.231  -20.207 1.00 97.85 254  A 1 
ATOM   2100 O O     . GLN   A 1 254  ? -20.500 22.516  -20.019 1.00 96.80 254  A 1 
ATOM   2101 C CB    . GLN   A 1 254  ? -19.681 25.380  -21.532 1.00 96.77 254  A 1 
ATOM   2102 C CG    . GLN   A 1 254  ? -20.919 24.934  -22.330 1.00 90.72 254  A 1 
ATOM   2103 C CD    . GLN   A 1 254  ? -20.946 25.509  -23.749 1.00 87.96 254  A 1 
ATOM   2104 O OE1   . GLN   A 1 254  ? -19.947 25.655  -24.417 1.00 78.68 254  A 1 
ATOM   2105 N NE2   . GLN   A 1 254  ? -22.103 25.853  -24.267 1.00 75.79 254  A 1 
ATOM   2106 N N     . LEU   A 1 255  ? -18.310 22.739  -20.438 1.00 98.00 255  A 1 
ATOM   2107 C CA    . LEU   A 1 255  ? -18.028 21.304  -20.520 1.00 98.01 255  A 1 
ATOM   2108 C C     . LEU   A 1 255  ? -18.229 20.602  -19.171 1.00 98.03 255  A 1 
ATOM   2109 O O     . LEU   A 1 255  ? -18.892 19.571  -19.111 1.00 97.29 255  A 1 
ATOM   2110 C CB    . LEU   A 1 255  ? -16.595 21.091  -21.041 1.00 97.78 255  A 1 
ATOM   2111 C CG    . LEU   A 1 255  ? -16.384 21.485  -22.516 1.00 97.11 255  A 1 
ATOM   2112 C CD1   . LEU   A 1 255  ? -14.897 21.417  -22.845 1.00 95.05 255  A 1 
ATOM   2113 C CD2   . LEU   A 1 255  ? -17.130 20.557  -23.479 1.00 94.60 255  A 1 
ATOM   2114 N N     . LEU   A 1 256  ? -17.734 21.174  -18.076 1.00 98.06 256  A 1 
ATOM   2115 C CA    . LEU   A 1 256  ? -17.847 20.582  -16.736 1.00 97.99 256  A 1 
ATOM   2116 C C     . LEU   A 1 256  ? -19.287 20.583  -16.198 1.00 97.77 256  A 1 
ATOM   2117 O O     . LEU   A 1 256  ? -19.633 19.732  -15.377 1.00 96.60 256  A 1 
ATOM   2118 C CB    . LEU   A 1 256  ? -16.899 21.318  -15.775 1.00 97.83 256  A 1 
ATOM   2119 C CG    . LEU   A 1 256  ? -15.400 21.075  -16.043 1.00 97.41 256  A 1 
ATOM   2120 C CD1   . LEU   A 1 256  ? -14.561 22.011  -15.175 1.00 96.17 256  A 1 
ATOM   2121 C CD2   . LEU   A 1 256  ? -14.985 19.638  -15.720 1.00 95.54 256  A 1 
ATOM   2122 N N     . GLU   A 1 257  ? -20.142 21.502  -16.668 1.00 97.72 257  A 1 
ATOM   2123 C CA    . GLU   A 1 257  ? -21.568 21.535  -16.322 1.00 97.30 257  A 1 
ATOM   2124 C C     . GLU   A 1 257  ? -22.406 20.473  -17.060 1.00 96.79 257  A 1 
ATOM   2125 O O     . GLU   A 1 257  ? -23.551 20.215  -16.666 1.00 94.39 257  A 1 
ATOM   2126 C CB    . GLU   A 1 257  ? -22.133 22.945  -16.568 1.00 96.77 257  A 1 
ATOM   2127 C CG    . GLU   A 1 257  ? -21.677 23.932  -15.479 1.00 95.93 257  A 1 
ATOM   2128 C CD    . GLU   A 1 257  ? -22.180 25.377  -15.658 1.00 96.54 257  A 1 
ATOM   2129 O OE1   . GLU   A 1 257  ? -21.945 26.193  -14.735 1.00 93.58 257  A 1 
ATOM   2130 O OE2   . GLU   A 1 257  ? -22.817 25.732  -16.671 1.00 94.38 257  A 1 
ATOM   2131 N N     . LEU   A 1 258  ? -21.854 19.838  -18.102 1.00 97.20 258  A 1 
ATOM   2132 C CA    . LEU   A 1 258  ? -22.528 18.755  -18.814 1.00 96.60 258  A 1 
ATOM   2133 C C     . LEU   A 1 258  ? -22.639 17.498  -17.939 1.00 96.28 258  A 1 
ATOM   2134 O O     . LEU   A 1 258  ? -21.853 17.249  -17.028 1.00 93.11 258  A 1 
ATOM   2135 C CB    . LEU   A 1 258  ? -21.821 18.444  -20.148 1.00 95.82 258  A 1 
ATOM   2136 C CG    . LEU   A 1 258  ? -21.832 19.589  -21.181 1.00 94.47 258  A 1 
ATOM   2137 C CD1   . LEU   A 1 258  ? -21.042 19.180  -22.422 1.00 91.02 258  A 1 
ATOM   2138 C CD2   . LEU   A 1 258  ? -23.250 19.961  -21.625 1.00 90.67 258  A 1 
ATOM   2139 N N     . THR   A 1 259  ? -23.626 16.662  -18.254 1.00 96.75 259  A 1 
ATOM   2140 C CA    . THR   A 1 259  ? -23.899 15.430  -17.502 1.00 96.46 259  A 1 
ATOM   2141 C C     . THR   A 1 259  ? -23.162 14.222  -18.086 1.00 96.94 259  A 1 
ATOM   2142 O O     . THR   A 1 259  ? -23.783 13.207  -18.413 1.00 94.27 259  A 1 
ATOM   2143 C CB    . THR   A 1 259  ? -25.408 15.187  -17.342 1.00 94.20 259  A 1 
ATOM   2144 O OG1   . THR   A 1 259  ? -26.047 15.166  -18.601 1.00 82.64 259  A 1 
ATOM   2145 C CG2   . THR   A 1 259  ? -26.083 16.270  -16.507 1.00 81.78 259  A 1 
ATOM   2146 N N     . PHE   A 1 260  ? -21.830 14.308  -18.209 1.00 97.79 260  A 1 
ATOM   2147 C CA    . PHE   A 1 260  ? -20.993 13.152  -18.545 1.00 98.05 260  A 1 
ATOM   2148 C C     . PHE   A 1 260  ? -21.201 12.004  -17.551 1.00 98.06 260  A 1 
ATOM   2149 O O     . PHE   A 1 260  ? -21.613 12.217  -16.407 1.00 97.06 260  A 1 
ATOM   2150 C CB    . PHE   A 1 260  ? -19.515 13.555  -18.583 1.00 97.88 260  A 1 
ATOM   2151 C CG    . PHE   A 1 260  ? -19.147 14.399  -19.775 1.00 97.94 260  A 1 
ATOM   2152 C CD1   . PHE   A 1 260  ? -18.945 13.795  -21.026 1.00 96.54 260  A 1 
ATOM   2153 C CD2   . PHE   A 1 260  ? -19.003 15.792  -19.645 1.00 96.38 260  A 1 
ATOM   2154 C CE1   . PHE   A 1 260  ? -18.608 14.571  -22.142 1.00 95.55 260  A 1 
ATOM   2155 C CE2   . PHE   A 1 260  ? -18.667 16.575  -20.758 1.00 95.61 260  A 1 
ATOM   2156 C CZ    . PHE   A 1 260  ? -18.473 15.966  -22.008 1.00 96.32 260  A 1 
ATOM   2157 N N     . ASP   A 1 261  ? -20.918 10.780  -17.956 1.00 98.26 261  A 1 
ATOM   2158 C CA    . ASP   A 1 261  ? -20.883 9.661   -17.008 1.00 98.32 261  A 1 
ATOM   2159 C C     . ASP   A 1 261  ? -19.646 9.763   -16.118 1.00 98.36 261  A 1 
ATOM   2160 O O     . ASP   A 1 261  ? -19.761 9.648   -14.897 1.00 97.45 261  A 1 
ATOM   2161 C CB    . ASP   A 1 261  ? -20.932 8.323   -17.742 1.00 98.06 261  A 1 
ATOM   2162 C CG    . ASP   A 1 261  ? -22.227 8.162   -18.525 1.00 97.49 261  A 1 
ATOM   2163 O OD1   . ASP   A 1 261  ? -23.303 8.605   -18.060 1.00 94.76 261  A 1 
ATOM   2164 O OD2   . ASP   A 1 261  ? -22.189 7.591   -19.627 1.00 94.36 261  A 1 
ATOM   2165 N N     . TYR   A 1 262  ? -18.508 10.083  -16.738 1.00 98.55 262  A 1 
ATOM   2166 C CA    . TYR   A 1 262  ? -17.250 10.293  -16.035 1.00 98.63 262  A 1 
ATOM   2167 C C     . TYR   A 1 262  ? -16.552 11.575  -16.503 1.00 98.65 262  A 1 
ATOM   2168 O O     . TYR   A 1 262  ? -16.430 11.828  -17.699 1.00 98.19 262  A 1 
ATOM   2169 C CB    . TYR   A 1 262  ? -16.345 9.076   -16.229 1.00 98.44 262  A 1 
ATOM   2170 C CG    . TYR   A 1 262  ? -16.873 7.804   -15.599 1.00 98.06 262  A 1 
ATOM   2171 C CD1   . TYR   A 1 262  ? -16.637 7.545   -14.236 1.00 95.99 262  A 1 
ATOM   2172 C CD2   . TYR   A 1 262  ? -17.607 6.871   -16.363 1.00 96.01 262  A 1 
ATOM   2173 C CE1   . TYR   A 1 262  ? -17.116 6.371   -13.636 1.00 94.39 262  A 1 
ATOM   2174 C CE2   . TYR   A 1 262  ? -18.094 5.690   -15.768 1.00 94.54 262  A 1 
ATOM   2175 C CZ    . TYR   A 1 262  ? -17.842 5.443   -14.403 1.00 95.17 262  A 1 
ATOM   2176 O OH    . TYR   A 1 262  ? -18.303 4.291   -13.815 1.00 92.71 262  A 1 
ATOM   2177 N N     . VAL   A 1 263  ? -16.049 12.340  -15.544 1.00 98.44 263  A 1 
ATOM   2178 C CA    . VAL   A 1 263  ? -15.021 13.366  -15.762 1.00 98.44 263  A 1 
ATOM   2179 C C     . VAL   A 1 263  ? -13.754 12.872  -15.078 1.00 98.43 263  A 1 
ATOM   2180 O O     . VAL   A 1 263  ? -13.744 12.681  -13.860 1.00 97.75 263  A 1 
ATOM   2181 C CB    . VAL   A 1 263  ? -15.456 14.745  -15.236 1.00 98.11 263  A 1 
ATOM   2182 C CG1   . VAL   A 1 263  ? -14.332 15.776  -15.361 1.00 96.94 263  A 1 
ATOM   2183 C CG2   . VAL   A 1 263  ? -16.665 15.272  -16.017 1.00 97.16 263  A 1 
ATOM   2184 N N     . VAL   A 1 264  ? -12.717 12.610  -15.853 1.00 98.36 264  A 1 
ATOM   2185 C CA    . VAL   A 1 264  ? -11.507 11.921  -15.394 1.00 98.45 264  A 1 
ATOM   2186 C C     . VAL   A 1 264  ? -10.297 12.829  -15.558 1.00 98.47 264  A 1 
ATOM   2187 O O     . VAL   A 1 264  ? -10.051 13.373  -16.631 1.00 97.83 264  A 1 
ATOM   2188 C CB    . VAL   A 1 264  ? -11.293 10.583  -16.128 1.00 98.17 264  A 1 
ATOM   2189 C CG1   . VAL   A 1 264  ? -10.119 9.804   -15.524 1.00 96.76 264  A 1 
ATOM   2190 C CG2   . VAL   A 1 264  ? -12.534 9.682   -16.062 1.00 97.22 264  A 1 
ATOM   2191 N N     . THR   A 1 265  ? -9.526  12.954  -14.490 1.00 98.16 265  A 1 
ATOM   2192 C CA    . THR   A 1 265  ? -8.298  13.749  -14.448 1.00 98.11 265  A 1 
ATOM   2193 C C     . THR   A 1 265  ? -7.181  12.962  -13.768 1.00 97.89 265  A 1 
ATOM   2194 O O     . THR   A 1 265  ? -7.414  11.924  -13.133 1.00 96.60 265  A 1 
ATOM   2195 C CB    . THR   A 1 265  ? -8.529  15.077  -13.709 1.00 97.35 265  A 1 
ATOM   2196 O OG1   . THR   A 1 265  ? -8.989  14.828  -12.398 1.00 88.59 265  A 1 
ATOM   2197 C CG2   . THR   A 1 265  ? -9.550  15.980  -14.393 1.00 91.97 265  A 1 
ATOM   2198 N N     . PHE   A 1 266  ? -5.964  13.466  -13.865 1.00 97.07 266  A 1 
ATOM   2199 C CA    . PHE   A 1 266  ? -4.843  12.987  -13.067 1.00 96.69 266  A 1 
ATOM   2200 C C     . PHE   A 1 266  ? -4.449  14.068  -12.056 1.00 95.88 266  A 1 
ATOM   2201 O O     . PHE   A 1 266  ? -3.898  15.095  -12.431 1.00 93.47 266  A 1 
ATOM   2202 C CB    . PHE   A 1 266  ? -3.685  12.580  -13.978 1.00 96.08 266  A 1 
ATOM   2203 C CG    . PHE   A 1 266  ? -2.572  11.912  -13.199 1.00 96.25 266  A 1 
ATOM   2204 C CD1   . PHE   A 1 266  ? -1.548  12.682  -12.616 1.00 95.04 266  A 1 
ATOM   2205 C CD2   . PHE   A 1 266  ? -2.606  10.523  -12.985 1.00 94.90 266  A 1 
ATOM   2206 C CE1   . PHE   A 1 266  ? -0.565  12.069  -11.821 1.00 93.95 266  A 1 
ATOM   2207 C CE2   . PHE   A 1 266  ? -1.620  9.903   -12.192 1.00 93.80 266  A 1 
ATOM   2208 C CZ    . PHE   A 1 266  ? -0.606  10.682  -11.608 1.00 94.19 266  A 1 
ATOM   2209 N N     . ASN   A 1 267  ? -4.754  13.850  -10.774 1.00 95.03 267  A 1 
ATOM   2210 C CA    . ASN   A 1 267  ? -4.620  14.836  -9.695  1.00 93.69 267  A 1 
ATOM   2211 C C     . ASN   A 1 267  ? -5.473  16.110  -9.891  1.00 93.99 267  A 1 
ATOM   2212 O O     . ASN   A 1 267  ? -5.271  17.113  -9.206  1.00 90.88 267  A 1 
ATOM   2213 C CB    . ASN   A 1 267  ? -3.125  15.107  -9.445  1.00 91.13 267  A 1 
ATOM   2214 C CG    . ASN   A 1 267  ? -2.845  15.818  -8.139  1.00 86.27 267  A 1 
ATOM   2215 O OD1   . ASN   A 1 267  ? -3.442  15.567  -7.104  1.00 77.50 267  A 1 
ATOM   2216 N ND2   . ASN   A 1 267  ? -1.883  16.716  -8.136  1.00 78.21 267  A 1 
ATOM   2217 N N     . GLY   A 1 268  ? -6.455  16.068  -10.784 1.00 93.17 268  A 1 
ATOM   2218 C CA    . GLY   A 1 268  ? -7.270  17.233  -11.131 1.00 93.76 268  A 1 
ATOM   2219 C C     . GLY   A 1 268  ? -8.187  17.721  -10.015 1.00 95.12 268  A 1 
ATOM   2220 O O     . GLY   A 1 268  ? -8.486  18.910  -9.935  1.00 92.12 268  A 1 
ATOM   2221 N N     . HIS   A 1 269  ? -8.590  16.864  -9.088  1.00 92.93 269  A 1 
ATOM   2222 C CA    . HIS   A 1 269  ? -9.326  17.301  -7.895  1.00 93.06 269  A 1 
ATOM   2223 C C     . HIS   A 1 269  ? -8.476  18.223  -7.014  1.00 92.77 269  A 1 
ATOM   2224 O O     . HIS   A 1 269  ? -8.986  19.169  -6.419  1.00 89.74 269  A 1 
ATOM   2225 C CB    . HIS   A 1 269  ? -9.791  16.089  -7.072  1.00 92.32 269  A 1 
ATOM   2226 C CG    . HIS   A 1 269  ? -10.839 15.217  -7.699  1.00 93.57 269  A 1 
ATOM   2227 N ND1   . HIS   A 1 269  ? -11.593 14.273  -7.008  1.00 83.18 269  A 1 
ATOM   2228 C CD2   . HIS   A 1 269  ? -11.255 15.158  -9.001  1.00 84.11 269  A 1 
ATOM   2229 C CE1   . HIS   A 1 269  ? -12.417 13.671  -7.880  1.00 85.89 269  A 1 
ATOM   2230 N NE2   . HIS   A 1 269  ? -12.240 14.180  -9.101  1.00 87.69 269  A 1 
ATOM   2231 N N     . ASN   A 1 270  ? -7.175  17.974  -6.943  1.00 92.82 270  A 1 
ATOM   2232 C CA    . ASN   A 1 270  ? -6.241  18.780  -6.168  1.00 90.98 270  A 1 
ATOM   2233 C C     . ASN   A 1 270  ? -5.661  19.960  -6.958  1.00 91.07 270  A 1 
ATOM   2234 O O     . ASN   A 1 270  ? -5.254  20.944  -6.345  1.00 87.49 270  A 1 
ATOM   2235 C CB    . ASN   A 1 270  ? -5.130  17.859  -5.652  1.00 88.09 270  A 1 
ATOM   2236 C CG    . ASN   A 1 270  ? -4.183  18.554  -4.684  1.00 82.86 270  A 1 
ATOM   2237 O OD1   . ASN   A 1 270  ? -4.537  19.461  -3.945  1.00 72.57 270  A 1 
ATOM   2238 N ND2   . ASN   A 1 270  ? -2.937  18.133  -4.645  1.00 74.97 270  A 1 
ATOM   2239 N N     . PHE   A 1 271  ? -5.610  19.879  -8.283  1.00 91.96 271  A 1 
ATOM   2240 C CA    . PHE   A 1 271  ? -4.973  20.898  -9.112  1.00 92.94 271  A 1 
ATOM   2241 C C     . PHE   A 1 271  ? -5.915  21.430  -10.196 1.00 94.01 271  A 1 
ATOM   2242 O O     . PHE   A 1 271  ? -6.536  22.468  -9.967  1.00 92.88 271  A 1 
ATOM   2243 C CB    . PHE   A 1 271  ? -3.633  20.379  -9.647  1.00 91.39 271  A 1 
ATOM   2244 C CG    . PHE   A 1 271  ? -2.840  21.444  -10.374 1.00 90.25 271  A 1 
ATOM   2245 C CD1   . PHE   A 1 271  ? -2.748  21.420  -11.778 1.00 86.71 271  A 1 
ATOM   2246 C CD2   . PHE   A 1 271  ? -2.226  22.481  -9.650  1.00 87.19 271  A 1 
ATOM   2247 C CE1   . PHE   A 1 271  ? -2.046  22.427  -12.459 1.00 84.08 271  A 1 
ATOM   2248 C CE2   . PHE   A 1 271  ? -1.522  23.494  -10.329 1.00 84.24 271  A 1 
ATOM   2249 C CZ    . PHE   A 1 271  ? -1.433  23.465  -11.730 1.00 85.53 271  A 1 
ATOM   2250 N N     . ASP   A 1 272  ? -6.102  20.744  -11.298 1.00 95.70 272  A 1 
ATOM   2251 C CA    . ASP   A 1 272  ? -6.763  21.219  -12.522 1.00 96.35 272  A 1 
ATOM   2252 C C     . ASP   A 1 272  ? -8.156  21.809  -12.264 1.00 96.79 272  A 1 
ATOM   2253 O O     . ASP   A 1 272  ? -8.411  22.981  -12.534 1.00 95.55 272  A 1 
ATOM   2254 C CB    . ASP   A 1 272  ? -6.871  20.067  -13.534 1.00 95.66 272  A 1 
ATOM   2255 C CG    . ASP   A 1 272  ? -5.532  19.357  -13.738 1.00 94.28 272  A 1 
ATOM   2256 O OD1   . ASP   A 1 272  ? -4.958  19.492  -14.825 1.00 85.75 272  A 1 
ATOM   2257 O OD2   . ASP   A 1 272  ? -5.098  18.694  -12.765 1.00 86.57 272  A 1 
ATOM   2258 N N     . LEU   A 1 273  ? -9.056  21.041  -11.664 1.00 96.78 273  A 1 
ATOM   2259 C CA    . LEU   A 1 273  ? -10.422 21.498  -11.392 1.00 97.01 273  A 1 
ATOM   2260 C C     . LEU   A 1 273  ? -10.445 22.654  -10.392 1.00 96.97 273  A 1 
ATOM   2261 O O     . LEU   A 1 273  ? -11.241 23.587  -10.530 1.00 95.97 273  A 1 
ATOM   2262 C CB    . LEU   A 1 273  ? -11.279 20.333  -10.865 1.00 96.69 273  A 1 
ATOM   2263 C CG    . LEU   A 1 273  ? -11.476 19.168  -11.848 1.00 95.73 273  A 1 
ATOM   2264 C CD1   . LEU   A 1 273  ? -12.314 18.084  -11.170 1.00 93.19 273  A 1 
ATOM   2265 C CD2   . LEU   A 1 273  ? -12.211 19.608  -13.116 1.00 92.40 273  A 1 
ATOM   2266 N N     . ARG   A 1 274  ? -9.572  22.625  -9.390  1.00 95.83 274  A 1 
ATOM   2267 C CA    . ARG   A 1 274  ? -9.456  23.700  -8.399  1.00 94.96 274  A 1 
ATOM   2268 C C     . ARG   A 1 274  ? -8.892  24.970  -9.026  1.00 95.72 274  A 1 
ATOM   2269 O O     . ARG   A 1 274  ? -9.390  26.057  -8.742  1.00 94.32 274  A 1 
ATOM   2270 C CB    . ARG   A 1 274  ? -8.615  23.205  -7.214  1.00 92.71 274  A 1 
ATOM   2271 C CG    . ARG   A 1 274  ? -8.665  24.193  -6.041  1.00 85.03 274  A 1 
ATOM   2272 C CD    . ARG   A 1 274  ? -8.128  23.568  -4.744  1.00 83.84 274  A 1 
ATOM   2273 N NE    . ARG   A 1 274  ? -6.712  23.206  -4.850  1.00 79.19 274  A 1 
ATOM   2274 C CZ    . ARG   A 1 274  ? -6.038  22.425  -4.014  1.00 76.83 274  A 1 
ATOM   2275 N NH1   . ARG   A 1 274  ? -6.594  21.883  -2.974  1.00 67.50 274  A 1 
ATOM   2276 N NH2   . ARG   A 1 274  ? -4.783  22.170  -4.215  1.00 69.48 274  A 1 
ATOM   2277 N N     . TYR   A 1 275  ? -7.911  24.831  -9.913  1.00 96.04 275  A 1 
ATOM   2278 C CA    . TYR   A 1 275  ? -7.309  25.950  -10.631 1.00 96.39 275  A 1 
ATOM   2279 C C     . TYR   A 1 275  ? -8.317  26.610  -11.574 1.00 96.61 275  A 1 
ATOM   2280 O O     . TYR   A 1 275  ? -8.532  27.816  -11.469 1.00 95.70 275  A 1 
ATOM   2281 C CB    . TYR   A 1 275  ? -6.053  25.481  -11.367 1.00 96.00 275  A 1 
ATOM   2282 C CG    . TYR   A 1 275  ? -5.037  26.588  -11.554 1.00 96.31 275  A 1 
ATOM   2283 C CD1   . TYR   A 1 275  ? -5.204  27.580  -12.537 1.00 94.86 275  A 1 
ATOM   2284 C CD2   . TYR   A 1 275  ? -3.911  26.641  -10.704 1.00 94.75 275  A 1 
ATOM   2285 C CE1   . TYR   A 1 275  ? -4.263  28.611  -12.676 1.00 94.16 275  A 1 
ATOM   2286 C CE2   . TYR   A 1 275  ? -2.962  27.663  -10.836 1.00 94.12 275  A 1 
ATOM   2287 C CZ    . TYR   A 1 275  ? -3.140  28.650  -11.822 1.00 95.16 275  A 1 
ATOM   2288 O OH    . TYR   A 1 275  ? -2.212  29.651  -11.948 1.00 94.20 275  A 1 
ATOM   2289 N N     . ILE   A 1 276  ? -9.006  25.825  -12.407 1.00 97.57 276  A 1 
ATOM   2290 C CA    . ILE   A 1 276  ? -10.070 26.310  -13.302 1.00 97.71 276  A 1 
ATOM   2291 C C     . ILE   A 1 276  ? -11.154 27.041  -12.501 1.00 97.66 276  A 1 
ATOM   2292 O O     . ILE   A 1 276  ? -11.511 28.168  -12.834 1.00 97.01 276  A 1 
ATOM   2293 C CB    . ILE   A 1 276  ? -10.676 25.136  -14.112 1.00 97.62 276  A 1 
ATOM   2294 C CG1   . ILE   A 1 276  ? -9.655  24.585  -15.133 1.00 95.84 276  A 1 
ATOM   2295 C CG2   . ILE   A 1 276  ? -11.959 25.572  -14.848 1.00 95.88 276  A 1 
ATOM   2296 C CD1   . ILE   A 1 276  ? -10.045 23.214  -15.701 1.00 94.00 276  A 1 
ATOM   2297 N N     . THR   A 1 277  ? -11.656 26.427  -11.428 1.00 97.25 277  A 1 
ATOM   2298 C CA    . THR   A 1 277  ? -12.735 27.002  -10.609 1.00 96.80 277  A 1 
ATOM   2299 C C     . THR   A 1 277  ? -12.323 28.337  -9.993  1.00 96.71 277  A 1 
ATOM   2300 O O     . THR   A 1 277  ? -13.039 29.327  -10.119 1.00 95.43 277  A 1 
ATOM   2301 C CB    . THR   A 1 277  ? -13.154 26.034  -9.493  1.00 95.65 277  A 1 
ATOM   2302 O OG1   . THR   A 1 277  ? -13.511 24.787  -10.039 1.00 84.00 277  A 1 
ATOM   2303 C CG2   . THR   A 1 277  ? -14.373 26.529  -8.713  1.00 82.36 277  A 1 
ATOM   2304 N N     . ASN   A 1 278  ? -11.154 28.391  -9.369  1.00 96.44 278  A 1 
ATOM   2305 C CA    . ASN   A 1 278  ? -10.665 29.602  -8.709  1.00 95.92 278  A 1 
ATOM   2306 C C     . ASN   A 1 278  ? -10.287 30.695  -9.714  1.00 96.31 278  A 1 
ATOM   2307 O O     . ASN   A 1 278  ? -10.543 31.869  -9.467  1.00 95.07 278  A 1 
ATOM   2308 C CB    . ASN   A 1 278  ? -9.463  29.237  -7.830  1.00 94.74 278  A 1 
ATOM   2309 C CG    . ASN   A 1 278  ? -9.813  28.391  -6.615  1.00 92.08 278  A 1 
ATOM   2310 O OD1   . ASN   A 1 278  ? -10.942 28.248  -6.195  1.00 83.44 278  A 1 
ATOM   2311 N ND2   . ASN   A 1 278  ? -8.811  27.820  -5.977  1.00 83.40 278  A 1 
ATOM   2312 N N     . ARG   A 1 279  ? -9.703  30.332  -10.854 1.00 96.59 279  A 1 
ATOM   2313 C CA    . ARG   A 1 279  ? -9.321  31.286  -11.903 1.00 96.92 279  A 1 
ATOM   2314 C C     . ARG   A 1 279  ? -10.551 31.890  -12.579 1.00 97.36 279  A 1 
ATOM   2315 O O     . ARG   A 1 279  ? -10.584 33.098  -12.788 1.00 96.33 279  A 1 
ATOM   2316 C CB    . ARG   A 1 279  ? -8.389  30.578  -12.897 1.00 95.96 279  A 1 
ATOM   2317 C CG    . ARG   A 1 279  ? -7.650  31.543  -13.837 1.00 90.04 279  A 1 
ATOM   2318 C CD    . ARG   A 1 279  ? -6.548  32.326  -13.104 1.00 91.54 279  A 1 
ATOM   2319 N NE    . ARG   A 1 279  ? -5.836  33.171  -14.067 1.00 91.66 279  A 1 
ATOM   2320 C CZ    . ARG   A 1 279  ? -4.926  34.092  -13.817 1.00 94.60 279  A 1 
ATOM   2321 N NH1   . ARG   A 1 279  ? -4.480  34.332  -12.617 1.00 85.55 279  A 1 
ATOM   2322 N NH2   . ARG   A 1 279  ? -4.458  34.799  -14.799 1.00 88.76 279  A 1 
ATOM   2323 N N     . LEU   A 1 280  ? -11.577 31.084  -12.843 1.00 97.60 280  A 1 
ATOM   2324 C CA    . LEU   A 1 280  ? -12.863 31.548  -13.363 1.00 97.62 280  A 1 
ATOM   2325 C C     . LEU   A 1 280  ? -13.526 32.538  -12.400 1.00 97.58 280  A 1 
ATOM   2326 O O     . LEU   A 1 280  ? -13.930 33.622  -12.821 1.00 96.65 280  A 1 
ATOM   2327 C CB    . LEU   A 1 280  ? -13.760 30.324  -13.621 1.00 97.35 280  A 1 
ATOM   2328 C CG    . LEU   A 1 280  ? -15.174 30.674  -14.133 1.00 96.88 280  A 1 
ATOM   2329 C CD1   . LEU   A 1 280  ? -15.150 31.205  -15.561 1.00 94.70 280  A 1 
ATOM   2330 C CD2   . LEU   A 1 280  ? -16.062 29.432  -14.091 1.00 94.18 280  A 1 
ATOM   2331 N N     . GLU   A 1 281  ? -13.605 32.205  -11.113 1.00 96.94 281  A 1 
ATOM   2332 C CA    . GLU   A 1 281  ? -14.193 33.089  -10.103 1.00 96.56 281  A 1 
ATOM   2333 C C     . GLU   A 1 281  ? -13.392 34.388  -9.948  1.00 96.60 281  A 1 
ATOM   2334 O O     . GLU   A 1 281  ? -13.977 35.464  -9.845  1.00 94.64 281  A 1 
ATOM   2335 C CB    . GLU   A 1 281  ? -14.336 32.329  -8.765  1.00 95.42 281  A 1 
ATOM   2336 C CG    . GLU   A 1 281  ? -15.105 33.148  -7.702  1.00 88.73 281  A 1 
ATOM   2337 C CD    . GLU   A 1 281  ? -15.515 32.335  -6.447  1.00 85.07 281  A 1 
ATOM   2338 O OE1   . GLU   A 1 281  ? -16.337 32.850  -5.642  1.00 77.80 281  A 1 
ATOM   2339 O OE2   . GLU   A 1 281  ? -15.118 31.163  -6.280  1.00 78.26 281  A 1 
ATOM   2340 N N     . LEU   A 1 282  ? -12.067 34.317  -10.005 1.00 96.87 282  A 1 
ATOM   2341 C CA    . LEU   A 1 282  ? -11.189 35.482  -9.895  1.00 96.53 282  A 1 
ATOM   2342 C C     . LEU   A 1 282  ? -11.354 36.460  -11.068 1.00 96.59 282  A 1 
ATOM   2343 O O     . LEU   A 1 282  ? -11.387 37.669  -10.853 1.00 94.46 282  A 1 
ATOM   2344 C CB    . LEU   A 1 282  ? -9.734  34.983  -9.792  1.00 95.20 282  A 1 
ATOM   2345 C CG    . LEU   A 1 282  ? -8.698  36.108  -9.560  1.00 89.00 282  A 1 
ATOM   2346 C CD1   . LEU   A 1 282  ? -8.781  36.664  -8.140  1.00 82.08 282  A 1 
ATOM   2347 C CD2   . LEU   A 1 282  ? -7.290  35.560  -9.783  1.00 81.88 282  A 1 
ATOM   2348 N N     . LEU   A 1 283  ? -11.435 35.956  -12.300 1.00 96.94 283  A 1 
ATOM   2349 C CA    . LEU   A 1 283  ? -11.451 36.793  -13.507 1.00 96.75 283  A 1 
ATOM   2350 C C     . LEU   A 1 283  ? -12.853 37.273  -13.903 1.00 96.75 283  A 1 
ATOM   2351 O O     . LEU   A 1 283  ? -12.984 38.341  -14.499 1.00 93.59 283  A 1 
ATOM   2352 C CB    . LEU   A 1 283  ? -10.800 36.027  -14.669 1.00 96.12 283  A 1 
ATOM   2353 C CG    . LEU   A 1 283  ? -9.295  35.720  -14.500 1.00 95.15 283  A 1 
ATOM   2354 C CD1   . LEU   A 1 283  ? -8.800  35.002  -15.752 1.00 91.56 283  A 1 
ATOM   2355 C CD2   . LEU   A 1 283  ? -8.446  36.976  -14.306 1.00 90.89 283  A 1 
ATOM   2356 N N     . THR   A 1 284  ? -13.894 36.497  -13.598 1.00 97.13 284  A 1 
ATOM   2357 C CA    . THR   A 1 284  ? -15.261 36.775  -14.081 1.00 96.89 284  A 1 
ATOM   2358 C C     . THR   A 1 284  ? -16.305 36.864  -12.971 1.00 96.78 284  A 1 
ATOM   2359 O O     . THR   A 1 284  ? -17.400 37.373  -13.211 1.00 91.99 284  A 1 
ATOM   2360 C CB    . THR   A 1 284  ? -15.713 35.725  -15.106 1.00 95.74 284  A 1 
ATOM   2361 O OG1   . THR   A 1 284  ? -15.929 34.486  -14.473 1.00 88.83 284  A 1 
ATOM   2362 C CG2   . THR   A 1 284  ? -14.717 35.500  -16.243 1.00 89.08 284  A 1 
ATOM   2363 N N     . GLY   A 1 285  ? -16.013 36.356  -11.778 1.00 96.82 285  A 1 
ATOM   2364 C CA    . GLY   A 1 285  ? -16.996 36.141  -10.715 1.00 96.68 285  A 1 
ATOM   2365 C C     . GLY   A 1 285  ? -17.951 34.962  -10.964 1.00 96.98 285  A 1 
ATOM   2366 O O     . GLY   A 1 285  ? -18.818 34.684  -10.129 1.00 94.10 285  A 1 
ATOM   2367 N N     . GLU   A 1 286  ? -17.818 34.260  -12.085 1.00 97.10 286  A 1 
ATOM   2368 C CA    . GLU   A 1 286  ? -18.647 33.106  -12.426 1.00 97.06 286  A 1 
ATOM   2369 C C     . GLU   A 1 286  ? -18.248 31.868  -11.611 1.00 97.19 286  A 1 
ATOM   2370 O O     . GLU   A 1 286  ? -17.103 31.687  -11.194 1.00 95.40 286  A 1 
ATOM   2371 C CB    . GLU   A 1 286  ? -18.599 32.815  -13.939 1.00 95.89 286  A 1 
ATOM   2372 C CG    . GLU   A 1 286  ? -19.249 33.922  -14.785 1.00 92.81 286  A 1 
ATOM   2373 C CD    . GLU   A 1 286  ? -19.146 33.665  -16.298 1.00 93.71 286  A 1 
ATOM   2374 O OE1   . GLU   A 1 286  ? -18.948 34.632  -17.067 1.00 87.31 286  A 1 
ATOM   2375 O OE2   . GLU   A 1 286  ? -19.275 32.496  -16.722 1.00 88.65 286  A 1 
ATOM   2376 N N     . LYS   A 1 287  ? -19.226 30.978  -11.414 1.00 96.62 287  A 1 
ATOM   2377 C CA    . LYS   A 1 287  ? -19.028 29.686  -10.753 1.00 96.49 287  A 1 
ATOM   2378 C C     . LYS   A 1 287  ? -19.507 28.564  -11.663 1.00 97.09 287  A 1 
ATOM   2379 O O     . LYS   A 1 287  ? -20.445 28.750  -12.439 1.00 95.02 287  A 1 
ATOM   2380 C CB    . LYS   A 1 287  ? -19.741 29.646  -9.394  1.00 94.82 287  A 1 
ATOM   2381 C CG    . LYS   A 1 287  ? -19.181 30.722  -8.451  1.00 91.81 287  A 1 
ATOM   2382 C CD    . LYS   A 1 287  ? -19.667 30.579  -7.008  1.00 85.95 287  A 1 
ATOM   2383 C CE    . LYS   A 1 287  ? -18.975 31.716  -6.258  1.00 81.01 287  A 1 
ATOM   2384 N NZ    . LYS   A 1 287  ? -18.847 31.528  -4.808  1.00 72.46 287  A 1 
ATOM   2385 N N     . ILE   A 1 288  ? -18.891 27.406  -11.531 1.00 97.05 288  A 1 
ATOM   2386 C CA    . ILE   A 1 288  ? -19.365 26.177  -12.171 1.00 97.20 288  A 1 
ATOM   2387 C C     . ILE   A 1 288  ? -20.561 25.669  -11.361 1.00 97.11 288  A 1 
ATOM   2388 O O     . ILE   A 1 288  ? -20.464 25.527  -10.139 1.00 95.58 288  A 1 
ATOM   2389 C CB    . ILE   A 1 288  ? -18.227 25.148  -12.293 1.00 96.83 288  A 1 
ATOM   2390 C CG1   . ILE   A 1 288  ? -17.087 25.719  -13.170 1.00 94.94 288  A 1 
ATOM   2391 C CG2   . ILE   A 1 288  ? -18.759 23.833  -12.882 1.00 95.39 288  A 1 
ATOM   2392 C CD1   . ILE   A 1 288  ? -15.796 24.905  -13.133 1.00 90.93 288  A 1 
ATOM   2393 N N     . ILE   A 1 289  ? -21.696 25.458  -12.024 1.00 96.62 289  A 1 
ATOM   2394 C CA    . ILE   A 1 289  ? -22.980 25.159  -11.378 1.00 96.59 289  A 1 
ATOM   2395 C C     . ILE   A 1 289  ? -23.505 23.815  -11.873 1.00 96.79 289  A 1 
ATOM   2396 O O     . ILE   A 1 289  ? -23.832 23.647  -13.046 1.00 95.21 289  A 1 
ATOM   2397 C CB    . ILE   A 1 289  ? -24.009 26.290  -11.608 1.00 95.30 289  A 1 
ATOM   2398 C CG1   . ILE   A 1 289  ? -23.470 27.655  -11.101 1.00 89.40 289  A 1 
ATOM   2399 C CG2   . ILE   A 1 289  ? -25.335 25.950  -10.901 1.00 88.40 289  A 1 
ATOM   2400 C CD1   . ILE   A 1 289  ? -24.368 28.855  -11.423 1.00 79.12 289  A 1 
ATOM   2401 N N     . PHE   A 1 290  ? -23.680 22.891  -10.954 1.00 96.40 290  A 1 
ATOM   2402 C CA    . PHE   A 1 290  ? -24.394 21.644  -11.195 1.00 96.29 290  A 1 
ATOM   2403 C C     . PHE   A 1 290  ? -25.864 21.791  -10.821 1.00 95.75 290  A 1 
ATOM   2404 O O     . PHE   A 1 290  ? -26.209 22.467  -9.852  1.00 93.80 290  A 1 
ATOM   2405 C CB    . PHE   A 1 290  ? -23.734 20.515  -10.406 1.00 96.22 290  A 1 
ATOM   2406 C CG    . PHE   A 1 290  ? -22.260 20.357  -10.685 1.00 96.79 290  A 1 
ATOM   2407 C CD1   . PHE   A 1 290  ? -21.804 20.143  -11.997 1.00 95.29 290  A 1 
ATOM   2408 C CD2   . PHE   A 1 290  ? -21.334 20.436  -9.633  1.00 95.28 290  A 1 
ATOM   2409 C CE1   . PHE   A 1 290  ? -20.437 19.987  -12.256 1.00 94.78 290  A 1 
ATOM   2410 C CE2   . PHE   A 1 290  ? -19.963 20.275  -9.887  1.00 94.89 290  A 1 
ATOM   2411 C CZ    . PHE   A 1 290  ? -19.515 20.048  -11.201 1.00 95.83 290  A 1 
ATOM   2412 N N     . ARG   A 1 291  ? -26.738 21.130  -11.574 1.00 95.89 291  A 1 
ATOM   2413 C CA    . ARG   A 1 291  ? -28.178 21.092  -11.298 1.00 95.73 291  A 1 
ATOM   2414 C C     . ARG   A 1 291  ? -28.648 19.655  -11.153 1.00 96.11 291  A 1 
ATOM   2415 O O     . ARG   A 1 291  ? -28.255 18.795  -11.945 1.00 94.13 291  A 1 
ATOM   2416 C CB    . ARG   A 1 291  ? -28.958 21.842  -12.381 1.00 94.54 291  A 1 
ATOM   2417 C CG    . ARG   A 1 291  ? -28.648 23.345  -12.381 1.00 89.25 291  A 1 
ATOM   2418 C CD    . ARG   A 1 291  ? -29.546 24.087  -13.378 1.00 85.35 291  A 1 
ATOM   2419 N NE    . ARG   A 1 291  ? -29.286 25.542  -13.378 1.00 79.01 291  A 1 
ATOM   2420 C CZ    . ARG   A 1 291  ? -28.419 26.200  -14.143 1.00 73.16 291  A 1 
ATOM   2421 N NH1   . ARG   A 1 291  ? -27.696 25.602  -15.046 1.00 62.96 291  A 1 
ATOM   2422 N NH2   . ARG   A 1 291  ? -28.264 27.480  -14.008 1.00 67.51 291  A 1 
ATOM   2423 N N     . SER   A 1 292  ? -29.521 19.426  -10.186 1.00 95.76 292  A 1 
ATOM   2424 C CA    . SER   A 1 292  ? -30.198 18.141  -10.051 1.00 95.90 292  A 1 
ATOM   2425 C C     . SER   A 1 292  ? -31.030 17.828  -11.309 1.00 96.17 292  A 1 
ATOM   2426 O O     . SER   A 1 292  ? -31.450 18.747  -12.024 1.00 94.47 292  A 1 
ATOM   2427 C CB    . SER   A 1 292  ? -31.061 18.112  -8.782  1.00 94.83 292  A 1 
ATOM   2428 O OG    . SER   A 1 292  ? -32.055 19.115  -8.812  1.00 91.47 292  A 1 
ATOM   2429 N N     . PRO   A 1 293  ? -31.291 16.545  -11.619 1.00 96.61 293  A 1 
ATOM   2430 C CA    . PRO   A 1 293  ? -32.042 16.156  -12.822 1.00 96.43 293  A 1 
ATOM   2431 C C     . PRO   A 1 293  ? -33.438 16.786  -12.924 1.00 96.22 293  A 1 
ATOM   2432 O O     . PRO   A 1 293  ? -33.898 17.111  -14.020 1.00 92.17 293  A 1 
ATOM   2433 C CB    . PRO   A 1 293  ? -32.130 14.631  -12.746 1.00 95.50 293  A 1 
ATOM   2434 C CG    . PRO   A 1 293  ? -30.898 14.240  -11.943 1.00 93.92 293  A 1 
ATOM   2435 C CD    . PRO   A 1 293  ? -30.767 15.378  -10.942 1.00 96.22 293  A 1 
ATOM   2436 N N     . ASP   A 1 294  ? -34.094 17.009  -11.788 1.00 95.80 294  A 1 
ATOM   2437 C CA    . ASP   A 1 294  ? -35.394 17.685  -11.694 1.00 94.92 294  A 1 
ATOM   2438 C C     . ASP   A 1 294  ? -35.300 19.223  -11.708 1.00 94.48 294  A 1 
ATOM   2439 O O     . ASP   A 1 294  ? -36.319 19.911  -11.626 1.00 87.34 294  A 1 
ATOM   2440 C CB    . ASP   A 1 294  ? -36.144 17.168  -10.460 1.00 92.86 294  A 1 
ATOM   2441 C CG    . ASP   A 1 294  ? -35.532 17.566  -9.111  1.00 93.20 294  A 1 
ATOM   2442 O OD1   . ASP   A 1 294  ? -34.417 18.128  -9.080  1.00 87.24 294  A 1 
ATOM   2443 O OD2   . ASP   A 1 294  ? -36.200 17.298  -8.088  1.00 88.05 294  A 1 
ATOM   2444 N N     . LYS   A 1 295  ? -34.093 19.774  -11.808 1.00 94.51 295  A 1 
ATOM   2445 C CA    . LYS   A 1 295  ? -33.770 21.213  -11.838 1.00 93.66 295  A 1 
ATOM   2446 C C     . LYS   A 1 295  ? -34.152 21.988  -10.568 1.00 93.86 295  A 1 
ATOM   2447 O O     . LYS   A 1 295  ? -34.125 23.216  -10.589 1.00 88.49 295  A 1 
ATOM   2448 C CB    . LYS   A 1 295  ? -34.319 21.878  -13.118 1.00 91.68 295  A 1 
ATOM   2449 C CG    . LYS   A 1 295  ? -33.990 21.157  -14.435 1.00 87.76 295  A 1 
ATOM   2450 C CD    . LYS   A 1 295  ? -32.484 21.112  -14.707 1.00 77.32 295  A 1 
ATOM   2451 C CE    . LYS   A 1 295  ? -32.224 20.414  -16.044 1.00 71.99 295  A 1 
ATOM   2452 N NZ    . LYS   A 1 295  ? -30.776 20.205  -16.286 1.00 60.74 295  A 1 
ATOM   2453 N N     . LYS   A 1 296  ? -34.459 21.309  -9.471  1.00 93.29 296  A 1 
ATOM   2454 C CA    . LYS   A 1 296  ? -34.865 21.963  -8.213  1.00 92.44 296  A 1 
ATOM   2455 C C     . LYS   A 1 296  ? -33.693 22.452  -7.370  1.00 93.13 296  A 1 
ATOM   2456 O O     . LYS   A 1 296  ? -33.846 23.412  -6.623  1.00 86.98 296  A 1 
ATOM   2457 C CB    . LYS   A 1 296  ? -35.734 21.018  -7.383  1.00 89.95 296  A 1 
ATOM   2458 C CG    . LYS   A 1 296  ? -37.113 20.840  -8.005  1.00 84.77 296  A 1 
ATOM   2459 C CD    . LYS   A 1 296  ? -38.031 20.116  -7.027  1.00 77.12 296  A 1 
ATOM   2460 C CE    . LYS   A 1 296  ? -39.434 20.032  -7.610  1.00 69.94 296  A 1 
ATOM   2461 N NZ    . LYS   A 1 296  ? -40.395 19.503  -6.617  1.00 60.88 296  A 1 
ATOM   2462 N N     . GLU   A 1 297  ? -32.557 21.807  -7.480  1.00 93.38 297  A 1 
ATOM   2463 C CA    . GLU   A 1 297  ? -31.365 22.165  -6.722  1.00 93.90 297  A 1 
ATOM   2464 C C     . GLU   A 1 297  ? -30.231 22.576  -7.662  1.00 94.48 297  A 1 
ATOM   2465 O O     . GLU   A 1 297  ? -29.965 21.912  -8.665  1.00 92.37 297  A 1 
ATOM   2466 C CB    . GLU   A 1 297  ? -30.964 20.998  -5.806  1.00 91.67 297  A 1 
ATOM   2467 C CG    . GLU   A 1 297  ? -29.849 21.387  -4.831  1.00 85.68 297  A 1 
ATOM   2468 C CD    . GLU   A 1 297  ? -29.368 20.192  -4.003  1.00 85.11 297  A 1 
ATOM   2469 O OE1   . GLU   A 1 297  ? -29.042 20.372  -2.815  1.00 78.13 297  A 1 
ATOM   2470 O OE2   . GLU   A 1 297  ? -29.301 19.076  -4.563  1.00 80.37 297  A 1 
ATOM   2471 N N     . ALA   A 1 298  ? -29.555 23.666  -7.307  1.00 94.21 298  A 1 
ATOM   2472 C CA    . ALA   A 1 298  ? -28.310 24.089  -7.929  1.00 94.13 298  A 1 
ATOM   2473 C C     . ALA   A 1 298  ? -27.205 24.130  -6.866  1.00 94.35 298  A 1 
ATOM   2474 O O     . ALA   A 1 298  ? -27.395 24.701  -5.792  1.00 91.33 298  A 1 
ATOM   2475 C CB    . ALA   A 1 298  ? -28.517 25.441  -8.620  1.00 92.53 298  A 1 
ATOM   2476 N N     . VAL   A 1 299  ? -26.067 23.543  -7.174  1.00 94.21 299  A 1 
ATOM   2477 C CA    . VAL   A 1 299  ? -24.904 23.470  -6.283  1.00 94.15 299  A 1 
ATOM   2478 C C     . VAL   A 1 299  ? -23.682 23.967  -7.041  1.00 95.01 299  A 1 
ATOM   2479 O O     . VAL   A 1 299  ? -23.513 23.668  -8.220  1.00 93.72 299  A 1 
ATOM   2480 C CB    . VAL   A 1 299  ? -24.693 22.041  -5.743  1.00 92.28 299  A 1 
ATOM   2481 C CG1   . VAL   A 1 299  ? -23.576 21.987  -4.697  1.00 84.66 299  A 1 
ATOM   2482 C CG2   . VAL   A 1 299  ? -25.955 21.494  -5.063  1.00 85.87 299  A 1 
ATOM   2483 N N     . HIS   A 1 300  ? -22.832 24.737  -6.383  1.00 93.81 300  A 1 
ATOM   2484 C CA    . HIS   A 1 300  ? -21.556 25.149  -6.974  1.00 93.64 300  A 1 
ATOM   2485 C C     . HIS   A 1 300  ? -20.539 24.009  -6.899  1.00 93.85 300  A 1 
ATOM   2486 O O     . HIS   A 1 300  ? -20.545 23.237  -5.936  1.00 90.49 300  A 1 
ATOM   2487 C CB    . HIS   A 1 300  ? -21.044 26.407  -6.269  1.00 91.69 300  A 1 
ATOM   2488 C CG    . HIS   A 1 300  ? -22.006 27.557  -6.359  1.00 86.86 300  A 1 
ATOM   2489 N ND1   . HIS   A 1 300  ? -22.563 28.073  -7.510  1.00 73.41 300  A 1 
ATOM   2490 C CD2   . HIS   A 1 300  ? -22.563 28.254  -5.318  1.00 75.28 300  A 1 
ATOM   2491 C CE1   . HIS   A 1 300  ? -23.426 29.041  -7.171  1.00 75.04 300  A 1 
ATOM   2492 N NE2   . HIS   A 1 300  ? -23.452 29.185  -5.844  1.00 77.99 300  A 1 
ATOM   2493 N N     . LEU   A 1 301  ? -19.637 23.951  -7.887  1.00 92.78 301  A 1 
ATOM   2494 C CA    . LEU   A 1 301  ? -18.484 23.064  -7.800  1.00 92.75 301  A 1 
ATOM   2495 C C     . LEU   A 1 301  ? -17.709 23.378  -6.518  1.00 92.51 301  A 1 
ATOM   2496 O O     . LEU   A 1 301  ? -17.165 24.473  -6.357  1.00 89.10 301  A 1 
ATOM   2497 C CB    . LEU   A 1 301  ? -17.590 23.228  -9.042  1.00 91.57 301  A 1 
ATOM   2498 C CG    . LEU   A 1 301  ? -16.367 22.280  -9.047  1.00 92.72 301  A 1 
ATOM   2499 C CD1   . LEU   A 1 301  ? -16.757 20.856  -9.396  1.00 85.46 301  A 1 
ATOM   2500 C CD2   . LEU   A 1 301  ? -15.338 22.712  -10.080 1.00 85.82 301  A 1 
ATOM   2501 N N     . CYS   A 1 302  ? -17.652 22.410  -5.616  1.00 91.52 302  A 1 
ATOM   2502 C CA    . CYS   A 1 302  ? -16.920 22.510  -4.367  1.00 90.41 302  A 1 
ATOM   2503 C C     . CYS   A 1 302  ? -15.991 21.307  -4.251  1.00 91.22 302  A 1 
ATOM   2504 O O     . CYS   A 1 302  ? -16.439 20.159  -4.290  1.00 87.86 302  A 1 
ATOM   2505 C CB    . CYS   A 1 302  ? -17.914 22.623  -3.204  1.00 85.82 302  A 1 
ATOM   2506 S SG    . CYS   A 1 302  ? -17.016 22.951  -1.660  1.00 76.34 302  A 1 
ATOM   2507 N N     . ILE   A 1 303  ? -14.708 21.579  -4.110  1.00 89.99 303  A 1 
ATOM   2508 C CA    . ILE   A 1 303  ? -13.704 20.551  -3.842  1.00 89.95 303  A 1 
ATOM   2509 C C     . ILE   A 1 303  ? -13.460 20.556  -2.343  1.00 89.47 303  A 1 
ATOM   2510 O O     . ILE   A 1 303  ? -12.946 21.532  -1.797  1.00 87.00 303  A 1 
ATOM   2511 C CB    . ILE   A 1 303  ? -12.427 20.785  -4.662  1.00 89.10 303  A 1 
ATOM   2512 C CG1   . ILE   A 1 303  ? -12.757 20.726  -6.172  1.00 85.79 303  A 1 
ATOM   2513 C CG2   . ILE   A 1 303  ? -11.362 19.731  -4.297  1.00 84.74 303  A 1 
ATOM   2514 C CD1   . ILE   A 1 303  ? -11.664 21.308  -7.044  1.00 79.39 303  A 1 
ATOM   2515 N N     . TYR   A 1 304  ? -13.867 19.490  -1.679  1.00 90.05 304  A 1 
ATOM   2516 C CA    . TYR   A 1 304  ? -13.664 19.347  -0.246  1.00 87.82 304  A 1 
ATOM   2517 C C     . TYR   A 1 304  ? -12.543 18.350  0.033   1.00 86.60 304  A 1 
ATOM   2518 O O     . TYR   A 1 304  ? -12.416 17.305  -0.603  1.00 82.40 304  A 1 
ATOM   2519 C CB    . TYR   A 1 304  ? -14.975 19.010  0.474   1.00 84.66 304  A 1 
ATOM   2520 C CG    . TYR   A 1 304  ? -15.623 17.710  0.077   1.00 80.08 304  A 1 
ATOM   2521 C CD1   . TYR   A 1 304  ? -16.525 17.664  -1.006  1.00 74.38 304  A 1 
ATOM   2522 C CD2   . TYR   A 1 304  ? -15.349 16.528  0.796   1.00 74.44 304  A 1 
ATOM   2523 C CE1   . TYR   A 1 304  ? -17.131 16.457  -1.372  1.00 70.33 304  A 1 
ATOM   2524 C CE2   . TYR   A 1 304  ? -15.949 15.312  0.434   1.00 68.93 304  A 1 
ATOM   2525 C CZ    . TYR   A 1 304  ? -16.840 15.282  -0.655  1.00 70.10 304  A 1 
ATOM   2526 O OH    . TYR   A 1 304  ? -17.423 14.091  -1.025  1.00 64.46 304  A 1 
ATOM   2527 N N     . GLU   A 1 305  ? -11.741 18.707  1.019   1.00 85.30 305  A 1 
ATOM   2528 C CA    . GLU   A 1 305  ? -10.665 17.869  1.514   1.00 82.96 305  A 1 
ATOM   2529 C C     . GLU   A 1 305  ? -11.220 16.892  2.546   1.00 81.19 305  A 1 
ATOM   2530 O O     . GLU   A 1 305  ? -11.787 17.283  3.574   1.00 76.86 305  A 1 
ATOM   2531 C CB    . GLU   A 1 305  ? -9.576  18.770  2.106   1.00 79.86 305  A 1 
ATOM   2532 C CG    . GLU   A 1 305  ? -8.187  18.386  1.604   1.00 70.88 305  A 1 
ATOM   2533 C CD    . GLU   A 1 305  ? -7.073  19.224  2.222   1.00 67.88 305  A 1 
ATOM   2534 O OE1   . GLU   A 1 305  ? -5.918  19.031  1.788   1.00 61.55 305  A 1 
ATOM   2535 O OE2   . GLU   A 1 305  ? -7.346  19.996  3.155   1.00 63.76 305  A 1 
ATOM   2536 N N     . ARG   A 1 306  ? -11.040 15.606  2.298   1.00 82.16 306  A 1 
ATOM   2537 C CA    . ARG   A 1 306  ? -11.323 14.576  3.291   1.00 79.34 306  A 1 
ATOM   2538 C C     . ARG   A 1 306  ? -10.008 14.059  3.853   1.00 77.53 306  A 1 
ATOM   2539 O O     . ARG   A 1 306  ? -9.395  13.142  3.313   1.00 71.91 306  A 1 
ATOM   2540 C CB    . ARG   A 1 306  ? -12.223 13.498  2.678   1.00 76.50 306  A 1 
ATOM   2541 C CG    . ARG   A 1 306  ? -12.807 12.613  3.775   1.00 69.94 306  A 1 
ATOM   2542 C CD    . ARG   A 1 306  ? -13.741 11.582  3.140   1.00 68.82 306  A 1 
ATOM   2543 N NE    . ARG   A 1 306  ? -14.422 10.767  4.159   1.00 63.48 306  A 1 
ATOM   2544 C CZ    . ARG   A 1 306  ? -15.301 9.819   3.903   1.00 60.51 306  A 1 
ATOM   2545 N NH1   . ARG   A 1 306  ? -15.631 9.503   2.678   1.00 55.90 306  A 1 
ATOM   2546 N NH2   . ARG   A 1 306  ? -15.876 9.177   4.876   1.00 53.75 306  A 1 
ATOM   2547 N N     . ASN   A 1 307  ? -9.636  14.619  4.994   1.00 73.70 307  A 1 
ATOM   2548 C CA    . ASN   A 1 307  ? -8.565  14.064  5.806   1.00 70.48 307  A 1 
ATOM   2549 C C     . ASN   A 1 307  ? -9.036  12.732  6.386   1.00 69.33 307  A 1 
ATOM   2550 O O     . ASN   A 1 307  ? -9.699  12.679  7.420   1.00 63.71 307  A 1 
ATOM   2551 C CB    . ASN   A 1 307  ? -8.136  15.094  6.867   1.00 66.19 307  A 1 
ATOM   2552 C CG    . ASN   A 1 307  ? -7.274  16.177  6.241   1.00 60.08 307  A 1 
ATOM   2553 O OD1   . ASN   A 1 307  ? -6.519  15.900  5.347   1.00 53.81 307  A 1 
ATOM   2554 N ND2   . ASN   A 1 307  ? -7.361  17.413  6.682   1.00 53.40 307  A 1 
ATOM   2555 N N     . GLN   A 1 308  ? -8.708  11.635  5.721   1.00 69.06 308  A 1 
ATOM   2556 C CA    . GLN   A 1 308  ? -8.890  10.312  6.298   1.00 66.63 308  A 1 
ATOM   2557 C C     . GLN   A 1 308  ? -7.881  10.166  7.435   1.00 66.83 308  A 1 
ATOM   2558 O O     . GLN   A 1 308  ? -6.760  9.705   7.225   1.00 60.17 308  A 1 
ATOM   2559 C CB    . GLN   A 1 308  ? -8.754  9.203   5.244   1.00 61.74 308  A 1 
ATOM   2560 C CG    . GLN   A 1 308  ? -9.909  9.200   4.238   1.00 57.84 308  A 1 
ATOM   2561 C CD    . GLN   A 1 308  ? -9.910  7.961   3.337   1.00 52.96 308  A 1 
ATOM   2562 O OE1   . GLN   A 1 308  ? -9.100  7.047   3.450   1.00 49.29 308  A 1 
ATOM   2563 N NE2   . GLN   A 1 308  ? -10.842 7.873   2.403   1.00 48.27 308  A 1 
ATOM   2564 N N     . SER   A 1 309  ? -8.282  10.577  8.629   1.00 60.85 309  A 1 
ATOM   2565 C CA    . SER   A 1 309  ? -7.468  10.373  9.818   1.00 58.55 309  A 1 
ATOM   2566 C C     . SER   A 1 309  ? -7.199  8.880   9.971   1.00 58.12 309  A 1 
ATOM   2567 O O     . SER   A 1 309  ? -8.110  8.072   10.166  1.00 52.48 309  A 1 
ATOM   2568 C CB    . SER   A 1 309  ? -8.146  10.956  11.063  1.00 53.12 309  A 1 
ATOM   2569 O OG    . SER   A 1 309  ? -9.354  10.290  11.345  1.00 48.07 309  A 1 
ATOM   2570 N N     . SER   A 1 310  ? -5.943  8.512   9.869   1.00 55.58 310  A 1 
ATOM   2571 C CA    . SER   A 1 310  ? -5.529  7.180   10.245  1.00 53.34 310  A 1 
ATOM   2572 C C     . SER   A 1 310  ? -5.767  7.023   11.741  1.00 53.16 310  A 1 
ATOM   2573 O O     . SER   A 1 310  ? -5.152  7.713   12.557  1.00 49.13 310  A 1 
ATOM   2574 C CB    . SER   A 1 310  ? -4.057  7.001   9.921   1.00 48.77 310  A 1 
ATOM   2575 O OG    . SER   A 1 310  ? -3.262  7.885   10.665  1.00 43.69 310  A 1 
ATOM   2576 N N     . HIS   A 1 311  ? -6.634  6.097   12.111  1.00 53.41 311  A 1 
ATOM   2577 C CA    . HIS   A 1 311  ? -6.610  5.642   13.491  1.00 53.26 311  A 1 
ATOM   2578 C C     . HIS   A 1 311  ? -5.251  5.019   13.804  1.00 54.45 311  A 1 
ATOM   2579 O O     . HIS   A 1 311  ? -4.529  4.595   12.901  1.00 50.66 311  A 1 
ATOM   2580 C CB    . HIS   A 1 311  ? -7.784  4.703   13.769  1.00 49.18 311  A 1 
ATOM   2581 C CG    . HIS   A 1 311  ? -9.001  5.485   14.163  1.00 45.41 311  A 1 
ATOM   2582 N ND1   . HIS   A 1 311  ? -9.227  6.055   15.396  1.00 41.19 311  A 1 
ATOM   2583 C CD2   . HIS   A 1 311  ? -10.046 5.838   13.358  1.00 41.36 311  A 1 
ATOM   2584 C CE1   . HIS   A 1 311  ? -10.387 6.743   15.323  1.00 39.17 311  A 1 
ATOM   2585 N NE2   . HIS   A 1 311  ? -10.910 6.639   14.103  1.00 39.45 311  A 1 
ATOM   2586 N N     . LYS   A 1 312  ? -4.907  4.941   15.097  1.00 46.67 312  A 1 
ATOM   2587 C CA    . LYS   A 1 312  ? -3.640  4.429   15.662  1.00 44.24 312  A 1 
ATOM   2588 C C     . LYS   A 1 312  ? -3.326  2.951   15.317  1.00 43.95 312  A 1 
ATOM   2589 O O     . LYS   A 1 312  ? -2.910  2.188   16.187  1.00 40.53 312  A 1 
ATOM   2590 C CB    . LYS   A 1 312  ? -3.651  4.615   17.196  1.00 40.47 312  A 1 
ATOM   2591 C CG    . LYS   A 1 312  ? -3.638  6.064   17.702  1.00 36.31 312  A 1 
ATOM   2592 C CD    . LYS   A 1 312  ? -3.567  6.061   19.233  1.00 32.36 312  A 1 
ATOM   2593 C CE    . LYS   A 1 312  ? -3.444  7.479   19.788  1.00 28.79 312  A 1 
ATOM   2594 N NZ    . LYS   A 1 312  ? -3.345  7.511   21.269  1.00 25.88 312  A 1 
ATOM   2595 N N     . GLY   A 1 313  ? -3.538  2.521   14.106  1.00 49.25 313  A 1 
ATOM   2596 C CA    . GLY   A 1 313  ? -3.084  1.238   13.589  1.00 47.85 313  A 1 
ATOM   2597 C C     . GLY   A 1 313  ? -1.750  1.398   12.861  1.00 48.21 313  A 1 
ATOM   2598 O O     . GLY   A 1 313  ? -1.458  2.464   12.333  1.00 44.16 313  A 1 
ATOM   2599 N N     . VAL   A 1 314  ? -0.967  0.325   12.829  1.00 48.32 314  A 1 
ATOM   2600 C CA    . VAL   A 1 314  ? 0.417   0.307   12.300  1.00 46.05 314  A 1 
ATOM   2601 C C     . VAL   A 1 314  ? 0.560   0.906   10.896  1.00 46.49 314  A 1 
ATOM   2602 O O     . VAL   A 1 314  ? 1.540   1.593   10.624  1.00 42.19 314  A 1 
ATOM   2603 C CB    . VAL   A 1 314  ? 0.959   -1.139  12.309  1.00 42.04 314  A 1 
ATOM   2604 C CG1   . VAL   A 1 314  ? 2.420   -1.239  11.855  1.00 37.19 314  A 1 
ATOM   2605 C CG2   . VAL   A 1 314  ? 0.871   -1.765  13.710  1.00 36.67 314  A 1 
ATOM   2606 N N     . GLY   A 1 315  ? -0.389  0.659   9.988   1.00 50.67 315  A 1 
ATOM   2607 C CA    . GLY   A 1 315  ? -0.276  1.049   8.571   1.00 49.80 315  A 1 
ATOM   2608 C C     . GLY   A 1 315  ? -1.165  2.208   8.114   1.00 50.95 315  A 1 
ATOM   2609 O O     . GLY   A 1 315  ? -1.156  2.544   6.930   1.00 47.57 315  A 1 
ATOM   2610 N N     . GLY   A 1 316  ? -1.970  2.775   9.013   1.00 51.73 316  A 1 
ATOM   2611 C CA    . GLY   A 1 316  ? -2.960  3.767   8.627   1.00 51.23 316  A 1 
ATOM   2612 C C     . GLY   A 1 316  ? -2.369  5.171   8.523   1.00 52.52 316  A 1 
ATOM   2613 O O     . GLY   A 1 316  ? -2.620  5.973   9.407   1.00 49.35 316  A 1 
ATOM   2614 N N     . MET   A 1 317  ? -1.616  5.485   7.479   1.00 55.04 317  A 1 
ATOM   2615 C CA    . MET   A 1 317  ? -1.267  6.877   7.206   1.00 55.54 317  A 1 
ATOM   2616 C C     . MET   A 1 317  ? -2.514  7.648   6.784   1.00 56.80 317  A 1 
ATOM   2617 O O     . MET   A 1 317  ? -3.329  7.143   6.008   1.00 52.93 317  A 1 
ATOM   2618 C CB    . MET   A 1 317  ? -0.148  6.991   6.172   1.00 51.95 317  A 1 
ATOM   2619 C CG    . MET   A 1 317  ? 1.177   6.561   6.797   1.00 47.57 317  A 1 
ATOM   2620 S SD    . MET   A 1 317  ? 2.640   6.740   5.759   1.00 42.40 317  A 1 
ATOM   2621 C CE    . MET   A 1 317  ? 2.186   5.625   4.403   1.00 39.00 317  A 1 
ATOM   2622 N N     . ALA   A 1 318  ? -2.679  8.863   7.308   1.00 61.00 318  A 1 
ATOM   2623 C CA    . ALA   A 1 318  ? -3.699  9.789   6.864   1.00 60.44 318  A 1 
ATOM   2624 C C     . ALA   A 1 318  ? -3.350  10.205  5.434   1.00 63.34 318  A 1 
ATOM   2625 O O     . ALA   A 1 318  ? -2.371  10.908  5.228   1.00 58.78 318  A 1 
ATOM   2626 C CB    . ALA   A 1 318  ? -3.757  10.983  7.825   1.00 54.42 318  A 1 
ATOM   2627 N N     . ASN   A 1 319  ? -4.130  9.741   4.474   1.00 68.97 319  A 1 
ATOM   2628 C CA    . ASN   A 1 319  ? -4.060  10.259  3.118   1.00 69.89 319  A 1 
ATOM   2629 C C     . ASN   A 1 319  ? -5.192  11.267  2.966   1.00 72.39 319  A 1 
ATOM   2630 O O     . ASN   A 1 319  ? -6.370  10.899  3.066   1.00 69.18 319  A 1 
ATOM   2631 C CB    . ASN   A 1 319  ? -4.118  9.123   2.084   1.00 65.23 319  A 1 
ATOM   2632 C CG    . ASN   A 1 319  ? -2.790  8.401   1.903   1.00 59.63 319  A 1 
ATOM   2633 O OD1   . ASN   A 1 319  ? -1.804  8.629   2.564   1.00 54.50 319  A 1 
ATOM   2634 N ND2   . ASN   A 1 319  ? -2.738  7.482   0.964   1.00 53.16 319  A 1 
ATOM   2635 N N     . THR   A 1 320  ? -4.820  12.510  2.730   1.00 72.37 320  A 1 
ATOM   2636 C CA    . THR   A 1 320  ? -5.755  13.518  2.263   1.00 75.18 320  A 1 
ATOM   2637 C C     . THR   A 1 320  ? -6.296  13.082  0.907   1.00 78.11 320  A 1 
ATOM   2638 O O     . THR   A 1 320  ? -5.539  12.683  0.023   1.00 76.38 320  A 1 
ATOM   2639 C CB    . THR   A 1 320  ? -5.079  14.885  2.165   1.00 72.18 320  A 1 
ATOM   2640 O OG1   . THR   A 1 320  ? -4.563  15.241  3.442   1.00 65.56 320  A 1 
ATOM   2641 C CG2   . THR   A 1 320  ? -6.073  15.954  1.765   1.00 65.65 320  A 1 
ATOM   2642 N N     . THR   A 1 321  ? -7.622  13.097  0.766   1.00 80.33 321  A 1 
ATOM   2643 C CA    . THR   A 1 321  ? -8.281  12.840  -0.509  1.00 81.78 321  A 1 
ATOM   2644 C C     . THR   A 1 321  ? -9.190  14.006  -0.839  1.00 84.20 321  A 1 
ATOM   2645 O O     . THR   A 1 321  ? -9.853  14.543  0.053   1.00 82.73 321  A 1 
ATOM   2646 C CB    . THR   A 1 321  ? -9.062  11.516  -0.514  1.00 78.94 321  A 1 
ATOM   2647 O OG1   . THR   A 1 321  ? -9.954  11.412  0.583   1.00 70.94 321  A 1 
ATOM   2648 C CG2   . THR   A 1 321  ? -8.118  10.323  -0.423  1.00 70.81 321  A 1 
ATOM   2649 N N     . PHE   A 1 322  ? -9.212  14.389  -2.106  1.00 85.10 322  A 1 
ATOM   2650 C CA    . PHE   A 1 322  ? -10.040 15.468  -2.613  1.00 87.03 322  A 1 
ATOM   2651 C C     . PHE   A 1 322  ? -11.273 14.877  -3.285  1.00 88.19 322  A 1 
ATOM   2652 O O     . PHE   A 1 322  ? -11.177 13.887  -4.012  1.00 85.43 322  A 1 
ATOM   2653 C CB    . PHE   A 1 322  ? -9.209  16.350  -3.544  1.00 84.90 322  A 1 
ATOM   2654 C CG    . PHE   A 1 322  ? -7.997  16.952  -2.860  1.00 85.41 322  A 1 
ATOM   2655 C CD1   . PHE   A 1 322  ? -8.125  18.121  -2.088  1.00 81.05 322  A 1 
ATOM   2656 C CD2   . PHE   A 1 322  ? -6.746  16.316  -2.947  1.00 82.68 322  A 1 
ATOM   2657 C CE1   . PHE   A 1 322  ? -7.015  18.652  -1.413  1.00 80.93 322  A 1 
ATOM   2658 C CE2   . PHE   A 1 322  ? -5.627  16.845  -2.268  1.00 80.64 322  A 1 
ATOM   2659 C CZ    . PHE   A 1 322  ? -5.765  18.012  -1.498  1.00 82.50 322  A 1 
ATOM   2660 N N     . HIS   A 1 323  ? -12.432 15.469  -3.028  1.00 89.62 323  A 1 
ATOM   2661 C CA    . HIS   A 1 323  ? -13.708 15.023  -3.574  1.00 89.12 323  A 1 
ATOM   2662 C C     . HIS   A 1 323  ? -14.435 16.207  -4.196  1.00 89.99 323  A 1 
ATOM   2663 O O     . HIS   A 1 323  ? -14.460 17.299  -3.628  1.00 86.57 323  A 1 
ATOM   2664 C CB    . HIS   A 1 323  ? -14.556 14.371  -2.477  1.00 86.59 323  A 1 
ATOM   2665 C CG    . HIS   A 1 323  ? -13.937 13.129  -1.896  1.00 81.21 323  A 1 
ATOM   2666 N ND1   . HIS   A 1 323  ? -14.140 11.838  -2.334  1.00 69.30 323  A 1 
ATOM   2667 C CD2   . HIS   A 1 323  ? -13.039 13.058  -0.857  1.00 70.63 323  A 1 
ATOM   2668 C CE1   . HIS   A 1 323  ? -13.389 11.017  -1.574  1.00 70.50 323  A 1 
ATOM   2669 N NE2   . HIS   A 1 323  ? -12.708 11.724  -0.663  1.00 71.92 323  A 1 
ATOM   2670 N N     . VAL   A 1 324  ? -15.059 15.978  -5.351  1.00 91.26 324  A 1 
ATOM   2671 C CA    . VAL   A 1 324  ? -15.936 16.950  -6.006  1.00 90.83 324  A 1 
ATOM   2672 C C     . VAL   A 1 324  ? -17.366 16.682  -5.563  1.00 90.03 324  A 1 
ATOM   2673 O O     . VAL   A 1 324  ? -17.896 15.590  -5.775  1.00 85.50 324  A 1 
ATOM   2674 C CB    . VAL   A 1 324  ? -15.802 16.900  -7.536  1.00 88.75 324  A 1 
ATOM   2675 C CG1   . VAL   A 1 324  ? -16.737 17.907  -8.204  1.00 83.71 324  A 1 
ATOM   2676 C CG2   . VAL   A 1 324  ? -14.366 17.221  -7.964  1.00 86.31 324  A 1 
ATOM   2677 N N     . ASN   A 1 325  ? -17.990 17.679  -4.945  1.00 90.94 325  A 1 
ATOM   2678 C CA    . ASN   A 1 325  ? -19.388 17.596  -4.554  1.00 89.00 325  A 1 
ATOM   2679 C C     . ASN   A 1 325  ? -20.283 18.021  -5.724  1.00 90.24 325  A 1 
ATOM   2680 O O     . ASN   A 1 325  ? -20.210 19.165  -6.174  1.00 86.05 325  A 1 
ATOM   2681 C CB    . ASN   A 1 325  ? -19.603 18.441  -3.289  1.00 84.20 325  A 1 
ATOM   2682 C CG    . ASN   A 1 325  ? -20.792 17.941  -2.490  1.00 77.77 325  A 1 
ATOM   2683 O OD1   . ASN   A 1 325  ? -21.197 16.798  -2.577  1.00 65.08 325  A 1 
ATOM   2684 N ND2   . ASN   A 1 325  ? -21.342 18.779  -1.637  1.00 70.16 325  A 1 
ATOM   2685 N N     . ASN   A 1 326  ? -21.121 17.111  -6.206  1.00 91.78 326  A 1 
ATOM   2686 C CA    . ASN   A 1 326  ? -22.042 17.368  -7.310  1.00 92.36 326  A 1 
ATOM   2687 C C     . ASN   A 1 326  ? -23.363 16.610  -7.117  1.00 92.91 326  A 1 
ATOM   2688 O O     . ASN   A 1 326  ? -23.437 15.621  -6.389  1.00 89.27 326  A 1 
ATOM   2689 C CB    . ASN   A 1 326  ? -21.356 17.030  -8.649  1.00 89.26 326  A 1 
ATOM   2690 C CG    . ASN   A 1 326  ? -21.211 15.533  -8.882  1.00 90.87 326  A 1 
ATOM   2691 O OD1   . ASN   A 1 326  ? -20.787 14.776  -8.037  1.00 81.83 326  A 1 
ATOM   2692 N ND2   . ASN   A 1 326  ? -21.614 15.075  -10.042 1.00 84.54 326  A 1 
ATOM   2693 N N     . ASN   A 1 327  ? -24.412 17.080  -7.797  1.00 94.60 327  A 1 
ATOM   2694 C CA    . ASN   A 1 327  ? -25.769 16.534  -7.697  1.00 94.66 327  A 1 
ATOM   2695 C C     . ASN   A 1 327  ? -26.391 16.214  -9.071  1.00 95.22 327  A 1 
ATOM   2696 O O     . ASN   A 1 327  ? -27.611 16.119  -9.194  1.00 91.56 327  A 1 
ATOM   2697 C CB    . ASN   A 1 327  ? -26.631 17.512  -6.874  1.00 92.64 327  A 1 
ATOM   2698 C CG    . ASN   A 1 327  ? -26.891 18.821  -7.607  1.00 92.75 327  A 1 
ATOM   2699 O OD1   . ASN   A 1 327  ? -26.286 19.147  -8.614  1.00 85.13 327  A 1 
ATOM   2700 N ND2   . ASN   A 1 327  ? -27.814 19.610  -7.106  1.00 87.94 327  A 1 
ATOM   2701 N N     . ASN   A 1 328  ? -25.577 16.069  -10.110 1.00 95.96 328  A 1 
ATOM   2702 C CA    . ASN   A 1 328  ? -26.042 15.833  -11.483 1.00 95.98 328  A 1 
ATOM   2703 C C     . ASN   A 1 328  ? -25.811 14.392  -11.983 1.00 96.33 328  A 1 
ATOM   2704 O O     . ASN   A 1 328  ? -26.185 14.064  -13.107 1.00 92.45 328  A 1 
ATOM   2705 C CB    . ASN   A 1 328  ? -25.431 16.900  -12.410 1.00 94.21 328  A 1 
ATOM   2706 C CG    . ASN   A 1 328  ? -23.936 16.724  -12.641 1.00 94.65 328  A 1 
ATOM   2707 O OD1   . ASN   A 1 328  ? -23.272 15.916  -12.020 1.00 87.94 328  A 1 
ATOM   2708 N ND2   . ASN   A 1 328  ? -23.383 17.487  -13.564 1.00 89.47 328  A 1 
ATOM   2709 N N     . GLY   A 1 329  ? -25.206 13.533  -11.169 1.00 96.15 329  A 1 
ATOM   2710 C CA    . GLY   A 1 329  ? -24.939 12.128  -11.490 1.00 96.28 329  A 1 
ATOM   2711 C C     . GLY   A 1 329  ? -23.628 11.861  -12.224 1.00 96.98 329  A 1 
ATOM   2712 O O     . GLY   A 1 329  ? -23.289 10.692  -12.430 1.00 94.60 329  A 1 
ATOM   2713 N N     . THR   A 1 330  ? -22.874 12.903  -12.586 1.00 97.39 330  A 1 
ATOM   2714 C CA    . THR   A 1 330  ? -21.515 12.755  -13.124 1.00 97.67 330  A 1 
ATOM   2715 C C     . THR   A 1 330  ? -20.577 12.216  -12.044 1.00 97.77 330  A 1 
ATOM   2716 O O     . THR   A 1 330  ? -20.596 12.694  -10.911 1.00 96.69 330  A 1 
ATOM   2717 C CB    . THR   A 1 330  ? -20.986 14.096  -13.646 1.00 97.20 330  A 1 
ATOM   2718 O OG1   . THR   A 1 330  ? -21.858 14.591  -14.642 1.00 91.49 330  A 1 
ATOM   2719 C CG2   . THR   A 1 330  ? -19.602 13.999  -14.272 1.00 92.98 330  A 1 
ATOM   2720 N N     . ILE   A 1 331  ? -19.736 11.252  -12.392 1.00 97.90 331  A 1 
ATOM   2721 C CA    . ILE   A 1 331  ? -18.681 10.763  -11.502 1.00 98.00 331  A 1 
ATOM   2722 C C     . ILE   A 1 331  ? -17.388 11.501  -11.846 1.00 98.07 331  A 1 
ATOM   2723 O O     . ILE   A 1 331  ? -16.790 11.256  -12.890 1.00 97.53 331  A 1 
ATOM   2724 C CB    . ILE   A 1 331  ? -18.532 9.227   -11.582 1.00 97.80 331  A 1 
ATOM   2725 C CG1   . ILE   A 1 331  ? -19.871 8.529   -11.241 1.00 96.86 331  A 1 
ATOM   2726 C CG2   . ILE   A 1 331  ? -17.414 8.766   -10.630 1.00 96.79 331  A 1 
ATOM   2727 C CD1   . ILE   A 1 331  ? -19.854 7.004   -11.390 1.00 95.08 331  A 1 
ATOM   2728 N N     . PHE   A 1 332  ? -16.952 12.389  -10.963 1.00 97.83 332  A 1 
ATOM   2729 C CA    . PHE   A 1 332  ? -15.623 12.988  -11.039 1.00 97.67 332  A 1 
ATOM   2730 C C     . PHE   A 1 332  ? -14.612 12.003  -10.454 1.00 97.39 332  A 1 
ATOM   2731 O O     . PHE   A 1 332  ? -14.700 11.639  -9.279  1.00 96.17 332  A 1 
ATOM   2732 C CB    . PHE   A 1 332  ? -15.602 14.334  -10.314 1.00 97.36 332  A 1 
ATOM   2733 C CG    . PHE   A 1 332  ? -16.335 15.429  -11.055 1.00 97.55 332  A 1 
ATOM   2734 C CD1   . PHE   A 1 332  ? -15.624 16.327  -11.875 1.00 96.56 332  A 1 
ATOM   2735 C CD2   . PHE   A 1 332  ? -17.733 15.550  -10.955 1.00 96.40 332  A 1 
ATOM   2736 C CE1   . PHE   A 1 332  ? -16.298 17.334  -12.585 1.00 95.79 332  A 1 
ATOM   2737 C CE2   . PHE   A 1 332  ? -18.415 16.552  -11.671 1.00 95.81 332  A 1 
ATOM   2738 C CZ    . PHE   A 1 332  ? -17.695 17.443  -12.486 1.00 96.40 332  A 1 
ATOM   2739 N N     . PHE   A 1 333  ? -13.671 11.554  -11.275 1.00 97.80 333  A 1 
ATOM   2740 C CA    . PHE   A 1 333  ? -12.725 10.506  -10.918 1.00 97.92 333  A 1 
ATOM   2741 C C     . PHE   A 1 333  ? -11.281 11.005  -11.024 1.00 97.93 333  A 1 
ATOM   2742 O O     . PHE   A 1 333  ? -10.832 11.426  -12.087 1.00 97.36 333  A 1 
ATOM   2743 C CB    . PHE   A 1 333  ? -12.980 9.276   -11.791 1.00 97.77 333  A 1 
ATOM   2744 C CG    . PHE   A 1 333  ? -12.354 8.021   -11.229 1.00 97.91 333  A 1 
ATOM   2745 C CD1   . PHE   A 1 333  ? -11.006 7.719   -11.486 1.00 96.99 333  A 1 
ATOM   2746 C CD2   . PHE   A 1 333  ? -13.114 7.167   -10.408 1.00 96.92 333  A 1 
ATOM   2747 C CE1   . PHE   A 1 333  ? -10.420 6.571   -10.923 1.00 96.26 333  A 1 
ATOM   2748 C CE2   . PHE   A 1 333  ? -12.536 6.016   -9.849  1.00 96.21 333  A 1 
ATOM   2749 C CZ    . PHE   A 1 333  ? -11.186 5.722   -10.104 1.00 96.59 333  A 1 
ATOM   2750 N N     . ASP   A 1 334  ? -10.554 10.920  -9.923  1.00 97.06 334  A 1 
ATOM   2751 C CA    . ASP   A 1 334  ? -9.130  11.252  -9.878  1.00 96.69 334  A 1 
ATOM   2752 C C     . ASP   A 1 334  ? -8.283  9.968   -9.944  1.00 96.83 334  A 1 
ATOM   2753 O O     . ASP   A 1 334  ? -8.213  9.187   -8.988  1.00 95.66 334  A 1 
ATOM   2754 C CB    . ASP   A 1 334  ? -8.834  12.091  -8.626  1.00 95.40 334  A 1 
ATOM   2755 C CG    . ASP   A 1 334  ? -7.344  12.416  -8.466  1.00 93.65 334  A 1 
ATOM   2756 O OD1   . ASP   A 1 334  ? -6.585  12.300  -9.448  1.00 89.15 334  A 1 
ATOM   2757 O OD2   . ASP   A 1 334  ? -6.950  12.701  -7.316  1.00 87.58 334  A 1 
ATOM   2758 N N     . LEU   A 1 335  ? -7.615  9.771   -11.074 1.00 97.28 335  A 1 
ATOM   2759 C CA    . LEU   A 1 335  ? -6.718  8.635   -11.295 1.00 97.38 335  A 1 
ATOM   2760 C C     . LEU   A 1 335  ? -5.542  8.632   -10.319 1.00 96.93 335  A 1 
ATOM   2761 O O     . LEU   A 1 335  ? -5.131  7.560   -9.884  1.00 95.87 335  A 1 
ATOM   2762 C CB    . LEU   A 1 335  ? -6.191  8.665   -12.739 1.00 97.39 335  A 1 
ATOM   2763 C CG    . LEU   A 1 335  ? -7.218  8.227   -13.798 1.00 96.86 335  A 1 
ATOM   2764 C CD1   . LEU   A 1 335  ? -6.670  8.559   -15.181 1.00 95.64 335  A 1 
ATOM   2765 C CD2   . LEU   A 1 335  ? -7.480  6.721   -13.743 1.00 94.98 335  A 1 
ATOM   2766 N N     . TYR   A 1 336  ? -5.033  9.803   -9.944  1.00 95.80 336  A 1 
ATOM   2767 C CA    . TYR   A 1 336  ? -3.930  9.898   -8.985  1.00 94.53 336  A 1 
ATOM   2768 C C     . TYR   A 1 336  ? -4.301  9.248   -7.651  1.00 94.12 336  A 1 
ATOM   2769 O O     . TYR   A 1 336  ? -3.606  8.341   -7.182  1.00 92.91 336  A 1 
ATOM   2770 C CB    . TYR   A 1 336  ? -3.527  11.364  -8.805  1.00 92.79 336  A 1 
ATOM   2771 C CG    . TYR   A 1 336  ? -2.496  11.582  -7.719  1.00 90.97 336  A 1 
ATOM   2772 C CD1   . TYR   A 1 336  ? -2.898  11.955  -6.419  1.00 87.43 336  A 1 
ATOM   2773 C CD2   . TYR   A 1 336  ? -1.128  11.382  -7.992  1.00 86.88 336  A 1 
ATOM   2774 C CE1   . TYR   A 1 336  ? -1.941  12.133  -5.408  1.00 84.97 336  A 1 
ATOM   2775 C CE2   . TYR   A 1 336  ? -0.165  11.560  -6.988  1.00 84.15 336  A 1 
ATOM   2776 C CZ    . TYR   A 1 336  ? -0.576  11.935  -5.695  1.00 85.20 336  A 1 
ATOM   2777 O OH    . TYR   A 1 336  ? 0.367   12.109  -4.710  1.00 82.68 336  A 1 
ATOM   2778 N N     . SER   A 1 337  ? -5.431  9.636   -7.075  1.00 92.71 337  A 1 
ATOM   2779 C CA    . SER   A 1 337  ? -5.926  9.070   -5.815  1.00 91.61 337  A 1 
ATOM   2780 C C     . SER   A 1 337  ? -6.218  7.568   -5.910  1.00 91.56 337  A 1 
ATOM   2781 O O     . SER   A 1 337  ? -5.963  6.826   -4.957  1.00 89.65 337  A 1 
ATOM   2782 C CB    . SER   A 1 337  ? -7.206  9.794   -5.385  1.00 89.87 337  A 1 
ATOM   2783 O OG    . SER   A 1 337  ? -6.907  11.082  -4.906  1.00 79.45 337  A 1 
ATOM   2784 N N     . PHE   A 1 338  ? -6.740  7.114   -7.045  1.00 94.92 338  A 1 
ATOM   2785 C CA    . PHE   A 1 338  ? -7.001  5.699   -7.296  1.00 95.28 338  A 1 
ATOM   2786 C C     . PHE   A 1 338  ? -5.698  4.889   -7.339  1.00 94.71 338  A 1 
ATOM   2787 O O     . PHE   A 1 338  ? -5.538  3.943   -6.565  1.00 93.66 338  A 1 
ATOM   2788 C CB    . PHE   A 1 338  ? -7.814  5.552   -8.587  1.00 95.74 338  A 1 
ATOM   2789 C CG    . PHE   A 1 338  ? -7.982  4.110   -9.032  1.00 96.41 338  A 1 
ATOM   2790 C CD1   . PHE   A 1 338  ? -7.142  3.574   -10.026 1.00 95.21 338  A 1 
ATOM   2791 C CD2   . PHE   A 1 338  ? -8.946  3.287   -8.425  1.00 95.40 338  A 1 
ATOM   2792 C CE1   . PHE   A 1 338  ? -7.270  2.230   -10.411 1.00 94.99 338  A 1 
ATOM   2793 C CE2   . PHE   A 1 338  ? -9.077  1.940   -8.809  1.00 94.98 338  A 1 
ATOM   2794 C CZ    . PHE   A 1 338  ? -8.236  1.412   -9.801  1.00 95.71 338  A 1 
ATOM   2795 N N     . ILE   A 1 339  ? -4.747  5.301   -8.174  1.00 95.27 339  A 1 
ATOM   2796 C CA    . ILE   A 1 339  ? -3.471  4.599   -8.371  1.00 94.80 339  A 1 
ATOM   2797 C C     . ILE   A 1 339  ? -2.645  4.598   -7.079  1.00 93.28 339  A 1 
ATOM   2798 O O     . ILE   A 1 339  ? -2.094  3.570   -6.694  1.00 91.58 339  A 1 
ATOM   2799 C CB    . ILE   A 1 339  ? -2.705  5.209   -9.566  1.00 95.40 339  A 1 
ATOM   2800 C CG1   . ILE   A 1 339  ? -3.473  4.965   -10.889 1.00 94.64 339  A 1 
ATOM   2801 C CG2   . ILE   A 1 339  ? -1.295  4.602   -9.677  1.00 94.29 339  A 1 
ATOM   2802 C CD1   . ILE   A 1 339  ? -2.998  5.831   -12.054 1.00 92.70 339  A 1 
ATOM   2803 N N     . GLN   A 1 340  ? -2.622  5.710   -6.350  1.00 91.26 340  A 1 
ATOM   2804 C CA    . GLN   A 1 340  ? -1.900  5.796   -5.076  1.00 88.59 340  A 1 
ATOM   2805 C C     . GLN   A 1 340  ? -2.427  4.799   -4.025  1.00 87.26 340  A 1 
ATOM   2806 O O     . GLN   A 1 340  ? -1.662  4.304   -3.187  1.00 84.42 340  A 1 
ATOM   2807 C CB    . GLN   A 1 340  ? -1.987  7.244   -4.560  1.00 86.19 340  A 1 
ATOM   2808 C CG    . GLN   A 1 340  ? -0.951  7.531   -3.472  1.00 78.71 340  A 1 
ATOM   2809 C CD    . GLN   A 1 340  ? -1.127  8.903   -2.825  1.00 75.80 340  A 1 
ATOM   2810 O OE1   . GLN   A 1 340  ? -2.217  9.313   -2.489  1.00 68.38 340  A 1 
ATOM   2811 N NE2   . GLN   A 1 340  ? -0.065  9.638   -2.579  1.00 66.88 340  A 1 
ATOM   2812 N N     . LYS   A 1 341  ? -3.721  4.489   -4.062  1.00 90.91 341  A 1 
ATOM   2813 C CA    . LYS   A 1 341  ? -4.355  3.522   -3.154  1.00 89.21 341  A 1 
ATOM   2814 C C     . LYS   A 1 341  ? -4.218  2.071   -3.633  1.00 88.55 341  A 1 
ATOM   2815 O O     . LYS   A 1 341  ? -4.126  1.176   -2.790  1.00 85.01 341  A 1 
ATOM   2816 C CB    . LYS   A 1 341  ? -5.842  3.871   -2.969  1.00 87.53 341  A 1 
ATOM   2817 C CG    . LYS   A 1 341  ? -6.070  5.122   -2.098  1.00 80.59 341  A 1 
ATOM   2818 C CD    . LYS   A 1 341  ? -7.562  5.472   -2.077  1.00 77.74 341  A 1 
ATOM   2819 C CE    . LYS   A 1 341  ? -7.823  6.753   -1.279  1.00 69.97 341  A 1 
ATOM   2820 N NZ    . LYS   A 1 341  ? -9.252  7.160   -1.321  1.00 64.88 341  A 1 
ATOM   2821 N N     . SER   A 1 342  ? -4.248  1.832   -4.939  1.00 90.05 342  A 1 
ATOM   2822 C CA    . SER   A 1 342  ? -4.245  0.481   -5.511  1.00 89.14 342  A 1 
ATOM   2823 C C     . SER   A 1 342  ? -2.847  -0.061  -5.807  1.00 88.73 342  A 1 
ATOM   2824 O O     . SER   A 1 342  ? -2.598  -1.248  -5.599  1.00 85.48 342  A 1 
ATOM   2825 C CB    . SER   A 1 342  ? -5.116  0.431   -6.769  1.00 88.20 342  A 1 
ATOM   2826 O OG    . SER   A 1 342  ? -4.600  1.237   -7.805  1.00 81.39 342  A 1 
ATOM   2827 N N     . GLU   A 1 343  ? -1.924  0.800   -6.235  1.00 90.67 343  A 1 
ATOM   2828 C CA    . GLU   A 1 343  ? -0.607  0.404   -6.720  1.00 89.22 343  A 1 
ATOM   2829 C C     . GLU   A 1 343  ? 0.515   0.834   -5.765  1.00 88.30 343  A 1 
ATOM   2830 O O     . GLU   A 1 343  ? 0.541   1.934   -5.207  1.00 84.76 343  A 1 
ATOM   2831 C CB    . GLU   A 1 343  ? -0.367  0.949   -8.138  1.00 88.68 343  A 1 
ATOM   2832 C CG    . GLU   A 1 343  ? -1.363  0.441   -9.191  1.00 83.76 343  A 1 
ATOM   2833 C CD    . GLU   A 1 343  ? -1.404  -1.093  -9.275  1.00 84.86 343  A 1 
ATOM   2834 O OE1   . GLU   A 1 343  ? -2.518  -1.628  -9.454  1.00 77.59 343  A 1 
ATOM   2835 O OE2   . GLU   A 1 343  ? -0.340  -1.716  -9.113  1.00 79.22 343  A 1 
ATOM   2836 N N     . LYS   A 1 344  ? 1.509   -0.046  -5.589  1.00 86.97 344  A 1 
ATOM   2837 C CA    . LYS   A 1 344  ? 2.715   0.254   -4.817  1.00 84.86 344  A 1 
ATOM   2838 C C     . LYS   A 1 344  ? 3.847   0.647   -5.763  1.00 84.65 344  A 1 
ATOM   2839 O O     . LYS   A 1 344  ? 4.663   -0.187  -6.138  1.00 79.80 344  A 1 
ATOM   2840 C CB    . LYS   A 1 344  ? 3.102   -0.922  -3.908  1.00 82.18 344  A 1 
ATOM   2841 C CG    . LYS   A 1 344  ? 2.142   -1.082  -2.727  1.00 72.99 344  A 1 
ATOM   2842 C CD    . LYS   A 1 344  ? 2.638   -2.212  -1.821  1.00 66.31 344  A 1 
ATOM   2843 C CE    . LYS   A 1 344  ? 1.674   -2.421  -0.652  1.00 57.96 344  A 1 
ATOM   2844 N NZ    . LYS   A 1 344  ? 2.075   -3.574  0.181   1.00 51.01 344  A 1 
ATOM   2845 N N     . LEU   A 1 345  ? 3.906   1.932   -6.086  1.00 82.08 345  A 1 
ATOM   2846 C CA    . LEU   A 1 345  ? 4.926   2.507   -6.962  1.00 81.95 345  A 1 
ATOM   2847 C C     . LEU   A 1 345  ? 5.941   3.337   -6.164  1.00 81.37 345  A 1 
ATOM   2848 O O     . LEU   A 1 345  ? 5.663   3.794   -5.047  1.00 78.22 345  A 1 
ATOM   2849 C CB    . LEU   A 1 345  ? 4.228   3.320   -8.070  1.00 82.85 345  A 1 
ATOM   2850 C CG    . LEU   A 1 345  ? 3.201   2.523   -8.901  1.00 83.66 345  A 1 
ATOM   2851 C CD1   . LEU   A 1 345  ? 2.520   3.437   -9.908  1.00 80.26 345  A 1 
ATOM   2852 C CD2   . LEU   A 1 345  ? 3.853   1.360   -9.665  1.00 80.92 345  A 1 
ATOM   2853 N N     . ASP   A 1 346  ? 7.128   3.524   -6.743  1.00 80.11 346  A 1 
ATOM   2854 C CA    . ASP   A 1 346  ? 8.167   4.382   -6.151  1.00 77.72 346  A 1 
ATOM   2855 C C     . ASP   A 1 346  ? 7.846   5.879   -6.322  1.00 78.57 346  A 1 
ATOM   2856 O O     . ASP   A 1 346  ? 8.131   6.690   -5.440  1.00 74.40 346  A 1 
ATOM   2857 C CB    . ASP   A 1 346  ? 9.542   4.024   -6.747  1.00 74.17 346  A 1 
ATOM   2858 C CG    . ASP   A 1 346  ? 10.221  2.811   -6.078  1.00 69.64 346  A 1 
ATOM   2859 O OD1   . ASP   A 1 346  ? 9.746   2.359   -5.008  1.00 63.88 346  A 1 
ATOM   2860 O OD2   . ASP   A 1 346  ? 11.278  2.374   -6.575  1.00 63.50 346  A 1 
ATOM   2861 N N     . SER   A 1 347  ? 7.211   6.224   -7.436  1.00 79.51 347  A 1 
ATOM   2862 C CA    . SER   A 1 347  ? 6.699   7.561   -7.733  1.00 80.38 347  A 1 
ATOM   2863 C C     . SER   A 1 347  ? 5.263   7.464   -8.249  1.00 82.60 347  A 1 
ATOM   2864 O O     . SER   A 1 347  ? 4.907   6.499   -8.920  1.00 80.56 347  A 1 
ATOM   2865 C CB    . SER   A 1 347  ? 7.602   8.241   -8.765  1.00 76.73 347  A 1 
ATOM   2866 O OG    . SER   A 1 347  ? 7.114   9.524   -9.100  1.00 69.18 347  A 1 
ATOM   2867 N N     . TYR   A 1 348  ? 4.459   8.482   -7.942  1.00 81.61 348  A 1 
ATOM   2868 C CA    . TYR   A 1 348  ? 3.093   8.641   -8.434  1.00 84.40 348  A 1 
ATOM   2869 C C     . TYR   A 1 348  ? 2.963   9.852   -9.374  1.00 87.33 348  A 1 
ATOM   2870 O O     . TYR   A 1 348  ? 1.878   10.392  -9.531  1.00 85.95 348  A 1 
ATOM   2871 C CB    . TYR   A 1 348  ? 2.122   8.704   -7.253  1.00 83.15 348  A 1 
ATOM   2872 C CG    . TYR   A 1 348  ? 2.100   7.450   -6.408  1.00 83.97 348  A 1 
ATOM   2873 C CD1   . TYR   A 1 348  ? 1.414   6.305   -6.856  1.00 81.78 348  A 1 
ATOM   2874 C CD2   . TYR   A 1 348  ? 2.767   7.415   -5.166  1.00 82.90 348  A 1 
ATOM   2875 C CE1   . TYR   A 1 348  ? 1.383   5.142   -6.076  1.00 80.97 348  A 1 
ATOM   2876 C CE2   . TYR   A 1 348  ? 2.744   6.254   -4.377  1.00 80.70 348  A 1 
ATOM   2877 C CZ    . TYR   A 1 348  ? 2.049   5.117   -4.835  1.00 81.76 348  A 1 
ATOM   2878 O OH    . TYR   A 1 348  ? 2.022   3.976   -4.068  1.00 79.06 348  A 1 
ATOM   2879 N N     . LYS   A 1 349  ? 4.060   10.284  -9.974  1.00 86.03 349  A 1 
ATOM   2880 C CA    . LYS   A 1 349  ? 4.006   11.256  -11.065 1.00 86.70 349  A 1 
ATOM   2881 C C     . LYS   A 1 349  ? 3.478   10.570  -12.321 1.00 89.77 349  A 1 
ATOM   2882 O O     . LYS   A 1 349  ? 3.724   9.379   -12.517 1.00 88.18 349  A 1 
ATOM   2883 C CB    . LYS   A 1 349  ? 5.384   11.865  -11.324 1.00 83.16 349  A 1 
ATOM   2884 C CG    . LYS   A 1 349  ? 5.894   12.698  -10.145 1.00 75.59 349  A 1 
ATOM   2885 C CD    . LYS   A 1 349  ? 7.258   13.291  -10.510 1.00 68.71 349  A 1 
ATOM   2886 C CE    . LYS   A 1 349  ? 7.790   14.151  -9.366  1.00 60.27 349  A 1 
ATOM   2887 N NZ    . LYS   A 1 349  ? 9.104   14.733  -9.715  1.00 54.12 349  A 1 
ATOM   2888 N N     . LEU   A 1 350  ? 2.791   11.335  -13.165 1.00 88.83 350  A 1 
ATOM   2889 C CA    . LEU   A 1 350  ? 2.147   10.818  -14.375 1.00 91.02 350  A 1 
ATOM   2890 C C     . LEU   A 1 350  ? 3.141   10.101  -15.302 1.00 92.56 350  A 1 
ATOM   2891 O O     . LEU   A 1 350  ? 2.884   8.970   -15.714 1.00 91.93 350  A 1 
ATOM   2892 C CB    . LEU   A 1 350  ? 1.426   11.987  -15.070 1.00 90.54 350  A 1 
ATOM   2893 C CG    . LEU   A 1 350  ? 0.584   11.568  -16.289 1.00 90.07 350  A 1 
ATOM   2894 C CD1   . LEU   A 1 350  ? -0.497  10.551  -15.923 1.00 87.36 350  A 1 
ATOM   2895 C CD2   . LEU   A 1 350  ? -0.099  12.801  -16.873 1.00 87.42 350  A 1 
ATOM   2896 N N     . ASP   A 1 351  ? 4.309   10.703  -15.519 1.00 90.72 351  A 1 
ATOM   2897 C CA    . ASP   A 1 351  ? 5.414   10.119  -16.295 1.00 89.90 351  A 1 
ATOM   2898 C C     . ASP   A 1 351  ? 5.876   8.756   -15.748 1.00 91.07 351  A 1 
ATOM   2899 O O     . ASP   A 1 351  ? 6.078   7.793   -16.494 1.00 88.94 351  A 1 
ATOM   2900 C CB    . ASP   A 1 351  ? 6.587   11.125  -16.329 1.00 86.78 351  A 1 
ATOM   2901 C CG    . ASP   A 1 351  ? 7.223   11.492  -14.970 1.00 78.77 351  A 1 
ATOM   2902 O OD1   . ASP   A 1 351  ? 6.601   11.262  -13.916 1.00 69.26 351  A 1 
ATOM   2903 O OD2   . ASP   A 1 351  ? 8.366   11.998  -14.961 1.00 71.28 351  A 1 
ATOM   2904 N N     . SER   A 1 352  ? 6.001   8.641   -14.433 1.00 90.41 352  A 1 
ATOM   2905 C CA    . SER   A 1 352  ? 6.436   7.404   -13.779 1.00 89.40 352  A 1 
ATOM   2906 C C     . SER   A 1 352  ? 5.367   6.307   -13.845 1.00 91.15 352  A 1 
ATOM   2907 O O     . SER   A 1 352  ? 5.694   5.135   -14.036 1.00 89.88 352  A 1 
ATOM   2908 C CB    . SER   A 1 352  ? 6.798   7.677   -12.317 1.00 86.92 352  A 1 
ATOM   2909 O OG    . SER   A 1 352  ? 7.790   8.684   -12.211 1.00 75.43 352  A 1 
ATOM   2910 N N     . ILE   A 1 353  ? 4.097   6.681   -13.700 1.00 92.60 353  A 1 
ATOM   2911 C CA    . ILE   A 1 353  ? 2.962   5.759   -13.833 1.00 93.88 353  A 1 
ATOM   2912 C C     . ILE   A 1 353  ? 2.838   5.280   -15.282 1.00 94.63 353  A 1 
ATOM   2913 O O     . ILE   A 1 353  ? 2.726   4.078   -15.515 1.00 93.99 353  A 1 
ATOM   2914 C CB    . ILE   A 1 353  ? 1.669   6.430   -13.325 1.00 93.93 353  A 1 
ATOM   2915 C CG1   . ILE   A 1 353  ? 1.738   6.600   -11.790 1.00 91.28 353  A 1 
ATOM   2916 C CG2   . ILE   A 1 353  ? 0.430   5.605   -13.711 1.00 91.39 353  A 1 
ATOM   2917 C CD1   . ILE   A 1 353  ? 0.683   7.548   -11.231 1.00 87.06 353  A 1 
ATOM   2918 N N     . SER   A 1 354  ? 2.926   6.200   -16.235 1.00 94.51 354  A 1 
ATOM   2919 C CA    . SER   A 1 354  ? 2.908   5.913   -17.668 1.00 94.63 354  A 1 
ATOM   2920 C C     . SER   A 1 354  ? 4.021   4.933   -18.057 1.00 94.85 354  A 1 
ATOM   2921 O O     . SER   A 1 354  ? 3.747   3.890   -18.651 1.00 93.87 354  A 1 
ATOM   2922 C CB    . SER   A 1 354  ? 3.061   7.228   -18.436 1.00 93.98 354  A 1 
ATOM   2923 O OG    . SER   A 1 354  ? 3.048   6.981   -19.823 1.00 83.95 354  A 1 
ATOM   2924 N N     . LYS   A 1 355  ? 5.249   5.193   -17.614 1.00 93.88 355  A 1 
ATOM   2925 C CA    . LYS   A 1 355  ? 6.401   4.312   -17.854 1.00 93.08 355  A 1 
ATOM   2926 C C     . LYS   A 1 355  ? 6.191   2.896   -17.297 1.00 93.09 355  A 1 
ATOM   2927 O O     . LYS   A 1 355  ? 6.634   1.922   -17.906 1.00 91.37 355  A 1 
ATOM   2928 C CB    . LYS   A 1 355  ? 7.657   4.970   -17.257 1.00 91.84 355  A 1 
ATOM   2929 C CG    . LYS   A 1 355  ? 8.940   4.211   -17.632 1.00 88.44 355  A 1 
ATOM   2930 C CD    . LYS   A 1 355  ? 10.198  4.932   -17.134 1.00 85.32 355  A 1 
ATOM   2931 C CE    . LYS   A 1 355  ? 11.418  4.121   -17.575 1.00 79.25 355  A 1 
ATOM   2932 N NZ    . LYS   A 1 355  ? 12.704  4.760   -17.228 1.00 72.04 355  A 1 
ATOM   2933 N N     . ASN   A 1 356  ? 5.527   2.775   -16.154 1.00 94.25 356  A 1 
ATOM   2934 C CA    . ASN   A 1 356  ? 5.232   1.481   -15.545 1.00 93.21 356  A 1 
ATOM   2935 C C     . ASN   A 1 356  ? 4.109   0.727   -16.277 1.00 93.61 356  A 1 
ATOM   2936 O O     . ASN   A 1 356  ? 4.201   -0.489  -16.448 1.00 91.84 356  A 1 
ATOM   2937 C CB    . ASN   A 1 356  ? 4.896   1.713   -14.061 1.00 91.79 356  A 1 
ATOM   2938 C CG    . ASN   A 1 356  ? 4.808   0.408   -13.292 1.00 84.05 356  A 1 
ATOM   2939 O OD1   . ASN   A 1 356  ? 3.762   -0.139  -13.023 1.00 72.98 356  A 1 
ATOM   2940 N ND2   . ASN   A 1 356  ? 5.938   -0.141  -12.903 1.00 72.53 356  A 1 
ATOM   2941 N N     . ALA   A 1 357  ? 3.077   1.438   -16.717 1.00 94.45 357  A 1 
ATOM   2942 C CA    . ALA   A 1 357  ? 1.912   0.854   -17.371 1.00 94.48 357  A 1 
ATOM   2943 C C     . ALA   A 1 357  ? 2.165   0.500   -18.846 1.00 94.64 357  A 1 
ATOM   2944 O O     . ALA   A 1 357  ? 1.765   -0.570  -19.315 1.00 92.82 357  A 1 
ATOM   2945 C CB    . ALA   A 1 357  ? 0.745   1.834   -17.219 1.00 93.92 357  A 1 
ATOM   2946 N N     . PHE   A 1 358  ? 2.854   1.373   -19.575 1.00 94.84 358  A 1 
ATOM   2947 C CA    . PHE   A 1 358  ? 2.996   1.299   -21.025 1.00 95.27 358  A 1 
ATOM   2948 C C     . PHE   A 1 358  ? 4.435   1.012   -21.434 1.00 95.23 358  A 1 
ATOM   2949 O O     . PHE   A 1 358  ? 5.266   1.908   -21.601 1.00 93.24 358  A 1 
ATOM   2950 C CB    . PHE   A 1 358  ? 2.430   2.569   -21.661 1.00 95.17 358  A 1 
ATOM   2951 C CG    . PHE   A 1 358  ? 1.000   2.853   -21.255 1.00 95.94 358  A 1 
ATOM   2952 C CD1   . PHE   A 1 358  ? -0.018  1.919   -21.511 1.00 94.63 358  A 1 
ATOM   2953 C CD2   . PHE   A 1 358  ? 0.693   4.042   -20.567 1.00 94.71 358  A 1 
ATOM   2954 C CE1   . PHE   A 1 358  ? -1.332  2.166   -21.088 1.00 94.30 358  A 1 
ATOM   2955 C CE2   . PHE   A 1 358  ? -0.620  4.299   -20.143 1.00 94.36 358  A 1 
ATOM   2956 C CZ    . PHE   A 1 358  ? -1.633  3.355   -20.398 1.00 95.41 358  A 1 
ATOM   2957 N N     . SER   A 1 359  ? 4.726   -0.262  -21.620 1.00 95.13 359  A 1 
ATOM   2958 C CA    . SER   A 1 359  ? 5.999   -0.739  -22.147 1.00 94.85 359  A 1 
ATOM   2959 C C     . SER   A 1 359  ? 5.801   -1.910  -23.103 1.00 95.00 359  A 1 
ATOM   2960 O O     . SER   A 1 359  ? 4.839   -2.669  -22.980 1.00 92.69 359  A 1 
ATOM   2961 C CB    . SER   A 1 359  ? 6.956   -1.104  -21.009 1.00 93.02 359  A 1 
ATOM   2962 O OG    . SER   A 1 359  ? 6.527   -2.252  -20.296 1.00 86.95 359  A 1 
ATOM   2963 N N     . CYS   A 1 360  ? 6.730   -2.059  -24.049 1.00 94.89 360  A 1 
ATOM   2964 C CA    . CYS   A 1 360  ? 6.732   -3.139  -25.033 1.00 94.80 360  A 1 
ATOM   2965 C C     . CYS   A 1 360  ? 8.177   -3.465  -25.424 1.00 95.50 360  A 1 
ATOM   2966 O O     . CYS   A 1 360  ? 9.014   -2.569  -25.491 1.00 93.84 360  A 1 
ATOM   2967 C CB    . CYS   A 1 360  ? 5.897   -2.683  -26.241 1.00 91.73 360  A 1 
ATOM   2968 S SG    . CYS   A 1 360  ? 5.890   -3.934  -27.560 1.00 86.92 360  A 1 
ATOM   2969 N N     . MET   A 1 361  ? 8.473   -4.726  -25.715 1.00 95.00 361  A 1 
ATOM   2970 C CA    . MET   A 1 361  ? 9.729   -5.083  -26.366 1.00 94.76 361  A 1 
ATOM   2971 C C     . MET   A 1 361  ? 9.654   -4.731  -27.853 1.00 94.72 361  A 1 
ATOM   2972 O O     . MET   A 1 361  ? 8.801   -5.240  -28.585 1.00 92.35 361  A 1 
ATOM   2973 C CB    . MET   A 1 361  ? 10.049  -6.564  -26.157 1.00 93.65 361  A 1 
ATOM   2974 C CG    . MET   A 1 361  ? 10.399  -6.880  -24.698 1.00 87.80 361  A 1 
ATOM   2975 S SD    . MET   A 1 361  ? 11.865  -6.038  -24.024 1.00 86.86 361  A 1 
ATOM   2976 C CE    . MET   A 1 361  ? 13.160  -6.710  -25.091 1.00 74.47 361  A 1 
ATOM   2977 N N     . GLY   A 1 362  ? 10.550  -3.862  -28.289 1.00 94.58 362  A 1 
ATOM   2978 C CA    . GLY   A 1 362  ? 10.703  -3.472  -29.684 1.00 94.16 362  A 1 
ATOM   2979 C C     . GLY   A 1 362  ? 11.920  -4.143  -30.316 1.00 94.83 362  A 1 
ATOM   2980 O O     . GLY   A 1 362  ? 12.999  -4.174  -29.722 1.00 92.68 362  A 1 
ATOM   2981 N N     . LYS   A 1 363  ? 11.764  -4.638  -31.540 1.00 95.20 363  A 1 
ATOM   2982 C CA    . LYS   A 1 363  ? 12.867  -5.159  -32.346 1.00 95.04 363  A 1 
ATOM   2983 C C     . LYS   A 1 363  ? 13.445  -4.051  -33.219 1.00 95.05 363  A 1 
ATOM   2984 O O     . LYS   A 1 363  ? 12.705  -3.308  -33.852 1.00 92.89 363  A 1 
ATOM   2985 C CB    . LYS   A 1 363  ? 12.380  -6.369  -33.151 1.00 93.72 363  A 1 
ATOM   2986 C CG    . LYS   A 1 363  ? 13.539  -7.108  -33.832 1.00 85.01 363  A 1 
ATOM   2987 C CD    . LYS   A 1 363  ? 13.011  -8.339  -34.573 1.00 81.29 363  A 1 
ATOM   2988 C CE    . LYS   A 1 363  ? 14.169  -9.088  -35.214 1.00 70.05 363  A 1 
ATOM   2989 N NZ    . LYS   A 1 363  ? 13.699  -10.293 -35.938 1.00 62.23 363  A 1 
ATOM   2990 N N     . VAL   A 1 364  ? 14.765  -3.962  -33.281 1.00 94.96 364  A 1 
ATOM   2991 C CA    . VAL   A 1 364  ? 15.451  -3.001  -34.151 1.00 94.49 364  A 1 
ATOM   2992 C C     . VAL   A 1 364  ? 15.317  -3.453  -35.607 1.00 94.13 364  A 1 
ATOM   2993 O O     . VAL   A 1 364  ? 15.729  -4.554  -35.964 1.00 91.88 364  A 1 
ATOM   2994 C CB    . VAL   A 1 364  ? 16.923  -2.825  -33.749 1.00 92.77 364  A 1 
ATOM   2995 C CG1   . VAL   A 1 364  ? 17.620  -1.807  -34.650 1.00 86.53 364  A 1 
ATOM   2996 C CG2   . VAL   A 1 364  ? 17.045  -2.328  -32.302 1.00 87.57 364  A 1 
ATOM   2997 N N     . LEU   A 1 365  ? 14.748  -2.591  -36.452 1.00 94.60 365  A 1 
ATOM   2998 C CA    . LEU   A 1 365  ? 14.661  -2.792  -37.901 1.00 93.51 365  A 1 
ATOM   2999 C C     . LEU   A 1 365  ? 15.797  -2.113  -38.653 1.00 93.18 365  A 1 
ATOM   3000 O O     . LEU   A 1 365  ? 16.285  -2.647  -39.647 1.00 88.00 365  A 1 
ATOM   3001 C CB    . LEU   A 1 365  ? 13.311  -2.250  -38.404 1.00 90.62 365  A 1 
ATOM   3002 C CG    . LEU   A 1 365  ? 12.186  -3.299  -38.395 1.00 85.48 365  A 1 
ATOM   3003 C CD1   . LEU   A 1 365  ? 10.859  -2.582  -38.633 1.00 78.95 365  A 1 
ATOM   3004 C CD2   . LEU   A 1 365  ? 12.363  -4.325  -39.507 1.00 79.02 365  A 1 
ATOM   3005 N N     . ASN   A 1 366  ? 16.191  -0.918  -38.204 1.00 92.95 366  A 1 
ATOM   3006 C CA    . ASN   A 1 366  ? 17.223  -0.133  -38.866 1.00 92.15 366  A 1 
ATOM   3007 C C     . ASN   A 1 366  ? 18.004  0.723   -37.860 1.00 92.67 366  A 1 
ATOM   3008 O O     . ASN   A 1 366  ? 17.442  1.197   -36.870 1.00 88.91 366  A 1 
ATOM   3009 C CB    . ASN   A 1 366  ? 16.558  0.710   -39.972 1.00 88.09 366  A 1 
ATOM   3010 C CG    . ASN   A 1 366  ? 17.531  1.128   -41.060 1.00 81.03 366  A 1 
ATOM   3011 O OD1   . ASN   A 1 366  ? 18.709  0.833   -41.037 1.00 70.04 366  A 1 
ATOM   3012 N ND2   . ASN   A 1 366  ? 17.047  1.820   -42.067 1.00 69.44 366  A 1 
ATOM   3013 N N     . ARG   A 1 367  ? 19.295  0.915   -38.131 1.00 91.65 367  A 1 
ATOM   3014 C CA    . ARG   A 1 367  ? 20.219  1.731   -37.335 1.00 90.03 367  A 1 
ATOM   3015 C C     . ARG   A 1 367  ? 20.784  2.834   -38.226 1.00 88.54 367  A 1 
ATOM   3016 O O     . ARG   A 1 367  ? 21.694  2.585   -39.019 1.00 82.20 367  A 1 
ATOM   3017 C CB    . ARG   A 1 367  ? 21.331  0.850   -36.737 1.00 86.99 367  A 1 
ATOM   3018 C CG    . ARG   A 1 367  ? 20.835  -0.184  -35.717 1.00 81.51 367  A 1 
ATOM   3019 C CD    . ARG   A 1 367  ? 22.002  -0.986  -35.148 1.00 82.20 367  A 1 
ATOM   3020 N NE    . ARG   A 1 367  ? 21.581  -1.968  -34.130 1.00 80.98 367  A 1 
ATOM   3021 C CZ    . ARG   A 1 367  ? 21.309  -3.261  -34.301 1.00 80.83 367  A 1 
ATOM   3022 N NH1   . ARG   A 1 367  ? 21.370  -3.850  -35.459 1.00 69.16 367  A 1 
ATOM   3023 N NH2   . ARG   A 1 367  ? 20.973  -3.998  -33.288 1.00 73.76 367  A 1 
ATOM   3024 N N     . GLY   A 1 368  ? 20.236  4.032   -38.097 1.00 88.84 368  A 1 
ATOM   3025 C CA    . GLY   A 1 368  ? 20.784  5.237   -38.718 1.00 87.40 368  A 1 
ATOM   3026 C C     . GLY   A 1 368  ? 21.874  5.887   -37.866 1.00 88.42 368  A 1 
ATOM   3027 O O     . GLY   A 1 368  ? 22.259  5.379   -36.807 1.00 83.16 368  A 1 
ATOM   3028 N N     . VAL   A 1 369  ? 22.377  7.042   -38.316 1.00 87.76 369  A 1 
ATOM   3029 C CA    . VAL   A 1 369  ? 23.432  7.785   -37.589 1.00 86.39 369  A 1 
ATOM   3030 C C     . VAL   A 1 369  ? 22.927  8.353   -36.253 1.00 86.14 369  A 1 
ATOM   3031 O O     . VAL   A 1 369  ? 23.645  8.333   -35.256 1.00 78.57 369  A 1 
ATOM   3032 C CB    . VAL   A 1 369  ? 24.012  8.912   -38.463 1.00 82.58 369  A 1 
ATOM   3033 C CG1   . VAL   A 1 369  ? 25.161  9.641   -37.769 1.00 74.80 369  A 1 
ATOM   3034 C CG2   . VAL   A 1 369  ? 24.545  8.373   -39.797 1.00 74.66 369  A 1 
ATOM   3035 N N     . ARG   A 1 370  ? 21.692  8.884   -36.249 1.00 89.46 370  A 1 
ATOM   3036 C CA    . ARG   A 1 370  ? 21.000  9.407   -35.053 1.00 90.83 370  A 1 
ATOM   3037 C C     . ARG   A 1 370  ? 19.538  8.964   -34.985 1.00 92.68 370  A 1 
ATOM   3038 O O     . ARG   A 1 370  ? 18.768  9.510   -34.205 1.00 88.25 370  A 1 
ATOM   3039 C CB    . ARG   A 1 370  ? 21.097  10.936  -34.989 1.00 86.93 370  A 1 
ATOM   3040 C CG    . ARG   A 1 370  ? 22.488  11.430  -34.606 1.00 77.24 370  A 1 
ATOM   3041 C CD    . ARG   A 1 370  ? 22.409  12.928  -34.317 1.00 68.29 370  A 1 
ATOM   3042 N NE    . ARG   A 1 370  ? 23.704  13.464  -33.870 1.00 60.10 370  A 1 
ATOM   3043 C CZ    . ARG   A 1 370  ? 23.922  14.700  -33.446 1.00 52.59 370  A 1 
ATOM   3044 N NH1   . ARG   A 1 370  ? 22.963  15.583  -33.397 1.00 48.41 370  A 1 
ATOM   3045 N NH2   . ARG   A 1 370  ? 25.113  15.063  -33.063 1.00 46.71 370  A 1 
ATOM   3046 N N     . GLU   A 1 371  ? 19.167  8.008   -35.812 1.00 93.01 371  A 1 
ATOM   3047 C CA    . GLU   A 1 371  ? 17.797  7.526   -35.908 1.00 93.39 371  A 1 
ATOM   3048 C C     . GLU   A 1 371  ? 17.792  6.010   -35.772 1.00 94.32 371  A 1 
ATOM   3049 O O     . GLU   A 1 371  ? 18.502  5.309   -36.503 1.00 90.95 371  A 1 
ATOM   3050 C CB    . GLU   A 1 371  ? 17.157  7.943   -37.237 1.00 88.73 371  A 1 
ATOM   3051 C CG    . GLU   A 1 371  ? 16.943  9.456   -37.345 1.00 79.10 371  A 1 
ATOM   3052 C CD    . GLU   A 1 371  ? 16.246  9.877   -38.647 1.00 80.50 371  A 1 
ATOM   3053 O OE1   . GLU   A 1 371  ? 16.076  11.103  -38.842 1.00 74.15 371  A 1 
ATOM   3054 O OE2   . GLU   A 1 371  ? 15.877  8.993   -39.450 1.00 75.85 371  A 1 
ATOM   3055 N N     . MET   A 1 372  ? 16.977  5.507   -34.867 1.00 93.85 372  A 1 
ATOM   3056 C CA    . MET   A 1 372  ? 16.721  4.076   -34.759 1.00 94.15 372  A 1 
ATOM   3057 C C     . MET   A 1 372  ? 15.262  3.788   -35.078 1.00 95.13 372  A 1 
ATOM   3058 O O     . MET   A 1 372  ? 14.364  4.484   -34.606 1.00 93.49 372  A 1 
ATOM   3059 C CB    . MET   A 1 372  ? 17.128  3.537   -33.386 1.00 92.01 372  A 1 
ATOM   3060 C CG    . MET   A 1 372  ? 18.653  3.534   -33.221 1.00 85.86 372  A 1 
ATOM   3061 S SD    . MET   A 1 372  ? 19.284  2.499   -31.872 1.00 84.56 372  A 1 
ATOM   3062 C CE    . MET   A 1 372  ? 18.891  0.851   -32.474 1.00 75.55 372  A 1 
ATOM   3063 N N     . THR   A 1 373  ? 15.030  2.757   -35.866 1.00 95.58 373  A 1 
ATOM   3064 C CA    . THR   A 1 373  ? 13.685  2.281   -36.189 1.00 95.44 373  A 1 
ATOM   3065 C C     . THR   A 1 373  ? 13.394  1.012   -35.403 1.00 95.77 373  A 1 
ATOM   3066 O O     . THR   A 1 373  ? 14.153  0.044   -35.500 1.00 94.11 373  A 1 
ATOM   3067 C CB    . THR   A 1 373  ? 13.518  2.034   -37.689 1.00 94.15 373  A 1 
ATOM   3068 O OG1   . THR   A 1 373  ? 13.873  3.183   -38.423 1.00 85.79 373  A 1 
ATOM   3069 C CG2   . THR   A 1 373  ? 12.073  1.711   -38.057 1.00 85.41 373  A 1 
ATOM   3070 N N     . PHE   A 1 374  ? 12.284  1.004   -34.686 1.00 96.01 374  A 1 
ATOM   3071 C CA    . PHE   A 1 374  ? 11.801  -0.143  -33.923 1.00 96.05 374  A 1 
ATOM   3072 C C     . PHE   A 1 374  ? 10.463  -0.625  -34.474 1.00 96.26 374  A 1 
ATOM   3073 O O     . PHE   A 1 374  ? 9.653   0.174   -34.948 1.00 94.87 374  A 1 
ATOM   3074 C CB    . PHE   A 1 374  ? 11.686  0.222   -32.442 1.00 95.32 374  A 1 
ATOM   3075 C CG    . PHE   A 1 374  ? 12.990  0.641   -31.796 1.00 95.59 374  A 1 
ATOM   3076 C CD1   . PHE   A 1 374  ? 13.787  -0.307  -31.128 1.00 92.86 374  A 1 
ATOM   3077 C CD2   . PHE   A 1 374  ? 13.410  1.983   -31.847 1.00 92.97 374  A 1 
ATOM   3078 C CE1   . PHE   A 1 374  ? 14.982  0.082   -30.509 1.00 91.83 374  A 1 
ATOM   3079 C CE2   . PHE   A 1 374  ? 14.612  2.375   -31.235 1.00 91.97 374  A 1 
ATOM   3080 C CZ    . PHE   A 1 374  ? 15.397  1.425   -30.561 1.00 93.39 374  A 1 
ATOM   3081 N N     . ILE   A 1 375  ? 10.219  -1.930  -34.365 1.00 96.31 375  A 1 
ATOM   3082 C CA    . ILE   A 1 375  ? 8.916   -2.550  -34.604 1.00 96.28 375  A 1 
ATOM   3083 C C     . ILE   A 1 375  ? 8.475   -3.298  -33.345 1.00 96.30 375  A 1 
ATOM   3084 O O     . ILE   A 1 375  ? 9.295   -3.938  -32.677 1.00 93.98 375  A 1 
ATOM   3085 C CB    . ILE   A 1 375  ? 8.939   -3.432  -35.867 1.00 94.72 375  A 1 
ATOM   3086 C CG1   . ILE   A 1 375  ? 7.511   -3.770  -36.331 1.00 80.17 375  A 1 
ATOM   3087 C CG2   . ILE   A 1 375  ? 9.783   -4.701  -35.664 1.00 80.20 375  A 1 
ATOM   3088 C CD1   . ILE   A 1 375  ? 7.448   -4.410  -37.725 1.00 75.61 375  A 1 
ATOM   3089 N N     . GLY   A 1 376  ? 7.185   -3.212  -33.016 1.00 95.40 376  A 1 
ATOM   3090 C CA    . GLY   A 1 376  ? 6.566   -3.984  -31.947 1.00 95.15 376  A 1 
ATOM   3091 C C     . GLY   A 1 376  ? 5.265   -4.612  -32.431 1.00 95.36 376  A 1 
ATOM   3092 O O     . GLY   A 1 376  ? 4.445   -3.933  -33.043 1.00 92.68 376  A 1 
ATOM   3093 N N     . ASP   A 1 377  ? 5.097   -5.903  -32.164 1.00 94.77 377  A 1 
ATOM   3094 C CA    . ASP   A 1 377  ? 3.901   -6.691  -32.475 1.00 93.74 377  A 1 
ATOM   3095 C C     . ASP   A 1 377  ? 3.792   -7.892  -31.517 1.00 93.45 377  A 1 
ATOM   3096 O O     . ASP   A 1 377  ? 4.580   -8.033  -30.570 1.00 87.89 377  A 1 
ATOM   3097 C CB    . ASP   A 1 377  ? 3.925   -7.103  -33.968 1.00 90.38 377  A 1 
ATOM   3098 C CG    . ASP   A 1 377  ? 5.116   -7.971  -34.380 1.00 88.38 377  A 1 
ATOM   3099 O OD1   . ASP   A 1 377  ? 5.621   -8.736  -33.531 1.00 78.84 377  A 1 
ATOM   3100 O OD2   . ASP   A 1 377  ? 5.493   -7.915  -35.565 1.00 82.00 377  A 1 
ATOM   3101 N N     . ASP   A 1 378  ? 2.822   -8.776  -31.747 1.00 92.39 378  A 1 
ATOM   3102 C CA    . ASP   A 1 378  ? 2.616   -9.978  -30.924 1.00 91.31 378  A 1 
ATOM   3103 C C     . ASP   A 1 378  ? 3.776   -11.001 -31.005 1.00 91.66 378  A 1 
ATOM   3104 O O     . ASP   A 1 378  ? 3.797   -11.971 -30.244 1.00 86.05 378  A 1 
ATOM   3105 C CB    . ASP   A 1 378  ? 1.276   -10.640 -31.296 1.00 88.27 378  A 1 
ATOM   3106 C CG    . ASP   A 1 378  ? 0.028   -9.951  -30.719 1.00 84.82 378  A 1 
ATOM   3107 O OD1   . ASP   A 1 378  ? 0.159   -9.085  -29.823 1.00 77.33 378  A 1 
ATOM   3108 O OD2   . ASP   A 1 378  ? -1.093  -10.369 -31.098 1.00 79.12 378  A 1 
ATOM   3109 N N     . THR   A 1 379  ? 4.750   -10.810 -31.888 1.00 92.08 379  A 1 
ATOM   3110 C CA    . THR   A 1 379  ? 5.964   -11.641 -31.972 1.00 91.04 379  A 1 
ATOM   3111 C C     . THR   A 1 379  ? 7.121   -11.096 -31.130 1.00 91.53 379  A 1 
ATOM   3112 O O     . THR   A 1 379  ? 8.050   -11.841 -30.811 1.00 86.13 379  A 1 
ATOM   3113 C CB    . THR   A 1 379  ? 6.433   -11.847 -33.420 1.00 89.36 379  A 1 
ATOM   3114 O OG1   . THR   A 1 379  ? 7.096   -10.724 -33.951 1.00 81.79 379  A 1 
ATOM   3115 C CG2   . THR   A 1 379  ? 5.308   -12.238 -34.373 1.00 79.38 379  A 1 
ATOM   3116 N N     . THR   A 1 380  ? 7.077   -9.813  -30.767 1.00 90.64 380  A 1 
ATOM   3117 C CA    . THR   A 1 380  ? 8.151   -9.145  -30.015 1.00 89.28 380  A 1 
ATOM   3118 C C     . THR   A 1 380  ? 7.911   -9.132  -28.506 1.00 90.28 380  A 1 
ATOM   3119 O O     . THR   A 1 380  ? 8.877   -9.074  -27.744 1.00 85.03 380  A 1 
ATOM   3120 C CB    . THR   A 1 380  ? 8.406   -7.719  -30.521 1.00 87.27 380  A 1 
ATOM   3121 O OG1   . THR   A 1 380  ? 7.300   -6.878  -30.311 1.00 79.01 380  A 1 
ATOM   3122 C CG2   . THR   A 1 380  ? 8.745   -7.678  -32.008 1.00 78.78 380  A 1 
ATOM   3123 N N     . ASP   A 1 381  ? 6.654   -9.200  -28.067 1.00 90.67 381  A 1 
ATOM   3124 C CA    . ASP   A 1 381  ? 6.274   -9.229  -26.646 1.00 89.54 381  A 1 
ATOM   3125 C C     . ASP   A 1 381  ? 4.998   -10.068 -26.421 1.00 89.06 381  A 1 
ATOM   3126 O O     . ASP   A 1 381  ? 4.456   -10.694 -27.339 1.00 83.38 381  A 1 
ATOM   3127 C CB    . ASP   A 1 381  ? 6.136   -7.779  -26.136 1.00 86.13 381  A 1 
ATOM   3128 C CG    . ASP   A 1 381  ? 6.375   -7.587  -24.625 1.00 87.15 381  A 1 
ATOM   3129 O OD1   . ASP   A 1 381  ? 6.164   -8.521  -23.825 1.00 81.25 381  A 1 
ATOM   3130 O OD2   . ASP   A 1 381  ? 6.736   -6.468  -24.214 1.00 82.99 381  A 1 
ATOM   3131 N N     . ALA   A 1 382  ? 4.503   -10.089 -25.191 1.00 88.84 382  A 1 
ATOM   3132 C CA    . ALA   A 1 382  ? 3.265   -10.762 -24.834 1.00 86.94 382  A 1 
ATOM   3133 C C     . ALA   A 1 382  ? 2.064   -10.222 -25.635 1.00 88.07 382  A 1 
ATOM   3134 O O     . ALA   A 1 382  ? 1.963   -9.031  -25.932 1.00 84.78 382  A 1 
ATOM   3135 C CB    . ALA   A 1 382  ? 3.041   -10.630 -23.325 1.00 83.35 382  A 1 
ATOM   3136 N N     . LYS   A 1 383  ? 1.109   -11.105 -25.916 1.00 89.68 383  A 1 
ATOM   3137 C CA    . LYS   A 1 383  ? -0.059  -10.803 -26.738 1.00 88.44 383  A 1 
ATOM   3138 C C     . LYS   A 1 383  ? -0.811  -9.562  -26.248 1.00 88.38 383  A 1 
ATOM   3139 O O     . LYS   A 1 383  ? -1.173  -9.456  -25.074 1.00 82.90 383  A 1 
ATOM   3140 C CB    . LYS   A 1 383  ? -0.967  -12.046 -26.804 1.00 85.13 383  A 1 
ATOM   3141 C CG    . LYS   A 1 383  ? -2.095  -11.850 -27.817 1.00 77.29 383  A 1 
ATOM   3142 C CD    . LYS   A 1 383  ? -2.943  -13.119 -27.969 1.00 70.79 383  A 1 
ATOM   3143 C CE    . LYS   A 1 383  ? -4.012  -12.834 -29.019 1.00 61.54 383  A 1 
ATOM   3144 N NZ    . LYS   A 1 383  ? -4.871  -14.011 -29.286 1.00 53.63 383  A 1 
ATOM   3145 N N     . GLY   A 1 384  ? -1.069  -8.640  -27.178 1.00 88.68 384  A 1 
ATOM   3146 C CA    . GLY   A 1 384  ? -1.792  -7.389  -26.934 1.00 88.62 384  A 1 
ATOM   3147 C C     . GLY   A 1 384  ? -0.960  -6.270  -26.297 1.00 90.84 384  A 1 
ATOM   3148 O O     . GLY   A 1 384  ? -1.440  -5.143  -26.198 1.00 87.90 384  A 1 
ATOM   3149 N N     . LYS   A 1 385  ? 0.279   -6.528  -25.896 1.00 91.19 385  A 1 
ATOM   3150 C CA    . LYS   A 1 385  ? 1.127   -5.516  -25.257 1.00 91.58 385  A 1 
ATOM   3151 C C     . LYS   A 1 385  ? 1.616   -4.461  -26.255 1.00 92.92 385  A 1 
ATOM   3152 O O     . LYS   A 1 385  ? 1.578   -3.271  -25.953 1.00 90.82 385  A 1 
ATOM   3153 C CB    . LYS   A 1 385  ? 2.284   -6.223  -24.552 1.00 89.40 385  A 1 
ATOM   3154 C CG    . LYS   A 1 385  ? 2.765   -5.461  -23.320 1.00 85.19 385  A 1 
ATOM   3155 C CD    . LYS   A 1 385  ? 3.872   -6.270  -22.660 1.00 81.75 385  A 1 
ATOM   3156 C CE    . LYS   A 1 385  ? 4.549   -5.519  -21.522 1.00 77.72 385  A 1 
ATOM   3157 N NZ    . LYS   A 1 385  ? 5.920   -6.042  -21.342 1.00 71.32 385  A 1 
ATOM   3158 N N     . ALA   A 1 386  ? 1.981   -4.891  -27.454 1.00 92.56 386  A 1 
ATOM   3159 C CA    . ALA   A 1 386  ? 2.324   -3.989  -28.553 1.00 93.36 386  A 1 
ATOM   3160 C C     . ALA   A 1 386  ? 1.119   -3.157  -29.019 1.00 94.01 386  A 1 
ATOM   3161 O O     . ALA   A 1 386  ? 1.265   -1.961  -29.248 1.00 92.63 386  A 1 
ATOM   3162 C CB    . ALA   A 1 386  ? 2.914   -4.812  -29.698 1.00 92.46 386  A 1 
ATOM   3163 N N     . ALA   A 1 387  ? -0.079  -3.743  -29.075 1.00 93.40 387  A 1 
ATOM   3164 C CA    . ALA   A 1 387  ? -1.308  -3.020  -29.405 1.00 92.99 387  A 1 
ATOM   3165 C C     . ALA   A 1 387  ? -1.630  -1.922  -28.370 1.00 93.77 387  A 1 
ATOM   3166 O O     . ALA   A 1 387  ? -1.961  -0.796  -28.739 1.00 92.39 387  A 1 
ATOM   3167 C CB    . ALA   A 1 387  ? -2.453  -4.033  -29.523 1.00 91.44 387  A 1 
ATOM   3168 N N     . ALA   A 1 388  ? -1.470  -2.220  -27.075 1.00 93.27 388  A 1 
ATOM   3169 C CA    . ALA   A 1 388  ? -1.645  -1.234  -26.008 1.00 93.10 388  A 1 
ATOM   3170 C C     . ALA   A 1 388  ? -0.611  -0.097  -26.104 1.00 94.38 388  A 1 
ATOM   3171 O O     . ALA   A 1 388  ? -0.972  1.072   -25.986 1.00 93.41 388  A 1 
ATOM   3172 C CB    . ALA   A 1 388  ? -1.577  -1.952  -24.655 1.00 91.54 388  A 1 
ATOM   3173 N N     . PHE   A 1 389  ? 0.651   -0.428  -26.395 1.00 95.06 389  A 1 
ATOM   3174 C CA    . PHE   A 1 389  ? 1.700   0.574   -26.615 1.00 95.75 389  A 1 
ATOM   3175 C C     . PHE   A 1 389  ? 1.411   1.441   -27.851 1.00 96.10 389  A 1 
ATOM   3176 O O     . PHE   A 1 389  ? 1.533   2.662   -27.795 1.00 95.33 389  A 1 
ATOM   3177 C CB    . PHE   A 1 389  ? 3.047   -0.143  -26.730 1.00 95.60 389  A 1 
ATOM   3178 C CG    . PHE   A 1 389  ? 4.234   0.793   -26.730 1.00 96.04 389  A 1 
ATOM   3179 C CD1   . PHE   A 1 389  ? 4.700   1.357   -27.927 1.00 94.22 389  A 1 
ATOM   3180 C CD2   . PHE   A 1 389  ? 4.879   1.108   -25.520 1.00 94.16 389  A 1 
ATOM   3181 C CE1   . PHE   A 1 389  ? 5.797   2.233   -27.918 1.00 93.55 389  A 1 
ATOM   3182 C CE2   . PHE   A 1 389  ? 5.979   1.979   -25.507 1.00 93.53 389  A 1 
ATOM   3183 C CZ    . PHE   A 1 389  ? 6.436   2.546   -26.707 1.00 94.87 389  A 1 
ATOM   3184 N N     . ALA   A 1 390  ? 0.962   0.828   -28.945 1.00 95.74 390  A 1 
ATOM   3185 C CA    . ALA   A 1 390  ? 0.605   1.519   -30.181 1.00 95.72 390  A 1 
ATOM   3186 C C     . ALA   A 1 390  ? -0.527  2.535   -29.972 1.00 95.93 390  A 1 
ATOM   3187 O O     . ALA   A 1 390  ? -0.486  3.628   -30.537 1.00 94.77 390  A 1 
ATOM   3188 C CB    . ALA   A 1 390  ? 0.224   0.470   -31.228 1.00 94.87 390  A 1 
ATOM   3189 N N     . LYS   A 1 391  ? -1.498  2.220   -29.120 1.00 95.67 391  A 1 
ATOM   3190 C CA    . LYS   A 1 391  ? -2.590  3.136   -28.772 1.00 95.17 391  A 1 
ATOM   3191 C C     . LYS   A 1 391  ? -2.059  4.411   -28.101 1.00 95.65 391  A 1 
ATOM   3192 O O     . LYS   A 1 391  ? -2.441  5.504   -28.493 1.00 94.04 391  A 1 
ATOM   3193 C CB    . LYS   A 1 391  ? -3.624  2.397   -27.905 1.00 93.67 391  A 1 
ATOM   3194 C CG    . LYS   A 1 391  ? -5.007  3.059   -27.993 1.00 84.09 391  A 1 
ATOM   3195 C CD    . LYS   A 1 391  ? -6.043  2.307   -27.142 1.00 80.88 391  A 1 
ATOM   3196 C CE    . LYS   A 1 391  ? -7.441  2.884   -27.387 1.00 69.84 391  A 1 
ATOM   3197 N NZ    . LYS   A 1 391  ? -8.479  2.263   -26.535 1.00 63.49 391  A 1 
ATOM   3198 N N     . VAL   A 1 392  ? -1.138  4.280   -27.159 1.00 96.11 392  A 1 
ATOM   3199 C CA    . VAL   A 1 392  ? -0.495  5.429   -26.489 1.00 96.21 392  A 1 
ATOM   3200 C C     . VAL   A 1 392  ? 0.397   6.204   -27.464 1.00 96.33 392  A 1 
ATOM   3201 O O     . VAL   A 1 392  ? 0.414   7.433   -27.449 1.00 95.17 392  A 1 
ATOM   3202 C CB    . VAL   A 1 392  ? 0.305   4.982   -25.252 1.00 95.74 392  A 1 
ATOM   3203 C CG1   . VAL   A 1 392  ? 0.841   6.180   -24.467 1.00 93.55 392  A 1 
ATOM   3204 C CG2   . VAL   A 1 392  ? -0.551  4.155   -24.290 1.00 94.05 392  A 1 
ATOM   3205 N N     . LEU   A 1 393  ? 1.064   5.511   -28.382 1.00 96.25 393  A 1 
ATOM   3206 C CA    . LEU   A 1 393  ? 1.924   6.124   -29.398 1.00 96.06 393  A 1 
ATOM   3207 C C     . LEU   A 1 393  ? 1.169   7.066   -30.353 1.00 95.90 393  A 1 
ATOM   3208 O O     . LEU   A 1 393  ? 1.790   7.934   -30.965 1.00 94.39 393  A 1 
ATOM   3209 C CB    . LEU   A 1 393  ? 2.656   5.004   -30.156 1.00 95.46 393  A 1 
ATOM   3210 C CG    . LEU   A 1 393  ? 3.753   5.479   -31.128 1.00 94.41 393  A 1 
ATOM   3211 C CD1   . LEU   A 1 393  ? 4.921   6.148   -30.413 1.00 91.54 393  A 1 
ATOM   3212 C CD2   . LEU   A 1 393  ? 4.297   4.286   -31.908 1.00 90.96 393  A 1 
ATOM   3213 N N     . THR   A 1 394  ? -0.157  6.949   -30.462 1.00 96.36 394  A 1 
ATOM   3214 C CA    . THR   A 1 394  ? -0.974  7.853   -31.296 1.00 95.77 394  A 1 
ATOM   3215 C C     . THR   A 1 394  ? -0.799  9.324   -30.908 1.00 95.67 394  A 1 
ATOM   3216 O O     . THR   A 1 394  ? -0.686  10.170  -31.797 1.00 93.15 394  A 1 
ATOM   3217 C CB    . THR   A 1 394  ? -2.466  7.494   -31.263 1.00 94.69 394  A 1 
ATOM   3218 O OG1   . THR   A 1 394  ? -2.981  7.487   -29.960 1.00 82.17 394  A 1 
ATOM   3219 C CG2   . THR   A 1 394  ? -2.751  6.131   -31.891 1.00 81.02 394  A 1 
ATOM   3220 N N     . THR   A 1 395  ? -0.677  9.626   -29.621 1.00 95.95 395  A 1 
ATOM   3221 C CA    . THR   A 1 395  ? -0.469  10.986  -29.091 1.00 95.67 395  A 1 
ATOM   3222 C C     . THR   A 1 395  ? 0.906   11.187  -28.445 1.00 95.41 395  A 1 
ATOM   3223 O O     . THR   A 1 395  ? 1.311   12.323  -28.219 1.00 92.54 395  A 1 
ATOM   3224 C CB    . THR   A 1 395  ? -1.584  11.356  -28.103 1.00 94.97 395  A 1 
ATOM   3225 O OG1   . THR   A 1 395  ? -1.708  10.362  -27.105 1.00 88.63 395  A 1 
ATOM   3226 C CG2   . THR   A 1 395  ? -2.938  11.464  -28.801 1.00 89.28 395  A 1 
ATOM   3227 N N     . GLY   A 1 396  ? 1.653   10.114  -28.196 1.00 94.40 396  A 1 
ATOM   3228 C CA    . GLY   A 1 396  ? 2.980   10.168  -27.584 1.00 94.20 396  A 1 
ATOM   3229 C C     . GLY   A 1 396  ? 4.020   10.896  -28.446 1.00 94.74 396  A 1 
ATOM   3230 O O     . GLY   A 1 396  ? 4.082   10.712  -29.664 1.00 92.28 396  A 1 
ATOM   3231 N N     . ASN   A 1 397  ? 4.868   11.699  -27.792 1.00 94.54 397  A 1 
ATOM   3232 C CA    . ASN   A 1 397  ? 5.916   12.519  -28.420 1.00 94.07 397  A 1 
ATOM   3233 C C     . ASN   A 1 397  ? 7.332   12.033  -28.080 1.00 94.46 397  A 1 
ATOM   3234 O O     . ASN   A 1 397  ? 8.262   12.276  -28.850 1.00 91.22 397  A 1 
ATOM   3235 C CB    . ASN   A 1 397  ? 5.718   13.981  -27.992 1.00 92.27 397  A 1 
ATOM   3236 C CG    . ASN   A 1 397  ? 4.354   14.510  -28.390 1.00 89.99 397  A 1 
ATOM   3237 O OD1   . ASN   A 1 397  ? 4.065   14.726  -29.553 1.00 79.15 397  A 1 
ATOM   3238 N ND2   . ASN   A 1 397  ? 3.480   14.707  -27.428 1.00 78.64 397  A 1 
ATOM   3239 N N     . TYR   A 1 398  ? 7.488   11.343  -26.958 1.00 94.20 398  A 1 
ATOM   3240 C CA    . TYR   A 1 398  ? 8.756   10.786  -26.489 1.00 94.36 398  A 1 
ATOM   3241 C C     . TYR   A 1 398  ? 8.585   9.325   -26.077 1.00 94.81 398  A 1 
ATOM   3242 O O     . TYR   A 1 398  ? 7.577   8.930   -25.488 1.00 93.32 398  A 1 
ATOM   3243 C CB    . TYR   A 1 398  ? 9.315   11.620  -25.332 1.00 92.92 398  A 1 
ATOM   3244 C CG    . TYR   A 1 398  ? 9.748   13.015  -25.734 1.00 92.29 398  A 1 
ATOM   3245 C CD1   . TYR   A 1 398  ? 11.080  13.267  -26.107 1.00 88.91 398  A 1 
ATOM   3246 C CD2   . TYR   A 1 398  ? 8.818   14.077  -25.740 1.00 89.24 398  A 1 
ATOM   3247 C CE1   . TYR   A 1 398  ? 11.488  14.556  -26.480 1.00 87.48 398  A 1 
ATOM   3248 C CE2   . TYR   A 1 398  ? 9.214   15.372  -26.116 1.00 87.57 398  A 1 
ATOM   3249 C CZ    . TYR   A 1 398  ? 10.552  15.607  -26.483 1.00 89.20 398  A 1 
ATOM   3250 O OH    . TYR   A 1 398  ? 10.942  16.871  -26.850 1.00 85.86 398  A 1 
ATOM   3251 N N     . VAL   A 1 399  ? 9.605   8.529   -26.372 1.00 94.94 399  A 1 
ATOM   3252 C CA    . VAL   A 1 399  ? 9.700   7.125   -25.964 1.00 95.16 399  A 1 
ATOM   3253 C C     . VAL   A 1 399  ? 11.020  6.924   -25.236 1.00 95.10 399  A 1 
ATOM   3254 O O     . VAL   A 1 399  ? 12.072  7.336   -25.720 1.00 93.49 399  A 1 
ATOM   3255 C CB    . VAL   A 1 399  ? 9.567   6.183   -27.177 1.00 94.49 399  A 1 
ATOM   3256 C CG1   . VAL   A 1 399  ? 9.815   4.717   -26.806 1.00 90.92 399  A 1 
ATOM   3257 C CG2   . VAL   A 1 399  ? 8.159   6.268   -27.785 1.00 91.70 399  A 1 
ATOM   3258 N N     . THR   A 1 400  ? 10.979  6.276   -24.084 1.00 95.15 400  A 1 
ATOM   3259 C CA    . THR   A 1 400  ? 12.190  5.863   -23.372 1.00 94.64 400  A 1 
ATOM   3260 C C     . THR   A 1 400  ? 12.640  4.503   -23.891 1.00 94.91 400  A 1 
ATOM   3261 O O     . THR   A 1 400  ? 11.874  3.539   -23.853 1.00 93.67 400  A 1 
ATOM   3262 C CB    . THR   A 1 400  ? 11.968  5.824   -21.855 1.00 93.23 400  A 1 
ATOM   3263 O OG1   . THR   A 1 400  ? 11.452  7.051   -21.392 1.00 84.53 400  A 1 
ATOM   3264 C CG2   . THR   A 1 400  ? 13.272  5.584   -21.099 1.00 84.14 400  A 1 
ATOM   3265 N N     . VAL   A 1 401  ? 13.885  4.433   -24.349 1.00 94.77 401  A 1 
ATOM   3266 C CA    . VAL   A 1 401  ? 14.544  3.198   -24.796 1.00 93.87 401  A 1 
ATOM   3267 C C     . VAL   A 1 401  ? 15.468  2.703   -23.685 1.00 92.54 401  A 1 
ATOM   3268 O O     . VAL   A 1 401  ? 16.196  3.496   -23.094 1.00 89.49 401  A 1 
ATOM   3269 C CB    . VAL   A 1 401  ? 15.322  3.422   -26.106 1.00 93.12 401  A 1 
ATOM   3270 C CG1   . VAL   A 1 401  ? 15.902  2.114   -26.647 1.00 87.88 401  A 1 
ATOM   3271 C CG2   . VAL   A 1 401  ? 14.434  4.026   -27.202 1.00 89.20 401  A 1 
ATOM   3272 N N     . ASP   A 1 402  ? 15.445  1.399   -23.416 1.00 92.71 402  A 1 
ATOM   3273 C CA    . ASP   A 1 402  ? 16.326  0.724   -22.453 1.00 89.83 402  A 1 
ATOM   3274 C C     . ASP   A 1 402  ? 16.385  1.395   -21.063 1.00 87.42 402  A 1 
ATOM   3275 O O     . ASP   A 1 402  ? 17.437  1.755   -20.555 1.00 76.71 402  A 1 
ATOM   3276 C CB    . ASP   A 1 402  ? 17.707  0.496   -23.088 1.00 86.36 402  A 1 
ATOM   3277 C CG    . ASP   A 1 402  ? 18.484  -0.648  -22.427 1.00 83.38 402  A 1 
ATOM   3278 O OD1   . ASP   A 1 402  ? 17.819  -1.580  -21.911 1.00 75.01 402  A 1 
ATOM   3279 O OD2   . ASP   A 1 402  ? 19.727  -0.650  -22.542 1.00 76.11 402  A 1 
ATOM   3280 N N     . GLU   A 1 403  ? 15.209  1.577   -20.471 1.00 88.29 403  A 1 
ATOM   3281 C CA    . GLU   A 1 403  ? 14.971  2.179   -19.146 1.00 86.30 403  A 1 
ATOM   3282 C C     . GLU   A 1 403  ? 15.263  3.690   -19.013 1.00 86.78 403  A 1 
ATOM   3283 O O     . GLU   A 1 403  ? 14.471  4.363   -18.354 1.00 79.98 403  A 1 
ATOM   3284 C CB    . GLU   A 1 403  ? 15.669  1.380   -18.021 1.00 82.14 403  A 1 
ATOM   3285 C CG    . GLU   A 1 403  ? 15.179  -0.077  -17.860 1.00 73.30 403  A 1 
ATOM   3286 C CD    . GLU   A 1 403  ? 14.025  -0.224  -16.845 1.00 67.00 403  A 1 
ATOM   3287 O OE1   . GLU   A 1 403  ? 13.089  -1.016  -17.136 1.00 59.93 403  A 1 
ATOM   3288 O OE2   . GLU   A 1 403  ? 14.048  0.430   -15.782 1.00 59.22 403  A 1 
ATOM   3289 N N     . ASP   A 1 404  ? 16.314  4.238   -19.616 1.00 86.61 404  A 1 
ATOM   3290 C CA    . ASP   A 1 404  ? 16.806  5.588   -19.285 1.00 86.31 404  A 1 
ATOM   3291 C C     . ASP   A 1 404  ? 17.031  6.523   -20.489 1.00 88.29 404  A 1 
ATOM   3292 O O     . ASP   A 1 404  ? 17.172  7.732   -20.314 1.00 83.78 404  A 1 
ATOM   3293 C CB    . ASP   A 1 404  ? 18.082  5.456   -18.433 1.00 81.14 404  A 1 
ATOM   3294 C CG    . ASP   A 1 404  ? 17.865  4.772   -17.070 1.00 71.83 404  A 1 
ATOM   3295 O OD1   . ASP   A 1 404  ? 16.777  4.944   -16.462 1.00 61.78 404  A 1 
ATOM   3296 O OD2   . ASP   A 1 404  ? 18.817  4.114   -16.602 1.00 64.83 404  A 1 
ATOM   3297 N N     . ILE   A 1 405  ? 17.047  6.012   -21.715 1.00 89.02 405  A 1 
ATOM   3298 C CA    . ILE   A 1 405  ? 17.335  6.811   -22.916 1.00 90.30 405  A 1 
ATOM   3299 C C     . ILE   A 1 405  ? 16.035  7.417   -23.456 1.00 92.06 405  A 1 
ATOM   3300 O O     . ILE   A 1 405  ? 15.274  6.749   -24.150 1.00 90.53 405  A 1 
ATOM   3301 C CB    . ILE   A 1 405  ? 18.089  5.991   -23.986 1.00 88.99 405  A 1 
ATOM   3302 C CG1   . ILE   A 1 405  ? 19.311  5.253   -23.386 1.00 85.66 405  A 1 
ATOM   3303 C CG2   . ILE   A 1 405  ? 18.534  6.929   -25.121 1.00 85.02 405  A 1 
ATOM   3304 C CD1   . ILE   A 1 405  ? 20.004  4.306   -24.373 1.00 79.07 405  A 1 
ATOM   3305 N N     . ILE   A 1 406  ? 15.789  8.696   -23.170 1.00 91.38 406  A 1 
ATOM   3306 C CA    . ILE   A 1 406  ? 14.606  9.423   -23.649 1.00 91.26 406  A 1 
ATOM   3307 C C     . ILE   A 1 406  ? 14.850  9.896   -25.084 1.00 91.52 406  A 1 
ATOM   3308 O O     . ILE   A 1 406  ? 15.800  10.629  -25.352 1.00 89.28 406  A 1 
ATOM   3309 C CB    . ILE   A 1 406  ? 14.238  10.585  -22.705 1.00 89.37 406  A 1 
ATOM   3310 C CG1   . ILE   A 1 406  ? 14.070  10.086  -21.243 1.00 84.93 406  A 1 
ATOM   3311 C CG2   . ILE   A 1 406  ? 12.945  11.259  -23.201 1.00 84.57 406  A 1 
ATOM   3312 C CD1   . ILE   A 1 406  ? 13.907  11.214  -20.216 1.00 78.51 406  A 1 
ATOM   3313 N N     . CYS   A 1 407  ? 13.981  9.494   -26.011 1.00 93.59 407  A 1 
ATOM   3314 C CA    . CYS   A 1 407  ? 14.116  9.751   -27.440 1.00 93.24 407  A 1 
ATOM   3315 C C     . CYS   A 1 407  ? 12.848  10.404  -27.993 1.00 93.75 407  A 1 
ATOM   3316 O O     . CYS   A 1 407  ? 11.744  9.910   -27.768 1.00 92.06 407  A 1 
ATOM   3317 C CB    . CYS   A 1 407  ? 14.413  8.431   -28.158 1.00 91.54 407  A 1 
ATOM   3318 S SG    . CYS   A 1 407  ? 15.949  7.679   -27.534 1.00 88.25 407  A 1 
ATOM   3319 N N     . LYS   A 1 408  ? 13.009  11.475  -28.772 1.00 94.21 408  A 1 
ATOM   3320 C CA    . LYS   A 1 408  ? 11.893  12.121  -29.469 1.00 94.04 408  A 1 
ATOM   3321 C C     . LYS   A 1 408  ? 11.393  11.237  -30.611 1.00 94.60 408  A 1 
ATOM   3322 O O     . LYS   A 1 408  ? 12.192  10.662  -31.347 1.00 93.09 408  A 1 
ATOM   3323 C CB    . LYS   A 1 408  ? 12.301  13.528  -29.940 1.00 92.56 408  A 1 
ATOM   3324 C CG    . LYS   A 1 408  ? 11.093  14.351  -30.430 1.00 86.99 408  A 1 
ATOM   3325 C CD    . LYS   A 1 408  ? 11.448  15.826  -30.698 1.00 81.89 408  A 1 
ATOM   3326 C CE    . LYS   A 1 408  ? 10.166  16.594  -31.049 1.00 72.20 408  A 1 
ATOM   3327 N NZ    . LYS   A 1 408  ? 10.323  18.077  -31.017 1.00 64.81 408  A 1 
ATOM   3328 N N     . VAL   A 1 409  ? 10.076  11.162  -30.782 1.00 94.79 409  A 1 
ATOM   3329 C CA    . VAL   A 1 409  ? 9.445   10.468  -31.913 1.00 94.93 409  A 1 
ATOM   3330 C C     . VAL   A 1 409  ? 9.567   11.334  -33.169 1.00 94.71 409  A 1 
ATOM   3331 O O     . VAL   A 1 409  ? 9.113   12.474  -33.189 1.00 93.01 409  A 1 
ATOM   3332 C CB    . VAL   A 1 409  ? 7.977   10.126  -31.608 1.00 94.29 409  A 1 
ATOM   3333 C CG1   . VAL   A 1 409  ? 7.313   9.413   -32.787 1.00 90.65 409  A 1 
ATOM   3334 C CG2   . VAL   A 1 409  ? 7.854   9.210   -30.382 1.00 91.02 409  A 1 
ATOM   3335 N N     . ILE   A 1 410  ? 10.153  10.786  -34.227 1.00 95.36 410  A 1 
ATOM   3336 C CA    . ILE   A 1 410  ? 10.288  11.449  -35.534 1.00 94.63 410  A 1 
ATOM   3337 C C     . ILE   A 1 410  ? 9.155   11.018  -36.466 1.00 94.99 410  A 1 
ATOM   3338 O O     . ILE   A 1 410  ? 8.555   11.836  -37.161 1.00 91.54 410  A 1 
ATOM   3339 C CB    . ILE   A 1 410  ? 11.658  11.128  -36.171 1.00 92.57 410  A 1 
ATOM   3340 C CG1   . ILE   A 1 410  ? 12.818  11.545  -35.235 1.00 85.39 410  A 1 
ATOM   3341 C CG2   . ILE   A 1 410  ? 11.795  11.820  -37.539 1.00 80.81 410  A 1 
ATOM   3342 C CD1   . ILE   A 1 410  ? 14.191  11.110  -35.751 1.00 73.52 410  A 1 
ATOM   3343 N N     . ARG   A 1 411  ? 8.868   9.725   -36.501 1.00 95.43 411  A 1 
ATOM   3344 C CA    . ARG   A 1 411  ? 7.833   9.125   -37.348 1.00 95.41 411  A 1 
ATOM   3345 C C     . ARG   A 1 411  ? 7.214   7.930   -36.654 1.00 95.84 411  A 1 
ATOM   3346 O O     . ARG   A 1 411  ? 7.904   7.217   -35.921 1.00 93.05 411  A 1 
ATOM   3347 C CB    . ARG   A 1 411  ? 8.438   8.739   -38.710 1.00 92.76 411  A 1 
ATOM   3348 C CG    . ARG   A 1 411  ? 7.568   9.226   -39.880 1.00 81.21 411  A 1 
ATOM   3349 C CD    . ARG   A 1 411  ? 8.144   8.801   -41.231 1.00 78.74 411  A 1 
ATOM   3350 N NE    . ARG   A 1 411  ? 9.481   9.380   -41.465 1.00 69.47 411  A 1 
ATOM   3351 C CZ    . ARG   A 1 411  ? 10.293  9.115   -42.478 1.00 62.48 411  A 1 
ATOM   3352 N NH1   . ARG   A 1 411  ? 9.949   8.282   -43.417 1.00 56.21 411  A 1 
ATOM   3353 N NH2   . ARG   A 1 411  ? 11.467  9.690   -42.546 1.00 54.94 411  A 1 
ATOM   3354 N N     . LYS   A 1 412  ? 5.929   7.698   -36.902 1.00 95.42 412  A 1 
ATOM   3355 C CA    . LYS   A 1 412  ? 5.191   6.570   -36.340 1.00 95.07 412  A 1 
ATOM   3356 C C     . LYS   A 1 412  ? 4.205   6.018   -37.365 1.00 95.55 412  A 1 
ATOM   3357 O O     . LYS   A 1 412  ? 3.465   6.785   -37.971 1.00 92.65 412  A 1 
ATOM   3358 C CB    . LYS   A 1 412  ? 4.515   6.979   -35.008 1.00 91.08 412  A 1 
ATOM   3359 C CG    . LYS   A 1 412  ? 3.648   8.252   -35.052 1.00 88.58 412  A 1 
ATOM   3360 C CD    . LYS   A 1 412  ? 3.270   8.691   -33.628 1.00 89.41 412  A 1 
ATOM   3361 C CE    . LYS   A 1 412  ? 2.488   10.002  -33.584 1.00 85.67 412  A 1 
ATOM   3362 N NZ    . LYS   A 1 412  ? 2.259   10.468  -32.188 1.00 83.28 412  A 1 
ATOM   3363 N N     . ASP   A 1 413  ? 4.208   4.695   -37.518 1.00 96.19 413  A 1 
ATOM   3364 C CA    . ASP   A 1 413  ? 3.203   3.932   -38.251 1.00 95.92 413  A 1 
ATOM   3365 C C     . ASP   A 1 413  ? 2.503   3.015   -37.248 1.00 96.28 413  A 1 
ATOM   3366 O O     . ASP   A 1 413  ? 3.169   2.255   -36.534 1.00 93.35 413  A 1 
ATOM   3367 C CB    . ASP   A 1 413  ? 3.846   3.107   -39.378 1.00 93.66 413  A 1 
ATOM   3368 C CG    . ASP   A 1 413  ? 4.435   3.946   -40.516 1.00 82.55 413  A 1 
ATOM   3369 O OD1   . ASP   A 1 413  ? 3.745   4.882   -40.970 1.00 74.87 413  A 1 
ATOM   3370 O OD2   . ASP   A 1 413  ? 5.560   3.615   -40.951 1.00 75.54 413  A 1 
ATOM   3371 N N     . ILE   A 1 414  ? 1.180   3.104   -37.161 1.00 95.96 414  A 1 
ATOM   3372 C CA    . ILE   A 1 414  ? 0.375   2.395   -36.160 1.00 95.78 414  A 1 
ATOM   3373 C C     . ILE   A 1 414  ? -0.705  1.598   -36.883 1.00 95.81 414  A 1 
ATOM   3374 O O     . ILE   A 1 414  ? -1.373  2.119   -37.774 1.00 92.89 414  A 1 
ATOM   3375 C CB    . ILE   A 1 414  ? -0.221  3.385   -35.133 1.00 93.92 414  A 1 
ATOM   3376 C CG1   . ILE   A 1 414  ? 0.907   4.115   -34.367 1.00 89.52 414  A 1 
ATOM   3377 C CG2   . ILE   A 1 414  ? -1.155  2.664   -34.141 1.00 89.10 414  A 1 
ATOM   3378 C CD1   . ILE   A 1 414  ? 0.429   5.328   -33.568 1.00 84.69 414  A 1 
ATOM   3379 N N     . TRP   A 1 415  ? -0.885  0.346   -36.480 1.00 95.08 415  A 1 
ATOM   3380 C CA    . TRP   A 1 415  ? -1.961  -0.526  -36.928 1.00 94.45 415  A 1 
ATOM   3381 C C     . TRP   A 1 415  ? -2.572  -1.264  -35.733 1.00 94.20 415  A 1 
ATOM   3382 O O     . TRP   A 1 415  ? -2.180  -1.042  -34.585 1.00 90.83 415  A 1 
ATOM   3383 C CB    . TRP   A 1 415  ? -1.449  -1.466  -38.029 1.00 92.52 415  A 1 
ATOM   3384 C CG    . TRP   A 1 415  ? -0.326  -2.376  -37.637 1.00 91.88 415  A 1 
ATOM   3385 C CD1   . TRP   A 1 415  ? -0.455  -3.640  -37.177 1.00 83.77 415  A 1 
ATOM   3386 C CD2   . TRP   A 1 415  ? 1.110   -2.109  -37.682 1.00 88.98 415  A 1 
ATOM   3387 N NE1   . TRP   A 1 415  ? 0.804   -4.182  -36.931 1.00 82.43 415  A 1 
ATOM   3388 C CE2   . TRP   A 1 415  ? 1.788   -3.275  -37.231 1.00 87.20 415  A 1 
ATOM   3389 C CE3   . TRP   A 1 415  ? 1.890   -1.000  -38.071 1.00 82.45 415  A 1 
ATOM   3390 C CZ2   . TRP   A 1 415  ? 3.202   -3.340  -37.159 1.00 84.04 415  A 1 
ATOM   3391 C CZ3   . TRP   A 1 415  ? 3.295   -1.063  -37.994 1.00 78.58 415  A 1 
ATOM   3392 C CH2   . TRP   A 1 415  ? 3.941   -2.217  -37.543 1.00 80.59 415  A 1 
ATOM   3393 N N     . GLU   A 1 416  ? -3.555  -2.113  -35.982 1.00 93.49 416  A 1 
ATOM   3394 C CA    . GLU   A 1 416  ? -4.394  -2.703  -34.937 1.00 91.77 416  A 1 
ATOM   3395 C C     . GLU   A 1 416  ? -3.605  -3.502  -33.878 1.00 91.27 416  A 1 
ATOM   3396 O O     . GLU   A 1 416  ? -3.872  -3.393  -32.682 1.00 85.19 416  A 1 
ATOM   3397 C CB    . GLU   A 1 416  ? -5.443  -3.573  -35.648 1.00 88.57 416  A 1 
ATOM   3398 C CG    . GLU   A 1 416  ? -6.700  -3.814  -34.803 1.00 76.95 416  A 1 
ATOM   3399 C CD    . GLU   A 1 416  ? -7.779  -4.599  -35.565 1.00 69.58 416  A 1 
ATOM   3400 O OE1   . GLU   A 1 416  ? -8.923  -4.626  -35.063 1.00 61.95 416  A 1 
ATOM   3401 O OE2   . GLU   A 1 416  ? -7.462  -5.171  -36.629 1.00 61.42 416  A 1 
ATOM   3402 N N     . ASN   A 1 417  ? -2.585  -4.264  -34.307 1.00 91.87 417  A 1 
ATOM   3403 C CA    . ASN   A 1 417  ? -1.838  -5.177  -33.435 1.00 91.45 417  A 1 
ATOM   3404 C C     . ASN   A 1 417  ? -0.367  -4.794  -33.223 1.00 92.69 417  A 1 
ATOM   3405 O O     . ASN   A 1 417  ? 0.390   -5.559  -32.624 1.00 87.25 417  A 1 
ATOM   3406 C CB    . ASN   A 1 417  ? -1.997  -6.607  -33.972 1.00 87.46 417  A 1 
ATOM   3407 C CG    . ASN   A 1 417  ? -3.426  -7.106  -33.849 1.00 81.97 417  A 1 
ATOM   3408 O OD1   . ASN   A 1 417  ? -4.134  -6.836  -32.901 1.00 69.23 417  A 1 
ATOM   3409 N ND2   . ASN   A 1 417  ? -3.882  -7.886  -34.803 1.00 71.01 417  A 1 
ATOM   3410 N N     . GLY   A 1 418  ? 0.057   -3.623  -33.701 1.00 93.67 418  A 1 
ATOM   3411 C CA    . GLY   A 1 418  ? 1.461   -3.257  -33.610 1.00 94.28 418  A 1 
ATOM   3412 C C     . GLY   A 1 418  ? 1.781   -1.851  -34.090 1.00 95.64 418  A 1 
ATOM   3413 O O     . GLY   A 1 418  ? 0.908   -1.054  -34.434 1.00 93.76 418  A 1 
ATOM   3414 N N     . PHE   A 1 419  ? 3.071   -1.562  -34.091 1.00 96.26 419  A 1 
ATOM   3415 C CA    . PHE   A 1 419  ? 3.582   -0.260  -34.477 1.00 96.40 419  A 1 
ATOM   3416 C C     . PHE   A 1 419  ? 4.986   -0.366  -35.064 1.00 96.64 419  A 1 
ATOM   3417 O O     . PHE   A 1 419  ? 5.756   -1.278  -34.758 1.00 95.42 419  A 1 
ATOM   3418 C CB    . PHE   A 1 419  ? 3.568   0.689   -33.268 1.00 95.59 419  A 1 
ATOM   3419 C CG    . PHE   A 1 419  ? 4.509   0.283   -32.152 1.00 96.65 419  A 1 
ATOM   3420 C CD1   . PHE   A 1 419  ? 4.114   -0.672  -31.194 1.00 95.03 419  A 1 
ATOM   3421 C CD2   . PHE   A 1 419  ? 5.809   0.817   -32.088 1.00 94.87 419  A 1 
ATOM   3422 C CE1   . PHE   A 1 419  ? 5.003   -1.096  -30.204 1.00 93.89 419  A 1 
ATOM   3423 C CE2   . PHE   A 1 419  ? 6.709   0.394   -31.094 1.00 94.05 419  A 1 
ATOM   3424 C CZ    . PHE   A 1 419  ? 6.308   -0.569  -30.153 1.00 94.92 419  A 1 
ATOM   3425 N N     . LYS   A 1 420  ? 5.331   0.642   -35.858 1.00 96.71 420  A 1 
ATOM   3426 C CA    . LYS   A 1 420  ? 6.692   0.944   -36.263 1.00 96.62 420  A 1 
ATOM   3427 C C     . LYS   A 1 420  ? 6.985   2.387   -35.880 1.00 96.61 420  A 1 
ATOM   3428 O O     . LYS   A 1 420  ? 6.195   3.275   -36.177 1.00 94.53 420  A 1 
ATOM   3429 C CB    . LYS   A 1 420  ? 6.824   0.680   -37.761 1.00 95.13 420  A 1 
ATOM   3430 C CG    . LYS   A 1 420  ? 8.249   0.879   -38.284 1.00 88.32 420  A 1 
ATOM   3431 C CD    . LYS   A 1 420  ? 8.238   0.646   -39.800 1.00 86.61 420  A 1 
ATOM   3432 C CE    . LYS   A 1 420  ? 9.610   0.905   -40.390 1.00 75.71 420  A 1 
ATOM   3433 N NZ    . LYS   A 1 420  ? 9.572   0.823   -41.866 1.00 70.35 420  A 1 
ATOM   3434 N N     . VAL   A 1 421  ? 8.112   2.630   -35.228 1.00 96.29 421  A 1 
ATOM   3435 C CA    . VAL   A 1 421  ? 8.473   3.966   -34.750 1.00 96.18 421  A 1 
ATOM   3436 C C     . VAL   A 1 421  ? 9.922   4.282   -35.087 1.00 96.27 421  A 1 
ATOM   3437 O O     . VAL   A 1 421  ? 10.807  3.438   -34.942 1.00 95.02 421  A 1 
ATOM   3438 C CB    . VAL   A 1 421  ? 8.135   4.122   -33.252 1.00 94.84 421  A 1 
ATOM   3439 C CG1   . VAL   A 1 421  ? 9.009   3.263   -32.324 1.00 89.82 421  A 1 
ATOM   3440 C CG2   . VAL   A 1 421  ? 8.228   5.580   -32.818 1.00 90.12 421  A 1 
ATOM   3441 N N     . VAL   A 1 422  ? 10.155  5.502   -35.563 1.00 96.24 422  A 1 
ATOM   3442 C CA    . VAL   A 1 422  ? 11.492  6.068   -35.770 1.00 95.93 422  A 1 
ATOM   3443 C C     . VAL   A 1 422  ? 11.759  7.056   -34.644 1.00 96.00 422  A 1 
ATOM   3444 O O     . VAL   A 1 422  ? 11.002  8.016   -34.474 1.00 94.39 422  A 1 
ATOM   3445 C CB    . VAL   A 1 422  ? 11.632  6.741   -37.147 1.00 94.73 422  A 1 
ATOM   3446 C CG1   . VAL   A 1 422  ? 13.073  7.185   -37.387 1.00 89.82 422  A 1 
ATOM   3447 C CG2   . VAL   A 1 422  ? 11.235  5.795   -38.287 1.00 90.47 422  A 1 
ATOM   3448 N N     . LEU   A 1 423  ? 12.826  6.820   -33.890 1.00 95.61 423  A 1 
ATOM   3449 C CA    . LEU   A 1 423  ? 13.210  7.619   -32.732 1.00 95.46 423  A 1 
ATOM   3450 C C     . LEU   A 1 423  ? 14.544  8.324   -32.975 1.00 95.29 423  A 1 
ATOM   3451 O O     . LEU   A 1 423  ? 15.475  7.733   -33.521 1.00 93.53 423  A 1 
ATOM   3452 C CB    . LEU   A 1 423  ? 13.292  6.726   -31.479 1.00 94.63 423  A 1 
ATOM   3453 C CG    . LEU   A 1 423  ? 11.990  6.001   -31.088 1.00 93.91 423  A 1 
ATOM   3454 C CD1   . LEU   A 1 423  ? 12.223  5.159   -29.834 1.00 91.16 423  A 1 
ATOM   3455 C CD2   . LEU   A 1 423  ? 10.851  6.979   -30.795 1.00 91.39 423  A 1 
ATOM   3456 N N     . LEU   A 1 424  ? 14.646  9.567   -32.510 1.00 94.92 424  A 1 
ATOM   3457 C CA    . LEU   A 1 424  ? 15.920  10.274  -32.398 1.00 94.09 424  A 1 
ATOM   3458 C C     . LEU   A 1 424  ? 16.704  9.689   -31.215 1.00 93.27 424  A 1 
ATOM   3459 O O     . LEU   A 1 424  ? 16.503  10.086  -30.067 1.00 89.36 424  A 1 
ATOM   3460 C CB    . LEU   A 1 424  ? 15.653  11.783  -32.255 1.00 92.56 424  A 1 
ATOM   3461 C CG    . LEU   A 1 424  ? 16.928  12.626  -32.463 1.00 86.35 424  A 1 
ATOM   3462 C CD1   . LEU   A 1 424  ? 17.215  12.834  -33.945 1.00 78.38 424  A 1 
ATOM   3463 C CD2   . LEU   A 1 424  ? 16.760  14.003  -31.822 1.00 77.02 424  A 1 
ATOM   3464 N N     . CYS   A 1 425  ? 17.564  8.725   -31.508 1.00 92.64 425  A 1 
ATOM   3465 C CA    . CYS   A 1 425  ? 18.240  7.895   -30.520 1.00 91.39 425  A 1 
ATOM   3466 C C     . CYS   A 1 425  ? 19.711  7.692   -30.916 1.00 91.49 425  A 1 
ATOM   3467 O O     . CYS   A 1 425  ? 20.007  7.565   -32.110 1.00 87.62 425  A 1 
ATOM   3468 C CB    . CYS   A 1 425  ? 17.470  6.561   -30.444 1.00 87.32 425  A 1 
ATOM   3469 S SG    . CYS   A 1 425  ? 18.132  5.441   -29.174 1.00 82.51 425  A 1 
ATOM   3470 N N     . PRO   A 1 426  ? 20.652  7.639   -29.963 1.00 92.09 426  A 1 
ATOM   3471 C CA    . PRO   A 1 426  ? 22.004  7.172   -30.248 1.00 90.56 426  A 1 
ATOM   3472 C C     . PRO   A 1 426  ? 21.980  5.742   -30.814 1.00 90.81 426  A 1 
ATOM   3473 O O     . PRO   A 1 426  ? 21.067  4.960   -30.547 1.00 86.72 426  A 1 
ATOM   3474 C CB    . PRO   A 1 426  ? 22.758  7.268   -28.918 1.00 87.77 426  A 1 
ATOM   3475 C CG    . PRO   A 1 426  ? 21.660  7.163   -27.864 1.00 85.69 426  A 1 
ATOM   3476 C CD    . PRO   A 1 426  ? 20.478  7.862   -28.535 1.00 89.14 426  A 1 
ATOM   3477 N N     . THR   A 1 427  ? 22.997  5.389   -31.589 1.00 90.55 427  A 1 
ATOM   3478 C CA    . THR   A 1 427  ? 23.100  4.042   -32.171 1.00 89.70 427  A 1 
ATOM   3479 C C     . THR   A 1 427  ? 23.322  3.004   -31.073 1.00 90.13 427  A 1 
ATOM   3480 O O     . THR   A 1 427  ? 24.355  3.009   -30.407 1.00 85.04 427  A 1 
ATOM   3481 C CB    . THR   A 1 427  ? 24.225  3.969   -33.212 1.00 85.22 427  A 1 
ATOM   3482 O OG1   . THR   A 1 427  ? 24.143  5.057   -34.101 1.00 73.33 427  A 1 
ATOM   3483 C CG2   . THR   A 1 427  ? 24.140  2.699   -34.053 1.00 71.42 427  A 1 
ATOM   3484 N N     . LEU   A 1 428  ? 22.354  2.100   -30.911 1.00 88.94 428  A 1 
ATOM   3485 C CA    . LEU   A 1 428  ? 22.389  1.045   -29.899 1.00 88.46 428  A 1 
ATOM   3486 C C     . LEU   A 1 428  ? 22.755  -0.311  -30.538 1.00 89.10 428  A 1 
ATOM   3487 O O     . LEU   A 1 428  ? 22.316  -0.600  -31.656 1.00 85.65 428  A 1 
ATOM   3488 C CB    . LEU   A 1 428  ? 21.039  0.993   -29.169 1.00 85.62 428  A 1 
ATOM   3489 C CG    . LEU   A 1 428  ? 20.668  2.271   -28.391 1.00 84.17 428  A 1 
ATOM   3490 C CD1   . LEU   A 1 428  ? 19.257  2.138   -27.827 1.00 79.27 428  A 1 
ATOM   3491 C CD2   . LEU   A 1 428  ? 21.622  2.547   -27.228 1.00 79.64 428  A 1 
ATOM   3492 N N     . PRO   A 1 429  ? 23.547  -1.163  -29.846 1.00 89.55 429  A 1 
ATOM   3493 C CA    . PRO   A 1 429  ? 24.098  -2.379  -30.452 1.00 88.40 429  A 1 
ATOM   3494 C C     . PRO   A 1 429  ? 23.136  -3.574  -30.480 1.00 89.19 429  A 1 
ATOM   3495 O O     . PRO   A 1 429  ? 23.220  -4.388  -31.400 1.00 83.14 429  A 1 
ATOM   3496 C CB    . PRO   A 1 429  ? 25.357  -2.681  -29.632 1.00 84.59 429  A 1 
ATOM   3497 C CG    . PRO   A 1 429  ? 25.027  -2.133  -28.246 1.00 83.21 429  A 1 
ATOM   3498 C CD    . PRO   A 1 429  ? 24.184  -0.904  -28.559 1.00 86.99 429  A 1 
ATOM   3499 N N     . ASN   A 1 430  ? 22.237  -3.702  -29.499 1.00 91.03 430  A 1 
ATOM   3500 C CA    . ASN   A 1 430  ? 21.375  -4.881  -29.363 1.00 90.89 430  A 1 
ATOM   3501 C C     . ASN   A 1 430  ? 20.268  -4.921  -30.432 1.00 91.57 430  A 1 
ATOM   3502 O O     . ASN   A 1 430  ? 19.904  -3.904  -31.020 1.00 88.80 430  A 1 
ATOM   3503 C CB    . ASN   A 1 430  ? 20.796  -4.946  -27.940 1.00 88.40 430  A 1 
ATOM   3504 C CG    . ASN   A 1 430  ? 21.838  -5.129  -26.851 1.00 85.45 430  A 1 
ATOM   3505 O OD1   . ASN   A 1 430  ? 22.954  -5.558  -27.071 1.00 76.31 430  A 1 
ATOM   3506 N ND2   . ASN   A 1 430  ? 21.489  -4.806  -25.624 1.00 76.32 430  A 1 
ATOM   3507 N N     . ASP   A 1 431  ? 19.694  -6.109  -30.651 1.00 93.11 431  A 1 
ATOM   3508 C CA    . ASP   A 1 431  ? 18.623  -6.301  -31.641 1.00 93.12 431  A 1 
ATOM   3509 C C     . ASP   A 1 431  ? 17.219  -6.049  -31.081 1.00 94.11 431  A 1 
ATOM   3510 O O     . ASP   A 1 431  ? 16.272  -5.840  -31.838 1.00 90.39 431  A 1 
ATOM   3511 C CB    . ASP   A 1 431  ? 18.716  -7.707  -32.237 1.00 90.03 431  A 1 
ATOM   3512 C CG    . ASP   A 1 431  ? 19.951  -7.885  -33.118 1.00 82.16 431  A 1 
ATOM   3513 O OD1   . ASP   A 1 431  ? 20.362  -6.885  -33.761 1.00 72.70 431  A 1 
ATOM   3514 O OD2   . ASP   A 1 431  ? 20.454  -9.023  -33.155 1.00 73.88 431  A 1 
ATOM   3515 N N     . THR   A 1 432  ? 17.084  -6.067  -29.758 1.00 94.87 432  A 1 
ATOM   3516 C CA    . THR   A 1 432  ? 15.819  -5.816  -29.066 1.00 94.78 432  A 1 
ATOM   3517 C C     . THR   A 1 432  ? 16.044  -4.912  -27.861 1.00 94.94 432  A 1 
ATOM   3518 O O     . THR   A 1 432  ? 17.020  -5.080  -27.129 1.00 92.07 432  A 1 
ATOM   3519 C CB    . THR   A 1 432  ? 15.133  -7.112  -28.604 1.00 92.58 432  A 1 
ATOM   3520 O OG1   . THR   A 1 432  ? 16.008  -7.904  -27.839 1.00 76.12 432  A 1 
ATOM   3521 C CG2   . THR   A 1 432  ? 14.645  -7.966  -29.766 1.00 75.64 432  A 1 
ATOM   3522 N N     . TYR   A 1 433  ? 15.102  -3.992  -27.637 1.00 95.01 433  A 1 
ATOM   3523 C CA    . TYR   A 1 433  ? 15.112  -3.076  -26.501 1.00 95.03 433  A 1 
ATOM   3524 C C     . TYR   A 1 433  ? 13.721  -2.952  -25.897 1.00 95.43 433  A 1 
ATOM   3525 O O     . TYR   A 1 433  ? 12.713  -3.062  -26.594 1.00 93.79 433  A 1 
ATOM   3526 C CB    . TYR   A 1 433  ? 15.625  -1.704  -26.935 1.00 93.82 433  A 1 
ATOM   3527 C CG    . TYR   A 1 433  ? 17.109  -1.686  -27.194 1.00 94.52 433  A 1 
ATOM   3528 C CD1   . TYR   A 1 433  ? 18.008  -1.495  -26.130 1.00 92.09 433  A 1 
ATOM   3529 C CD2   . TYR   A 1 433  ? 17.606  -1.915  -28.492 1.00 92.76 433  A 1 
ATOM   3530 C CE1   . TYR   A 1 433  ? 19.386  -1.525  -26.351 1.00 91.37 433  A 1 
ATOM   3531 C CE2   . TYR   A 1 433  ? 18.984  -1.953  -28.725 1.00 91.62 433  A 1 
ATOM   3532 C CZ    . TYR   A 1 433  ? 19.874  -1.760  -27.648 1.00 92.81 433  A 1 
ATOM   3533 O OH    . TYR   A 1 433  ? 21.220  -1.808  -27.869 1.00 90.82 433  A 1 
ATOM   3534 N N     . LYS   A 1 434  ? 13.671  -2.675  -24.607 1.00 95.63 434  A 1 
ATOM   3535 C CA    . LYS   A 1 434  ? 12.432  -2.277  -23.950 1.00 95.36 434  A 1 
ATOM   3536 C C     . LYS   A 1 434  ? 12.116  -0.833  -24.324 1.00 95.64 434  A 1 
ATOM   3537 O O     . LYS   A 1 434  ? 12.921  0.063   -24.084 1.00 94.29 434  A 1 
ATOM   3538 C CB    . LYS   A 1 434  ? 12.580  -2.483  -22.440 1.00 94.01 434  A 1 
ATOM   3539 C CG    . LYS   A 1 434  ? 11.272  -2.220  -21.682 1.00 91.32 434  A 1 
ATOM   3540 C CD    . LYS   A 1 434  ? 11.531  -2.398  -20.184 1.00 88.31 434  A 1 
ATOM   3541 C CE    . LYS   A 1 434  ? 10.334  -1.973  -19.345 1.00 80.23 434  A 1 
ATOM   3542 N NZ    . LYS   A 1 434  ? 10.714  -1.868  -17.918 1.00 74.06 434  A 1 
ATOM   3543 N N     . LEU   A 1 435  ? 10.937  -0.619  -24.878 1.00 96.06 435  A 1 
ATOM   3544 C CA    . LEU   A 1 435  ? 10.378  0.701   -25.138 1.00 96.27 435  A 1 
ATOM   3545 C C     . LEU   A 1 435  ? 9.338   1.005   -24.063 1.00 96.30 435  A 1 
ATOM   3546 O O     . LEU   A 1 435  ? 8.565   0.123   -23.691 1.00 94.92 435  A 1 
ATOM   3547 C CB    . LEU   A 1 435  ? 9.762   0.734   -26.548 1.00 95.87 435  A 1 
ATOM   3548 C CG    . LEU   A 1 435  ? 10.707  0.318   -27.691 1.00 94.87 435  A 1 
ATOM   3549 C CD1   . LEU   A 1 435  ? 9.962   0.375   -29.019 1.00 90.94 435  A 1 
ATOM   3550 C CD2   . LEU   A 1 435  ? 11.926  1.230   -27.786 1.00 90.38 435  A 1 
ATOM   3551 N N     . SER   A 1 436  ? 9.306   2.237   -23.563 1.00 95.64 436  A 1 
ATOM   3552 C CA    . SER   A 1 436  ? 8.304   2.658   -22.582 1.00 95.35 436  A 1 
ATOM   3553 C C     . SER   A 1 436  ? 7.924   4.122   -22.768 1.00 95.45 436  A 1 
ATOM   3554 O O     . SER   A 1 436  ? 8.730   4.926   -23.235 1.00 93.38 436  A 1 
ATOM   3555 C CB    . SER   A 1 436  ? 8.795   2.391   -21.153 1.00 93.19 436  A 1 
ATOM   3556 O OG    . SER   A 1 436  ? 10.046  2.991   -20.886 1.00 84.93 436  A 1 
ATOM   3557 N N     . PHE   A 1 437  ? 6.704   4.485   -22.365 1.00 94.07 437  A 1 
ATOM   3558 C CA    . PHE   A 1 437  ? 6.318   5.889   -22.224 1.00 92.48 437  A 1 
ATOM   3559 C C     . PHE   A 1 437  ? 6.720   6.375   -20.842 1.00 88.65 437  A 1 
ATOM   3560 O O     . PHE   A 1 437  ? 6.272   5.837   -19.835 1.00 77.79 437  A 1 
ATOM   3561 C CB    . PHE   A 1 437  ? 4.830   6.065   -22.490 1.00 90.86 437  A 1 
ATOM   3562 C CG    . PHE   A 1 437  ? 4.505   5.916   -23.951 1.00 93.59 437  A 1 
ATOM   3563 C CD1   . PHE   A 1 437  ? 4.824   6.951   -24.849 1.00 90.13 437  A 1 
ATOM   3564 C CD2   . PHE   A 1 437  ? 3.945   4.722   -24.432 1.00 89.87 437  A 1 
ATOM   3565 C CE1   . PHE   A 1 437  ? 4.587   6.794   -26.218 1.00 89.06 437  A 1 
ATOM   3566 C CE2   . PHE   A 1 437  ? 3.705   4.560   -25.806 1.00 88.98 437  A 1 
ATOM   3567 C CZ    . PHE   A 1 437  ? 4.032   5.593   -26.699 1.00 90.83 437  A 1 
ATOM   3568 N N     . GLY   A 1 438  ? 7.588   7.365   -20.794 1.00 86.25 438  A 1 
ATOM   3569 C CA    . GLY   A 1 438  ? 8.088   7.932   -19.552 1.00 81.40 438  A 1 
ATOM   3570 C C     . GLY   A 1 438  ? 7.986   9.446   -19.568 1.00 82.38 438  A 1 
ATOM   3571 O O     . GLY   A 1 438  ? 7.041   10.012  -20.110 1.00 74.34 438  A 1 
ATOM   3572 N N     . LYS   A 1 439  ? 8.972   10.093  -18.973 1.00 81.20 439  A 1 
ATOM   3573 C CA    . LYS   A 1 439  ? 9.057   11.546  -18.945 1.00 79.12 439  A 1 
ATOM   3574 C C     . LYS   A 1 439  ? 9.280   12.086  -20.361 1.00 80.70 439  A 1 
ATOM   3575 O O     . LYS   A 1 439  ? 10.176  11.623  -21.061 1.00 74.26 439  A 1 
ATOM   3576 C CB    . LYS   A 1 439  ? 10.183  11.957  -17.985 1.00 71.54 439  A 1 
ATOM   3577 C CG    . LYS   A 1 439  ? 10.136  13.457  -17.697 1.00 62.76 439  A 1 
ATOM   3578 C CD    . LYS   A 1 439  ? 11.333  13.932  -16.884 1.00 57.93 439  A 1 
ATOM   3579 C CE    . LYS   A 1 439  ? 11.262  15.456  -16.833 1.00 49.95 439  A 1 
ATOM   3580 N NZ    . LYS   A 1 439  ? 12.507  16.071  -16.330 1.00 45.34 439  A 1 
ATOM   3581 N N     . ASP   A 1 440  ? 8.509   13.108  -20.727 1.00 82.12 440  A 1 
ATOM   3582 C CA    . ASP   A 1 440  ? 8.850   13.969  -21.854 1.00 80.69 440  A 1 
ATOM   3583 C C     . ASP   A 1 440  ? 10.099  14.775  -21.480 1.00 80.95 440  A 1 
ATOM   3584 O O     . ASP   A 1 440  ? 10.164  15.369  -20.399 1.00 75.68 440  A 1 
ATOM   3585 C CB    . ASP   A 1 440  ? 7.651   14.861  -22.206 1.00 77.01 440  A 1 
ATOM   3586 C CG    . ASP   A 1 440  ? 6.468   14.079  -22.803 1.00 74.02 440  A 1 
ATOM   3587 O OD1   . ASP   A 1 440  ? 6.685   12.939  -23.270 1.00 67.04 440  A 1 
ATOM   3588 O OD2   . ASP   A 1 440  ? 5.362   14.645  -22.831 1.00 68.33 440  A 1 
ATOM   3589 N N     . ASP   A 1 441  ? 11.122  14.761  -22.330 1.00 81.45 441  A 1 
ATOM   3590 C CA    . ASP   A 1 441  ? 12.377  15.484  -22.067 1.00 80.30 441  A 1 
ATOM   3591 C C     . ASP   A 1 441  ? 12.206  16.982  -22.346 1.00 82.34 441  A 1 
ATOM   3592 O O     . ASP   A 1 441  ? 12.721  17.537  -23.320 1.00 76.11 441  A 1 
ATOM   3593 C CB    . ASP   A 1 441  ? 13.551  14.845  -22.817 1.00 73.25 441  A 1 
ATOM   3594 C CG    . ASP   A 1 441  ? 14.913  15.314  -22.283 1.00 67.21 441  A 1 
ATOM   3595 O OD1   . ASP   A 1 441  ? 14.977  15.711  -21.093 1.00 60.43 441  A 1 
ATOM   3596 O OD2   . ASP   A 1 441  ? 15.905  15.180  -23.031 1.00 61.67 441  A 1 
ATOM   3597 N N     . VAL   A 1 442  ? 11.402  17.620  -21.505 1.00 83.08 442  A 1 
ATOM   3598 C CA    . VAL   A 1 442  ? 11.013  19.025  -21.618 1.00 83.69 442  A 1 
ATOM   3599 C C     . VAL   A 1 442  ? 11.224  19.743  -20.288 1.00 85.34 442  A 1 
ATOM   3600 O O     . VAL   A 1 442  ? 10.922  19.231  -19.209 1.00 81.51 442  A 1 
ATOM   3601 C CB    . VAL   A 1 442  ? 9.570   19.187  -22.135 1.00 80.02 442  A 1 
ATOM   3602 C CG1   . VAL   A 1 442  ? 9.471   18.689  -23.582 1.00 73.25 442  A 1 
ATOM   3603 C CG2   . VAL   A 1 442  ? 8.514   18.467  -21.299 1.00 75.47 442  A 1 
ATOM   3604 N N     . ASP   A 1 443  ? 11.744  20.975  -20.389 1.00 86.06 443  A 1 
ATOM   3605 C CA    . ASP   A 1 443  ? 11.844  21.904  -19.264 1.00 86.37 443  A 1 
ATOM   3606 C C     . ASP   A 1 443  ? 10.759  22.977  -19.419 1.00 88.40 443  A 1 
ATOM   3607 O O     . ASP   A 1 443  ? 10.965  24.006  -20.059 1.00 85.76 443  A 1 
ATOM   3608 C CB    . ASP   A 1 443  ? 13.260  22.485  -19.170 1.00 82.21 443  A 1 
ATOM   3609 C CG    . ASP   A 1 443  ? 13.477  23.348  -17.916 1.00 79.11 443  A 1 
ATOM   3610 O OD1   . ASP   A 1 443  ? 12.484  23.709  -17.243 1.00 73.37 443  A 1 
ATOM   3611 O OD2   . ASP   A 1 443  ? 14.654  23.633  -17.607 1.00 74.23 443  A 1 
ATOM   3612 N N     . LEU   A 1 444  ? 9.594   22.726  -18.827 1.00 88.50 444  A 1 
ATOM   3613 C CA    . LEU   A 1 444  ? 8.451   23.639  -18.884 1.00 89.46 444  A 1 
ATOM   3614 C C     . LEU   A 1 444  ? 8.799   25.040  -18.361 1.00 91.25 444  A 1 
ATOM   3615 O O     . LEU   A 1 444  ? 8.345   26.030  -18.922 1.00 90.22 444  A 1 
ATOM   3616 C CB    . LEU   A 1 444  ? 7.278   23.054  -18.078 1.00 87.73 444  A 1 
ATOM   3617 C CG    . LEU   A 1 444  ? 6.623   21.798  -18.688 1.00 84.85 444  A 1 
ATOM   3618 C CD1   . LEU   A 1 444  ? 5.598   21.234  -17.701 1.00 79.71 444  A 1 
ATOM   3619 C CD2   . LEU   A 1 444  ? 5.897   22.112  -19.999 1.00 79.28 444  A 1 
ATOM   3620 N N     . ALA   A 1 445  ? 9.634   25.154  -17.338 1.00 87.42 445  A 1 
ATOM   3621 C CA    . ALA   A 1 445  ? 10.040  26.450  -16.797 1.00 86.58 445  A 1 
ATOM   3622 C C     . ALA   A 1 445  ? 10.850  27.264  -17.822 1.00 88.66 445  A 1 
ATOM   3623 O O     . ALA   A 1 445  ? 10.650  28.475  -17.948 1.00 87.18 445  A 1 
ATOM   3624 C CB    . ALA   A 1 445  ? 10.841  26.222  -15.510 1.00 83.58 445  A 1 
ATOM   3625 N N     . GLN   A 1 446  ? 11.728  26.604  -18.578 1.00 89.98 446  A 1 
ATOM   3626 C CA    . GLN   A 1 446  ? 12.476  27.240  -19.657 1.00 90.90 446  A 1 
ATOM   3627 C C     . GLN   A 1 446  ? 11.576  27.538  -20.861 1.00 92.52 446  A 1 
ATOM   3628 O O     . GLN   A 1 446  ? 11.661  28.625  -21.424 1.00 91.68 446  A 1 
ATOM   3629 C CB    . GLN   A 1 446  ? 13.680  26.358  -20.024 1.00 89.88 446  A 1 
ATOM   3630 C CG    . GLN   A 1 446  ? 14.682  27.087  -20.930 1.00 84.71 446  A 1 
ATOM   3631 C CD    . GLN   A 1 446  ? 15.292  28.332  -20.274 1.00 82.99 446  A 1 
ATOM   3632 O OE1   . GLN   A 1 446  ? 15.631  28.364  -19.101 1.00 74.76 446  A 1 
ATOM   3633 N NE2   . GLN   A 1 446  ? 15.441  29.406  -21.012 1.00 72.45 446  A 1 
ATOM   3634 N N     . MET   A 1 447  ? 10.654  26.638  -21.206 1.00 91.71 447  A 1 
ATOM   3635 C CA    . MET   A 1 447  ? 9.680   26.851  -22.281 1.00 93.11 447  A 1 
ATOM   3636 C C     . MET   A 1 447  ? 8.810   28.091  -22.021 1.00 94.26 447  A 1 
ATOM   3637 O O     . MET   A 1 447  ? 8.624   28.893  -22.929 1.00 93.28 447  A 1 
ATOM   3638 C CB    . MET   A 1 447  ? 8.793   25.613  -22.465 1.00 93.09 447  A 1 
ATOM   3639 C CG    . MET   A 1 447  ? 9.560   24.420  -23.047 1.00 91.21 447  A 1 
ATOM   3640 S SD    . MET   A 1 447  ? 8.557   22.921  -23.279 1.00 88.88 447  A 1 
ATOM   3641 C CE    . MET   A 1 447  ? 7.618   23.379  -24.751 1.00 76.18 447  A 1 
ATOM   3642 N N     . TYR   A 1 448  ? 8.348   28.307  -20.796 1.00 94.46 448  A 1 
ATOM   3643 C CA    . TYR   A 1 448  ? 7.599   29.524  -20.448 1.00 94.73 448  A 1 
ATOM   3644 C C     . TYR   A 1 448  ? 8.455   30.796  -20.467 1.00 94.68 448  A 1 
ATOM   3645 O O     . TYR   A 1 448  ? 7.939   31.866  -20.774 1.00 92.75 448  A 1 
ATOM   3646 C CB    . TYR   A 1 448  ? 6.929   29.351  -19.086 1.00 94.38 448  A 1 
ATOM   3647 C CG    . TYR   A 1 448  ? 5.643   28.557  -19.126 1.00 95.51 448  A 1 
ATOM   3648 C CD1   . TYR   A 1 448  ? 4.556   29.002  -19.909 1.00 94.25 448  A 1 
ATOM   3649 C CD2   . TYR   A 1 448  ? 5.503   27.381  -18.359 1.00 94.35 448  A 1 
ATOM   3650 C CE1   . TYR   A 1 448  ? 3.349   28.287  -19.930 1.00 94.24 448  A 1 
ATOM   3651 C CE2   . TYR   A 1 448  ? 4.299   26.659  -18.371 1.00 94.25 448  A 1 
ATOM   3652 C CZ    . TYR   A 1 448  ? 3.223   27.113  -19.156 1.00 95.60 448  A 1 
ATOM   3653 O OH    . TYR   A 1 448  ? 2.045   26.410  -19.169 1.00 94.28 448  A 1 
ATOM   3654 N N     . LYS   A 1 449  ? 9.751   30.703  -20.171 1.00 94.09 449  A 1 
ATOM   3655 C CA    . LYS   A 1 449  ? 10.667  31.847  -20.310 1.00 93.48 449  A 1 
ATOM   3656 C C     . LYS   A 1 449  ? 10.878  32.255  -21.762 1.00 94.12 449  A 1 
ATOM   3657 O O     . LYS   A 1 449  ? 10.914  33.444  -22.052 1.00 91.76 449  A 1 
ATOM   3658 C CB    . LYS   A 1 449  ? 12.023  31.526  -19.686 1.00 92.00 449  A 1 
ATOM   3659 C CG    . LYS   A 1 449  ? 12.120  32.042  -18.257 1.00 82.34 449  A 1 
ATOM   3660 C CD    . LYS   A 1 449  ? 13.516  31.720  -17.733 1.00 76.15 449  A 1 
ATOM   3661 C CE    . LYS   A 1 449  ? 13.721  32.346  -16.359 1.00 66.05 449  A 1 
ATOM   3662 N NZ    . LYS   A 1 449  ? 15.045  31.967  -15.832 1.00 58.06 449  A 1 
ATOM   3663 N N     . ASP   A 1 450  ? 11.007  31.279  -22.646 1.00 95.37 450  A 1 
ATOM   3664 C CA    . ASP   A 1 450  ? 11.272  31.489  -24.072 1.00 95.53 450  A 1 
ATOM   3665 C C     . ASP   A 1 450  ? 9.977   31.420  -24.911 1.00 96.33 450  A 1 
ATOM   3666 O O     . ASP   A 1 450  ? 10.016  31.110  -26.100 1.00 94.07 450  A 1 
ATOM   3667 C CB    . ASP   A 1 450  ? 12.348  30.488  -24.536 1.00 94.12 450  A 1 
ATOM   3668 C CG    . ASP   A 1 450  ? 13.672  30.594  -23.760 1.00 91.51 450  A 1 
ATOM   3669 O OD1   . ASP   A 1 450  ? 14.071  31.711  -23.355 1.00 85.73 450  A 1 
ATOM   3670 O OD2   . ASP   A 1 450  ? 14.313  29.541  -23.550 1.00 86.07 450  A 1 
ATOM   3671 N N     . TYR   A 1 451  ? 8.826   31.678  -24.294 1.00 95.80 451  A 1 
ATOM   3672 C CA    . TYR   A 1 451  ? 7.506   31.396  -24.855 1.00 96.20 451  A 1 
ATOM   3673 C C     . TYR   A 1 451  ? 7.268   32.110  -26.191 1.00 96.48 451  A 1 
ATOM   3674 O O     . TYR   A 1 451  ? 7.418   33.323  -26.311 1.00 94.11 451  A 1 
ATOM   3675 C CB    . TYR   A 1 451  ? 6.417   31.746  -23.841 1.00 95.64 451  A 1 
ATOM   3676 C CG    . TYR   A 1 451  ? 5.084   31.076  -24.124 1.00 96.90 451  A 1 
ATOM   3677 C CD1   . TYR   A 1 451  ? 4.014   31.802  -24.687 1.00 95.84 451  A 1 
ATOM   3678 C CD2   . TYR   A 1 451  ? 4.901   29.720  -23.788 1.00 95.81 451  A 1 
ATOM   3679 C CE1   . TYR   A 1 451  ? 2.769   31.186  -24.891 1.00 95.30 451  A 1 
ATOM   3680 C CE2   . TYR   A 1 451  ? 3.659   29.096  -23.993 1.00 95.73 451  A 1 
ATOM   3681 C CZ    . TYR   A 1 451  ? 2.590   29.834  -24.535 1.00 96.67 451  A 1 
ATOM   3682 O OH    . TYR   A 1 451  ? 1.369   29.232  -24.710 1.00 95.91 451  A 1 
ATOM   3683 N N     . ASN   A 1 452  ? 6.887   31.332  -27.192 1.00 96.96 452  A 1 
ATOM   3684 C CA    . ASN   A 1 452  ? 6.529   31.776  -28.535 1.00 97.07 452  A 1 
ATOM   3685 C C     . ASN   A 1 452  ? 5.532   30.785  -29.151 1.00 97.59 452  A 1 
ATOM   3686 O O     . ASN   A 1 452  ? 5.228   29.747  -28.551 1.00 96.14 452  A 1 
ATOM   3687 C CB    . ASN   A 1 452  ? 7.815   31.934  -29.367 1.00 95.65 452  A 1 
ATOM   3688 C CG    . ASN   A 1 452  ? 8.588   30.641  -29.566 1.00 95.34 452  A 1 
ATOM   3689 O OD1   . ASN   A 1 452  ? 8.082   29.625  -29.990 1.00 86.09 452  A 1 
ATOM   3690 N ND2   . ASN   A 1 452  ? 9.869   30.657  -29.278 1.00 86.76 452  A 1 
ATOM   3691 N N     . LEU   A 1 453  ? 5.054   31.073  -30.360 1.00 97.45 453  A 1 
ATOM   3692 C CA    . LEU   A 1 453  ? 4.064   30.228  -31.032 1.00 97.58 453  A 1 
ATOM   3693 C C     . LEU   A 1 453  ? 4.505   28.763  -31.175 1.00 97.71 453  A 1 
ATOM   3694 O O     . LEU   A 1 453  ? 3.716   27.859  -30.915 1.00 96.74 453  A 1 
ATOM   3695 C CB    . LEU   A 1 453  ? 3.743   30.836  -32.407 1.00 96.90 453  A 1 
ATOM   3696 C CG    . LEU   A 1 453  ? 2.736   30.013  -33.230 1.00 96.31 453  A 1 
ATOM   3697 C CD1   . LEU   A 1 453  ? 1.375   29.907  -32.541 1.00 93.36 453  A 1 
ATOM   3698 C CD2   . LEU   A 1 453  ? 2.545   30.657  -34.596 1.00 93.21 453  A 1 
ATOM   3699 N N     . ASN   A 1 454  ? 5.749   28.503  -31.565 1.00 97.60 454  A 1 
ATOM   3700 C CA    . ASN   A 1 454  ? 6.224   27.127  -31.744 1.00 97.42 454  A 1 
ATOM   3701 C C     . ASN   A 1 454  ? 6.254   26.360  -30.417 1.00 97.49 454  A 1 
ATOM   3702 O O     . ASN   A 1 454  ? 5.881   25.186  -30.378 1.00 96.12 454  A 1 
ATOM   3703 C CB    . ASN   A 1 454  ? 7.608   27.136  -32.407 1.00 96.69 454  A 1 
ATOM   3704 C CG    . ASN   A 1 454  ? 7.577   27.572  -33.862 1.00 93.56 454  A 1
[truncated: 492,327 more chars]
