# Supplementary material for: AI-driven discovery of antiretroviral drug bictegravir and etravirine as inhibitors against monkeypox and related poxviruses
Source: Commun Biol. 2025 Dec 2;8:1734. doi: 10.1038/s42003-025-09129-x (PMC12673143; doi:10.1038/s42003-025-09129-x)
Supplement: Supplementary file 7 — Supplementary Data 5 [file 42003_2025_9129_MOESM7_ESM.zip › monkeypox_paper_af3_preds/5n2e_dna_ttp-seed-0_sample-3/5n2e_dna_ttp_seed-0_sample-3_summary_confidences.json]

{
 "chain_iptm": [
  0.92,
  0.84,
  0.74,
  0.74
 ],
 "chain_pair_iptm": [
  [
   0.92,
   0.98,
   0.9,
   0.88
  ],
  [
   0.98,
   0.56,
   0.78,
   0.77
  ],
  [
   0.9,
   0.78,
   0.22,
   0.55
  ],
  [
   0.88,
   0.77,
   0.55,
   0.34
  ]
 ],
 "chain_pair_pae_min": [
  [
   0.76,
   1.04,
   1.56,
   1.28
  ],
  [
   1.38,
   0.76,
   1.85,
   1.58
  ],
  [
   1.27,
   1.15,
   0.78,
   1.06
  ],
  [
   1.27,
   1.28,
   1.08,
   0.78
  ]
 ],
 "chain_ptm": [
  0.92,
  0.56,
  0.22,
  0.34
 ],
 "fraction_disordered": 0.0,
 "has_clash": 0.0,
 "iptm": 0.9,
 "ptm": 0.92,
 "ranking_score": 0.9
}
