# Supplementary material for: AI-driven discovery of antiretroviral drug bictegravir and etravirine as inhibitors against monkeypox and related poxviruses
Source: Commun Biol. 2025 Dec 2;8:1734. doi: 10.1038/s42003-025-09129-x (PMC12673143; doi:10.1038/s42003-025-09129-x)
Supplement: Supplementary file 7 — Supplementary Data 5 [file 42003_2025_9129_MOESM7_ESM.zip › monkeypox_paper_af3_preds/8hg1_dna_bictegravir-seed-0_sample-0/8hg1_dna_bictegravir_seed-0_sample-0_model.cif]

# By using this file you agree to the legally binding terms of use found at
# https://github.com/google-deepmind/alphafold3/blob/main/OUTPUT_TERMS_OF_USE.md.
# To request access to the AlphaFold 3 model parameters, follow the process set
# out at https://github.com/google-deepmind/alphafold3. You may only use these if
# received directly from Google. Use is subject to terms of use available at
# https://github.com/google-deepmind/alphafold3/blob/main/WEIGHTS_TERMS_OF_USE.md.
data_8hg1_dna_bictegravir
#
_entry.id 8hg1_dna_bictegravir
#
loop_
_atom_type.symbol
C 
F 
N 
O 
P 
S 
#
loop_
_audit_author.name
_audit_author.pdbx_ordinal
"Google DeepMind" 1 
"Isomorphic Labs" 2 
#
_audit_conform.dict_location https://raw.githubusercontent.com/ihmwg/ModelCIF/master/dist/mmcif_ma.dic
_audit_conform.dict_name     mmcif_ma.dic
_audit_conform.dict_version  1.4.5
#
loop_
_chem_comp.formula
_chem_comp.formula_weight
_chem_comp.id
_chem_comp.mon_nstd_flag
_chem_comp.name
_chem_comp.pdbx_smiles
_chem_comp.pdbx_synonyms
_chem_comp.type
"C3 H7 N O2"      89.093  ALA   y ALANINE                              C[C@@H](C(=O)O)N                                                             ? "L-PEPTIDE LINKING" 
"C6 H15 N4 O2"    175.209 ARG   y ARGININE                             C(C[C@@H](C(=O)O)N)CNC(=[NH2+])N                                             ? "L-PEPTIDE LINKING" 
"C4 H8 N2 O3"     132.118 ASN   y ASPARAGINE                           C([C@@H](C(=O)O)N)C(=O)N                                                     ? "L-PEPTIDE LINKING" 
"C4 H7 N O4"      133.103 ASP   y "ASPARTIC ACID"                      C([C@@H](C(=O)O)N)C(=O)O                                                     ? "L-PEPTIDE LINKING" 
"C3 H7 N O2 S"    121.158 CYS   y CYSTEINE                             C([C@@H](C(=O)O)N)S                                                          ? "L-PEPTIDE LINKING" 
"C10 H14 N5 O6 P" 331.222 DA    y "2'-DEOXYADENOSINE-5'-MONOPHOSPHATE" c1nc(c2c(n1)n(cn2)[C@H]3C[C@@H]([C@H](O3)COP(=O)(O)O)O)N                     ? "DNA LINKING"       
"C9 H14 N3 O7 P"  307.197 DC    y "2'-DEOXYCYTIDINE-5'-MONOPHOSPHATE"  C1[C@@H]([C@H](O[C@H]1N2C=CC(=NC2=O)N)COP(=O)(O)O)O                          ? "DNA LINKING"       
"C10 H14 N5 O7 P" 347.221 DG    y "2'-DEOXYGUANOSINE-5'-MONOPHOSPHATE" c1nc2c(n1[C@H]3C[C@@H]([C@H](O3)COP(=O)(O)O)O)N=C(NC2=O)N                    ? "DNA LINKING"       
"C10 H15 N2 O8 P" 322.208 DT    y "THYMIDINE-5'-MONOPHOSPHATE"         CC1=CN(C(=O)NC1=O)[C@H]2C[C@@H]([C@H](O2)COP(=O)(O)O)O                       ? "DNA LINKING"       
"C5 H10 N2 O3"    146.144 GLN   y GLUTAMINE                            C(CC(=O)N)[C@@H](C(=O)O)N                                                    ? "L-PEPTIDE LINKING" 
"C5 H9 N O4"      147.129 GLU   y "GLUTAMIC ACID"                      C(CC(=O)O)[C@@H](C(=O)O)N                                                    ? "L-PEPTIDE LINKING" 
"C2 H5 N O2"      75.067  GLY   y GLYCINE                              C(C(=O)O)N                                                                   ? "PEPTIDE LINKING"   
"C6 H10 N3 O2"    156.162 HIS   y HISTIDINE                            c1c([nH+]c[nH]1)C[C@@H](C(=O)O)N                                             ? "L-PEPTIDE LINKING" 
"C6 H13 N O2"     131.173 ILE   y ISOLEUCINE                           CC[C@H](C)[C@@H](C(=O)O)N                                                    ? "L-PEPTIDE LINKING" 
"C6 H13 N O2"     131.173 LEU   y LEUCINE                              CC(C)C[C@@H](C(=O)O)N                                                        ? "L-PEPTIDE LINKING" 
?                 ?       LIG_B ? ?                                    OC1=C2N(C[C@H]3O[C@@H]4CC[C@@H](C4)N3C2=O)C=C(C(=O)NCC2=C(F)C=C(F)C=C2F)C1=O ? non-polymer         
"C6 H15 N2 O2"    147.195 LYS   y LYSINE                               C(CC[NH3+])C[C@@H](C(=O)O)N                                                  ? "L-PEPTIDE LINKING" 
"C5 H11 N O2 S"   149.211 MET   y METHIONINE                           CSCC[C@@H](C(=O)O)N                                                          ? "L-PEPTIDE LINKING" 
"C9 H11 N O2"     165.189 PHE   y PHENYLALANINE                        c1ccc(cc1)C[C@@H](C(=O)O)N                                                   ? "L-PEPTIDE LINKING" 
"C5 H9 N O2"      115.130 PRO   y PROLINE                              C1C[C@H](NC1)C(=O)O                                                          ? "L-PEPTIDE LINKING" 
"C3 H7 N O3"      105.093 SER   y SERINE                               C([C@@H](C(=O)O)N)O                                                          ? "L-PEPTIDE LINKING" 
"C4 H9 N O3"      119.119 THR   y THREONINE                            C[C@H]([C@@H](C(=O)O)N)O                                                     ? "L-PEPTIDE LINKING" 
"C11 H12 N2 O2"   204.225 TRP   y TRYPTOPHAN                           c1ccc2c(c1)c(c[nH]2)C[C@@H](C(=O)O)N                                         ? "L-PEPTIDE LINKING" 
"C9 H11 N O3"     181.189 TYR   y TYROSINE                             c1cc(ccc1C[C@@H](C(=O)O)N)O                                                  ? "L-PEPTIDE LINKING" 
"C5 H11 N O2"     117.146 VAL   y VALINE                               CC(C)[C@@H](C(=O)O)N                                                         ? "L-PEPTIDE LINKING" 
#
_citation.book_publisher          ?
_citation.country                 UK
_citation.id                      primary
_citation.journal_full            Nature
_citation.journal_id_ASTM         NATUAS
_citation.journal_id_CSD          0006
_citation.journal_id_ISSN         0028-0836
_citation.journal_volume          630
_citation.page_first              493
_citation.page_last               500
_citation.pdbx_database_id_DOI    10.1038/s41586-024-07487-w
_citation.pdbx_database_id_PubMed 38718835
_citation.title                   "Accurate structure prediction of biomolecular interactions with AlphaFold 3"
_citation.year                    2024
#
loop_
_citation_author.citation_id
_citation_author.name
_citation_author.ordinal
primary "Google DeepMind" 1 
primary "Isomorphic Labs" 2 
#
loop_
_entity.id
_entity.pdbx_description
_entity.type
1 . polymer     
2 . non-polymer 
3 . polymer     
4 . polymer     
#
loop_
_entity_poly.entity_id
_entity_poly.pdbx_strand_id
_entity_poly.type
1 A polypeptide(L)          
3 C polydeoxyribonucleotide 
4 D polydeoxyribonucleotide 
#
loop_
_entity_poly_seq.entity_id
_entity_poly_seq.hetero
_entity_poly_seq.mon_id
_entity_poly_seq.num
1 n MET 1    
1 n ASP 2    
1 n VAL 3    
1 n ARG 4    
1 n CYS 5    
1 n ILE 6    
1 n ASN 7    
1 n TRP 8    
1 n PHE 9    
1 n GLU 10   
1 n SER 11   
1 n HIS 12   
1 n GLY 13   
1 n GLU 14   
1 n ASN 15   
1 n ARG 16   
1 n PHE 17   
1 n LEU 18   
1 n TYR 19   
1 n LEU 20   
1 n LYS 21   
1 n SER 22   
1 n ARG 23   
1 n CYS 24   
1 n ARG 25   
1 n ASN 26   
1 n GLY 27   
1 n GLU 28   
1 n THR 29   
1 n VAL 30   
1 n PHE 31   
1 n ILE 32   
1 n ARG 33   
1 n PHE 34   
1 n PRO 35   
1 n HIS 36   
1 n TYR 37   
1 n PHE 38   
1 n TYR 39   
1 n TYR 40   
1 n VAL 41   
1 n VAL 42   
1 n THR 43   
1 n ASP 44   
1 n GLU 45   
1 n ILE 46   
1 n TYR 47   
1 n GLN 48   
1 n SER 49   
1 n LEU 50   
1 n SER 51   
1 n PRO 52   
1 n PRO 53   
1 n PRO 54   
1 n PHE 55   
1 n ASN 56   
1 n ALA 57   
1 n ARG 58   
1 n PRO 59   
1 n MET 60   
1 n GLY 61   
1 n LYS 62   
1 n MET 63   
1 n ARG 64   
1 n THR 65   
1 n ILE 66   
1 n ASP 67   
1 n ILE 68   
1 n ASP 69   
1 n GLU 70   
1 n THR 71   
1 n ILE 72   
1 n SER 73   
1 n TYR 74   
1 n ASN 75   
1 n LEU 76   
1 n ASP 77   
1 n ILE 78   
1 n LYS 79   
1 n ASP 80   
1 n ARG 81   
1 n LYS 82   
1 n CYS 83   
1 n SER 84   
1 n VAL 85   
1 n ALA 86   
1 n ASP 87   
1 n MET 88   
1 n TRP 89   
1 n LEU 90   
1 n ILE 91   
1 n GLU 92   
1 n GLU 93   
1 n PRO 94   
1 n LYS 95   
1 n LYS 96   
1 n ARG 97   
1 n SER 98   
1 n ILE 99   
1 n GLN 100  
1 n ASN 101  
1 n ALA 102  
1 n THR 103  
1 n MET 104  
1 n ASP 105  
1 n GLU 106  
1 n PHE 107  
1 n LEU 108  
1 n ASN 109  
1 n ILE 110  
1 n SER 111  
1 n TRP 112  
1 n PHE 113  
1 n TYR 114  
1 n ILE 115  
1 n SER 116  
1 n ASN 117  
1 n GLY 118  
1 n ILE 119  
1 n SER 120  
1 n PRO 121  
1 n ASP 122  
1 n GLY 123  
1 n CYS 124  
1 n TYR 125  
1 n SER 126  
1 n LEU 127  
1 n ASP 128  
1 n GLU 129  
1 n GLN 130  
1 n TYR 131  
1 n LEU 132  
1 n THR 133  
1 n LYS 134  
1 n ILE 135  
1 n ASN 136  
1 n ASN 137  
1 n GLY 138  
1 n CYS 139  
1 n TYR 140  
1 n HIS 141  
1 n CYS 142  
1 n ASP 143  
1 n ASP 144  
1 n PRO 145  
1 n ARG 146  
1 n ASN 147  
1 n CYS 148  
1 n PHE 149  
1 n ALA 150  
1 n LYS 151  
1 n GLU 152  
1 n ILE 153  
1 n PRO 154  
1 n ARG 155  
1 n PHE 156  
1 n ASP 157  
1 n ILE 158  
1 n PRO 159  
1 n ARG 160  
1 n SER 161  
1 n TYR 162  
1 n LEU 163  
1 n PHE 164  
1 n LEU 165  
1 n ASP 166  
1 n ILE 167  
1 n GLU 168  
1 n CYS 169  
1 n HIS 170  
1 n PHE 171  
1 n ASP 172  
1 n LYS 173  
1 n LYS 174  
1 n PHE 175  
1 n PRO 176  
1 n SER 177  
1 n VAL 178  
1 n PHE 179  
1 n ILE 180  
1 n ASN 181  
1 n PRO 182  
1 n ILE 183  
1 n SER 184  
1 n HIS 185  
1 n THR 186  
1 n SER 187  
1 n TYR 188  
1 n CYS 189  
1 n TYR 190  
1 n ILE 191  
1 n ASP 192  
1 n LEU 193  
1 n SER 194  
1 n GLY 195  
1 n LYS 196  
1 n ARG 197  
1 n LEU 198  
1 n LEU 199  
1 n PHE 200  
1 n THR 201  
1 n LEU 202  
1 n ILE 203  
1 n ASN 204  
1 n GLU 205  
1 n GLU 206  
1 n MET 207  
1 n LEU 208  
1 n THR 209  
1 n GLU 210  
1 n GLN 211  
1 n GLU 212  
1 n ILE 213  
1 n GLN 214  
1 n GLU 215  
1 n ALA 216  
1 n VAL 217  
1 n ASP 218  
1 n ARG 219  
1 n GLY 220  
1 n CYS 221  
1 n LEU 222  
1 n ARG 223  
1 n ILE 224  
1 n GLN 225  
1 n SER 226  
1 n LEU 227  
1 n MET 228  
1 n GLU 229  
1 n MET 230  
1 n ASP 231  
1 n TYR 232  
1 n GLU 233  
1 n ARG 234  
1 n GLU 235  
1 n LEU 236  
1 n VAL 237  
1 n LEU 238  
1 n CYS 239  
1 n SER 240  
1 n GLU 241  
1 n ILE 242  
1 n VAL 243  
1 n LEU 244  
1 n LEU 245  
1 n ARG 246  
1 n ILE 247  
1 n ALA 248  
1 n LYS 249  
1 n GLN 250  
1 n LEU 251  
1 n LEU 252  
1 n GLU 253  
1 n LEU 254  
1 n THR 255  
1 n PHE 256  
1 n ASP 257  
1 n TYR 258  
1 n VAL 259  
1 n VAL 260  
1 n THR 261  
1 n PHE 262  
1 n ASN 263  
1 n GLY 264  
1 n HIS 265  
1 n ASN 266  
1 n PHE 267  
1 n ASP 268  
1 n LEU 269  
1 n ARG 270  
1 n TYR 271  
1 n ILE 272  
1 n THR 273  
1 n ASN 274  
1 n ARG 275  
1 n LEU 276  
1 n GLU 277  
1 n LEU 278  
1 n LEU 279  
1 n THR 280  
1 n GLY 281  
1 n GLU 282  
1 n LYS 283  
1 n ILE 284  
1 n ILE 285  
1 n PHE 286  
1 n ARG 287  
1 n SER 288  
1 n PRO 289  
1 n ASP 290  
1 n LYS 291  
1 n LYS 292  
1 n GLU 293  
1 n ALA 294  
1 n VAL 295  
1 n HIS 296  
1 n LEU 297  
1 n CYS 298  
1 n ILE 299  
1 n TYR 300  
1 n GLU 301  
1 n ARG 302  
1 n ASN 303  
1 n GLN 304  
1 n SER 305  
1 n SER 306  
1 n HIS 307  
1 n LYS 308  
1 n GLY 309  
1 n VAL 310  
1 n CYS 311  
1 n GLY 312  
1 n MET 313  
1 n ALA 314  
1 n ASN 315  
1 n THR 316  
1 n THR 317  
1 n PHE 318  
1 n HIS 319  
1 n VAL 320  
1 n ASN 321  
1 n ASN 322  
1 n ASN 323  
1 n ASN 324  
1 n GLY 325  
1 n THR 326  
1 n ILE 327  
1 n PHE 328  
1 n PHE 329  
1 n ASP 330  
1 n LEU 331  
1 n TYR 332  
1 n SER 333  
1 n PHE 334  
1 n ILE 335  
1 n GLN 336  
1 n LYS 337  
1 n SER 338  
1 n GLU 339  
1 n LYS 340  
1 n LEU 341  
1 n ASP 342  
1 n SER 343  
1 n TYR 344  
1 n LYS 345  
1 n LEU 346  
1 n ASP 347  
1 n SER 348  
1 n ILE 349  
1 n SER 350  
1 n LYS 351  
1 n ASN 352  
1 n ALA 353  
1 n PHE 354  
1 n SER 355  
1 n CYS 356  
1 n MET 357  
1 n GLY 358  
1 n LYS 359  
1 n VAL 360  
1 n LEU 361  
1 n ASN 362  
1 n ARG 363  
1 n GLY 364  
1 n VAL 365  
1 n ARG 366  
1 n GLU 367  
1 n MET 368  
1 n THR 369  
1 n PHE 370  
1 n ILE 371  
1 n GLY 372  
1 n ASP 373  
1 n ASP 374  
1 n THR 375  
1 n THR 376  
1 n ASP 377  
1 n ALA 378  
1 n LYS 379  
1 n GLY 380  
1 n LYS 381  
1 n ALA 382  
1 n ASP 383  
1 n THR 384  
1 n PHE 385  
1 n ALA 386  
1 n LYS 387  
1 n VAL 388  
1 n LEU 389  
1 n THR 390  
1 n THR 391  
1 n GLY 392  
1 n ASN 393  
1 n TYR 394  
1 n VAL 395  
1 n THR 396  
1 n VAL 397  
1 n ASP 398  
1 n GLU 399  
1 n ASP 400  
1 n ILE 401  
1 n ILE 402  
1 n CYS 403  
1 n LYS 404  
1 n VAL 405  
1 n ILE 406  
1 n ARG 407  
1 n LYS 408  
1 n ASP 409  
1 n ILE 410  
1 n LEU 411  
1 n GLU 412  
1 n ASN 413  
1 n GLY 414  
1 n PHE 415  
1 n LYS 416  
1 n VAL 417  
1 n VAL 418  
1 n LEU 419  
1 n SER 420  
1 n CYS 421  
1 n PRO 422  
1 n THR 423  
1 n LEU 424  
1 n PRO 425  
1 n ASN 426  
1 n ASP 427  
1 n ILE 428  
1 n TYR 429  
1 n LYS 430  
1 n LEU 431  
1 n SER 432  
1 n PHE 433  
1 n GLY 434  
1 n LYS 435  
1 n ASP 436  
1 n ASP 437  
1 n ILE 438  
1 n ASP 439  
1 n LEU 440  
1 n ALA 441  
1 n GLN 442  
1 n MET 443  
1 n TYR 444  
1 n LYS 445  
1 n ASP 446  
1 n TYR 447  
1 n ASN 448  
1 n LEU 449  
1 n ASN 450  
1 n ILE 451  
1 n ALA 452  
1 n LEU 453  
1 n ASP 454  
1 n MET 455  
1 n ALA 456  
1 n ARG 457  
1 n TYR 458  
1 n CYS 459  
1 n ILE 460  
1 n HIS 461  
1 n ASP 462  
1 n ALA 463  
1 n CYS 464  
1 n LEU 465  
1 n CYS 466  
1 n GLN 467  
1 n TYR 468  
1 n LEU 469  
1 n TRP 470  
1 n GLU 471  
1 n TYR 472  
1 n TYR 473  
1 n GLY 474  
1 n VAL 475  
1 n GLU 476  
1 n THR 477  
1 n LYS 478  
1 n THR 479  
1 n ASP 480  
1 n ALA 481  
1 n GLY 482  
1 n ALA 483  
1 n ALA 484  
1 n THR 485  
1 n TYR 486  
1 n VAL 487  
1 n LEU 488  
1 n PRO 489  
1 n GLN 490  
1 n SER 491  
1 n MET 492  
1 n VAL 493  
1 n PHE 494  
1 n GLU 495  
1 n TYR 496  
1 n ARG 497  
1 n ALA 498  
1 n SER 499  
1 n THR 500  
1 n ILE 501  
1 n ILE 502  
1 n LYS 503  
1 n GLY 504  
1 n PRO 505  
1 n LEU 506  
1 n LEU 507  
1 n LYS 508  
1 n LEU 509  
1 n LEU 510  
1 n LEU 511  
1 n GLU 512  
1 n THR 513  
1 n LYS 514  
1 n THR 515  
1 n ILE 516  
1 n LEU 517  
1 n VAL 518  
1 n ARG 519  
1 n SER 520  
1 n GLU 521  
1 n THR 522  
1 n LYS 523  
1 n GLN 524  
1 n LYS 525  
1 n PHE 526  
1 n PRO 527  
1 n TYR 528  
1 n GLU 529  
1 n GLY 530  
1 n GLY 531  
1 n LYS 532  
1 n VAL 533  
1 n PHE 534  
1 n ALA 535  
1 n PRO 536  
1 n LYS 537  
1 n GLN 538  
1 n LYS 539  
1 n MET 540  
1 n PHE 541  
1 n SER 542  
1 n ASN 543  
1 n ASN 544  
1 n VAL 545  
1 n LEU 546  
1 n ILE 547  
1 n PHE 548  
1 n ASP 549  
1 n TYR 550  
1 n ASN 551  
1 n SER 552  
1 n LEU 553  
1 n TYR 554  
1 n PRO 555  
1 n ASN 556  
1 n VAL 557  
1 n CYS 558  
1 n ILE 559  
1 n PHE 560  
1 n GLY 561  
1 n ASN 562  
1 n LEU 563  
1 n SER 564  
1 n PRO 565  
1 n GLU 566  
1 n THR 567  
1 n LEU 568  
1 n VAL 569  
1 n GLY 570  
1 n VAL 571  
1 n VAL 572  
1 n VAL 573  
1 n SER 574  
1 n THR 575  
1 n ASN 576  
1 n ARG 577  
1 n LEU 578  
1 n GLU 579  
1 n GLU 580  
1 n GLU 581  
1 n ILE 582  
1 n ASN 583  
1 n ASN 584  
1 n GLN 585  
1 n LEU 586  
1 n LEU 587  
1 n LEU 588  
1 n GLN 589  
1 n LYS 590  
1 n TYR 591  
1 n PRO 592  
1 n PRO 593  
1 n PRO 594  
1 n ARG 595  
1 n TYR 596  
1 n ILE 597  
1 n THR 598  
1 n VAL 599  
1 n HIS 600  
1 n CYS 601  
1 n GLU 602  
1 n PRO 603  
1 n ARG 604  
1 n LEU 605  
1 n PRO 606  
1 n ASN 607  
1 n LEU 608  
1 n ILE 609  
1 n SER 610  
1 n GLU 611  
1 n ILE 612  
1 n ALA 613  
1 n ILE 614  
1 n PHE 615  
1 n ASP 616  
1 n ARG 617  
1 n SER 618  
1 n ILE 619  
1 n GLU 620  
1 n GLY 621  
1 n THR 622  
1 n ILE 623  
1 n PRO 624  
1 n ARG 625  
1 n LEU 626  
1 n LEU 627  
1 n ARG 628  
1 n THR 629  
1 n PHE 630  
1 n LEU 631  
1 n ALA 632  
1 n GLU 633  
1 n ARG 634  
1 n ALA 635  
1 n ARG 636  
1 n TYR 637  
1 n LYS 638  
1 n LYS 639  
1 n MET 640  
1 n LEU 641  
1 n LYS 642  
1 n GLN 643  
1 n ALA 644  
1 n THR 645  
1 n SER 646  
1 n SER 647  
1 n THR 648  
1 n GLU 649  
1 n LYS 650  
1 n ALA 651  
1 n ILE 652  
1 n TYR 653  
1 n ASP 654  
1 n SER 655  
1 n MET 656  
1 n GLN 657  
1 n TYR 658  
1 n THR 659  
1 n TYR 660  
1 n LYS 661  
1 n ILE 662  
1 n VAL 663  
1 n ALA 664  
1 n ASN 665  
1 n SER 666  
1 n VAL 667  
1 n TYR 668  
1 n GLY 669  
1 n LEU 670  
1 n MET 671  
1 n GLY 672  
1 n PHE 673  
1 n ARG 674  
1 n ASN 675  
1 n SER 676  
1 n ALA 677  
1 n LEU 678  
1 n TYR 679  
1 n SER 680  
1 n TYR 681  
1 n ALA 682  
1 n SER 683  
1 n ALA 684  
1 n LYS 685  
1 n SER 686  
1 n CYS 687  
1 n THR 688  
1 n SER 689  
1 n ILE 690  
1 n GLY 691  
1 n ARG 692  
1 n ARG 693  
1 n MET 694  
1 n ILE 695  
1 n LEU 696  
1 n TYR 697  
1 n LEU 698  
1 n GLU 699  
1 n SER 700  
1 n VAL 701  
1 n LEU 702  
1 n ASN 703  
1 n GLY 704  
1 n ALA 705  
1 n GLU 706  
1 n LEU 707  
1 n SER 708  
1 n ASN 709  
1 n GLY 710  
1 n MET 711  
1 n LEU 712  
1 n ARG 713  
1 n PHE 714  
1 n ALA 715  
1 n ASN 716  
1 n THR 717  
1 n LEU 718  
1 n SER 719  
1 n ASN 720  
1 n PRO 721  
1 n PHE 722  
1 n TYR 723  
1 n MET 724  
1 n ASP 725  
1 n ASP 726  
1 n ARG 727  
1 n ASP 728  
1 n ILE 729  
1 n ASN 730  
1 n PRO 731  
1 n ILE 732  
1 n VAL 733  
1 n LYS 734  
1 n THR 735  
1 n SER 736  
1 n LEU 737  
1 n PRO 738  
1 n ILE 739  
1 n ASP 740  
1 n TYR 741  
1 n ARG 742  
1 n PHE 743  
1 n ARG 744  
1 n PHE 745  
1 n ARG 746  
1 n SER 747  
1 n VAL 748  
1 n TYR 749  
1 n GLY 750  
1 n ASP 751  
1 n THR 752  
1 n ASP 753  
1 n SER 754  
1 n VAL 755  
1 n PHE 756  
1 n THR 757  
1 n GLU 758  
1 n ILE 759  
1 n ASP 760  
1 n SER 761  
1 n GLN 762  
1 n ASP 763  
1 n VAL 764  
1 n ASP 765  
1 n LYS 766  
1 n SER 767  
1 n ILE 768  
1 n GLU 769  
1 n ILE 770  
1 n ALA 771  
1 n LYS 772  
1 n GLU 773  
1 n LEU 774  
1 n GLU 775  
1 n ARG 776  
1 n LEU 777  
1 n ILE 778  
1 n ASN 779  
1 n SER 780  
1 n ARG 781  
1 n VAL 782  
1 n LEU 783  
1 n PHE 784  
1 n ASN 785  
1 n ASN 786  
1 n PHE 787  
1 n LYS 788  
1 n ILE 789  
1 n GLU 790  
1 n PHE 791  
1 n GLU 792  
1 n ALA 793  
1 n VAL 794  
1 n TYR 795  
1 n LYS 796  
1 n ASN 797  
1 n LEU 798  
1 n ILE 799  
1 n MET 800  
1 n GLN 801  
1 n SER 802  
1 n LYS 803  
1 n LYS 804  
1 n LYS 805  
1 n TYR 806  
1 n THR 807  
1 n THR 808  
1 n MET 809  
1 n LYS 810  
1 n TYR 811  
1 n SER 812  
1 n ALA 813  
1 n SER 814  
1 n SER 815  
1 n ASN 816  
1 n SER 817  
1 n LYS 818  
1 n SER 819  
1 n VAL 820  
1 n PRO 821  
1 n GLU 822  
1 n ARG 823  
1 n ILE 824  
1 n ASN 825  
1 n LYS 826  
1 n GLY 827  
1 n THR 828  
1 n SER 829  
1 n GLU 830  
1 n THR 831  
1 n ARG 832  
1 n ARG 833  
1 n ASP 834  
1 n VAL 835  
1 n SER 836  
1 n LYS 837  
1 n PHE 838  
1 n HIS 839  
1 n LYS 840  
1 n ASN 841  
1 n MET 842  
1 n ILE 843  
1 n LYS 844  
1 n THR 845  
1 n TYR 846  
1 n LYS 847  
1 n THR 848  
1 n ARG 849  
1 n LEU 850  
1 n SER 851  
1 n GLU 852  
1 n MET 853  
1 n LEU 854  
1 n SER 855  
1 n GLU 856  
1 n GLY 857  
1 n ARG 858  
1 n MET 859  
1 n ASN 860  
1 n SER 861  
1 n ASN 862  
1 n GLN 863  
1 n VAL 864  
1 n CYS 865  
1 n ILE 866  
1 n ASP 867  
1 n ILE 868  
1 n LEU 869  
1 n ARG 870  
1 n SER 871  
1 n LEU 872  
1 n GLU 873  
1 n THR 874  
1 n ASP 875  
1 n LEU 876  
1 n ARG 877  
1 n SER 878  
1 n GLU 879  
1 n PHE 880  
1 n ASP 881  
1 n SER 882  
1 n ARG 883  
1 n SER 884  
1 n SER 885  
1 n PRO 886  
1 n LEU 887  
1 n GLU 888  
1 n LEU 889  
1 n PHE 890  
1 n MET 891  
1 n LEU 892  
1 n SER 893  
1 n ARG 894  
1 n MET 895  
1 n HIS 896  
1 n HIS 897  
1 n SER 898  
1 n ASN 899  
1 n TYR 900  
1 n LYS 901  
1 n SER 902  
1 n ALA 903  
1 n ASP 904  
1 n ASN 905  
1 n PRO 906  
1 n ASN 907  
1 n MET 908  
1 n TYR 909  
1 n LEU 910  
1 n VAL 911  
1 n THR 912  
1 n GLU 913  
1 n TYR 914  
1 n ASN 915  
1 n LYS 916  
1 n ASN 917  
1 n ASN 918  
1 n PRO 919  
1 n GLU 920  
1 n THR 921  
1 n ILE 922  
1 n GLU 923  
1 n LEU 924  
1 n GLY 925  
1 n GLU 926  
1 n ARG 927  
1 n TYR 928  
1 n TYR 929  
1 n PHE 930  
1 n ALA 931  
1 n TYR 932  
1 n ILE 933  
1 n CYS 934  
1 n PRO 935  
1 n ALA 936  
1 n ASN 937  
1 n VAL 938  
1 n PRO 939  
1 n TRP 940  
1 n THR 941  
1 n LYS 942  
1 n LYS 943  
1 n LEU 944  
1 n VAL 945  
1 n ASN 946  
1 n ILE 947  
1 n LYS 948  
1 n THR 949  
1 n TYR 950  
1 n GLU 951  
1 n THR 952  
1 n ILE 953  
1 n ILE 954  
1 n ASP 955  
1 n ARG 956  
1 n SER 957  
1 n PHE 958  
1 n LYS 959  
1 n LEU 960  
1 n GLY 961  
1 n SER 962  
1 n ASN 963  
1 n GLN 964  
1 n ARG 965  
1 n ILE 966  
1 n PHE 967  
1 n TYR 968  
1 n GLU 969  
1 n VAL 970  
1 n TYR 971  
1 n PHE 972  
1 n LYS 973  
1 n ARG 974  
1 n LEU 975  
1 n THR 976  
1 n SER 977  
1 n GLU 978  
1 n ILE 979  
1 n VAL 980  
1 n ASN 981  
1 n LEU 982  
1 n LEU 983  
1 n ASP 984  
1 n ASN 985  
1 n LYS 986  
1 n VAL 987  
1 n LEU 988  
1 n CYS 989  
1 n ILE 990  
1 n SER 991  
1 n PHE 992  
1 n PHE 993  
1 n GLN 994  
1 n ARG 995  
1 n MET 996  
1 n PHE 997  
1 n GLY 998  
1 n SER 999  
1 n ARG 1000 
1 n PRO 1001 
1 n THR 1002 
1 n PHE 1003 
1 n TYR 1004 
1 n GLU 1005 
1 n ALA 1006 
3 n DA  1    
3 n DG  2    
3 n DC  3    
3 n DT  4    
3 n DA  5    
3 n DT  6    
3 n DG  7    
3 n DA  8    
3 n DC  9    
3 n DC  10   
3 n DA  11   
3 n DT  12   
3 n DG  13   
3 n DA  14   
3 n DT  15   
3 n DT  16   
3 n DA  17   
3 n DC  18   
3 n DG  19   
3 n DA  20   
3 n DA  21   
3 n DT  22   
3 n DT  23   
3 n DG  24   
3 n DC  25   
4 n DC  1    
4 n DT  2    
4 n DG  3    
4 n DC  4    
4 n DA  5    
4 n DC  6    
4 n DG  7    
4 n DA  8    
4 n DA  9    
4 n DT  10   
4 n DT  11   
4 n DA  12   
4 n DA  13   
4 n DG  14   
4 n DC  15   
4 n DA  16   
4 n DA  17   
4 n DT  18   
4 n DT  19   
4 n DC  20   
4 n DG  21   
4 n DT  22   
4 n DA  23   
4 n DA  24   
4 n DT  25   
4 n DC  26   
4 n DA  27   
4 n DT  28   
4 n DG  29   
4 n DG  30   
4 n DT  31   
4 n DC  32   
4 n DA  33   
4 n DT  34   
4 n DA  35   
4 n DG  36   
4 n DC  37   
4 n DT  38   
#
_ma_data.content_type "model coordinates"
_ma_data.id           1
_ma_data.name         Model
#
_ma_model_list.data_id          1
_ma_model_list.model_group_id   1
_ma_model_list.model_group_name "AlphaFold-beta-20231127 (3.0.1 @ 2025-08-14 16:04:39)"
_ma_model_list.model_id         1
_ma_model_list.model_name       "Top ranked model"
_ma_model_list.model_type       "Ab initio model"
_ma_model_list.ordinal_id       1
#
loop_
_ma_protocol_step.method_type
_ma_protocol_step.ordinal_id
_ma_protocol_step.protocol_id
_ma_protocol_step.step_id
"coevolution MSA" 1 1 1 
"template search" 2 1 2 
modeling          3 1 3 
#
loop_
_ma_qa_metric.id
_ma_qa_metric.mode
_ma_qa_metric.name
_ma_qa_metric.software_group_id
_ma_qa_metric.type
1 global pLDDT 1 pLDDT 
2 local  pLDDT 1 pLDDT 
#
_ma_qa_metric_global.metric_id    1
_ma_qa_metric_global.metric_value 88.15
_ma_qa_metric_global.model_id     1
_ma_qa_metric_global.ordinal_id   1
#
loop_
_ma_qa_metric_local.label_asym_id
_ma_qa_metric_local.label_comp_id
_ma_qa_metric_local.label_seq_id
_ma_qa_metric_local.metric_id
_ma_qa_metric_local.metric_value
_ma_qa_metric_local.model_id
_ma_qa_metric_local.ordinal_id
A MET   1    2 85.81 1 1    
A ASP   2    2 95.55 1 2    
A VAL   3    2 96.66 1 3    
A ARG   4    2 94.56 1 4    
A CYS   5    2 98.10 1 5    
A ILE   6    2 94.25 1 6    
A ASN   7    2 96.87 1 7    
A TRP   8    2 98.19 1 8    
A PHE   9    2 96.56 1 9    
A GLU   10   2 89.77 1 10   
A SER   11   2 90.62 1 11   
A HIS   12   2 76.74 1 12   
A GLY   13   2 82.60 1 13   
A GLU   14   2 73.66 1 14   
A ASN   15   2 80.22 1 15   
A ARG   16   2 83.71 1 16   
A PHE   17   2 94.32 1 17   
A LEU   18   2 96.58 1 18   
A TYR   19   2 96.47 1 19   
A LEU   20   2 97.64 1 20   
A LYS   21   2 96.83 1 21   
A SER   22   2 97.22 1 22   
A ARG   23   2 94.51 1 23   
A CYS   24   2 95.49 1 24   
A ARG   25   2 87.83 1 25   
A ASN   26   2 88.42 1 26   
A GLY   27   2 94.34 1 27   
A GLU   28   2 86.12 1 28   
A THR   29   2 95.24 1 29   
A VAL   30   2 96.22 1 30   
A PHE   31   2 97.23 1 31   
A ILE   32   2 96.81 1 32   
A ARG   33   2 95.30 1 33   
A PHE   34   2 97.67 1 34   
A PRO   35   2 95.64 1 35   
A HIS   36   2 91.87 1 36   
A TYR   37   2 94.81 1 37   
A PHE   38   2 93.34 1 38   
A TYR   39   2 96.64 1 39   
A TYR   40   2 95.83 1 40   
A VAL   41   2 96.93 1 41   
A VAL   42   2 96.30 1 42   
A THR   43   2 94.09 1 43   
A ASP   44   2 93.39 1 44   
A GLU   45   2 85.79 1 45   
A ILE   46   2 93.12 1 46   
A TYR   47   2 94.88 1 47   
A GLN   48   2 89.74 1 48   
A SER   49   2 92.25 1 49   
A LEU   50   2 91.97 1 50   
A SER   51   2 88.88 1 51   
A PRO   52   2 92.41 1 52   
A PRO   53   2 93.50 1 53   
A PRO   54   2 93.95 1 54   
A PHE   55   2 92.27 1 55   
A ASN   56   2 90.98 1 56   
A ALA   57   2 95.92 1 57   
A ARG   58   2 83.96 1 58   
A PRO   59   2 95.96 1 59   
A MET   60   2 94.63 1 60   
A GLY   61   2 96.07 1 61   
A LYS   62   2 89.90 1 62   
A MET   63   2 95.00 1 63   
A ARG   64   2 85.92 1 64   
A THR   65   2 95.62 1 65   
A ILE   66   2 96.67 1 66   
A ASP   67   2 91.40 1 67   
A ILE   68   2 96.20 1 68   
A ASP   69   2 94.20 1 69   
A GLU   70   2 91.68 1 70   
A THR   71   2 89.58 1 71   
A ILE   72   2 90.75 1 72   
A SER   73   2 93.84 1 73   
A TYR   74   2 94.09 1 74   
A ASN   75   2 90.89 1 75   
A LEU   76   2 91.36 1 76   
A ASP   77   2 89.21 1 77   
A ILE   78   2 94.16 1 78   
A LYS   79   2 81.77 1 79   
A ASP   80   2 91.78 1 80   
A ARG   81   2 91.31 1 81   
A LYS   82   2 84.37 1 82   
A CYS   83   2 92.98 1 83   
A SER   84   2 94.38 1 84   
A VAL   85   2 95.22 1 85   
A ALA   86   2 96.34 1 86   
A ASP   87   2 93.67 1 87   
A MET   88   2 96.02 1 88   
A TRP   89   2 96.19 1 89   
A LEU   90   2 96.85 1 90   
A ILE   91   2 93.46 1 91   
A GLU   92   2 94.05 1 92   
A GLU   93   2 93.38 1 93   
A PRO   94   2 92.94 1 94   
A LYS   95   2 82.60 1 95   
A LYS   96   2 83.04 1 96   
A ARG   97   2 90.57 1 97   
A SER   98   2 90.16 1 98   
A ILE   99   2 92.04 1 99   
A GLN   100  2 80.58 1 100  
A ASN   101  2 88.29 1 101  
A ALA   102  2 94.86 1 102  
A THR   103  2 92.28 1 103  
A MET   104  2 94.88 1 104  
A ASP   105  2 85.79 1 105  
A GLU   106  2 87.87 1 106  
A PHE   107  2 96.17 1 107  
A LEU   108  2 94.53 1 108  
A ASN   109  2 93.78 1 109  
A ILE   110  2 94.61 1 110  
A SER   111  2 96.11 1 111  
A TRP   112  2 97.15 1 112  
A PHE   113  2 97.75 1 113  
A TYR   114  2 98.16 1 114  
A ILE   115  2 96.41 1 115  
A SER   116  2 94.64 1 116  
A ASN   117  2 95.46 1 117  
A GLY   118  2 96.93 1 118  
A ILE   119  2 97.22 1 119  
A SER   120  2 95.77 1 120  
A PRO   121  2 97.52 1 121  
A ASP   122  2 93.23 1 122  
A GLY   123  2 97.89 1 123  
A CYS   124  2 97.68 1 124  
A TYR   125  2 97.72 1 125  
A SER   126  2 96.20 1 126  
A LEU   127  2 96.60 1 127  
A ASP   128  2 95.97 1 128  
A GLU   129  2 91.59 1 129  
A GLN   130  2 88.12 1 130  
A TYR   131  2 96.58 1 131  
A LEU   132  2 96.13 1 132  
A THR   133  2 92.21 1 133  
A LYS   134  2 89.74 1 134  
A ILE   135  2 90.91 1 135  
A ASN   136  2 87.23 1 136  
A ASN   137  2 87.14 1 137  
A GLY   138  2 94.89 1 138  
A CYS   139  2 96.10 1 139  
A TYR   140  2 95.89 1 140  
A HIS   141  2 94.99 1 141  
A CYS   142  2 97.20 1 142  
A ASP   143  2 93.80 1 143  
A ASP   144  2 94.90 1 144  
A PRO   145  2 97.11 1 145  
A ARG   146  2 85.37 1 146  
A ASN   147  2 95.52 1 147  
A CYS   148  2 97.65 1 148  
A PHE   149  2 97.81 1 149  
A ALA   150  2 97.22 1 150  
A LYS   151  2 89.50 1 151  
A GLU   152  2 93.49 1 152  
A ILE   153  2 95.41 1 153  
A PRO   154  2 96.21 1 154  
A ARG   155  2 82.53 1 155  
A PHE   156  2 96.02 1 156  
A ASP   157  2 90.45 1 157  
A ILE   158  2 94.96 1 158  
A PRO   159  2 96.41 1 159  
A ARG   160  2 93.84 1 160  
A SER   161  2 96.98 1 161  
A TYR   162  2 97.28 1 162  
A LEU   163  2 97.23 1 163  
A PHE   164  2 97.75 1 164  
A LEU   165  2 94.55 1 165  
A ASP   166  2 93.61 1 166  
A ILE   167  2 94.49 1 167  
A GLU   168  2 91.03 1 168  
A CYS   169  2 93.53 1 169  
A HIS   170  2 89.89 1 170  
A PHE   171  2 81.09 1 171  
A ASP   172  2 72.64 1 172  
A LYS   173  2 60.34 1 173  
A LYS   174  2 59.31 1 174  
A PHE   175  2 67.29 1 175  
A PRO   176  2 79.00 1 176  
A SER   177  2 81.71 1 177  
A VAL   178  2 85.80 1 178  
A PHE   179  2 84.12 1 179  
A ILE   180  2 85.31 1 180  
A ASN   181  2 91.65 1 181  
A PRO   182  2 95.89 1 182  
A ILE   183  2 96.59 1 183  
A SER   184  2 97.09 1 184  
A HIS   185  2 96.10 1 185  
A THR   186  2 94.27 1 186  
A SER   187  2 97.24 1 187  
A TYR   188  2 97.30 1 188  
A CYS   189  2 97.34 1 189  
A TYR   190  2 89.38 1 190  
A ILE   191  2 95.25 1 191  
A ASP   192  2 92.18 1 192  
A LEU   193  2 93.47 1 193  
A SER   194  2 93.09 1 194  
A GLY   195  2 93.91 1 195  
A LYS   196  2 87.48 1 196  
A ARG   197  2 93.33 1 197  
A LEU   198  2 94.86 1 198  
A LEU   199  2 95.92 1 199  
A PHE   200  2 96.68 1 200  
A THR   201  2 96.37 1 201  
A LEU   202  2 94.87 1 202  
A ILE   203  2 97.33 1 203  
A ASN   204  2 96.28 1 204  
A GLU   205  2 95.11 1 205  
A GLU   206  2 95.08 1 206  
A MET   207  2 95.16 1 207  
A LEU   208  2 96.19 1 208  
A THR   209  2 95.08 1 209  
A GLU   210  2 89.25 1 210  
A GLN   211  2 86.63 1 211  
A GLU   212  2 95.58 1 212  
A ILE   213  2 96.38 1 213  
A GLN   214  2 90.01 1 214  
A GLU   215  2 91.39 1 215  
A ALA   216  2 97.25 1 216  
A VAL   217  2 95.94 1 217  
A ASP   218  2 94.28 1 218  
A ARG   219  2 92.42 1 219  
A GLY   220  2 95.53 1 220  
A CYS   221  2 96.24 1 221  
A LEU   222  2 95.95 1 222  
A ARG   223  2 94.67 1 223  
A ILE   224  2 94.65 1 224  
A GLN   225  2 86.89 1 225  
A SER   226  2 94.18 1 226  
A LEU   227  2 90.74 1 227  
A MET   228  2 86.41 1 228  
A GLU   229  2 93.29 1 229  
A MET   230  2 95.06 1 230  
A ASP   231  2 93.76 1 231  
A TYR   232  2 93.64 1 232  
A GLU   233  2 89.28 1 233  
A ARG   234  2 89.81 1 234  
A GLU   235  2 87.44 1 235  
A LEU   236  2 95.73 1 236  
A VAL   237  2 97.07 1 237  
A LEU   238  2 94.39 1 238  
A CYS   239  2 97.45 1 239  
A SER   240  2 96.64 1 240  
A GLU   241  2 96.06 1 241  
A ILE   242  2 95.41 1 242  
A VAL   243  2 96.99 1 243  
A LEU   244  2 94.56 1 244  
A LEU   245  2 96.94 1 245  
A ARG   246  2 94.75 1 246  
A ILE   247  2 96.66 1 247  
A ALA   248  2 97.74 1 248  
A LYS   249  2 95.23 1 249  
A GLN   250  2 90.83 1 250  
A LEU   251  2 96.50 1 251  
A LEU   252  2 96.28 1 252  
A GLU   253  2 95.56 1 253  
A LEU   254  2 94.62 1 254  
A THR   255  2 91.66 1 255  
A PHE   256  2 96.43 1 256  
A ASP   257  2 96.89 1 257  
A TYR   258  2 96.29 1 258  
A VAL   259  2 97.34 1 259  
A VAL   260  2 97.12 1 260  
A THR   261  2 94.60 1 261  
A PHE   262  2 93.66 1 262  
A ASN   263  2 85.92 1 263  
A GLY   264  2 92.00 1 264  
A HIS   265  2 89.82 1 265  
A ASN   266  2 82.47 1 266  
A PHE   267  2 86.73 1 267  
A ASP   268  2 92.27 1 268  
A LEU   269  2 93.33 1 269  
A ARG   270  2 84.16 1 270  
A TYR   271  2 93.83 1 271  
A ILE   272  2 95.14 1 272  
A THR   273  2 91.65 1 273  
A ASN   274  2 90.84 1 274  
A ARG   275  2 92.88 1 275  
A LEU   276  2 95.46 1 276  
A GLU   277  2 88.93 1 277  
A LEU   278  2 90.92 1 278  
A LEU   279  2 94.81 1 279  
A THR   280  2 93.97 1 280  
A GLY   281  2 95.91 1 281  
A GLU   282  2 93.12 1 282  
A LYS   283  2 88.44 1 283  
A ILE   284  2 94.25 1 284  
A ILE   285  2 91.16 1 285  
A PHE   286  2 93.93 1 286  
A ARG   287  2 84.10 1 287  
A SER   288  2 93.27 1 288  
A PRO   289  2 94.24 1 289  
A ASP   290  2 91.60 1 290  
A LYS   291  2 83.61 1 291  
A LYS   292  2 81.39 1 292  
A GLU   293  2 84.64 1 293  
A ALA   294  2 90.04 1 294  
A VAL   295  2 86.13 1 295  
A HIS   296  2 79.76 1 296  
A LEU   297  2 80.57 1 297  
A CYS   298  2 75.32 1 298  
A ILE   299  2 79.40 1 299  
A TYR   300  2 73.70 1 300  
A GLU   301  2 64.92 1 301  
A ARG   302  2 64.39 1 302  
A ASN   303  2 60.35 1 303  
A GLN   304  2 53.20 1 304  
A SER   305  2 53.23 1 305  
A SER   306  2 50.34 1 306  
A HIS   307  2 48.76 1 307  
A LYS   308  2 45.85 1 308  
A GLY   309  2 53.69 1 309  
A VAL   310  2 50.33 1 310  
A CYS   311  2 49.40 1 311  
A GLY   312  2 53.96 1 312  
A MET   313  2 50.15 1 313  
A ALA   314  2 59.50 1 314  
A ASN   315  2 60.67 1 315  
A THR   316  2 69.83 1 316  
A THR   317  2 76.87 1 317  
A PHE   318  2 78.17 1 318  
A HIS   319  2 80.70 1 319  
A VAL   320  2 82.60 1 320  
A ASN   321  2 81.15 1 321  
A ASN   322  2 83.97 1 322  
A ASN   323  2 86.80 1 323  
A ASN   324  2 91.45 1 324  
A GLY   325  2 95.56 1 325  
A THR   326  2 95.30 1 326  
A ILE   327  2 96.87 1 327  
A PHE   328  2 96.03 1 328  
A PHE   329  2 95.97 1 329  
A ASP   330  2 92.94 1 330  
A LEU   331  2 95.44 1 331  
A TYR   332  2 86.40 1 332  
A SER   333  2 86.20 1 333  
A PHE   334  2 90.88 1 334  
A ILE   335  2 90.42 1 335  
A GLN   336  2 78.16 1 336  
A LYS   337  2 75.06 1 337  
A SER   338  2 79.92 1 338  
A GLU   339  2 78.11 1 339  
A LYS   340  2 65.51 1 340  
A LEU   341  2 79.16 1 341  
A ASP   342  2 70.63 1 342  
A SER   343  2 76.53 1 343  
A TYR   344  2 81.00 1 344  
A LYS   345  2 76.48 1 345  
A LEU   346  2 90.99 1 346  
A ASP   347  2 85.89 1 347  
A SER   348  2 87.09 1 348  
A ILE   349  2 91.53 1 349  
A SER   350  2 93.52 1 350  
A LYS   351  2 88.85 1 351  
A ASN   352  2 85.63 1 352  
A ALA   353  2 93.80 1 353  
A PHE   354  2 95.52 1 354  
A SER   355  2 93.85 1 355  
A CYS   356  2 94.42 1 356  
A MET   357  2 92.16 1 357  
A GLY   358  2 95.24 1 358  
A LYS   359  2 88.04 1 359  
A VAL   360  2 93.62 1 360  
A LEU   361  2 88.25 1 361  
A ASN   362  2 85.42 1 362  
A ARG   363  2 84.09 1 363  
A GLY   364  2 87.52 1 364  
A VAL   365  2 83.57 1 365  
A ARG   366  2 75.07 1 366  
A GLU   367  2 87.13 1 367  
A MET   368  2 90.62 1 368  
A THR   369  2 93.40 1 369  
A PHE   370  2 95.04 1 370  
A ILE   371  2 88.88 1 371  
A GLY   372  2 95.11 1 372  
A ASP   373  2 89.78 1 373  
A ASP   374  2 86.09 1 374  
A THR   375  2 88.70 1 375  
A THR   376  2 89.06 1 376  
A ASP   377  2 87.26 1 377  
A ALA   378  2 86.20 1 378  
A LYS   379  2 75.22 1 379  
A GLY   380  2 87.86 1 380  
A LYS   381  2 85.08 1 381  
A ALA   382  2 93.17 1 382  
A ASP   383  2 86.91 1 383  
A THR   384  2 90.75 1 384  
A PHE   385  2 95.70 1 385  
A ALA   386  2 95.98 1 386  
A LYS   387  2 85.63 1 387  
A VAL   388  2 96.06 1 388  
A LEU   389  2 95.24 1 389  
A THR   390  2 92.85 1 390  
A THR   391  2 94.28 1 391  
A GLY   392  2 95.62 1 392  
A ASN   393  2 91.29 1 393  
A TYR   394  2 93.36 1 394  
A VAL   395  2 95.60 1 395  
A THR   396  2 93.65 1 396  
A VAL   397  2 93.26 1 397  
A ASP   398  2 84.18 1 398  
A GLU   399  2 78.65 1 399  
A ASP   400  2 79.10 1 400  
A ILE   401  2 90.38 1 401  
A ILE   402  2 91.08 1 402  
A CYS   403  2 93.89 1 403  
A LYS   404  2 88.41 1 404  
A VAL   405  2 94.91 1 405  
A ILE   406  2 91.78 1 406  
A ARG   407  2 80.33 1 407  
A LYS   408  2 90.66 1 408  
A ASP   409  2 89.17 1 409  
A ILE   410  2 88.44 1 410  
A LEU   411  2 84.47 1 411  
A GLU   412  2 74.08 1 412  
A ASN   413  2 76.82 1 413  
A GLY   414  2 92.71 1 414  
A PHE   415  2 95.62 1 415  
A LYS   416  2 89.17 1 416  
A VAL   417  2 94.75 1 417  
A VAL   418  2 95.14 1 418  
A LEU   419  2 94.98 1 419  
A SER   420  2 92.09 1 420  
A CYS   421  2 89.38 1 421  
A PRO   422  2 90.51 1 422  
A THR   423  2 84.96 1 423  
A LEU   424  2 85.90 1 424  
A PRO   425  2 87.57 1 425  
A ASN   426  2 88.00 1 426  
A ASP   427  2 87.91 1 427  
A ILE   428  2 88.40 1 428  
A TYR   429  2 94.58 1 429  
A LYS   430  2 91.25 1 430  
A LEU   431  2 95.20 1 431  
A SER   432  2 94.52 1 432  
A PHE   433  2 92.64 1 433  
A GLY   434  2 84.27 1 434  
A LYS   435  2 70.92 1 435  
A ASP   436  2 80.88 1 436  
A ASP   437  2 78.22 1 437  
A ILE   438  2 81.86 1 438  
A ASP   439  2 83.43 1 439  
A LEU   440  2 88.09 1 440  
A ALA   441  2 87.25 1 441  
A GLN   442  2 87.05 1 442  
A MET   443  2 92.54 1 443  
A TYR   444  2 95.65 1 444  
A LYS   445  2 84.90 1 445  
A ASP   446  2 93.85 1 446  
A TYR   447  2 96.91 1 447  
A ASN   448  2 94.89 1 448  
A LEU   449  2 96.46 1 449  
A ASN   450  2 94.23 1 450  
A ILE   451  2 96.28 1 451  
A ALA   452  2 97.78 1 452  
A LEU   453  2 96.56 1 453  
A ASP   454  2 93.34 1 454  
A MET   455  2 94.66 1 455  
A ALA   456  2 97.34 1 456  
A ARG   457  2 85.49 1 457  
A TYR   458  2 87.35 1 458  
A CYS   459  2 96.43 1 459  
A ILE   460  2 95.39 1 460  
A HIS   461  2 94.90 1 461  
A ASP   462  2 94.46 1 462  
A ALA   463  2 97.31 1 463  
A CYS   464  2 96.91 1 464  
A LEU   465  2 94.91 1 465  
A CYS   466  2 97.21 1 466  
A GLN   467  2 95.08 1 467  
A TYR   468  2 96.39 1 468  
A LEU   469  2 95.76 1 469  
A TRP   470  2 97.15 1 470  
A GLU   471  2 91.16 1 471  
A TYR   472  2 91.19 1 472  
A TYR   473  2 92.74 1 473  
A GLY   474  2 93.26 1 474  
A VAL   475  2 95.58 1 475  
A GLU   476  2 93.76 1 476  
A THR   477  2 91.56 1 477  
A LYS   478  2 91.56 1 478  
A THR   479  2 94.63 1 479  
A ASP   480  2 94.53 1 480  
A ALA   481  2 94.65 1 481  
A GLY   482  2 95.92 1 482  
A ALA   483  2 97.63 1 483  
A ALA   484  2 96.55 1 484  
A THR   485  2 93.56 1 485  
A TYR   486  2 94.25 1 486  
A VAL   487  2 96.78 1 487  
A LEU   488  2 96.55 1 488  
A PRO   489  2 97.56 1 489  
A GLN   490  2 96.74 1 490  
A SER   491  2 94.45 1 491  
A MET   492  2 90.83 1 492  
A VAL   493  2 93.72 1 493  
A PHE   494  2 90.64 1 494  
A GLU   495  2 85.12 1 495  
A TYR   496  2 87.56 1 496  
A ARG   497  2 76.60 1 497  
A ALA   498  2 89.94 1 498  
A SER   499  2 89.69 1 499  
A THR   500  2 91.66 1 500  
A ILE   501  2 91.97 1 501  
A ILE   502  2 93.79 1 502  
A LYS   503  2 94.69 1 503  
A GLY   504  2 97.18 1 504  
A PRO   505  2 97.22 1 505  
A LEU   506  2 97.61 1 506  
A LEU   507  2 97.47 1 507  
A LYS   508  2 92.12 1 508  
A LEU   509  2 96.28 1 509  
A LEU   510  2 97.86 1 510  
A LEU   511  2 96.26 1 511  
A GLU   512  2 90.74 1 512  
A THR   513  2 95.87 1 513  
A LYS   514  2 90.54 1 514  
A THR   515  2 96.24 1 515  
A ILE   516  2 97.10 1 516  
A LEU   517  2 97.14 1 517  
A VAL   518  2 94.46 1 518  
A ARG   519  2 89.70 1 519  
A SER   520  2 85.75 1 520  
A GLU   521  2 71.86 1 521  
A THR   522  2 72.22 1 522  
A LYS   523  2 67.98 1 523  
A GLN   524  2 75.52 1 524  
A LYS   525  2 76.55 1 525  
A PHE   526  2 91.75 1 526  
A PRO   527  2 92.54 1 527  
A TYR   528  2 94.19 1 528  
A GLU   529  2 90.93 1 529  
A GLY   530  2 93.96 1 530  
A GLY   531  2 93.29 1 531  
A LYS   532  2 93.20 1 532  
A VAL   533  2 94.14 1 533  
A PHE   534  2 97.27 1 534  
A ALA   535  2 97.12 1 535  
A PRO   536  2 96.81 1 536  
A LYS   537  2 94.99 1 537  
A GLN   538  2 91.78 1 538  
A LYS   539  2 88.98 1 539  
A MET   540  2 90.45 1 540  
A PHE   541  2 96.55 1 541  
A SER   542  2 93.07 1 542  
A ASN   543  2 95.13 1 543  
A ASN   544  2 96.94 1 544  
A VAL   545  2 98.49 1 545  
A LEU   546  2 98.26 1 546  
A ILE   547  2 98.17 1 547  
A PHE   548  2 98.63 1 548  
A ASP   549  2 93.69 1 549  
A TYR   550  2 98.42 1 550  
A ASN   551  2 93.01 1 551  
A SER   552  2 95.70 1 552  
A LEU   553  2 97.10 1 553  
A TYR   554  2 95.88 1 554  
A PRO   555  2 97.68 1 555  
A ASN   556  2 97.23 1 556  
A VAL   557  2 98.27 1 557  
A CYS   558  2 98.56 1 558  
A ILE   559  2 98.40 1 559  
A PHE   560  2 98.52 1 560  
A GLY   561  2 98.72 1 561  
A ASN   562  2 98.12 1 562  
A LEU   563  2 98.54 1 563  
A SER   564  2 98.30 1 564  
A PRO   565  2 97.78 1 565  
A GLU   566  2 97.02 1 566  
A THR   567  2 97.72 1 567  
A LEU   568  2 97.89 1 568  
A VAL   569  2 97.21 1 569  
A GLY   570  2 97.88 1 570  
A VAL   571  2 97.28 1 571  
A VAL   572  2 96.93 1 572  
A VAL   573  2 96.88 1 573  
A SER   574  2 96.52 1 574  
A THR   575  2 94.39 1 575  
A ASN   576  2 93.10 1 576  
A ARG   577  2 80.91 1 577  
A LEU   578  2 93.23 1 578  
A GLU   579  2 90.00 1 579  
A GLU   580  2 93.72 1 580  
A GLU   581  2 86.56 1 581  
A ILE   582  2 93.83 1 582  
A ASN   583  2 95.03 1 583  
A ASN   584  2 92.34 1 584  
A GLN   585  2 86.54 1 585  
A LEU   586  2 93.58 1 586  
A LEU   587  2 92.79 1 587  
A LEU   588  2 89.52 1 588  
A GLN   589  2 88.16 1 589  
A LYS   590  2 90.62 1 590  
A TYR   591  2 96.95 1 591  
A PRO   592  2 97.32 1 592  
A PRO   593  2 96.27 1 593  
A PRO   594  2 96.35 1 594  
A ARG   595  2 95.91 1 595  
A TYR   596  2 97.75 1 596  
A ILE   597  2 92.49 1 597  
A THR   598  2 94.77 1 598  
A VAL   599  2 97.92 1 599  
A HIS   600  2 91.30 1 600  
A CYS   601  2 97.07 1 601  
A GLU   602  2 87.61 1 602  
A PRO   603  2 96.53 1 603  
A ARG   604  2 92.56 1 604  
A LEU   605  2 93.66 1 605  
A PRO   606  2 95.42 1 606  
A ASN   607  2 91.27 1 607  
A LEU   608  2 96.39 1 608  
A ILE   609  2 93.74 1 609  
A SER   610  2 96.15 1 610  
A GLU   611  2 96.95 1 611  
A ILE   612  2 96.81 1 612  
A ALA   613  2 98.34 1 613  
A ILE   614  2 97.06 1 614  
A PHE   615  2 98.61 1 615  
A ASP   616  2 97.48 1 616  
A ARG   617  2 95.35 1 617  
A SER   618  2 97.17 1 618  
A ILE   619  2 94.42 1 619  
A GLU   620  2 97.73 1 620  
A GLY   621  2 98.59 1 621  
A THR   622  2 97.10 1 622  
A ILE   623  2 98.31 1 623  
A PRO   624  2 98.28 1 624  
A ARG   625  2 91.90 1 625  
A LEU   626  2 96.33 1 626  
A LEU   627  2 98.02 1 627  
A ARG   628  2 93.10 1 628  
A THR   629  2 94.59 1 629  
A PHE   630  2 96.86 1 630  
A LEU   631  2 97.39 1 631  
A ALA   632  2 97.93 1 632  
A GLU   633  2 93.92 1 633  
A ARG   634  2 94.49 1 634  
A ALA   635  2 97.80 1 635  
A ARG   636  2 90.29 1 636  
A TYR   637  2 94.67 1 637  
A LYS   638  2 91.92 1 638  
A LYS   639  2 90.27 1 639  
A MET   640  2 91.73 1 640  
A LEU   641  2 93.27 1 641  
A LYS   642  2 87.14 1 642  
A GLN   643  2 92.21 1 643  
A ALA   644  2 92.44 1 644  
A THR   645  2 86.39 1 645  
A SER   646  2 83.24 1 646  
A SER   647  2 79.84 1 647  
A THR   648  2 80.61 1 648  
A GLU   649  2 82.62 1 649  
A LYS   650  2 84.88 1 650  
A ALA   651  2 89.47 1 651  
A ILE   652  2 87.61 1 652  
A TYR   653  2 92.60 1 653  
A ASP   654  2 89.18 1 654  
A SER   655  2 91.31 1 655  
A MET   656  2 90.84 1 656  
A GLN   657  2 90.59 1 657  
A TYR   658  2 88.09 1 658  
A THR   659  2 91.78 1 659  
A TYR   660  2 95.55 1 660  
A LYS   661  2 88.18 1 661  
A ILE   662  2 89.25 1 662  
A VAL   663  2 93.37 1 663  
A ALA   664  2 96.08 1 664  
A ASN   665  2 88.16 1 665  
A SER   666  2 92.11 1 666  
A VAL   667  2 95.56 1 667  
A TYR   668  2 92.37 1 668  
A GLY   669  2 92.94 1 669  
A LEU   670  2 93.92 1 670  
A MET   671  2 94.72 1 671  
A GLY   672  2 92.94 1 672  
A PHE   673  2 87.88 1 673  
A ARG   674  2 81.89 1 674  
A ASN   675  2 86.19 1 675  
A SER   676  2 92.29 1 676  
A ALA   677  2 95.30 1 677  
A LEU   678  2 95.77 1 678  
A TYR   679  2 94.85 1 679  
A SER   680  2 96.62 1 680  
A TYR   681  2 96.44 1 681  
A ALA   682  2 97.66 1 682  
A SER   683  2 97.60 1 683  
A ALA   684  2 96.96 1 684  
A LYS   685  2 94.71 1 685  
A SER   686  2 97.86 1 686  
A CYS   687  2 97.87 1 687  
A THR   688  2 95.49 1 688  
A SER   689  2 96.78 1 689  
A ILE   690  2 98.41 1 690  
A GLY   691  2 98.07 1 691  
A ARG   692  2 92.92 1 692  
A ARG   693  2 89.23 1 693  
A MET   694  2 98.04 1 694  
A ILE   695  2 95.30 1 695  
A LEU   696  2 97.00 1 696  
A TYR   697  2 98.52 1 697  
A LEU   698  2 98.23 1 698  
A GLU   699  2 95.64 1 699  
A SER   700  2 97.98 1 700  
A VAL   701  2 96.29 1 701  
A LEU   702  2 97.80 1 702  
A ASN   703  2 97.12 1 703  
A GLY   704  2 97.92 1 704  
A ALA   705  2 98.32 1 705  
A GLU   706  2 91.17 1 706  
A LEU   707  2 97.08 1 707  
A SER   708  2 95.25 1 708  
A ASN   709  2 91.08 1 709  
A GLY   710  2 97.13 1 710  
A MET   711  2 94.10 1 711  
A LEU   712  2 96.69 1 712  
A ARG   713  2 84.34 1 713  
A PHE   714  2 98.06 1 714  
A ALA   715  2 97.79 1 715  
A ASN   716  2 94.44 1 716  
A THR   717  2 93.05 1 717  
A LEU   718  2 97.26 1 718  
A SER   719  2 95.30 1 719  
A ASN   720  2 96.38 1 720  
A PRO   721  2 97.19 1 721  
A PHE   722  2 97.53 1 722  
A TYR   723  2 96.53 1 723  
A MET   724  2 87.79 1 724  
A ASP   725  2 91.36 1 725  
A ASP   726  2 88.25 1 726  
A ARG   727  2 92.32 1 727  
A ASP   728  2 94.35 1 728  
A ILE   729  2 93.93 1 729  
A ASN   730  2 94.16 1 730  
A PRO   731  2 97.48 1 731  
A ILE   732  2 96.12 1 732  
A VAL   733  2 95.60 1 733  
A LYS   734  2 88.90 1 734  
A THR   735  2 96.75 1 735  
A SER   736  2 95.56 1 736  
A LEU   737  2 97.49 1 737  
A PRO   738  2 97.40 1 738  
A ILE   739  2 91.33 1 739  
A ASP   740  2 92.97 1 740  
A TYR   741  2 97.11 1 741  
A ARG   742  2 82.83 1 742  
A PHE   743  2 97.47 1 743  
A ARG   744  2 84.75 1 744  
A PHE   745  2 98.21 1 745  
A ARG   746  2 95.18 1 746  
A SER   747  2 96.03 1 747  
A VAL   748  2 97.61 1 748  
A TYR   749  2 97.90 1 749  
A GLY   750  2 97.58 1 750  
A ASP   751  2 94.97 1 751  
A THR   752  2 93.04 1 752  
A ASP   753  2 92.98 1 753  
A SER   754  2 96.82 1 754  
A VAL   755  2 97.13 1 755  
A PHE   756  2 98.39 1 756  
A THR   757  2 97.72 1 757  
A GLU   758  2 97.25 1 758  
A ILE   759  2 97.47 1 759  
A ASP   760  2 94.54 1 760  
A SER   761  2 96.77 1 761  
A GLN   762  2 91.07 1 762  
A ASP   763  2 95.53 1 763  
A VAL   764  2 97.29 1 764  
A ASP   765  2 97.00 1 765  
A LYS   766  2 93.97 1 766  
A SER   767  2 98.32 1 767  
A ILE   768  2 98.13 1 768  
A GLU   769  2 96.48 1 769  
A ILE   770  2 97.85 1 770  
A ALA   771  2 98.76 1 771  
A LYS   772  2 95.42 1 772  
A GLU   773  2 97.42 1 773  
A LEU   774  2 95.97 1 774  
A GLU   775  2 97.74 1 775  
A ARG   776  2 95.19 1 776  
A LEU   777  2 97.45 1 777  
A ILE   778  2 98.38 1 778  
A ASN   779  2 97.99 1 779  
A SER   780  2 96.89 1 780  
A ARG   781  2 92.50 1 781  
A VAL   782  2 98.16 1 782  
A LEU   783  2 98.31 1 783  
A PHE   784  2 98.44 1 784  
A ASN   785  2 94.29 1 785  
A ASN   786  2 96.69 1 786  
A PHE   787  2 98.68 1 787  
A LYS   788  2 93.63 1 788  
A ILE   789  2 96.66 1 789  
A GLU   790  2 92.54 1 790  
A PHE   791  2 98.63 1 791  
A GLU   792  2 93.74 1 792  
A ALA   793  2 98.79 1 793  
A VAL   794  2 98.22 1 794  
A TYR   795  2 98.66 1 795  
A LYS   796  2 93.51 1 796  
A ASN   797  2 93.14 1 797  
A LEU   798  2 97.45 1 798  
A ILE   799  2 96.46 1 799  
A MET   800  2 94.56 1 800  
A GLN   801  2 93.84 1 801  
A SER   802  2 93.79 1 802  
A LYS   803  2 91.56 1 803  
A LYS   804  2 90.84 1 804  
A LYS   805  2 90.97 1 805  
A TYR   806  2 97.60 1 806  
A THR   807  2 96.53 1 807  
A THR   808  2 97.08 1 808  
A MET   809  2 94.72 1 809  
A LYS   810  2 96.96 1 810  
A TYR   811  2 98.08 1 811  
A SER   812  2 96.19 1 812  
A ALA   813  2 97.24 1 813  
A SER   814  2 94.98 1 814  
A SER   815  2 95.56 1 815  
A ASN   816  2 93.68 1 816  
A SER   817  2 95.85 1 817  
A LYS   818  2 87.77 1 818  
A SER   819  2 92.37 1 819  
A VAL   820  2 92.76 1 820  
A PRO   821  2 96.60 1 821  
A GLU   822  2 92.50 1 822  
A ARG   823  2 95.11 1 823  
A ILE   824  2 94.52 1 824  
A ASN   825  2 94.21 1 825  
A LYS   826  2 92.11 1 826  
A GLY   827  2 92.71 1 827  
A THR   828  2 93.61 1 828  
A SER   829  2 93.95 1 829  
A GLU   830  2 94.38 1 830  
A THR   831  2 88.60 1 831  
A ARG   832  2 86.59 1 832  
A ARG   833  2 79.13 1 833  
A ASP   834  2 89.03 1 834  
A VAL   835  2 92.69 1 835  
A SER   836  2 96.15 1 836  
A LYS   837  2 87.79 1 837  
A PHE   838  2 97.78 1 838  
A HIS   839  2 95.85 1 839  
A LYS   840  2 94.66 1 840  
A ASN   841  2 95.47 1 841  
A MET   842  2 96.34 1 842  
A ILE   843  2 96.22 1 843  
A LYS   844  2 94.06 1 844  
A THR   845  2 95.35 1 845  
A TYR   846  2 97.29 1 846  
A LYS   847  2 96.83 1 847  
A THR   848  2 94.03 1 848  
A ARG   849  2 86.47 1 849  
A LEU   850  2 91.93 1 850  
A SER   851  2 91.35 1 851  
A GLU   852  2 87.31 1 852  
A MET   853  2 85.73 1 853  
A LEU   854  2 81.25 1 854  
A SER   855  2 84.09 1 855  
A GLU   856  2 77.43 1 856  
A GLY   857  2 77.74 1 857  
A ARG   858  2 57.59 1 858  
A MET   859  2 63.01 1 859  
A ASN   860  2 73.63 1 860  
A SER   861  2 80.11 1 861  
A ASN   862  2 84.66 1 862  
A GLN   863  2 83.11 1 863  
A VAL   864  2 91.29 1 864  
A CYS   865  2 92.85 1 865  
A ILE   866  2 92.38 1 866  
A ASP   867  2 90.51 1 867  
A ILE   868  2 94.75 1 868  
A LEU   869  2 96.40 1 869  
A ARG   870  2 82.60 1 870  
A SER   871  2 94.67 1 871  
A LEU   872  2 97.18 1 872  
A GLU   873  2 95.55 1 873  
A THR   874  2 94.90 1 874  
A ASP   875  2 96.37 1 875  
A LEU   876  2 97.50 1 876  
A ARG   877  2 87.45 1 877  
A SER   878  2 94.89 1 878  
A GLU   879  2 92.98 1 879  
A PHE   880  2 96.28 1 880  
A ASP   881  2 93.54 1 881  
A SER   882  2 92.83 1 882  
A ARG   883  2 88.36 1 883  
A SER   884  2 92.36 1 884  
A SER   885  2 95.27 1 885  
A PRO   886  2 94.96 1 886  
A LEU   887  2 94.74 1 887  
A GLU   888  2 83.95 1 888  
A LEU   889  2 95.12 1 889  
A PHE   890  2 97.74 1 890  
A MET   891  2 93.79 1 891  
A LEU   892  2 95.66 1 892  
A SER   893  2 90.73 1 893  
A ARG   894  2 89.19 1 894  
A MET   895  2 83.84 1 895  
A HIS   896  2 88.39 1 896  
A HIS   897  2 82.87 1 897  
A SER   898  2 79.39 1 898  
A ASN   899  2 77.22 1 899  
A TYR   900  2 85.03 1 900  
A LYS   901  2 76.60 1 901  
A SER   902  2 85.00 1 902  
A ALA   903  2 87.06 1 903  
A ASP   904  2 84.66 1 904  
A ASN   905  2 88.34 1 905  
A PRO   906  2 92.41 1 906  
A ASN   907  2 91.56 1 907  
A MET   908  2 87.79 1 908  
A TYR   909  2 89.68 1 909  
A LEU   910  2 94.53 1 910  
A VAL   911  2 94.33 1 911  
A THR   912  2 90.97 1 912  
A GLU   913  2 88.64 1 913  
A TYR   914  2 94.56 1 914  
A ASN   915  2 90.37 1 915  
A LYS   916  2 84.08 1 916  
A ASN   917  2 86.85 1 917  
A ASN   918  2 82.48 1 918  
A PRO   919  2 77.52 1 919  
A GLU   920  2 68.70 1 920  
A THR   921  2 79.47 1 921  
A ILE   922  2 86.62 1 922  
A GLU   923  2 72.78 1 923  
A LEU   924  2 75.15 1 924  
A GLY   925  2 78.27 1 925  
A GLU   926  2 75.23 1 926  
A ARG   927  2 80.85 1 927  
A TYR   928  2 93.13 1 928  
A TYR   929  2 89.57 1 929  
A PHE   930  2 96.99 1 930  
A ALA   931  2 97.75 1 931  
A TYR   932  2 96.52 1 932  
A ILE   933  2 96.23 1 933  
A CYS   934  2 97.34 1 934  
A PRO   935  2 96.97 1 935  
A ALA   936  2 95.88 1 936  
A ASN   937  2 90.05 1 937  
A VAL   938  2 94.58 1 938  
A PRO   939  2 96.04 1 939  
A TRP   940  2 94.11 1 940  
A THR   941  2 92.69 1 941  
A LYS   942  2 88.63 1 942  
A LYS   943  2 79.29 1 943  
A LEU   944  2 91.54 1 944  
A VAL   945  2 88.64 1 945  
A ASN   946  2 87.98 1 946  
A ILE   947  2 89.63 1 947  
A LYS   948  2 89.08 1 948  
A THR   949  2 92.03 1 949  
A TYR   950  2 96.13 1 950  
A GLU   951  2 95.43 1 951  
A THR   952  2 95.00 1 952  
A ILE   953  2 96.02 1 953  
A ILE   954  2 93.94 1 954  
A ASP   955  2 85.77 1 955  
A ARG   956  2 67.59 1 956  
A SER   957  2 81.57 1 957  
A PHE   958  2 92.55 1 958  
A LYS   959  2 82.00 1 959  
A LEU   960  2 93.42 1 960  
A GLY   961  2 94.96 1 961  
A SER   962  2 93.04 1 962  
A ASN   963  2 90.39 1 963  
A GLN   964  2 95.21 1 964  
A ARG   965  2 95.53 1 965  
A ILE   966  2 95.97 1 966  
A PHE   967  2 96.89 1 967  
A TYR   968  2 97.45 1 968  
A GLU   969  2 96.63 1 969  
A VAL   970  2 96.57 1 970  
A TYR   971  2 97.70 1 971  
A PHE   972  2 98.07 1 972  
A LYS   973  2 93.67 1 973  
A ARG   974  2 92.20 1 974  
A LEU   975  2 96.91 1 975  
A THR   976  2 96.51 1 976  
A SER   977  2 94.58 1 977  
A GLU   978  2 95.66 1 978  
A ILE   979  2 96.32 1 979  
A VAL   980  2 95.36 1 980  
A ASN   981  2 93.28 1 981  
A LEU   982  2 94.25 1 982  
A LEU   983  2 93.72 1 983  
A ASP   984  2 84.30 1 984  
A ASN   985  2 89.27 1 985  
A LYS   986  2 86.61 1 986  
A VAL   987  2 93.64 1 987  
A LEU   988  2 91.75 1 988  
A CYS   989  2 96.67 1 989  
A ILE   990  2 95.89 1 990  
A SER   991  2 94.82 1 991  
A PHE   992  2 96.68 1 992  
A PHE   993  2 96.78 1 993  
A GLN   994  2 88.76 1 994  
A ARG   995  2 89.37 1 995  
A MET   996  2 94.28 1 996  
A PHE   997  2 96.72 1 997  
A GLY   998  2 94.51 1 998  
A SER   999  2 91.83 1 999  
A ARG   1000 2 81.02 1 1000 
A PRO   1001 2 94.57 1 1001 
A THR   1002 2 88.15 1 1002 
A PHE   1003 2 92.76 1 1003 
A TYR   1004 2 81.06 1 1004 
A GLU   1005 2 67.17 1 1005 
A ALA   1006 2 59.47 1 1006 
B LIG_B .    2 70.16 1 1007 
C DA    1    2 67.43 1 1008 
C DG    2    2 70.35 1 1009 
C DC    3    2 70.78 1 1010 
C DT    4    2 75.19 1 1011 
C DA    5    2 74.14 1 1012 
C DT    6    2 76.04 1 1013 
C DG    7    2 73.96 1 1014 
C DA    8    2 72.60 1 1015 
C DC    9    2 72.20 1 1016 
C DC    10   2 70.75 1 1017 
C DA    11   2 72.82 1 1018 
C DT    12   2 73.77 1 1019 
C DG    13   2 75.80 1 1020 
C DA    14   2 73.81 1 1021 
C DT    15   2 76.57 1 1022 
C DT    16   2 78.07 1 1023 
C DA    17   2 79.35 1 1024 
C DC    18   2 79.03 1 1025 
C DG    19   2 79.41 1 1026 
C DA    20   2 76.72 1 1027 
C DA    21   2 75.36 1 1028 
C DT    22   2 73.96 1 1029 
C DT    23   2 73.70 1 1030 
C DG    24   2 73.24 1 1031 
C DC    25   2 69.90 1 1032 
D DC    1    2 32.60 1 1033 
D DT    2    2 29.34 1 1034 
D DG    3    2 29.55 1 1035 
D DC    4    2 31.52 1 1036 
D DA    5    2 33.67 1 1037 
D DC    6    2 36.02 1 1038 
D DG    7    2 37.82 1 1039 
D DA    8    2 43.28 1 1040 
D DA    9    2 47.86 1 1041 
D DT    10   2 53.55 1 1042 
D DT    11   2 58.04 1 1043 
D DA    12   2 62.91 1 1044 
D DA    13   2 69.48 1 1045 
D DG    14   2 73.32 1 1046 
D DC    15   2 73.86 1 1047 
D DA    16   2 72.36 1 1048 
D DA    17   2 73.68 1 1049 
D DT    18   2 75.15 1 1050 
D DT    19   2 78.74 1 1051 
D DC    20   2 79.31 1 1052 
D DG    21   2 82.08 1 1053 
D DT    22   2 81.48 1 1054 
D DA    23   2 79.99 1 1055 
D DA    24   2 77.76 1 1056 
D DT    25   2 77.17 1 1057 
D DC    26   2 72.32 1 1058 
D DA    27   2 70.86 1 1059 
D DT    28   2 72.44 1 1060 
D DG    29   2 73.53 1 1061 
D DG    30   2 74.42 1 1062 
D DT    31   2 75.77 1 1063 
D DC    32   2 75.75 1 1064 
D DA    33   2 76.99 1 1065 
D DT    34   2 78.16 1 1066 
D DA    35   2 76.08 1 1067 
D DG    36   2 76.93 1 1068 
D DC    37   2 73.17 1 1069 
D DT    38   2 65.85 1 1070 
#
_ma_software_group.group_id    1
_ma_software_group.ordinal_id  1
_ma_software_group.software_id 1
#
loop_
_ma_target_entity.data_id
_ma_target_entity.entity_id
_ma_target_entity.origin
1 1 . 
1 2 . 
1 3 . 
1 4 . 
#
loop_
_ma_target_entity_instance.asym_id
_ma_target_entity_instance.details
_ma_target_entity_instance.entity_id
A . 1 
B . 2 
C . 3 
D . 4 
#
loop_
_pdbx_data_usage.details
_pdbx_data_usage.id
_pdbx_data_usage.type
_pdbx_data_usage.url
;Non-commercial use only, by using this file you agree to the terms of use found
at https://github.com/google-deepmind/alphafold3/blob/main/OUTPUT_TERMS_OF_USE.md.
To request access to the AlphaFold 3 model parameters, follow the process set
out at https://github.com/google-deepmind/alphafold3. You may only use these if
received directly from Google. Use is subject to terms of use available at
https://github.com/google-deepmind/alphafold3/blob/main/WEIGHTS_TERMS_OF_USE.md.
;
1 license    https://github.com/google-deepmind/alphafold3/blob/main/OUTPUT_TERMS_OF_USE.md 
;AlphaFold 3 and its output are not intended for, have not been validated for,
and are not approved for clinical use. They are provided "as-is" without any
warranty of any kind, whether expressed or implied. No warranty is given that
use shall not infringe the rights of any third party.
;
2 disclaimer ?                                                                              
#
_pdbx_nonpoly_scheme.asym_id       B
_pdbx_nonpoly_scheme.auth_seq_num  1
_pdbx_nonpoly_scheme.entity_id     2
_pdbx_nonpoly_scheme.mon_id        LIG_B
_pdbx_nonpoly_scheme.pdb_ins_code  .
_pdbx_nonpoly_scheme.pdb_seq_num   1
_pdbx_nonpoly_scheme.pdb_strand_id B
#
loop_
_pdbx_poly_seq_scheme.asym_id
_pdbx_poly_seq_scheme.auth_seq_num
_pdbx_poly_seq_scheme.entity_id
_pdbx_poly_seq_scheme.hetero
_pdbx_poly_seq_scheme.mon_id
_pdbx_poly_seq_scheme.pdb_ins_code
_pdbx_poly_seq_scheme.pdb_seq_num
_pdbx_poly_seq_scheme.pdb_strand_id
_pdbx_poly_seq_scheme.seq_id
A 1    1 n MET . 1    A 1    
A 2    1 n ASP . 2    A 2    
A 3    1 n VAL . 3    A 3    
A 4    1 n ARG . 4    A 4    
A 5    1 n CYS . 5    A 5    
A 6    1 n ILE . 6    A 6    
A 7    1 n ASN . 7    A 7    
A 8    1 n TRP . 8    A 8    
A 9    1 n PHE . 9    A 9    
A 10   1 n GLU . 10   A 10   
A 11   1 n SER . 11   A 11   
A 12   1 n HIS . 12   A 12   
A 13   1 n GLY . 13   A 13   
A 14   1 n GLU . 14   A 14   
A 15   1 n ASN . 15   A 15   
A 16   1 n ARG . 16   A 16   
A 17   1 n PHE . 17   A 17   
A 18   1 n LEU . 18   A 18   
A 19   1 n TYR . 19   A 19   
A 20   1 n LEU . 20   A 20   
A 21   1 n LYS . 21   A 21   
A 22   1 n SER . 22   A 22   
A 23   1 n ARG . 23   A 23   
A 24   1 n CYS . 24   A 24   
A 25   1 n ARG . 25   A 25   
A 26   1 n ASN . 26   A 26   
A 27   1 n GLY . 27   A 27   
A 28   1 n GLU . 28   A 28   
A 29   1 n THR . 29   A 29   
A 30   1 n VAL . 30   A 30   
A 31   1 n PHE . 31   A 31   
A 32   1 n ILE . 32   A 32   
A 33   1 n ARG . 33   A 33   
A 34   1 n PHE . 34   A 34   
A 35   1 n PRO . 35   A 35   
A 36   1 n HIS . 36   A 36   
A 37   1 n TYR . 37   A 37   
A 38   1 n PHE . 38   A 38   
A 39   1 n TYR . 39   A 39   
A 40   1 n TYR . 40   A 40   
A 41   1 n VAL . 41   A 41   
A 42   1 n VAL . 42   A 42   
A 43   1 n THR . 43   A 43   
A 44   1 n ASP . 44   A 44   
A 45   1 n GLU . 45   A 45   
A 46   1 n ILE . 46   A 46   
A 47   1 n TYR . 47   A 47   
A 48   1 n GLN . 48   A 48   
A 49   1 n SER . 49   A 49   
A 50   1 n LEU . 50   A 50   
A 51   1 n SER . 51   A 51   
A 52   1 n PRO . 52   A 52   
A 53   1 n PRO . 53   A 53   
A 54   1 n PRO . 54   A 54   
A 55   1 n PHE . 55   A 55   
A 56   1 n ASN . 56   A 56   
A 57   1 n ALA . 57   A 57   
A 58   1 n ARG . 58   A 58   
A 59   1 n PRO . 59   A 59   
A 60   1 n MET . 60   A 60   
A 61   1 n GLY . 61   A 61   
A 62   1 n LYS . 62   A 62   
A 63   1 n MET . 63   A 63   
A 64   1 n ARG . 64   A 64   
A 65   1 n THR . 65   A 65   
A 66   1 n ILE . 66   A 66   
A 67   1 n ASP . 67   A 67   
A 68   1 n ILE . 68   A 68   
A 69   1 n ASP . 69   A 69   
A 70   1 n GLU . 70   A 70   
A 71   1 n THR . 71   A 71   
A 72   1 n ILE . 72   A 72   
A 73   1 n SER . 73   A 73   
A 74   1 n TYR . 74   A 74   
A 75   1 n ASN . 75   A 75   
A 76   1 n LEU . 76   A 76   
A 77   1 n ASP . 77   A 77   
A 78   1 n ILE . 78   A 78   
A 79   1 n LYS . 79   A 79   
A 80   1 n ASP . 80   A 80   
A 81   1 n ARG . 81   A 81   
A 82   1 n LYS . 82   A 82   
A 83   1 n CYS . 83   A 83   
A 84   1 n SER . 84   A 84   
A 85   1 n VAL . 85   A 85   
A 86   1 n ALA . 86   A 86   
A 87   1 n ASP . 87   A 87   
A 88   1 n MET . 88   A 88   
A 89   1 n TRP . 89   A 89   
A 90   1 n LEU . 90   A 90   
A 91   1 n ILE . 91   A 91   
A 92   1 n GLU . 92   A 92   
A 93   1 n GLU . 93   A 93   
A 94   1 n PRO . 94   A 94   
A 95   1 n LYS . 95   A 95   
A 96   1 n LYS . 96   A 96   
A 97   1 n ARG . 97   A 97   
A 98   1 n SER . 98   A 98   
A 99   1 n ILE . 99   A 99   
A 100  1 n GLN . 100  A 100  
A 101  1 n ASN . 101  A 101  
A 102  1 n ALA . 102  A 102  
A 103  1 n THR . 103  A 103  
A 104  1 n MET . 104  A 104  
A 105  1 n ASP . 105  A 105  
A 106  1 n GLU . 106  A 106  
A 107  1 n PHE . 107  A 107  
A 108  1 n LEU . 108  A 108  
A 109  1 n ASN . 109  A 109  
A 110  1 n ILE . 110  A 110  
A 111  1 n SER . 111  A 111  
A 112  1 n TRP . 112  A 112  
A 113  1 n PHE . 113  A 113  
A 114  1 n TYR . 114  A 114  
A 115  1 n ILE . 115  A 115  
A 116  1 n SER . 116  A 116  
A 117  1 n ASN . 117  A 117  
A 118  1 n GLY . 118  A 118  
A 119  1 n ILE . 119  A 119  
A 120  1 n SER . 120  A 120  
A 121  1 n PRO . 121  A 121  
A 122  1 n ASP . 122  A 122  
A 123  1 n GLY . 123  A 123  
A 124  1 n CYS . 124  A 124  
A 125  1 n TYR . 125  A 125  
A 126  1 n SER . 126  A 126  
A 127  1 n LEU . 127  A 127  
A 128  1 n ASP . 128  A 128  
A 129  1 n GLU . 129  A 129  
A 130  1 n GLN . 130  A 130  
A 131  1 n TYR . 131  A 131  
A 132  1 n LEU . 132  A 132  
A 133  1 n THR . 133  A 133  
A 134  1 n LYS . 134  A 134  
A 135  1 n ILE . 135  A 135  
A 136  1 n ASN . 136  A 136  
A 137  1 n ASN . 137  A 137  
A 138  1 n GLY . 138  A 138  
A 139  1 n CYS . 139  A 139  
A 140  1 n TYR . 140  A 140  
A 141  1 n HIS . 141  A 141  
A 142  1 n CYS . 142  A 142  
A 143  1 n ASP . 143  A 143  
A 144  1 n ASP . 144  A 144  
A 145  1 n PRO . 145  A 145  
A 146  1 n ARG . 146  A 146  
A 147  1 n ASN . 147  A 147  
A 148  1 n CYS . 148  A 148  
A 149  1 n PHE . 149  A 149  
A 150  1 n ALA . 150  A 150  
A 151  1 n LYS . 151  A 151  
A 152  1 n GLU . 152  A 152  
A 153  1 n ILE . 153  A 153  
A 154  1 n PRO . 154  A 154  
A 155  1 n ARG . 155  A 155  
A 156  1 n PHE . 156  A 156  
A 157  1 n ASP . 157  A 157  
A 158  1 n ILE . 158  A 158  
A 159  1 n PRO . 159  A 159  
A 160  1 n ARG . 160  A 160  
A 161  1 n SER . 161  A 161  
A 162  1 n TYR . 162  A 162  
A 163  1 n LEU . 163  A 163  
A 164  1 n PHE . 164  A 164  
A 165  1 n LEU . 165  A 165  
A 166  1 n ASP . 166  A 166  
A 167  1 n ILE . 167  A 167  
A 168  1 n GLU . 168  A 168  
A 169  1 n CYS . 169  A 169  
A 170  1 n HIS . 170  A 170  
A 171  1 n PHE . 171  A 171  
A 172  1 n ASP . 172  A 172  
A 173  1 n LYS . 173  A 173  
A 174  1 n LYS . 174  A 174  
A 175  1 n PHE . 175  A 175  
A 176  1 n PRO . 176  A 176  
A 177  1 n SER . 177  A 177  
A 178  1 n VAL . 178  A 178  
A 179  1 n PHE . 179  A 179  
A 180  1 n ILE . 180  A 180  
A 181  1 n ASN . 181  A 181  
A 182  1 n PRO . 182  A 182  
A 183  1 n ILE . 183  A 183  
A 184  1 n SER . 184  A 184  
A 185  1 n HIS . 185  A 185  
A 186  1 n THR . 186  A 186  
A 187  1 n SER . 187  A 187  
A 188  1 n TYR . 188  A 188  
A 189  1 n CYS . 189  A 189  
A 190  1 n TYR . 190  A 190  
A 191  1 n ILE . 191  A 191  
A 192  1 n ASP . 192  A 192  
A 193  1 n LEU . 193  A 193  
A 194  1 n SER . 194  A 194  
A 195  1 n GLY . 195  A 195  
A 196  1 n LYS . 196  A 196  
A 197  1 n ARG . 197  A 197  
A 198  1 n LEU . 198  A 198  
A 199  1 n LEU . 199  A 199  
A 200  1 n PHE . 200  A 200  
A 201  1 n THR . 201  A 201  
A 202  1 n LEU . 202  A 202  
A 203  1 n ILE . 203  A 203  
A 204  1 n ASN . 204  A 204  
A 205  1 n GLU . 205  A 205  
A 206  1 n GLU . 206  A 206  
A 207  1 n MET . 207  A 207  
A 208  1 n LEU . 208  A 208  
A 209  1 n THR . 209  A 209  
A 210  1 n GLU . 210  A 210  
A 211  1 n GLN . 211  A 211  
A 212  1 n GLU . 212  A 212  
A 213  1 n ILE . 213  A 213  
A 214  1 n GLN . 214  A 214  
A 215  1 n GLU . 215  A 215  
A 216  1 n ALA . 216  A 216  
A 217  1 n VAL . 217  A 217  
A 218  1 n ASP . 218  A 218  
A 219  1 n ARG . 219  A 219  
A 220  1 n GLY . 220  A 220  
A 221  1 n CYS . 221  A 221  
A 222  1 n LEU . 222  A 222  
A 223  1 n ARG . 223  A 223  
A 224  1 n ILE . 224  A 224  
A 225  1 n GLN . 225  A 225  
A 226  1 n SER . 226  A 226  
A 227  1 n LEU . 227  A 227  
A 228  1 n MET . 228  A 228  
A 229  1 n GLU . 229  A 229  
A 230  1 n MET . 230  A 230  
A 231  1 n ASP . 231  A 231  
A 232  1 n TYR . 232  A 232  
A 233  1 n GLU . 233  A 233  
A 234  1 n ARG . 234  A 234  
A 235  1 n GLU . 235  A 235  
A 236  1 n LEU . 236  A 236  
A 237  1 n VAL . 237  A 237  
A 238  1 n LEU . 238  A 238  
A 239  1 n CYS . 239  A 239  
A 240  1 n SER . 240  A 240  
A 241  1 n GLU . 241  A 241  
A 242  1 n ILE . 242  A 242  
A 243  1 n VAL . 243  A 243  
A 244  1 n LEU . 244  A 244  
A 245  1 n LEU . 245  A 245  
A 246  1 n ARG . 246  A 246  
A 247  1 n ILE . 247  A 247  
A 248  1 n ALA . 248  A 248  
A 249  1 n LYS . 249  A 249  
A 250  1 n GLN . 250  A 250  
A 251  1 n LEU . 251  A 251  
A 252  1 n LEU . 252  A 252  
A 253  1 n GLU . 253  A 253  
A 254  1 n LEU . 254  A 254  
A 255  1 n THR . 255  A 255  
A 256  1 n PHE . 256  A 256  
A 257  1 n ASP . 257  A 257  
A 258  1 n TYR . 258  A 258  
A 259  1 n VAL . 259  A 259  
A 260  1 n VAL . 260  A 260  
A 261  1 n THR . 261  A 261  
A 262  1 n PHE . 262  A 262  
A 263  1 n ASN . 263  A 263  
A 264  1 n GLY . 264  A 264  
A 265  1 n HIS . 265  A 265  
A 266  1 n ASN . 266  A 266  
A 267  1 n PHE . 267  A 267  
A 268  1 n ASP . 268  A 268  
A 269  1 n LEU . 269  A 269  
A 270  1 n ARG . 270  A 270  
A 271  1 n TYR . 271  A 271  
A 272  1 n ILE . 272  A 272  
A 273  1 n THR . 273  A 273  
A 274  1 n ASN . 274  A 274  
A 275  1 n ARG . 275  A 275  
A 276  1 n LEU . 276  A 276  
A 277  1 n GLU . 277  A 277  
A 278  1 n LEU . 278  A 278  
A 279  1 n LEU . 279  A 279  
A 280  1 n THR . 280  A 280  
A 281  1 n GLY . 281  A 281  
A 282  1 n GLU . 282  A 282  
A 283  1 n LYS . 283  A 283  
A 284  1 n ILE . 284  A 284  
A 285  1 n ILE . 285  A 285  
A 286  1 n PHE . 286  A 286  
A 287  1 n ARG . 287  A 287  
A 288  1 n SER . 288  A 288  
A 289  1 n PRO . 289  A 289  
A 290  1 n ASP . 290  A 290  
A 291  1 n LYS . 291  A 291  
A 292  1 n LYS . 292  A 292  
A 293  1 n GLU . 293  A 293  
A 294  1 n ALA . 294  A 294  
A 295  1 n VAL . 295  A 295  
A 296  1 n HIS . 296  A 296  
A 297  1 n LEU . 297  A 297  
A 298  1 n CYS . 298  A 298  
A 299  1 n ILE . 299  A 299  
A 300  1 n TYR . 300  A 300  
A 301  1 n GLU . 301  A 301  
A 302  1 n ARG . 302  A 302  
A 303  1 n ASN . 303  A 303  
A 304  1 n GLN . 304  A 304  
A 305  1 n SER . 305  A 305  
A 306  1 n SER . 306  A 306  
A 307  1 n HIS . 307  A 307  
A 308  1 n LYS . 308  A 308  
A 309  1 n GLY . 309  A 309  
A 310  1 n VAL . 310  A 310  
A 311  1 n CYS . 311  A 311  
A 312  1 n GLY . 312  A 312  
A 313  1 n MET . 313  A 313  
A 314  1 n ALA . 314  A 314  
A 315  1 n ASN . 315  A 315  
A 316  1 n THR . 316  A 316  
A 317  1 n THR . 317  A 317  
A 318  1 n PHE . 318  A 318  
A 319  1 n HIS . 319  A 319  
A 320  1 n VAL . 320  A 320  
A 321  1 n ASN . 321  A 321  
A 322  1 n ASN . 322  A 322  
A 323  1 n ASN . 323  A 323  
A 324  1 n ASN . 324  A 324  
A 325  1 n GLY . 325  A 325  
A 326  1 n THR . 326  A 326  
A 327  1 n ILE . 327  A 327  
A 328  1 n PHE . 328  A 328  
A 329  1 n PHE . 329  A 329  
A 330  1 n ASP . 330  A 330  
A 331  1 n LEU . 331  A 331  
A 332  1 n TYR . 332  A 332  
A 333  1 n SER . 333  A 333  
A 334  1 n PHE . 334  A 334  
A 335  1 n ILE . 335  A 335  
A 336  1 n GLN . 336  A 336  
A 337  1 n LYS . 337  A 337  
A 338  1 n SER . 338  A 338  
A 339  1 n GLU . 339  A 339  
A 340  1 n LYS . 340  A 340  
A 341  1 n LEU . 341  A 341  
A 342  1 n ASP . 342  A 342  
A 343  1 n SER . 343  A 343  
A 344  1 n TYR . 344  A 344  
A 345  1 n LYS . 345  A 345  
A 346  1 n LEU . 346  A 346  
A 347  1 n ASP . 347  A 347  
A 348  1 n SER . 348  A 348  
A 349  1 n ILE . 349  A 349  
A 350  1 n SER . 350  A 350  
A 351  1 n LYS . 351  A 351  
A 352  1 n ASN . 352  A 352  
A 353  1 n ALA . 353  A 353  
A 354  1 n PHE . 354  A 354  
A 355  1 n SER . 355  A 355  
A 356  1 n CYS . 356  A 356  
A 357  1 n MET . 357  A 357  
A 358  1 n GLY . 358  A 358  
A 359  1 n LYS . 359  A 359  
A 360  1 n VAL . 360  A 360  
A 361  1 n LEU . 361  A 361  
A 362  1 n ASN . 362  A 362  
A 363  1 n ARG . 363  A 363  
A 364  1 n GLY . 364  A 364  
A 365  1 n VAL . 365  A 365  
A 366  1 n ARG . 366  A 366  
A 367  1 n GLU . 367  A 367  
A 368  1 n MET . 368  A 368  
A 369  1 n THR . 369  A 369  
A 370  1 n PHE . 370  A 370  
A 371  1 n ILE . 371  A 371  
A 372  1 n GLY . 372  A 372  
A 373  1 n ASP . 373  A 373  
A 374  1 n ASP . 374  A 374  
A 375  1 n THR . 375  A 375  
A 376  1 n THR . 376  A 376  
A 377  1 n ASP . 377  A 377  
A 378  1 n ALA . 378  A 378  
A 379  1 n LYS . 379  A 379  
A 380  1 n GLY . 380  A 380  
A 381  1 n LYS . 381  A 381  
A 382  1 n ALA . 382  A 382  
A 383  1 n ASP . 383  A 383  
A 384  1 n THR . 384  A 384  
A 385  1 n PHE . 385  A 385  
A 386  1 n ALA . 386  A 386  
A 387  1 n LYS . 387  A 387  
A 388  1 n VAL . 388  A 388  
A 389  1 n LEU . 389  A 389  
A 390  1 n THR . 390  A 390  
A 391  1 n THR . 391  A 391  
A 392  1 n GLY . 392  A 392  
A 393  1 n ASN . 393  A 393  
A 394  1 n TYR . 394  A 394  
A 395  1 n VAL . 395  A 395  
A 396  1 n THR . 396  A 396  
A 397  1 n VAL . 397  A 397  
A 398  1 n ASP . 398  A 398  
A 399  1 n GLU . 399  A 399  
A 400  1 n ASP . 400  A 400  
A 401  1 n ILE . 401  A 401  
A 402  1 n ILE . 402  A 402  
A 403  1 n CYS . 403  A 403  
A 404  1 n LYS . 404  A 404  
A 405  1 n VAL . 405  A 405  
A 406  1 n ILE . 406  A 406  
A 407  1 n ARG . 407  A 407  
A 408  1 n LYS . 408  A 408  
A 409  1 n ASP . 409  A 409  
A 410  1 n ILE . 410  A 410  
A 411  1 n LEU . 411  A 411  
A 412  1 n GLU . 412  A 412  
A 413  1 n ASN . 413  A 413  
A 414  1 n GLY . 414  A 414  
A 415  1 n PHE . 415  A 415  
A 416  1 n LYS . 416  A 416  
A 417  1 n VAL . 417  A 417  
A 418  1 n VAL . 418  A 418  
A 419  1 n LEU . 419  A 419  
A 420  1 n SER . 420  A 420  
A 421  1 n CYS . 421  A 421  
A 422  1 n PRO . 422  A 422  
A 423  1 n THR . 423  A 423  
A 424  1 n LEU . 424  A 424  
A 425  1 n PRO . 425  A 425  
A 426  1 n ASN . 426  A 426  
A 427  1 n ASP . 427  A 427  
A 428  1 n ILE . 428  A 428  
A 429  1 n TYR . 429  A 429  
A 430  1 n LYS . 430  A 430  
A 431  1 n LEU . 431  A 431  
A 432  1 n SER . 432  A 432  
A 433  1 n PHE . 433  A 433  
A 434  1 n GLY . 434  A 434  
A 435  1 n LYS . 435  A 435  
A 436  1 n ASP . 436  A 436  
A 437  1 n ASP . 437  A 437  
A 438  1 n ILE . 438  A 438  
A 439  1 n ASP . 439  A 439  
A 440  1 n LEU . 440  A 440  
A 441  1 n ALA . 441  A 441  
A 442  1 n GLN . 442  A 442  
A 443  1 n MET . 443  A 443  
A 444  1 n TYR . 444  A 444  
A 445  1 n LYS . 445  A 445  
A 446  1 n ASP . 446  A 446  
A 447  1 n TYR . 447  A 447  
A 448  1 n ASN . 448  A 448  
A 449  1 n LEU . 449  A 449  
A 450  1 n ASN . 450  A 450  
A 451  1 n ILE . 451  A 451  
A 452  1 n ALA . 452  A 452  
A 453  1 n LEU . 453  A 453  
A 454  1 n ASP . 454  A 454  
A 455  1 n MET . 455  A 455  
A 456  1 n ALA . 456  A 456  
A 457  1 n ARG . 457  A 457  
A 458  1 n TYR . 458  A 458  
A 459  1 n CYS . 459  A 459  
A 460  1 n ILE . 460  A 460  
A 461  1 n HIS . 461  A 461  
A 462  1 n ASP . 462  A 462  
A 463  1 n ALA . 463  A 463  
A 464  1 n CYS . 464  A 464  
A 465  1 n LEU . 465  A 465  
A 466  1 n CYS . 466  A 466  
A 467  1 n GLN . 467  A 467  
A 468  1 n TYR . 468  A 468  
A 469  1 n LEU . 469  A 469  
A 470  1 n TRP . 470  A 470  
A 471  1 n GLU . 471  A 471  
A 472  1 n TYR . 472  A 472  
A 473  1 n TYR . 473  A 473  
A 474  1 n GLY . 474  A 474  
A 475  1 n VAL . 475  A 475  
A 476  1 n GLU . 476  A 476  
A 477  1 n THR . 477  A 477  
A 478  1 n LYS . 478  A 478  
A 479  1 n THR . 479  A 479  
A 480  1 n ASP . 480  A 480  
A 481  1 n ALA . 481  A 481  
A 482  1 n GLY . 482  A 482  
A 483  1 n ALA . 483  A 483  
A 484  1 n ALA . 484  A 484  
A 485  1 n THR . 485  A 485  
A 486  1 n TYR . 486  A 486  
A 487  1 n VAL . 487  A 487  
A 488  1 n LEU . 488  A 488  
A 489  1 n PRO . 489  A 489  
A 490  1 n GLN . 490  A 490  
A 491  1 n SER . 491  A 491  
A 492  1 n MET . 492  A 492  
A 493  1 n VAL . 493  A 493  
A 494  1 n PHE . 494  A 494  
A 495  1 n GLU . 495  A 495  
A 496  1 n TYR . 496  A 496  
A 497  1 n ARG . 497  A 497  
A 498  1 n ALA . 498  A 498  
A 499  1 n SER . 499  A 499  
A 500  1 n THR . 500  A 500  
A 501  1 n ILE . 501  A 501  
A 502  1 n ILE . 502  A 502  
A 503  1 n LYS . 503  A 503  
A 504  1 n GLY . 504  A 504  
A 505  1 n PRO . 505  A 505  
A 506  1 n LEU . 506  A 506  
A 507  1 n LEU . 507  A 507  
A 508  1 n LYS . 508  A 508  
A 509  1 n LEU . 509  A 509  
A 510  1 n LEU . 510  A 510  
A 511  1 n LEU . 511  A 511  
A 512  1 n GLU . 512  A 512  
A 513  1 n THR . 513  A 513  
A 514  1 n LYS . 514  A 514  
A 515  1 n THR . 515  A 515  
A 516  1 n ILE . 516  A 516  
A 517  1 n LEU . 517  A 517  
A 518  1 n VAL . 518  A 518  
A 519  1 n ARG . 519  A 519  
A 520  1 n SER . 520  A 520  
A 521  1 n GLU . 521  A 521  
A 522  1 n THR . 522  A 522  
A 523  1 n LYS . 523  A 523  
A 524  1 n GLN . 524  A 524  
A 525  1 n LYS . 525  A 525  
A 526  1 n PHE . 526  A 526  
A 527  1 n PRO . 527  A 527  
A 528  1 n TYR . 528  A 528  
A 529  1 n GLU . 529  A 529  
A 530  1 n GLY . 530  A 530  
A 531  1 n GLY . 531  A 531  
A 532  1 n LYS . 532  A 532  
A 533  1 n VAL . 533  A 533  
A 534  1 n PHE . 534  A 534  
A 535  1 n ALA . 535  A 535  
A 536  1 n PRO . 536  A 536  
A 537  1 n LYS . 537  A 537  
A 538  1 n GLN . 538  A 538  
A 539  1 n LYS . 539  A 539  
A 540  1 n MET . 540  A 540  
A 541  1 n PHE . 541  A 541  
A 542  1 n SER . 542  A 542  
A 543  1 n ASN . 543  A 543  
A 544  1 n ASN . 544  A 544  
A 545  1 n VAL . 545  A 545  
A 546  1 n LEU . 546  A 546  
A 547  1 n ILE . 547  A 547  
A 548  1 n PHE . 548  A 548  
A 549  1 n ASP . 549  A 549  
A 550  1 n TYR . 550  A 550  
A 551  1 n ASN . 551  A 551  
A 552  1 n SER . 552  A 552  
A 553  1 n LEU . 553  A 553  
A 554  1 n TYR . 554  A 554  
A 555  1 n PRO . 555  A 555  
A 556  1 n ASN . 556  A 556  
A 557  1 n VAL . 557  A 557  
A 558  1 n CYS . 558  A 558  
A 559  1 n ILE . 559  A 559  
A 560  1 n PHE . 560  A 560  
A 561  1 n GLY . 561  A 561  
A 562  1 n ASN . 562  A 562  
A 563  1 n LEU . 563  A 563  
A 564  1 n SER . 564  A 564  
A 565  1 n PRO . 565  A 565  
A 566  1 n GLU . 566  A 566  
A 567  1 n THR . 567  A 567  
A 568  1 n LEU . 568  A 568  
A 569  1 n VAL . 569  A 569  
A 570  1 n GLY . 570  A 570  
A 571  1 n VAL . 571  A 571  
A 572  1 n VAL . 572  A 572  
A 573  1 n VAL . 573  A 573  
A 574  1 n SER . 574  A 574  
A 575  1 n THR . 575  A 575  
A 576  1 n ASN . 576  A 576  
A 577  1 n ARG . 577  A 577  
A 578  1 n LEU . 578  A 578  
A 579  1 n GLU . 579  A 579  
A 580  1 n GLU . 580  A 580  
A 581  1 n GLU . 581  A 581  
A 582  1 n ILE . 582  A 582  
A 583  1 n ASN . 583  A 583  
A 584  1 n ASN . 584  A 584  
A 585  1 n GLN . 585  A 585  
A 586  1 n LEU . 586  A 586  
A 587  1 n LEU . 587  A 587  
A 588  1 n LEU . 588  A 588  
A 589  1 n GLN . 589  A 589  
A 590  1 n LYS . 590  A 590  
A 591  1 n TYR . 591  A 591  
A 592  1 n PRO . 592  A 592  
A 593  1 n PRO . 593  A 593  
A 594  1 n PRO . 594  A 594  
A 595  1 n ARG . 595  A 595  
A 596  1 n TYR . 596  A 596  
A 597  1 n ILE . 597  A 597  
A 598  1 n THR . 598  A 598  
A 599  1 n VAL . 599  A 599  
A 600  1 n HIS . 600  A 600  
A 601  1 n CYS . 601  A 601  
A 602  1 n GLU . 602  A 602  
A 603  1 n PRO . 603  A 603  
A 604  1 n ARG . 604  A 604  
A 605  1 n LEU . 605  A 605  
A 606  1 n PRO . 606  A 606  
A 607  1 n ASN . 607  A 607  
A 608  1 n LEU . 608  A 608  
A 609  1 n ILE . 609  A 609  
A 610  1 n SER . 610  A 610  
A 611  1 n GLU . 611  A 611  
A 612  1 n ILE . 612  A 612  
A 613  1 n ALA . 613  A 613  
A 614  1 n ILE . 614  A 614  
A 615  1 n PHE . 615  A 615  
A 616  1 n ASP . 616  A 616  
A 617  1 n ARG . 617  A 617  
A 618  1 n SER . 618  A 618  
A 619  1 n ILE . 619  A 619  
A 620  1 n GLU . 620  A 620  
A 621  1 n GLY . 621  A 621  
A 622  1 n THR . 622  A 622  
A 623  1 n ILE . 623  A 623  
A 624  1 n PRO . 624  A 624  
A 625  1 n ARG . 625  A 625  
A 626  1 n LEU . 626  A 626  
A 627  1 n LEU . 627  A 627  
A 628  1 n ARG . 628  A 628  
A 629  1 n THR . 629  A 629  
A 630  1 n PHE . 630  A 630  
A 631  1 n LEU . 631  A 631  
A 632  1 n ALA . 632  A 632  
A 633  1 n GLU . 633  A 633  
A 634  1 n ARG . 634  A 634  
A 635  1 n ALA . 635  A 635  
A 636  1 n ARG . 636  A 636  
A 637  1 n TYR . 637  A 637  
A 638  1 n LYS . 638  A 638  
A 639  1 n LYS . 639  A 639  
A 640  1 n MET . 640  A 640  
A 641  1 n LEU . 641  A 641  
A 642  1 n LYS . 642  A 642  
A 643  1 n GLN . 643  A 643  
A 644  1 n ALA . 644  A 644  
A 645  1 n THR . 645  A 645  
A 646  1 n SER . 646  A 646  
A 647  1 n SER . 647  A 647  
A 648  1 n THR . 648  A 648  
A 649  1 n GLU . 649  A 649  
A 650  1 n LYS . 650  A 650  
A 651  1 n ALA . 651  A 651  
A 652  1 n ILE . 652  A 652  
A 653  1 n TYR . 653  A 653  
A 654  1 n ASP . 654  A 654  
A 655  1 n SER . 655  A 655  
A 656  1 n MET . 656  A 656  
A 657  1 n GLN . 657  A 657  
A 658  1 n TYR . 658  A 658  
A 659  1 n THR . 659  A 659  
A 660  1 n TYR . 660  A 660  
A 661  1 n LYS . 661  A 661  
A 662  1 n ILE . 662  A 662  
A 663  1 n VAL . 663  A 663  
A 664  1 n ALA . 664  A 664  
A 665  1 n ASN . 665  A 665  
A 666  1 n SER . 666  A 666  
A 667  1 n VAL . 667  A 667  
A 668  1 n TYR . 668  A 668  
A 669  1 n GLY . 669  A 669  
A 670  1 n LEU . 670  A 670  
A 671  1 n MET . 671  A 671  
A 672  1 n GLY . 672  A 672  
A 673  1 n PHE . 673  A 673  
A 674  1 n ARG . 674  A 674  
A 675  1 n ASN . 675  A 675  
A 676  1 n SER . 676  A 676  
A 677  1 n ALA . 677  A 677  
A 678  1 n LEU . 678  A 678  
A 679  1 n TYR . 679  A 679  
A 680  1 n SER . 680  A 680  
A 681  1 n TYR . 681  A 681  
A 682  1 n ALA . 682  A 682  
A 683  1 n SER . 683  A 683  
A 684  1 n ALA . 684  A 684  
A 685  1 n LYS . 685  A 685  
A 686  1 n SER . 686  A 686  
A 687  1 n CYS . 687  A 687  
A 688  1 n THR . 688  A 688  
A 689  1 n SER . 689  A 689  
A 690  1 n ILE . 690  A 690  
A 691  1 n GLY . 691  A 691  
A 692  1 n ARG . 692  A 692  
A 693  1 n ARG . 693  A 693  
A 694  1 n MET . 694  A 694  
A 695  1 n ILE . 695  A 695  
A 696  1 n LEU . 696  A 696  
A 697  1 n TYR . 697  A 697  
A 698  1 n LEU . 698  A 698  
A 699  1 n GLU . 699  A 699  
A 700  1 n SER . 700  A 700  
A 701  1 n VAL . 701  A 701  
A 702  1 n LEU . 702  A 702  
A 703  1 n ASN . 703  A 703  
A 704  1 n GLY . 704  A 704  
A 705  1 n ALA . 705  A 705  
A 706  1 n GLU . 706  A 706  
A 707  1 n LEU . 707  A 707  
A 708  1 n SER . 708  A 708  
A 709  1 n ASN . 709  A 709  
A 710  1 n GLY . 710  A 710  
A 711  1 n MET . 711  A 711  
A 712  1 n LEU . 712  A 712  
A 713  1 n ARG . 713  A 713  
A 714  1 n PHE . 714  A 714  
A 715  1 n ALA . 715  A 715  
A 716  1 n ASN . 716  A 716  
A 717  1 n THR . 717  A 717  
A 718  1 n LEU . 718  A 718  
A 719  1 n SER . 719  A 719  
A 720  1 n ASN . 720  A 720  
A 721  1 n PRO . 721  A 721  
A 722  1 n PHE . 722  A 722  
A 723  1 n TYR . 723  A 723  
A 724  1 n MET . 724  A 724  
A 725  1 n ASP . 725  A 725  
A 726  1 n ASP . 726  A 726  
A 727  1 n ARG . 727  A 727  
A 728  1 n ASP . 728  A 728  
A 729  1 n ILE . 729  A 729  
A 730  1 n ASN . 730  A 730  
A 731  1 n PRO . 731  A 731  
A 732  1 n ILE . 732  A 732  
A 733  1 n VAL . 733  A 733  
A 734  1 n LYS . 734  A 734  
A 735  1 n THR . 735  A 735  
A 736  1 n SER . 736  A 736  
A 737  1 n LEU . 737  A 737  
A 738  1 n PRO . 738  A 738  
A 739  1 n ILE . 739  A 739  
A 740  1 n ASP . 740  A 740  
A 741  1 n TYR . 741  A 741  
A 742  1 n ARG . 742  A 742  
A 743  1 n PHE . 743  A 743  
A 744  1 n ARG . 744  A 744  
A 745  1 n PHE . 745  A 745  
A 746  1 n ARG . 746  A 746  
A 747  1 n SER . 747  A 747  
A 748  1 n VAL . 748  A 748  
A 749  1 n TYR . 749  A 749  
A 750  1 n GLY . 750  A 750  
A 751  1 n ASP . 751  A 751  
A 752  1 n THR . 752  A 752  
A 753  1 n ASP . 753  A 753  
A 754  1 n SER . 754  A 754  
A 755  1 n VAL . 755  A 755  
A 756  1 n PHE . 756  A 756  
A 757  1 n THR . 757  A 757  
A 758  1 n GLU . 758  A 758  
A 759  1 n ILE . 759  A 759  
A 760  1 n ASP . 760  A 760  
A 761  1 n SER . 761  A 761  
A 762  1 n GLN . 762  A 762  
A 763  1 n ASP . 763  A 763  
A 764  1 n VAL . 764  A 764  
A 765  1 n ASP . 765  A 765  
A 766  1 n LYS . 766  A 766  
A 767  1 n SER . 767  A 767  
A 768  1 n ILE . 768  A 768  
A 769  1 n GLU . 769  A 769  
A 770  1 n ILE . 770  A 770  
A 771  1 n ALA . 771  A 771  
A 772  1 n LYS . 772  A 772  
A 773  1 n GLU . 773  A 773  
A 774  1 n LEU . 774  A 774  
A 775  1 n GLU . 775  A 775  
A 776  1 n ARG . 776  A 776  
A 777  1 n LEU . 777  A 777  
A 778  1 n ILE . 778  A 778  
A 779  1 n ASN . 779  A 779  
A 780  1 n SER . 780  A 780  
A 781  1 n ARG . 781  A 781  
A 782  1 n VAL . 782  A 782  
A 783  1 n LEU . 783  A 783  
A 784  1 n PHE . 784  A 784  
A 785  1 n ASN . 785  A 785  
A 786  1 n ASN . 786  A 786  
A 787  1 n PHE . 787  A 787  
A 788  1 n LYS . 788  A 788  
A 789  1 n ILE . 789  A 789  
A 790  1 n GLU . 790  A 790  
A 791  1 n PHE . 791  A 791  
A 792  1 n GLU . 792  A 792  
A 793  1 n ALA . 793  A 793  
A 794  1 n VAL . 794  A 794  
A 795  1 n TYR . 795  A 795  
A 796  1 n LYS . 796  A 796  
A 797  1 n ASN . 797  A 797  
A 798  1 n LEU . 798  A 798  
A 799  1 n ILE . 799  A 799  
A 800  1 n MET . 800  A 800  
A 801  1 n GLN . 801  A 801  
A 802  1 n SER . 802  A 802  
A 803  1 n LYS . 803  A 803  
A 804  1 n LYS . 804  A 804  
A 805  1 n LYS . 805  A 805  
A 806  1 n TYR . 806  A 806  
A 807  1 n THR . 807  A 807  
A 808  1 n THR . 808  A 808  
A 809  1 n MET . 809  A 809  
A 810  1 n LYS . 810  A 810  
A 811  1 n TYR . 811  A 811  
A 812  1 n SER . 812  A 812  
A 813  1 n ALA . 813  A 813  
A 814  1 n SER . 814  A 814  
A 815  1 n SER . 815  A 815  
A 816  1 n ASN . 816  A 816  
A 817  1 n SER . 817  A 817  
A 818  1 n LYS . 818  A 818  
A 819  1 n SER . 819  A 819  
A 820  1 n VAL . 820  A 820  
A 821  1 n PRO . 821  A 821  
A 822  1 n GLU . 822  A 822  
A 823  1 n ARG . 823  A 823  
A 824  1 n ILE . 824  A 824  
A 825  1 n ASN . 825  A 825  
A 826  1 n LYS . 826  A 826  
A 827  1 n GLY . 827  A 827  
A 828  1 n THR . 828  A 828  
A 829  1 n SER . 829  A 829  
A 830  1 n GLU . 830  A 830  
A 831  1 n THR . 831  A 831  
A 832  1 n ARG . 832  A 832  
A 833  1 n ARG . 833  A 833  
A 834  1 n ASP . 834  A 834  
A 835  1 n VAL . 835  A 835  
A 836  1 n SER . 836  A 836  
A 837  1 n LYS . 837  A 837  
A 838  1 n PHE . 838  A 838  
A 839  1 n HIS . 839  A 839  
A 840  1 n LYS . 840  A 840  
A 841  1 n ASN . 841  A 841  
A 842  1 n MET . 842  A 842  
A 843  1 n ILE . 843  A 843  
A 844  1 n LYS . 844  A 844  
A 845  1 n THR . 845  A 845  
A 846  1 n TYR . 846  A 846  
A 847  1 n LYS . 847  A 847  
A 848  1 n THR . 848  A 848  
A 849  1 n ARG . 849  A 849  
A 850  1 n LEU . 850  A 850  
A 851  1 n SER . 851  A 851  
A 852  1 n GLU . 852  A 852  
A 853  1 n MET . 853  A 853  
A 854  1 n LEU . 854  A 854  
A 855  1 n SER . 855  A 855  
A 856  1 n GLU . 856  A 856  
A 857  1 n GLY . 857  A 857  
A 858  1 n ARG . 858  A 858  
A 859  1 n MET . 859  A 859  
A 860  1 n ASN . 860  A 860  
A 861  1 n SER . 861  A 861  
A 862  1 n ASN . 862  A 862  
A 863  1 n GLN . 863  A 863  
A 864  1 n VAL . 864  A 864  
A 865  1 n CYS . 865  A 865  
A 866  1 n ILE . 866  A 866  
A 867  1 n ASP . 867  A 867  
A 868  1 n ILE . 868  A 868  
A 869  1 n LEU . 869  A 869  
A 870  1 n ARG . 870  A 870  
A 871  1 n SER . 871  A 871  
A 872  1 n LEU . 872  A 872  
A 873  1 n GLU . 873  A 873  
A 874  1 n THR . 874  A 874  
A 875  1 n ASP . 875  A 875  
A 876  1 n LEU . 876  A 876  
A 877  1 n ARG . 877  A 877  
A 878  1 n SER . 878  A 878  
A 879  1 n GLU . 879  A 879  
A 880  1 n PHE . 880  A 880  
A 881  1 n ASP . 881  A 881  
A 882  1 n SER . 882  A 882  
A 883  1 n ARG . 883  A 883  
A 884  1 n SER . 884  A 884  
A 885  1 n SER . 885  A 885  
A 886  1 n PRO . 886  A 886  
A 887  1 n LEU . 887  A 887  
A 888  1 n GLU . 888  A 888  
A 889  1 n LEU . 889  A 889  
A 890  1 n PHE . 890  A 890  
A 891  1 n MET . 891  A 891  
A 892  1 n LEU . 892  A 892  
A 893  1 n SER . 893  A 893  
A 894  1 n ARG . 894  A 894  
A 895  1 n MET . 895  A 895  
A 896  1 n HIS . 896  A 896  
A 897  1 n HIS . 897  A 897  
A 898  1 n SER . 898  A 898  
A 899  1 n ASN . 899  A 899  
A 900  1 n TYR . 900  A 900  
A 901  1 n LYS . 901  A 901  
A 902  1 n SER . 902  A 902  
A 903  1 n ALA . 903  A 903  
A 904  1 n ASP . 904  A 904  
A 905  1 n ASN . 905  A 905  
A 906  1 n PRO . 906  A 906  
A 907  1 n ASN . 907  A 907  
A 908  1 n MET . 908  A 908  
A 909  1 n TYR . 909  A 909  
A 910  1 n LEU . 910  A 910  
A 911  1 n VAL . 911  A 911  
A 912  1 n THR . 912  A 912  
A 913  1 n GLU . 913  A 913  
A 914  1 n TYR . 914  A 914  
A 915  1 n ASN . 915  A 915  
A 916  1 n LYS . 916  A 916  
A 917  1 n ASN . 917  A 917  
A 918  1 n ASN . 918  A 918  
A 919  1 n PRO . 919  A 919  
A 920  1 n GLU . 920  A 920  
A 921  1 n THR . 921  A 921  
A 922  1 n ILE . 922  A 922  
A 923  1 n GLU . 923  A 923  
A 924  1 n LEU . 924  A 924  
A 925  1 n GLY . 925  A 925  
A 926  1 n GLU . 926  A 926  
A 927  1 n ARG . 927  A 927  
A 928  1 n TYR . 928  A 928  
A 929  1 n TYR . 929  A 929  
A 930  1 n PHE . 930  A 930  
A 931  1 n ALA . 931  A 931  
A 932  1 n TYR . 932  A 932  
A 933  1 n ILE . 933  A 933  
A 934  1 n CYS . 934  A 934  
A 935  1 n PRO . 935  A 935  
A 936  1 n ALA . 936  A 936  
A 937  1 n ASN . 937  A 937  
A 938  1 n VAL . 938  A 938  
A 939  1 n PRO . 939  A 939  
A 940  1 n TRP . 940  A 940  
A 941  1 n THR . 941  A 941  
A 942  1 n LYS . 942  A 942  
A 943  1 n LYS . 943  A 943  
A 944  1 n LEU . 944  A 944  
A 945  1 n VAL . 945  A 945  
A 946  1 n ASN . 946  A 946  
A 947  1 n ILE . 947  A 947  
A 948  1 n LYS . 948  A 948  
A 949  1 n THR . 949  A 949  
A 950  1 n TYR . 950  A 950  
A 951  1 n GLU . 951  A 951  
A 952  1 n THR . 952  A 952  
A 953  1 n ILE . 953  A 953  
A 954  1 n ILE . 954  A 954  
A 955  1 n ASP . 955  A 955  
A 956  1 n ARG . 956  A 956  
A 957  1 n SER . 957  A 957  
A 958  1 n PHE . 958  A 958  
A 959  1 n LYS . 959  A 959  
A 960  1 n LEU . 960  A 960  
A 961  1 n GLY . 961  A 961  
A 962  1 n SER . 962  A 962  
A 963  1 n ASN . 963  A 963  
A 964  1 n GLN . 964  A 964  
A 965  1 n ARG . 965  A 965  
A 966  1 n ILE . 966  A 966  
A 967  1 n PHE . 967  A 967  
A 968  1 n TYR . 968  A 968  
A 969  1 n GLU . 969  A 969  
A 970  1 n VAL . 970  A 970  
A 971  1 n TYR . 971  A 971  
A 972  1 n PHE . 972  A 972  
A 973  1 n LYS . 973  A 973  
A 974  1 n ARG . 974  A 974  
A 975  1 n LEU . 975  A 975  
A 976  1 n THR . 976  A 976  
A 977  1 n SER . 977  A 977  
A 978  1 n GLU . 978  A 978  
A 979  1 n ILE . 979  A 979  
A 980  1 n VAL . 980  A 980  
A 981  1 n ASN . 981  A 981  
A 982  1 n LEU . 982  A 982  
A 983  1 n LEU . 983  A 983  
A 984  1 n ASP . 984  A 984  
A 985  1 n ASN . 985  A 985  
A 986  1 n LYS . 986  A 986  
A 987  1 n VAL . 987  A 987  
A 988  1 n LEU . 988  A 988  
A 989  1 n CYS . 989  A 989  
A 990  1 n ILE . 990  A 990  
A 991  1 n SER . 991  A 991  
A 992  1 n PHE . 992  A 992  
A 993  1 n PHE . 993  A 993  
A 994  1 n GLN . 994  A 994  
A 995  1 n ARG . 995  A 995  
A 996  1 n MET . 996  A 996  
A 997  1 n PHE . 997  A 997  
A 998  1 n GLY . 998  A 998  
A 999  1 n SER . 999  A 999  
A 1000 1 n ARG . 1000 A 1000 
A 1001 1 n PRO . 1001 A 1001 
A 1002 1 n THR . 1002 A 1002 
A 1003 1 n PHE . 1003 A 1003 
A 1004 1 n TYR . 1004 A 1004 
A 1005 1 n GLU . 1005 A 1005 
A 1006 1 n ALA . 1006 A 1006 
C 1    3 n DA  . 1    C 1    
C 2    3 n DG  . 2    C 2    
C 3    3 n DC  . 3    C 3    
C 4    3 n DT  . 4    C 4    
C 5    3 n DA  . 5    C 5    
C 6    3 n DT  . 6    C 6    
C 7    3 n DG  . 7    C 7    
C 8    3 n DA  . 8    C 8    
C 9    3 n DC  . 9    C 9    
C 10   3 n DC  . 10   C 10   
C 11   3 n DA  . 11   C 11   
C 12   3 n DT  . 12   C 12   
C 13   3 n DG  . 13   C 13   
C 14   3 n DA  . 14   C 14   
C 15   3 n DT  . 15   C 15   
C 16   3 n DT  . 16   C 16   
C 17   3 n DA  . 17   C 17   
C 18   3 n DC  . 18   C 18   
C 19   3 n DG  . 19   C 19   
C 20   3 n DA  . 20   C 20   
C 21   3 n DA  . 21   C 21   
C 22   3 n DT  . 22   C 22   
C 23   3 n DT  . 23   C 23   
C 24   3 n DG  . 24   C 24   
C 25   3 n DC  . 25   C 25   
D 1    4 n DC  . 1    D 1    
D 2    4 n DT  . 2    D 2    
D 3    4 n DG  . 3    D 3    
D 4    4 n DC  . 4    D 4    
D 5    4 n DA  . 5    D 5    
D 6    4 n DC  . 6    D 6    
D 7    4 n DG  . 7    D 7    
D 8    4 n DA  . 8    D 8    
D 9    4 n DA  . 9    D 9    
D 10   4 n DT  . 10   D 10   
D 11   4 n DT  . 11   D 11   
D 12   4 n DA  . 12   D 12   
D 13   4 n DA  . 13   D 13   
D 14   4 n DG  . 14   D 14   
D 15   4 n DC  . 15   D 15   
D 16   4 n DA  . 16   D 16   
D 17   4 n DA  . 17   D 17   
D 18   4 n DT  . 18   D 18   
D 19   4 n DT  . 19   D 19   
D 20   4 n DC  . 20   D 20   
D 21   4 n DG  . 21   D 21   
D 22   4 n DT  . 22   D 22   
D 23   4 n DA  . 23   D 23   
D 24   4 n DA  . 24   D 24   
D 25   4 n DT  . 25   D 25   
D 26   4 n DC  . 26   D 26   
D 27   4 n DA  . 27   D 27   
D 28   4 n DT  . 28   D 28   
D 29   4 n DG  . 29   D 29   
D 30   4 n DG  . 30   D 30   
D 31   4 n DT  . 31   D 31   
D 32   4 n DC  . 32   D 32   
D 33   4 n DA  . 33   D 33   
D 34   4 n DT  . 34   D 34   
D 35   4 n DA  . 35   D 35   
D 36   4 n DG  . 36   D 36   
D 37   4 n DC  . 37   D 37   
D 38   4 n DT  . 38   D 38   
#
_software.classification other
_software.date           ?
_software.description    "Structure prediction"
_software.name           AlphaFold
_software.pdbx_ordinal   1
_software.type           package
_software.version        "AlphaFold-beta-20231127 (50672ca9b4fa56662098e243a6d6764bce7bbceeb4eb96d6bbe2c33d1ac6ce28)"
#
loop_
_struct_asym.entity_id
_struct_asym.id
1 A 
2 B 
3 C 
4 D 
#
loop_
_atom_site.group_PDB
_atom_site.id
_atom_site.type_symbol
_atom_site.label_atom_id
_atom_site.label_alt_id
_atom_site.label_comp_id
_atom_site.label_asym_id
_atom_site.label_entity_id
_atom_site.label_seq_id
_atom_site.pdbx_PDB_ins_code
_atom_site.Cartn_x
_atom_site.Cartn_y
_atom_site.Cartn_z
_atom_site.occupancy
_atom_site.B_iso_or_equiv
_atom_site.auth_seq_id
_atom_site.auth_asym_id
_atom_site.pdbx_PDB_model_num
ATOM   1    N N     . MET   A 1 1    ? 15.616  -6.154  -40.247 1.00 86.53 1    A 1 
ATOM   2    C CA    . MET   A 1 1    ? 16.011  -6.827  -38.995 1.00 92.22 1    A 1 
ATOM   3    C C     . MET   A 1 1    ? 14.813  -6.872  -38.067 1.00 95.26 1    A 1 
ATOM   4    O O     . MET   A 1 1    ? 14.337  -5.816  -37.669 1.00 92.87 1    A 1 
ATOM   5    C CB    . MET   A 1 1    ? 17.182  -6.069  -38.352 1.00 85.84 1    A 1 
ATOM   6    C CG    . MET   A 1 1    ? 17.748  -6.783  -37.122 1.00 81.12 1    A 1 
ATOM   7    S SD    . MET   A 1 1    ? 18.948  -5.789  -36.184 1.00 79.39 1    A 1 
ATOM   8    C CE    . MET   A 1 1    ? 20.227  -5.484  -37.416 1.00 73.22 1    A 1 
ATOM   9    N N     . ASP   A 1 2    ? 14.317  -8.059  -37.740 1.00 97.00 2    A 1 
ATOM   10   C CA    . ASP   A 1 2    ? 13.175  -8.233  -36.839 1.00 97.53 2    A 1 
ATOM   11   C C     . ASP   A 1 2    ? 13.656  -8.224  -35.389 1.00 97.88 2    A 1 
ATOM   12   O O     . ASP   A 1 2    ? 14.440  -9.092  -34.994 1.00 96.38 2    A 1 
ATOM   13   C CB    . ASP   A 1 2    ? 12.432  -9.540  -37.149 1.00 96.61 2    A 1 
ATOM   14   C CG    . ASP   A 1 2    ? 11.537  -9.504  -38.386 1.00 95.78 2    A 1 
ATOM   15   O OD1   . ASP   A 1 2    ? 11.647  -8.557  -39.192 1.00 91.56 2    A 1 
ATOM   16   O OD2   . ASP   A 1 2    ? 10.720  -10.447 -38.511 1.00 91.63 2    A 1 
ATOM   17   N N     . VAL   A 1 3    ? 13.169  -7.284  -34.592 1.00 98.21 3    A 1 
ATOM   18   C CA    . VAL   A 1 3    ? 13.545  -7.133  -33.182 1.00 98.21 3    A 1 
ATOM   19   C C     . VAL   A 1 3    ? 12.324  -7.061  -32.274 1.00 98.36 3    A 1 
ATOM   20   O O     . VAL   A 1 3    ? 11.272  -6.551  -32.659 1.00 97.57 3    A 1 
ATOM   21   C CB    . VAL   A 1 3    ? 14.456  -5.918  -32.937 1.00 97.15 3    A 1 
ATOM   22   C CG1   . VAL   A 1 3    ? 15.744  -6.003  -33.764 1.00 93.70 3    A 1 
ATOM   23   C CG2   . VAL   A 1 3    ? 13.772  -4.576  -33.215 1.00 93.43 3    A 1 
ATOM   24   N N     . ARG   A 1 4    ? 12.483  -7.527  -31.031 1.00 98.57 4    A 1 
ATOM   25   C CA    . ARG   A 1 4    ? 11.545  -7.272  -29.934 1.00 98.52 4    A 1 
ATOM   26   C C     . ARG   A 1 4    ? 12.205  -6.376  -28.899 1.00 98.62 4    A 1 
ATOM   27   O O     . ARG   A 1 4    ? 13.301  -6.679  -28.434 1.00 98.09 4    A 1 
ATOM   28   C CB    . ARG   A 1 4    ? 11.060  -8.604  -29.355 1.00 97.88 4    A 1 
ATOM   29   C CG    . ARG   A 1 4    ? 10.128  -8.411  -28.157 1.00 96.40 4    A 1 
ATOM   30   C CD    . ARG   A 1 4    ? 9.438   -9.728  -27.817 1.00 94.64 4    A 1 
ATOM   31   N NE    . ARG   A 1 4    ? 8.771   -9.653  -26.517 1.00 92.32 4    A 1 
ATOM   32   C CZ    . ARG   A 1 4    ? 8.272   -10.677 -25.851 1.00 91.58 4    A 1 
ATOM   33   N NH1   . ARG   A 1 4    ? 8.201   -11.874 -26.377 1.00 85.77 4    A 1 
ATOM   34   N NH2   . ARG   A 1 4    ? 7.853   -10.522 -24.638 1.00 87.76 4    A 1 
ATOM   35   N N     . CYS   A 1 5    ? 11.525  -5.296  -28.525 1.00 98.48 5    A 1 
ATOM   36   C CA    . CYS   A 1 5    ? 12.001  -4.370  -27.500 1.00 98.45 5    A 1 
ATOM   37   C C     . CYS   A 1 5    ? 11.883  -5.014  -26.111 1.00 98.33 5    A 1 
ATOM   38   O O     . CYS   A 1 5    ? 10.807  -5.469  -25.728 1.00 97.45 5    A 1 
ATOM   39   C CB    . CYS   A 1 5    ? 11.189  -3.070  -27.589 1.00 98.21 5    A 1 
ATOM   40   S SG    . CYS   A 1 5    ? 11.372  -2.300  -29.228 1.00 97.66 5    A 1 
ATOM   41   N N     . ILE   A 1 6    ? 12.974  -5.032  -25.346 1.00 98.40 6    A 1 
ATOM   42   C CA    . ILE   A 1 6    ? 13.015  -5.680  -24.021 1.00 98.21 6    A 1 
ATOM   43   C C     . ILE   A 1 6    ? 13.334  -4.724  -22.874 1.00 98.34 6    A 1 
ATOM   44   O O     . ILE   A 1 6    ? 12.906  -4.968  -21.749 1.00 96.73 6    A 1 
ATOM   45   C CB    . ILE   A 1 6    ? 13.955  -6.899  -24.010 1.00 96.32 6    A 1 
ATOM   46   C CG1   . ILE   A 1 6    ? 15.411  -6.529  -24.373 1.00 89.84 6    A 1 
ATOM   47   C CG2   . ILE   A 1 6    ? 13.401  -7.983  -24.949 1.00 88.93 6    A 1 
ATOM   48   C CD1   . ILE   A 1 6    ? 16.386  -7.694  -24.193 1.00 87.21 6    A 1 
ATOM   49   N N     . ASN   A 1 7    ? 14.047  -3.646  -23.124 1.00 98.47 7    A 1 
ATOM   50   C CA    . ASN   A 1 7    ? 14.236  -2.562  -22.161 1.00 98.45 7    A 1 
ATOM   51   C C     . ASN   A 1 7    ? 14.668  -1.271  -22.858 1.00 98.50 7    A 1 
ATOM   52   O O     . ASN   A 1 7    ? 15.324  -1.304  -23.894 1.00 97.88 7    A 1 
ATOM   53   C CB    . ASN   A 1 7    ? 15.267  -2.967  -21.093 1.00 97.94 7    A 1 
ATOM   54   C CG    . ASN   A 1 7    ? 15.299  -1.998  -19.917 1.00 97.58 7    A 1 
ATOM   55   O OD1   . ASN   A 1 7    ? 14.344  -1.300  -19.613 1.00 93.39 7    A 1 
ATOM   56   N ND2   . ASN   A 1 7    ? 16.420  -1.922  -19.230 1.00 92.76 7    A 1 
ATOM   57   N N     . TRP   A 1 8    ? 14.331  -0.154  -22.233 1.00 98.50 8    A 1 
ATOM   58   C CA    . TRP   A 1 8    ? 14.762  1.179   -22.623 1.00 98.48 8    A 1 
ATOM   59   C C     . TRP   A 1 8    ? 15.421  1.861   -21.432 1.00 98.19 8    A 1 
ATOM   60   O O     . TRP   A 1 8    ? 14.956  1.736   -20.299 1.00 97.15 8    A 1 
ATOM   61   C CB    . TRP   A 1 8    ? 13.575  1.991   -23.115 1.00 98.43 8    A 1 
ATOM   62   C CG    . TRP   A 1 8    ? 12.848  1.418   -24.284 1.00 98.55 8    A 1 
ATOM   63   C CD1   . TRP   A 1 8    ? 11.956  0.400   -24.233 1.00 98.02 8    A 1 
ATOM   64   C CD2   . TRP   A 1 8    ? 12.927  1.827   -25.682 1.00 98.52 8    A 1 
ATOM   65   N NE1   . TRP   A 1 8    ? 11.463  0.153   -25.512 1.00 98.12 8    A 1 
ATOM   66   C CE2   . TRP   A 1 8    ? 12.026  1.020   -26.423 1.00 98.39 8    A 1 
ATOM   67   C CE3   . TRP   A 1 8    ? 13.655  2.818   -26.372 1.00 98.42 8    A 1 
ATOM   68   C CZ2   . TRP   A 1 8    ? 11.839  1.196   -27.814 1.00 98.33 8    A 1 
ATOM   69   C CZ3   . TRP   A 1 8    ? 13.471  2.989   -27.756 1.00 97.71 8    A 1 
ATOM   70   C CH2   . TRP   A 1 8    ? 12.571  2.189   -28.469 1.00 97.90 8    A 1 
ATOM   71   N N     . PHE   A 1 9    ? 16.496  2.584   -21.677 1.00 97.31 9    A 1 
ATOM   72   C CA    . PHE   A 1 9    ? 17.269  3.226   -20.618 1.00 97.12 9    A 1 
ATOM   73   C C     . PHE   A 1 9    ? 17.998  4.455   -21.153 1.00 96.82 9    A 1 
ATOM   74   O O     . PHE   A 1 9    ? 18.224  4.589   -22.351 1.00 95.84 9    A 1 
ATOM   75   C CB    . PHE   A 1 9    ? 18.237  2.207   -19.994 1.00 96.79 9    A 1 
ATOM   76   C CG    . PHE   A 1 9    ? 19.205  1.564   -20.967 1.00 97.40 9    A 1 
ATOM   77   C CD1   . PHE   A 1 9    ? 18.780  0.516   -21.811 1.00 96.70 9    A 1 
ATOM   78   C CD2   . PHE   A 1 9    ? 20.535  2.008   -21.041 1.00 96.34 9    A 1 
ATOM   79   C CE1   . PHE   A 1 9    ? 19.667  -0.071  -22.719 1.00 95.74 9    A 1 
ATOM   80   C CE2   . PHE   A 1 9    ? 21.431  1.420   -21.944 1.00 95.66 9    A 1 
ATOM   81   C CZ    . PHE   A 1 9    ? 20.998  0.382   -22.786 1.00 96.39 9    A 1 
ATOM   82   N N     . GLU   A 1 10   ? 18.354  5.361   -20.265 1.00 96.20 10   A 1 
ATOM   83   C CA    . GLU   A 1 10   ? 18.981  6.628   -20.621 1.00 95.27 10   A 1 
ATOM   84   C C     . GLU   A 1 10   ? 20.382  6.729   -20.023 1.00 94.84 10   A 1 
ATOM   85   O O     . GLU   A 1 10   ? 20.626  6.276   -18.903 1.00 93.15 10   A 1 
ATOM   86   C CB    . GLU   A 1 10   ? 18.107  7.805   -20.160 1.00 93.14 10   A 1 
ATOM   87   C CG    . GLU   A 1 10   ? 16.759  7.875   -20.891 1.00 87.04 10   A 1 
ATOM   88   C CD    . GLU   A 1 10   ? 15.846  9.003   -20.384 1.00 87.04 10   A 1 
ATOM   89   O OE1   . GLU   A 1 10   ? 14.685  9.069   -20.841 1.00 80.57 10   A 1 
ATOM   90   O OE2   . GLU   A 1 10   ? 16.283  9.823   -19.540 1.00 80.69 10   A 1 
ATOM   91   N N     . SER   A 1 11   ? 21.290  7.375   -20.748 1.00 93.92 11   A 1 
ATOM   92   C CA    . SER   A 1 11   ? 22.534  7.864   -20.164 1.00 92.93 11   A 1 
ATOM   93   C C     . SER   A 1 11   ? 22.298  9.216   -19.481 1.00 91.82 11   A 1 
ATOM   94   O O     . SER   A 1 11   ? 21.434  10.002  -19.883 1.00 88.83 11   A 1 
ATOM   95   C CB    . SER   A 1 11   ? 23.659  7.912   -21.200 1.00 91.01 11   A 1 
ATOM   96   O OG    . SER   A 1 11   ? 23.448  8.909   -22.179 1.00 85.18 11   A 1 
ATOM   97   N N     . HIS   A 1 12   ? 23.059  9.497   -18.429 1.00 90.17 12   A 1 
ATOM   98   C CA    . HIS   A 1 12   ? 22.895  10.705  -17.613 1.00 86.92 12   A 1 
ATOM   99   C C     . HIS   A 1 12   ? 24.047  11.710  -17.748 1.00 85.22 12   A 1 
ATOM   100  O O     . HIS   A 1 12   ? 24.062  12.727  -17.053 1.00 75.26 12   A 1 
ATOM   101  C CB    . HIS   A 1 12   ? 22.640  10.302  -16.160 1.00 83.00 12   A 1 
ATOM   102  C CG    . HIS   A 1 12   ? 21.316  9.609   -15.961 1.00 79.78 12   A 1 
ATOM   103  N ND1   . HIS   A 1 12   ? 20.073  10.136  -16.249 1.00 66.99 12   A 1 
ATOM   104  C CD2   . HIS   A 1 12   ? 21.097  8.347   -15.471 1.00 67.93 12   A 1 
ATOM   105  C CE1   . HIS   A 1 12   ? 19.138  9.218   -15.941 1.00 65.25 12   A 1 
ATOM   106  N NE2   . HIS   A 1 12   ? 19.727  8.113   -15.460 1.00 66.85 12   A 1 
ATOM   107  N N     . GLY   A 1 13   ? 24.987  11.454  -18.634 1.00 82.90 13   A 1 
ATOM   108  C CA    . GLY   A 1 13   ? 26.091  12.364  -18.917 1.00 82.76 13   A 1 
ATOM   109  C C     . GLY   A 1 13   ? 25.665  13.647  -19.645 1.00 84.86 13   A 1 
ATOM   110  O O     . GLY   A 1 13   ? 24.493  13.864  -19.956 1.00 79.87 13   A 1 
ATOM   111  N N     . GLU   A 1 14   ? 26.655  14.505  -19.961 1.00 84.86 14   A 1 
ATOM   112  C CA    . GLU   A 1 14   ? 26.400  15.747  -20.712 1.00 85.34 14   A 1 
ATOM   113  C C     . GLU   A 1 14   ? 25.735  15.498  -22.072 1.00 85.77 14   A 1 
ATOM   114  O O     . GLU   A 1 14   ? 24.795  16.189  -22.453 1.00 79.51 14   A 1 
ATOM   115  C CB    . GLU   A 1 14   ? 27.711  16.502  -20.961 1.00 81.59 14   A 1 
ATOM   116  C CG    . GLU   A 1 14   ? 28.274  17.184  -19.709 1.00 70.39 14   A 1 
ATOM   117  C CD    . GLU   A 1 14   ? 29.424  18.141  -20.052 1.00 63.19 14   A 1 
ATOM   118  O OE1   . GLU   A 1 14   ? 29.581  19.139  -19.311 1.00 56.14 14   A 1 
ATOM   119  O OE2   . GLU   A 1 14   ? 30.103  17.905  -21.071 1.00 56.12 14   A 1 
ATOM   120  N N     . ASN   A 1 15   ? 26.210  14.488  -22.787 1.00 86.78 15   A 1 
ATOM   121  C CA    . ASN   A 1 15   ? 25.594  13.998  -24.013 1.00 88.02 15   A 1 
ATOM   122  C C     . ASN   A 1 15   ? 24.637  12.863  -23.678 1.00 90.25 15   A 1 
ATOM   123  O O     . ASN   A 1 15   ? 24.989  11.680  -23.733 1.00 86.28 15   A 1 
ATOM   124  C CB    . ASN   A 1 15   ? 26.675  13.596  -25.020 1.00 82.73 15   A 1 
ATOM   125  C CG    . ASN   A 1 15   ? 27.322  14.790  -25.698 1.00 75.19 15   A 1 
ATOM   126  O OD1   . ASN   A 1 15   ? 26.792  15.877  -25.780 1.00 66.03 15   A 1 
ATOM   127  N ND2   . ASN   A 1 15   ? 28.500  14.600  -26.248 1.00 66.44 15   A 1 
ATOM   128  N N     . ARG   A 1 16   ? 23.437  13.245  -23.322 1.00 91.92 16   A 1 
ATOM   129  C CA    . ARG   A 1 16   ? 22.386  12.300  -22.953 1.00 93.09 16   A 1 
ATOM   130  C C     . ARG   A 1 16   ? 21.856  11.585  -24.190 1.00 94.70 16   A 1 
ATOM   131  O O     . ARG   A 1 16   ? 21.529  12.226  -25.184 1.00 93.03 16   A 1 
ATOM   132  C CB    . ARG   A 1 16   ? 21.311  13.066  -22.175 1.00 89.63 16   A 1 
ATOM   133  C CG    . ARG   A 1 16   ? 20.524  12.172  -21.218 1.00 81.95 16   A 1 
ATOM   134  C CD    . ARG   A 1 16   ? 19.633  13.051  -20.343 1.00 82.00 16   A 1 
ATOM   135  N NE    . ARG   A 1 16   ? 18.755  12.248  -19.482 1.00 78.41 16   A 1 
ATOM   136  C CZ    . ARG   A 1 16   ? 17.972  12.701  -18.525 1.00 76.68 16   A 1 
ATOM   137  N NH1   . ARG   A 1 16   ? 17.935  13.964  -18.206 1.00 70.68 16   A 1 
ATOM   138  N NH2   . ARG   A 1 16   ? 17.199  11.892  -17.883 1.00 68.75 16   A 1 
ATOM   139  N N     . PHE   A 1 17   ? 21.754  10.260  -24.108 1.00 95.53 17   A 1 
ATOM   140  C CA    . PHE   A 1 17   ? 21.145  9.422   -25.136 1.00 96.30 17   A 1 
ATOM   141  C C     . PHE   A 1 17   ? 20.073  8.526   -24.528 1.00 96.79 17   A 1 
ATOM   142  O O     . PHE   A 1 17   ? 20.143  8.160   -23.351 1.00 95.78 17   A 1 
ATOM   143  C CB    . PHE   A 1 17   ? 22.217  8.595   -25.858 1.00 95.85 17   A 1 
ATOM   144  C CG    . PHE   A 1 17   ? 23.171  9.401   -26.710 1.00 95.76 17   A 1 
ATOM   145  C CD1   . PHE   A 1 17   ? 22.766  9.873   -27.970 1.00 92.82 17   A 1 
ATOM   146  C CD2   . PHE   A 1 17   ? 24.469  9.684   -26.253 1.00 92.78 17   A 1 
ATOM   147  C CE1   . PHE   A 1 17   ? 23.646  10.621  -28.769 1.00 91.43 17   A 1 
ATOM   148  C CE2   . PHE   A 1 17   ? 25.355  10.432  -27.048 1.00 91.78 17   A 1 
ATOM   149  C CZ    . PHE   A 1 17   ? 24.941  10.902  -28.305 1.00 92.70 17   A 1 
ATOM   150  N N     . LEU   A 1 18   ? 19.108  8.155   -25.350 1.00 97.05 18   A 1 
ATOM   151  C CA    . LEU   A 1 18   ? 18.189  7.063   -25.075 1.00 97.44 18   A 1 
ATOM   152  C C     . LEU   A 1 18   ? 18.717  5.807   -25.767 1.00 97.72 18   A 1 
ATOM   153  O O     . LEU   A 1 18   ? 19.134  5.868   -26.924 1.00 97.28 18   A 1 
ATOM   154  C CB    . LEU   A 1 18   ? 16.791  7.466   -25.567 1.00 97.24 18   A 1 
ATOM   155  C CG    . LEU   A 1 18   ? 15.729  6.360   -25.448 1.00 96.62 18   A 1 
ATOM   156  C CD1   . LEU   A 1 18   ? 15.409  6.022   -23.993 1.00 94.78 18   A 1 
ATOM   157  C CD2   . LEU   A 1 18   ? 14.444  6.828   -26.124 1.00 94.51 18   A 1 
ATOM   158  N N     . TYR   A 1 19   ? 18.677  4.682   -25.081 1.00 97.87 19   A 1 
ATOM   159  C CA    . TYR   A 1 19   ? 19.062  3.392   -25.628 1.00 98.00 19   A 1 
ATOM   160  C C     . TYR   A 1 19   ? 17.897  2.414   -25.557 1.00 98.14 19   A 1 
ATOM   161  O O     . TYR   A 1 19   ? 17.173  2.358   -24.563 1.00 97.56 19   A 1 
ATOM   162  C CB    . TYR   A 1 19   ? 20.290  2.838   -24.901 1.00 97.65 19   A 1 
ATOM   163  C CG    . TYR   A 1 19   ? 21.519  3.720   -24.955 1.00 97.47 19   A 1 
ATOM   164  C CD1   . TYR   A 1 19   ? 22.508  3.525   -25.940 1.00 95.73 19   A 1 
ATOM   165  C CD2   . TYR   A 1 19   ? 21.688  4.745   -24.003 1.00 95.71 19   A 1 
ATOM   166  C CE1   . TYR   A 1 19   ? 23.655  4.335   -25.971 1.00 94.78 19   A 1 
ATOM   167  C CE2   . TYR   A 1 19   ? 22.827  5.567   -24.030 1.00 94.82 19   A 1 
ATOM   168  C CZ    . TYR   A 1 19   ? 23.812  5.356   -25.011 1.00 95.59 19   A 1 
ATOM   169  O OH    . TYR   A 1 19   ? 24.923  6.155   -25.022 1.00 94.35 19   A 1 
ATOM   170  N N     . LEU   A 1 20   ? 17.767  1.612   -26.593 1.00 98.37 20   A 1 
ATOM   171  C CA    . LEU   A 1 20   ? 16.939  0.415   -26.623 1.00 98.44 20   A 1 
ATOM   172  C C     . LEU   A 1 20   ? 17.838  -0.812  -26.506 1.00 98.43 20   A 1 
ATOM   173  O O     . LEU   A 1 20   ? 18.803  -0.941  -27.258 1.00 97.84 20   A 1 
ATOM   174  C CB    . LEU   A 1 20   ? 16.134  0.419   -27.936 1.00 98.22 20   A 1 
ATOM   175  C CG    . LEU   A 1 20   ? 15.435  -0.905  -28.278 1.00 97.71 20   A 1 
ATOM   176  C CD1   . LEU   A 1 20   ? 14.383  -1.293  -27.244 1.00 96.11 20   A 1 
ATOM   177  C CD2   . LEU   A 1 20   ? 14.749  -0.790  -29.639 1.00 96.01 20   A 1 
ATOM   178  N N     . LYS   A 1 21   ? 17.486  -1.736  -25.631 1.00 98.59 21   A 1 
ATOM   179  C CA    . LYS   A 1 21   ? 17.925  -3.125  -25.698 1.00 98.57 21   A 1 
ATOM   180  C C     . LYS   A 1 21   ? 16.830  -3.934  -26.380 1.00 98.53 21   A 1 
ATOM   181  O O     . LYS   A 1 21   ? 15.690  -3.957  -25.913 1.00 97.72 21   A 1 
ATOM   182  C CB    . LYS   A 1 21   ? 18.257  -3.644  -24.291 1.00 98.24 21   A 1 
ATOM   183  C CG    . LYS   A 1 21   ? 18.910  -5.034  -24.321 1.00 97.75 21   A 1 
ATOM   184  C CD    . LYS   A 1 21   ? 19.225  -5.509  -22.896 1.00 96.49 21   A 1 
ATOM   185  C CE    . LYS   A 1 21   ? 19.972  -6.843  -22.930 1.00 94.04 21   A 1 
ATOM   186  N NZ    . LYS   A 1 21   ? 20.253  -7.360  -21.570 1.00 91.56 21   A 1 
ATOM   187  N N     . SER   A 1 22   ? 17.167  -4.600  -27.469 1.00 98.44 22   A 1 
ATOM   188  C CA    . SER   A 1 22   ? 16.250  -5.446  -28.224 1.00 98.30 22   A 1 
ATOM   189  C C     . SER   A 1 22   ? 16.862  -6.809  -28.509 1.00 98.30 22   A 1 
ATOM   190  O O     . SER   A 1 22   ? 18.079  -6.990  -28.418 1.00 97.31 22   A 1 
ATOM   191  C CB    . SER   A 1 22   ? 15.803  -4.735  -29.506 1.00 97.36 22   A 1 
ATOM   192  O OG    . SER   A 1 22   ? 16.868  -4.596  -30.420 1.00 93.61 22   A 1 
ATOM   193  N N     . ARG   A 1 23   ? 16.018  -7.774  -28.837 1.00 98.19 23   A 1 
ATOM   194  C CA    . ARG   A 1 23   ? 16.446  -9.114  -29.238 1.00 98.10 23   A 1 
ATOM   195  C C     . ARG   A 1 23   ? 15.833  -9.505  -30.568 1.00 98.17 23   A 1 
ATOM   196  O O     . ARG   A 1 23   ? 14.631  -9.340  -30.771 1.00 97.27 23   A 1 
ATOM   197  C CB    . ARG   A 1 23   ? 16.131  -10.116 -28.129 1.00 97.35 23   A 1 
ATOM   198  C CG    . ARG   A 1 23   ? 16.819  -11.461 -28.378 1.00 94.03 23   A 1 
ATOM   199  C CD    . ARG   A 1 23   ? 17.258  -12.115 -27.077 1.00 93.92 23   A 1 
ATOM   200  N NE    . ARG   A 1 23   ? 18.260  -11.296 -26.384 1.00 92.54 23   A 1 
ATOM   201  C CZ    . ARG   A 1 23   ? 18.277  -11.016 -25.090 1.00 95.06 23   A 1 
ATOM   202  N NH1   . ARG   A 1 23   ? 17.419  -11.515 -24.265 1.00 85.27 23   A 1 
ATOM   203  N NH2   . ARG   A 1 23   ? 19.160  -10.212 -24.598 1.00 89.74 23   A 1 
ATOM   204  N N     . CYS   A 1 24   ? 16.674  -10.021 -31.448 1.00 97.80 24   A 1 
ATOM   205  C CA    . CYS   A 1 24   ? 16.271  -10.501 -32.764 1.00 97.37 24   A 1 
ATOM   206  C C     . CYS   A 1 24   ? 15.640  -11.899 -32.681 1.00 97.32 24   A 1 
ATOM   207  O O     . CYS   A 1 24   ? 15.834  -12.628 -31.710 1.00 95.34 24   A 1 
ATOM   208  C CB    . CYS   A 1 24   ? 17.498  -10.503 -33.687 1.00 95.58 24   A 1 
ATOM   209  S SG    . CYS   A 1 24   ? 18.151  -8.816  -33.870 1.00 89.55 24   A 1 
ATOM   210  N N     . ARG   A 1 25   ? 14.958  -12.318 -33.735 1.00 95.91 25   A 1 
ATOM   211  C CA    . ARG   A 1 25   ? 14.420  -13.691 -33.857 1.00 95.01 25   A 1 
ATOM   212  C C     . ARG   A 1 25   ? 15.488  -14.778 -33.751 1.00 94.95 25   A 1 
ATOM   213  O O     . ARG   A 1 25   ? 15.185  -15.875 -33.297 1.00 91.54 25   A 1 
ATOM   214  C CB    . ARG   A 1 25   ? 13.704  -13.869 -35.200 1.00 93.05 25   A 1 
ATOM   215  C CG    . ARG   A 1 25   ? 12.345  -13.198 -35.278 1.00 87.29 25   A 1 
ATOM   216  C CD    . ARG   A 1 25   ? 11.689  -13.584 -36.604 1.00 86.88 25   A 1 
ATOM   217  N NE    . ARG   A 1 25   ? 10.519  -12.758 -36.901 1.00 85.11 25   A 1 
ATOM   218  C CZ    . ARG   A 1 25   ? 9.237   -13.078 -36.851 1.00 84.85 25   A 1 
ATOM   219  N NH1   . ARG   A 1 25   ? 8.821   -14.263 -36.490 1.00 74.11 25   A 1 
ATOM   220  N NH2   . ARG   A 1 25   ? 8.361   -12.183 -37.184 1.00 77.39 25   A 1 
ATOM   221  N N     . ASN   A 1 26   ? 16.705  -14.496 -34.189 1.00 94.93 26   A 1 
ATOM   222  C CA    . ASN   A 1 26   ? 17.831  -15.430 -34.116 1.00 94.07 26   A 1 
ATOM   223  C C     . ASN   A 1 26   ? 18.472  -15.514 -32.713 1.00 94.63 26   A 1 
ATOM   224  O O     . ASN   A 1 26   ? 19.408  -16.281 -32.527 1.00 91.19 26   A 1 
ATOM   225  C CB    . ASN   A 1 26   ? 18.859  -15.066 -35.211 1.00 91.36 26   A 1 
ATOM   226  C CG    . ASN   A 1 26   ? 19.556  -13.734 -34.973 1.00 86.95 26   A 1 
ATOM   227  O OD1   . ASN   A 1 26   ? 19.171  -12.969 -34.117 1.00 75.73 26   A 1 
ATOM   228  N ND2   . ASN   A 1 26   ? 20.593  -13.425 -35.727 1.00 78.49 26   A 1 
ATOM   229  N N     . GLY   A 1 27   ? 17.996  -14.731 -31.740 1.00 94.26 27   A 1 
ATOM   230  C CA    . GLY   A 1 27   ? 18.548  -14.666 -30.384 1.00 94.39 27   A 1 
ATOM   231  C C     . GLY   A 1 27   ? 19.663  -13.635 -30.191 1.00 95.66 27   A 1 
ATOM   232  O O     . GLY   A 1 27   ? 20.103  -13.420 -29.061 1.00 93.06 27   A 1 
ATOM   233  N N     . GLU   A 1 28   ? 20.098  -12.963 -31.248 1.00 96.27 28   A 1 
ATOM   234  C CA    . GLU   A 1 28   ? 21.069  -11.870 -31.123 1.00 96.42 28   A 1 
ATOM   235  C C     . GLU   A 1 28   ? 20.499  -10.687 -30.347 1.00 97.19 28   A 1 
ATOM   236  O O     . GLU   A 1 28   ? 19.316  -10.349 -30.446 1.00 95.94 28   A 1 
ATOM   237  C CB    . GLU   A 1 28   ? 21.564  -11.395 -32.494 1.00 94.17 28   A 1 
ATOM   238  C CG    . GLU   A 1 28   ? 22.959  -11.944 -32.821 1.00 80.99 28   A 1 
ATOM   239  C CD    . GLU   A 1 28   ? 23.481  -11.460 -34.175 1.00 76.70 28   A 1 
ATOM   240  O OE1   . GLU   A 1 28   ? 24.726  -11.401 -34.328 1.00 68.93 28   A 1 
ATOM   241  O OE2   . GLU   A 1 28   ? 22.641  -11.175 -35.055 1.00 68.48 28   A 1 
ATOM   242  N N     . THR   A 1 29   ? 21.361  -10.028 -29.583 1.00 97.24 29   A 1 
ATOM   243  C CA    . THR   A 1 29   ? 21.010  -8.803  -28.863 1.00 97.43 29   A 1 
ATOM   244  C C     . THR   A 1 29   ? 21.468  -7.594  -29.663 1.00 97.67 29   A 1 
ATOM   245  O O     . THR   A 1 29   ? 22.640  -7.490  -30.015 1.00 96.26 29   A 1 
ATOM   246  C CB    . THR   A 1 29   ? 21.625  -8.785  -27.463 1.00 96.53 29   A 1 
ATOM   247  O OG1   . THR   A 1 29   ? 21.234  -9.950  -26.761 1.00 90.61 29   A 1 
ATOM   248  C CG2   . THR   A 1 29   ? 21.170  -7.586  -26.635 1.00 90.94 29   A 1 
ATOM   249  N N     . VAL   A 1 30   ? 20.557  -6.667  -29.901 1.00 97.83 30   A 1 
ATOM   250  C CA    . VAL   A 1 30   ? 20.828  -5.423  -30.622 1.00 97.93 30   A 1 
ATOM   251  C C     . VAL   A 1 30   ? 20.485  -4.242  -29.730 1.00 98.26 30   A 1 
ATOM   252  O O     . VAL   A 1 30   ? 19.359  -4.113  -29.251 1.00 97.51 30   A 1 
ATOM   253  C CB    . VAL   A 1 30   ? 20.067  -5.384  -31.959 1.00 96.75 30   A 1 
ATOM   254  C CG1   . VAL   A 1 30   ? 20.245  -4.049  -32.680 1.00 92.64 30   A 1 
ATOM   255  C CG2   . VAL   A 1 30   ? 20.588  -6.484  -32.893 1.00 92.62 30   A 1 
ATOM   256  N N     . PHE   A 1 31   ? 21.468  -3.368  -29.535 1.00 98.24 31   A 1 
ATOM   257  C CA    . PHE   A 1 31   ? 21.260  -2.075  -28.896 1.00 98.31 31   A 1 
ATOM   258  C C     . PHE   A 1 31   ? 21.099  -0.994  -29.961 1.00 98.26 31   A 1 
ATOM   259  O O     . PHE   A 1 31   ? 21.852  -0.955  -30.933 1.00 97.37 31   A 1 
ATOM   260  C CB    . PHE   A 1 31   ? 22.412  -1.761  -27.946 1.00 98.10 31   A 1 
ATOM   261  C CG    . PHE   A 1 31   ? 22.499  -2.698  -26.763 1.00 98.06 31   A 1 
ATOM   262  C CD1   . PHE   A 1 31   ? 21.775  -2.422  -25.590 1.00 96.61 31   A 1 
ATOM   263  C CD2   . PHE   A 1 31   ? 23.307  -3.848  -26.823 1.00 96.38 31   A 1 
ATOM   264  C CE1   . PHE   A 1 31   ? 21.870  -3.273  -24.480 1.00 95.72 31   A 1 
ATOM   265  C CE2   . PHE   A 1 31   ? 23.401  -4.707  -25.716 1.00 95.78 31   A 1 
ATOM   266  C CZ    . PHE   A 1 31   ? 22.684  -4.415  -24.540 1.00 96.67 31   A 1 
ATOM   267  N N     . ILE   A 1 32   ? 20.141  -0.106  -29.753 1.00 98.29 32   A 1 
ATOM   268  C CA    . ILE   A 1 32   ? 19.929  1.051   -30.625 1.00 98.37 32   A 1 
ATOM   269  C C     . ILE   A 1 32   ? 19.982  2.307   -29.770 1.00 98.41 32   A 1 
ATOM   270  O O     . ILE   A 1 32   ? 19.283  2.410   -28.764 1.00 97.88 32   A 1 
ATOM   271  C CB    . ILE   A 1 32   ? 18.623  0.934   -31.435 1.00 98.08 32   A 1 
ATOM   272  C CG1   . ILE   A 1 32   ? 18.601  -0.387  -32.237 1.00 96.26 32   A 1 
ATOM   273  C CG2   . ILE   A 1 32   ? 18.489  2.144   -32.375 1.00 97.09 32   A 1 
ATOM   274  C CD1   . ILE   A 1 32   ? 17.304  -0.636  -32.996 1.00 90.09 32   A 1 
ATOM   275  N N     . ARG   A 1 33   ? 20.819  3.245   -30.168 1.00 98.13 33   A 1 
ATOM   276  C CA    . ARG   A 1 33   ? 20.967  4.549   -29.525 1.00 97.96 33   A 1 
ATOM   277  C C     . ARG   A 1 33   ? 20.149  5.592   -30.266 1.00 97.97 33   A 1 
ATOM   278  O O     . ARG   A 1 33   ? 20.245  5.693   -31.485 1.00 97.01 33   A 1 
ATOM   279  C CB    . ARG   A 1 33   ? 22.457  4.916   -29.474 1.00 97.02 33   A 1 
ATOM   280  C CG    . ARG   A 1 33   ? 22.713  6.183   -28.654 1.00 96.16 33   A 1 
ATOM   281  C CD    . ARG   A 1 33   ? 24.190  6.587   -28.712 1.00 95.52 33   A 1 
ATOM   282  N NE    . ARG   A 1 33   ? 24.535  7.125   -30.025 1.00 93.87 33   A 1 
ATOM   283  C CZ    . ARG   A 1 33   ? 25.734  7.502   -30.433 1.00 94.86 33   A 1 
ATOM   284  N NH1   . ARG   A 1 33   ? 26.781  7.410   -29.656 1.00 89.18 33   A 1 
ATOM   285  N NH2   . ARG   A 1 33   ? 25.895  7.979   -31.635 1.00 90.60 33   A 1 
ATOM   286  N N     . PHE   A 1 34   ? 19.434  6.412   -29.525 1.00 98.11 34   A 1 
ATOM   287  C CA    . PHE   A 1 34   ? 18.665  7.539   -30.039 1.00 98.08 34   A 1 
ATOM   288  C C     . PHE   A 1 34   ? 19.128  8.833   -29.370 1.00 97.77 34   A 1 
ATOM   289  O O     . PHE   A 1 34   ? 19.557  8.807   -28.213 1.00 96.82 34   A 1 
ATOM   290  C CB    . PHE   A 1 34   ? 17.171  7.303   -29.788 1.00 98.08 34   A 1 
ATOM   291  C CG    . PHE   A 1 34   ? 16.666  5.960   -30.262 1.00 98.31 34   A 1 
ATOM   292  C CD1   . PHE   A 1 34   ? 16.200  5.801   -31.576 1.00 97.58 34   A 1 
ATOM   293  C CD2   . PHE   A 1 34   ? 16.675  4.855   -29.396 1.00 97.53 34   A 1 
ATOM   294  C CE1   . PHE   A 1 34   ? 15.737  4.555   -32.017 1.00 97.18 34   A 1 
ATOM   295  C CE2   . PHE   A 1 34   ? 16.217  3.601   -29.834 1.00 97.22 34   A 1 
ATOM   296  C CZ    . PHE   A 1 34   ? 15.747  3.455   -31.144 1.00 97.71 34   A 1 
ATOM   297  N N     . PRO   A 1 35   ? 19.026  9.979   -30.053 1.00 97.20 35   A 1 
ATOM   298  C CA    . PRO   A 1 35   ? 19.173  11.264  -29.385 1.00 96.67 35   A 1 
ATOM   299  C C     . PRO   A 1 35   ? 18.125  11.408  -28.274 1.00 96.78 35   A 1 
ATOM   300  O O     . PRO   A 1 35   ? 16.952  11.076  -28.459 1.00 95.73 35   A 1 
ATOM   301  C CB    . PRO   A 1 35   ? 19.002  12.321  -30.482 1.00 95.19 35   A 1 
ATOM   302  C CG    . PRO   A 1 35   ? 19.212  11.558  -31.788 1.00 92.12 35   A 1 
ATOM   303  C CD    . PRO   A 1 35   ? 18.722  10.155  -31.456 1.00 95.77 35   A 1 
ATOM   304  N N     . HIS   A 1 36   ? 18.534  11.927  -27.128 1.00 96.72 36   A 1 
ATOM   305  C CA    . HIS   A 1 36   ? 17.597  12.274  -26.065 1.00 96.53 36   A 1 
ATOM   306  C C     . HIS   A 1 36   ? 17.098  13.705  -26.268 1.00 96.53 36   A 1 
ATOM   307  O O     . HIS   A 1 36   ? 17.899  14.639  -26.362 1.00 95.67 36   A 1 
ATOM   308  C CB    . HIS   A 1 36   ? 18.260  12.089  -24.696 1.00 95.77 36   A 1 
ATOM   309  C CG    . HIS   A 1 36   ? 17.377  12.522  -23.554 1.00 94.78 36   A 1 
ATOM   310  N ND1   . HIS   A 1 36   ? 17.138  13.827  -23.177 1.00 84.66 36   A 1 
ATOM   311  C CD2   . HIS   A 1 36   ? 16.614  11.727  -22.736 1.00 84.85 36   A 1 
ATOM   312  C CE1   . HIS   A 1 36   ? 16.254  13.819  -22.166 1.00 85.68 36   A 1 
ATOM   313  N NE2   . HIS   A 1 36   ? 15.918  12.557  -21.867 1.00 87.49 36   A 1 
ATOM   314  N N     . TYR   A 1 37   ? 15.783  13.868  -26.253 1.00 96.51 37   A 1 
ATOM   315  C CA    . TYR   A 1 37   ? 15.152  15.177  -26.358 1.00 96.67 37   A 1 
ATOM   316  C C     . TYR   A 1 37   ? 14.280  15.498  -25.143 1.00 96.72 37   A 1 
ATOM   317  O O     . TYR   A 1 37   ? 13.631  14.632  -24.546 1.00 95.88 37   A 1 
ATOM   318  C CB    . TYR   A 1 37   ? 14.362  15.267  -27.667 1.00 96.39 37   A 1 
ATOM   319  C CG    . TYR   A 1 37   ? 15.198  15.103  -28.917 1.00 96.24 37   A 1 
ATOM   320  C CD1   . TYR   A 1 37   ? 16.304  15.941  -29.155 1.00 94.11 37   A 1 
ATOM   321  C CD2   . TYR   A 1 37   ? 14.882  14.104  -29.865 1.00 94.08 37   A 1 
ATOM   322  C CE1   . TYR   A 1 37   ? 17.084  15.793  -30.312 1.00 92.74 37   A 1 
ATOM   323  C CE2   . TYR   A 1 37   ? 15.653  13.948  -31.026 1.00 92.95 37   A 1 
ATOM   324  C CZ    . TYR   A 1 37   ? 16.756  14.794  -31.247 1.00 93.74 37   A 1 
ATOM   325  O OH    . TYR   A 1 37   ? 17.517  14.651  -32.380 1.00 91.74 37   A 1 
ATOM   326  N N     . PHE   A 1 38   ? 14.262  16.792  -24.814 1.00 96.15 38   A 1 
ATOM   327  C CA    . PHE   A 1 38   ? 13.215  17.386  -24.001 1.00 95.82 38   A 1 
ATOM   328  C C     . PHE   A 1 38   ? 12.106  17.868  -24.932 1.00 96.11 38   A 1 
ATOM   329  O O     . PHE   A 1 38   ? 12.383  18.534  -25.930 1.00 95.33 38   A 1 
ATOM   330  C CB    . PHE   A 1 38   ? 13.784  18.530  -23.165 1.00 94.90 38   A 1 
ATOM   331  C CG    . PHE   A 1 38   ? 14.846  18.100  -22.177 1.00 94.23 38   A 1 
ATOM   332  C CD1   . PHE   A 1 38   ? 14.480  17.707  -20.876 1.00 91.81 38   A 1 
ATOM   333  C CD2   . PHE   A 1 38   ? 16.200  18.063  -22.555 1.00 91.57 38   A 1 
ATOM   334  C CE1   . PHE   A 1 38   ? 15.457  17.279  -19.962 1.00 90.13 38   A 1 
ATOM   335  C CE2   . PHE   A 1 38   ? 17.183  17.630  -21.645 1.00 90.05 38   A 1 
ATOM   336  C CZ    . PHE   A 1 38   ? 16.808  17.235  -20.348 1.00 90.69 38   A 1 
ATOM   337  N N     . TYR   A 1 39   ? 10.868  17.538  -24.597 1.00 97.06 39   A 1 
ATOM   338  C CA    . TYR   A 1 39   ? 9.710   17.840  -25.432 1.00 97.42 39   A 1 
ATOM   339  C C     . TYR   A 1 39   ? 8.927   19.021  -24.864 1.00 97.35 39   A 1 
ATOM   340  O O     . TYR   A 1 39   ? 8.681   19.094  -23.660 1.00 96.32 39   A 1 
ATOM   341  C CB    . TYR   A 1 39   ? 8.833   16.593  -25.576 1.00 97.41 39   A 1 
ATOM   342  C CG    . TYR   A 1 39   ? 9.504   15.473  -26.343 1.00 97.53 39   A 1 
ATOM   343  C CD1   . TYR   A 1 39   ? 9.298   15.328  -27.728 1.00 96.48 39   A 1 
ATOM   344  C CD2   . TYR   A 1 39   ? 10.360  14.567  -25.684 1.00 96.31 39   A 1 
ATOM   345  C CE1   . TYR   A 1 39   ? 9.929   14.304  -28.445 1.00 95.77 39   A 1 
ATOM   346  C CE2   . TYR   A 1 39   ? 11.007  13.540  -26.394 1.00 95.83 39   A 1 
ATOM   347  C CZ    . TYR   A 1 39   ? 10.786  13.413  -27.776 1.00 96.54 39   A 1 
ATOM   348  O OH    . TYR   A 1 39   ? 11.417  12.417  -28.479 1.00 95.63 39   A 1 
ATOM   349  N N     . TYR   A 1 40   ? 8.514   19.910  -25.760 1.00 97.72 40   A 1 
ATOM   350  C CA    . TYR   A 1 40   ? 7.684   21.063  -25.431 1.00 97.72 40   A 1 
ATOM   351  C C     . TYR   A 1 40   ? 6.587   21.209  -26.480 1.00 97.86 40   A 1 
ATOM   352  O O     . TYR   A 1 40   ? 6.829   21.002  -27.667 1.00 96.94 40   A 1 
ATOM   353  C CB    . TYR   A 1 40   ? 8.541   22.333  -25.361 1.00 97.22 40   A 1 
ATOM   354  C CG    . TYR   A 1 40   ? 9.726   22.242  -24.427 1.00 96.94 40   A 1 
ATOM   355  C CD1   . TYR   A 1 40   ? 9.584   22.553  -23.060 1.00 95.22 40   A 1 
ATOM   356  C CD2   . TYR   A 1 40   ? 10.980  21.816  -24.911 1.00 95.15 40   A 1 
ATOM   357  C CE1   . TYR   A 1 40   ? 10.673  22.438  -22.187 1.00 93.95 40   A 1 
ATOM   358  C CE2   . TYR   A 1 40   ? 12.077  21.693  -24.043 1.00 93.91 40   A 1 
ATOM   359  C CZ    . TYR   A 1 40   ? 11.918  22.004  -22.679 1.00 94.48 40   A 1 
ATOM   360  O OH    . TYR   A 1 40   ? 12.986  21.874  -21.827 1.00 92.86 40   A 1 
ATOM   361  N N     . VAL   A 1 41   ? 5.390   21.598  -26.043 1.00 97.87 41   A 1 
ATOM   362  C CA    . VAL   A 1 41   ? 4.264   21.883  -26.944 1.00 97.88 41   A 1 
ATOM   363  C C     . VAL   A 1 41   ? 3.963   23.373  -26.892 1.00 97.81 41   A 1 
ATOM   364  O O     . VAL   A 1 41   ? 3.716   23.921  -25.817 1.00 96.75 41   A 1 
ATOM   365  C CB    . VAL   A 1 41   ? 3.029   21.036  -26.601 1.00 97.36 41   A 1 
ATOM   366  C CG1   . VAL   A 1 41   ? 1.857   21.359  -27.532 1.00 95.29 41   A 1 
ATOM   367  C CG2   . VAL   A 1 41   ? 3.335   19.541  -26.742 1.00 95.57 41   A 1 
ATOM   368  N N     . VAL   A 1 42   ? 3.966   24.019  -28.044 1.00 97.84 42   A 1 
ATOM   369  C CA    . VAL   A 1 42   ? 3.738   25.463  -28.171 1.00 97.80 42   A 1 
ATOM   370  C C     . VAL   A 1 42   ? 2.762   25.769  -29.305 1.00 97.86 42   A 1 
ATOM   371  O O     . VAL   A 1 42   ? 2.591   24.967  -30.227 1.00 96.85 42   A 1 
ATOM   372  C CB    . VAL   A 1 42   ? 5.055   26.237  -28.367 1.00 96.83 42   A 1 
ATOM   373  C CG1   . VAL   A 1 42   ? 6.018   26.035  -27.192 1.00 93.68 42   A 1 
ATOM   374  C CG2   . VAL   A 1 42   ? 5.778   25.874  -29.668 1.00 93.24 42   A 1 
ATOM   375  N N     . THR   A 1 43   ? 2.131   26.936  -29.246 1.00 97.39 43   A 1 
ATOM   376  C CA    . THR   A 1 43   ? 1.348   27.463  -30.373 1.00 97.13 43   A 1 
ATOM   377  C C     . THR   A 1 43   ? 2.265   27.860  -31.532 1.00 97.15 43   A 1 
ATOM   378  O O     . THR   A 1 43   ? 3.455   28.113  -31.329 1.00 96.09 43   A 1 
ATOM   379  C CB    . THR   A 1 43   ? 0.498   28.670  -29.959 1.00 96.07 43   A 1 
ATOM   380  O OG1   . THR   A 1 43   ? 1.315   29.714  -29.487 1.00 87.15 43   A 1 
ATOM   381  C CG2   . THR   A 1 43   ? -0.501  28.337  -28.850 1.00 87.63 43   A 1 
ATOM   382  N N     . ASP   A 1 44   ? 1.693   27.968  -32.725 1.00 96.83 44   A 1 
ATOM   383  C CA    . ASP   A 1 44   ? 2.438   28.439  -33.898 1.00 96.44 44   A 1 
ATOM   384  C C     . ASP   A 1 44   ? 3.036   29.839  -33.676 1.00 96.40 44   A 1 
ATOM   385  O O     . ASP   A 1 44   ? 4.212   30.063  -33.950 1.00 94.90 44   A 1 
ATOM   386  C CB    . ASP   A 1 44   ? 1.518   28.408  -35.123 1.00 95.57 44   A 1 
ATOM   387  C CG    . ASP   A 1 44   ? 2.293   28.745  -36.400 1.00 93.85 44   A 1 
ATOM   388  O OD1   . ASP   A 1 44   ? 3.263   28.017  -36.702 1.00 86.71 44   A 1 
ATOM   389  O OD2   . ASP   A 1 44   ? 1.931   29.739  -37.057 1.00 86.44 44   A 1 
ATOM   390  N N     . GLU   A 1 45   ? 2.297   30.757  -33.056 1.00 96.26 45   A 1 
ATOM   391  C CA    . GLU   A 1 45   ? 2.807   32.095  -32.711 1.00 95.68 45   A 1 
ATOM   392  C C     . GLU   A 1 45   ? 4.063   32.041  -31.830 1.00 95.92 45   A 1 
ATOM   393  O O     . GLU   A 1 45   ? 5.042   32.745  -32.086 1.00 94.09 45   A 1 
ATOM   394  C CB    . GLU   A 1 45   ? 1.725   32.891  -31.962 1.00 94.12 45   A 1 
ATOM   395  C CG    . GLU   A 1 45   ? 0.563   33.319  -32.863 1.00 82.11 45   A 1 
ATOM   396  C CD    . GLU   A 1 45   ? -0.523  34.085  -32.093 1.00 76.54 45   A 1 
ATOM   397  O OE1   . GLU   A 1 45   ? -1.282  34.829  -32.751 1.00 68.58 45   A 1 
ATOM   398  O OE2   . GLU   A 1 45   ? -0.607  33.920  -30.854 1.00 68.80 45   A 1 
ATOM   399  N N     . ILE   A 1 46   ? 4.059   31.196  -30.806 1.00 96.32 46   A 1 
ATOM   400  C CA    . ILE   A 1 46   ? 5.225   31.018  -29.933 1.00 96.26 46   A 1 
ATOM   401  C C     . ILE   A 1 46   ? 6.363   30.372  -30.721 1.00 96.65 46   A 1 
ATOM   402  O O     . ILE   A 1 46   ? 7.498   30.836  -30.631 1.00 95.46 46   A 1 
ATOM   403  C CB    . ILE   A 1 46   ? 4.864   30.211  -28.669 1.00 95.28 46   A 1 
ATOM   404  C CG1   . ILE   A 1 46   ? 3.887   31.021  -27.786 1.00 91.70 46   A 1 
ATOM   405  C CG2   . ILE   A 1 46   ? 6.122   29.855  -27.857 1.00 91.46 46   A 1 
ATOM   406  C CD1   . ILE   A 1 46   ? 3.212   30.187  -26.698 1.00 81.87 46   A 1 
ATOM   407  N N     . TYR   A 1 47   ? 6.057   29.353  -31.510 1.00 96.91 47   A 1 
ATOM   408  C CA    . TYR   A 1 47   ? 7.045   28.665  -32.340 1.00 96.83 47   A 1 
ATOM   409  C C     . TYR   A 1 47   ? 7.793   29.635  -33.265 1.00 96.55 47   A 1 
ATOM   410  O O     . TYR   A 1 47   ? 9.026   29.643  -33.267 1.00 95.09 47   A 1 
ATOM   411  C CB    . TYR   A 1 47   ? 6.354   27.548  -33.138 1.00 96.45 47   A 1 
ATOM   412  C CG    . TYR   A 1 47   ? 7.227   26.944  -34.214 1.00 96.41 47   A 1 
ATOM   413  C CD1   . TYR   A 1 47   ? 6.948   27.172  -35.577 1.00 94.12 47   A 1 
ATOM   414  C CD2   . TYR   A 1 47   ? 8.357   26.189  -33.856 1.00 94.06 47   A 1 
ATOM   415  C CE1   . TYR   A 1 47   ? 7.785   26.642  -36.572 1.00 92.80 47   A 1 
ATOM   416  C CE2   . TYR   A 1 47   ? 9.206   25.660  -34.846 1.00 93.16 47   A 1 
ATOM   417  C CZ    . TYR   A 1 47   ? 8.912   25.888  -36.202 1.00 93.97 47   A 1 
ATOM   418  O OH    . TYR   A 1 47   ? 9.738   25.368  -37.162 1.00 92.22 47   A 1 
ATOM   419  N N     . GLN   A 1 48   ? 7.067   30.502  -33.969 1.00 96.17 48   A 1 
ATOM   420  C CA    . GLN   A 1 48   ? 7.662   31.499  -34.873 1.00 95.81 48   A 1 
ATOM   421  C C     . GLN   A 1 48   ? 8.488   32.555  -34.127 1.00 95.68 48   A 1 
ATOM   422  O O     . GLN   A 1 48   ? 9.438   33.110  -34.681 1.00 93.05 48   A 1 
ATOM   423  C CB    . GLN   A 1 48   ? 6.545   32.184  -35.680 1.00 94.85 48   A 1 
ATOM   424  C CG    . GLN   A 1 48   ? 5.716   31.242  -36.578 1.00 90.75 48   A 1 
ATOM   425  C CD    . GLN   A 1 48   ? 6.504   30.499  -37.647 1.00 87.28 48   A 1 
ATOM   426  O OE1   . GLN   A 1 48   ? 7.616   30.840  -38.007 1.00 78.02 48   A 1 
ATOM   427  N NE2   . GLN   A 1 48   ? 5.926   29.444  -38.192 1.00 76.09 48   A 1 
ATOM   428  N N     . SER   A 1 49   ? 8.156   32.824  -32.865 1.00 95.75 49   A 1 
ATOM   429  C CA    . SER   A 1 49   ? 8.858   33.812  -32.032 1.00 95.25 49   A 1 
ATOM   430  C C     . SER   A 1 49   ? 10.125  33.281  -31.350 1.00 95.26 49   A 1 
ATOM   431  O O     . SER   A 1 49   ? 10.886  34.065  -30.779 1.00 91.03 49   A 1 
ATOM   432  C CB    . SER   A 1 49   ? 7.888   34.395  -31.003 1.00 93.19 49   A 1 
ATOM   433  O OG    . SER   A 1 49   ? 7.643   33.490  -29.944 1.00 83.02 49   A 1 
ATOM   434  N N     . LEU   A 1 50   ? 10.369  31.967  -31.379 1.00 94.88 50   A 1 
ATOM   435  C CA    . LEU   A 1 50   ? 11.472  31.358  -30.635 1.00 94.68 50   A 1 
ATOM   436  C C     . LEU   A 1 50   ? 12.836  31.753  -31.202 1.00 94.36 50   A 1 
ATOM   437  O O     . LEU   A 1 50   ? 13.189  31.440  -32.338 1.00 90.96 50   A 1 
ATOM   438  C CB    . LEU   A 1 50   ? 11.317  29.828  -30.596 1.00 93.49 50   A 1 
ATOM   439  C CG    . LEU   A 1 50   ? 10.246  29.337  -29.605 1.00 91.88 50   A 1 
ATOM   440  C CD1   . LEU   A 1 50   ? 10.038  27.841  -29.797 1.00 87.65 50   A 1 
ATOM   441  C CD2   . LEU   A 1 50   ? 10.642  29.570  -28.148 1.00 87.88 50   A 1 
ATOM   442  N N     . SER   A 1 51   ? 13.647  32.367  -30.339 1.00 93.47 51   A 1 
ATOM   443  C CA    . SER   A 1 51   ? 15.046  32.666  -30.632 1.00 93.03 51   A 1 
ATOM   444  C C     . SER   A 1 51   ? 15.954  32.166  -29.501 1.00 93.10 51   A 1 
ATOM   445  O O     . SER   A 1 51   ? 15.751  32.556  -28.347 1.00 86.89 51   A 1 
ATOM   446  C CB    . SER   A 1 51   ? 15.225  34.166  -30.867 1.00 89.45 51   A 1 
ATOM   447  O OG    . SER   A 1 51   ? 16.537  34.415  -31.334 1.00 77.33 51   A 1 
ATOM   448  N N     . PRO   A 1 52   ? 16.960  31.304  -29.788 1.00 93.77 52   A 1 
ATOM   449  C CA    . PRO   A 1 52   ? 17.239  30.661  -31.071 1.00 94.14 52   A 1 
ATOM   450  C C     . PRO   A 1 52   ? 16.098  29.727  -31.507 1.00 94.79 52   A 1 
ATOM   451  O O     . PRO   A 1 52   ? 15.283  29.337  -30.664 1.00 92.07 52   A 1 
ATOM   452  C CB    . PRO   A 1 52   ? 18.551  29.905  -30.854 1.00 92.04 52   A 1 
ATOM   453  C CG    . PRO   A 1 52   ? 18.505  29.556  -29.366 1.00 88.51 52   A 1 
ATOM   454  C CD    . PRO   A 1 52   ? 17.824  30.773  -28.752 1.00 91.58 52   A 1 
ATOM   455  N N     . PRO   A 1 53   ? 16.029  29.351  -32.792 1.00 95.13 53   A 1 
ATOM   456  C CA    . PRO   A 1 53   ? 15.037  28.387  -33.261 1.00 95.02 53   A 1 
ATOM   457  C C     . PRO   A 1 53   ? 15.189  27.045  -32.531 1.00 95.43 53   A 1 
ATOM   458  O O     . PRO   A 1 53   ? 16.278  26.738  -32.021 1.00 93.21 53   A 1 
ATOM   459  C CB    . PRO   A 1 53   ? 15.260  28.266  -34.773 1.00 93.13 53   A 1 
ATOM   460  C CG    . PRO   A 1 53   ? 16.721  28.661  -34.950 1.00 89.58 53   A 1 
ATOM   461  C CD    . PRO   A 1 53   ? 16.924  29.723  -33.876 1.00 93.00 53   A 1 
ATOM   462  N N     . PRO   A 1 54   ? 14.117  26.251  -32.444 1.00 95.54 54   A 1 
ATOM   463  C CA    . PRO   A 1 54   ? 14.183  24.936  -31.828 1.00 95.51 54   A 1 
ATOM   464  C C     . PRO   A 1 54   ? 15.098  24.005  -32.627 1.00 95.88 54   A 1 
ATOM   465  O O     . PRO   A 1 54   ? 15.254  24.154  -33.841 1.00 93.98 54   A 1 
ATOM   466  C CB    . PRO   A 1 54   ? 12.740  24.436  -31.781 1.00 93.43 54   A 1 
ATOM   467  C CG    . PRO   A 1 54   ? 12.080  25.158  -32.952 1.00 90.18 54   A 1 
ATOM   468  C CD    . PRO   A 1 54   ? 12.788  26.502  -32.977 1.00 93.13 54   A 1 
ATOM   469  N N     . PHE   A 1 55   ? 15.675  23.029  -31.941 1.00 96.00 55   A 1 
ATOM   470  C CA    . PHE   A 1 55   ? 16.528  22.029  -32.584 1.00 95.90 55   A 1 
ATOM   471  C C     . PHE   A 1 55   ? 15.743  21.189  -33.592 1.00 95.98 55   A 1 
ATOM   472  O O     . PHE   A 1 55   ? 16.196  20.963  -34.714 1.00 94.02 55   A 1 
ATOM   473  C CB    . PHE   A 1 55   ? 17.155  21.145  -31.504 1.00 94.87 55   A 1 
ATOM   474  C CG    . PHE   A 1 55   ? 18.095  20.100  -32.060 1.00 93.54 55   A 1 
ATOM   475  C CD1   . PHE   A 1 55   ? 17.628  18.811  -32.361 1.00 89.84 55   A 1 
ATOM   476  C CD2   . PHE   A 1 55   ? 19.440  20.427  -32.317 1.00 90.10 55   A 1 
ATOM   477  C CE1   . PHE   A 1 55   ? 18.493  17.850  -32.908 1.00 87.72 55   A 1 
ATOM   478  C CE2   . PHE   A 1 55   ? 20.310  19.472  -32.862 1.00 88.30 55   A 1 
ATOM   479  C CZ    . PHE   A 1 55   ? 19.835  18.183  -33.159 1.00 88.67 55   A 1 
ATOM   480  N N     . ASN   A 1 56   ? 14.545  20.770  -33.190 1.00 96.24 56   A 1 
ATOM   481  C CA    . ASN   A 1 56   ? 13.605  20.077  -34.058 1.00 96.12 56   A 1 
ATOM   482  C C     . ASN   A 1 56   ? 12.178  20.509  -33.728 1.00 96.48 56   A 1 
ATOM   483  O O     . ASN   A 1 56   ? 11.855  20.795  -32.573 1.00 95.02 56   A 1 
ATOM   484  C CB    . ASN   A 1 56   ? 13.794  18.559  -33.897 1.00 94.41 56   A 1 
ATOM   485  C CG    . ASN   A 1 56   ? 14.022  17.822  -35.195 1.00 88.92 56   A 1 
ATOM   486  O OD1   . ASN   A 1 56   ? 13.924  18.351  -36.288 1.00 80.29 56   A 1 
ATOM   487  N ND2   . ASN   A 1 56   ? 14.314  16.542  -35.084 1.00 80.33 56   A 1 
ATOM   488  N N     . ALA   A 1 57   ? 11.322  20.553  -34.737 1.00 96.69 57   A 1 
ATOM   489  C CA    . ALA   A 1 57   ? 9.920   20.873  -34.552 1.00 96.56 57   A 1 
ATOM   490  C C     . ALA   A 1 57   ? 9.054   20.047  -35.497 1.00 96.65 57   A 1 
ATOM   491  O O     . ALA   A 1 57   ? 9.311   19.977  -36.700 1.00 94.71 57   A 1 
ATOM   492  C CB    . ALA   A 1 57   ? 9.711   22.375  -34.741 1.00 94.99 57   A 1 
ATOM   493  N N     . ARG   A 1 58   ? 7.992   19.447  -34.950 1.00 96.89 58   A 1 
ATOM   494  C CA    . ARG   A 1 58   ? 7.014   18.668  -35.711 1.00 96.42 58   A 1 
ATOM   495  C C     . ARG   A 1 58   ? 5.638   19.322  -35.584 1.00 97.09 58   A 1 
ATOM   496  O O     . ARG   A 1 58   ? 5.203   19.575  -34.459 1.00 95.91 58   A 1 
ATOM   497  C CB    . ARG   A 1 58   ? 6.989   17.204  -35.241 1.00 93.93 58   A 1 
ATOM   498  C CG    . ARG   A 1 58   ? 8.368   16.530  -35.234 1.00 85.14 58   A 1 
ATOM   499  C CD    . ARG   A 1 58   ? 8.245   15.056  -34.856 1.00 83.05 58   A 1 
ATOM   500  N NE    . ARG   A 1 58   ? 9.541   14.479  -34.470 1.00 75.93 58   A 1 
ATOM   501  C CZ    . ARG   A 1 58   ? 9.856   13.196  -34.412 1.00 71.67 58   A 1 
ATOM   502  N NH1   . ARG   A 1 58   ? 9.048   12.258  -34.806 1.00 64.89 58   A 1 
ATOM   503  N NH2   . ARG   A 1 58   ? 11.005  12.836  -33.930 1.00 62.66 58   A 1 
ATOM   504  N N     . PRO   A 1 59   ? 4.934   19.571  -36.691 1.00 97.38 59   A 1 
ATOM   505  C CA    . PRO   A 1 59   ? 3.577   20.085  -36.610 1.00 97.16 59   A 1 
ATOM   506  C C     . PRO   A 1 59   ? 2.657   19.015  -36.015 1.00 97.20 59   A 1 
ATOM   507  O O     . PRO   A 1 59   ? 2.588   17.886  -36.504 1.00 95.58 59   A 1 
ATOM   508  C CB    . PRO   A 1 59   ? 3.206   20.468  -38.040 1.00 95.91 59   A 1 
ATOM   509  C CG    . PRO   A 1 59   ? 4.069   19.538  -38.894 1.00 92.45 59   A 1 
ATOM   510  C CD    . PRO   A 1 59   ? 5.330   19.347  -38.062 1.00 96.05 59   A 1 
ATOM   511  N N     . MET   A 1 60   ? 1.919   19.377  -34.973 1.00 97.23 60   A 1 
ATOM   512  C CA    . MET   A 1 60   ? 0.898   18.510  -34.363 1.00 96.99 60   A 1 
ATOM   513  C C     . MET   A 1 60   ? -0.465  18.662  -35.061 1.00 96.72 60   A 1 
ATOM   514  O O     . MET   A 1 60   ? -1.371  17.852  -34.856 1.00 93.36 60   A 1 
ATOM   515  C CB    . MET   A 1 60   ? 0.785   18.815  -32.863 1.00 96.25 60   A 1 
ATOM   516  C CG    . MET   A 1 60   ? 2.113   18.652  -32.112 1.00 94.90 60   A 1 
ATOM   517  S SD    . MET   A 1 60   ? 1.984   18.966  -30.328 1.00 94.68 60   A 1 
ATOM   518  C CE    . MET   A 1 60   ? 1.204   17.436  -29.774 1.00 86.93 60   A 1 
ATOM   519  N N     . GLY   A 1 61   ? -0.604  19.670  -35.884 1.00 96.14 61   A 1 
ATOM   520  C CA    . GLY   A 1 61   ? -1.860  20.106  -36.479 1.00 96.03 61   A 1 
ATOM   521  C C     . GLY   A 1 61   ? -2.707  20.919  -35.504 1.00 96.93 61   A 1 
ATOM   522  O O     . GLY   A 1 61   ? -2.239  21.334  -34.439 1.00 95.17 61   A 1 
ATOM   523  N N     . LYS   A 1 62   ? -3.978  21.131  -35.863 1.00 97.51 62   A 1 
ATOM   524  C CA    . LYS   A 1 62   ? -4.921  21.836  -34.994 1.00 97.63 62   A 1 
ATOM   525  C C     . LYS   A 1 62   ? -5.227  21.012  -33.754 1.00 97.78 62   A 1 
ATOM   526  O O     . LYS   A 1 62   ? -5.676  19.869  -33.852 1.00 96.32 62   A 1 
ATOM   527  C CB    . LYS   A 1 62   ? -6.199  22.220  -35.746 1.00 96.75 62   A 1 
ATOM   528  C CG    . LYS   A 1 62   ? -5.903  23.397  -36.685 1.00 91.01 62   A 1 
ATOM   529  C CD    . LYS   A 1 62   ? -7.149  23.958  -37.359 1.00 84.68 62   A 1 
ATOM   530  C CE    . LYS   A 1 62   ? -6.667  25.152  -38.181 1.00 78.51 62   A 1 
ATOM   531  N NZ    . LYS   A 1 62   ? -7.750  25.844  -38.906 1.00 68.91 62   A 1 
ATOM   532  N N     . MET   A 1 63   ? -5.039  21.632  -32.604 1.00 98.07 63   A 1 
ATOM   533  C CA    . MET   A 1 63   ? -5.414  21.075  -31.310 1.00 98.14 63   A 1 
ATOM   534  C C     . MET   A 1 63   ? -6.343  22.027  -30.573 1.00 98.23 63   A 1 
ATOM   535  O O     . MET   A 1 63   ? -6.273  23.247  -30.721 1.00 97.13 63   A 1 
ATOM   536  C CB    . MET   A 1 63   ? -4.172  20.738  -30.474 1.00 97.36 63   A 1 
ATOM   537  C CG    . MET   A 1 63   ? -3.300  19.672  -31.151 1.00 94.19 63   A 1 
ATOM   538  S SD    . MET   A 1 63   ? -2.005  18.948  -30.106 1.00 92.62 63   A 1 
ATOM   539  C CE    . MET   A 1 63   ? -2.990  17.969  -28.953 1.00 84.28 63   A 1 
ATOM   540  N N     . ARG   A 1 64   ? -7.217  21.442  -29.767 1.00 98.24 64   A 1 
ATOM   541  C CA    . ARG   A 1 64   ? -8.175  22.176  -28.954 1.00 98.06 64   A 1 
ATOM   542  C C     . ARG   A 1 64   ? -7.618  22.322  -27.542 1.00 98.19 64   A 1 
ATOM   543  O O     . ARG   A 1 64   ? -7.476  21.326  -26.840 1.00 97.38 64   A 1 
ATOM   544  C CB    . ARG   A 1 64   ? -9.518  21.435  -29.007 1.00 97.08 64   A 1 
ATOM   545  C CG    . ARG   A 1 64   ? -10.671 22.344  -28.588 1.00 90.70 64   A 1 
ATOM   546  C CD    . ARG   A 1 64   ? -11.995 21.592  -28.704 1.00 88.62 64   A 1 
ATOM   547  N NE    . ARG   A 1 64   ? -13.133 22.506  -28.537 1.00 78.26 64   A 1 
ATOM   548  C CZ    . ARG   A 1 64   ? -14.395 22.165  -28.358 1.00 72.63 64   A 1 
ATOM   549  N NH1   . ARG   A 1 64   ? -14.770 20.915  -28.330 1.00 63.01 64   A 1 
ATOM   550  N NH2   . ARG   A 1 64   ? -15.299 23.083  -28.211 1.00 62.95 64   A 1 
ATOM   551  N N     . THR   A 1 65   ? -7.342  23.554  -27.138 1.00 97.94 65   A 1 
ATOM   552  C CA    . THR   A 1 65   ? -6.905  23.868  -25.775 1.00 97.87 65   A 1 
ATOM   553  C C     . THR   A 1 65   ? -8.115  24.265  -24.941 1.00 97.86 65   A 1 
ATOM   554  O O     . THR   A 1 65   ? -8.833  25.197  -25.303 1.00 96.66 65   A 1 
ATOM   555  C CB    . THR   A 1 65   ? -5.844  24.973  -25.771 1.00 97.14 65   A 1 
ATOM   556  O OG1   . THR   A 1 65   ? -4.749  24.578  -26.563 1.00 90.97 65   A 1 
ATOM   557  C CG2   . THR   A 1 65   ? -5.295  25.240  -24.374 1.00 90.93 65   A 1 
ATOM   558  N N     . ILE   A 1 66   ? -8.350  23.560  -23.849 1.00 98.03 66   A 1 
ATOM   559  C CA    . ILE   A 1 66   ? -9.497  23.756  -22.961 1.00 98.06 66   A 1 
ATOM   560  C C     . ILE   A 1 66   ? -8.982  24.154  -21.579 1.00 98.02 66   A 1 
ATOM   561  O O     . ILE   A 1 66   ? -8.210  23.415  -20.961 1.00 97.18 66   A 1 
ATOM   562  C CB    . ILE   A 1 66   ? -10.391 22.495  -22.900 1.00 97.88 66   A 1 
ATOM   563  C CG1   . ILE   A 1 66   ? -10.761 21.971  -24.314 1.00 95.77 66   A 1 
ATOM   564  C CG2   . ILE   A 1 66   ? -11.659 22.805  -22.091 1.00 95.42 66   A 1 
ATOM   565  C CD1   . ILE   A 1 66   ? -11.560 20.665  -24.316 1.00 93.03 66   A 1 
ATOM   566  N N     . ASP   A 1 67   ? -9.447  25.293  -21.086 1.00 97.35 67   A 1 
ATOM   567  C CA    . ASP   A 1 67   ? -9.234  25.679  -19.695 1.00 97.16 67   A 1 
ATOM   568  C C     . ASP   A 1 67   ? -10.101 24.794  -18.792 1.00 97.38 67   A 1 
ATOM   569  O O     . ASP   A 1 67   ? -11.322 24.755  -18.943 1.00 96.30 67   A 1 
ATOM   570  C CB    . ASP   A 1 67   ? -9.556  27.172  -19.538 1.00 96.03 67   A 1 
ATOM   571  C CG    . ASP   A 1 67   ? -9.293  27.722  -18.132 1.00 88.37 67   A 1 
ATOM   572  O OD1   . ASP   A 1 67   ? -9.028  26.919  -17.219 1.00 79.10 67   A 1 
ATOM   573  O OD2   . ASP   A 1 67   ? -9.394  28.961  -17.997 1.00 79.47 67   A 1 
ATOM   574  N N     . ILE   A 1 68   ? -9.488  24.076  -17.870 1.00 97.59 68   A 1 
ATOM   575  C CA    . ILE   A 1 68   ? -10.169 23.139  -16.966 1.00 97.65 68   A 1 
ATOM   576  C C     . ILE   A 1 68   ? -10.180 23.610  -15.514 1.00 97.58 68   A 1 
ATOM   577  O O     . ILE   A 1 68   ? -10.388 22.803  -14.603 1.00 96.43 68   A 1 
ATOM   578  C CB    . ILE   A 1 68   ? -9.636  21.701  -17.127 1.00 97.37 68   A 1 
ATOM   579  C CG1   . ILE   A 1 68   ? -8.114  21.630  -16.884 1.00 95.42 68   A 1 
ATOM   580  C CG2   . ILE   A 1 68   ? -10.011 21.162  -18.514 1.00 94.42 68   A 1 
ATOM   581  C CD1   . ILE   A 1 68   ? -7.609  20.197  -16.704 1.00 93.13 68   A 1 
ATOM   582  N N     . ASP   A 1 69   ? -9.984  24.901  -15.284 1.00 96.59 69   A 1 
ATOM   583  C CA    . ASP   A 1 69   ? -10.131 25.457  -13.949 1.00 96.45 69   A 1 
ATOM   584  C C     . ASP   A 1 69   ? -11.584 25.363  -13.480 1.00 96.58 69   A 1 
ATOM   585  O O     . ASP   A 1 69   ? -12.541 25.676  -14.196 1.00 95.23 69   A 1 
ATOM   586  C CB    . ASP   A 1 69   ? -9.566  26.879  -13.868 1.00 95.55 69   A 1 
ATOM   587  C CG    . ASP   A 1 69   ? -8.035  26.882  -13.929 1.00 94.11 69   A 1 
ATOM   588  O OD1   . ASP   A 1 69   ? -7.411  25.962  -13.344 1.00 89.77 69   A 1 
ATOM   589  O OD2   . ASP   A 1 69   ? -7.463  27.820  -14.513 1.00 89.29 69   A 1 
ATOM   590  N N     . GLU   A 1 70   ? -11.759 24.892  -12.258 1.00 95.86 70   A 1 
ATOM   591  C CA    . GLU   A 1 70   ? -13.077 24.733  -11.660 1.00 95.71 70   A 1 
ATOM   592  C C     . GLU   A 1 70   ? -13.544 26.062  -11.073 1.00 95.40 70   A 1 
ATOM   593  O O     . GLU   A 1 70   ? -12.897 26.630  -10.198 1.00 93.48 70   A 1 
ATOM   594  C CB    . GLU   A 1 70   ? -13.049 23.620  -10.606 1.00 94.59 70   A 1 
ATOM   595  C CG    . GLU   A 1 70   ? -14.457 23.283  -10.092 1.00 89.28 70   A 1 
ATOM   596  C CD    . GLU   A 1 70   ? -14.436 22.275  -8.937  1.00 89.90 70   A 1 
ATOM   597  O OE1   . GLU   A 1 70   ? -15.160 22.500  -7.947  1.00 84.66 70   A 1 
ATOM   598  O OE2   . GLU   A 1 70   ? -13.694 21.268  -9.006  1.00 86.27 70   A 1 
ATOM   599  N N     . THR   A 1 71   ? -14.705 26.532  -11.505 1.00 95.36 71   A 1 
ATOM   600  C CA    . THR   A 1 71   ? -15.336 27.735  -10.955 1.00 94.82 71   A 1 
ATOM   601  C C     . THR   A 1 71   ? -16.638 27.383  -10.252 1.00 95.75 71   A 1 
ATOM   602  O O     . THR   A 1 71   ? -17.364 26.480  -10.674 1.00 93.88 71   A 1 
ATOM   603  C CB    . THR   A 1 71   ? -15.554 28.805  -12.032 1.00 91.90 71   A 1 
ATOM   604  O OG1   . THR   A 1 71   ? -16.255 28.279  -13.133 1.00 78.81 71   A 1 
ATOM   605  C CG2   . THR   A 1 71   ? -14.226 29.348  -12.562 1.00 76.55 71   A 1 
ATOM   606  N N     . ILE   A 1 72   ? -16.938 28.102  -9.176  1.00 95.57 72   A 1 
ATOM   607  C CA    . ILE   A 1 72   ? -18.239 28.044  -8.504  1.00 95.87 72   A 1 
ATOM   608  C C     . ILE   A 1 72   ? -19.059 29.277  -8.877  1.00 96.25 72   A 1 
ATOM   609  O O     . ILE   A 1 72   ? -18.509 30.366  -9.056  1.00 94.78 72   A 1 
ATOM   610  C CB    . ILE   A 1 72   ? -18.109 27.858  -6.977  1.00 94.68 72   A 1 
ATOM   611  C CG1   . ILE   A 1 72   ? -17.368 29.033  -6.298  1.00 85.36 72   A 1 
ATOM   612  C CG2   . ILE   A 1 72   ? -17.431 26.510  -6.687  1.00 81.43 72   A 1 
ATOM   613  C CD1   . ILE   A 1 72   ? -17.400 28.983  -4.766  1.00 82.09 72   A 1 
ATOM   614  N N     . SER   A 1 73   ? -20.370 29.107  -8.980  1.00 96.70 73   A 1 
ATOM   615  C CA    . SER   A 1 73   ? -21.321 30.172  -9.287  1.00 96.86 73   A 1 
ATOM   616  C C     . SER   A 1 73   ? -22.440 30.166  -8.252  1.00 97.26 73   A 1 
ATOM   617  O O     . SER   A 1 73   ? -22.933 29.105  -7.881  1.00 95.45 73   A 1 
ATOM   618  C CB    . SER   A 1 73   ? -21.891 29.996  -10.697 1.00 95.32 73   A 1 
ATOM   619  O OG    . SER   A 1 73   ? -20.848 30.009  -11.659 1.00 81.46 73   A 1 
ATOM   620  N N     . TYR   A 1 74   ? -22.865 31.355  -7.808  1.00 97.05 74   A 1 
ATOM   621  C CA    . TYR   A 1 74   ? -23.990 31.502  -6.870  1.00 96.98 74   A 1 
ATOM   622  C C     . TYR   A 1 74   ? -25.345 31.592  -7.584  1.00 96.79 74   A 1 
ATOM   623  O O     . TYR   A 1 74   ? -26.395 31.578  -6.952  1.00 93.47 74   A 1 
ATOM   624  C CB    . TYR   A 1 74   ? -23.737 32.721  -5.981  1.00 96.46 74   A 1 
ATOM   625  C CG    . TYR   A 1 74   ? -22.574 32.540  -5.028  1.00 96.43 74   A 1 
ATOM   626  C CD1   . TYR   A 1 74   ? -22.796 31.998  -3.746  1.00 92.61 74   A 1 
ATOM   627  C CD2   . TYR   A 1 74   ? -21.264 32.893  -5.411  1.00 92.51 74   A 1 
ATOM   628  C CE1   . TYR   A 1 74   ? -21.732 31.817  -2.855  1.00 90.92 74   A 1 
ATOM   629  C CE2   . TYR   A 1 74   ? -20.187 32.710  -4.526  1.00 91.37 74   A 1 
ATOM   630  C CZ    . TYR   A 1 74   ? -20.431 32.173  -3.246  1.00 93.09 74   A 1 
ATOM   631  O OH    . TYR   A 1 74   ? -19.380 31.994  -2.375  1.00 91.43 74   A 1 
ATOM   632  N N     . ASN   A 1 75   ? -25.315 31.676  -8.902  1.00 96.00 75   A 1 
ATOM   633  C CA    . ASN   A 1 75   ? -26.473 31.696  -9.786  1.00 95.83 75   A 1 
ATOM   634  C C     . ASN   A 1 75   ? -26.174 30.856  -11.041 1.00 96.43 75   A 1 
ATOM   635  O O     . ASN   A 1 75   ? -25.145 30.170  -11.121 1.00 93.61 75   A 1 
ATOM   636  C CB    . ASN   A 1 75   ? -26.836 33.173  -10.070 1.00 93.25 75   A 1 
ATOM   637  C CG    . ASN   A 1 75   ? -25.771 33.944  -10.837 1.00 91.32 75   A 1 
ATOM   638  O OD1   . ASN   A 1 75   ? -24.824 33.398  -11.355 1.00 79.16 75   A 1 
ATOM   639  N ND2   . ASN   A 1 75   ? -25.929 35.242  -10.957 1.00 81.52 75   A 1 
ATOM   640  N N     . LEU   A 1 76   ? -27.066 30.914  -12.025 1.00 95.50 76   A 1 
ATOM   641  C CA    . LEU   A 1 76   ? -26.905 30.184  -13.288 1.00 95.61 76   A 1 
ATOM   642  C C     . LEU   A 1 76   ? -26.286 31.016  -14.423 1.00 95.63 76   A 1 
ATOM   643  O O     . LEU   A 1 76   ? -26.315 30.583  -15.578 1.00 91.31 76   A 1 
ATOM   644  C CB    . LEU   A 1 76   ? -28.235 29.521  -13.648 1.00 93.75 76   A 1 
ATOM   645  C CG    . LEU   A 1 76   ? -28.432 28.267  -12.777 1.00 91.31 76   A 1 
ATOM   646  C CD1   . LEU   A 1 76   ? -29.899 27.965  -12.665 1.00 83.67 76   A 1 
ATOM   647  C CD2   . LEU   A 1 76   ? -27.746 27.040  -13.389 1.00 84.07 76   A 1 
ATOM   648  N N     . ASP   A 1 77   ? -25.676 32.155  -14.121 1.00 96.15 77   A 1 
ATOM   649  C CA    . ASP   A 1 77   ? -24.824 32.893  -15.058 1.00 95.84 77   A 1 
ATOM   650  C C     . ASP   A 1 77   ? -23.438 32.247  -15.153 1.00 95.90 77   A 1 
ATOM   651  O O     . ASP   A 1 77   ? -22.398 32.810  -14.799 1.00 92.52 77   A 1 
ATOM   652  C CB    . ASP   A 1 77   ? -24.773 34.385  -14.701 1.00 94.22 77   A 1 
ATOM   653  C CG    . ASP   A 1 77   ? -26.052 35.136  -15.067 1.00 84.89 77   A 1 
ATOM   654  O OD1   . ASP   A 1 77   ? -26.736 34.703  -16.025 1.00 76.79 77   A 1 
ATOM   655  O OD2   . ASP   A 1 77   ? -26.299 36.167  -14.411 1.00 77.33 77   A 1 
ATOM   656  N N     . ILE   A 1 78   ? -23.440 31.010  -15.627 1.00 96.12 78   A 1 
ATOM   657  C CA    . ILE   A 1 78   ? -22.228 30.225  -15.839 1.00 96.39 78   A 1 
ATOM   658  C C     . ILE   A 1 78   ? -21.668 30.585  -17.212 1.00 96.13 78   A 1 
ATOM   659  O O     . ILE   A 1 78   ? -22.315 30.369  -18.237 1.00 93.26 78   A 1 
ATOM   660  C CB    . ILE   A 1 78   ? -22.508 28.718  -15.690 1.00 95.70 78   A 1 
ATOM   661  C CG1   . ILE   A 1 78   ? -23.152 28.407  -14.315 1.00 92.75 78   A 1 
ATOM   662  C CG2   . ILE   A 1 78   ? -21.203 27.933  -15.868 1.00 92.42 78   A 1 
ATOM   663  C CD1   . ILE   A 1 78   ? -23.629 26.963  -14.169 1.00 90.52 78   A 1 
ATOM   664  N N     . LYS   A 1 79   ? -20.451 31.120  -17.223 1.00 95.93 79   A 1 
ATOM   665  C CA    . LYS   A 1 79   ? -19.732 31.393  -18.467 1.00 95.41 79   A 1 
ATOM   666  C C     . LYS   A 1 79   ? -19.284 30.087  -19.110 1.00 95.93 79   A 1 
ATOM   667  O O     . LYS   A 1 79   ? -18.853 29.165  -18.412 1.00 93.59 79   A 1 
ATOM   668  C CB    . LYS   A 1 79   ? -18.538 32.323  -18.227 1.00 93.32 79   A 1 
ATOM   669  C CG    . LYS   A 1 79   ? -18.996 33.734  -17.834 1.00 81.86 79   A 1 
ATOM   670  C CD    . LYS   A 1 79   ? -17.800 34.683  -17.705 1.00 70.52 79   A 1 
ATOM   671  C CE    . LYS   A 1 79   ? -18.310 36.072  -17.320 1.00 59.07 79   A 1 
ATOM   672  N NZ    . LYS   A 1 79   ? -17.214 37.059  -17.174 1.00 50.27 79   A 1 
ATOM   673  N N     . ASP   A 1 80   ? -19.322 30.074  -20.439 1.00 96.01 80   A 1 
ATOM   674  C CA    . ASP   A 1 80   ? -18.753 28.967  -21.192 1.00 96.07 80   A 1 
ATOM   675  C C     . ASP   A 1 80   ? -17.267 28.786  -20.872 1.00 96.22 80   A 1 
ATOM   676  O O     . ASP   A 1 80   ? -16.507 29.744  -20.671 1.00 93.82 80   A 1 
ATOM   677  C CB    . ASP   A 1 80   ? -18.960 29.163  -22.701 1.00 94.58 80   A 1 
ATOM   678  C CG    . ASP   A 1 80   ? -20.425 29.027  -23.123 1.00 90.03 80   A 1 
ATOM   679  O OD1   . ASP   A 1 80   ? -21.145 28.228  -22.485 1.00 83.32 80   A 1 
ATOM   680  O OD2   . ASP   A 1 80   ? -20.804 29.721  -24.089 1.00 84.15 80   A 1 
ATOM   681  N N     . ARG   A 1 81   ? -16.862 27.541  -20.831 1.00 96.53 81   A 1 
ATOM   682  C CA    . ARG   A 1 81   ? -15.476 27.166  -20.586 1.00 96.45 81   A 1 
ATOM   683  C C     . ARG   A 1 81   ? -14.594 27.683  -21.719 1.00 96.74 81   A 1 
ATOM   684  O O     . ARG   A 1 81   ? -14.868 27.423  -22.889 1.00 94.64 81   A 1 
ATOM   685  C CB    . ARG   A 1 81   ? -15.413 25.646  -20.409 1.00 94.85 81   A 1 
ATOM   686  C CG    . ARG   A 1 81   ? -14.026 25.177  -19.964 1.00 88.67 81   A 1 
ATOM   687  C CD    . ARG   A 1 81   ? -14.026 23.679  -19.637 1.00 88.93 81   A 1 
ATOM   688  N NE    . ARG   A 1 81   ? -14.784 23.356  -18.409 1.00 89.03 81   A 1 
ATOM   689  C CZ    . ARG   A 1 81   ? -14.379 23.568  -17.161 1.00 92.32 81   A 1 
ATOM   690  N NH1   . ARG   A 1 81   ? -13.210 24.064  -16.888 1.00 80.20 81   A 1 
ATOM   691  N NH2   . ARG   A 1 81   ? -15.149 23.272  -16.161 1.00 86.03 81   A 1 
ATOM   692  N N     . LYS   A 1 82   ? -13.519 28.390  -21.377 1.00 96.91 82   A 1 
ATOM   693  C CA    . LYS   A 1 82   ? -12.586 28.901  -22.386 1.00 96.74 82   A 1 
ATOM   694  C C     . LYS   A 1 82   ? -12.027 27.751  -23.211 1.00 97.01 82   A 1 
ATOM   695  O O     . LYS   A 1 82   ? -11.443 26.806  -22.679 1.00 95.40 82   A 1 
ATOM   696  C CB    . LYS   A 1 82   ? -11.446 29.700  -21.750 1.00 95.23 82   A 1 
ATOM   697  C CG    . LYS   A 1 82   ? -11.894 31.079  -21.250 1.00 83.30 82   A 1 
ATOM   698  C CD    . LYS   A 1 82   ? -10.678 31.806  -20.671 1.00 76.28 82   A 1 
ATOM   699  C CE    . LYS   A 1 82   ? -11.042 33.198  -20.166 1.00 63.51 82   A 1 
ATOM   700  N NZ    . LYS   A 1 82   ? -9.864  33.832  -19.520 1.00 54.96 82   A 1 
ATOM   701  N N     . CYS   A 1 83   ? -12.200 27.876  -24.515 1.00 96.63 83   A 1 
ATOM   702  C CA    . CYS   A 1 83   ? -11.686 26.912  -25.470 1.00 96.39 83   A 1 
ATOM   703  C C     . CYS   A 1 83   ? -11.118 27.658  -26.676 1.00 96.45 83   A 1 
ATOM   704  O O     . CYS   A 1 83   ? -11.753 28.570  -27.202 1.00 93.51 83   A 1 
ATOM   705  C CB    . CYS   A 1 83   ? -12.818 25.949  -25.843 1.00 93.71 83   A 1 
ATOM   706  S SG    . CYS   A 1 83   ? -12.168 24.632  -26.908 1.00 81.18 83   A 1 
ATOM   707  N N     . SER   A 1 84   ? -9.944  27.257  -27.118 1.00 96.90 84   A 1 
ATOM   708  C CA    . SER   A 1 84   ? -9.309  27.779  -28.323 1.00 96.67 84   A 1 
ATOM   709  C C     . SER   A 1 84   ? -8.842  26.631  -29.209 1.00 97.24 84   A 1 
ATOM   710  O O     . SER   A 1 84   ? -8.588  25.525  -28.737 1.00 95.74 84   A 1 
ATOM   711  C CB    . SER   A 1 84   ? -8.168  28.736  -27.964 1.00 94.47 84   A 1 
ATOM   712  O OG    . SER   A 1 84   ? -7.168  28.086  -27.210 1.00 85.27 84   A 1 
ATOM   713  N N     . VAL   A 1 85   ? -8.761  26.896  -30.504 1.00 97.37 85   A 1 
ATOM   714  C CA    . VAL   A 1 85   ? -8.198  25.955  -31.476 1.00 97.53 85   A 1 
ATOM   715  C C     . VAL   A 1 85   ? -7.057  26.668  -32.176 1.00 97.45 85   A 1 
ATOM   716  O O     . VAL   A 1 85   ? -7.260  27.760  -32.707 1.00 95.48 85   A 1 
ATOM   717  C CB    . VAL   A 1 85   ? -9.251  25.456  -32.476 1.00 96.59 85   A 1 
ATOM   718  C CG1   . VAL   A 1 85   ? -8.645  24.457  -33.465 1.00 91.08 85   A 1 
ATOM   719  C CG2   . VAL   A 1 85   ? -10.417 24.753  -31.763 1.00 91.02 85   A 1 
ATOM   720  N N     . ALA   A 1 86   ? -5.889  26.057  -32.161 1.00 97.07 86   A 1 
ATOM   721  C CA    . ALA   A 1 86   ? -4.701  26.609  -32.789 1.00 96.79 86   A 1 
ATOM   722  C C     . ALA   A 1 86   ? -3.848  25.488  -33.389 1.00 97.36 86   A 1 
ATOM   723  O O     . ALA   A 1 86   ? -3.924  24.336  -32.948 1.00 95.95 86   A 1 
ATOM   724  C CB    . ALA   A 1 86   ? -3.925  27.433  -31.756 1.00 94.51 86   A 1 
ATOM   725  N N     . ASP   A 1 87   ? -3.042  25.837  -34.368 1.00 97.22 87   A 1 
ATOM   726  C CA    . ASP   A 1 87   ? -1.979  24.959  -34.837 1.00 97.32 87   A 1 
ATOM   727  C C     . ASP   A 1 87   ? -0.881  24.896  -33.773 1.00 97.47 87   A 1 
ATOM   728  O O     . ASP   A 1 87   ? -0.424  25.921  -33.259 1.00 96.01 87   A 1 
ATOM   729  C CB    . ASP   A 1 87   ? -1.478  25.413  -36.213 1.00 96.54 87   A 1 
ATOM   730  C CG    . ASP   A 1 87   ? -2.536  25.105  -37.282 1.00 93.64 87   A 1 
ATOM   731  O OD1   . ASP   A 1 87   ? -2.756  23.903  -37.553 1.00 85.43 87   A 1 
ATOM   732  O OD2   . ASP   A 1 87   ? -3.216  26.038  -37.770 1.00 85.76 87   A 1 
ATOM   733  N N     . MET   A 1 88   ? -0.507  23.683  -33.413 1.00 97.84 88   A 1 
ATOM   734  C CA    . MET   A 1 88   ? 0.455   23.415  -32.349 1.00 98.03 88   A 1 
ATOM   735  C C     . MET   A 1 88   ? 1.697   22.732  -32.913 1.00 98.18 88   A 1 
ATOM   736  O O     . MET   A 1 88   ? 1.631   21.978  -33.889 1.00 97.21 88   A 1 
ATOM   737  C CB    . MET   A 1 88   ? -0.176  22.561  -31.238 1.00 97.39 88   A 1 
ATOM   738  C CG    . MET   A 1 88   ? -1.427  23.183  -30.596 1.00 95.37 88   A 1 
ATOM   739  S SD    . MET   A 1 88   ? -1.211  24.775  -29.742 1.00 95.20 88   A 1 
ATOM   740  C CE    . MET   A 1 88   ? -0.134  24.309  -28.370 1.00 88.90 88   A 1 
ATOM   741  N N     . TRP   A 1 89   ? 2.807   22.960  -32.248 1.00 97.95 89   A 1 
ATOM   742  C CA    . TRP   A 1 89   ? 4.095   22.379  -32.599 1.00 98.08 89   A 1 
ATOM   743  C C     . TRP   A 1 89   ? 4.656   21.576  -31.430 1.00 98.08 89   A 1 
ATOM   744  O O     . TRP   A 1 89   ? 4.666   22.045  -30.288 1.00 97.12 89   A 1 
ATOM   745  C CB    . TRP   A 1 89   ? 5.052   23.484  -33.037 1.00 97.81 89   A 1 
ATOM   746  C CG    . TRP   A 1 89   ? 4.665   24.147  -34.324 1.00 97.56 89   A 1 
ATOM   747  C CD1   . TRP   A 1 89   ? 3.781   25.162  -34.450 1.00 95.29 89   A 1 
ATOM   748  C CD2   . TRP   A 1 89   ? 5.119   23.824  -35.673 1.00 96.76 89   A 1 
ATOM   749  N NE1   . TRP   A 1 89   ? 3.662   25.507  -35.797 1.00 95.04 89   A 1 
ATOM   750  C CE2   . TRP   A 1 89   ? 4.474   24.714  -36.574 1.00 96.05 89   A 1 
ATOM   751  C CE3   . TRP   A 1 89   ? 6.022   22.882  -36.210 1.00 95.36 89   A 1 
ATOM   752  C CZ2   . TRP   A 1 89   ? 4.718   24.673  -37.967 1.00 94.96 89   A 1 
ATOM   753  C CZ3   . TRP   A 1 89   ? 6.265   22.841  -37.596 1.00 93.15 89   A 1 
ATOM   754  C CH2   . TRP   A 1 89   ? 5.620   23.730  -38.464 1.00 93.46 89   A 1 
ATOM   755  N N     . LEU   A 1 90   ? 5.149   20.382  -31.731 1.00 97.99 90   A 1 
ATOM   756  C CA    . LEU   A 1 90   ? 5.970   19.599  -30.823 1.00 97.94 90   A 1 
ATOM   757  C C     . LEU   A 1 90   ? 7.435   19.935  -31.091 1.00 97.86 90   A 1 
ATOM   758  O O     . LEU   A 1 90   ? 7.955   19.646  -32.169 1.00 96.97 90   A 1 
ATOM   759  C CB    . LEU   A 1 90   ? 5.671   18.107  -31.015 1.00 97.57 90   A 1 
ATOM   760  C CG    . LEU   A 1 90   ? 6.484   17.188  -30.083 1.00 96.90 90   A 1 
ATOM   761  C CD1   . LEU   A 1 90   ? 6.096   17.375  -28.616 1.00 94.95 90   A 1 
ATOM   762  C CD2   . LEU   A 1 90   ? 6.231   15.727  -30.455 1.00 94.59 90   A 1 
ATOM   763  N N     . ILE   A 1 91   ? 8.073   20.528  -30.102 1.00 97.70 91   A 1 
ATOM   764  C CA    . ILE   A 1 91   ? 9.482   20.911  -30.146 1.00 97.35 91   A 1 
ATOM   765  C C     . ILE   A 1 91   ? 10.312  19.848  -29.441 1.00 97.49 91   A 1 
ATOM   766  O O     . ILE   A 1 91   ? 9.976   19.419  -28.335 1.00 96.51 91   A 1 
ATOM   767  C CB    . ILE   A 1 91   ? 9.668   22.314  -29.531 1.00 95.65 91   A 1 
ATOM   768  C CG1   . ILE   A 1 91   ? 8.945   23.355  -30.417 1.00 90.67 91   A 1 
ATOM   769  C CG2   . ILE   A 1 91   ? 11.155  22.656  -29.364 1.00 90.20 91   A 1 
ATOM   770  C CD1   . ILE   A 1 91   ? 9.029   24.779  -29.880 1.00 82.09 91   A 1 
ATOM   771  N N     . GLU   A 1 92   ? 11.412  19.482  -30.064 1.00 97.26 92   A 1 
ATOM   772  C CA    . GLU   A 1 92   ? 12.442  18.605  -29.522 1.00 96.92 92   A 1 
ATOM   773  C C     . GLU   A 1 92   ? 13.716  19.419  -29.274 1.00 96.78 92   A 1 
ATOM   774  O O     . GLU   A 1 92   ? 14.286  19.999  -30.202 1.00 95.43 92   A 1 
ATOM   775  C CB    . GLU   A 1 92   ? 12.699  17.442  -30.496 1.00 95.92 92   A 1 
ATOM   776  C CG    . GLU   A 1 92   ? 11.474  16.532  -30.657 1.00 93.00 92   A 1 
ATOM   777  C CD    . GLU   A 1 92   ? 11.665  15.389  -31.668 1.00 93.43 92   A 1 
ATOM   778  O OE1   . GLU   A 1 92   ? 10.918  14.391  -31.581 1.00 88.60 92   A 1 
ATOM   779  O OE2   . GLU   A 1 92   ? 12.482  15.491  -32.602 1.00 89.11 92   A 1 
ATOM   780  N N     . GLU   A 1 93   ? 14.172  19.461  -28.029 1.00 96.24 93   A 1 
ATOM   781  C CA    . GLU   A 1 93   ? 15.387  20.176  -27.630 1.00 96.12 93   A 1 
ATOM   782  C C     . GLU   A 1 93   ? 16.383  19.209  -26.973 1.00 96.08 93   A 1 
ATOM   783  O O     . GLU   A 1 93   ? 16.025  18.506  -26.024 1.00 94.76 93   A 1 
ATOM   784  C CB    . GLU   A 1 93   ? 15.032  21.319  -26.668 1.00 95.19 93   A 1 
ATOM   785  C CG    . GLU   A 1 93   ? 14.400  22.540  -27.360 1.00 91.20 93   A 1 
ATOM   786  C CD    . GLU   A 1 93   ? 15.409  23.423  -28.115 1.00 93.54 93   A 1 
ATOM   787  O OE1   . GLU   A 1 93   ? 14.981  24.490  -28.612 1.00 88.18 93   A 1 
ATOM   788  O OE2   . GLU   A 1 93   ? 16.616  23.109  -28.144 1.00 89.07 93   A 1 
ATOM   789  N N     . PRO   A 1 94   ? 17.654  19.194  -27.406 1.00 95.13 94   A 1 
ATOM   790  C CA    . PRO   A 1 94   ? 18.657  18.292  -26.829 1.00 94.27 94   A 1 
ATOM   791  C C     . PRO   A 1 94   ? 19.053  18.674  -25.399 1.00 93.96 94   A 1 
ATOM   792  O O     . PRO   A 1 94   ? 19.515  17.841  -24.622 1.00 91.27 94   A 1 
ATOM   793  C CB    . PRO   A 1 94   ? 19.847  18.373  -27.788 1.00 92.63 94   A 1 
ATOM   794  C CG    . PRO   A 1 94   ? 19.721  19.767  -28.406 1.00 89.69 94   A 1 
ATOM   795  C CD    . PRO   A 1 94   ? 18.215  19.983  -28.484 1.00 93.60 94   A 1 
ATOM   796  N N     . LYS   A 1 95   ? 18.863  19.939  -25.032 1.00 93.35 95   A 1 
ATOM   797  C CA    . LYS   A 1 95   ? 19.074  20.460  -23.680 1.00 92.89 95   A 1 
ATOM   798  C C     . LYS   A 1 95   ? 17.773  21.035  -23.142 1.00 93.52 95   A 1 
ATOM   799  O O     . LYS   A 1 95   ? 16.930  21.511  -23.895 1.00 91.33 95   A 1 
ATOM   800  C CB    . LYS   A 1 95   ? 20.209  21.494  -23.656 1.00 90.84 95   A 1 
ATOM   801  C CG    . LYS   A 1 95   ? 21.561  20.846  -23.986 1.00 82.65 95   A 1 
ATOM   802  C CD    . LYS   A 1 95   ? 22.729  21.820  -23.796 1.00 75.47 95   A 1 
ATOM   803  C CE    . LYS   A 1 95   ? 24.036  21.083  -24.105 1.00 65.69 95   A 1 
ATOM   804  N NZ    . LYS   A 1 95   ? 25.249  21.894  -23.828 1.00 57.62 95   A 1 
ATOM   805  N N     . LYS   A 1 96   ? 17.649  21.038  -21.822 1.00 92.19 96   A 1 
ATOM   806  C CA    . LYS   A 1 96   ? 16.487  21.643  -21.179 1.00 91.95 96   A 1 
ATOM   807  C C     . LYS   A 1 96   ? 16.417  23.132  -21.517 1.00 92.34 96   A 1 
ATOM   808  O O     . LYS   A 1 96   ? 17.386  23.863  -21.308 1.00 90.10 96   A 1 
ATOM   809  C CB    . LYS   A 1 96   ? 16.531  21.374  -19.670 1.00 89.84 96   A 1 
ATOM   810  C CG    . LYS   A 1 96   ? 15.186  21.700  -19.010 1.00 81.50 96   A 1 
ATOM   811  C CD    . LYS   A 1 96   ? 15.188  21.299  -17.533 1.00 78.29 96   A 1 
ATOM   812  C CE    . LYS   A 1 96   ? 13.788  21.537  -16.952 1.00 68.33 96   A 1 
ATOM   813  N NZ    . LYS   A 1 96   ? 13.684  21.110  -15.541 1.00 62.84 96   A 1 
ATOM   814  N N     . ARG   A 1 97   ? 15.264  23.568  -21.994 1.00 93.45 97   A 1 
ATOM   815  C CA    . ARG   A 1 97   ? 14.991  24.951  -22.388 1.00 94.02 97   A 1 
ATOM   816  C C     . ARG   A 1 97   ? 13.773  25.466  -21.628 1.00 94.52 97   A 1 
ATOM   817  O O     . ARG   A 1 97   ? 12.804  24.735  -21.440 1.00 92.07 97   A 1 
ATOM   818  C CB    . ARG   A 1 97   ? 14.820  24.992  -23.917 1.00 92.78 97   A 1 
ATOM   819  C CG    . ARG   A 1 97   ? 14.674  26.410  -24.480 1.00 90.50 97   A 1 
ATOM   820  C CD    . ARG   A 1 97   ? 14.672  26.340  -26.010 1.00 89.57 97   A 1 
ATOM   821  N NE    . ARG   A 1 97   ? 14.504  27.660  -26.629 1.00 89.41 97   A 1 
ATOM   822  C CZ    . ARG   A 1 97   ? 14.615  27.912  -27.919 1.00 89.88 97   A 1 
ATOM   823  N NH1   . ARG   A 1 97   ? 14.917  26.985  -28.784 1.00 84.91 97   A 1 
ATOM   824  N NH2   . ARG   A 1 97   ? 14.420  29.113  -28.375 1.00 85.20 97   A 1 
ATOM   825  N N     . SER   A 1 98   ? 13.832  26.716  -21.182 1.00 93.47 98   A 1 
ATOM   826  C CA    . SER   A 1 98   ? 12.658  27.393  -20.638 1.00 93.54 98   A 1 
ATOM   827  C C     . SER   A 1 98   ? 11.920  28.086  -21.777 1.00 94.10 98   A 1 
ATOM   828  O O     . SER   A 1 98   ? 12.460  29.014  -22.378 1.00 91.49 98   A 1 
ATOM   829  C CB    . SER   A 1 98   ? 13.066  28.383  -19.550 1.00 91.37 98   A 1 
ATOM   830  O OG    . SER   A 1 98   ? 11.910  28.852  -18.887 1.00 76.99 98   A 1 
ATOM   831  N N     . ILE   A 1 99   ? 10.718  27.622  -22.077 1.00 94.38 99   A 1 
ATOM   832  C CA    . ILE   A 1 99   ? 9.853   28.210  -23.104 1.00 94.65 99   A 1 
ATOM   833  C C     . ILE   A 1 99   ? 8.619   28.762  -22.402 1.00 94.52 99   A 1 
ATOM   834  O O     . ILE   A 1 99   ? 7.900   28.035  -21.718 1.00 91.83 99   A 1 
ATOM   835  C CB    . ILE   A 1 99   ? 9.506   27.200  -24.212 1.00 93.53 99   A 1 
ATOM   836  C CG1   . ILE   A 1 99   ? 10.798  26.650  -24.864 1.00 90.14 99   A 1 
ATOM   837  C CG2   . ILE   A 1 99   ? 8.606   27.877  -25.258 1.00 90.11 99   A 1 
ATOM   838  C CD1   . ILE   A 1 99   ? 10.563  25.596  -25.944 1.00 87.19 99   A 1 
ATOM   839  N N     . GLN   A 1 100  ? 8.390   30.056  -22.554 1.00 93.53 100  A 1 
ATOM   840  C CA    . GLN   A 1 100  ? 7.244   30.710  -21.945 1.00 92.55 100  A 1 
ATOM   841  C C     . GLN   A 1 100  ? 5.950   30.231  -22.605 1.00 92.34 100  A 1 
ATOM   842  O O     . GLN   A 1 100  ? 5.895   30.086  -23.824 1.00 88.19 100  A 1 
ATOM   843  C CB    . GLN   A 1 100  ? 7.445   32.227  -22.032 1.00 90.36 100  A 1 
ATOM   844  C CG    . GLN   A 1 100  ? 6.766   32.957  -20.869 1.00 78.08 100  A 1 
ATOM   845  C CD    . GLN   A 1 100  ? 7.074   34.457  -20.861 1.00 69.83 100  A 1 
ATOM   846  O OE1   . GLN   A 1 100  ? 7.694   35.004  -21.752 1.00 61.48 100  A 1 
ATOM   847  N NE2   . GLN   A 1 100  ? 6.654   35.175  -19.847 1.00 58.89 100  A 1 
ATOM   848  N N     . ASN   A 1 101  ? 4.916   29.974  -21.804 1.00 93.59 101  A 1 
ATOM   849  C CA    . ASN   A 1 101  ? 3.613   29.477  -22.273 1.00 93.99 101  A 1 
ATOM   850  C C     . ASN   A 1 101  ? 3.660   28.141  -23.040 1.00 94.75 101  A 1 
ATOM   851  O O     . ASN   A 1 101  ? 2.734   27.835  -23.795 1.00 91.52 101  A 1 
ATOM   852  C CB    . ASN   A 1 101  ? 2.865   30.581  -23.041 1.00 92.08 101  A 1 
ATOM   853  C CG    . ASN   A 1 101  ? 2.668   31.853  -22.242 1.00 87.82 101  A 1 
ATOM   854  O OD1   . ASN   A 1 101  ? 2.608   31.863  -21.030 1.00 76.53 101  A 1 
ATOM   855  N ND2   . ASN   A 1 101  ? 2.556   32.977  -22.916 1.00 76.06 101  A 1 
ATOM   856  N N     . ALA   A 1 102  ? 4.694   27.338  -22.843 1.00 95.36 102  A 1 
ATOM   857  C CA    . ALA   A 1 102  ? 4.657   25.947  -23.266 1.00 95.51 102  A 1 
ATOM   858  C C     . ALA   A 1 102  ? 3.547   25.198  -22.506 1.00 95.64 102  A 1 
ATOM   859  O O     . ALA   A 1 102  ? 3.254   25.493  -21.344 1.00 93.54 102  A 1 
ATOM   860  C CB    . ALA   A 1 102  ? 6.034   25.305  -23.064 1.00 94.27 102  A 1 
ATOM   861  N N     . THR   A 1 103  ? 2.925   24.231  -23.164 1.00 96.72 103  A 1 
ATOM   862  C CA    . THR   A 1 103  ? 1.829   23.428  -22.608 1.00 96.68 103  A 1 
ATOM   863  C C     . THR   A 1 103  ? 2.207   21.949  -22.562 1.00 96.63 103  A 1 
ATOM   864  O O     . THR   A 1 103  ? 3.206   21.534  -23.152 1.00 93.90 103  A 1 
ATOM   865  C CB    . THR   A 1 103  ? 0.523   23.655  -23.387 1.00 95.15 103  A 1 
ATOM   866  O OG1   . THR   A 1 103  ? 0.663   23.284  -24.734 1.00 82.37 103  A 1 
ATOM   867  C CG2   . THR   A 1 103  ? 0.054   25.106  -23.350 1.00 84.48 103  A 1 
ATOM   868  N N     . MET   A 1 104  ? 1.407   21.146  -21.858 1.00 96.50 104  A 1 
ATOM   869  C CA    . MET   A 1 104  ? 1.620   19.695  -21.725 1.00 96.89 104  A 1 
ATOM   870  C C     . MET   A 1 104  ? 2.984   19.309  -21.115 1.00 96.78 104  A 1 
ATOM   871  O O     . MET   A 1 104  ? 3.491   18.217  -21.356 1.00 94.70 104  A 1 
ATOM   872  C CB    . MET   A 1 104  ? 1.355   18.979  -23.060 1.00 96.50 104  A 1 
ATOM   873  C CG    . MET   A 1 104  ? 0.005   19.317  -23.692 1.00 95.08 104  A 1 
ATOM   874  S SD    . MET   A 1 104  ? -0.376  18.364  -25.193 1.00 94.38 104  A 1 
ATOM   875  C CE    . MET   A 1 104  ? -0.822  16.771  -24.468 1.00 88.24 104  A 1 
ATOM   876  N N     . ASP   A 1 105  ? 3.563   20.191  -20.314 1.00 94.46 105  A 1 
ATOM   877  C CA    . ASP   A 1 105  ? 4.877   20.021  -19.681 1.00 93.18 105  A 1 
ATOM   878  C C     . ASP   A 1 105  ? 4.869   19.020  -18.514 1.00 93.85 105  A 1 
ATOM   879  O O     . ASP   A 1 105  ? 5.924   18.542  -18.089 1.00 90.92 105  A 1 
ATOM   880  C CB    . ASP   A 1 105  ? 5.406   21.398  -19.248 1.00 89.80 105  A 1 
ATOM   881  C CG    . ASP   A 1 105  ? 4.566   22.102  -18.167 1.00 80.98 105  A 1 
ATOM   882  O OD1   . ASP   A 1 105  ? 3.339   21.865  -18.114 1.00 70.28 105  A 1 
ATOM   883  O OD2   . ASP   A 1 105  ? 5.170   22.893  -17.411 1.00 72.86 105  A 1 
ATOM   884  N N     . GLU   A 1 106  ? 3.697   18.631  -18.027 1.00 94.46 106  A 1 
ATOM   885  C CA    . GLU   A 1 106  ? 3.576   17.622  -16.981 1.00 94.32 106  A 1 
ATOM   886  C C     . GLU   A 1 106  ? 3.899   16.194  -17.450 1.00 95.22 106  A 1 
ATOM   887  O O     . GLU   A 1 106  ? 4.124   15.314  -16.610 1.00 94.08 106  A 1 
ATOM   888  C CB    . GLU   A 1 106  ? 2.193   17.678  -16.302 1.00 92.12 106  A 1 
ATOM   889  C CG    . GLU   A 1 106  ? 0.986   17.218  -17.145 1.00 83.89 106  A 1 
ATOM   890  C CD    . GLU   A 1 106  ? 0.323   18.332  -17.964 1.00 83.58 106  A 1 
ATOM   891  O OE1   . GLU   A 1 106  ? -0.873  18.145  -18.285 1.00 76.06 106  A 1 
ATOM   892  O OE2   . GLU   A 1 106  ? 0.980   19.350  -18.238 1.00 77.13 106  A 1 
ATOM   893  N N     . PHE   A 1 107  ? 3.917   15.940  -18.752 1.00 95.83 107  A 1 
ATOM   894  C CA    . PHE   A 1 107  ? 4.167   14.614  -19.316 1.00 96.29 107  A 1 
ATOM   895  C C     . PHE   A 1 107  ? 5.658   14.260  -19.356 1.00 96.03 107  A 1 
ATOM   896  O O     . PHE   A 1 107  ? 6.539   15.110  -19.331 1.00 94.78 107  A 1 
ATOM   897  C CB    . PHE   A 1 107  ? 3.488   14.486  -20.684 1.00 96.45 107  A 1 
ATOM   898  C CG    . PHE   A 1 107  ? 1.981   14.598  -20.606 1.00 97.15 107  A 1 
ATOM   899  C CD1   . PHE   A 1 107  ? 1.219   13.553  -20.055 1.00 96.51 107  A 1 
ATOM   900  C CD2   . PHE   A 1 107  ? 1.337   15.769  -21.034 1.00 96.25 107  A 1 
ATOM   901  C CE1   . PHE   A 1 107  ? -0.170  13.676  -19.930 1.00 95.97 107  A 1 
ATOM   902  C CE2   . PHE   A 1 107  ? -0.057  15.898  -20.913 1.00 95.96 107  A 1 
ATOM   903  C CZ    . PHE   A 1 107  ? -0.810  14.853  -20.354 1.00 96.62 107  A 1 
ATOM   904  N N     . LEU   A 1 108  ? 5.943   12.967  -19.396 1.00 96.37 108  A 1 
ATOM   905  C CA    . LEU   A 1 108  ? 7.318   12.480  -19.386 1.00 96.29 108  A 1 
ATOM   906  C C     . LEU   A 1 108  ? 7.917   12.523  -20.794 1.00 96.65 108  A 1 
ATOM   907  O O     . LEU   A 1 108  ? 7.288   12.063  -21.743 1.00 95.99 108  A 1 
ATOM   908  C CB    . LEU   A 1 108  ? 7.369   11.051  -18.826 1.00 95.51 108  A 1 
ATOM   909  C CG    . LEU   A 1 108  ? 6.812   10.879  -17.400 1.00 94.05 108  A 1 
ATOM   910  C CD1   . LEU   A 1 108  ? 6.872   9.403   -17.015 1.00 91.15 108  A 1 
ATOM   911  C CD2   . LEU   A 1 108  ? 7.604   11.672  -16.359 1.00 90.20 108  A 1 
ATOM   912  N N     . ASN   A 1 109  ? 9.168   12.952  -20.903 1.00 96.56 109  A 1 
ATOM   913  C CA    . ASN   A 1 109  ? 9.902   12.959  -22.178 1.00 96.64 109  A 1 
ATOM   914  C C     . ASN   A 1 109  ? 9.933   11.569  -22.838 1.00 97.17 109  A 1 
ATOM   915  O O     . ASN   A 1 109  ? 9.724   11.454  -24.039 1.00 96.71 109  A 1 
ATOM   916  C CB    . ASN   A 1 109  ? 11.336  13.464  -21.937 1.00 95.82 109  A 1 
ATOM   917  C CG    . ASN   A 1 109  ? 11.379  14.910  -21.471 1.00 94.08 109  A 1 
ATOM   918  O OD1   . ASN   A 1 109  ? 10.647  15.772  -21.906 1.00 87.38 109  A 1 
ATOM   919  N ND2   . ASN   A 1 109  ? 12.245  15.206  -20.523 1.00 85.89 109  A 1 
ATOM   920  N N     . ILE   A 1 110  ? 10.108  10.510  -22.051 1.00 96.93 110  A 1 
ATOM   921  C CA    . ILE   A 1 110  ? 10.120  9.144   -22.584 1.00 97.12 110  A 1 
ATOM   922  C C     . ILE   A 1 110  ? 8.762   8.745   -23.188 1.00 97.45 110  A 1 
ATOM   923  O O     . ILE   A 1 110  ? 8.716   8.106   -24.236 1.00 97.08 110  A 1 
ATOM   924  C CB    . ILE   A 1 110  ? 10.606  8.162   -21.497 1.00 96.40 110  A 1 
ATOM   925  C CG1   . ILE   A 1 110  ? 10.973  6.780   -22.067 1.00 92.54 110  A 1 
ATOM   926  C CG2   . ILE   A 1 110  ? 9.582   7.990   -20.353 1.00 92.49 110  A 1 
ATOM   927  C CD1   . ILE   A 1 110  ? 12.130  6.829   -23.059 1.00 86.85 110  A 1 
ATOM   928  N N     . SER   A 1 111  ? 7.654   9.169   -22.583 1.00 97.67 111  A 1 
ATOM   929  C CA    . SER   A 1 111  ? 6.316   8.924   -23.142 1.00 97.61 111  A 1 
ATOM   930  C C     . SER   A 1 111  ? 6.089   9.718   -24.431 1.00 97.97 111  A 1 
ATOM   931  O O     . SER   A 1 111  ? 5.495   9.195   -25.370 1.00 97.34 111  A 1 
ATOM   932  C CB    . SER   A 1 111  ? 5.226   9.263   -22.122 1.00 96.62 111  A 1 
ATOM   933  O OG    . SER   A 1 111  ? 5.345   8.448   -20.966 1.00 89.46 111  A 1 
ATOM   934  N N     . TRP   A 1 112  ? 6.601   10.945  -24.504 1.00 98.19 112  A 1 
ATOM   935  C CA    . TRP   A 1 112  ? 6.611   11.725  -25.742 1.00 98.27 112  A 1 
ATOM   936  C C     . TRP   A 1 112  ? 7.390   11.013  -26.846 1.00 98.21 112  A 1 
ATOM   937  O O     . TRP   A 1 112  ? 6.886   10.918  -27.965 1.00 97.55 112  A 1 
ATOM   938  C CB    . TRP   A 1 112  ? 7.202   13.118  -25.499 1.00 98.06 112  A 1 
ATOM   939  C CG    . TRP   A 1 112  ? 6.261   14.108  -24.892 1.00 97.87 112  A 1 
ATOM   940  C CD1   . TRP   A 1 112  ? 6.354   14.652  -23.665 1.00 96.74 112  A 1 
ATOM   941  C CD2   . TRP   A 1 112  ? 5.083   14.696  -25.516 1.00 97.39 112  A 1 
ATOM   942  N NE1   . TRP   A 1 112  ? 5.315   15.554  -23.471 1.00 96.40 112  A 1 
ATOM   943  C CE2   . TRP   A 1 112  ? 4.516   15.606  -24.587 1.00 96.84 112  A 1 
ATOM   944  C CE3   . TRP   A 1 112  ? 4.455   14.550  -26.772 1.00 97.00 112  A 1 
ATOM   945  C CZ2   . TRP   A 1 112  ? 3.351   16.349  -24.889 1.00 96.28 112  A 1 
ATOM   946  C CZ3   . TRP   A 1 112  ? 3.294   15.286  -27.068 1.00 95.63 112  A 1 
ATOM   947  C CH2   . TRP   A 1 112  ? 2.753   16.174  -26.133 1.00 95.62 112  A 1 
ATOM   948  N N     . PHE   A 1 113  ? 8.554   10.470  -26.536 1.00 98.25 113  A 1 
ATOM   949  C CA    . PHE   A 1 113  ? 9.353   9.711   -27.497 1.00 98.28 113  A 1 
ATOM   950  C C     . PHE   A 1 113  ? 8.549   8.549   -28.098 1.00 98.23 113  A 1 
ATOM   951  O O     . PHE   A 1 113  ? 8.431   8.459   -29.319 1.00 97.66 113  A 1 
ATOM   952  C CB    . PHE   A 1 113  ? 10.639  9.213   -26.831 1.00 98.20 113  A 1 
ATOM   953  C CG    . PHE   A 1 113  ? 11.462  8.310   -27.723 1.00 98.27 113  A 1 
ATOM   954  C CD1   . PHE   A 1 113  ? 11.270  6.915   -27.696 1.00 97.54 113  A 1 
ATOM   955  C CD2   . PHE   A 1 113  ? 12.388  8.862   -28.627 1.00 97.48 113  A 1 
ATOM   956  C CE1   . PHE   A 1 113  ? 11.994  6.082   -28.568 1.00 97.03 113  A 1 
ATOM   957  C CE2   . PHE   A 1 113  ? 13.115  8.034   -29.495 1.00 96.93 113  A 1 
ATOM   958  C CZ    . PHE   A 1 113  ? 12.914  6.642   -29.467 1.00 97.37 113  A 1 
ATOM   959  N N     . TYR   A 1 114  ? 7.944   7.720   -27.263 1.00 98.48 114  A 1 
ATOM   960  C CA    . TYR   A 1 114  ? 7.165   6.580   -27.751 1.00 98.49 114  A 1 
ATOM   961  C C     . TYR   A 1 114  ? 5.977   7.008   -28.617 1.00 98.26 114  A 1 
ATOM   962  O O     . TYR   A 1 114  ? 5.814   6.519   -29.734 1.00 97.43 114  A 1 
ATOM   963  C CB    . TYR   A 1 114  ? 6.672   5.731   -26.574 1.00 98.48 114  A 1 
ATOM   964  C CG    . TYR   A 1 114  ? 7.756   5.065   -25.759 1.00 98.60 114  A 1 
ATOM   965  C CD1   . TYR   A 1 114  ? 8.805   4.370   -26.388 1.00 98.13 114  A 1 
ATOM   966  C CD2   . TYR   A 1 114  ? 7.718   5.127   -24.353 1.00 98.09 114  A 1 
ATOM   967  C CE1   . TYR   A 1 114  ? 9.814   3.762   -25.631 1.00 97.92 114  A 1 
ATOM   968  C CE2   . TYR   A 1 114  ? 8.719   4.518   -23.584 1.00 97.91 114  A 1 
ATOM   969  C CZ    . TYR   A 1 114  ? 9.770   3.841   -24.228 1.00 98.30 114  A 1 
ATOM   970  O OH    . TYR   A 1 114  ? 10.760  3.260   -23.486 1.00 97.80 114  A 1 
ATOM   971  N N     . ILE   A 1 115  ? 5.173   7.933   -28.127 1.00 98.24 115  A 1 
ATOM   972  C CA    . ILE   A 1 115  ? 3.930   8.313   -28.800 1.00 97.98 115  A 1 
ATOM   973  C C     . ILE   A 1 115  ? 4.211   9.115   -30.077 1.00 97.80 115  A 1 
ATOM   974  O O     . ILE   A 1 115  ? 3.594   8.860   -31.109 1.00 96.69 115  A 1 
ATOM   975  C CB    . ILE   A 1 115  ? 2.995   9.057   -27.824 1.00 97.55 115  A 1 
ATOM   976  C CG1   . ILE   A 1 115  ? 2.603   8.143   -26.635 1.00 95.72 115  A 1 
ATOM   977  C CG2   . ILE   A 1 115  ? 1.719   9.508   -28.557 1.00 95.56 115  A 1 
ATOM   978  C CD1   . ILE   A 1 115  ? 1.975   8.895   -25.459 1.00 91.72 115  A 1 
ATOM   979  N N     . SER   A 1 116  ? 5.153   10.049  -30.045 1.00 97.58 116  A 1 
ATOM   980  C CA    . SER   A 1 116  ? 5.484   10.880  -31.212 1.00 96.95 116  A 1 
ATOM   981  C C     . SER   A 1 116  ? 6.122   10.087  -32.354 1.00 96.92 116  A 1 
ATOM   982  O O     . SER   A 1 116  ? 5.931   10.435  -33.520 1.00 95.26 116  A 1 
ATOM   983  C CB    . SER   A 1 116  ? 6.390   12.049  -30.816 1.00 95.52 116  A 1 
ATOM   984  O OG    . SER   A 1 116  ? 7.664   11.611  -30.415 1.00 85.61 116  A 1 
ATOM   985  N N     . ASN   A 1 117  ? 6.824   9.012   -32.028 1.00 97.48 117  A 1 
ATOM   986  C CA    . ASN   A 1 117  ? 7.462   8.136   -33.013 1.00 97.60 117  A 1 
ATOM   987  C C     . ASN   A 1 117  ? 6.644   6.873   -33.334 1.00 97.60 117  A 1 
ATOM   988  O O     . ASN   A 1 117  ? 7.051   6.098   -34.197 1.00 95.86 117  A 1 
ATOM   989  C CB    . ASN   A 1 117  ? 8.894   7.829   -32.553 1.00 97.40 117  A 1 
ATOM   990  C CG    . ASN   A 1 117  ? 9.747   9.087   -32.486 1.00 96.98 117  A 1 
ATOM   991  O OD1   . ASN   A 1 117  ? 9.890   9.833   -33.443 1.00 90.35 117  A 1 
ATOM   992  N ND2   . ASN   A 1 117  ? 10.330  9.370   -31.344 1.00 90.38 117  A 1 
ATOM   993  N N     . GLY   A 1 118  ? 5.495   6.673   -32.674 1.00 97.38 118  A 1 
ATOM   994  C CA    . GLY   A 1 118  ? 4.644   5.505   -32.913 1.00 97.11 118  A 1 
ATOM   995  C C     . GLY   A 1 118  ? 5.266   4.187   -32.439 1.00 97.49 118  A 1 
ATOM   996  O O     . GLY   A 1 118  ? 5.058   3.154   -33.070 1.00 95.75 118  A 1 
ATOM   997  N N     . ILE   A 1 119  ? 6.024   4.223   -31.352 1.00 97.91 119  A 1 
ATOM   998  C CA    . ILE   A 1 119  ? 6.750   3.061   -30.820 1.00 98.23 119  A 1 
ATOM   999  C C     . ILE   A 1 119  ? 6.083   2.579   -29.528 1.00 98.29 119  A 1 
ATOM   1000 O O     . ILE   A 1 119  ? 5.884   3.357   -28.592 1.00 97.54 119  A 1 
ATOM   1001 C CB    . ILE   A 1 119  ? 8.250   3.392   -30.633 1.00 98.01 119  A 1 
ATOM   1002 C CG1   . ILE   A 1 119  ? 8.892   3.813   -31.977 1.00 96.67 119  A 1 
ATOM   1003 C CG2   . ILE   A 1 119  ? 9.001   2.190   -30.036 1.00 96.70 119  A 1 
ATOM   1004 C CD1   . ILE   A 1 119  ? 10.335  4.316   -31.867 1.00 94.44 119  A 1 
ATOM   1005 N N     . SER   A 1 120  ? 5.770   1.287   -29.457 1.00 98.22 120  A 1 
ATOM   1006 C CA    . SER   A 1 120  ? 5.381   0.632   -28.203 1.00 98.08 120  A 1 
ATOM   1007 C C     . SER   A 1 120  ? 6.630   0.144   -27.462 1.00 98.34 120  A 1 
ATOM   1008 O O     . SER   A 1 120  ? 7.501   -0.460  -28.091 1.00 97.56 120  A 1 
ATOM   1009 C CB    . SER   A 1 120  ? 4.425   -0.534  -28.459 1.00 96.90 120  A 1 
ATOM   1010 O OG    . SER   A 1 120  ? 3.998   -1.070  -27.216 1.00 85.51 120  A 1 
ATOM   1011 N N     . PRO   A 1 121  ? 6.734   0.358   -26.141 1.00 98.32 121  A 1 
ATOM   1012 C CA    . PRO   A 1 121  ? 7.927   -0.031  -25.382 1.00 98.34 121  A 1 
ATOM   1013 C C     . PRO   A 1 121  ? 8.274   -1.524  -25.436 1.00 98.30 121  A 1 
ATOM   1014 O O     . PRO   A 1 121  ? 9.449   -1.872  -25.345 1.00 96.93 121  A 1 
ATOM   1015 C CB    . PRO   A 1 121  ? 7.643   0.403   -23.940 1.00 97.67 121  A 1 
ATOM   1016 C CG    . PRO   A 1 121  ? 6.643   1.540   -24.090 1.00 95.32 121  A 1 
ATOM   1017 C CD    . PRO   A 1 121  ? 5.833   1.130   -25.313 1.00 97.78 121  A 1 
ATOM   1018 N N     . ASP   A 1 122  ? 7.283   -2.395  -25.586 1.00 98.03 122  A 1 
ATOM   1019 C CA    . ASP   A 1 122  ? 7.455   -3.852  -25.696 1.00 97.52 122  A 1 
ATOM   1020 C C     . ASP   A 1 122  ? 7.161   -4.395  -27.109 1.00 97.69 122  A 1 
ATOM   1021 O O     . ASP   A 1 122  ? 7.031   -5.605  -27.308 1.00 95.34 122  A 1 
ATOM   1022 C CB    . ASP   A 1 122  ? 6.611   -4.554  -24.619 1.00 95.41 122  A 1 
ATOM   1023 C CG    . ASP   A 1 122  ? 5.133   -4.670  -24.991 1.00 91.74 122  A 1 
ATOM   1024 O OD1   . ASP   A 1 122  ? 4.594   -3.706  -25.574 1.00 83.93 122  A 1 
ATOM   1025 O OD2   . ASP   A 1 122  ? 4.547   -5.731  -24.695 1.00 86.22 122  A 1 
ATOM   1026 N N     . GLY   A 1 123  ? 7.056   -3.498  -28.082 1.00 97.94 123  A 1 
ATOM   1027 C CA    . GLY   A 1 123  ? 6.687   -3.824  -29.451 1.00 97.96 123  A 1 
ATOM   1028 C C     . GLY   A 1 123  ? 7.718   -4.692  -30.178 1.00 98.27 123  A 1 
ATOM   1029 O O     . GLY   A 1 123  ? 8.904   -4.740  -29.834 1.00 97.39 123  A 1 
ATOM   1030 N N     . CYS   A 1 124  ? 7.250   -5.358  -31.231 1.00 98.34 124  A 1 
ATOM   1031 C CA    . CYS   A 1 124  ? 8.092   -6.057  -32.193 1.00 98.32 124  A 1 
ATOM   1032 C C     . CYS   A 1 124  ? 8.070   -5.304  -33.524 1.00 98.38 124  A 1 
ATOM   1033 O O     . CYS   A 1 124  ? 7.002   -4.922  -34.001 1.00 97.31 124  A 1 
ATOM   1034 C CB    . CYS   A 1 124  ? 7.628   -7.507  -32.355 1.00 97.67 124  A 1 
ATOM   1035 S SG    . CYS   A 1 124  ? 7.826   -8.424  -30.799 1.00 96.06 124  A 1 
ATOM   1036 N N     . TYR   A 1 125  ? 9.237   -5.129  -34.124 1.00 98.38 125  A 1 
ATOM   1037 C CA    . TYR   A 1 125  ? 9.402   -4.307  -35.320 1.00 98.40 125  A 1 
ATOM   1038 C C     . TYR   A 1 125  ? 10.307  -4.985  -36.340 1.00 98.31 125  A 1 
ATOM   1039 O O     . TYR   A 1 125  ? 11.311  -5.597  -35.987 1.00 97.23 125  A 1 
ATOM   1040 C CB    . TYR   A 1 125  ? 9.951   -2.929  -34.926 1.00 98.26 125  A 1 
ATOM   1041 C CG    . TYR   A 1 125  ? 9.019   -2.150  -34.025 1.00 98.38 125  A 1 
ATOM   1042 C CD1   . TYR   A 1 125  ? 7.945   -1.433  -34.574 1.00 97.54 125  A 1 
ATOM   1043 C CD2   . TYR   A 1 125  ? 9.178   -2.190  -32.623 1.00 97.56 125  A 1 
ATOM   1044 C CE1   . TYR   A 1 125  ? 7.022   -0.779  -33.750 1.00 97.07 125  A 1 
ATOM   1045 C CE2   . TYR   A 1 125  ? 8.256   -1.541  -31.781 1.00 97.15 125  A 1 
ATOM   1046 C CZ    . TYR   A 1 125  ? 7.172   -0.845  -32.353 1.00 97.59 125  A 1 
ATOM   1047 O OH    . TYR   A 1 125  ? 6.240   -0.249  -31.545 1.00 96.71 125  A 1 
ATOM   1048 N N     . SER   A 1 126  ? 9.964   -4.834  -37.602 1.00 98.32 126  A 1 
ATOM   1049 C CA    . SER   A 1 126  ? 10.897  -5.059  -38.706 1.00 98.18 126  A 1 
ATOM   1050 C C     . SER   A 1 126  ? 11.574  -3.729  -39.018 1.00 98.17 126  A 1 
ATOM   1051 O O     . SER   A 1 126  ? 10.969  -2.861  -39.653 1.00 96.44 126  A 1 
ATOM   1052 C CB    . SER   A 1 126  ? 10.165  -5.627  -39.920 1.00 97.32 126  A 1 
ATOM   1053 O OG    . SER   A 1 126  ? 11.076  -6.181  -40.844 1.00 88.80 126  A 1 
ATOM   1054 N N     . LEU   A 1 127  ? 12.788  -3.554  -38.507 1.00 97.97 127  A 1 
ATOM   1055 C CA    . LEU   A 1 127  ? 13.505  -2.285  -38.598 1.00 97.92 127  A 1 
ATOM   1056 C C     . LEU   A 1 127  ? 13.913  -1.988  -40.038 1.00 97.85 127  A 1 
ATOM   1057 O O     . LEU   A 1 127  ? 14.412  -2.870  -40.747 1.00 96.44 127  A 1 
ATOM   1058 C CB    . LEU   A 1 127  ? 14.742  -2.290  -37.687 1.00 97.39 127  A 1 
ATOM   1059 C CG    . LEU   A 1 127  ? 14.455  -2.515  -36.191 1.00 96.46 127  A 1 
ATOM   1060 C CD1   . LEU   A 1 127  ? 15.773  -2.472  -35.421 1.00 94.56 127  A 1 
ATOM   1061 C CD2   . LEU   A 1 127  ? 13.522  -1.458  -35.605 1.00 94.20 127  A 1 
ATOM   1062 N N     . ASP   A 1 128  ? 13.754  -0.736  -40.420 1.00 98.02 128  A 1 
ATOM   1063 C CA    . ASP   A 1 128  ? 14.299  -0.235  -41.673 1.00 97.91 128  A 1 
ATOM   1064 C C     . ASP   A 1 128  ? 15.772  0.138   -41.475 1.00 97.86 128  A 1 
ATOM   1065 O O     . ASP   A 1 128  ? 16.112  1.172   -40.891 1.00 96.17 128  A 1 
ATOM   1066 C CB    . ASP   A 1 128  ? 13.444  0.923   -42.186 1.00 97.36 128  A 1 
ATOM   1067 C CG    . ASP   A 1 128  ? 13.790  1.297   -43.621 1.00 96.33 128  A 1 
ATOM   1068 O OD1   . ASP   A 1 128  ? 14.846  0.857   -44.127 1.00 92.25 128  A 1 
ATOM   1069 O OD2   . ASP   A 1 128  ? 12.989  2.038   -44.225 1.00 91.85 128  A 1 
ATOM   1070 N N     . GLU   A 1 129  ? 16.647  -0.737  -41.939 1.00 97.54 129  A 1 
ATOM   1071 C CA    . GLU   A 1 129  ? 18.088  -0.641  -41.694 1.00 97.18 129  A 1 
ATOM   1072 C C     . GLU   A 1 129  ? 18.739  0.587   -42.342 1.00 97.38 129  A 1 
ATOM   1073 O O     . GLU   A 1 129  ? 19.833  0.976   -41.936 1.00 95.25 129  A 1 
ATOM   1074 C CB    . GLU   A 1 129  ? 18.792  -1.937  -42.137 1.00 95.31 129  A 1 
ATOM   1075 C CG    . GLU   A 1 129  ? 18.342  -3.157  -41.313 1.00 91.19 129  A 1 
ATOM   1076 C CD    . GLU   A 1 129  ? 19.068  -4.469  -41.665 1.00 88.51 129  A 1 
ATOM   1077 O OE1   . GLU   A 1 129  ? 18.494  -5.540  -41.360 1.00 81.05 129  A 1 
ATOM   1078 O OE2   . GLU   A 1 129  ? 20.189  -4.419  -42.211 1.00 80.92 129  A 1 
ATOM   1079 N N     . GLN   A 1 130  ? 18.075  1.242   -43.290 1.00 97.59 130  A 1 
ATOM   1080 C CA    . GLN   A 1 130  ? 18.592  2.478   -43.894 1.00 97.36 130  A 1 
ATOM   1081 C C     . GLN   A 1 130  ? 18.717  3.627   -42.880 1.00 97.66 130  A 1 
ATOM   1082 O O     . GLN   A 1 130  ? 19.539  4.523   -43.057 1.00 95.58 130  A 1 
ATOM   1083 C CB    . GLN   A 1 130  ? 17.737  2.876   -45.111 1.00 95.84 130  A 1 
ATOM   1084 C CG    . GLN   A 1 130  ? 16.409  3.552   -44.742 1.00 85.07 130  A 1 
ATOM   1085 C CD    . GLN   A 1 130  ? 15.517  3.828   -45.949 1.00 81.34 130  A 1 
ATOM   1086 O OE1   . GLN   A 1 130  ? 15.973  4.085   -47.048 1.00 72.62 130  A 1 
ATOM   1087 N NE2   . GLN   A 1 130  ? 14.218  3.820   -45.796 1.00 69.98 130  A 1 
ATOM   1088 N N     . TYR   A 1 131  ? 17.934  3.574   -41.792 1.00 98.05 131  A 1 
ATOM   1089 C CA    . TYR   A 1 131  ? 17.973  4.565   -40.711 1.00 97.99 131  A 1 
ATOM   1090 C C     . TYR   A 1 131  ? 18.897  4.162   -39.557 1.00 97.89 131  A 1 
ATOM   1091 O O     . TYR   A 1 131  ? 18.965  4.857   -38.540 1.00 96.13 131  A 1 
ATOM   1092 C CB    . TYR   A 1 131  ? 16.546  4.845   -40.223 1.00 97.79 131  A 1 
ATOM   1093 C CG    . TYR   A 1 131  ? 15.629  5.384   -41.296 1.00 97.86 131  A 1 
ATOM   1094 C CD1   . TYR   A 1 131  ? 15.751  6.716   -41.737 1.00 95.87 131  A 1 
ATOM   1095 C CD2   . TYR   A 1 131  ? 14.651  4.554   -41.873 1.00 96.01 131  A 1 
ATOM   1096 C CE1   . TYR   A 1 131  ? 14.908  7.216   -42.738 1.00 94.95 131  A 1 
ATOM   1097 C CE2   . TYR   A 1 131  ? 13.800  5.044   -42.878 1.00 95.43 131  A 1 
ATOM   1098 C CZ    . TYR   A 1 131  ? 13.934  6.377   -43.307 1.00 96.15 131  A 1 
ATOM   1099 O OH    . TYR   A 1 131  ? 13.109  6.858   -44.292 1.00 94.81 131  A 1 
ATOM   1100 N N     . LEU   A 1 132  ? 19.616  3.053   -39.699 1.00 97.73 132  A 1 
ATOM   1101 C CA    . LEU   A 1 132  ? 20.542  2.548   -38.694 1.00 97.71 132  A 1 
ATOM   1102 C C     . LEU   A 1 132  ? 21.995  2.750   -39.131 1.00 97.68 132  A 1 
ATOM   1103 O O     . LEU   A 1 132  ? 22.451  2.220   -40.140 1.00 95.77 132  A 1 
ATOM   1104 C CB    . LEU   A 1 132  ? 20.253  1.066   -38.393 1.00 96.97 132  A 1 
ATOM   1105 C CG    . LEU   A 1 132  ? 18.894  0.797   -37.720 1.00 96.19 132  A 1 
ATOM   1106 C CD1   . LEU   A 1 132  ? 18.725  -0.712  -37.530 1.00 93.59 132  A 1 
ATOM   1107 C CD2   . LEU   A 1 132  ? 18.789  1.458   -36.346 1.00 93.38 132  A 1 
ATOM   1108 N N     . THR   A 1 133  ? 22.752  3.447   -38.296 1.00 97.84 133  A 1 
ATOM   1109 C CA    . THR   A 1 133  ? 24.202  3.591   -38.471 1.00 97.63 133  A 1 
ATOM   1110 C C     . THR   A 1 133  ? 24.922  2.765   -37.416 1.00 97.70 133  A 1 
ATOM   1111 O O     . THR   A 1 133  ? 24.741  2.984   -36.221 1.00 95.97 133  A 1 
ATOM   1112 C CB    . THR   A 1 133  ? 24.634  5.060   -38.399 1.00 96.15 133  A 1 
ATOM   1113 O OG1   . THR   A 1 133  ? 23.841  5.851   -39.251 1.00 82.08 133  A 1 
ATOM   1114 C CG2   . THR   A 1 133  ? 26.080  5.241   -38.857 1.00 78.07 133  A 1 
ATOM   1115 N N     . LYS   A 1 134  ? 25.765  1.831   -37.834 1.00 97.41 134  A 1 
ATOM   1116 C CA    . LYS   A 1 134  ? 26.537  1.003   -36.908 1.00 97.21 134  A 1 
ATOM   1117 C C     . LYS   A 1 134  ? 27.563  1.846   -36.143 1.00 97.20 134  A 1 
ATOM   1118 O O     . LYS   A 1 134  ? 28.376  2.535   -36.749 1.00 95.21 134  A 1 
ATOM   1119 C CB    . LYS   A 1 134  ? 27.180  -0.161  -37.679 1.00 96.07 134  A 1 
ATOM   1120 C CG    . LYS   A 1 134  ? 27.839  -1.174  -36.733 1.00 91.42 134  A 1 
ATOM   1121 C CD    . LYS   A 1 134  ? 28.382  -2.386  -37.513 1.00 86.59 134  A 1 
ATOM   1122 C CE    . LYS   A 1 134  ? 29.009  -3.361  -36.519 1.00 77.12 134  A 1 
ATOM   1123 N NZ    . LYS   A 1 134  ? 29.473  -4.617  -37.153 1.00 69.44 134  A 1 
ATOM   1124 N N     . ILE   A 1 135  ? 27.557  1.741   -34.814 1.00 96.66 135  A 1 
ATOM   1125 C CA    . ILE   A 1 135  ? 28.552  2.385   -33.935 1.00 96.04 135  A 1 
ATOM   1126 C C     . ILE   A 1 135  ? 29.665  1.394   -33.590 1.00 95.57 135  A 1 
ATOM   1127 O O     . ILE   A 1 135  ? 30.850  1.675   -33.760 1.00 91.22 135  A 1 
ATOM   1128 C CB    . ILE   A 1 135  ? 27.887  2.909   -32.644 1.00 94.23 135  A 1 
ATOM   1129 C CG1   . ILE   A 1 135  ? 26.714  3.874   -32.932 1.00 85.95 135  A 1 
ATOM   1130 C CG2   . ILE   A 1 135  ? 28.939  3.608   -31.758 1.00 84.24 135  A 1 
ATOM   1131 C CD1   . ILE   A 1 135  ? 25.892  4.174   -31.672 1.00 83.34 135  A 1 
ATOM   1132 N N     . ASN   A 1 136  ? 29.275  0.237   -33.099 1.00 95.88 136  A 1 
ATOM   1133 C CA    . ASN   A 1 136  ? 30.147  -0.881  -32.759 1.00 94.54 136  A 1 
ATOM   1134 C C     . ASN   A 1 136  ? 29.392  -2.206  -32.967 1.00 95.51 136  A 1 
ATOM   1135 O O     . ASN   A 1 136  ? 28.279  -2.215  -33.509 1.00 92.09 136  A 1 
ATOM   1136 C CB    . ASN   A 1 136  ? 30.722  -0.664  -31.337 1.00 89.06 136  A 1 
ATOM   1137 C CG    . ASN   A 1 136  ? 29.675  -0.622  -30.237 1.00 84.44 136  A 1 
ATOM   1138 O OD1   . ASN   A 1 136  ? 28.618  -1.189  -30.349 1.00 71.18 136  A 1 
ATOM   1139 N ND2   . ASN   A 1 136  ? 29.968  0.029   -29.132 1.00 75.17 136  A 1 
ATOM   1140 N N     . ASN   A 1 137  ? 29.986  -3.332  -32.605 1.00 95.36 137  A 1 
ATOM   1141 C CA    . ASN   A 1 137  ? 29.289  -4.613  -32.734 1.00 94.71 137  A 1 
ATOM   1142 C C     . ASN   A 1 137  ? 28.060  -4.670  -31.817 1.00 94.42 137  A 1 
ATOM   1143 O O     . ASN   A 1 137  ? 28.179  -4.471  -30.617 1.00 89.92 137  A 1 
ATOM   1144 C CB    . ASN   A 1 137  ? 30.254  -5.787  -32.490 1.00 92.81 137  A 1 
ATOM   1145 C CG    . ASN   A 1 137  ? 30.811  -6.377  -33.772 1.00 83.28 137  A 1 
ATOM   1146 O OD1   . ASN   A 1 137  ? 30.553  -5.931  -34.878 1.00 73.58 137  A 1 
ATOM   1147 N ND2   . ASN   A 1 137  ? 31.591  -7.436  -33.654 1.00 73.02 137  A 1 
ATOM   1148 N N     . GLY   A 1 138  ? 26.903  -4.926  -32.418 1.00 94.48 138  A 1 
ATOM   1149 C CA    . GLY   A 1 138  ? 25.633  -5.021  -31.701 1.00 94.95 138  A 1 
ATOM   1150 C C     . GLY   A 1 138  ? 25.036  -3.683  -31.247 1.00 96.42 138  A 1 
ATOM   1151 O O     . GLY   A 1 138  ? 24.013  -3.690  -30.573 1.00 93.71 138  A 1 
ATOM   1152 N N     . CYS   A 1 139  ? 25.639  -2.552  -31.609 1.00 96.94 139  A 1 
ATOM   1153 C CA    . CYS   A 1 139  ? 25.130  -1.227  -31.257 1.00 97.24 139  A 1 
ATOM   1154 C C     . CYS   A 1 139  ? 25.024  -0.324  -32.490 1.00 97.48 139  A 1 
ATOM   1155 O O     . CYS   A 1 139  ? 26.007  -0.097  -33.202 1.00 96.09 139  A 1 
ATOM   1156 C CB    . CYS   A 1 139  ? 26.013  -0.619  -30.159 1.00 96.01 139  A 1 
ATOM   1157 S SG    . CYS   A 1 139  ? 25.240  0.879   -29.483 1.00 92.85 139  A 1 
ATOM   1158 N N     . TYR   A 1 140  ? 23.835  0.210   -32.697 1.00 97.96 140  A 1 
ATOM   1159 C CA    . TYR   A 1 140  ? 23.500  1.087   -33.814 1.00 98.03 140  A 1 
ATOM   1160 C C     . TYR   A 1 140  ? 23.019  2.444   -33.300 1.00 98.13 140  A 1 
ATOM   1161 O O     . TYR   A 1 140  ? 22.579  2.572   -32.157 1.00 97.25 140  A 1 
ATOM   1162 C CB    . TYR   A 1 140  ? 22.442  0.410   -34.698 1.00 97.70 140  A 1 
ATOM   1163 C CG    . TYR   A 1 140  ? 22.879  -0.922  -35.275 1.00 97.44 140  A 1 
ATOM   1164 C CD1   . TYR   A 1 140  ? 23.464  -0.996  -36.556 1.00 94.69 140  A 1 
ATOM   1165 C CD2   . TYR   A 1 140  ? 22.721  -2.108  -34.525 1.00 94.77 140  A 1 
ATOM   1166 C CE1   . TYR   A 1 140  ? 23.881  -2.225  -37.086 1.00 93.18 140  A 1 
ATOM   1167 C CE2   . TYR   A 1 140  ? 23.143  -3.348  -35.045 1.00 93.68 140  A 1 
ATOM   1168 C CZ    . TYR   A 1 140  ? 23.719  -3.400  -36.328 1.00 94.73 140  A 1 
ATOM   1169 O OH    . TYR   A 1 140  ? 24.129  -4.606  -36.839 1.00 93.13 140  A 1 
ATOM   1170 N N     . HIS   A 1 141  ? 23.110  3.455   -34.147 1.00 98.11 141  A 1 
ATOM   1171 C CA    . HIS   A 1 141  ? 22.534  4.773   -33.901 1.00 98.05 141  A 1 
ATOM   1172 C C     . HIS   A 1 141  ? 21.376  5.022   -34.860 1.00 98.03 141  A 1 
ATOM   1173 O O     . HIS   A 1 141  ? 21.455  4.636   -36.025 1.00 96.69 141  A 1 
ATOM   1174 C CB    . HIS   A 1 141  ? 23.615  5.842   -34.034 1.00 97.44 141  A 1 
ATOM   1175 C CG    . HIS   A 1 141  ? 23.134  7.219   -33.684 1.00 97.12 141  A 1 
ATOM   1176 N ND1   . HIS   A 1 141  ? 22.599  7.614   -32.475 1.00 90.13 141  A 1 
ATOM   1177 C CD2   . HIS   A 1 141  ? 23.146  8.314   -34.504 1.00 90.92 141  A 1 
ATOM   1178 C CE1   . HIS   A 1 141  ? 22.298  8.917   -32.571 1.00 91.25 141  A 1 
ATOM   1179 N NE2   . HIS   A 1 141  ? 22.631  9.374   -33.776 1.00 92.15 141  A 1 
ATOM   1180 N N     . CYS   A 1 142  ? 20.320  5.649   -34.371 1.00 97.99 142  A 1 
ATOM   1181 C CA    . CYS   A 1 142  ? 19.134  5.970   -35.151 1.00 97.87 142  A 1 
ATOM   1182 C C     . CYS   A 1 142  ? 18.719  7.420   -34.887 1.00 97.70 142  A 1 
ATOM   1183 O O     . CYS   A 1 142  ? 18.302  7.746   -33.775 1.00 96.17 142  A 1 
ATOM   1184 C CB    . CYS   A 1 142  ? 18.029  4.973   -34.775 1.00 97.24 142  A 1 
ATOM   1185 S SG    . CYS   A 1 142  ? 16.543  5.288   -35.753 1.00 96.23 142  A 1 
ATOM   1186 N N     . ASP   A 1 143  ? 18.811  8.273   -35.898 1.00 97.50 143  A 1 
ATOM   1187 C CA    . ASP   A 1 143  ? 18.353  9.669   -35.822 1.00 97.02 143  A 1 
ATOM   1188 C C     . ASP   A 1 143  ? 16.865  9.824   -36.176 1.00 96.99 143  A 1 
ATOM   1189 O O     . ASP   A 1 143  ? 16.222  10.775  -35.734 1.00 93.80 143  A 1 
ATOM   1190 C CB    . ASP   A 1 143  ? 19.229  10.558  -36.726 1.00 95.67 143  A 1 
ATOM   1191 C CG    . ASP   A 1 143  ? 20.599  10.853  -36.112 1.00 93.66 143  A 1 
ATOM   1192 O OD1   . ASP   A 1 143  ? 20.645  11.222  -34.916 1.00 87.88 143  A 1 
ATOM   1193 O OD2   . ASP   A 1 143  ? 21.609  10.712  -36.835 1.00 87.92 143  A 1 
ATOM   1194 N N     . ASP   A 1 144  ? 16.299  8.884   -36.927 1.00 97.27 144  A 1 
ATOM   1195 C CA    . ASP   A 1 144  ? 14.889  8.884   -37.334 1.00 97.34 144  A 1 
ATOM   1196 C C     . ASP   A 1 144  ? 14.160  7.615   -36.846 1.00 97.73 144  A 1 
ATOM   1197 O O     . ASP   A 1 144  ? 13.883  6.687   -37.616 1.00 96.33 144  A 1 
ATOM   1198 C CB    . ASP   A 1 144  ? 14.777  9.106   -38.851 1.00 96.30 144  A 1 
ATOM   1199 C CG    . ASP   A 1 144  ? 13.334  9.389   -39.291 1.00 94.81 144  A 1 
ATOM   1200 O OD1   . ASP   A 1 144  ? 12.379  9.194   -38.496 1.00 90.19 144  A 1 
ATOM   1201 O OD2   . ASP   A 1 144  ? 13.157  9.804   -40.452 1.00 89.21 144  A 1 
ATOM   1202 N N     . PRO   A 1 145  ? 13.827  7.551   -35.548 1.00 97.90 145  A 1 
ATOM   1203 C CA    . PRO   A 1 145  ? 13.142  6.388   -34.987 1.00 97.96 145  A 1 
ATOM   1204 C C     . PRO   A 1 145  ? 11.753  6.173   -35.578 1.00 98.05 145  A 1 
ATOM   1205 O O     . PRO   A 1 145  ? 11.286  5.042   -35.641 1.00 96.84 145  A 1 
ATOM   1206 C CB    . PRO   A 1 145  ? 13.081  6.648   -33.479 1.00 97.08 145  A 1 
ATOM   1207 C CG    . PRO   A 1 145  ? 13.174  8.168   -33.357 1.00 94.83 145  A 1 
ATOM   1208 C CD    . PRO   A 1 145  ? 14.072  8.548   -34.526 1.00 97.11 145  A 1 
ATOM   1209 N N     . ARG   A 1 146  ? 11.088  7.225   -36.034 1.00 98.00 146  A 1 
ATOM   1210 C CA    . ARG   A 1 146  ? 9.728   7.130   -36.571 1.00 97.81 146  A 1 
ATOM   1211 C C     . ARG   A 1 146  ? 9.679   6.308   -37.853 1.00 98.00 146  A 1 
ATOM   1212 O O     . ARG   A 1 146  ? 8.806   5.452   -37.991 1.00 96.87 146  A 1 
ATOM   1213 C CB    . ARG   A 1 146  ? 9.179   8.545   -36.778 1.00 96.67 146  A 1 
ATOM   1214 C CG    . ARG   A 1 146  ? 7.671   8.514   -37.020 1.00 89.88 146  A 1 
ATOM   1215 C CD    . ARG   A 1 146  ? 7.150   9.936   -37.169 1.00 87.54 146  A 1 
ATOM   1216 N NE    . ARG   A 1 146  ? 5.682   9.947   -37.210 1.00 77.86 146  A 1 
ATOM   1217 C CZ    . ARG   A 1 146  ? 4.921   11.015  -37.335 1.00 71.12 146  A 1 
ATOM   1218 N NH1   . ARG   A 1 146  ? 5.436   12.205  -37.482 1.00 62.86 146  A 1 
ATOM   1219 N NH2   . ARG   A 1 146  ? 3.626   10.899  -37.305 1.00 62.47 146  A 1 
ATOM   1220 N N     . ASN   A 1 147  ? 10.606  6.548   -38.752 1.00 98.08 147  A 1 
ATOM   1221 C CA    . ASN   A 1 147  ? 10.693  5.791   -39.999 1.00 98.15 147  A 1 
ATOM   1222 C C     . ASN   A 1 147  ? 11.373  4.433   -39.794 1.00 98.25 147  A 1 
ATOM   1223 O O     . ASN   A 1 147  ? 10.906  3.432   -40.333 1.00 96.97 147  A 1 
ATOM   1224 C CB    . ASN   A 1 147  ? 11.390  6.656   -41.055 1.00 97.82 147  A 1 
ATOM   1225 C CG    . ASN   A 1 147  ? 10.514  7.806   -41.519 1.00 96.84 147  A 1 
ATOM   1226 O OD1   . ASN   A 1 147  ? 9.326   7.667   -41.741 1.00 89.28 147  A 1 
ATOM   1227 N ND2   . ASN   A 1 147  ? 11.078  8.983   -41.686 1.00 88.73 147  A 1 
ATOM   1228 N N     . CYS   A 1 148  ? 12.392  4.371   -38.954 1.00 98.22 148  A 1 
ATOM   1229 C CA    . CYS   A 1 148  ? 13.083  3.116   -38.638 1.00 98.16 148  A 1 
ATOM   1230 C C     . CYS   A 1 148  ? 12.136  2.058   -38.035 1.00 98.21 148  A 1 
ATOM   1231 O O     . CYS   A 1 148  ? 12.225  0.877   -38.382 1.00 97.15 148  A 1 
ATOM   1232 C CB    . CYS   A 1 148  ? 14.250  3.435   -37.695 1.00 97.74 148  A 1 
ATOM   1233 S SG    . CYS   A 1 148  ? 15.276  1.965   -37.423 1.00 96.41 148  A 1 
ATOM   1234 N N     . PHE   A 1 149  ? 11.203  2.474   -37.179 1.00 98.37 149  A 1 
ATOM   1235 C CA    . PHE   A 1 149  ? 10.239  1.612   -36.485 1.00 98.42 149  A 1 
ATOM   1236 C C     . PHE   A 1 149  ? 8.836   1.649   -37.116 1.00 98.28 149  A 1 
ATOM   1237 O O     . PHE   A 1 149  ? 7.866   1.252   -36.482 1.00 96.84 149  A 1 
ATOM   1238 C CB    . PHE   A 1 149  ? 10.218  1.961   -34.986 1.00 98.29 149  A 1 
ATOM   1239 C CG    . PHE   A 1 149  ? 11.458  1.552   -34.216 1.00 98.39 149  A 1 
ATOM   1240 C CD1   . PHE   A 1 149  ? 11.385  0.502   -33.283 1.00 97.70 149  A 1 
ATOM   1241 C CD2   . PHE   A 1 149  ? 12.684  2.210   -34.414 1.00 97.58 149  A 1 
ATOM   1242 C CE1   . PHE   A 1 149  ? 12.520  0.114   -32.562 1.00 97.09 149  A 1 
ATOM   1243 C CE2   . PHE   A 1 149  ? 13.826  1.818   -33.704 1.00 97.13 149  A 1 
ATOM   1244 C CZ    . PHE   A 1 149  ? 13.743  0.770   -32.778 1.00 97.78 149  A 1 
ATOM   1245 N N     . ALA   A 1 150  ? 8.704   2.107   -38.358 1.00 98.14 150  A 1 
ATOM   1246 C CA    . ALA   A 1 150  ? 7.399   2.287   -38.995 1.00 97.97 150  A 1 
ATOM   1247 C C     . ALA   A 1 150  ? 6.615   0.974   -39.177 1.00 97.94 150  A 1 
ATOM   1248 O O     . ALA   A 1 150  ? 5.386   0.988   -39.246 1.00 95.20 150  A 1 
ATOM   1249 C CB    . ALA   A 1 150  ? 7.622   2.974   -40.345 1.00 96.86 150  A 1 
ATOM   1250 N N     . LYS   A 1 151  ? 7.302   -0.156  -39.251 1.00 97.95 151  A 1 
ATOM   1251 C CA    . LYS   A 1 151  ? 6.699   -1.460  -39.514 1.00 97.89 151  A 1 
ATOM   1252 C C     . LYS   A 1 151  ? 6.652   -2.321  -38.253 1.00 98.02 151  A 1 
ATOM   1253 O O     . LYS   A 1 151  ? 7.552   -3.121  -37.999 1.00 96.65 151  A 1 
ATOM   1254 C CB    . LYS   A 1 151  ? 7.427   -2.114  -40.697 1.00 97.02 151  A 1 
ATOM   1255 C CG    . LYS   A 1 151  ? 6.610   -3.274  -41.268 1.00 91.09 151  A 1 
ATOM   1256 C CD    . LYS   A 1 151  ? 7.354   -3.865  -42.474 1.00 85.23 151  A 1 
ATOM   1257 C CE    . LYS   A 1 151  ? 6.535   -4.988  -43.098 1.00 75.87 151  A 1 
ATOM   1258 N NZ    . LYS   A 1 151  ? 7.268   -5.596  -44.233 1.00 65.80 151  A 1 
ATOM   1259 N N     . GLU   A 1 152  ? 5.566   -2.179  -37.502 1.00 98.15 152  A 1 
ATOM   1260 C CA    . GLU   A 1 152  ? 5.252   -3.111  -36.419 1.00 98.03 152  A 1 
ATOM   1261 C C     . GLU   A 1 152  ? 4.912   -4.495  -36.979 1.00 98.09 152  A 1 
ATOM   1262 O O     . GLU   A 1 152  ? 4.276   -4.630  -38.031 1.00 96.78 152  A 1 
ATOM   1263 C CB    . GLU   A 1 152  ? 4.122   -2.536  -35.547 1.00 97.08 152  A 1 
ATOM   1264 C CG    . GLU   A 1 152  ? 3.967   -3.308  -34.227 1.00 93.61 152  A 1 
ATOM   1265 C CD    . GLU   A 1 152  ? 2.977   -2.662  -33.243 1.00 91.45 152  A 1 
ATOM   1266 O OE1   . GLU   A 1 152  ? 3.029   -3.041  -32.052 1.00 83.87 152  A 1 
ATOM   1267 O OE2   . GLU   A 1 152  ? 2.180   -1.799  -33.668 1.00 84.37 152  A 1 
ATOM   1268 N N     . ILE   A 1 153  ? 5.341   -5.536  -36.284 1.00 98.06 153  A 1 
ATOM   1269 C CA    . ILE   A 1 153  ? 5.093   -6.935  -36.642 1.00 97.96 153  A 1 
ATOM   1270 C C     . ILE   A 1 153  ? 4.477   -7.691  -35.461 1.00 97.96 153  A 1 
ATOM   1271 O O     . ILE   A 1 153  ? 4.617   -7.264  -34.309 1.00 96.95 153  A 1 
ATOM   1272 C CB    . ILE   A 1 153  ? 6.374   -7.622  -37.171 1.00 97.26 153  A 1 
ATOM   1273 C CG1   . ILE   A 1 153  ? 7.512   -7.623  -36.130 1.00 93.39 153  A 1 
ATOM   1274 C CG2   . ILE   A 1 153  ? 6.809   -6.981  -38.499 1.00 91.12 153  A 1 
ATOM   1275 C CD1   . ILE   A 1 153  ? 8.733   -8.453  -36.537 1.00 90.62 153  A 1 
ATOM   1276 N N     . PRO   A 1 154  ? 3.809   -8.831  -35.697 1.00 97.49 154  A 1 
ATOM   1277 C CA    . PRO   A 1 154  ? 3.295   -9.664  -34.618 1.00 97.03 154  A 1 
ATOM   1278 C C     . PRO   A 1 154  ? 4.385   -10.072 -33.624 1.00 96.95 154  A 1 
ATOM   1279 O O     . PRO   A 1 154  ? 5.540   -10.311 -33.991 1.00 95.79 154  A 1 
ATOM   1280 C CB    . PRO   A 1 154  ? 2.669   -10.881 -35.298 1.00 96.14 154  A 1 
ATOM   1281 C CG    . PRO   A 1 154  ? 2.309   -10.361 -36.685 1.00 93.72 154  A 1 
ATOM   1282 C CD    . PRO   A 1 154  ? 3.434   -9.383  -36.986 1.00 96.37 154  A 1 
ATOM   1283 N N     . ARG   A 1 155  ? 3.986   -10.205 -32.362 1.00 96.29 155  A 1 
ATOM   1284 C CA    . ARG   A 1 155  ? 4.870   -10.639 -31.285 1.00 95.83 155  A 1 
ATOM   1285 C C     . ARG   A 1 155  ? 5.460   -12.014 -31.588 1.00 96.17 155  A 1 
ATOM   1286 O O     . ARG   A 1 155  ? 4.747   -12.921 -32.008 1.00 94.84 155  A 1 
ATOM   1287 C CB    . ARG   A 1 155  ? 4.085   -10.618 -29.964 1.00 94.15 155  A 1 
ATOM   1288 C CG    . ARG   A 1 155  ? 4.988   -10.760 -28.740 1.00 88.27 155  A 1 
ATOM   1289 C CD    . ARG   A 1 155  ? 4.150   -10.650 -27.469 1.00 83.15 155  A 1 
ATOM   1290 N NE    . ARG   A 1 155  ? 4.995   -10.513 -26.269 1.00 73.62 155  A 1 
ATOM   1291 C CZ    . ARG   A 1 155  ? 4.583   -10.132 -25.072 1.00 67.38 155  A 1 
ATOM   1292 N NH1   . ARG   A 1 155  ? 3.328   -9.960  -24.803 1.00 59.30 155  A 1 
ATOM   1293 N NH2   . ARG   A 1 155  ? 5.429   -9.894  -24.118 1.00 58.82 155  A 1 
ATOM   1294 N N     . PHE   A 1 156  ? 6.735   -12.162 -31.311 1.00 95.78 156  A 1 
ATOM   1295 C CA    . PHE   A 1 156  ? 7.442   -13.439 -31.350 1.00 95.87 156  A 1 
ATOM   1296 C C     . PHE   A 1 156  ? 8.143   -13.695 -30.018 1.00 95.92 156  A 1 
ATOM   1297 O O     . PHE   A 1 156  ? 8.484   -12.749 -29.295 1.00 95.21 156  A 1 
ATOM   1298 C CB    . PHE   A 1 156  ? 8.404   -13.474 -32.544 1.00 96.03 156  A 1 
ATOM   1299 C CG    . PHE   A 1 156  ? 9.466   -12.391 -32.553 1.00 96.99 156  A 1 
ATOM   1300 C CD1   . PHE   A 1 156  ? 9.221   -11.165 -33.205 1.00 96.14 156  A 1 
ATOM   1301 C CD2   . PHE   A 1 156  ? 10.708  -12.606 -31.940 1.00 96.01 156  A 1 
ATOM   1302 C CE1   . PHE   A 1 156  ? 10.210  -10.173 -33.244 1.00 95.67 156  A 1 
ATOM   1303 C CE2   . PHE   A 1 156  ? 11.703  -11.615 -31.974 1.00 95.91 156  A 1 
ATOM   1304 C CZ    . PHE   A 1 156  ? 11.454  -10.397 -32.628 1.00 96.72 156  A 1 
ATOM   1305 N N     . ASP   A 1 157  ? 8.333   -14.968 -29.685 1.00 95.52 157  A 1 
ATOM   1306 C CA    . ASP   A 1 157  ? 9.052   -15.352 -28.479 1.00 95.10 157  A 1 
ATOM   1307 C C     . ASP   A 1 157  ? 10.555  -15.127 -28.640 1.00 95.93 157  A 1 
ATOM   1308 O O     . ASP   A 1 157  ? 11.121  -15.257 -29.726 1.00 94.82 157  A 1 
ATOM   1309 C CB    . ASP   A 1 157  ? 8.722   -16.797 -28.078 1.00 93.22 157  A 1 
ATOM   1310 C CG    . ASP   A 1 157  ? 7.310   -16.921 -27.498 1.00 86.99 157  A 1 
ATOM   1311 O OD1   . ASP   A 1 157  ? 6.892   -15.985 -26.773 1.00 81.22 157  A 1 
ATOM   1312 O OD2   . ASP   A 1 157  ? 6.658   -17.944 -27.784 1.00 80.81 157  A 1 
ATOM   1313 N N     . ILE   A 1 158  ? 11.183  -14.786 -27.526 1.00 96.41 158  A 1 
ATOM   1314 C CA    . ILE   A 1 158  ? 12.620  -14.538 -27.453 1.00 96.88 158  A 1 
ATOM   1315 C C     . ILE   A 1 158  ? 13.210  -15.226 -26.225 1.00 97.23 158  A 1 
ATOM   1316 O O     . ILE   A 1 158  ? 12.557  -15.266 -25.175 1.00 96.57 158  A 1 
ATOM   1317 C CB    . ILE   A 1 158  ? 12.945  -13.029 -27.443 1.00 96.44 158  A 1 
ATOM   1318 C CG1   . ILE   A 1 158  ? 12.243  -12.277 -26.293 1.00 93.79 158  A 1 
ATOM   1319 C CG2   . ILE   A 1 158  ? 12.613  -12.412 -28.816 1.00 91.16 158  A 1 
ATOM   1320 C CD1   . ILE   A 1 158  ? 12.764  -10.855 -26.078 1.00 91.18 158  A 1 
ATOM   1321 N N     . PRO   A 1 159  ? 14.451  -15.719 -26.304 1.00 97.12 159  A 1 
ATOM   1322 C CA    . PRO   A 1 159  ? 15.173  -16.133 -25.111 1.00 97.12 159  A 1 
ATOM   1323 C C     . PRO   A 1 159  ? 15.552  -14.903 -24.275 1.00 97.51 159  A 1 
ATOM   1324 O O     . PRO   A 1 159  ? 15.750  -13.803 -24.805 1.00 96.72 159  A 1 
ATOM   1325 C CB    . PRO   A 1 159  ? 16.390  -16.892 -25.634 1.00 96.01 159  A 1 
ATOM   1326 C CG    . PRO   A 1 159  ? 16.685  -16.201 -26.963 1.00 94.13 159  A 1 
ATOM   1327 C CD    . PRO   A 1 159  ? 15.298  -15.829 -27.480 1.00 96.24 159  A 1 
ATOM   1328 N N     . ARG   A 1 160  ? 15.671  -15.097 -22.955 1.00 97.71 160  A 1 
ATOM   1329 C CA    . ARG   A 1 160  ? 16.180  -14.077 -22.026 1.00 97.92 160  A 1 
ATOM   1330 C C     . ARG   A 1 160  ? 17.220  -14.682 -21.090 1.00 98.07 160  A 1 
ATOM   1331 O O     . ARG   A 1 160  ? 17.191  -15.881 -20.825 1.00 97.06 160  A 1 
ATOM   1332 C CB    . ARG   A 1 160  ? 15.034  -13.419 -21.238 1.00 97.26 160  A 1 
ATOM   1333 C CG    . ARG   A 1 160  ? 14.033  -12.682 -22.134 1.00 95.63 160  A 1 
ATOM   1334 C CD    . ARG   A 1 160  ? 13.171  -11.741 -21.302 1.00 94.05 160  A 1 
ATOM   1335 N NE    . ARG   A 1 160  ? 12.013  -11.231 -22.044 1.00 91.58 160  A 1 
ATOM   1336 C CZ    . ARG   A 1 160  ? 11.332  -10.119 -21.800 1.00 91.84 160  A 1 
ATOM   1337 N NH1   . ARG   A 1 160  ? 11.727  -9.219  -20.955 1.00 83.96 160  A 1 
ATOM   1338 N NH2   . ARG   A 1 160  ? 10.206  -9.902  -22.389 1.00 87.16 160  A 1 
ATOM   1339 N N     . SER   A 1 161  ? 18.120  -13.841 -20.610 1.00 97.93 161  A 1 
ATOM   1340 C CA    . SER   A 1 161  ? 19.149  -14.217 -19.642 1.00 97.95 161  A 1 
ATOM   1341 C C     . SER   A 1 161  ? 18.837  -13.651 -18.260 1.00 98.26 161  A 1 
ATOM   1342 O O     . SER   A 1 161  ? 18.357  -12.519 -18.132 1.00 97.55 161  A 1 
ATOM   1343 C CB    . SER   A 1 161  ? 20.532  -13.774 -20.117 1.00 96.76 161  A 1 
ATOM   1344 O OG    . SER   A 1 161  ? 20.598  -12.373 -20.284 1.00 93.46 161  A 1 
ATOM   1345 N N     . TYR   A 1 162  ? 19.150  -14.433 -17.227 1.00 98.32 162  A 1 
ATOM   1346 C CA    . TYR   A 1 162  ? 18.863  -14.086 -15.845 1.00 98.45 162  A 1 
ATOM   1347 C C     . TYR   A 1 162  ? 20.060  -14.390 -14.954 1.00 98.47 162  A 1 
ATOM   1348 O O     . TYR   A 1 162  ? 20.760  -15.384 -15.145 1.00 97.58 162  A 1 
ATOM   1349 C CB    . TYR   A 1 162  ? 17.625  -14.845 -15.338 1.00 98.21 162  A 1 
ATOM   1350 C CG    . TYR   A 1 162  ? 16.414  -14.806 -16.246 1.00 98.20 162  A 1 
ATOM   1351 C CD1   . TYR   A 1 162  ? 15.385  -13.866 -16.052 1.00 96.68 162  A 1 
ATOM   1352 C CD2   . TYR   A 1 162  ? 16.309  -15.730 -17.306 1.00 96.74 162  A 1 
ATOM   1353 C CE1   . TYR   A 1 162  ? 14.271  -13.844 -16.904 1.00 95.99 162  A 1 
ATOM   1354 C CE2   . TYR   A 1 162  ? 15.202  -15.714 -18.170 1.00 96.15 162  A 1 
ATOM   1355 C CZ    . TYR   A 1 162  ? 14.185  -14.769 -17.965 1.00 96.85 162  A 1 
ATOM   1356 O OH    . TYR   A 1 162  ? 13.115  -14.763 -18.822 1.00 95.72 162  A 1 
ATOM   1357 N N     . LEU   A 1 163  ? 20.244  -13.560 -13.941 1.00 98.26 163  A 1 
ATOM   1358 C CA    . LEU   A 1 163  ? 21.101  -13.847 -12.804 1.00 98.34 163  A 1 
ATOM   1359 C C     . LEU   A 1 163  ? 20.279  -13.643 -11.531 1.00 98.47 163  A 1 
ATOM   1360 O O     . LEU   A 1 163  ? 19.943  -12.511 -11.184 1.00 97.95 163  A 1 
ATOM   1361 C CB    . LEU   A 1 163  ? 22.340  -12.941 -12.859 1.00 97.96 163  A 1 
ATOM   1362 C CG    . LEU   A 1 163  ? 23.391  -13.273 -11.784 1.00 97.25 163  A 1 
ATOM   1363 C CD1   . LEU   A 1 163  ? 24.093  -14.598 -12.082 1.00 94.95 163  A 1 
ATOM   1364 C CD2   . LEU   A 1 163  ? 24.449  -12.168 -11.743 1.00 94.63 163  A 1 
ATOM   1365 N N     . PHE   A 1 164  ? 19.955  -14.728 -10.858 1.00 98.36 164  A 1 
ATOM   1366 C CA    . PHE   A 1 164  ? 19.402  -14.691 -9.510  1.00 98.37 164  A 1 
ATOM   1367 C C     . PHE   A 1 164  ? 20.549  -14.891 -8.528  1.00 98.22 164  A 1 
ATOM   1368 O O     . PHE   A 1 164  ? 21.378  -15.771 -8.747  1.00 97.31 164  A 1 
ATOM   1369 C CB    . PHE   A 1 164  ? 18.320  -15.763 -9.338  1.00 98.23 164  A 1 
ATOM   1370 C CG    . PHE   A 1 164  ? 17.218  -15.700 -10.370 1.00 98.39 164  A 1 
ATOM   1371 C CD1   . PHE   A 1 164  ? 16.099  -14.882 -10.155 1.00 97.38 164  A 1 
ATOM   1372 C CD2   . PHE   A 1 164  ? 17.314  -16.441 -11.563 1.00 97.31 164  A 1 
ATOM   1373 C CE1   . PHE   A 1 164  ? 15.081  -14.799 -11.117 1.00 97.08 164  A 1 
ATOM   1374 C CE2   . PHE   A 1 164  ? 16.300  -16.359 -12.535 1.00 96.98 164  A 1 
ATOM   1375 C CZ    . PHE   A 1 164  ? 15.183  -15.534 -12.310 1.00 97.64 164  A 1 
ATOM   1376 N N     . LEU   A 1 165  ? 20.629  -14.085 -7.482  1.00 98.02 165  A 1 
ATOM   1377 C CA    . LEU   A 1 165  ? 21.710  -14.195 -6.508  1.00 97.86 165  A 1 
ATOM   1378 C C     . LEU   A 1 165  ? 21.239  -13.908 -5.091  1.00 97.98 165  A 1 
ATOM   1379 O O     . LEU   A 1 165  ? 20.285  -13.156 -4.875  1.00 96.87 165  A 1 
ATOM   1380 C CB    . LEU   A 1 165  ? 22.904  -13.321 -6.951  1.00 95.98 165  A 1 
ATOM   1381 C CG    . LEU   A 1 165  ? 22.681  -11.800 -6.792  1.00 94.08 165  A 1 
ATOM   1382 C CD1   . LEU   A 1 165  ? 23.341  -11.262 -5.523  1.00 87.93 165  A 1 
ATOM   1383 C CD2   . LEU   A 1 165  ? 23.287  -11.035 -7.968  1.00 87.66 165  A 1 
ATOM   1384 N N     . ASP   A 1 166  ? 21.987  -14.493 -4.147  1.00 97.86 166  A 1 
ATOM   1385 C CA    . ASP   A 1 166  ? 21.885  -14.242 -2.719  1.00 97.58 166  A 1 
ATOM   1386 C C     . ASP   A 1 166  ? 23.282  -14.342 -2.089  1.00 97.70 166  A 1 
ATOM   1387 O O     . ASP   A 1 166  ? 24.181  -14.975 -2.652  1.00 96.51 166  A 1 
ATOM   1388 C CB    . ASP   A 1 166  ? 20.903  -15.242 -2.097  1.00 96.21 166  A 1 
ATOM   1389 C CG    . ASP   A 1 166  ? 20.589  -14.842 -0.659  1.00 92.97 166  A 1 
ATOM   1390 O OD1   . ASP   A 1 166  ? 19.972  -13.768 -0.503  1.00 85.59 166  A 1 
ATOM   1391 O OD2   . ASP   A 1 166  ? 21.028  -15.581 0.245   1.00 84.47 166  A 1 
ATOM   1392 N N     . ILE   A 1 167  ? 23.469  -13.696 -0.943  1.00 97.18 167  A 1 
ATOM   1393 C CA    . ILE   A 1 167  ? 24.732  -13.743 -0.207  1.00 97.12 167  A 1 
ATOM   1394 C C     . ILE   A 1 167  ? 24.500  -14.023 1.271   1.00 96.90 167  A 1 
ATOM   1395 O O     . ILE   A 1 167  ? 23.512  -13.578 1.860   1.00 95.65 167  A 1 
ATOM   1396 C CB    . ILE   A 1 167  ? 25.603  -12.481 -0.415  1.00 96.27 167  A 1 
ATOM   1397 C CG1   . ILE   A 1 167  ? 25.066  -11.242 0.335   1.00 91.70 167  A 1 
ATOM   1398 C CG2   . ILE   A 1 167  ? 25.776  -12.182 -1.915  1.00 90.10 167  A 1 
ATOM   1399 C CD1   . ILE   A 1 167  ? 26.012  -10.031 0.292   1.00 91.00 167  A 1 
ATOM   1400 N N     . GLU   A 1 168  ? 25.495  -14.661 1.899   1.00 97.34 168  A 1 
ATOM   1401 C CA    . GLU   A 1 168  ? 25.569  -14.774 3.351   1.00 97.01 168  A 1 
ATOM   1402 C C     . GLU   A 1 168  ? 26.780  -14.009 3.878   1.00 97.33 168  A 1 
ATOM   1403 O O     . GLU   A 1 168  ? 27.897  -14.126 3.370   1.00 96.23 168  A 1 
ATOM   1404 C CB    . GLU   A 1 168  ? 25.582  -16.245 3.793   1.00 95.50 168  A 1 
ATOM   1405 C CG    . GLU   A 1 168  ? 24.174  -16.879 3.788   1.00 88.80 168  A 1 
ATOM   1406 C CD    . GLU   A 1 168  ? 23.236  -16.277 4.847   1.00 87.63 168  A 1 
ATOM   1407 O OE1   . GLU   A 1 168  ? 22.041  -16.618 4.842   1.00 79.87 168  A 1 
ATOM   1408 O OE2   . GLU   A 1 168  ? 23.710  -15.473 5.689   1.00 79.56 168  A 1 
ATOM   1409 N N     . CYS   A 1 169  ? 26.555  -13.212 4.909   1.00 95.28 169  A 1 
ATOM   1410 C CA    . CYS   A 1 169  ? 27.594  -12.411 5.545   1.00 94.89 169  A 1 
ATOM   1411 C C     . CYS   A 1 169  ? 27.798  -12.861 6.987   1.00 93.95 169  A 1 
ATOM   1412 O O     . CYS   A 1 169  ? 26.832  -13.004 7.737   1.00 92.40 169  A 1 
ATOM   1413 C CB    . CYS   A 1 169  ? 27.231  -10.926 5.480   1.00 94.19 169  A 1 
ATOM   1414 S SG    . CYS   A 1 169  ? 27.178  -10.354 3.755   1.00 90.49 169  A 1 
ATOM   1415 N N     . HIS   A 1 170  ? 29.053  -12.998 7.391   1.00 95.59 170  A 1 
ATOM   1416 C CA    . HIS   A 1 170  ? 29.384  -13.277 8.780   1.00 95.18 170  A 1 
ATOM   1417 C C     . HIS   A 1 170  ? 28.837  -12.185 9.712   1.00 94.16 170  A 1 
ATOM   1418 O O     . HIS   A 1 170  ? 28.974  -10.991 9.444   1.00 91.32 170  A 1 
ATOM   1419 C CB    . HIS   A 1 170  ? 30.903  -13.430 8.932   1.00 94.62 170  A 1 
ATOM   1420 C CG    . HIS   A 1 170  ? 31.347  -13.552 10.364  1.00 94.16 170  A 1 
ATOM   1421 N ND1   . HIS   A 1 170  ? 31.559  -12.507 11.230  1.00 81.06 170  A 1 
ATOM   1422 C CD2   . HIS   A 1 170  ? 31.555  -14.700 11.085  1.00 82.58 170  A 1 
ATOM   1423 C CE1   . HIS   A 1 170  ? 31.883  -13.010 12.435  1.00 84.06 170  A 1 
ATOM   1424 N NE2   . HIS   A 1 170  ? 31.894  -14.342 12.381  1.00 86.21 170  A 1 
ATOM   1425 N N     . PHE   A 1 171  ? 28.280  -12.606 10.839  1.00 88.80 171  A 1 
ATOM   1426 C CA    . PHE   A 1 171  ? 27.922  -11.701 11.924  1.00 86.76 171  A 1 
ATOM   1427 C C     . PHE   A 1 171  ? 28.002  -12.426 13.269  1.00 86.25 171  A 1 
ATOM   1428 O O     . PHE   A 1 171  ? 27.983  -13.656 13.333  1.00 83.40 171  A 1 
ATOM   1429 C CB    . PHE   A 1 171  ? 26.530  -11.096 11.686  1.00 83.13 171  A 1 
ATOM   1430 C CG    . PHE   A 1 171  ? 25.384  -12.082 11.774  1.00 82.51 171  A 1 
ATOM   1431 C CD1   . PHE   A 1 171  ? 25.046  -12.884 10.665  1.00 76.91 171  A 1 
ATOM   1432 C CD2   . PHE   A 1 171  ? 24.648  -12.208 12.963  1.00 78.02 171  A 1 
ATOM   1433 C CE1   . PHE   A 1 171  ? 23.992  -13.802 10.750  1.00 74.30 171  A 1 
ATOM   1434 C CE2   . PHE   A 1 171  ? 23.591  -13.126 13.054  1.00 74.64 171  A 1 
ATOM   1435 C CZ    . PHE   A 1 171  ? 23.264  -13.926 11.947  1.00 77.22 171  A 1 
ATOM   1436 N N     . ASP   A 1 172  ? 28.090  -11.651 14.345  1.00 84.84 172  A 1 
ATOM   1437 C CA    . ASP   A 1 172  ? 28.043  -12.199 15.705  1.00 80.85 172  A 1 
ATOM   1438 C C     . ASP   A 1 172  ? 26.725  -11.773 16.380  1.00 78.80 172  A 1 
ATOM   1439 O O     . ASP   A 1 172  ? 25.683  -12.413 16.206  1.00 70.30 172  A 1 
ATOM   1440 C CB    . ASP   A 1 172  ? 29.326  -11.800 16.463  1.00 75.98 172  A 1 
ATOM   1441 C CG    . ASP   A 1 172  ? 29.421  -12.374 17.882  1.00 68.00 172  A 1 
ATOM   1442 O OD1   . ASP   A 1 172  ? 28.696  -13.331 18.215  1.00 60.81 172  A 1 
ATOM   1443 O OD2   . ASP   A 1 172  ? 30.188  -11.801 18.686  1.00 61.54 172  A 1 
ATOM   1444 N N     . LYS   A 1 173  ? 26.746  -10.650 17.108  1.00 72.85 173  A 1 
ATOM   1445 C CA    . LYS   A 1 173  ? 25.546  -10.106 17.765  1.00 70.78 173  A 1 
ATOM   1446 C C     . LYS   A 1 173  ? 24.922  -8.919  17.030  1.00 71.19 173  A 1 
ATOM   1447 O O     . LYS   A 1 173  ? 23.838  -8.478  17.394  1.00 65.23 173  A 1 
ATOM   1448 C CB    . LYS   A 1 173  ? 25.881  -9.705  19.201  1.00 65.47 173  A 1 
ATOM   1449 C CG    . LYS   A 1 173  ? 26.213  -10.917 20.076  1.00 58.38 173  A 1 
ATOM   1450 C CD    . LYS   A 1 173  ? 26.435  -10.447 21.508  1.00 52.66 173  A 1 
ATOM   1451 C CE    . LYS   A 1 173  ? 26.758  -11.638 22.400  1.00 46.33 173  A 1 
ATOM   1452 N NZ    . LYS   A 1 173  ? 26.975  -11.212 23.798  1.00 40.16 173  A 1 
ATOM   1453 N N     . LYS   A 1 174  ? 25.651  -8.375  16.059  1.00 70.15 174  A 1 
ATOM   1454 C CA    . LYS   A 1 174  ? 25.245  -7.206  15.278  1.00 71.04 174  A 1 
ATOM   1455 C C     . LYS   A 1 174  ? 24.862  -7.638  13.873  1.00 74.60 174  A 1 
ATOM   1456 O O     . LYS   A 1 174  ? 25.344  -8.660  13.396  1.00 69.61 174  A 1 
ATOM   1457 C CB    . LYS   A 1 174  ? 26.371  -6.168  15.227  1.00 64.29 174  A 1 
ATOM   1458 C CG    . LYS   A 1 174  ? 26.753  -5.637  16.608  1.00 56.27 174  A 1 
ATOM   1459 C CD    . LYS   A 1 174  ? 27.667  -4.423  16.484  1.00 49.34 174  A 1 
ATOM   1460 C CE    . LYS   A 1 174  ? 27.921  -3.811  17.859  1.00 42.11 174  A 1 
ATOM   1461 N NZ    . LYS   A 1 174  ? 28.651  -2.530  17.764  1.00 36.38 174  A 1 
ATOM   1462 N N     . PHE   A 1 175  ? 24.084  -6.815  13.196  1.00 72.87 175  A 1 
ATOM   1463 C CA    . PHE   A 1 175  ? 23.980  -6.939  11.747  1.00 75.88 175  A 1 
ATOM   1464 C C     . PHE   A 1 175  ? 25.362  -6.816  11.095  1.00 79.72 175  A 1 
ATOM   1465 O O     . PHE   A 1 175  ? 26.211  -6.064  11.594  1.00 76.54 175  A 1 
ATOM   1466 C CB    . PHE   A 1 175  ? 23.010  -5.896  11.178  1.00 70.87 175  A 1 
ATOM   1467 C CG    . PHE   A 1 175  ? 21.581  -6.376  11.150  1.00 67.17 175  A 1 
ATOM   1468 C CD1   . PHE   A 1 175  ? 21.183  -7.350  10.216  1.00 62.34 175  A 1 
ATOM   1469 C CD2   . PHE   A 1 175  ? 20.646  -5.873  12.063  1.00 61.95 175  A 1 
ATOM   1470 C CE1   . PHE   A 1 175  ? 19.859  -7.829  10.211  1.00 57.09 175  A 1 
ATOM   1471 C CE2   . PHE   A 1 175  ? 19.324  -6.348  12.064  1.00 58.13 175  A 1 
ATOM   1472 C CZ    . PHE   A 1 175  ? 18.931  -7.333  11.142  1.00 57.67 175  A 1 
ATOM   1473 N N     . PRO   A 1 176  ? 25.609  -7.544  10.007  1.00 77.34 176  A 1 
ATOM   1474 C CA    . PRO   A 1 176  ? 26.904  -7.522  9.344   1.00 81.20 176  A 1 
ATOM   1475 C C     . PRO   A 1 176  ? 27.262  -6.102  8.892   1.00 83.30 176  A 1 
ATOM   1476 O O     . PRO   A 1 176  ? 26.467  -5.385  8.283   1.00 80.32 176  A 1 
ATOM   1477 C CB    . PRO   A 1 176  ? 26.796  -8.518  8.185   1.00 77.04 176  A 1 
ATOM   1478 C CG    . PRO   A 1 176  ? 25.297  -8.629  7.928   1.00 74.80 176  A 1 
ATOM   1479 C CD    . PRO   A 1 176  ? 24.701  -8.438  9.316   1.00 79.03 176  A 1 
ATOM   1480 N N     . SER   A 1 177  ? 28.495  -5.699  9.202   1.00 81.92 177  A 1 
ATOM   1481 C CA    . SER   A 1 177  ? 29.078  -4.429  8.785   1.00 84.61 177  A 1 
ATOM   1482 C C     . SER   A 1 177  ? 30.168  -4.694  7.758   1.00 87.58 177  A 1 
ATOM   1483 O O     . SER   A 1 177  ? 31.107  -5.438  8.037   1.00 85.40 177  A 1 
ATOM   1484 C CB    . SER   A 1 177  ? 29.650  -3.690  9.996   1.00 79.67 177  A 1 
ATOM   1485 O OG    . SER   A 1 177  ? 30.391  -2.553  9.590   1.00 71.06 177  A 1 
ATOM   1486 N N     . VAL   A 1 178  ? 30.097  -4.020  6.621   1.00 87.57 178  A 1 
ATOM   1487 C CA    . VAL   A 1 178  ? 31.085  -4.140  5.534   1.00 89.17 178  A 1 
ATOM   1488 C C     . VAL   A 1 178  ? 32.529  -3.885  5.982   1.00 90.21 178  A 1 
ATOM   1489 O O     . VAL   A 1 178  ? 33.460  -4.387  5.368   1.00 88.53 178  A 1 
ATOM   1490 C CB    . VAL   A 1 178  ? 30.754  -3.200  4.361   1.00 87.37 178  A 1 
ATOM   1491 C CG1   . VAL   A 1 178  ? 29.414  -3.560  3.728   1.00 77.40 178  A 1 
ATOM   1492 C CG2   . VAL   A 1 178  ? 30.716  -1.717  4.773   1.00 80.38 178  A 1 
ATOM   1493 N N     . PHE   A 1 179  ? 32.725  -3.141  7.073   1.00 87.95 179  A 1 
ATOM   1494 C CA    . PHE   A 1 179  ? 34.055  -2.824  7.601   1.00 89.18 179  A 1 
ATOM   1495 C C     . PHE   A 1 179  ? 34.676  -3.957  8.431   1.00 90.36 179  A 1 
ATOM   1496 O O     . PHE   A 1 179  ? 35.890  -3.966  8.626   1.00 87.81 179  A 1 
ATOM   1497 C CB    . PHE   A 1 179  ? 33.962  -1.547  8.442   1.00 87.55 179  A 1 
ATOM   1498 C CG    . PHE   A 1 179  ? 33.459  -0.349  7.672   1.00 85.93 179  A 1 
ATOM   1499 C CD1   . PHE   A 1 179  ? 34.291  0.281   6.729   1.00 79.98 179  A 1 
ATOM   1500 C CD2   . PHE   A 1 179  ? 32.150  0.132   7.870   1.00 81.36 179  A 1 
ATOM   1501 C CE1   . PHE   A 1 179  ? 33.826  1.381   5.994   1.00 77.48 179  A 1 
ATOM   1502 C CE2   . PHE   A 1 179  ? 31.679  1.232   7.136   1.00 76.95 179  A 1 
ATOM   1503 C CZ    . PHE   A 1 179  ? 32.519  1.856   6.196   1.00 80.79 179  A 1 
ATOM   1504 N N     . ILE   A 1 180  ? 33.860  -4.882  8.942   1.00 91.18 180  A 1 
ATOM   1505 C CA    . ILE   A 1 180  ? 34.290  -5.867  9.940   1.00 91.50 180  A 1 
ATOM   1506 C C     . ILE   A 1 180  ? 33.976  -7.295  9.488   1.00 93.11 180  A 1 
ATOM   1507 O O     . ILE   A 1 180  ? 34.792  -8.188  9.680   1.00 90.27 180  A 1 
ATOM   1508 C CB    . ILE   A 1 180  ? 33.643  -5.582  11.318  1.00 88.24 180  A 1 
ATOM   1509 C CG1   . ILE   A 1 180  ? 33.643  -4.072  11.677  1.00 79.80 180  A 1 
ATOM   1510 C CG2   . ILE   A 1 180  ? 34.372  -6.393  12.405  1.00 76.64 180  A 1 
ATOM   1511 C CD1   . ILE   A 1 180  ? 32.945  -3.737  13.006  1.00 71.71 180  A 1 
ATOM   1512 N N     . ASN   A 1 181  ? 32.807  -7.494  8.897   1.00 93.96 181  A 1 
ATOM   1513 C CA    . ASN   A 1 181  ? 32.302  -8.828  8.603   1.00 95.00 181  A 1 
ATOM   1514 C C     . ASN   A 1 181  ? 32.574  -9.210  7.141   1.00 96.03 181  A 1 
ATOM   1515 O O     . ASN   A 1 181  ? 32.118  -8.496  6.248   1.00 95.20 181  A 1 
ATOM   1516 C CB    . ASN   A 1 181  ? 30.812  -8.876  8.950   1.00 93.90 181  A 1 
ATOM   1517 C CG    . ASN   A 1 181  ? 30.564  -8.616  10.428  1.00 92.77 181  A 1 
ATOM   1518 O OD1   . ASN   A 1 181  ? 30.145  -7.555  10.844  1.00 82.90 181  A 1 
ATOM   1519 N ND2   . ASN   A 1 181  ? 30.851  -9.582  11.271  1.00 83.46 181  A 1 
ATOM   1520 N N     . PRO   A 1 182  ? 33.283  -10.314 6.881   1.00 96.27 182  A 1 
ATOM   1521 C CA    . PRO   A 1 182  ? 33.460  -10.817 5.525   1.00 96.78 182  A 1 
ATOM   1522 C C     . PRO   A 1 182  ? 32.158  -11.404 4.966   1.00 97.09 182  A 1 
ATOM   1523 O O     . PRO   A 1 182  ? 31.258  -11.802 5.712   1.00 95.86 182  A 1 
ATOM   1524 C CB    . PRO   A 1 182  ? 34.574  -11.860 5.630   1.00 95.85 182  A 1 
ATOM   1525 C CG    . PRO   A 1 182  ? 34.416  -12.400 7.050   1.00 93.58 182  A 1 
ATOM   1526 C CD    . PRO   A 1 182  ? 33.957  -11.175 7.839   1.00 95.81 182  A 1 
ATOM   1527 N N     . ILE   A 1 183  ? 32.089  -11.491 3.647   1.00 97.31 183  A 1 
ATOM   1528 C CA    . ILE   A 1 183  ? 31.107  -12.337 2.969   1.00 97.69 183  A 1 
ATOM   1529 C C     . ILE   A 1 183  ? 31.588  -13.784 3.101   1.00 97.75 183  A 1 
ATOM   1530 O O     . ILE   A 1 183  ? 32.740  -14.077 2.781   1.00 97.05 183  A 1 
ATOM   1531 C CB    . ILE   A 1 183  ? 30.916  -11.911 1.498   1.00 97.51 183  A 1 
ATOM   1532 C CG1   . ILE   A 1 183  ? 30.416  -10.448 1.423   1.00 95.68 183  A 1 
ATOM   1533 C CG2   . ILE   A 1 183  ? 29.934  -12.861 0.797   1.00 95.53 183  A 1 
ATOM   1534 C CD1   . ILE   A 1 183  ? 30.279  -9.895  -0.000  1.00 94.21 183  A 1 
ATOM   1535 N N     . SER   A 1 184  ? 30.732  -14.668 3.575   1.00 97.77 184  A 1 
ATOM   1536 C CA    . SER   A 1 184  ? 31.048  -16.091 3.709   1.00 97.78 184  A 1 
ATOM   1537 C C     . SER   A 1 184  ? 30.672  -16.883 2.461   1.00 97.94 184  A 1 
ATOM   1538 O O     . SER   A 1 184  ? 31.424  -17.762 2.047   1.00 97.10 184  A 1 
ATOM   1539 C CB    . SER   A 1 184  ? 30.368  -16.677 4.945   1.00 97.16 184  A 1 
ATOM   1540 O OG    . SER   A 1 184  ? 28.961  -16.605 4.856   1.00 94.79 184  A 1 
ATOM   1541 N N     . HIS   A 1 185  ? 29.549  -16.550 1.847   1.00 97.98 185  A 1 
ATOM   1542 C CA    . HIS   A 1 185  ? 29.022  -17.240 0.679   1.00 98.16 185  A 1 
ATOM   1543 C C     . HIS   A 1 185  ? 28.421  -16.254 -0.320  1.00 98.08 185  A 1 
ATOM   1544 O O     . HIS   A 1 185  ? 27.805  -15.257 0.058   1.00 97.13 185  A 1 
ATOM   1545 C CB    . HIS   A 1 185  ? 27.960  -18.270 1.100   1.00 97.86 185  A 1 
ATOM   1546 C CG    . HIS   A 1 185  ? 28.435  -19.290 2.095   1.00 98.03 185  A 1 
ATOM   1547 N ND1   . HIS   A 1 185  ? 28.618  -19.079 3.445   1.00 93.11 185  A 1 
ATOM   1548 C CD2   . HIS   A 1 185  ? 28.778  -20.597 1.850   1.00 93.09 185  A 1 
ATOM   1549 C CE1   . HIS   A 1 185  ? 29.068  -20.218 3.988   1.00 93.20 185  A 1 
ATOM   1550 N NE2   . HIS   A 1 185  ? 29.172  -21.167 3.055   1.00 94.33 185  A 1 
ATOM   1551 N N     . THR   A 1 186  ? 28.556  -16.571 -1.597  1.00 98.33 186  A 1 
ATOM   1552 C CA    . THR   A 1 186  ? 27.751  -15.959 -2.661  1.00 98.32 186  A 1 
ATOM   1553 C C     . THR   A 1 186  ? 27.199  -17.058 -3.547  1.00 98.28 186  A 1 
ATOM   1554 O O     . THR   A 1 186  ? 27.970  -17.846 -4.102  1.00 97.36 186  A 1 
ATOM   1555 C CB    . THR   A 1 186  ? 28.527  -14.950 -3.512  1.00 97.54 186  A 1 
ATOM   1556 O OG1   . THR   A 1 186  ? 29.666  -15.540 -4.092  1.00 82.79 186  A 1 
ATOM   1557 C CG2   . THR   A 1 186  ? 28.986  -13.740 -2.716  1.00 87.25 186  A 1 
ATOM   1558 N N     . SER   A 1 187  ? 25.896  -17.114 -3.697  1.00 98.28 187  A 1 
ATOM   1559 C CA    . SER   A 1 187  ? 25.212  -18.113 -4.506  1.00 98.25 187  A 1 
ATOM   1560 C C     . SER   A 1 187  ? 24.553  -17.483 -5.724  1.00 98.35 187  A 1 
ATOM   1561 O O     . SER   A 1 187  ? 23.983  -16.392 -5.653  1.00 97.54 187  A 1 
ATOM   1562 C CB    . SER   A 1 187  ? 24.188  -18.871 -3.669  1.00 97.53 187  A 1 
ATOM   1563 O OG    . SER   A 1 187  ? 24.859  -19.752 -2.795  1.00 93.49 187  A 1 
ATOM   1564 N N     . TYR   A 1 188  ? 24.615  -18.196 -6.841  1.00 98.39 188  A 1 
ATOM   1565 C CA    . TYR   A 1 188  ? 24.091  -17.730 -8.114  1.00 98.40 188  A 1 
ATOM   1566 C C     . TYR   A 1 188  ? 23.267  -18.817 -8.798  1.00 98.27 188  A 1 
ATOM   1567 O O     . TYR   A 1 188  ? 23.699  -19.964 -8.930  1.00 97.23 188  A 1 
ATOM   1568 C CB    . TYR   A 1 188  ? 25.241  -17.282 -9.016  1.00 98.13 188  A 1 
ATOM   1569 C CG    . TYR   A 1 188  ? 26.108  -16.185 -8.438  1.00 98.32 188  A 1 
ATOM   1570 C CD1   . TYR   A 1 188  ? 25.783  -14.831 -8.643  1.00 96.68 188  A 1 
ATOM   1571 C CD2   . TYR   A 1 188  ? 27.257  -16.508 -7.682  1.00 96.88 188  A 1 
ATOM   1572 C CE1   . TYR   A 1 188  ? 26.593  -13.812 -8.118  1.00 95.93 188  A 1 
ATOM   1573 C CE2   . TYR   A 1 188  ? 28.073  -15.494 -7.148  1.00 96.03 188  A 1 
ATOM   1574 C CZ    . TYR   A 1 188  ? 27.737  -14.146 -7.373  1.00 97.21 188  A 1 
ATOM   1575 O OH    . TYR   A 1 188  ? 28.538  -13.153 -6.862  1.00 96.13 188  A 1 
ATOM   1576 N N     . CYS   A 1 189  ? 22.109  -18.428 -9.295  1.00 98.10 189  A 1 
ATOM   1577 C CA    . CYS   A 1 189  ? 21.345  -19.163 -10.286 1.00 98.00 189  A 1 
ATOM   1578 C C     . CYS   A 1 189  ? 21.444  -18.396 -11.607 1.00 98.01 189  A 1 
ATOM   1579 O O     . CYS   A 1 189  ? 20.805  -17.358 -11.796 1.00 97.06 189  A 1 
ATOM   1580 C CB    . CYS   A 1 189  ? 19.910  -19.352 -9.780  1.00 97.44 189  A 1 
ATOM   1581 S SG    . CYS   A 1 189  ? 18.885  -20.123 -11.062 1.00 95.42 189  A 1 
ATOM   1582 N N     . TYR   A 1 190  ? 22.284  -18.904 -12.497 1.00 97.92 190  A 1 
ATOM   1583 C CA    . TYR   A 1 190  ? 22.562  -18.318 -13.801 1.00 97.62 190  A 1 
ATOM   1584 C C     . TYR   A 1 190  ? 21.727  -19.004 -14.882 1.00 97.60 190  A 1 
ATOM   1585 O O     . TYR   A 1 190  ? 21.690  -20.230 -14.949 1.00 96.08 190  A 1 
ATOM   1586 C CB    . TYR   A 1 190  ? 24.066  -18.448 -14.070 1.00 96.04 190  A 1 
ATOM   1587 C CG    . TYR   A 1 190  ? 24.490  -18.137 -15.482 1.00 93.91 190  A 1 
ATOM   1588 C CD1   . TYR   A 1 190  ? 24.590  -19.165 -16.442 1.00 86.86 190  A 1 
ATOM   1589 C CD2   . TYR   A 1 190  ? 24.807  -16.817 -15.849 1.00 86.48 190  A 1 
ATOM   1590 C CE1   . TYR   A 1 190  ? 25.001  -18.872 -17.754 1.00 80.76 190  A 1 
ATOM   1591 C CE2   . TYR   A 1 190  ? 25.220  -16.517 -17.157 1.00 80.13 190  A 1 
ATOM   1592 C CZ    . TYR   A 1 190  ? 25.317  -17.546 -18.108 1.00 80.64 190  A 1 
ATOM   1593 O OH    . TYR   A 1 190  ? 25.722  -17.252 -19.386 1.00 78.56 190  A 1 
ATOM   1594 N N     . ILE   A 1 191  ? 21.088  -18.224 -15.737 1.00 97.39 191  A 1 
ATOM   1595 C CA    . ILE   A 1 191  ? 20.377  -18.720 -16.919 1.00 97.16 191  A 1 
ATOM   1596 C C     . ILE   A 1 191  ? 20.832  -17.900 -18.125 1.00 97.02 191  A 1 
ATOM   1597 O O     . ILE   A 1 191  ? 20.654  -16.681 -18.157 1.00 95.76 191  A 1 
ATOM   1598 C CB    . ILE   A 1 191  ? 18.842  -18.684 -16.735 1.00 96.55 191  A 1 
ATOM   1599 C CG1   . ILE   A 1 191  ? 18.412  -19.442 -15.456 1.00 94.37 191  A 1 
ATOM   1600 C CG2   . ILE   A 1 191  ? 18.151  -19.280 -17.977 1.00 94.54 191  A 1 
ATOM   1601 C CD1   . ILE   A 1 191  ? 16.910  -19.368 -15.153 1.00 89.19 191  A 1 
ATOM   1602 N N     . ASP   A 1 192  ? 21.427  -18.564 -19.104 1.00 96.78 192  A 1 
ATOM   1603 C CA    . ASP   A 1 192  ? 21.868  -17.908 -20.335 1.00 96.15 192  A 1 
ATOM   1604 C C     . ASP   A 1 192  ? 20.764  -17.865 -21.408 1.00 96.50 192  A 1 
ATOM   1605 O O     . ASP   A 1 192  ? 19.653  -18.376 -21.240 1.00 94.64 192  A 1 
ATOM   1606 C CB    . ASP   A 1 192  ? 23.190  -18.531 -20.824 1.00 93.56 192  A 1 
ATOM   1607 C CG    . ASP   A 1 192  ? 23.087  -19.927 -21.444 1.00 90.44 192  A 1 
ATOM   1608 O OD1   . ASP   A 1 192  ? 21.964  -20.379 -21.746 1.00 84.29 192  A 1 
ATOM   1609 O OD2   . ASP   A 1 192  ? 24.151  -20.527 -21.692 1.00 85.08 192  A 1 
ATOM   1610 N N     . LEU   A 1 193  ? 21.073  -17.248 -22.541 1.00 96.04 193  A 1 
ATOM   1611 C CA    . LEU   A 1 193  ? 20.150  -17.138 -23.675 1.00 95.68 193  A 1 
ATOM   1612 C C     . LEU   A 1 193  ? 19.831  -18.489 -24.337 1.00 95.44 193  A 1 
ATOM   1613 O O     . LEU   A 1 193  ? 18.842  -18.582 -25.058 1.00 92.51 193  A 1 
ATOM   1614 C CB    . LEU   A 1 193  ? 20.735  -16.171 -24.722 1.00 94.72 193  A 1 
ATOM   1615 C CG    . LEU   A 1 193  ? 20.848  -14.709 -24.255 1.00 93.52 193  A 1 
ATOM   1616 C CD1   . LEU   A 1 193  ? 21.522  -13.874 -25.345 1.00 90.12 193  A 1 
ATOM   1617 C CD2   . LEU   A 1 193  ? 19.478  -14.094 -23.967 1.00 89.71 193  A 1 
ATOM   1618 N N     . SER   A 1 194  ? 20.641  -19.525 -24.108 1.00 95.86 194  A 1 
ATOM   1619 C CA    . SER   A 1 194  ? 20.345  -20.881 -24.580 1.00 95.37 194  A 1 
ATOM   1620 C C     . SER   A 1 194  ? 19.361  -21.623 -23.670 1.00 95.46 194  A 1 
ATOM   1621 O O     . SER   A 1 194  ? 18.850  -22.679 -24.034 1.00 92.26 194  A 1 
ATOM   1622 C CB    . SER   A 1 194  ? 21.642  -21.676 -24.764 1.00 93.85 194  A 1 
ATOM   1623 O OG    . SER   A 1 194  ? 22.160  -22.181 -23.556 1.00 85.75 194  A 1 
ATOM   1624 N N     . GLY   A 1 195  ? 19.068  -21.053 -22.493 1.00 94.11 195  A 1 
ATOM   1625 C CA    . GLY   A 1 195  ? 18.258  -21.674 -21.454 1.00 93.98 195  A 1 
ATOM   1626 C C     . GLY   A 1 195  ? 19.054  -22.586 -20.517 1.00 95.10 195  A 1 
ATOM   1627 O O     . GLY   A 1 195  ? 18.462  -23.208 -19.631 1.00 92.47 195  A 1 
ATOM   1628 N N     . LYS   A 1 196  ? 20.376  -22.658 -20.669 1.00 95.52 196  A 1 
ATOM   1629 C CA    . LYS   A 1 196  ? 21.230  -23.420 -19.763 1.00 96.06 196  A 1 
ATOM   1630 C C     . LYS   A 1 196  ? 21.202  -22.779 -18.377 1.00 96.84 196  A 1 
ATOM   1631 O O     . LYS   A 1 196  ? 21.563  -21.613 -18.223 1.00 95.37 196  A 1 
ATOM   1632 C CB    . LYS   A 1 196  ? 22.653  -23.525 -20.325 1.00 94.65 196  A 1 
ATOM   1633 C CG    . LYS   A 1 196  ? 23.542  -24.446 -19.469 1.00 88.19 196  A 1 
ATOM   1634 C CD    . LYS   A 1 196  ? 24.959  -24.544 -20.048 1.00 82.23 196  A 1 
ATOM   1635 C CE    . LYS   A 1 196  ? 25.803  -25.463 -19.158 1.00 73.28 196  A 1 
ATOM   1636 N NZ    . LYS   A 1 196  ? 27.198  -25.609 -19.633 1.00 65.17 196  A 1 
ATOM   1637 N N     . ARG   A 1 197  ? 20.811  -23.566 -17.384 1.00 97.14 197  A 1 
ATOM   1638 C CA    . ARG   A 1 197  ? 20.795  -23.163 -15.978 1.00 97.35 197  A 1 
ATOM   1639 C C     . ARG   A 1 197  ? 22.012  -23.726 -15.261 1.00 97.56 197  A 1 
ATOM   1640 O O     . ARG   A 1 197  ? 22.214  -24.937 -15.272 1.00 96.02 197  A 1 
ATOM   1641 C CB    . ARG   A 1 197  ? 19.470  -23.605 -15.343 1.00 96.03 197  A 1 
ATOM   1642 C CG    . ARG   A 1 197  ? 19.280  -23.100 -13.906 1.00 94.24 197  A 1 
ATOM   1643 C CD    . ARG   A 1 197  ? 17.882  -23.498 -13.413 1.00 93.43 197  A 1 
ATOM   1644 N NE    . ARG   A 1 197  ? 17.597  -23.014 -12.055 1.00 91.39 197  A 1 
ATOM   1645 C CZ    . ARG   A 1 197  ? 17.490  -23.740 -10.945 1.00 92.65 197  A 1 
ATOM   1646 N NH1   . ARG   A 1 197  ? 17.711  -25.022 -10.922 1.00 84.44 197  A 1 
ATOM   1647 N NH2   . ARG   A 1 197  ? 17.145  -23.179 -9.827  1.00 86.36 197  A 1 
ATOM   1648 N N     . LEU   A 1 198  ? 22.786  -22.856 -14.621 1.00 97.42 198  A 1 
ATOM   1649 C CA    . LEU   A 1 198  ? 23.908  -23.215 -13.758 1.00 97.51 198  A 1 
ATOM   1650 C C     . LEU   A 1 198  ? 23.618  -22.750 -12.335 1.00 97.94 198  A 1 
ATOM   1651 O O     . LEU   A 1 198  ? 23.143  -21.633 -12.128 1.00 96.81 198  A 1 
ATOM   1652 C CB    . LEU   A 1 198  ? 25.214  -22.600 -14.290 1.00 96.31 198  A 1 
ATOM   1653 C CG    . LEU   A 1 198  ? 25.653  -23.106 -15.677 1.00 94.04 198  A 1 
ATOM   1654 C CD1   . LEU   A 1 198  ? 26.879  -22.325 -16.147 1.00 89.27 198  A 1 
ATOM   1655 C CD2   . LEU   A 1 198  ? 26.008  -24.595 -15.647 1.00 89.61 198  A 1 
ATOM   1656 N N     . LEU   A 1 199  ? 23.917  -23.613 -11.367 1.00 98.00 199  A 1 
ATOM   1657 C CA    . LEU   A 1 199  ? 23.868  -23.291 -9.948  1.00 98.06 199  A 1 
ATOM   1658 C C     . LEU   A 1 199  ? 25.279  -23.398 -9.400  1.00 98.13 199  A 1 
ATOM   1659 O O     . LEU   A 1 199  ? 25.906  -24.443 -9.554  1.00 96.73 199  A 1 
ATOM   1660 C CB    . LEU   A 1 199  ? 22.925  -24.250 -9.203  1.00 97.29 199  A 1 
ATOM   1661 C CG    . LEU   A 1 199  ? 21.466  -24.231 -9.684  1.00 95.51 199  A 1 
ATOM   1662 C CD1   . LEU   A 1 199  ? 20.635  -25.216 -8.858  1.00 91.88 199  A 1 
ATOM   1663 C CD2   . LEU   A 1 199  ? 20.836  -22.846 -9.544  1.00 91.77 199  A 1 
ATOM   1664 N N     . PHE   A 1 200  ? 25.770  -22.351 -8.773  1.00 98.34 200  A 1 
ATOM   1665 C CA    . PHE   A 1 200  ? 27.083  -22.379 -8.143  1.00 98.39 200  A 1 
ATOM   1666 C C     . PHE   A 1 200  ? 27.135  -21.464 -6.927  1.00 98.51 200  A 1 
ATOM   1667 O O     . PHE   A 1 200  ? 26.508  -20.403 -6.890  1.00 97.80 200  A 1 
ATOM   1668 C CB    . PHE   A 1 200  ? 28.181  -22.056 -9.169  1.00 97.79 200  A 1 
ATOM   1669 C CG    . PHE   A 1 200  ? 28.038  -20.717 -9.861  1.00 97.88 200  A 1 
ATOM   1670 C CD1   . PHE   A 1 200  ? 27.251  -20.598 -11.026 1.00 95.73 200  A 1 
ATOM   1671 C CD2   . PHE   A 1 200  ? 28.701  -19.584 -9.359  1.00 95.48 200  A 1 
ATOM   1672 C CE1   . PHE   A 1 200  ? 27.128  -19.361 -11.674 1.00 94.27 200  A 1 
ATOM   1673 C CE2   . PHE   A 1 200  ? 28.578  -18.344 -10.006 1.00 94.00 200  A 1 
ATOM   1674 C CZ    . PHE   A 1 200  ? 27.791  -18.232 -11.166 1.00 95.32 200  A 1 
ATOM   1675 N N     . THR   A 1 201  ? 27.905  -21.895 -5.932  1.00 98.35 201  A 1 
ATOM   1676 C CA    . THR   A 1 201  ? 28.158  -21.148 -4.702  1.00 98.39 201  A 1 
ATOM   1677 C C     . THR   A 1 201  ? 29.653  -20.998 -4.504  1.00 98.39 201  A 1 
ATOM   1678 O O     . THR   A 1 201  ? 30.399  -21.975 -4.545  1.00 97.35 201  A 1 
ATOM   1679 C CB    . THR   A 1 201  ? 27.511  -21.825 -3.490  1.00 97.85 201  A 1 
ATOM   1680 O OG1   . THR   A 1 201  ? 26.124  -21.921 -3.699  1.00 91.82 201  A 1 
ATOM   1681 C CG2   . THR   A 1 201  ? 27.714  -21.047 -2.198  1.00 92.43 201  A 1 
ATOM   1682 N N     . LEU   A 1 202  ? 30.080  -19.769 -4.274  1.00 98.45 202  A 1 
ATOM   1683 C CA    . LEU   A 1 202  ? 31.437  -19.444 -3.868  1.00 98.38 202  A 1 
ATOM   1684 C C     . LEU   A 1 202  ? 31.478  -19.378 -2.347  1.00 98.45 202  A 1 
ATOM   1685 O O     . LEU   A 1 202  ? 30.670  -18.677 -1.738  1.00 97.58 202  A 1 
ATOM   1686 C CB    . LEU   A 1 202  ? 31.848  -18.111 -4.507  1.00 97.69 202  A 1 
ATOM   1687 C CG    . LEU   A 1 202  ? 31.885  -18.170 -6.042  1.00 94.86 202  A 1 
ATOM   1688 C CD1   . LEU   A 1 202  ? 31.745  -16.770 -6.621  1.00 86.69 202  A 1 
ATOM   1689 C CD2   . LEU   A 1 202  ? 33.201  -18.766 -6.535  1.00 86.84 202  A 1 
ATOM   1690 N N     . ILE   A 1 203  ? 32.428  -20.099 -1.756  1.00 98.41 203  A 1 
ATOM   1691 C CA    . ILE   A 1 203  ? 32.652  -20.161 -0.311  1.00 98.40 203  A 1 
ATOM   1692 C C     . ILE   A 1 203  ? 33.958  -19.433 -0.008  1.00 98.34 203  A 1 
ATOM   1693 O O     . ILE   A 1 203  ? 34.982  -19.716 -0.629  1.00 97.42 203  A 1 
ATOM   1694 C CB    . ILE   A 1 203  ? 32.667  -21.624 0.189   1.00 98.07 203  A 1 
ATOM   1695 C CG1   . ILE   A 1 203  ? 31.377  -22.372 -0.227  1.00 96.71 203  A 1 
ATOM   1696 C CG2   . ILE   A 1 203  ? 32.861  -21.657 1.713   1.00 96.66 203  A 1 
ATOM   1697 C CD1   . ILE   A 1 203  ? 31.363  -23.862 0.139   1.00 94.61 203  A 1 
ATOM   1698 N N     . ASN   A 1 204  ? 33.934  -18.514 0.945   1.00 98.28 204  A 1 
ATOM   1699 C CA    . ASN   A 1 204  ? 35.133  -17.823 1.398   1.00 98.22 204  A 1 
ATOM   1700 C C     . ASN   A 1 204  ? 36.039  -18.786 2.181   1.00 98.10 204  A 1 
ATOM   1701 O O     . ASN   A 1 204  ? 35.712  -19.177 3.302   1.00 96.82 204  A 1 
ATOM   1702 C CB    . ASN   A 1 204  ? 34.721  -16.595 2.220   1.00 97.74 204  A 1 
ATOM   1703 C CG    . ASN   A 1 204  ? 35.906  -15.760 2.673   1.00 97.68 204  A 1 
ATOM   1704 O OD1   . ASN   A 1 204  ? 37.057  -16.056 2.420   1.00 92.31 204  A 1 
ATOM   1705 N ND2   . ASN   A 1 204  ? 35.639  -14.676 3.364   1.00 91.08 204  A 1 
ATOM   1706 N N     . GLU   A 1 205  ? 37.180  -19.139 1.598   1.00 98.22 205  A 1 
ATOM   1707 C CA    . GLU   A 1 205  ? 38.139  -20.056 2.219   1.00 97.89 205  A 1 
ATOM   1708 C C     . GLU   A 1 205  ? 38.877  -19.445 3.412   1.00 97.97 205  A 1 
ATOM   1709 O O     . GLU   A 1 205  ? 39.354  -20.168 4.272   1.00 96.47 205  A 1 
ATOM   1710 C CB    . GLU   A 1 205  ? 39.117  -20.605 1.169   1.00 95.78 205  A 1 
ATOM   1711 C CG    . GLU   A 1 205  ? 40.132  -19.588 0.622   1.00 93.17 205  A 1 
ATOM   1712 C CD    . GLU   A 1 205  ? 41.157  -20.247 -0.332  1.00 94.92 205  A 1 
ATOM   1713 O OE1   . GLU   A 1 205  ? 42.326  -19.802 -0.382  1.00 90.14 205  A 1 
ATOM   1714 O OE2   . GLU   A 1 205  ? 40.824  -21.243 -1.008  1.00 91.46 205  A 1 
ATOM   1715 N N     . GLU   A 1 206  ? 38.940  -18.126 3.518   1.00 98.02 206  A 1 
ATOM   1716 C CA    . GLU   A 1 206  ? 39.639  -17.417 4.599   1.00 97.74 206  A 1 
ATOM   1717 C C     . GLU   A 1 206  ? 38.954  -17.586 5.965   1.00 97.67 206  A 1 
ATOM   1718 O O     . GLU   A 1 206  ? 39.543  -17.288 7.000   1.00 95.75 206  A 1 
ATOM   1719 C CB    . GLU   A 1 206  ? 39.758  -15.924 4.248   1.00 97.01 206  A 1 
ATOM   1720 C CG    . GLU   A 1 206  ? 40.542  -15.672 2.950   1.00 95.76 206  A 1 
ATOM   1721 C CD    . GLU   A 1 206  ? 40.556  -14.202 2.502   1.00 95.35 206  A 1 
ATOM   1722 O OE1   . GLU   A 1 206  ? 41.340  -13.887 1.578   1.00 88.67 206  A 1 
ATOM   1723 O OE2   . GLU   A 1 206  ? 39.763  -13.390 3.024   1.00 89.78 206  A 1 
ATOM   1724 N N     . MET   A 1 207  ? 37.733  -18.096 5.976   1.00 97.81 207  A 1 
ATOM   1725 C CA    . MET   A 1 207  ? 36.984  -18.428 7.188   1.00 97.69 207  A 1 
ATOM   1726 C C     . MET   A 1 207  ? 37.152  -19.893 7.616   1.00 97.68 207  A 1 
ATOM   1727 O O     . MET   A 1 207  ? 36.567  -20.306 8.618   1.00 95.39 207  A 1 
ATOM   1728 C CB    . MET   A 1 207  ? 35.505  -18.089 6.982   1.00 96.87 207  A 1 
ATOM   1729 C CG    . MET   A 1 207  ? 35.269  -16.594 6.711   1.00 95.10 207  A 1 
ATOM   1730 S SD    . MET   A 1 207  ? 33.525  -16.136 6.488   1.00 94.30 207  A 1 
ATOM   1731 C CE    . MET   A 1 207  ? 32.829  -16.622 8.086   1.00 86.41 207  A 1 
ATOM   1732 N N     . LEU   A 1 208  ? 37.931  -20.675 6.869   1.00 97.82 208  A 1 
ATOM   1733 C CA    . LEU   A 1 208  ? 38.203  -22.085 7.124   1.00 97.74 208  A 1 
ATOM   1734 C C     . LEU   A 1 208  ? 39.692  -22.306 7.410   1.00 97.71 208  A 1 
ATOM   1735 O O     . LEU   A 1 208  ? 40.548  -21.503 7.041   1.00 95.90 208  A 1 
ATOM   1736 C CB    . LEU   A 1 208  ? 37.724  -22.923 5.925   1.00 97.09 208  A 1 
ATOM   1737 C CG    . LEU   A 1 208  ? 36.205  -22.893 5.679   1.00 96.43 208  A 1 
ATOM   1738 C CD1   . LEU   A 1 208  ? 35.882  -23.644 4.387   1.00 93.64 208  A 1 
ATOM   1739 C CD2   . LEU   A 1 208  ? 35.429  -23.557 6.822   1.00 93.19 208  A 1 
ATOM   1740 N N     . THR   A 1 209  ? 40.008  -23.422 8.045   1.00 97.72 209  A 1 
ATOM   1741 C CA    . THR   A 1 209  ? 41.398  -23.862 8.209   1.00 97.58 209  A 1 
ATOM   1742 C C     . THR   A 1 209  ? 41.915  -24.500 6.922   1.00 97.72 209  A 1 
ATOM   1743 O O     . THR   A 1 209  ? 41.149  -25.061 6.139   1.00 96.46 209  A 1 
ATOM   1744 C CB    . THR   A 1 209  ? 41.557  -24.832 9.383   1.00 96.79 209  A 1 
ATOM   1745 O OG1   . THR   A 1 209  ? 40.843  -26.011 9.159   1.00 90.56 209  A 1 
ATOM   1746 C CG2   . THR   A 1 209  ? 41.087  -24.243 10.715  1.00 88.76 209  A 1 
ATOM   1747 N N     . GLU   A 1 210  ? 43.236  -24.484 6.724   1.00 97.60 210  A 1 
ATOM   1748 C CA    . GLU   A 1 210  ? 43.839  -25.099 5.534   1.00 97.37 210  A 1 
ATOM   1749 C C     . GLU   A 1 210  ? 43.526  -26.604 5.428   1.00 97.46 210  A 1 
ATOM   1750 O O     . GLU   A 1 210  ? 43.380  -27.148 4.338   1.00 96.06 210  A 1 
ATOM   1751 C CB    . GLU   A 1 210  ? 45.355  -24.842 5.552   1.00 96.22 210  A 1 
ATOM   1752 C CG    . GLU   A 1 210  ? 46.016  -24.925 4.164   1.00 84.95 210  A 1 
ATOM   1753 C CD    . GLU   A 1 210  ? 45.511  -23.853 3.172   1.00 82.49 210  A 1 
ATOM   1754 O OE1   . GLU   A 1 210  ? 45.755  -24.001 1.956   1.00 75.19 210  A 1 
ATOM   1755 O OE2   . GLU   A 1 210  ? 44.865  -22.883 3.604   1.00 75.91 210  A 1 
ATOM   1756 N N     . GLN   A 1 211  ? 43.372  -27.265 6.574   1.00 97.58 211  A 1 
ATOM   1757 C CA    . GLN   A 1 211  ? 42.961  -28.668 6.631   1.00 97.36 211  A 1 
ATOM   1758 C C     . GLN   A 1 211  ? 41.515  -28.867 6.149   1.00 97.56 211  A 1 
ATOM   1759 O O     . GLN   A 1 211  ? 41.253  -29.785 5.377   1.00 95.90 211  A 1 
ATOM   1760 C CB    . GLN   A 1 211  ? 43.138  -29.192 8.066   1.00 96.30 211  A 1 
ATOM   1761 C CG    . GLN   A 1 211  ? 44.127  -30.361 8.121   1.00 84.09 211  A 1 
ATOM   1762 C CD    . GLN   A 1 211  ? 44.475  -30.807 9.541   1.00 77.03 211  A 1 
ATOM   1763 O OE1   . GLN   A 1 211  ? 44.098  -30.225 10.537  1.00 68.53 211  A 1 
ATOM   1764 N NE2   . GLN   A 1 211  ? 45.241  -31.863 9.681   1.00 65.36 211  A 1 
ATOM   1765 N N     . GLU   A 1 212  ? 40.612  -27.982 6.543   1.00 97.93 212  A 1 
ATOM   1766 C CA    . GLU   A 1 212  ? 39.220  -28.009 6.085   1.00 97.86 212  A 1 
ATOM   1767 C C     . GLU   A 1 212  ? 39.109  -27.688 4.591   1.00 98.03 212  A 1 
ATOM   1768 O O     . GLU   A 1 212  ? 38.321  -28.314 3.884   1.00 97.05 212  A 1 
ATOM   1769 C CB    . GLU   A 1 212  ? 38.387  -27.006 6.885   1.00 97.30 212  A 1 
ATOM   1770 C CG    . GLU   A 1 212  ? 38.116  -27.480 8.318   1.00 95.64 212  A 1 
ATOM   1771 C CD    . GLU   A 1 212  ? 37.567  -26.357 9.197   1.00 95.96 212  A 1 
ATOM   1772 O OE1   . GLU   A 1 212  ? 36.566  -26.600 9.906   1.00 90.16 212  A 1 
ATOM   1773 O OE2   . GLU   A 1 212  ? 38.181  -25.269 9.184   1.00 90.25 212  A 1 
ATOM   1774 N N     . ILE   A 1 213  ? 39.933  -26.766 4.090   1.00 98.02 213  A 1 
ATOM   1775 C CA    . ILE   A 1 213  ? 39.985  -26.454 2.659   1.00 97.95 213  A 1 
ATOM   1776 C C     . ILE   A 1 213  ? 40.424  -27.686 1.864   1.00 97.94 213  A 1 
ATOM   1777 O O     . ILE   A 1 213  ? 39.792  -28.033 0.866   1.00 96.91 213  A 1 
ATOM   1778 C CB    . ILE   A 1 213  ? 40.918  -25.256 2.387   1.00 97.51 213  A 1 
ATOM   1779 C CG1   . ILE   A 1 213  ? 40.382  -23.973 3.053   1.00 95.69 213  A 1 
ATOM   1780 C CG2   . ILE   A 1 213  ? 41.063  -25.022 0.872   1.00 95.41 213  A 1 
ATOM   1781 C CD1   . ILE   A 1 213  ? 41.436  -22.866 3.172   1.00 91.60 213  A 1 
ATOM   1782 N N     . GLN   A 1 214  ? 41.476  -28.376 2.330   1.00 97.98 214  A 1 
ATOM   1783 C CA    . GLN   A 1 214  ? 41.931  -29.598 1.675   1.00 97.84 214  A 1 
ATOM   1784 C C     . GLN   A 1 214  ? 40.862  -30.699 1.734   1.00 97.84 214  A 1 
ATOM   1785 O O     . GLN   A 1 214  ? 40.593  -31.345 0.724   1.00 96.71 214  A 1 
ATOM   1786 C CB    . GLN   A 1 214  ? 43.267  -30.043 2.294   1.00 97.13 214  A 1 
ATOM   1787 C CG    . GLN   A 1 214  ? 43.936  -31.151 1.470   1.00 88.28 214  A 1 
ATOM   1788 C CD    . GLN   A 1 214  ? 44.224  -30.716 0.031   1.00 84.47 214  A 1 
ATOM   1789 O OE1   . GLN   A 1 214  ? 44.781  -29.669 -0.230  1.00 76.73 214  A 1 
ATOM   1790 N NE2   . GLN   A 1 214  ? 43.832  -31.504 -0.945  1.00 73.09 214  A 1 
ATOM   1791 N N     . GLU   A 1 215  ? 40.198  -30.849 2.869   1.00 98.06 215  A 1 
ATOM   1792 C CA    . GLU   A 1 215  ? 39.091  -31.797 3.015   1.00 97.94 215  A 1 
ATOM   1793 C C     . GLU   A 1 215  ? 37.912  -31.463 2.079   1.00 97.92 215  A 1 
ATOM   1794 O O     . GLU   A 1 215  ? 37.298  -32.361 1.505   1.00 96.38 215  A 1 
ATOM   1795 C CB    . GLU   A 1 215  ? 38.647  -31.836 4.485   1.00 97.32 215  A 1 
ATOM   1796 C CG    . GLU   A 1 215  ? 37.709  -33.021 4.745   1.00 91.68 215  A 1 
ATOM   1797 C CD    . GLU   A 1 215  ? 37.227  -33.151 6.193   1.00 86.72 215  A 1 
ATOM   1798 O OE1   . GLU   A 1 215  ? 36.400  -34.066 6.418   1.00 78.54 215  A 1 
ATOM   1799 O OE2   . GLU   A 1 215  ? 37.619  -32.357 7.064   1.00 77.93 215  A 1 
ATOM   1800 N N     . ALA   A 1 216  ? 37.631  -30.181 1.863   1.00 97.79 216  A 1 
ATOM   1801 C CA    . ALA   A 1 216  ? 36.617  -29.755 0.903   1.00 97.66 216  A 1 
ATOM   1802 C C     . ALA   A 1 216  ? 36.982  -30.153 -0.536  1.00 97.75 216  A 1 
ATOM   1803 O O     . ALA   A 1 216  ? 36.129  -30.654 -1.272  1.00 96.22 216  A 1 
ATOM   1804 C CB    . ALA   A 1 216  ? 36.416  -28.244 1.027   1.00 96.83 216  A 1 
ATOM   1805 N N     . VAL   A 1 217  ? 38.251  -29.978 -0.918  1.00 98.01 217  A 1 
ATOM   1806 C CA    . VAL   A 1 217  ? 38.758  -30.416 -2.227  1.00 97.80 217  A 1 
ATOM   1807 C C     . VAL   A 1 217  ? 38.646  -31.934 -2.367  1.00 97.72 217  A 1 
ATOM   1808 O O     . VAL   A 1 217  ? 38.129  -32.414 -3.377  1.00 96.19 217  A 1 
ATOM   1809 C CB    . VAL   A 1 217  ? 40.204  -29.936 -2.449  1.00 97.01 217  A 1 
ATOM   1810 C CG1   . VAL   A 1 217  ? 40.797  -30.476 -3.753  1.00 92.31 217  A 1 
ATOM   1811 C CG2   . VAL   A 1 217  ? 40.265  -28.405 -2.536  1.00 92.55 217  A 1 
ATOM   1812 N N     . ASP   A 1 218  ? 39.043  -32.683 -1.338  1.00 97.88 218  A 1 
ATOM   1813 C CA    . ASP   A 1 218  ? 38.949  -34.148 -1.319  1.00 97.68 218  A 1 
ATOM   1814 C C     . ASP   A 1 218  ? 37.491  -34.638 -1.417  1.00 97.50 218  A 1 
ATOM   1815 O O     . ASP   A 1 218  ? 37.209  -35.674 -2.026  1.00 95.41 218  A 1 
ATOM   1816 C CB    . ASP   A 1 218  ? 39.609  -34.690 -0.041  1.00 97.18 218  A 1 
ATOM   1817 C CG    . ASP   A 1 218  ? 41.121  -34.435 0.066   1.00 93.70 218  A 1 
ATOM   1818 O OD1   . ASP   A 1 218  ? 41.765  -34.116 -0.955  1.00 87.12 218  A 1 
ATOM   1819 O OD2   . ASP   A 1 218  ? 41.637  -34.588 1.195   1.00 87.81 218  A 1 
ATOM   1820 N N     . ARG   A 1 219  ? 36.538  -33.855 -0.904  1.00 97.55 219  A 1 
ATOM   1821 C CA    . ARG   A 1 219  ? 35.090  -34.103 -1.042  1.00 97.08 219  A 1 
ATOM   1822 C C     . ARG   A 1 219  ? 34.512  -33.689 -2.407  1.00 96.73 219  A 1 
ATOM   1823 O O     . ARG   A 1 219  ? 33.323  -33.905 -2.646  1.00 92.14 219  A 1 
ATOM   1824 C CB    . ARG   A 1 219  ? 34.331  -33.427 0.109   1.00 95.65 219  A 1 
ATOM   1825 C CG    . ARG   A 1 219  ? 34.582  -34.096 1.468   1.00 93.20 219  A 1 
ATOM   1826 C CD    . ARG   A 1 219  ? 33.832  -33.306 2.538   1.00 92.31 219  A 1 
ATOM   1827 N NE    . ARG   A 1 219  ? 34.124  -33.763 3.908   1.00 90.96 219  A 1 
ATOM   1828 C CZ    . ARG   A 1 219  ? 33.381  -33.529 4.978   1.00 91.36 219  A 1 
ATOM   1829 N NH1   . ARG   A 1 219  ? 32.214  -32.951 4.901   1.00 84.80 219  A 1 
ATOM   1830 N NH2   . ARG   A 1 219  ? 33.810  -33.847 6.158   1.00 84.81 219  A 1 
ATOM   1831 N N     . GLY   A 1 220  ? 35.323  -33.115 -3.290  1.00 96.31 220  A 1 
ATOM   1832 C CA    . GLY   A 1 220  ? 34.933  -32.764 -4.659  1.00 95.86 220  A 1 
ATOM   1833 C C     . GLY   A 1 220  ? 34.660  -31.285 -4.917  1.00 96.71 220  A 1 
ATOM   1834 O O     . GLY   A 1 220  ? 34.279  -30.945 -6.042  1.00 93.22 220  A 1 
ATOM   1835 N N     . CYS   A 1 221  ? 34.880  -30.402 -3.940  1.00 97.35 221  A 1 
ATOM   1836 C CA    . CYS   A 1 221  ? 34.821  -28.962 -4.174  1.00 97.48 221  A 1 
ATOM   1837 C C     . CYS   A 1 221  ? 36.002  -28.505 -5.054  1.00 97.63 221  A 1 
ATOM   1838 O O     . CYS   A 1 221  ? 37.094  -29.068 -5.002  1.00 96.00 221  A 1 
ATOM   1839 C CB    . CYS   A 1 221  ? 34.802  -28.202 -2.840  1.00 96.45 221  A 1 
ATOM   1840 S SG    . CYS   A 1 221  ? 33.384  -28.716 -1.813  1.00 92.54 221  A 1 
ATOM   1841 N N     . LEU   A 1 222  ? 35.802  -27.464 -5.840  1.00 97.67 222  A 1 
ATOM   1842 C CA    . LEU   A 1 222  ? 36.880  -26.808 -6.573  1.00 97.76 222  A 1 
ATOM   1843 C C     . LEU   A 1 222  ? 37.487  -25.710 -5.698  1.00 98.03 222  A 1 
ATOM   1844 O O     . LEU   A 1 222  ? 36.755  -24.874 -5.182  1.00 97.05 222  A 1 
ATOM   1845 C CB    . LEU   A 1 222  ? 36.317  -26.253 -7.889  1.00 96.94 222  A 1 
ATOM   1846 C CG    . LEU   A 1 222  ? 37.335  -25.471 -8.747  1.00 95.92 222  A 1 
ATOM   1847 C CD1   . LEU   A 1 222  ? 38.451  -26.372 -9.272  1.00 92.21 222  A 1 
ATOM   1848 C CD2   . LEU   A 1 222  ? 36.631  -24.844 -9.947  1.00 92.06 222  A 1 
ATOM   1849 N N     . ARG   A 1 223  ? 38.816  -25.668 -5.576  1.00 98.00 223  A 1 
ATOM   1850 C CA    . ARG   A 1 223  ? 39.534  -24.511 -5.030  1.00 98.03 223  A 1 
ATOM   1851 C C     . ARG   A 1 223  ? 40.139  -23.709 -6.169  1.00 98.06 223  A 1 
ATOM   1852 O O     . ARG   A 1 223  ? 40.788  -24.295 -7.035  1.00 96.65 223  A 1 
ATOM   1853 C CB    . ARG   A 1 223  ? 40.589  -24.968 -4.016  1.00 97.17 223  A 1 
ATOM   1854 C CG    . ARG   A 1 223  ? 41.240  -23.785 -3.282  1.00 96.10 223  A 1 
ATOM   1855 C CD    . ARG   A 1 223  ? 42.327  -24.281 -2.326  1.00 94.61 223  A 1 
ATOM   1856 N NE    . ARG   A 1 223  ? 42.878  -23.166 -1.540  1.00 93.11 223  A 1 
ATOM   1857 C CZ    . ARG   A 1 223  ? 43.820  -23.222 -0.613  1.00 92.90 223  A 1 
ATOM   1858 N NH1   . ARG   A 1 223  ? 44.489  -24.301 -0.359  1.00 88.03 223  A 1 
ATOM   1859 N NH2   . ARG   A 1 223  ? 44.083  -22.173 0.095   1.00 88.66 223  A 1 
ATOM   1860 N N     . ILE   A 1 224  ? 39.974  -22.398 -6.148  1.00 97.75 224  A 1 
ATOM   1861 C CA    . ILE   A 1 224  ? 40.569  -21.487 -7.134  1.00 97.64 224  A 1 
ATOM   1862 C C     . ILE   A 1 224  ? 41.397  -20.401 -6.445  1.00 97.74 224  A 1 
ATOM   1863 O O     . ILE   A 1 224  ? 41.074  -19.950 -5.345  1.00 96.36 224  A 1 
ATOM   1864 C CB    . ILE   A 1 224  ? 39.510  -20.894 -8.092  1.00 96.48 224  A 1 
ATOM   1865 C CG1   . ILE   A 1 224  ? 38.478  -20.013 -7.357  1.00 91.34 224  A 1 
ATOM   1866 C CG2   . ILE   A 1 224  ? 38.831  -22.018 -8.892  1.00 89.43 224  A 1 
ATOM   1867 C CD1   . ILE   A 1 224  ? 37.527  -19.264 -8.294  1.00 90.43 224  A 1 
ATOM   1868 N N     . GLN   A 1 225  ? 42.479  -19.974 -7.104  1.00 97.50 225  A 1 
ATOM   1869 C CA    . GLN   A 1 225  ? 43.385  -18.918 -6.626  1.00 97.08 225  A 1 
ATOM   1870 C C     . GLN   A 1 225  ? 43.117  -17.572 -7.303  1.00 97.16 225  A 1 
ATOM   1871 O O     . GLN   A 1 225  ? 43.537  -16.522 -6.825  1.00 93.16 225  A 1 
ATOM   1872 C CB    . GLN   A 1 225  ? 44.833  -19.369 -6.879  1.00 95.41 225  A 1 
ATOM   1873 C CG    . GLN   A 1 225  ? 45.246  -20.609 -6.060  1.00 88.37 225  A 1 
ATOM   1874 C CD    . GLN   A 1 225  ? 45.545  -20.299 -4.588  1.00 78.04 225  A 1 
ATOM   1875 O OE1   . GLN   A 1 225  ? 45.985  -19.230 -4.230  1.00 69.15 225  A 1 
ATOM   1876 N NE2   . GLN   A 1 225  ? 45.353  -21.243 -3.696  1.00 66.15 225  A 1 
ATOM   1877 N N     . SER   A 1 226  ? 42.436  -17.593 -8.430  1.00 96.57 226  A 1 
ATOM   1878 C CA    . SER   A 1 226  ? 42.163  -16.405 -9.228  1.00 96.47 226  A 1 
ATOM   1879 C C     . SER   A 1 226  ? 40.819  -16.502 -9.948  1.00 96.78 226  A 1 
ATOM   1880 O O     . SER   A 1 226  ? 40.267  -17.579 -10.155 1.00 93.89 226  A 1 
ATOM   1881 C CB    . SER   A 1 226  ? 43.303  -16.194 -10.228 1.00 93.93 226  A 1 
ATOM   1882 O OG    . SER   A 1 226  ? 43.287  -17.177 -11.237 1.00 87.42 226  A 1 
ATOM   1883 N N     . LEU   A 1 227  ? 40.317  -15.353 -10.379 1.00 95.04 227  A 1 
ATOM   1884 C CA    . LEU   A 1 227  ? 39.104  -15.256 -11.186 1.00 94.70 227  A 1 
ATOM   1885 C C     . LEU   A 1 227  ? 39.202  -16.043 -12.511 1.00 95.12 227  A 1 
ATOM   1886 O O     . LEU   A 1 227  ? 38.195  -16.525 -13.015 1.00 92.08 227  A 1 
ATOM   1887 C CB    . LEU   A 1 227  ? 38.836  -13.756 -11.389 1.00 92.05 227  A 1 
ATOM   1888 C CG    . LEU   A 1 227  ? 37.582  -13.432 -12.224 1.00 90.71 227  A 1 
ATOM   1889 C CD1   . LEU   A 1 227  ? 36.877  -12.212 -11.650 1.00 82.98 227  A 1 
ATOM   1890 C CD2   . LEU   A 1 227  ? 37.953  -13.098 -13.669 1.00 83.23 227  A 1 
ATOM   1891 N N     . MET   A 1 228  ? 40.413  -16.202 -13.057 1.00 96.43 228  A 1 
ATOM   1892 C CA    . MET   A 1 228  ? 40.651  -16.937 -14.310 1.00 96.38 228  A 1 
ATOM   1893 C C     . MET   A 1 228  ? 40.458  -18.451 -14.172 1.00 96.71 228  A 1 
ATOM   1894 O O     . MET   A 1 228  ? 40.242  -19.122 -15.175 1.00 94.11 228  A 1 
ATOM   1895 C CB    . MET   A 1 228  ? 42.080  -16.653 -14.799 1.00 94.61 228  A 1 
ATOM   1896 C CG    . MET   A 1 228  ? 42.292  -15.206 -15.262 1.00 83.15 228  A 1 
ATOM   1897 S SD    . MET   A 1 228  ? 41.491  -14.758 -16.831 1.00 69.81 228  A 1 
ATOM   1898 C CE    . MET   A 1 228  ? 42.417  -15.782 -18.000 1.00 60.05 228  A 1 
ATOM   1899 N N     . GLU   A 1 229  ? 40.546  -18.980 -12.960 1.00 96.90 229  A 1 
ATOM   1900 C CA    . GLU   A 1 229  ? 40.414  -20.414 -12.675 1.00 96.90 229  A 1 
ATOM   1901 C C     . GLU   A 1 229  ? 38.963  -20.837 -12.402 1.00 97.01 229  A 1 
ATOM   1902 O O     . GLU   A 1 229  ? 38.690  -22.022 -12.200 1.00 94.21 229  A 1 
ATOM   1903 C CB    . GLU   A 1 229  ? 41.306  -20.771 -11.477 1.00 95.56 229  A 1 
ATOM   1904 C CG    . GLU   A 1 229  ? 42.807  -20.705 -11.795 1.00 92.55 229  A 1 
ATOM   1905 C CD    . GLU   A 1 229  ? 43.651  -20.599 -10.524 1.00 92.45 229  A 1 
ATOM   1906 O OE1   . GLU   A 1 229  ? 44.598  -19.780 -10.533 1.00 86.35 229  A 1 
ATOM   1907 O OE2   . GLU   A 1 229  ? 43.315  -21.265 -9.518  1.00 87.64 229  A 1 
ATOM   1908 N N     . MET   A 1 230  ? 38.034  -19.887 -12.396 1.00 96.55 230  A 1 
ATOM   1909 C CA    . MET   A 1 230  ? 36.635  -20.159 -12.089 1.00 96.90 230  A 1 
ATOM   1910 C C     . MET   A 1 230  ? 35.990  -21.052 -13.159 1.00 96.93 230  A 1 
ATOM   1911 O O     . MET   A 1 230  ? 35.881  -20.670 -14.325 1.00 95.00 230  A 1 
ATOM   1912 C CB    . MET   A 1 230  ? 35.877  -18.837 -11.919 1.00 96.15 230  A 1 
ATOM   1913 C CG    . MET   A 1 230  ? 34.401  -19.035 -11.557 1.00 94.59 230  A 1 
ATOM   1914 S SD    . MET   A 1 230  ? 34.109  -19.989 -10.041 1.00 94.86 230  A 1 
ATOM   1915 C CE    . MET   A 1 230  ? 32.311  -20.124 -10.108 1.00 89.52 230  A 1 
ATOM   1916 N N     . ASP   A 1 231  ? 35.514  -22.211 -12.729 1.00 96.62 231  A 1 
ATOM   1917 C CA    . ASP   A 1 231  ? 34.693  -23.117 -13.531 1.00 96.56 231  A 1 
ATOM   1918 C C     . ASP   A 1 231  ? 33.229  -23.014 -13.079 1.00 96.51 231  A 1 
ATOM   1919 O O     . ASP   A 1 231  ? 32.842  -23.536 -12.033 1.00 94.13 231  A 1 
ATOM   1920 C CB    . ASP   A 1 231  ? 35.239  -24.551 -13.431 1.00 95.49 231  A 1 
ATOM   1921 C CG    . ASP   A 1 231  ? 34.421  -25.570 -14.230 1.00 93.75 231  A 1 
ATOM   1922 O OD1   . ASP   A 1 231  ? 33.505  -25.156 -14.976 1.00 88.94 231  A 1 
ATOM   1923 O OD2   . ASP   A 1 231  ? 34.712  -26.775 -14.080 1.00 88.09 231  A 1 
ATOM   1924 N N     . TYR   A 1 232  ? 32.413  -22.343 -13.877 1.00 96.56 232  A 1 
ATOM   1925 C CA    . TYR   A 1 232  ? 30.994  -22.116 -13.592 1.00 96.37 232  A 1 
ATOM   1926 C C     . TYR   A 1 232  ? 30.120  -23.381 -13.690 1.00 96.40 232  A 1 
ATOM   1927 O O     . TYR   A 1 232  ? 28.935  -23.329 -13.364 1.00 94.04 232  A 1 
ATOM   1928 C CB    . TYR   A 1 232  ? 30.468  -21.008 -14.511 1.00 95.44 232  A 1 
ATOM   1929 C CG    . TYR   A 1 232  ? 31.109  -19.656 -14.285 1.00 95.49 232  A 1 
ATOM   1930 C CD1   . TYR   A 1 232  ? 30.676  -18.840 -13.222 1.00 91.94 232  A 1 
ATOM   1931 C CD2   . TYR   A 1 232  ? 32.149  -19.204 -15.122 1.00 92.41 232  A 1 
ATOM   1932 C CE1   . TYR   A 1 232  ? 31.268  -17.588 -12.997 1.00 91.07 232  A 1 
ATOM   1933 C CE2   . TYR   A 1 232  ? 32.751  -17.952 -14.904 1.00 90.86 232  A 1 
ATOM   1934 C CZ    . TYR   A 1 232  ? 32.306  -17.146 -13.837 1.00 92.77 232  A 1 
ATOM   1935 O OH    . TYR   A 1 232  ? 32.896  -15.922 -13.612 1.00 90.29 232  A 1 
ATOM   1936 N N     . GLU   A 1 233  ? 30.674  -24.519 -14.113 1.00 96.77 233  A 1 
ATOM   1937 C CA    . GLU   A 1 233  ? 29.987  -25.821 -14.061 1.00 96.47 233  A 1 
ATOM   1938 C C     . GLU   A 1 233  ? 30.112  -26.488 -12.677 1.00 96.78 233  A 1 
ATOM   1939 O O     . GLU   A 1 233  ? 29.435  -27.477 -12.393 1.00 93.69 233  A 1 
ATOM   1940 C CB    . GLU   A 1 233  ? 30.530  -26.760 -15.151 1.00 94.79 233  A 1 
ATOM   1941 C CG    . GLU   A 1 233  ? 30.470  -26.204 -16.579 1.00 90.01 233  A 1 
ATOM   1942 C CD    . GLU   A 1 233  ? 29.272  -26.656 -17.441 1.00 84.03 233  A 1 
ATOM   1943 O OE1   . GLU   A 1 233  ? 29.201  -26.193 -18.606 1.00 75.99 233  A 1 
ATOM   1944 O OE2   . GLU   A 1 233  ? 28.386  -27.415 -17.008 1.00 74.98 233  A 1 
ATOM   1945 N N     . ARG   A 1 234  ? 30.979  -25.965 -11.802 1.00 96.93 234  A 1 
ATOM   1946 C CA    . ARG   A 1 234  ? 31.163  -26.471 -10.441 1.00 97.14 234  A 1 
ATOM   1947 C C     . ARG   A 1 234  ? 30.163  -25.836 -9.486  1.00 97.50 234  A 1 
ATOM   1948 O O     . ARG   A 1 234  ? 30.136  -24.626 -9.324  1.00 95.47 234  A 1 
ATOM   1949 C CB    . ARG   A 1 234  ? 32.596  -26.214 -9.967  1.00 95.92 234  A 1 
ATOM   1950 C CG    . ARG   A 1 234  ? 33.654  -26.977 -10.764 1.00 91.82 234  A 1 
ATOM   1951 C CD    . ARG   A 1 234  ? 33.562  -28.487 -10.517 1.00 88.78 234  A 1 
ATOM   1952 N NE    . ARG   A 1 234  ? 34.777  -29.156 -11.009 1.00 86.34 234  A 1 
ATOM   1953 C CZ    . ARG   A 1 234  ? 35.483  -30.077 -10.363 1.00 85.05 234  A 1 
ATOM   1954 N NH1   . ARG   A 1 234  ? 35.104  -30.569 -9.212  1.00 75.29 234  A 1 
ATOM   1955 N NH2   . ARG   A 1 234  ? 36.592  -30.514 -10.872 1.00 77.69 234  A 1 
ATOM   1956 N N     . GLU   A 1 235  ? 29.408  -26.674 -8.800  1.00 97.80 235  A 1 
ATOM   1957 C CA    . GLU   A 1 235  ? 28.386  -26.224 -7.851  1.00 97.57 235  A 1 
ATOM   1958 C C     . GLU   A 1 235  ? 28.980  -25.576 -6.586  1.00 98.00 235  A 1 
ATOM   1959 O O     . GLU   A 1 235  ? 28.394  -24.657 -6.024  1.00 96.43 235  A 1 
ATOM   1960 C CB    . GLU   A 1 235  ? 27.505  -27.432 -7.503  1.00 95.46 235  A 1 
ATOM   1961 C CG    . GLU   A 1 235  ? 26.197  -27.039 -6.799  1.00 82.07 235  A 1 
ATOM   1962 C CD    . GLU   A 1 235  ? 25.278  -28.241 -6.516  1.00 78.24 235  A 1 
ATOM   1963 O OE1   . GLU   A 1 235  ? 24.128  -28.001 -6.087  1.00 70.63 235  A 1 
ATOM   1964 O OE2   . GLU   A 1 235  ? 25.708  -29.394 -6.723  1.00 70.79 235  A 1 
ATOM   1965 N N     . LEU   A 1 236  ? 30.163  -26.046 -6.151  1.00 98.08 236  A 1 
ATOM   1966 C CA    . LEU   A 1 236  ? 30.839  -25.560 -4.949  1.00 98.08 236  A 1 
ATOM   1967 C C     . LEU   A 1 236  ? 32.283  -25.179 -5.266  1.00 98.15 236  A 1 
ATOM   1968 O O     . LEU   A 1 236  ? 33.080  -26.022 -5.686  1.00 96.56 236  A 1 
ATOM   1969 C CB    . LEU   A 1 236  ? 30.777  -26.625 -3.843  1.00 97.24 236  A 1 
ATOM   1970 C CG    . LEU   A 1 236  ? 29.364  -26.927 -3.310  1.00 95.47 236  A 1 
ATOM   1971 C CD1   . LEU   A 1 236  ? 29.428  -28.113 -2.352  1.00 90.96 236  A 1 
ATOM   1972 C CD2   . LEU   A 1 236  ? 28.768  -25.740 -2.549  1.00 91.30 236  A 1 
ATOM   1973 N N     . VAL   A 1 237  ? 32.625  -23.926 -5.021  1.00 98.22 237  A 1 
ATOM   1974 C CA    . VAL   A 1 237  ? 33.958  -23.371 -5.280  1.00 98.25 237  A 1 
ATOM   1975 C C     . VAL   A 1 237  ? 34.459  -22.644 -4.036  1.00 98.33 237  A 1 
ATOM   1976 O O     . VAL   A 1 237  ? 33.778  -21.756 -3.523  1.00 97.27 237  A 1 
ATOM   1977 C CB    . VAL   A 1 237  ? 33.948  -22.435 -6.502  1.00 97.53 237  A 1 
ATOM   1978 C CG1   . VAL   A 1 237  ? 35.358  -21.947 -6.830  1.00 94.82 237  A 1 
ATOM   1979 C CG2   . VAL   A 1 237  ? 33.389  -23.133 -7.748  1.00 95.07 237  A 1 
ATOM   1980 N N     . LEU   A 1 238  ? 35.660  -23.003 -3.568  1.00 98.30 238  A 1 
ATOM   1981 C CA    . LEU   A 1 238  ? 36.354  -22.287 -2.504  1.00 98.23 238  A 1 
ATOM   1982 C C     . LEU   A 1 238  ? 37.337  -21.285 -3.098  1.00 98.28 238  A 1 
ATOM   1983 O O     . LEU   A 1 238  ? 38.105  -21.613 -4.003  1.00 97.14 238  A 1 
ATOM   1984 C CB    . LEU   A 1 238  ? 37.062  -23.248 -1.536  1.00 97.47 238  A 1 
ATOM   1985 C CG    . LEU   A 1 238  ? 36.102  -24.037 -0.621  1.00 94.65 238  A 1 
ATOM   1986 C CD1   . LEU   A 1 238  ? 35.695  -25.375 -1.240  1.00 85.29 238  A 1 
ATOM   1987 C CD2   . LEU   A 1 238  ? 36.784  -24.336 0.716   1.00 85.77 238  A 1 
ATOM   1988 N N     . CYS   A 1 239  ? 37.343  -20.073 -2.572  1.00 98.01 239  A 1 
ATOM   1989 C CA    . CYS   A 1 239  ? 38.281  -19.027 -2.961  1.00 97.98 239  A 1 
ATOM   1990 C C     . CYS   A 1 239  ? 38.425  -17.968 -1.861  1.00 98.13 239  A 1 
ATOM   1991 O O     . CYS   A 1 239  ? 37.640  -17.927 -0.914  1.00 97.19 239  A 1 
ATOM   1992 C CB    . CYS   A 1 239  ? 37.824  -18.405 -4.289  1.00 96.87 239  A 1 
ATOM   1993 S SG    . CYS   A 1 239  ? 36.187  -17.628 -4.162  1.00 96.51 239  A 1 
ATOM   1994 N N     . SER   A 1 240  ? 39.417  -17.084 -2.006  1.00 98.02 240  A 1 
ATOM   1995 C CA    . SER   A 1 240  ? 39.543  -15.925 -1.123  1.00 97.89 240  A 1 
ATOM   1996 C C     . SER   A 1 240  ? 38.371  -14.953 -1.295  1.00 97.95 240  A 1 
ATOM   1997 O O     . SER   A 1 240  ? 37.737  -14.896 -2.353  1.00 96.80 240  A 1 
ATOM   1998 C CB    . SER   A 1 240  ? 40.880  -15.210 -1.348  1.00 97.02 240  A 1 
ATOM   1999 O OG    . SER   A 1 240  ? 40.930  -14.556 -2.601  1.00 92.19 240  A 1 
ATOM   2000 N N     . GLU   A 1 241  ? 38.122  -14.115 -0.291  1.00 97.88 241  A 1 
ATOM   2001 C CA    . GLU   A 1 241  ? 37.059  -13.106 -0.359  1.00 97.82 241  A 1 
ATOM   2002 C C     . GLU   A 1 241  ? 37.264  -12.132 -1.529  1.00 97.93 241  A 1 
ATOM   2003 O O     . GLU   A 1 241  ? 36.317  -11.760 -2.214  1.00 97.00 241  A 1 
ATOM   2004 C CB    . GLU   A 1 241  ? 36.978  -12.344 0.975   1.00 96.97 241  A 1 
ATOM   2005 C CG    . GLU   A 1 241  ? 35.671  -11.540 1.077   1.00 95.69 241  A 1 
ATOM   2006 C CD    . GLU   A 1 241  ? 35.530  -10.690 2.348   1.00 96.35 241  A 1 
ATOM   2007 O OE1   . GLU   A 1 241  ? 34.461  -10.064 2.523   1.00 91.95 241  A 1 
ATOM   2008 O OE2   . GLU   A 1 241  ? 36.473  -10.562 3.161   1.00 92.92 241  A 1 
ATOM   2009 N N     . ILE   A 1 242  ? 38.512  -11.765 -1.824  1.00 98.09 242  A 1 
ATOM   2010 C CA    . ILE   A 1 242  ? 38.832  -10.885 -2.958  1.00 98.04 242  A 1 
ATOM   2011 C C     . ILE   A 1 242  ? 38.454  -11.546 -4.290  1.00 98.12 242  A 1 
ATOM   2012 O O     . ILE   A 1 242  ? 37.880  -10.891 -5.160  1.00 97.25 242  A 1 
ATOM   2013 C CB    . ILE   A 1 242  ? 40.324  -10.475 -2.923  1.00 97.40 242  A 1 
ATOM   2014 C CG1   . ILE   A 1 242  ? 40.579  -9.547  -1.710  1.00 93.28 242  A 1 
ATOM   2015 C CG2   . ILE   A 1 242  ? 40.747  -9.788  -4.234  1.00 92.66 242  A 1 
ATOM   2016 C CD1   . ILE   A 1 242  ? 42.056  -9.201  -1.476  1.00 88.46 242  A 1 
ATOM   2017 N N     . VAL   A 1 243  ? 38.767  -12.829 -4.468  1.00 98.13 243  A 1 
ATOM   2018 C CA    . VAL   A 1 243  ? 38.402  -13.564 -5.689  1.00 98.12 243  A 1 
ATOM   2019 C C     . VAL   A 1 243  ? 36.884  -13.684 -5.803  1.00 98.17 243  A 1 
ATOM   2020 O O     . VAL   A 1 243  ? 36.333  -13.404 -6.868  1.00 97.34 243  A 1 
ATOM   2021 C CB    . VAL   A 1 243  ? 39.092  -14.941 -5.738  1.00 97.59 243  A 1 
ATOM   2022 C CG1   . VAL   A 1 243  ? 38.621  -15.781 -6.927  1.00 94.72 243  A 1 
ATOM   2023 C CG2   . VAL   A 1 243  ? 40.608  -14.768 -5.883  1.00 94.87 243  A 1 
ATOM   2024 N N     . LEU   A 1 244  ? 36.210  -13.996 -4.705  1.00 98.19 244  A 1 
ATOM   2025 C CA    . LEU   A 1 244  ? 34.752  -14.046 -4.615  1.00 98.10 244  A 1 
ATOM   2026 C C     . LEU   A 1 244  ? 34.113  -12.713 -5.050  1.00 98.25 244  A 1 
ATOM   2027 O O     . LEU   A 1 244  ? 33.218  -12.688 -5.895  1.00 97.48 244  A 1 
ATOM   2028 C CB    . LEU   A 1 244  ? 34.405  -14.468 -3.174  1.00 96.92 244  A 1 
ATOM   2029 C CG    . LEU   A 1 244  ? 32.905  -14.598 -2.841  1.00 94.56 244  A 1 
ATOM   2030 C CD1   . LEU   A 1 244  ? 32.723  -15.549 -1.659  1.00 86.87 244  A 1 
ATOM   2031 C CD2   . LEU   A 1 244  ? 32.287  -13.254 -2.445  1.00 86.13 244  A 1 
ATOM   2032 N N     . LEU   A 1 245  ? 34.621  -11.595 -4.540  1.00 98.10 245  A 1 
ATOM   2033 C CA    . LEU   A 1 245  ? 34.144  -10.253 -4.887  1.00 98.05 245  A 1 
ATOM   2034 C C     . LEU   A 1 245  ? 34.444  -9.877  -6.343  1.00 98.08 245  A 1 
ATOM   2035 O O     . LEU   A 1 245  ? 33.611  -9.251  -7.001  1.00 97.40 245  A 1 
ATOM   2036 C CB    . LEU   A 1 245  ? 34.787  -9.238  -3.932  1.00 97.70 245  A 1 
ATOM   2037 C CG    . LEU   A 1 245  ? 34.233  -9.292  -2.498  1.00 97.04 245  A 1 
ATOM   2038 C CD1   . LEU   A 1 245  ? 35.139  -8.478  -1.579  1.00 94.88 245  A 1 
ATOM   2039 C CD2   . LEU   A 1 245  ? 32.825  -8.705  -2.419  1.00 94.29 245  A 1 
ATOM   2040 N N     . ARG   A 1 246  ? 35.593  -10.288 -6.877  1.00 98.36 246  A 1 
ATOM   2041 C CA    . ARG   A 1 246  ? 35.931  -10.075 -8.295  1.00 98.24 246  A 1 
ATOM   2042 C C     . ARG   A 1 246  ? 35.036  -10.888 -9.230  1.00 98.25 246  A 1 
ATOM   2043 O O     . ARG   A 1 246  ? 34.670  -10.388 -10.290 1.00 97.51 246  A 1 
ATOM   2044 C CB    . ARG   A 1 246  ? 37.404  -10.397 -8.537  1.00 97.90 246  A 1 
ATOM   2045 C CG    . ARG   A 1 246  ? 38.300  -9.248  -8.070  1.00 96.37 246  A 1 
ATOM   2046 C CD    . ARG   A 1 246  ? 39.764  -9.627  -8.284  1.00 95.13 246  A 1 
ATOM   2047 N NE    . ARG   A 1 246  ? 40.636  -8.483  -8.013  1.00 92.96 246  A 1 
ATOM   2048 C CZ    . ARG   A 1 246  ? 41.907  -8.511  -7.675  1.00 92.43 246  A 1 
ATOM   2049 N NH1   . ARG   A 1 246  ? 42.578  -9.627  -7.580  1.00 86.21 246  A 1 
ATOM   2050 N NH2   . ARG   A 1 246  ? 42.502  -7.382  -7.428  1.00 88.93 246  A 1 
ATOM   2051 N N     . ILE   A 1 247  ? 34.658  -12.092 -8.840  1.00 98.19 247  A 1 
ATOM   2052 C CA    . ILE   A 1 247  ? 33.678  -12.892 -9.587  1.00 98.14 247  A 1 
ATOM   2053 C C     . ILE   A 1 247  ? 32.303  -12.212 -9.556  1.00 98.16 247  A 1 
ATOM   2054 O O     . ILE   A 1 247  ? 31.686  -12.052 -10.606 1.00 97.54 247  A 1 
ATOM   2055 C CB    . ILE   A 1 247  ? 33.641  -14.345 -9.067  1.00 97.82 247  A 1 
ATOM   2056 C CG1   . ILE   A 1 247  ? 34.969  -15.053 -9.431  1.00 96.10 247  A 1 
ATOM   2057 C CG2   . ILE   A 1 247  ? 32.454  -15.115 -9.682  1.00 96.33 247  A 1 
ATOM   2058 C CD1   . ILE   A 1 247  ? 35.207  -16.359 -8.672  1.00 91.00 247  A 1 
ATOM   2059 N N     . ALA   A 1 248  ? 31.875  -11.726 -8.397  1.00 98.03 248  A 1 
ATOM   2060 C CA    . ALA   A 1 248  ? 30.640  -10.948 -8.290  1.00 97.96 248  A 1 
ATOM   2061 C C     . ALA   A 1 248  ? 30.664  -9.705  -9.195  1.00 98.00 248  A 1 
ATOM   2062 O O     . ALA   A 1 248  ? 29.725  -9.477  -9.956  1.00 97.19 248  A 1 
ATOM   2063 C CB    . ALA   A 1 248  ? 30.413  -10.567 -6.823  1.00 97.50 248  A 1 
ATOM   2064 N N     . LYS   A 1 249  ? 31.770  -8.947  -9.185  1.00 97.87 249  A 1 
ATOM   2065 C CA    . LYS   A 1 249  ? 31.998  -7.814  -10.088 1.00 97.73 249  A 1 
ATOM   2066 C C     . LYS   A 1 249  ? 31.863  -8.234  -11.545 1.00 97.72 249  A 1 
ATOM   2067 O O     . LYS   A 1 249  ? 31.118  -7.592  -12.283 1.00 96.70 249  A 1 
ATOM   2068 C CB    . LYS   A 1 249  ? 33.363  -7.182  -9.786  1.00 97.24 249  A 1 
ATOM   2069 C CG    . LYS   A 1 249  ? 33.825  -6.166  -10.845 1.00 96.58 249  A 1 
ATOM   2070 C CD    . LYS   A 1 249  ? 35.152  -5.497  -10.425 1.00 94.65 249  A 1 
ATOM   2071 C CE    . LYS   A 1 249  ? 35.813  -4.727  -11.565 1.00 91.31 249  A 1 
ATOM   2072 N NZ    . LYS   A 1 249  ? 35.022  -3.560  -12.030 1.00 87.31 249  A 1 
ATOM   2073 N N     . GLN   A 1 250  ? 32.537  -9.307  -11.953 1.00 98.16 250  A 1 
ATOM   2074 C CA    . GLN   A 1 250  ? 32.490  -9.781  -13.336 1.00 97.79 250  A 1 
ATOM   2075 C C     . GLN   A 1 250  ? 31.066  -10.154 -13.764 1.00 97.89 250  A 1 
ATOM   2076 O O     . GLN   A 1 250  ? 30.633  -9.751  -14.840 1.00 96.88 250  A 1 
ATOM   2077 C CB    . GLN   A 1 250  ? 33.446  -10.970 -13.501 1.00 96.74 250  A 1 
ATOM   2078 C CG    . GLN   A 1 250  ? 33.591  -11.361 -14.978 1.00 90.38 250  A 1 
ATOM   2079 C CD    . GLN   A 1 250  ? 34.481  -12.593 -15.187 1.00 87.44 250  A 1 
ATOM   2080 O OE1   . GLN   A 1 250  ? 34.706  -13.403 -14.312 1.00 78.09 250  A 1 
ATOM   2081 N NE2   . GLN   A 1 250  ? 35.009  -12.786 -16.373 1.00 74.07 250  A 1 
ATOM   2082 N N     . LEU   A 1 251  ? 30.340  -10.879 -12.928 1.00 97.82 251  A 1 
ATOM   2083 C CA    . LEU   A 1 251  ? 28.967  -11.296 -13.216 1.00 97.78 251  A 1 
ATOM   2084 C C     . LEU   A 1 251  ? 28.008  -10.101 -13.282 1.00 97.83 251  A 1 
ATOM   2085 O O     . LEU   A 1 251  ? 27.241  -9.986  -14.232 1.00 96.97 251  A 1 
ATOM   2086 C CB    . LEU   A 1 251  ? 28.506  -12.312 -12.159 1.00 97.43 251  A 1 
ATOM   2087 C CG    . LEU   A 1 251  ? 29.217  -13.679 -12.227 1.00 96.66 251  A 1 
ATOM   2088 C CD1   . LEU   A 1 251  ? 28.823  -14.514 -11.011 1.00 94.05 251  A 1 
ATOM   2089 C CD2   . LEU   A 1 251  ? 28.845  -14.465 -13.485 1.00 93.47 251  A 1 
ATOM   2090 N N     . LEU   A 1 252  ? 28.082  -9.179  -12.329 1.00 97.39 252  A 1 
ATOM   2091 C CA    . LEU   A 1 252  ? 27.191  -8.013  -12.272 1.00 97.39 252  A 1 
ATOM   2092 C C     . LEU   A 1 252  ? 27.449  -7.002  -13.400 1.00 97.24 252  A 1 
ATOM   2093 O O     . LEU   A 1 252  ? 26.534  -6.282  -13.797 1.00 95.95 252  A 1 
ATOM   2094 C CB    . LEU   A 1 252  ? 27.321  -7.343  -10.894 1.00 97.17 252  A 1 
ATOM   2095 C CG    . LEU   A 1 252  ? 26.759  -8.170  -9.722  1.00 96.64 252  A 1 
ATOM   2096 C CD1   . LEU   A 1 252  ? 27.127  -7.500  -8.398  1.00 94.60 252  A 1 
ATOM   2097 C CD2   . LEU   A 1 252  ? 25.237  -8.293  -9.783  1.00 93.84 252  A 1 
ATOM   2098 N N     . GLU   A 1 253  ? 28.671  -6.959  -13.941 1.00 97.47 253  A 1 
ATOM   2099 C CA    . GLU   A 1 253  ? 29.016  -6.120  -15.097 1.00 97.20 253  A 1 
ATOM   2100 C C     . GLU   A 1 253  ? 28.517  -6.693  -16.436 1.00 96.84 253  A 1 
ATOM   2101 O O     . GLU   A 1 253  ? 28.491  -5.970  -17.441 1.00 94.59 253  A 1 
ATOM   2102 C CB    . GLU   A 1 253  ? 30.535  -5.879  -15.131 1.00 96.61 253  A 1 
ATOM   2103 C CG    . GLU   A 1 253  ? 30.977  -4.879  -14.049 1.00 95.71 253  A 1 
ATOM   2104 C CD    . GLU   A 1 253  ? 32.493  -4.617  -13.984 1.00 96.25 253  A 1 
ATOM   2105 O OE1   . GLU   A 1 253  ? 32.897  -3.735  -13.186 1.00 92.16 253  A 1 
ATOM   2106 O OE2   . GLU   A 1 253  ? 33.300  -5.244  -14.699 1.00 93.23 253  A 1 
ATOM   2107 N N     . LEU   A 1 254  ? 28.100  -7.959  -16.466 1.00 97.16 254  A 1 
ATOM   2108 C CA    . LEU   A 1 254  ? 27.521  -8.565  -17.659 1.00 96.71 254  A 1 
ATOM   2109 C C     . LEU   A 1 254  ? 26.153  -7.954  -17.985 1.00 96.79 254  A 1 
ATOM   2110 O O     . LEU   A 1 254  ? 25.409  -7.483  -17.128 1.00 95.19 254  A 1 
ATOM   2111 C CB    . LEU   A 1 254  ? 27.420  -10.097 -17.513 1.00 95.95 254  A 1 
ATOM   2112 C CG    . LEU   A 1 254  ? 28.769  -10.833 -17.408 1.00 94.33 254  A 1 
ATOM   2113 C CD1   . LEU   A 1 254  ? 28.530  -12.324 -17.192 1.00 90.62 254  A 1 
ATOM   2114 C CD2   . LEU   A 1 254  ? 29.626  -10.672 -18.668 1.00 90.24 254  A 1 
ATOM   2115 N N     . THR   A 1 255  ? 25.797  -8.003  -19.259 1.00 96.71 255  A 1 
ATOM   2116 C CA    . THR   A 1 255  ? 24.538  -7.435  -19.757 1.00 96.63 255  A 1 
ATOM   2117 C C     . THR   A 1 255  ? 23.399  -8.454  -19.740 1.00 97.11 255  A 1 
ATOM   2118 O O     . THR   A 1 255  ? 22.769  -8.706  -20.770 1.00 94.58 255  A 1 
ATOM   2119 C CB    . THR   A 1 255  ? 24.724  -6.771  -21.130 1.00 94.47 255  A 1 
ATOM   2120 O OG1   . THR   A 1 255  ? 25.305  -7.669  -22.048 1.00 81.72 255  A 1 
ATOM   2121 C CG2   . THR   A 1 255  ? 25.628  -5.545  -21.057 1.00 80.41 255  A 1 
ATOM   2122 N N     . PHE   A 1 256  ? 23.114  -9.044  -18.573 1.00 97.64 256  A 1 
ATOM   2123 C CA    . PHE   A 1 256  ? 21.915  -9.861  -18.376 1.00 97.88 256  A 1 
ATOM   2124 C C     . PHE   A 1 256  ? 20.645  -9.086  -18.744 1.00 98.02 256  A 1 
ATOM   2125 O O     . PHE   A 1 256  ? 20.631  -7.853  -18.757 1.00 97.13 256  A 1 
ATOM   2126 C CB    . PHE   A 1 256  ? 21.835  -10.349 -16.925 1.00 97.51 256  A 1 
ATOM   2127 C CG    . PHE   A 1 256  ? 22.853  -11.408 -16.589 1.00 97.57 256  A 1 
ATOM   2128 C CD1   . PHE   A 1 256  ? 22.648  -12.732 -17.008 1.00 95.61 256  A 1 
ATOM   2129 C CD2   . PHE   A 1 256  ? 24.015  -11.078 -15.866 1.00 95.32 256  A 1 
ATOM   2130 C CE1   . PHE   A 1 256  ? 23.600  -13.720 -16.717 1.00 94.28 256  A 1 
ATOM   2131 C CE2   . PHE   A 1 256  ? 24.970  -12.061 -15.572 1.00 94.27 256  A 1 
ATOM   2132 C CZ    . PHE   A 1 256  ? 24.764  -13.384 -16.004 1.00 95.50 256  A 1 
ATOM   2133 N N     . ASP   A 1 257  ? 19.569  -9.787  -19.036 1.00 98.20 257  A 1 
ATOM   2134 C CA    . ASP   A 1 257  ? 18.267  -9.130  -19.173 1.00 98.29 257  A 1 
ATOM   2135 C C     . ASP   A 1 257  ? 17.730  -8.735  -17.803 1.00 98.36 257  A 1 
ATOM   2136 O O     . ASP   A 1 257  ? 17.316  -7.591  -17.620 1.00 97.31 257  A 1 
ATOM   2137 C CB    . ASP   A 1 257  ? 17.281  -10.020 -19.927 1.00 97.93 257  A 1 
ATOM   2138 C CG    . ASP   A 1 257  ? 17.741  -10.266 -21.355 1.00 97.33 257  A 1 
ATOM   2139 O OD1   . ASP   A 1 257  ? 18.381  -9.388  -21.975 1.00 94.06 257  A 1 
ATOM   2140 O OD2   . ASP   A 1 257  ? 17.472  -11.356 -21.888 1.00 93.62 257  A 1 
ATOM   2141 N N     . TYR   A 1 258  ? 17.857  -9.651  -16.844 1.00 98.47 258  A 1 
ATOM   2142 C CA    . TYR   A 1 258  ? 17.468  -9.407  -15.461 1.00 98.54 258  A 1 
ATOM   2143 C C     . TYR   A 1 258  ? 18.566  -9.845  -14.488 1.00 98.53 258  A 1 
ATOM   2144 O O     . TYR   A 1 258  ? 19.130  -10.929 -14.614 1.00 97.90 258  A 1 
ATOM   2145 C CB    . TYR   A 1 258  ? 16.151  -10.125 -15.163 1.00 98.29 258  A 1 
ATOM   2146 C CG    . TYR   A 1 258  ? 14.989  -9.666  -16.019 1.00 97.86 258  A 1 
ATOM   2147 C CD1   . TYR   A 1 258  ? 14.289  -8.491  -15.686 1.00 95.37 258  A 1 
ATOM   2148 C CD2   . TYR   A 1 258  ? 14.602  -10.398 -17.160 1.00 95.38 258  A 1 
ATOM   2149 C CE1   . TYR   A 1 258  ? 13.214  -8.053  -16.471 1.00 93.85 258  A 1 
ATOM   2150 C CE2   . TYR   A 1 258  ? 13.525  -9.967  -17.956 1.00 93.86 258  A 1 
ATOM   2151 C CZ    . TYR   A 1 258  ? 12.833  -8.791  -17.603 1.00 94.81 258  A 1 
ATOM   2152 O OH    . TYR   A 1 258  ? 11.775  -8.366  -18.369 1.00 92.66 258  A 1 
ATOM   2153 N N     . VAL   A 1 259  ? 18.807  -9.014  -13.488 1.00 98.14 259  A 1 
ATOM   2154 C CA    . VAL   A 1 259  ? 19.514  -9.396  -12.257 1.00 98.22 259  A 1 
ATOM   2155 C C     . VAL   A 1 259  ? 18.512  -9.267  -11.120 1.00 98.16 259  A 1 
ATOM   2156 O O     . VAL   A 1 259  ? 18.019  -8.170  -10.852 1.00 97.05 259  A 1 
ATOM   2157 C CB    . VAL   A 1 259  ? 20.767  -8.540  -12.013 1.00 97.81 259  A 1 
ATOM   2158 C CG1   . VAL   A 1 259  ? 21.430  -8.883  -10.679 1.00 95.83 259  A 1 
ATOM   2159 C CG2   . VAL   A 1 259  ? 21.806  -8.760  -13.120 1.00 96.19 259  A 1 
ATOM   2160 N N     . VAL   A 1 260  ? 18.172  -10.382 -10.497 1.00 98.05 260  A 1 
ATOM   2161 C CA    . VAL   A 1 260  ? 17.057  -10.475 -9.547  1.00 98.14 260  A 1 
ATOM   2162 C C     . VAL   A 1 260  ? 17.570  -10.886 -8.179  1.00 98.09 260  A 1 
ATOM   2163 O O     . VAL   A 1 260  ? 18.296  -11.867 -8.041  1.00 97.13 260  A 1 
ATOM   2164 C CB    . VAL   A 1 260  ? 15.966  -11.442 -10.040 1.00 97.72 260  A 1 
ATOM   2165 C CG1   . VAL   A 1 260  ? 14.740  -11.406 -9.121  1.00 95.18 260  A 1 
ATOM   2166 C CG2   . VAL   A 1 260  ? 15.489  -11.101 -11.459 1.00 95.53 260  A 1 
ATOM   2167 N N     . THR   A 1 261  ? 17.152  -10.143 -7.167  1.00 97.59 261  A 1 
ATOM   2168 C CA    . THR   A 1 261  ? 17.515  -10.383 -5.768  1.00 97.58 261  A 1 
ATOM   2169 C C     . THR   A 1 261  ? 16.282  -10.290 -4.872  1.00 97.14 261  A 1 
ATOM   2170 O O     . THR   A 1 261  ? 15.204  -9.856  -5.300  1.00 95.84 261  A 1 
ATOM   2171 C CB    . THR   A 1 261  ? 18.583  -9.382  -5.303  1.00 96.73 261  A 1 
ATOM   2172 O OG1   . THR   A 1 261  ? 18.102  -8.060  -5.435  1.00 87.03 261  A 1 
ATOM   2173 C CG2   . THR   A 1 261  ? 19.886  -9.483  -6.086  1.00 90.31 261  A 1 
ATOM   2174 N N     . PHE   A 1 262  ? 16.441  -10.673 -3.617  1.00 96.39 262  A 1 
ATOM   2175 C CA    . PHE   A 1 262  ? 15.452  -10.424 -2.576  1.00 95.93 262  A 1 
ATOM   2176 C C     . PHE   A 1 262  ? 16.038  -9.461  -1.540  1.00 95.06 262  A 1 
ATOM   2177 O O     . PHE   A 1 262  ? 16.908  -9.839  -0.764  1.00 92.75 262  A 1 
ATOM   2178 C CB    . PHE   A 1 262  ? 14.995  -11.750 -1.964  1.00 95.10 262  A 1 
ATOM   2179 C CG    . PHE   A 1 262  ? 13.831  -11.551 -1.024  1.00 94.99 262  A 1 
ATOM   2180 C CD1   . PHE   A 1 262  ? 14.053  -11.271 0.334   1.00 92.79 262  A 1 
ATOM   2181 C CD2   . PHE   A 1 262  ? 12.518  -11.568 -1.527  1.00 92.63 262  A 1 
ATOM   2182 C CE1   . PHE   A 1 262  ? 12.973  -11.003 1.188   1.00 91.33 262  A 1 
ATOM   2183 C CE2   . PHE   A 1 262  ? 11.432  -11.306 -0.675  1.00 91.06 262  A 1 
ATOM   2184 C CZ    . PHE   A 1 262  ? 11.665  -11.017 0.682   1.00 92.20 262  A 1 
ATOM   2185 N N     . ASN   A 1 263  ? 15.587  -8.212  -1.548  1.00 92.44 263  A 1 
ATOM   2186 C CA    . ASN   A 1 263  ? 16.169  -7.099  -0.786  1.00 91.45 263  A 1 
ATOM   2187 C C     . ASN   A 1 263  ? 17.641  -6.791  -1.134  1.00 92.10 263  A 1 
ATOM   2188 O O     . ASN   A 1 263  ? 18.307  -6.030  -0.435  1.00 89.76 263  A 1 
ATOM   2189 C CB    . ASN   A 1 263  ? 15.903  -7.320  0.712   1.00 88.95 263  A 1 
ATOM   2190 C CG    . ASN   A 1 263  ? 16.132  -6.086  1.558   1.00 83.33 263  A 1 
ATOM   2191 O OD1   . ASN   A 1 263  ? 15.753  -4.974  1.219   1.00 74.36 263  A 1 
ATOM   2192 N ND2   . ASN   A 1 263  ? 16.731  -6.246  2.715   1.00 74.95 263  A 1 
ATOM   2193 N N     . GLY   A 1 264  ? 18.134  -7.334  -2.235  1.00 91.12 264  A 1 
ATOM   2194 C CA    . GLY   A 1 264  ? 19.536  -7.199  -2.630  1.00 92.17 264  A 1 
ATOM   2195 C C     . GLY   A 1 264  ? 19.948  -5.790  -3.047  1.00 93.55 264  A 1 
ATOM   2196 O O     . GLY   A 1 264  ? 21.120  -5.433  -2.957  1.00 91.14 264  A 1 
ATOM   2197 N N     . HIS   A 1 265  ? 19.018  -4.935  -3.443  1.00 90.65 265  A 1 
ATOM   2198 C CA    . HIS   A 1 265  ? 19.342  -3.528  -3.716  1.00 92.29 265  A 1 
ATOM   2199 C C     . HIS   A 1 265  ? 19.724  -2.773  -2.439  1.00 92.15 265  A 1 
ATOM   2200 O O     . HIS   A 1 265  ? 20.597  -1.908  -2.469  1.00 89.57 265  A 1 
ATOM   2201 C CB    . HIS   A 1 265  ? 18.162  -2.832  -4.414  1.00 91.82 265  A 1 
ATOM   2202 C CG    . HIS   A 1 265  ? 17.833  -3.322  -5.793  1.00 94.40 265  A 1 
ATOM   2203 N ND1   . HIS   A 1 265  ? 16.946  -2.697  -6.660  1.00 85.39 265  A 1 
ATOM   2204 C CD2   . HIS   A 1 265  ? 18.315  -4.420  -6.455  1.00 85.00 265  A 1 
ATOM   2205 C CE1   . HIS   A 1 265  ? 16.895  -3.413  -7.794  1.00 87.78 265  A 1 
ATOM   2206 N NE2   . HIS   A 1 265  ? 17.713  -4.467  -7.705  1.00 89.12 265  A 1 
ATOM   2207 N N     . ASN   A 1 266  ? 19.104  -3.105  -1.319  1.00 90.66 266  A 1 
ATOM   2208 C CA    . ASN   A 1 266  ? 19.409  -2.489  -0.032  1.00 88.28 266  A 1 
ATOM   2209 C C     . ASN   A 1 266  ? 20.537  -3.202  0.725   1.00 88.39 266  A 1 
ATOM   2210 O O     . ASN   A 1 266  ? 21.245  -2.552  1.499   1.00 84.93 266  A 1 
ATOM   2211 C CB    . ASN   A 1 266  ? 18.126  -2.449  0.805   1.00 85.37 266  A 1 
ATOM   2212 C CG    . ASN   A 1 266  ? 18.279  -1.594  2.055   1.00 79.67 266  A 1 
ATOM   2213 O OD1   . ASN   A 1 266  ? 18.962  -0.580  2.079   1.00 70.11 266  A 1 
ATOM   2214 N ND2   . ASN   A 1 266  ? 17.621  -1.966  3.129   1.00 72.31 266  A 1 
ATOM   2215 N N     . PHE   A 1 267  ? 20.709  -4.504  0.513   1.00 90.57 267  A 1 
ATOM   2216 C CA    . PHE   A 1 267  ? 21.675  -5.324  1.231   1.00 91.60 267  A 1 
ATOM   2217 C C     . PHE   A 1 267  ? 22.735  -5.920  0.298   1.00 93.13 267  A 1 
ATOM   2218 O O     . PHE   A 1 267  ? 23.806  -5.324  0.181   1.00 92.57 267  A 1 
ATOM   2219 C CB    . PHE   A 1 267  ? 20.948  -6.360  2.095   1.00 89.93 267  A 1 
ATOM   2220 C CG    . PHE   A 1 267  ? 21.885  -7.134  2.996   1.00 87.96 267  A 1 
ATOM   2221 C CD1   . PHE   A 1 267  ? 22.223  -8.467  2.691   1.00 82.52 267  A 1 
ATOM   2222 C CD2   . PHE   A 1 267  ? 22.457  -6.510  4.120   1.00 83.10 267  A 1 
ATOM   2223 C CE1   . PHE   A 1 267  ? 23.124  -9.172  3.502   1.00 79.80 267  A 1 
ATOM   2224 C CE2   . PHE   A 1 267  ? 23.361  -7.213  4.936   1.00 79.91 267  A 1 
ATOM   2225 C CZ    . PHE   A 1 267  ? 23.693  -8.540  4.623   1.00 82.97 267  A 1 
ATOM   2226 N N     . ASP   A 1 268  ? 22.462  -6.999  -0.396  1.00 93.89 268  A 1 
ATOM   2227 C CA    . ASP   A 1 268  ? 23.442  -7.817  -1.130  1.00 95.11 268  A 1 
ATOM   2228 C C     . ASP   A 1 268  ? 24.331  -7.000  -2.077  1.00 95.72 268  A 1 
ATOM   2229 O O     . ASP   A 1 268  ? 25.553  -6.971  -1.937  1.00 94.60 268  A 1 
ATOM   2230 C CB    . ASP   A 1 268  ? 22.722  -8.908  -1.935  1.00 94.53 268  A 1 
ATOM   2231 C CG    . ASP   A 1 268  ? 21.758  -9.729  -1.078  1.00 93.71 268  A 1 
ATOM   2232 O OD1   . ASP   A 1 268  ? 22.011  -10.929 -0.903  1.00 84.75 268  A 1 
ATOM   2233 O OD2   . ASP   A 1 268  ? 20.765  -9.123  -0.612  1.00 85.87 268  A 1 
ATOM   2234 N N     . LEU   A 1 269  ? 23.735  -6.270  -3.003  1.00 94.21 269  A 1 
ATOM   2235 C CA    . LEU   A 1 269  ? 24.492  -5.483  -3.981  1.00 95.07 269  A 1 
ATOM   2236 C C     . LEU   A 1 269  ? 25.263  -4.340  -3.323  1.00 95.23 269  A 1 
ATOM   2237 O O     . LEU   A 1 269  ? 26.393  -4.036  -3.712  1.00 94.42 269  A 1 
ATOM   2238 C CB    . LEU   A 1 269  ? 23.552  -4.926  -5.067  1.00 94.91 269  A 1 
ATOM   2239 C CG    . LEU   A 1 269  ? 22.811  -5.978  -5.902  1.00 94.08 269  A 1 
ATOM   2240 C CD1   . LEU   A 1 269  ? 21.957  -5.273  -6.954  1.00 89.74 269  A 1 
ATOM   2241 C CD2   . LEU   A 1 269  ? 23.775  -6.917  -6.631  1.00 89.00 269  A 1 
ATOM   2242 N N     . ARG   A 1 270  ? 24.683  -3.716  -2.306  1.00 94.27 270  A 1 
ATOM   2243 C CA    . ARG   A 1 270  ? 25.349  -2.666  -1.531  1.00 93.47 270  A 1 
ATOM   2244 C C     . ARG   A 1 270  ? 26.526  -3.240  -0.739  1.00 94.69 270  A 1 
ATOM   2245 O O     . ARG   A 1 270  ? 27.595  -2.628  -0.715  1.00 93.33 270  A 1 
ATOM   2246 C CB    . ARG   A 1 270  ? 24.303  -1.966  -0.642  1.00 91.25 270  A 1 
ATOM   2247 C CG    . ARG   A 1 270  ? 24.887  -0.779  0.129   1.00 84.74 270  A 1 
ATOM   2248 C CD    . ARG   A 1 270  ? 23.828  -0.107  1.016   1.00 83.08 270  A 1 
ATOM   2249 N NE    . ARG   A 1 270  ? 22.906  0.762   0.253   1.00 78.12 270  A 1 
ATOM   2250 C CZ    . ARG   A 1 270  ? 21.816  1.363   0.727   1.00 76.06 270  A 1 
ATOM   2251 N NH1   . ARG   A 1 270  ? 21.376  1.158   1.936   1.00 67.72 270  A 1 
ATOM   2252 N NH2   . ARG   A 1 270  ? 21.151  2.206   0.001   1.00 68.99 270  A 1 
ATOM   2253 N N     . TYR   A 1 271  ? 26.350  -4.418  -0.159  1.00 95.18 271  A 1 
ATOM   2254 C CA    . TYR   A 1 271  ? 27.392  -5.107  0.598   1.00 95.50 271  A 1 
ATOM   2255 C C     . TYR   A 1 271  ? 28.555  -5.524  -0.306  1.00 95.78 271  A 1 
ATOM   2256 O O     . TYR   A 1 271  ? 29.691  -5.147  -0.030  1.00 94.70 271  A 1 
ATOM   2257 C CB    . TYR   A 1 271  ? 26.795  -6.301  1.343   1.00 94.90 271  A 1 
ATOM   2258 C CG    . TYR   A 1 271  ? 27.563  -6.649  2.600   1.00 95.21 271  A 1 
ATOM   2259 C CD1   . TYR   A 1 271  ? 28.794  -7.330  2.546   1.00 92.11 271  A 1 
ATOM   2260 C CD2   . TYR   A 1 271  ? 27.045  -6.259  3.855   1.00 92.03 271  A 1 
ATOM   2261 C CE1   . TYR   A 1 271  ? 29.508  -7.608  3.721   1.00 91.55 271  A 1 
ATOM   2262 C CE2   . TYR   A 1 271  ? 27.744  -6.536  5.036   1.00 91.31 271  A 1 
ATOM   2263 C CZ    . TYR   A 1 271  ? 28.980  -7.206  4.968   1.00 94.16 271  A 1 
ATOM   2264 O OH    . TYR   A 1 271  ? 29.673  -7.460  6.124   1.00 93.52 271  A 1 
ATOM   2265 N N     . ILE   A 1 272  ? 28.268  -6.200  -1.415  1.00 96.24 272  A 1 
ATOM   2266 C CA    . ILE   A 1 272  ? 29.272  -6.588  -2.418  1.00 96.61 272  A 1 
ATOM   2267 C C     . ILE   A 1 272  ? 30.048  -5.356  -2.902  1.00 96.65 272  A 1 
ATOM   2268 O O     . ILE   A 1 272  ? 31.276  -5.355  -2.890  1.00 95.73 272  A 1 
ATOM   2269 C CB    . ILE   A 1 272  ? 28.604  -7.324  -3.605  1.00 96.54 272  A 1 
ATOM   2270 C CG1   . ILE   A 1 272  ? 28.066  -8.707  -3.170  1.00 93.89 272  A 1 
ATOM   2271 C CG2   . ILE   A 1 272  ? 29.589  -7.503  -4.776  1.00 93.75 272  A 1 
ATOM   2272 C CD1   . ILE   A 1 272  ? 27.081  -9.319  -4.174  1.00 91.67 272  A 1 
ATOM   2273 N N     . THR   A 1 273  ? 29.343  -4.300  -3.289  1.00 96.47 273  A 1 
ATOM   2274 C CA    . THR   A 1 273  ? 29.963  -3.077  -3.822  1.00 96.07 273  A 1 
ATOM   2275 C C     . THR   A 1 273  ? 30.898  -2.430  -2.803  1.00 95.90 273  A 1 
ATOM   2276 O O     . THR   A 1 273  ? 32.048  -2.131  -3.115  1.00 94.71 273  A 1 
ATOM   2277 C CB    . THR   A 1 273  ? 28.892  -2.065  -4.254  1.00 95.27 273  A 1 
ATOM   2278 O OG1   . THR   A 1 273  ? 28.024  -2.643  -5.197  1.00 82.27 273  A 1 
ATOM   2279 C CG2   . THR   A 1 273  ? 29.493  -0.828  -4.921  1.00 80.83 273  A 1 
ATOM   2280 N N     . ASN   A 1 274  ? 30.436  -2.244  -1.577  1.00 95.53 274  A 1 
ATOM   2281 C CA    . ASN   A 1 274  ? 31.220  -1.598  -0.527  1.00 94.90 274  A 1 
ATOM   2282 C C     . ASN   A 1 274  ? 32.379  -2.483  -0.045  1.00 95.13 274  A 1 
ATOM   2283 O O     . ASN   A 1 274  ? 33.466  -1.976  0.230   1.00 93.76 274  A 1 
ATOM   2284 C CB    . ASN   A 1 274  ? 30.290  -1.244  0.639   1.00 93.89 274  A 1 
ATOM   2285 C CG    . ASN   A 1 274  ? 29.290  -0.141  0.322   1.00 91.04 274  A 1 
ATOM   2286 O OD1   . ASN   A 1 274  ? 29.401  0.623   -0.613  1.00 81.12 274  A 1 
ATOM   2287 N ND2   . ASN   A 1 274  ? 28.270  -0.005  1.146   1.00 81.33 274  A 1 
ATOM   2288 N N     . ARG   A 1 275  ? 32.177  -3.793  0.037   1.00 96.24 275  A 1 
ATOM   2289 C CA    . ARG   A 1 275  ? 33.215  -4.740  0.452   1.00 96.54 275  A 1 
ATOM   2290 C C     . ARG   A 1 275  ? 34.314  -4.853  -0.601  1.00 97.00 275  A 1 
ATOM   2291 O O     . ARG   A 1 275  ? 35.490  -4.849  -0.243  1.00 95.82 275  A 1 
ATOM   2292 C CB    . ARG   A 1 275  ? 32.552  -6.090  0.765   1.00 95.44 275  A 1 
ATOM   2293 C CG    . ARG   A 1 275  ? 33.479  -7.066  1.510   1.00 89.78 275  A 1 
ATOM   2294 C CD    . ARG   A 1 275  ? 33.739  -6.622  2.957   1.00 91.12 275  A 1 
ATOM   2295 N NE    . ARG   A 1 275  ? 34.580  -7.621  3.627   1.00 91.41 275  A 1 
ATOM   2296 C CZ    . ARG   A 1 275  ? 35.197  -7.509  4.789   1.00 94.38 275  A 1 
ATOM   2297 N NH1   . ARG   A 1 275  ? 35.046  -6.475  5.566   1.00 85.04 275  A 1 
ATOM   2298 N NH2   . ARG   A 1 275  ? 35.993  -8.454  5.170   1.00 88.86 275  A 1 
ATOM   2299 N N     . LEU   A 1 276  ? 33.955  -4.866  -1.876  1.00 96.83 276  A 1 
ATOM   2300 C CA    . LEU   A 1 276  ? 34.904  -4.824  -2.987  1.00 96.82 276  A 1 
ATOM   2301 C C     . LEU   A 1 276  ? 35.749  -3.546  -2.950  1.00 96.78 276  A 1 
ATOM   2302 O O     . LEU   A 1 276  ? 36.975  -3.619  -3.030  1.00 95.80 276  A 1 
ATOM   2303 C CB    . LEU   A 1 276  ? 34.123  -4.945  -4.308  1.00 96.60 276  A 1 
ATOM   2304 C CG    . LEU   A 1 276  ? 35.004  -4.868  -5.573  1.00 96.02 276  A 1 
ATOM   2305 C CD1   . LEU   A 1 276  ? 35.871  -6.111  -5.741  1.00 92.52 276  A 1 
ATOM   2306 C CD2   . LEU   A 1 276  ? 34.117  -4.727  -6.806  1.00 92.30 276  A 1 
ATOM   2307 N N     . GLU   A 1 277  ? 35.118  -2.386  -2.790  1.00 96.43 277  A 1 
ATOM   2308 C CA    . GLU   A 1 277  ? 35.833  -1.109  -2.707  1.00 96.21 277  A 1 
ATOM   2309 C C     . GLU   A 1 277  ? 36.758  -1.051  -1.483  1.00 96.19 277  A 1 
ATOM   2310 O O     . GLU   A 1 277  ? 37.891  -0.584  -1.587  1.00 94.37 277  A 1 
ATOM   2311 C CB    . GLU   A 1 277  ? 34.816  0.055   -2.732  1.00 95.16 277  A 1 
ATOM   2312 C CG    . GLU   A 1 277  ? 35.504  1.434   -2.800  1.00 87.56 277  A 1 
ATOM   2313 C CD    . GLU   A 1 277  ? 34.551  2.609   -3.134  1.00 83.25 277  A 1 
ATOM   2314 O OE1   . GLU   A 1 277  ? 35.050  3.738   -3.365  1.00 75.24 277  A 1 
ATOM   2315 O OE2   . GLU   A 1 277  ? 33.322  2.433   -3.280  1.00 75.97 277  A 1 
ATOM   2316 N N     . LEU   A 1 278  ? 36.326  -1.587  -0.350  1.00 96.41 278  A 1 
ATOM   2317 C CA    . LEU   A 1 278  ? 37.122  -1.627  0.876   1.00 95.90 278  A 1 
ATOM   2318 C C     . LEU   A 1 278  ? 38.379  -2.496  0.738   1.00 96.00 278  A 1 
ATOM   2319 O O     . LEU   A 1 278  ? 39.452  -2.095  1.185   1.00 93.96 278  A 1 
ATOM   2320 C CB    . LEU   A 1 278  ? 36.222  -2.132  2.019   1.00 94.48 278  A 1 
ATOM   2321 C CG    . LEU   A 1 278  ? 36.917  -2.163  3.399   1.00 88.26 278  A 1 
ATOM   2322 C CD1   . LEU   A 1 278  ? 37.157  -0.752  3.942   1.00 81.19 278  A 1 
ATOM   2323 C CD2   . LEU   A 1 278  ? 36.048  -2.923  4.396   1.00 81.20 278  A 1 
ATOM   2324 N N     . LEU   A 1 279  ? 38.254  -3.685  0.148   1.00 96.78 279  A 1 
ATOM   2325 C CA    . LEU   A 1 279  ? 39.347  -4.664  0.100   1.00 96.69 279  A 1 
ATOM   2326 C C     . LEU   A 1 279  ? 40.302  -4.468  -1.082  1.00 96.69 279  A 1 
ATOM   2327 O O     . LEU   A 1 279  ? 41.472  -4.833  -0.986  1.00 94.18 279  A 1 
ATOM   2328 C CB    . LEU   A 1 279  ? 38.761  -6.084  0.086   1.00 96.23 279  A 1 
ATOM   2329 C CG    . LEU   A 1 279  ? 38.001  -6.500  1.364   1.00 95.38 279  A 1 
ATOM   2330 C CD1   . LEU   A 1 279  ? 37.528  -7.943  1.200   1.00 91.67 279  A 1 
ATOM   2331 C CD2   . LEU   A 1 279  ? 38.861  -6.423  2.626   1.00 90.86 279  A 1 
ATOM   2332 N N     . THR   A 1 280  ? 39.814  -3.919  -2.191  1.00 96.99 280  A 1 
ATOM   2333 C CA    . THR   A 1 280  ? 40.598  -3.832  -3.437  1.00 96.79 280  A 1 
ATOM   2334 C C     . THR   A 1 280  ? 40.700  -2.420  -4.008  1.00 96.74 280  A 1 
ATOM   2335 O O     . THR   A 1 280  ? 41.545  -2.173  -4.867  1.00 93.02 280  A 1 
ATOM   2336 C CB    . THR   A 1 280  ? 40.032  -4.767  -4.516  1.00 95.75 280  A 1 
ATOM   2337 O OG1   . THR   A 1 280  ? 38.802  -4.279  -4.986  1.00 89.37 280  A 1 
ATOM   2338 C CG2   . THR   A 1 280  ? 39.816  -6.204  -4.039  1.00 89.16 280  A 1 
ATOM   2339 N N     . GLY   A 1 281  ? 39.849  -1.501  -3.583  1.00 96.38 281  A 1 
ATOM   2340 C CA    . GLY   A 1 281  ? 39.661  -0.198  -4.225  1.00 96.32 281  A 1 
ATOM   2341 C C     . GLY   A 1 281  ? 38.891  -0.252  -5.554  1.00 96.83 281  A 1 
ATOM   2342 O O     . GLY   A 1 281  ? 38.651  0.789   -6.171  1.00 94.10 281  A 1 
ATOM   2343 N N     . GLU   A 1 282  ? 38.496  -1.435  -6.002  1.00 96.53 282  A 1 
ATOM   2344 C CA    . GLU   A 1 282  ? 37.750  -1.619  -7.244  1.00 96.68 282  A 1 
ATOM   2345 C C     . GLU   A 1 282  ? 36.283  -1.199  -7.085  1.00 96.84 282  A 1 
ATOM   2346 O O     . GLU   A 1 282  ? 35.685  -1.254  -6.008  1.00 95.00 282  A 1 
ATOM   2347 C CB    . GLU   A 1 282  ? 37.857  -3.072  -7.746  1.00 95.46 282  A 1 
ATOM   2348 C CG    . GLU   A 1 282  ? 39.286  -3.459  -8.168  1.00 92.14 282  A 1 
ATOM   2349 C CD    . GLU   A 1 282  ? 39.405  -4.930  -8.606  1.00 93.16 282  A 1 
ATOM   2350 O OE1   . GLU   A 1 282  ? 40.394  -5.600  -8.230  1.00 85.19 282  A 1 
ATOM   2351 O OE2   . GLU   A 1 282  ? 38.515  -5.412  -9.336  1.00 87.04 282  A 1 
ATOM   2352 N N     . LYS   A 1 283  ? 35.688  -0.808  -8.212  1.00 95.97 283  A 1 
ATOM   2353 C CA    . LYS   A 1 283  ? 34.260  -0.502  -8.303  1.00 96.23 283  A 1 
ATOM   2354 C C     . LYS   A 1 283  ? 33.618  -1.382  -9.364  1.00 97.00 283  A 1 
ATOM   2355 O O     . LYS   A 1 283  ? 34.271  -1.750  -10.340 1.00 94.78 283  A 1 
ATOM   2356 C CB    . LYS   A 1 283  ? 34.029  0.987   -8.589  1.00 94.34 283  A 1 
ATOM   2357 C CG    . LYS   A 1 283  ? 34.663  1.870   -7.504  1.00 90.75 283  A 1 
ATOM   2358 C CD    . LYS   A 1 283  ? 34.118  3.292   -7.504  1.00 82.39 283  A 1 
ATOM   2359 C CE    . LYS   A 1 283  ? 34.854  4.043   -6.393  1.00 76.93 283  A 1 
ATOM   2360 N NZ    . LYS   A 1 283  ? 34.027  5.034   -5.680  1.00 67.54 283  A 1 
ATOM   2361 N N     . ILE   A 1 284  ? 32.343  -1.670  -9.187  1.00 95.73 284  A 1 
ATOM   2362 C CA    . ILE   A 1 284  ? 31.531  -2.304  -10.228 1.00 95.99 284  A 1 
ATOM   2363 C C     . ILE   A 1 284  ? 31.176  -1.226  -11.254 1.00 95.66 284  A 1 
ATOM   2364 O O     . ILE   A 1 284  ? 30.665  -0.165  -10.883 1.00 93.53 284  A 1 
ATOM   2365 C CB    . ILE   A 1 284  ? 30.300  -3.002  -9.624  1.00 95.89 284  A 1 
ATOM   2366 C CG1   . ILE   A 1 284  ? 30.754  -4.105  -8.641  1.00 93.61 284  A 1 
ATOM   2367 C CG2   . ILE   A 1 284  ? 29.421  -3.592  -10.740 1.00 93.87 284  A 1 
ATOM   2368 C CD1   . ILE   A 1 284  ? 29.625  -4.737  -7.832  1.00 89.68 284  A 1 
ATOM   2369 N N     . ILE   A 1 285  ? 31.501  -1.469  -12.517 1.00 95.64 285  A 1 
ATOM   2370 C CA    . ILE   A 1 285  ? 31.414  -0.466  -13.584 1.00 95.81 285  A 1 
ATOM   2371 C C     . ILE   A 1 285  ? 30.436  -0.938  -14.652 1.00 95.82 285  A 1 
ATOM   2372 O O     . ILE   A 1 285  ? 30.680  -1.915  -15.357 1.00 93.76 285  A 1 
ATOM   2373 C CB    . ILE   A 1 285  ? 32.804  -0.152  -14.181 1.00 94.20 285  A 1 
ATOM   2374 C CG1   . ILE   A 1 285  ? 33.797  0.313   -13.086 1.00 86.32 285  A 1 
ATOM   2375 C CG2   . ILE   A 1 285  ? 32.672  0.926   -15.271 1.00 87.45 285  A 1 
ATOM   2376 C CD1   . ILE   A 1 285  ? 35.243  0.476   -13.564 1.00 80.26 285  A 1 
ATOM   2377 N N     . PHE   A 1 286  ? 29.376  -0.188  -14.828 1.00 95.10 286  A 1 
ATOM   2378 C CA    . PHE   A 1 286  ? 28.485  -0.340  -15.969 1.00 94.97 286  A 1 
ATOM   2379 C C     . PHE   A 1 286  ? 28.920  0.575   -17.106 1.00 94.53 286  A 1 
ATOM   2380 O O     . PHE   A 1 286  ? 29.396  1.689   -16.883 1.00 92.51 286  A 1 
ATOM   2381 C CB    . PHE   A 1 286  ? 27.049  -0.055  -15.544 1.00 94.73 286  A 1 
ATOM   2382 C CG    . PHE   A 1 286  ? 26.585  -0.907  -14.390 1.00 96.11 286  A 1 
ATOM   2383 C CD1   . PHE   A 1 286  ? 26.502  -2.302  -14.528 1.00 93.05 286  A 1 
ATOM   2384 C CD2   . PHE   A 1 286  ? 26.254  -0.308  -13.161 1.00 92.80 286  A 1 
ATOM   2385 C CE1   . PHE   A 1 286  ? 26.074  -3.096  -13.457 1.00 92.17 286  A 1 
ATOM   2386 C CE2   . PHE   A 1 286  ? 25.823  -1.097  -12.087 1.00 92.21 286  A 1 
ATOM   2387 C CZ    . PHE   A 1 286  ? 25.730  -2.495  -12.236 1.00 95.07 286  A 1 
ATOM   2388 N N     . ARG   A 1 287  ? 28.732  0.110   -18.333 1.00 94.93 287  A 1 
ATOM   2389 C CA    . ARG   A 1 287  ? 29.017  0.890   -19.539 1.00 95.03 287  A 1 
ATOM   2390 C C     . ARG   A 1 287  ? 27.799  0.924   -20.442 1.00 95.46 287  A 1 
ATOM   2391 O O     . ARG   A 1 287  ? 27.138  -0.098  -20.632 1.00 93.29 287  A 1 
ATOM   2392 C CB    . ARG   A 1 287  ? 30.244  0.340   -20.269 1.00 93.91 287  A 1 
ATOM   2393 C CG    . ARG   A 1 287  ? 31.525  0.506   -19.447 1.00 88.72 287  A 1 
ATOM   2394 C CD    . ARG   A 1 287  ? 32.732  -0.024  -20.219 1.00 85.36 287  A 1 
ATOM   2395 N NE    . ARG   A 1 287  ? 33.975  0.100   -19.443 1.00 77.94 287  A 1 
ATOM   2396 C CZ    . ARG   A 1 287  ? 34.943  0.990   -19.608 1.00 71.76 287  A 1 
ATOM   2397 N NH1   . ARG   A 1 287  ? 34.899  1.900   -20.537 1.00 62.64 287  A 1 
ATOM   2398 N NH2   . ARG   A 1 287  ? 35.981  0.971   -18.826 1.00 66.09 287  A 1 
ATOM   2399 N N     . SER   A 1 288  ? 27.559  2.085   -21.026 1.00 94.54 288  A 1 
ATOM   2400 C CA    . SER   A 1 288  ? 26.570  2.205   -22.089 1.00 94.68 288  A 1 
ATOM   2401 C C     . SER   A 1 288  ? 26.950  1.304   -23.278 1.00 94.96 288  A 1 
ATOM   2402 O O     . SER   A 1 288  ? 28.134  1.004   -23.479 1.00 93.05 288  A 1 
ATOM   2403 C CB    . SER   A 1 288  ? 26.406  3.669   -22.509 1.00 93.44 288  A 1 
ATOM   2404 O OG    . SER   A 1 288  ? 27.609  4.205   -23.013 1.00 88.93 288  A 1 
ATOM   2405 N N     . PRO   A 1 289  ? 25.985  0.846   -24.081 1.00 95.82 289  A 1 
ATOM   2406 C CA    . PRO   A 1 289  ? 26.249  -0.072  -25.198 1.00 95.44 289  A 1 
ATOM   2407 C C     . PRO   A 1 289  ? 27.257  0.457   -26.222 1.00 95.28 289  A 1 
ATOM   2408 O O     . PRO   A 1 289  ? 28.020  -0.312  -26.806 1.00 91.25 289  A 1 
ATOM   2409 C CB    . PRO   A 1 289  ? 24.882  -0.298  -25.847 1.00 94.13 289  A 1 
ATOM   2410 C CG    . PRO   A 1 289  ? 23.902  -0.059  -24.710 1.00 92.25 289  A 1 
ATOM   2411 C CD    . PRO   A 1 289  ? 24.566  1.048   -23.907 1.00 95.48 289  A 1 
ATOM   2412 N N     . ASP   A 1 290  ? 27.297  1.771   -26.405 1.00 95.47 290  A 1 
ATOM   2413 C CA    . ASP   A 1 290  ? 28.260  2.466   -27.266 1.00 94.42 290  A 1 
ATOM   2414 C C     . ASP   A 1 290  ? 29.613  2.743   -26.586 1.00 94.32 290  A 1 
ATOM   2415 O O     . ASP   A 1 290  ? 30.504  3.344   -27.190 1.00 89.24 290  A 1 
ATOM   2416 C CB    . ASP   A 1 290  ? 27.618  3.750   -27.795 1.00 92.17 290  A 1 
ATOM   2417 C CG    . ASP   A 1 290  ? 27.374  4.830   -26.738 1.00 92.70 290  A 1 
ATOM   2418 O OD1   . ASP   A 1 290  ? 27.489  4.546   -25.527 1.00 86.40 290  A 1 
ATOM   2419 O OD2   . ASP   A 1 290  ? 27.066  5.966   -27.151 1.00 88.09 290  A 1 
ATOM   2420 N N     . LYS   A 1 291  ? 29.776  2.318   -25.332 1.00 93.14 291  A 1 
ATOM   2421 C CA    . LYS   A 1 291  ? 30.974  2.492   -24.493 1.00 92.36 291  A 1 
ATOM   2422 C C     . LYS   A 1 291  ? 31.343  3.952   -24.188 1.00 92.85 291  A 1 
ATOM   2423 O O     . LYS   A 1 291  ? 32.439  4.192   -23.686 1.00 88.01 291  A 1 
ATOM   2424 C CB    . LYS   A 1 291  ? 32.167  1.689   -25.058 1.00 90.62 291  A 1 
ATOM   2425 C CG    . LYS   A 1 291  ? 31.880  0.215   -25.389 1.00 87.43 291  A 1 
ATOM   2426 C CD    . LYS   A 1 291  ? 31.590  -0.618  -24.137 1.00 76.36 291  A 1 
ATOM   2427 C CE    . LYS   A 1 291  ? 31.368  -2.078  -24.538 1.00 71.45 291  A 1 
ATOM   2428 N NZ    . LYS   A 1 291  ? 31.027  -2.936  -23.384 1.00 60.29 291  A 1 
ATOM   2429 N N     . LYS   A 1 292  ? 30.464  4.903   -24.444 1.00 91.68 292  A 1 
ATOM   2430 C CA    . LYS   A 1 292  ? 30.747  6.330   -24.207 1.00 90.70 292  A 1 
ATOM   2431 C C     . LYS   A 1 292  ? 30.604  6.744   -22.748 1.00 91.57 292  A 1 
ATOM   2432 O O     . LYS   A 1 292  ? 31.348  7.604   -22.288 1.00 85.53 292  A 1 
ATOM   2433 C CB    . LYS   A 1 292  ? 29.848  7.207   -25.076 1.00 87.81 292  A 1 
ATOM   2434 C CG    . LYS   A 1 292  ? 30.283  7.176   -26.537 1.00 82.84 292  A 1 
ATOM   2435 C CD    . LYS   A 1 292  ? 29.661  8.344   -27.292 1.00 74.79 292  A 1 
ATOM   2436 C CE    . LYS   A 1 292  ? 30.209  8.395   -28.712 1.00 67.98 292  A 1 
ATOM   2437 N NZ    . LYS   A 1 292  ? 29.821  9.649   -29.395 1.00 59.60 292  A 1 
ATOM   2438 N N     . GLU   A 1 293  ? 29.672  6.157   -22.044 1.00 89.75 293  A 1 
ATOM   2439 C CA    . GLU   A 1 293  ? 29.455  6.434   -20.631 1.00 90.59 293  A 1 
ATOM   2440 C C     . GLU   A 1 293  ? 29.852  5.224   -19.785 1.00 91.66 293  A 1 
ATOM   2441 O O     . GLU   A 1 293  ? 29.495  4.087   -20.096 1.00 89.24 293  A 1 
ATOM   2442 C CB    . GLU   A 1 293  ? 27.998  6.860   -20.395 1.00 87.37 293  A 1 
ATOM   2443 C CG    . GLU   A 1 293  ? 27.777  7.409   -18.983 1.00 81.60 293  A 1 
ATOM   2444 C CD    . GLU   A 1 293  ? 26.301  7.734   -18.728 1.00 80.43 293  A 1 
ATOM   2445 O OE1   . GLU   A 1 293  ? 25.999  8.840   -18.247 1.00 73.50 293  A 1 
ATOM   2446 O OE2   . GLU   A 1 293  ? 25.453  6.857   -19.015 1.00 77.59 293  A 1 
ATOM   2447 N N     . ALA   A 1 294  ? 30.589  5.484   -18.708 1.00 90.35 294  A 1 
ATOM   2448 C CA    . ALA   A 1 294  ? 30.855  4.511   -17.662 1.00 91.00 294  A 1 
ATOM   2449 C C     . ALA   A 1 294  ? 30.340  5.060   -16.330 1.00 91.48 294  A 1 
ATOM   2450 O O     . ALA   A 1 294  ? 30.614  6.211   -15.986 1.00 88.18 294  A 1 
ATOM   2451 C CB    . ALA   A 1 294  ? 32.352  4.189   -17.625 1.00 89.18 294  A 1 
ATOM   2452 N N     . VAL   A 1 295  ? 29.613  4.240   -15.594 1.00 90.13 295  A 1 
ATOM   2453 C CA    . VAL   A 1 295  ? 29.015  4.613   -14.312 1.00 90.55 295  A 1 
ATOM   2454 C C     . VAL   A 1 295  ? 29.414  3.588   -13.266 1.00 92.28 295  A 1 
ATOM   2455 O O     . VAL   A 1 295  ? 29.412  2.390   -13.529 1.00 90.63 295  A 1 
ATOM   2456 C CB    . VAL   A 1 295  ? 27.478  4.737   -14.365 1.00 87.24 295  A 1 
ATOM   2457 C CG1   . VAL   A 1 295  ? 27.038  5.969   -13.559 1.00 74.78 295  A 1 
ATOM   2458 C CG2   . VAL   A 1 295  ? 26.894  4.888   -15.765 1.00 77.29 295  A 1 
ATOM   2459 N N     . HIS   A 1 296  ? 29.762  4.052   -12.083 1.00 84.90 296  A 1 
ATOM   2460 C CA    . HIS   A 1 296  ? 29.979  3.148   -10.955 1.00 86.99 296  A 1 
ATOM   2461 C C     . HIS   A 1 296  ? 28.628  2.719   -10.383 1.00 87.57 296  A 1 
ATOM   2462 O O     . HIS   A 1 296  ? 27.722  3.551   -10.281 1.00 84.14 296  A 1 
ATOM   2463 C CB    . HIS   A 1 296  ? 30.838  3.837   -9.888  1.00 85.25 296  A 1 
ATOM   2464 C CG    . HIS   A 1 296  ? 32.185  4.298   -10.373 1.00 82.47 296  A 1 
ATOM   2465 N ND1   . HIS   A 1 296  ? 32.876  5.401   -9.913  1.00 68.25 296  A 1 
ATOM   2466 C CD2   . HIS   A 1 296  ? 32.968  3.740   -11.350 1.00 70.40 296  A 1 
ATOM   2467 C CE1   . HIS   A 1 296  ? 34.028  5.497   -10.589 1.00 72.73 296  A 1 
ATOM   2468 N NE2   . HIS   A 1 296  ? 34.118  4.509   -11.474 1.00 74.85 296  A 1 
ATOM   2469 N N     . LEU   A 1 297  ? 28.517  1.456   -9.981  1.00 83.87 297  A 1 
ATOM   2470 C CA    . LEU   A 1 297  ? 27.321  0.981   -9.297  1.00 82.71 297  A 1 
ATOM   2471 C C     . LEU   A 1 297  ? 27.094  1.818   -8.040  1.00 83.42 297  A 1 
ATOM   2472 O O     . LEU   A 1 297  ? 27.913  1.837   -7.120  1.00 78.70 297  A 1 
ATOM   2473 C CB    . LEU   A 1 297  ? 27.425  -0.527  -9.006  1.00 80.57 297  A 1 
ATOM   2474 C CG    . LEU   A 1 297  ? 26.118  -1.176  -8.481  1.00 83.38 297  A 1 
ATOM   2475 C CD1   . LEU   A 1 297  ? 26.148  -2.683  -8.713  1.00 73.88 297  A 1 
ATOM   2476 C CD2   . LEU   A 1 297  ? 25.871  -0.982  -6.986  1.00 78.07 297  A 1 
ATOM   2477 N N     . CYS   A 1 298  ? 25.955  2.479   -7.999  1.00 77.88 298  A 1 
ATOM   2478 C CA    . CYS   A 1 298  ? 25.474  3.206   -6.841  1.00 78.24 298  A 1 
ATOM   2479 C C     . CYS   A 1 298  ? 24.011  2.839   -6.611  1.00 78.18 298  A 1 
ATOM   2480 O O     . CYS   A 1 298  ? 23.205  2.863   -7.545  1.00 77.78 298  A 1 
ATOM   2481 C CB    . CYS   A 1 298  ? 25.691  4.706   -7.065  1.00 75.69 298  A 1 
ATOM   2482 S SG    . CYS   A 1 298  ? 25.208  5.642   -5.588  1.00 64.13 298  A 1 
ATOM   2483 N N     . ILE   A 1 299  ? 23.681  2.498   -5.384  1.00 81.38 299  A 1 
ATOM   2484 C CA    . ILE   A 1 299  ? 22.291  2.304   -4.977  1.00 82.05 299  A 1 
ATOM   2485 C C     . ILE   A 1 299  ? 21.726  3.667   -4.600  1.00 82.38 299  A 1 
ATOM   2486 O O     . ILE   A 1 299  ? 22.209  4.303   -3.665  1.00 80.30 299  A 1 
ATOM   2487 C CB    . ILE   A 1 299  ? 22.179  1.287   -3.828  1.00 81.13 299  A 1 
ATOM   2488 C CG1   . ILE   A 1 299  ? 22.844  -0.072  -4.154  1.00 79.09 299  A 1 
ATOM   2489 C CG2   . ILE   A 1 299  ? 20.705  1.087   -3.446  1.00 75.98 299  A 1 
ATOM   2490 C CD1   . ILE   A 1 299  ? 22.283  -0.798  -5.378  1.00 72.92 299  A 1 
ATOM   2491 N N     . TYR   A 1 300  ? 20.721  4.111   -5.331  1.00 82.43 300  A 1 
ATOM   2492 C CA    . TYR   A 1 300  ? 19.987  5.321   -4.999  1.00 79.38 300  A 1 
ATOM   2493 C C     . TYR   A 1 300  ? 18.629  4.974   -4.394  1.00 78.51 300  A 1 
ATOM   2494 O O     . TYR   A 1 300  ? 18.057  3.910   -4.637  1.00 75.91 300  A 1 
ATOM   2495 C CB    . TYR   A 1 300  ? 19.867  6.255   -6.206  1.00 76.58 300  A 1 
ATOM   2496 C CG    . TYR   A 1 300  ? 18.977  5.760   -7.321  1.00 75.10 300  A 1 
ATOM   2497 C CD1   . TYR   A 1 300  ? 19.527  5.005   -8.380  1.00 68.85 300  A 1 
ATOM   2498 C CD2   . TYR   A 1 300  ? 17.603  6.061   -7.334  1.00 70.54 300  A 1 
ATOM   2499 C CE1   . TYR   A 1 300  ? 18.714  4.559   -9.430  1.00 67.67 300  A 1 
ATOM   2500 C CE2   . TYR   A 1 300  ? 16.778  5.619   -8.382  1.00 68.66 300  A 1 
ATOM   2501 C CZ    . TYR   A 1 300  ? 17.339  4.866   -9.430  1.00 72.95 300  A 1 
ATOM   2502 O OH    . TYR   A 1 300  ? 16.541  4.426   -10.459 1.00 67.84 300  A 1 
ATOM   2503 N N     . GLU   A 1 301  ? 18.111  5.905   -3.617  1.00 73.61 301  A 1 
ATOM   2504 C CA    . GLU   A 1 301  ? 16.873  5.711   -2.887  1.00 72.47 301  A 1 
ATOM   2505 C C     . GLU   A 1 301  ? 15.791  6.634   -3.413  1.00 71.32 301  A 1 
ATOM   2506 O O     . GLU   A 1 301  ? 15.996  7.821   -3.680  1.00 68.30 301  A 1 
ATOM   2507 C CB    . GLU   A 1 301  ? 17.085  5.917   -1.390  1.00 70.08 301  A 1 
ATOM   2508 C CG    . GLU   A 1 301  ? 18.167  4.995   -0.837  1.00 62.15 301  A 1 
ATOM   2509 C CD    . GLU   A 1 301  ? 18.246  5.017   0.687   1.00 57.16 301  A 1 
ATOM   2510 O OE1   . GLU   A 1 301  ? 19.361  4.844   1.215   1.00 51.91 301  A 1 
ATOM   2511 O OE2   . GLU   A 1 301  ? 17.207  5.244   1.337   1.00 57.32 301  A 1 
ATOM   2512 N N     . ARG   A 1 302  ? 14.590  6.093   -3.511  1.00 72.80 302  A 1 
ATOM   2513 C CA    . ARG   A 1 302  ? 13.421  6.843   -3.939  1.00 71.61 302  A 1 
ATOM   2514 C C     . ARG   A 1 302  ? 12.447  6.998   -2.785  1.00 70.82 302  A 1 
ATOM   2515 O O     . ARG   A 1 302  ? 12.020  6.019   -2.176  1.00 65.99 302  A 1 
ATOM   2516 C CB    . ARG   A 1 302  ? 12.831  6.139   -5.162  1.00 69.79 302  A 1 
ATOM   2517 C CG    . ARG   A 1 302  ? 11.879  7.069   -5.901  1.00 65.77 302  A 1 
ATOM   2518 C CD    . ARG   A 1 302  ? 11.383  6.370   -7.162  1.00 63.86 302  A 1 
ATOM   2519 N NE    . ARG   A 1 302  ? 10.503  7.259   -7.926  1.00 60.96 302  A 1 
ATOM   2520 C CZ    . ARG   A 1 302  ? 10.492  7.383   -9.228  1.00 58.58 302  A 1 
ATOM   2521 N NH1   . ARG   A 1 302  ? 11.218  6.619   -9.990  1.00 53.13 302  A 1 
ATOM   2522 N NH2   . ARG   A 1 302  ? 9.743   8.285   -9.783  1.00 54.96 302  A 1 
ATOM   2523 N N     . ASN   A 1 303  ? 12.024  8.244   -2.551  1.00 69.78 303  A 1 
ATOM   2524 C CA    . ASN   A 1 303  ? 11.048  8.615   -1.520  1.00 67.53 303  A 1 
ATOM   2525 C C     . ASN   A 1 303  ? 11.513  8.404   -0.068  1.00 67.16 303  A 1 
ATOM   2526 O O     . ASN   A 1 303  ? 10.674  8.225   0.813   1.00 61.13 303  A 1 
ATOM   2527 C CB    . ASN   A 1 303  ? 9.691   7.959   -1.803  1.00 62.04 303  A 1 
ATOM   2528 C CG    . ASN   A 1 303  ? 9.174   8.221   -3.199  1.00 55.27 303  A 1 
ATOM   2529 O OD1   . ASN   A 1 303  ? 8.917   9.341   -3.587  1.00 50.50 303  A 1 
ATOM   2530 N ND2   . ASN   A 1 303  ? 8.965   7.183   -3.983  1.00 49.36 303  A 1 
ATOM   2531 N N     . GLN   A 1 304  ? 12.796  8.474   0.187   1.00 61.26 304  A 1 
ATOM   2532 C CA    . GLN   A 1 304  ? 13.417  8.234   1.496   1.00 60.55 304  A 1 
ATOM   2533 C C     . GLN   A 1 304  ? 12.780  9.019   2.650   1.00 62.64 304  A 1 
ATOM   2534 O O     . GLN   A 1 304  ? 12.193  8.444   3.562   1.00 56.49 304  A 1 
ATOM   2535 C CB    . GLN   A 1 304  ? 14.900  8.612   1.398   1.00 55.46 304  A 1 
ATOM   2536 C CG    . GLN   A 1 304  ? 15.839  7.488   1.812   1.00 51.23 304  A 1 
ATOM   2537 C CD    . GLN   A 1 304  ? 17.285  7.965   1.907   1.00 45.58 304  A 1 
ATOM   2538 O OE1   . GLN   A 1 304  ? 17.605  9.117   1.671   1.00 43.20 304  A 1 
ATOM   2539 N NE2   . GLN   A 1 304  ? 18.215  7.115   2.269   1.00 42.37 304  A 1 
ATOM   2540 N N     . SER   A 1 305  ? 12.875  10.341  2.605   1.00 58.32 305  A 1 
ATOM   2541 C CA    . SER   A 1 305  ? 12.521  11.200  3.740   1.00 56.57 305  A 1 
ATOM   2542 C C     . SER   A 1 305  ? 11.295  12.076  3.499   1.00 56.65 305  A 1 
ATOM   2543 O O     . SER   A 1 305  ? 10.518  12.329  4.417   1.00 51.35 305  A 1 
ATOM   2544 C CB    . SER   A 1 305  ? 13.725  12.072  4.102   1.00 51.08 305  A 1 
ATOM   2545 O OG    . SER   A 1 305  ? 14.134  12.824  2.976   1.00 45.41 305  A 1 
ATOM   2546 N N     . SER   A 1 306  ? 11.113  12.557  2.282   1.00 55.22 306  A 1 
ATOM   2547 C CA    . SER   A 1 306  ? 10.082  13.555  1.975   1.00 52.99 306  A 1 
ATOM   2548 C C     . SER   A 1 306  ? 8.721   12.943  1.674   1.00 52.91 306  A 1 
ATOM   2549 O O     . SER   A 1 306  ? 7.691   13.526  2.018   1.00 48.65 306  A 1 
ATOM   2550 C CB    . SER   A 1 306  ? 10.530  14.423  0.801   1.00 48.84 306  A 1 
ATOM   2551 O OG    . SER   A 1 306  ? 10.740  13.638  -0.354  1.00 43.44 306  A 1 
ATOM   2552 N N     . HIS   A 1 307  ? 8.682   11.788  1.033   1.00 56.40 307  A 1 
ATOM   2553 C CA    . HIS   A 1 307  ? 7.420   11.207  0.612   1.00 56.00 307  A 1 
ATOM   2554 C C     . HIS   A 1 307  ? 6.851   10.259  1.650   1.00 56.63 307  A 1 
ATOM   2555 O O     . HIS   A 1 307  ? 7.242   9.108   1.792   1.00 52.00 307  A 1 
ATOM   2556 C CB    . HIS   A 1 307  ? 7.494   10.582  -0.769  1.00 51.97 307  A 1 
ATOM   2557 C CG    . HIS   A 1 307  ? 6.111   10.554  -1.349  1.00 48.02 307  A 1 
ATOM   2558 N ND1   . HIS   A 1 307  ? 5.398   11.654  -1.733  1.00 42.61 307  A 1 
ATOM   2559 C CD2   . HIS   A 1 307  ? 5.288   9.485   -1.474  1.00 42.56 307  A 1 
ATOM   2560 C CE1   . HIS   A 1 307  ? 4.171   11.243  -2.097  1.00 40.62 307  A 1 
ATOM   2561 N NE2   . HIS   A 1 307  ? 4.066   9.937   -1.951  1.00 40.78 307  A 1 
ATOM   2562 N N     . LYS   A 1 308  ? 5.849   10.801  2.309   1.00 54.44 308  A 1 
ATOM   2563 C CA    . LYS   A 1 308  ? 5.001   10.077  3.233   1.00 52.98 308  A 1 
ATOM   2564 C C     . LYS   A 1 308  ? 3.772   9.624   2.448   1.00 52.80 308  A 1 
ATOM   2565 O O     . LYS   A 1 308  ? 3.027   10.457  1.932   1.00 47.71 308  A 1 
ATOM   2566 C CB    . LYS   A 1 308  ? 4.705   11.015  4.403   1.00 49.02 308  A 1 
ATOM   2567 C CG    . LYS   A 1 308  ? 5.991   11.288  5.198   1.00 44.76 308  A 1 
ATOM   2568 C CD    . LYS   A 1 308  ? 5.817   12.406  6.215   1.00 40.72 308  A 1 
ATOM   2569 C CE    . LYS   A 1 308  ? 7.035   12.465  7.140   1.00 36.55 308  A 1 
ATOM   2570 N NZ    . LYS   A 1 308  ? 6.808   13.324  8.319   1.00 33.69 308  A 1 
ATOM   2571 N N     . GLY   A 1 309  ? 3.596   8.313   2.317   1.00 55.26 309  A 1 
ATOM   2572 C CA    . GLY   A 1 309  ? 2.423   7.729   1.670   1.00 53.58 309  A 1 
ATOM   2573 C C     . GLY   A 1 309  ? 1.127   8.027   2.432   1.00 55.14 309  A 1 
ATOM   2574 O O     . GLY   A 1 309  ? 1.090   8.843   3.360   1.00 50.77 309  A 1 
ATOM   2575 N N     . VAL   A 1 310  ? 0.065   7.361   2.062   1.00 55.40 310  A 1 
ATOM   2576 C CA    . VAL   A 1 310  ? -1.222  7.472   2.764   1.00 54.48 310  A 1 
ATOM   2577 C C     . VAL   A 1 310  ? -1.009  7.269   4.271   1.00 55.78 310  A 1 
ATOM   2578 O O     . VAL   A 1 310  ? -0.346  6.323   4.687   1.00 50.25 310  A 1 
ATOM   2579 C CB    . VAL   A 1 310  ? -2.246  6.466   2.214   1.00 49.22 310  A 1 
ATOM   2580 C CG1   . VAL   A 1 310  ? -3.617  6.629   2.878   1.00 44.10 310  A 1 
ATOM   2581 C CG2   . VAL   A 1 310  ? -2.449  6.658   0.706   1.00 43.10 310  A 1 
ATOM   2582 N N     . CYS   A 1 311  ? -1.532  8.194   5.087   1.00 51.90 311  A 1 
ATOM   2583 C CA    . CYS   A 1 311  ? -1.305  8.257   6.541   1.00 51.83 311  A 1 
ATOM   2584 C C     . CYS   A 1 311  ? 0.167   8.423   6.966   1.00 53.34 311  A 1 
ATOM   2585 O O     . CYS   A 1 311  ? 0.499   8.207   8.123   1.00 48.80 311  A 1 
ATOM   2586 C CB    . CYS   A 1 311  ? -2.005  7.088   7.248   1.00 48.55 311  A 1 
ATOM   2587 S SG    . CYS   A 1 311  ? -3.798  7.112   6.901   1.00 41.96 311  A 1 
ATOM   2588 N N     . GLY   A 1 312  ? 1.047   8.857   6.061   1.00 55.16 312  A 1 
ATOM   2589 C CA    . GLY   A 1 312  ? 2.413   9.233   6.399   1.00 53.55 312  A 1 
ATOM   2590 C C     . GLY   A 1 312  ? 3.416   8.097   6.548   1.00 55.67 312  A 1 
ATOM   2591 O O     . GLY   A 1 312  ? 4.516   8.341   7.042   1.00 51.45 312  A 1 
ATOM   2592 N N     . MET   A 1 313  ? 3.069   6.899   6.127   1.00 56.02 313  A 1 
ATOM   2593 C CA    . MET   A 1 313  ? 4.000   5.777   6.133   1.00 56.23 313  A 1 
ATOM   2594 C C     . MET   A 1 313  ? 5.110   6.007   5.103   1.00 57.59 313  A 1 
ATOM   2595 O O     . MET   A 1 313  ? 4.834   6.385   3.963   1.00 52.33 313  A 1 
ATOM   2596 C CB    . MET   A 1 313  ? 3.268   4.456   5.874   1.00 52.25 313  A 1 
ATOM   2597 C CG    . MET   A 1 313  ? 2.332   4.106   7.035   1.00 47.73 313  A 1 
ATOM   2598 S SD    . MET   A 1 313  ? 1.475   2.513   6.839   1.00 40.84 313  A 1 
ATOM   2599 C CE    . MET   A 1 313  ? 0.569   2.457   8.404   1.00 38.23 313  A 1 
ATOM   2600 N N     . ALA   A 1 314  ? 6.362   5.784   5.505   1.00 61.76 314  A 1 
ATOM   2601 C CA    . ALA   A 1 314  ? 7.496   5.804   4.598   1.00 60.49 314  A 1 
ATOM   2602 C C     . ALA   A 1 314  ? 7.395   4.624   3.618   1.00 63.14 314  A 1 
ATOM   2603 O O     . ALA   A 1 314  ? 6.972   3.531   3.985   1.00 57.97 314  A 1 
ATOM   2604 C CB    . ALA   A 1 314  ? 8.795   5.787   5.403   1.00 54.15 314  A 1 
ATOM   2605 N N     . ASN   A 1 315  ? 7.765   4.880   2.367   1.00 65.58 315  A 1 
ATOM   2606 C CA    . ASN   A 1 315  ? 7.694   3.868   1.318   1.00 67.12 315  A 1 
ATOM   2607 C C     . ASN   A 1 315  ? 8.948   3.974   0.438   1.00 70.52 315  A 1 
ATOM   2608 O O     . ASN   A 1 315  ? 8.867   4.261   -0.755  1.00 66.64 315  A 1 
ATOM   2609 C CB    . ASN   A 1 315  ? 6.345   4.005   0.581   1.00 61.54 315  A 1 
ATOM   2610 C CG    . ASN   A 1 315  ? 5.692   2.671   0.273   1.00 54.94 315  A 1 
ATOM   2611 O OD1   . ASN   A 1 315  ? 6.142   1.609   0.622   1.00 50.50 315  A 1 
ATOM   2612 N ND2   . ASN   A 1 315  ? 4.545   2.695   -0.371  1.00 48.53 315  A 1 
ATOM   2613 N N     . THR   A 1 316  ? 10.094  3.840   1.080   1.00 69.55 316  A 1 
ATOM   2614 C CA    . THR   A 1 316  ? 11.402  3.912   0.440   1.00 73.21 316  A 1 
ATOM   2615 C C     . THR   A 1 316  ? 11.626  2.672   -0.417  1.00 76.26 316  A 1 
ATOM   2616 O O     . THR   A 1 316  ? 11.295  1.561   -0.010  1.00 74.20 316  A 1 
ATOM   2617 C CB    . THR   A 1 316  ? 12.515  4.075   1.480   1.00 69.80 316  A 1 
ATOM   2618 O OG1   . THR   A 1 316  ? 12.194  5.172   2.318   1.00 62.74 316  A 1 
ATOM   2619 C CG2   . THR   A 1 316  ? 13.868  4.369   0.840   1.00 63.02 316  A 1 
ATOM   2620 N N     . THR   A 1 317  ? 12.165  2.889   -1.612  1.00 78.26 317  A 1 
ATOM   2621 C CA    . THR   A 1 317  ? 12.611  1.808   -2.490  1.00 79.79 317  A 1 
ATOM   2622 C C     . THR   A 1 317  ? 14.024  2.096   -2.971  1.00 81.05 317  A 1 
ATOM   2623 O O     . THR   A 1 317  ? 14.396  3.264   -3.123  1.00 80.20 317  A 1 
ATOM   2624 C CB    . THR   A 1 317  ? 11.665  1.593   -3.684  1.00 78.12 317  A 1 
ATOM   2625 O OG1   . THR   A 1 317  ? 11.445  2.794   -4.412  1.00 70.42 317  A 1 
ATOM   2626 C CG2   . THR   A 1 317  ? 10.291  1.104   -3.238  1.00 70.24 317  A 1 
ATOM   2627 N N     . PHE   A 1 318  ? 14.786  1.039   -3.216  1.00 77.56 318  A 1 
ATOM   2628 C CA    . PHE   A 1 318  ? 16.188  1.098   -3.600  1.00 79.72 318  A 1 
ATOM   2629 C C     . PHE   A 1 318  ? 16.337  0.648   -5.051  1.00 81.33 318  A 1 
ATOM   2630 O O     . PHE   A 1 318  ? 15.675  -0.296  -5.481  1.00 79.21 318  A 1 
ATOM   2631 C CB    . PHE   A 1 318  ? 17.002  0.228   -2.644  1.00 78.36 318  A 1 
ATOM   2632 C CG    . PHE   A 1 318  ? 16.852  0.622   -1.189  1.00 79.58 318  A 1 
ATOM   2633 C CD1   . PHE   A 1 318  ? 17.694  1.593   -0.626  1.00 74.14 318  A 1 
ATOM   2634 C CD2   . PHE   A 1 318  ? 15.846  0.037   -0.394  1.00 77.61 318  A 1 
ATOM   2635 C CE1   . PHE   A 1 318  ? 17.543  1.974   0.717   1.00 76.30 318  A 1 
ATOM   2636 C CE2   . PHE   A 1 318  ? 15.686  0.421   0.953   1.00 76.06 318  A 1 
ATOM   2637 C CZ    . PHE   A 1 318  ? 16.537  1.391   1.508   1.00 80.05 318  A 1 
ATOM   2638 N N     . HIS   A 1 319  ? 17.195  1.335   -5.802  1.00 84.13 319  A 1 
ATOM   2639 C CA    . HIS   A 1 319  ? 17.354  1.114   -7.235  1.00 84.61 319  A 1 
ATOM   2640 C C     . HIS   A 1 319  ? 18.829  1.177   -7.631  1.00 85.46 319  A 1 
ATOM   2641 O O     . HIS   A 1 319  ? 19.624  1.879   -7.008  1.00 83.17 319  A 1 
ATOM   2642 C CB    . HIS   A 1 319  ? 16.531  2.149   -8.013  1.00 83.25 319  A 1 
ATOM   2643 C CG    . HIS   A 1 319  ? 15.070  2.158   -7.655  1.00 83.05 319  A 1 
ATOM   2644 N ND1   . HIS   A 1 319  ? 14.115  1.270   -8.110  1.00 74.17 319  A 1 
ATOM   2645 C CD2   . HIS   A 1 319  ? 14.445  2.994   -6.760  1.00 72.94 319  A 1 
ATOM   2646 C CE1   . HIS   A 1 319  ? 12.948  1.567   -7.503  1.00 78.10 319  A 1 
ATOM   2647 N NE2   . HIS   A 1 319  ? 13.112  2.611   -6.679  1.00 78.11 319  A 1 
ATOM   2648 N N     . VAL   A 1 320  ? 19.182  0.465   -8.693  1.00 85.37 320  A 1 
ATOM   2649 C CA    . VAL   A 1 320  ? 20.536  0.456   -9.259  1.00 86.25 320  A 1 
ATOM   2650 C C     . VAL   A 1 320  ? 20.617  1.454   -10.413 1.00 86.87 320  A 1 
ATOM   2651 O O     . VAL   A 1 320  ? 19.737  1.493   -11.269 1.00 84.58 320  A 1 
ATOM   2652 C CB    . VAL   A 1 320  ? 20.943  -0.960  -9.703  1.00 84.24 320  A 1 
ATOM   2653 C CG1   . VAL   A 1 320  ? 22.395  -0.998  -10.180 1.00 75.99 320  A 1 
ATOM   2654 C CG2   . VAL   A 1 320  ? 20.796  -1.972  -8.557  1.00 74.91 320  A 1 
ATOM   2655 N N     . ASN   A 1 321  ? 21.679  2.246   -10.459 1.00 86.42 321  A 1 
ATOM   2656 C CA    . ASN   A 1 321  ? 21.883  3.306   -11.456 1.00 83.85 321  A 1 
ATOM   2657 C C     . ASN   A 1 321  ? 22.553  2.833   -12.763 1.00 85.85 321  A 1 
ATOM   2658 O O     . ASN   A 1 321  ? 23.261  3.606   -13.412 1.00 84.71 321  A 1 
ATOM   2659 C CB    . ASN   A 1 321  ? 22.667  4.456   -10.796 1.00 81.77 321  A 1 
ATOM   2660 C CG    . ASN   A 1 321  ? 24.132  4.100   -10.576 1.00 80.68 321  A 1 
ATOM   2661 O OD1   . ASN   A 1 321  ? 24.499  2.971   -10.320 1.00 68.91 321  A 1 
ATOM   2662 N ND2   . ASN   A 1 321  ? 25.012  5.073   -10.668 1.00 77.02 321  A 1 
ATOM   2663 N N     . ASN   A 1 322  ? 22.397  1.581   -13.138 1.00 86.57 322  A 1 
ATOM   2664 C CA    . ASN   A 1 322  ? 23.073  1.023   -14.307 1.00 86.67 322  A 1 
ATOM   2665 C C     . ASN   A 1 322  ? 22.561  1.623   -15.627 1.00 87.52 322  A 1 
ATOM   2666 O O     . ASN   A 1 322  ? 21.374  1.895   -15.793 1.00 85.90 322  A 1 
ATOM   2667 C CB    . ASN   A 1 322  ? 22.964  -0.510  -14.284 1.00 84.95 322  A 1 
ATOM   2668 C CG    . ASN   A 1 322  ? 21.547  -0.990  -14.530 1.00 86.16 322  A 1 
ATOM   2669 O OD1   . ASN   A 1 322  ? 20.640  -0.755  -13.763 1.00 75.86 322  A 1 
ATOM   2670 N ND2   . ASN   A 1 322  ? 21.337  -1.652  -15.649 1.00 78.16 322  A 1 
ATOM   2671 N N     . ASN   A 1 323  ? 23.467  1.767   -16.587 1.00 90.20 323  A 1 
ATOM   2672 C CA    . ASN   A 1 323  ? 23.203  2.332   -17.913 1.00 90.01 323  A 1 
ATOM   2673 C C     . ASN   A 1 323  ? 23.441  1.321   -19.055 1.00 91.47 323  A 1 
ATOM   2674 O O     . ASN   A 1 323  ? 23.650  1.711   -20.202 1.00 87.70 323  A 1 
ATOM   2675 C CB    . ASN   A 1 323  ? 24.054  3.606   -18.077 1.00 87.03 323  A 1 
ATOM   2676 C CG    . ASN   A 1 323  ? 25.544  3.303   -18.190 1.00 87.74 323  A 1 
ATOM   2677 O OD1   . ASN   A 1 323  ? 26.020  2.216   -17.914 1.00 77.96 323  A 1 
ATOM   2678 N ND2   . ASN   A 1 323  ? 26.320  4.272   -18.611 1.00 82.32 323  A 1 
ATOM   2679 N N     . ASN   A 1 324  ? 23.459  0.033   -18.753 1.00 93.87 324  A 1 
ATOM   2680 C CA    . ASN   A 1 324  ? 23.801  -1.028  -19.708 1.00 94.18 324  A 1 
ATOM   2681 C C     . ASN   A 1 324  ? 22.582  -1.791  -20.262 1.00 94.97 324  A 1 
ATOM   2682 O O     . ASN   A 1 324  ? 22.740  -2.696  -21.076 1.00 91.81 324  A 1 
ATOM   2683 C CB    . ASN   A 1 324  ? 24.838  -1.961  -19.054 1.00 92.04 324  A 1 
ATOM   2684 C CG    . ASN   A 1 324  ? 24.278  -2.777  -17.898 1.00 93.56 324  A 1 
ATOM   2685 O OD1   . ASN   A 1 324  ? 23.215  -2.514  -17.371 1.00 84.27 324  A 1 
ATOM   2686 N ND2   . ASN   A 1 324  ? 24.999  -3.796  -17.482 1.00 86.89 324  A 1 
ATOM   2687 N N     . GLY   A 1 325  ? 21.376  -1.445  -19.831 1.00 95.45 325  A 1 
ATOM   2688 C CA    . GLY   A 1 325  ? 20.128  -2.075  -20.275 1.00 95.74 325  A 1 
ATOM   2689 C C     . GLY   A 1 325  ? 19.692  -3.297  -19.475 1.00 96.69 325  A 1 
ATOM   2690 O O     . GLY   A 1 325  ? 18.590  -3.799  -19.707 1.00 94.35 325  A 1 
ATOM   2691 N N     . THR   A 1 326  ? 20.507  -3.754  -18.522 1.00 97.63 326  A 1 
ATOM   2692 C CA    . THR   A 1 326  ? 20.090  -4.774  -17.553 1.00 97.79 326  A 1 
ATOM   2693 C C     . THR   A 1 326  ? 18.997  -4.216  -16.641 1.00 97.76 326  A 1 
ATOM   2694 O O     . THR   A 1 326  ? 19.094  -3.082  -16.176 1.00 96.49 326  A 1 
ATOM   2695 C CB    . THR   A 1 326  ? 21.289  -5.242  -16.715 1.00 97.33 326  A 1 
ATOM   2696 O OG1   . THR   A 1 326  ? 22.257  -5.812  -17.574 1.00 89.57 326  A 1 
ATOM   2697 C CG2   . THR   A 1 326  ? 20.937  -6.297  -15.678 1.00 90.53 326  A 1 
ATOM   2698 N N     . ILE   A 1 327  ? 17.980  -5.019  -16.352 1.00 97.73 327  A 1 
ATOM   2699 C CA    . ILE   A 1 327  ? 16.958  -4.675  -15.363 1.00 97.83 327  A 1 
ATOM   2700 C C     . ILE   A 1 327  ? 17.358  -5.308  -14.030 1.00 97.68 327  A 1 
ATOM   2701 O O     . ILE   A 1 327  ? 17.214  -6.514  -13.838 1.00 96.59 327  A 1 
ATOM   2702 C CB    . ILE   A 1 327  ? 15.547  -5.092  -15.833 1.00 97.71 327  A 1 
ATOM   2703 C CG1   . ILE   A 1 327  ? 15.209  -4.434  -17.192 1.00 96.62 327  A 1 
ATOM   2704 C CG2   . ILE   A 1 327  ? 14.508  -4.704  -14.764 1.00 96.53 327  A 1 
ATOM   2705 C CD1   . ILE   A 1 327  ? 13.869  -4.867  -17.799 1.00 94.29 327  A 1 
ATOM   2706 N N     . PHE   A 1 328  ? 17.856  -4.495  -13.116 1.00 96.97 328  A 1 
ATOM   2707 C CA    . PHE   A 1 328  ? 18.037  -4.904  -11.728 1.00 96.98 328  A 1 
ATOM   2708 C C     . PHE   A 1 328  ? 16.685  -4.851  -11.023 1.00 96.50 328  A 1 
ATOM   2709 O O     . PHE   A 1 328  ? 16.043  -3.799  -10.980 1.00 94.91 328  A 1 
ATOM   2710 C CB    . PHE   A 1 328  ? 19.080  -4.018  -11.040 1.00 96.81 328  A 1 
ATOM   2711 C CG    . PHE   A 1 328  ? 20.502  -4.324  -11.453 1.00 97.49 328  A 1 
ATOM   2712 C CD1   . PHE   A 1 328  ? 21.303  -5.166  -10.660 1.00 95.79 328  A 1 
ATOM   2713 C CD2   . PHE   A 1 328  ? 21.033  -3.788  -12.639 1.00 95.16 328  A 1 
ATOM   2714 C CE1   . PHE   A 1 328  ? 22.622  -5.464  -11.041 1.00 94.69 328  A 1 
ATOM   2715 C CE2   . PHE   A 1 328  ? 22.350  -4.089  -13.030 1.00 94.46 328  A 1 
ATOM   2716 C CZ    . PHE   A 1 328  ? 23.144  -4.930  -12.228 1.00 96.55 328  A 1 
ATOM   2717 N N     . PHE   A 1 329  ? 16.244  -5.983  -10.487 1.00 97.49 329  A 1 
ATOM   2718 C CA    . PHE   A 1 329  ? 14.913  -6.133  -9.915  1.00 97.50 329  A 1 
ATOM   2719 C C     . PHE   A 1 329  ? 14.981  -6.656  -8.479  1.00 97.24 329  A 1 
ATOM   2720 O O     . PHE   A 1 329  ? 15.550  -7.712  -8.215  1.00 95.89 329  A 1 
ATOM   2721 C CB    . PHE   A 1 329  ? 14.073  -7.038  -10.820 1.00 96.97 329  A 1 
ATOM   2722 C CG    . PHE   A 1 329  ? 12.592  -6.901  -10.561 1.00 97.15 329  A 1 
ATOM   2723 C CD1   . PHE   A 1 329  ? 11.975  -7.624  -9.526  1.00 95.47 329  A 1 
ATOM   2724 C CD2   . PHE   A 1 329  ? 11.829  -6.002  -11.331 1.00 95.21 329  A 1 
ATOM   2725 C CE1   . PHE   A 1 329  ? 10.607  -7.450  -9.262  1.00 94.13 329  A 1 
ATOM   2726 C CE2   . PHE   A 1 329  ? 10.460  -5.832  -11.076 1.00 93.77 329  A 1 
ATOM   2727 C CZ    . PHE   A 1 329  ? 9.850   -6.553  -10.037 1.00 94.83 329  A 1 
ATOM   2728 N N     . ASP   A 1 330  ? 14.358  -5.930  -7.570  1.00 96.07 330  A 1 
ATOM   2729 C CA    . ASP   A 1 330  ? 14.233  -6.331  -6.171  1.00 95.87 330  A 1 
ATOM   2730 C C     . ASP   A 1 330  ? 12.828  -6.891  -5.901  1.00 95.92 330  A 1 
ATOM   2731 O O     . ASP   A 1 330  ? 11.831  -6.160  -5.868  1.00 94.30 330  A 1 
ATOM   2732 C CB    . ASP   A 1 330  ? 14.587  -5.146  -5.260  1.00 94.50 330  A 1 
ATOM   2733 C CG    . ASP   A 1 330  ? 14.480  -5.481  -3.770  1.00 92.93 330  A 1 
ATOM   2734 O OD1   . ASP   A 1 330  ? 14.306  -6.668  -3.423  1.00 87.59 330  A 1 
ATOM   2735 O OD2   . ASP   A 1 330  ? 14.496  -4.518  -2.978  1.00 86.37 330  A 1 
ATOM   2736 N N     . LEU   A 1 331  ? 12.760  -8.197  -5.689  1.00 96.59 331  A 1 
ATOM   2737 C CA    . LEU   A 1 331  ? 11.519  -8.902  -5.375  1.00 96.42 331  A 1 
ATOM   2738 C C     . LEU   A 1 331  ? 10.894  -8.418  -4.067  1.00 95.63 331  A 1 
ATOM   2739 O O     . LEU   A 1 331  ? 9.670   -8.362  -3.977  1.00 94.39 331  A 1 
ATOM   2740 C CB    . LEU   A 1 331  ? 11.792  -10.412 -5.288  1.00 96.44 331  A 1 
ATOM   2741 C CG    . LEU   A 1 331  ? 12.016  -11.096 -6.646  1.00 96.19 331  A 1 
ATOM   2742 C CD1   . LEU   A 1 331  ? 12.545  -12.507 -6.408  1.00 94.31 331  A 1 
ATOM   2743 C CD2   . LEU   A 1 331  ? 10.716  -11.207 -7.443  1.00 93.58 331  A 1 
ATOM   2744 N N     . TYR   A 1 332  ? 11.700  -8.031  -3.092  1.00 94.78 332  A 1 
ATOM   2745 C CA    . TYR   A 1 332  ? 11.193  -7.532  -1.813  1.00 93.02 332  A 1 
ATOM   2746 C C     . TYR   A 1 332  ? 10.280  -6.323  -2.013  1.00 92.12 332  A 1 
ATOM   2747 O O     . TYR   A 1 332  ? 9.122   -6.326  -1.588  1.00 90.72 332  A 1 
ATOM   2748 C CB    . TYR   A 1 332  ? 12.368  -7.194  -0.893  1.00 91.09 332  A 1 
ATOM   2749 C CG    . TYR   A 1 332  ? 11.941  -6.611  0.435   1.00 89.04 332  A 1 
ATOM   2750 C CD1   . TYR   A 1 332  ? 11.905  -5.215  0.625   1.00 83.44 332  A 1 
ATOM   2751 C CD2   . TYR   A 1 332  ? 11.547  -7.465  1.487   1.00 82.69 332  A 1 
ATOM   2752 C CE1   . TYR   A 1 332  ? 11.485  -4.680  1.855   1.00 79.92 332  A 1 
ATOM   2753 C CE2   . TYR   A 1 332  ? 11.128  -6.940  2.718   1.00 78.82 332  A 1 
ATOM   2754 C CZ    . TYR   A 1 332  ? 11.097  -5.546  2.899   1.00 81.40 332  A 1 
ATOM   2755 O OH    . TYR   A 1 332  ? 10.686  -5.030  4.108   1.00 79.71 332  A 1 
ATOM   2756 N N     . SER   A 1 333  ? 10.757  -5.328  -2.734  1.00 90.19 333  A 1 
ATOM   2757 C CA    . SER   A 1 333  ? 9.993   -4.113  -3.037  1.00 88.66 333  A 1 
ATOM   2758 C C     . SER   A 1 333  ? 8.721   -4.396  -3.848  1.00 88.40 333  A 1 
ATOM   2759 O O     . SER   A 1 333  ? 7.686   -3.759  -3.628  1.00 86.45 333  A 1 
ATOM   2760 C CB    . SER   A 1 333  ? 10.886  -3.135  -3.806  1.00 86.66 333  A 1 
ATOM   2761 O OG    . SER   A 1 333  ? 11.901  -2.624  -2.967  1.00 76.83 333  A 1 
ATOM   2762 N N     . PHE   A 1 334  ? 8.789   -5.348  -4.763  1.00 92.31 334  A 1 
ATOM   2763 C CA    . PHE   A 1 334  ? 7.644   -5.767  -5.575  1.00 91.92 334  A 1 
ATOM   2764 C C     . PHE   A 1 334  ? 6.574   -6.484  -4.736  1.00 91.12 334  A 1 
ATOM   2765 O O     . PHE   A 1 334  ? 5.397   -6.117  -4.784  1.00 89.97 334  A 1 
ATOM   2766 C CB    . PHE   A 1 334  ? 8.144   -6.648  -6.724  1.00 91.93 334  A 1 
ATOM   2767 C CG    . PHE   A 1 334  ? 7.023   -7.269  -7.532  1.00 93.00 334  A 1 
ATOM   2768 C CD1   . PHE   A 1 334  ? 6.560   -8.563  -7.228  1.00 90.11 334  A 1 
ATOM   2769 C CD2   . PHE   A 1 334  ? 6.405   -6.540  -8.564  1.00 90.32 334  A 1 
ATOM   2770 C CE1   . PHE   A 1 334  ? 5.490   -9.119  -7.947  1.00 89.22 334  A 1 
ATOM   2771 C CE2   . PHE   A 1 334  ? 5.334   -7.094  -9.286  1.00 88.92 334  A 1 
ATOM   2772 C CZ    . PHE   A 1 334  ? 4.874   -8.384  -8.976  1.00 90.82 334  A 1 
ATOM   2773 N N     . ILE   A 1 335  ? 6.980   -7.465  -3.943  1.00 91.59 335  A 1 
ATOM   2774 C CA    . ILE   A 1 335  ? 6.073   -8.266  -3.115  1.00 91.03 335  A 1 
ATOM   2775 C C     . ILE   A 1 335  ? 5.426   -7.396  -2.036  1.00 88.94 335  A 1 
ATOM   2776 O O     . ILE   A 1 335  ? 4.216   -7.463  -1.831  1.00 87.12 335  A 1 
ATOM   2777 C CB    . ILE   A 1 335  ? 6.811   -9.494  -2.538  1.00 92.33 335  A 1 
ATOM   2778 C CG1   . ILE   A 1 335  ? 7.212   -10.459 -3.680  1.00 91.80 335  A 1 
ATOM   2779 C CG2   . ILE   A 1 335  ? 5.919   -10.232 -1.526  1.00 91.17 335  A 1 
ATOM   2780 C CD1   . ILE   A 1 335  ? 8.221   -11.532 -3.264  1.00 89.41 335  A 1 
ATOM   2781 N N     . GLN   A 1 336  ? 6.189   -6.497  -1.419  1.00 88.26 336  A 1 
ATOM   2782 C CA    . GLN   A 1 336  ? 5.662   -5.581  -0.402  1.00 84.78 336  A 1 
ATOM   2783 C C     . GLN   A 1 336  ? 4.549   -4.660  -0.944  1.00 83.18 336  A 1 
ATOM   2784 O O     . GLN   A 1 336  ? 3.625   -4.289  -0.210  1.00 80.70 336  A 1 
ATOM   2785 C CB    . GLN   A 1 336  ? 6.830   -4.766  0.170   1.00 82.68 336  A 1 
ATOM   2786 C CG    . GLN   A 1 336  ? 6.503   -4.179  1.543   1.00 76.57 336  A 1 
ATOM   2787 C CD    . GLN   A 1 336  ? 7.601   -3.255  2.066   1.00 73.73 336  A 1 
ATOM   2788 O OE1   . GLN   A 1 336  ? 8.160   -2.458  1.348   1.00 67.71 336  A 1 
ATOM   2789 N NE2   . GLN   A 1 336  ? 7.914   -3.294  3.342   1.00 65.82 336  A 1 
ATOM   2790 N N     . LYS   A 1 337  ? 4.606   -4.304  -2.221  1.00 85.60 337  A 1 
ATOM   2791 C CA    . LYS   A 1 337  ? 3.558   -3.524  -2.900  1.00 82.83 337  A 1 
ATOM   2792 C C     . LYS   A 1 337  ? 2.379   -4.385  -3.362  1.00 82.33 337  A 1 
ATOM   2793 O O     . LYS   A 1 337  ? 1.258   -3.879  -3.423  1.00 78.93 337  A 1 
ATOM   2794 C CB    . LYS   A 1 337  ? 4.152   -2.775  -4.104  1.00 80.87 337  A 1 
ATOM   2795 C CG    . LYS   A 1 337  ? 5.016   -1.568  -3.698  1.00 74.14 337  A 1 
ATOM   2796 C CD    . LYS   A 1 337  ? 5.636   -0.934  -4.948  1.00 69.86 337  A 1 
ATOM   2797 C CE    . LYS   A 1 337  ? 6.526   0.261   -4.586  1.00 62.64 337  A 1 
ATOM   2798 N NZ    . LYS   A 1 337  ? 7.249   0.786   -5.768  1.00 58.38 337  A 1 
ATOM   2799 N N     . SER   A 1 338  ? 2.636   -5.632  -3.717  1.00 83.06 338  A 1 
ATOM   2800 C CA    . SER   A 1 338  ? 1.647   -6.513  -4.349  1.00 81.48 338  A 1 
ATOM   2801 C C     . SER   A 1 338  ? 0.823   -7.315  -3.340  1.00 80.72 338  A 1 
ATOM   2802 O O     . SER   A 1 338  ? -0.371  -7.526  -3.548  1.00 77.81 338  A 1 
ATOM   2803 C CB    . SER   A 1 338  ? 2.349   -7.464  -5.323  1.00 80.89 338  A 1 
ATOM   2804 O OG    . SER   A 1 338  ? 3.074   -6.719  -6.285  1.00 75.53 338  A 1 
ATOM   2805 N N     . GLU   A 1 339  ? 1.438   -7.709  -2.228  1.00 83.46 339  A 1 
ATOM   2806 C CA    . GLU   A 1 339  ? 0.870   -8.626  -1.245  1.00 82.40 339  A 1 
ATOM   2807 C C     . GLU   A 1 339  ? 0.723   -7.982  0.141   1.00 81.64 339  A 1 
ATOM   2808 O O     . GLU   A 1 339  ? 1.561   -7.215  0.620   1.00 78.78 339  A 1 
ATOM   2809 C CB    . GLU   A 1 339  ? 1.727   -9.896  -1.162  1.00 81.31 339  A 1 
ATOM   2810 C CG    . GLU   A 1 339  ? 1.635   -10.803 -2.401  1.00 77.20 339  A 1 
ATOM   2811 C CD    . GLU   A 1 339  ? 0.232   -11.402 -2.610  1.00 77.72 339  A 1 
ATOM   2812 O OE1   . GLU   A 1 339  ? -0.006  -11.916 -3.717  1.00 69.50 339  A 1 
ATOM   2813 O OE2   . GLU   A 1 339  ? -0.594  -11.316 -1.677  1.00 70.98 339  A 1 
ATOM   2814 N N     . LYS   A 1 340  ? -0.360  -8.335  0.835   1.00 79.04 340  A 1 
ATOM   2815 C CA    . LYS   A 1 340  ? -0.568  -7.966  2.238   1.00 76.23 340  A 1 
ATOM   2816 C C     . LYS   A 1 340  ? -0.241  -9.155  3.134   1.00 76.82 340  A 1 
ATOM   2817 O O     . LYS   A 1 340  ? -1.132  -9.887  3.546   1.00 71.67 340  A 1 
ATOM   2818 C CB    . LYS   A 1 340  ? -1.987  -7.428  2.477   1.00 71.84 340  A 1 
ATOM   2819 C CG    . LYS   A 1 340  ? -2.171  -6.000  1.954   1.00 63.43 340  A 1 
ATOM   2820 C CD    . LYS   A 1 340  ? -3.553  -5.485  2.355   1.00 56.65 340  A 1 
ATOM   2821 C CE    . LYS   A 1 340  ? -3.772  -4.061  1.845   1.00 49.95 340  A 1 
ATOM   2822 N NZ    . LYS   A 1 340  ? -5.122  -3.559  2.183   1.00 43.97 340  A 1 
ATOM   2823 N N     . LEU   A 1 341  ? 1.027   -9.289  3.469   1.00 80.34 341  A 1 
ATOM   2824 C CA    . LEU   A 1 341  ? 1.529   -10.357 4.330   1.00 80.10 341  A 1 
ATOM   2825 C C     . LEU   A 1 341  ? 1.811   -9.850  5.753   1.00 79.73 341  A 1 
ATOM   2826 O O     . LEU   A 1 341  ? 2.036   -8.654  5.965   1.00 77.37 341  A 1 
ATOM   2827 C CB    . LEU   A 1 341  ? 2.771   -10.985 3.673   1.00 80.45 341  A 1 
ATOM   2828 C CG    . LEU   A 1 341  ? 2.530   -11.520 2.248   1.00 80.71 341  A 1 
ATOM   2829 C CD1   . LEU   A 1 341  ? 3.828   -12.050 1.665   1.00 77.04 341  A 1 
ATOM   2830 C CD2   . LEU   A 1 341  ? 1.484   -12.646 2.224   1.00 77.58 341  A 1 
ATOM   2831 N N     . ASP   A 1 342  ? 1.800   -10.760 6.718   1.00 77.02 342  A 1 
ATOM   2832 C CA    . ASP   A 1 342  ? 2.166   -10.444 8.108   1.00 75.51 342  A 1 
ATOM   2833 C C     . ASP   A 1 342  ? 3.684   -10.239 8.274   1.00 77.22 342  A 1 
ATOM   2834 O O     . ASP   A 1 342  ? 4.123   -9.410  9.070   1.00 74.15 342  A 1 
ATOM   2835 C CB    . ASP   A 1 342  ? 1.630   -11.534 9.056   1.00 71.51 342  A 1 
ATOM   2836 C CG    . ASP   A 1 342  ? 0.169   -11.318 9.503   1.00 67.05 342  A 1 
ATOM   2837 O OD1   . ASP   A 1 342  ? -0.400  -10.234 9.230   1.00 61.70 342  A 1 
ATOM   2838 O OD2   . ASP   A 1 342  ? -0.373  -12.190 10.216  1.00 60.92 342  A 1 
ATOM   2839 N N     . SER   A 1 343  ? 4.469   -10.953 7.477   1.00 77.77 343  A 1 
ATOM   2840 C CA    . SER   A 1 343  ? 5.916   -10.795 7.362   1.00 78.71 343  A 1 
ATOM   2841 C C     . SER   A 1 343  ? 6.316   -10.736 5.889   1.00 80.89 343  A 1 
ATOM   2842 O O     . SER   A 1 343  ? 5.684   -11.363 5.047   1.00 79.24 343  A 1 
ATOM   2843 C CB    . SER   A 1 343  ? 6.616   -11.955 8.074   1.00 75.00 343  A 1 
ATOM   2844 O OG    . SER   A 1 343  ? 8.019   -11.841 7.959   1.00 67.57 343  A 1 
ATOM   2845 N N     . TYR   A 1 344  ? 7.380   -9.988  5.601   1.00 80.75 344  A 1 
ATOM   2846 C CA    . TYR   A 1 344  ? 8.007   -9.913  4.282   1.00 83.41 344  A 1 
ATOM   2847 C C     . TYR   A 1 344  ? 9.422   -10.508 4.290   1.00 86.44 344  A 1 
ATOM   2848 O O     . TYR   A 1 344  ? 10.250  -10.139 3.467   1.00 85.67 344  A 1 
ATOM   2849 C CB    . TYR   A 1 344  ? 7.987   -8.468  3.777   1.00 82.27 344  A 1 
ATOM   2850 C CG    . TYR   A 1 344  ? 6.600   -7.919  3.543   1.00 81.85 344  A 1 
ATOM   2851 C CD1   . TYR   A 1 344  ? 5.877   -8.297  2.395   1.00 79.51 344  A 1 
ATOM   2852 C CD2   . TYR   A 1 344  ? 6.022   -7.023  4.462   1.00 80.30 344  A 1 
ATOM   2853 C CE1   . TYR   A 1 344  ? 4.597   -7.786  2.159   1.00 78.42 344  A 1 
ATOM   2854 C CE2   . TYR   A 1 344  ? 4.737   -6.505  4.237   1.00 77.94 344  A 1 
ATOM   2855 C CZ    . TYR   A 1 344  ? 4.026   -6.889  3.081   1.00 79.32 344  A 1 
ATOM   2856 O OH    . TYR   A 1 344  ? 2.768   -6.391  2.850   1.00 76.10 344  A 1 
ATOM   2857 N N     . LYS   A 1 345  ? 9.700   -11.392 5.226   1.00 85.82 345  A 1 
ATOM   2858 C CA    . LYS   A 1 345  ? 10.919  -12.194 5.171   1.00 86.30 345  A 1 
ATOM   2859 C C     . LYS   A 1 345  ? 10.772  -13.258 4.088   1.00 89.15 345  A 1 
ATOM   2860 O O     . LYS   A 1 345  ? 9.661   -13.718 3.831   1.00 87.81 345  A 1 
ATOM   2861 C CB    . LYS   A 1 345  ? 11.208  -12.837 6.528   1.00 82.47 345  A 1 
ATOM   2862 C CG    . LYS   A 1 345  ? 11.551  -11.800 7.599   1.00 74.61 345  A 1 
ATOM   2863 C CD    . LYS   A 1 345  ? 11.911  -12.523 8.896   1.00 67.88 345  A 1 
ATOM   2864 C CE    . LYS   A 1 345  ? 12.308  -11.524 9.976   1.00 60.03 345  A 1 
ATOM   2865 N NZ    . LYS   A 1 345  ? 12.712  -12.222 11.214  1.00 54.28 345  A 1 
ATOM   2866 N N     . LEU   A 1 346  ? 11.894  -13.647 3.493   1.00 90.24 346  A 1 
ATOM   2867 C CA    . LEU   A 1 346  ? 11.915  -14.602 2.386   1.00 92.18 346  A 1 
ATOM   2868 C C     . LEU   A 1 346  ? 11.261  -15.940 2.762   1.00 93.07 346  A 1 
ATOM   2869 O O     . LEU   A 1 346  ? 10.406  -16.423 2.023   1.00 92.49 346  A 1 
ATOM   2870 C CB    . LEU   A 1 346  ? 13.371  -14.765 1.921   1.00 92.04 346  A 1 
ATOM   2871 C CG    . LEU   A 1 346  ? 13.541  -15.654 0.675   1.00 91.27 346  A 1 
ATOM   2872 C CD1   . LEU   A 1 346  ? 12.757  -15.125 -0.527  1.00 88.19 346  A 1 
ATOM   2873 C CD2   . LEU   A 1 346  ? 15.016  -15.699 0.291   1.00 88.41 346  A 1 
ATOM   2874 N N     . ASP   A 1 347  ? 11.571  -16.455 3.946   1.00 92.84 347  A 1 
ATOM   2875 C CA    . ASP   A 1 347  ? 10.966  -17.669 4.513   1.00 91.75 347  A 1 
ATOM   2876 C C     . ASP   A 1 347  ? 9.432   -17.579 4.626   1.00 92.64 347  A 1 
ATOM   2877 O O     . ASP   A 1 347  ? 8.702   -18.496 4.237   1.00 91.01 347  A 1 
ATOM   2878 C CB    . ASP   A 1 347  ? 11.608  -17.947 5.892   1.00 88.85 347  A 1 
ATOM   2879 C CG    . ASP   A 1 347  ? 11.427  -16.861 6.976   1.00 82.26 347  A 1 
ATOM   2880 O OD1   . ASP   A 1 347  ? 11.009  -15.732 6.649   1.00 73.27 347  A 1 
ATOM   2881 O OD2   . ASP   A 1 347  ? 11.685  -17.148 8.165   1.00 74.49 347  A 1 
ATOM   2882 N N     . SER   A 1 348  ? 8.922   -16.454 5.101   1.00 90.34 348  A 1 
ATOM   2883 C CA    . SER   A 1 348  ? 7.483   -16.235 5.236   1.00 89.34 348  A 1 
ATOM   2884 C C     . SER   A 1 348  ? 6.783   -16.092 3.885   1.00 91.10 348  A 1 
ATOM   2885 O O     . SER   A 1 348  ? 5.657   -16.564 3.729   1.00 90.14 348  A 1 
ATOM   2886 C CB    . SER   A 1 348  ? 7.228   -14.992 6.087   1.00 86.39 348  A 1 
ATOM   2887 O OG    . SER   A 1 348  ? 5.838   -14.820 6.314   1.00 75.24 348  A 1 
ATOM   2888 N N     . ILE   A 1 349  ? 7.427   -15.443 2.923   1.00 92.50 349  A 1 
ATOM   2889 C CA    . ILE   A 1 349  ? 6.904   -15.305 1.559   1.00 93.37 349  A 1 
ATOM   2890 C C     . ILE   A 1 349  ? 6.900   -16.667 0.863   1.00 94.02 349  A 1 
ATOM   2891 O O     . ILE   A 1 349  ? 5.883   -17.048 0.284   1.00 93.37 349  A 1 
ATOM   2892 C CB    . ILE   A 1 349  ? 7.714   -14.245 0.785   1.00 93.15 349  A 1 
ATOM   2893 C CG1   . ILE   A 1 349  ? 7.415   -12.842 1.360   1.00 90.47 349  A 1 
ATOM   2894 C CG2   . ILE   A 1 349  ? 7.388   -14.283 -0.715  1.00 90.44 349  A 1 
ATOM   2895 C CD1   . ILE   A 1 349  ? 8.404   -11.771 0.914   1.00 84.95 349  A 1 
ATOM   2896 N N     . SER   A 1 350  ? 7.991   -17.407 0.983   1.00 95.01 350  A 1 
ATOM   2897 C CA    . SER   A 1 350  ? 8.133   -18.760 0.453   1.00 95.28 350  A 1 
ATOM   2898 C C     . SER   A 1 350  ? 7.050   -19.695 1.006   1.00 95.17 350  A 1 
ATOM   2899 O O     . SER   A 1 350  ? 6.338   -20.332 0.231   1.00 94.30 350  A 1 
ATOM   2900 C CB    . SER   A 1 350  ? 9.529   -19.284 0.794   1.00 95.01 350  A 1 
ATOM   2901 O OG    . SER   A 1 350  ? 9.699   -20.587 0.281   1.00 86.35 350  A 1 
ATOM   2902 N N     . LYS   A 1 351  ? 6.836   -19.687 2.317   1.00 95.13 351  A 1 
ATOM   2903 C CA    . LYS   A 1 351  ? 5.785   -20.486 2.968   1.00 94.25 351  A 1 
ATOM   2904 C C     . LYS   A 1 351  ? 4.390   -20.195 2.410   1.00 93.97 351  A 1 
ATOM   2905 O O     . LYS   A 1 351  ? 3.575   -21.108 2.278   1.00 92.37 351  A 1 
ATOM   2906 C CB    . LYS   A 1 351  ? 5.832   -20.242 4.487   1.00 93.00 351  A 1 
ATOM   2907 C CG    . LYS   A 1 351  ? 4.874   -21.177 5.245   1.00 89.75 351  A 1 
ATOM   2908 C CD    . LYS   A 1 351  ? 4.993   -21.040 6.764   1.00 86.63 351  A 1 
ATOM   2909 C CE    . LYS   A 1 351  ? 4.009   -22.014 7.406   1.00 80.76 351  A 1 
ATOM   2910 N NZ    . LYS   A 1 351  ? 4.109   -22.079 8.881   1.00 73.82 351  A 1 
ATOM   2911 N N     . ASN   A 1 352  ? 4.114   -18.939 2.103   1.00 93.81 352  A 1 
ATOM   2912 C CA    . ASN   A 1 352  ? 2.817   -18.527 1.583   1.00 92.32 352  A 1 
ATOM   2913 C C     . ASN   A 1 352  ? 2.641   -18.873 0.092   1.00 92.84 352  A 1 
ATOM   2914 O O     . ASN   A 1 352  ? 1.543   -19.229 -0.330  1.00 91.16 352  A 1 
ATOM   2915 C CB    . ASN   A 1 352  ? 2.654   -17.023 1.852   1.00 90.50 352  A 1 
ATOM   2916 C CG    . ASN   A 1 352  ? 1.206   -16.584 1.780   1.00 81.86 352  A 1 
ATOM   2917 O OD1   . ASN   A 1 352  ? 0.326   -17.143 2.396   1.00 71.47 352  A 1 
ATOM   2918 N ND2   . ASN   A 1 352  ? 0.920   -15.531 1.052   1.00 71.11 352  A 1 
ATOM   2919 N N     . ALA   A 1 353  ? 3.709   -18.772 -0.688  1.00 93.95 353  A 1 
ATOM   2920 C CA    . ALA   A 1 353  ? 3.685   -19.029 -2.123  1.00 94.17 353  A 1 
ATOM   2921 C C     . ALA   A 1 353  ? 3.745   -20.527 -2.466  1.00 94.46 353  A 1 
ATOM   2922 O O     . ALA   A 1 353  ? 3.022   -21.000 -3.346  1.00 92.79 353  A 1 
ATOM   2923 C CB    . ALA   A 1 353  ? 4.850   -18.260 -2.756  1.00 93.64 353  A 1 
ATOM   2924 N N     . PHE   A 1 354  ? 4.571   -21.280 -1.751  1.00 95.24 354  A 1 
ATOM   2925 C CA    . PHE   A 1 354  ? 4.912   -22.658 -2.088  1.00 95.81 354  A 1 
ATOM   2926 C C     . PHE   A 1 354  ? 4.372   -23.636 -1.051  1.00 95.66 354  A 1 
ATOM   2927 O O     . PHE   A 1 354  ? 5.027   -23.978 -0.063  1.00 93.87 354  A 1 
ATOM   2928 C CB    . PHE   A 1 354  ? 6.423   -22.770 -2.300  1.00 95.84 354  A 1 
ATOM   2929 C CG    . PHE   A 1 354  ? 6.970   -21.773 -3.298  1.00 96.67 354  A 1 
ATOM   2930 C CD1   . PHE   A 1 354  ? 6.441   -21.695 -4.598  1.00 95.59 354  A 1 
ATOM   2931 C CD2   . PHE   A 1 354  ? 7.985   -20.881 -2.904  1.00 95.45 354  A 1 
ATOM   2932 C CE1   . PHE   A 1 354  ? 6.921   -20.732 -5.497  1.00 95.15 354  A 1 
ATOM   2933 C CE2   . PHE   A 1 354  ? 8.469   -19.920 -3.799  1.00 95.15 354  A 1 
ATOM   2934 C CZ    . PHE   A 1 354  ? 7.934   -19.842 -5.097  1.00 96.25 354  A 1 
ATOM   2935 N N     . SER   A 1 355  ? 3.165   -24.098 -1.295  1.00 96.03 355  A 1 
ATOM   2936 C CA    . SER   A 1 355  ? 2.523   -25.138 -0.500  1.00 95.65 355  A 1 
ATOM   2937 C C     . SER   A 1 355  ? 1.788   -26.139 -1.381  1.00 95.79 355  A 1 
ATOM   2938 O O     . SER   A 1 355  ? 1.295   -25.794 -2.456  1.00 94.03 355  A 1 
ATOM   2939 C CB    . SER   A 1 355  ? 1.591   -24.527 0.550   1.00 93.90 355  A 1 
ATOM   2940 O OG    . SER   A 1 355  ? 0.458   -23.905 -0.031  1.00 87.72 355  A 1 
ATOM   2941 N N     . CYS   A 1 356  ? 1.703   -27.379 -0.892  1.00 95.70 356  A 1 
ATOM   2942 C CA    . CYS   A 1 356  ? 0.997   -28.469 -1.553  1.00 95.71 356  A 1 
ATOM   2943 C C     . CYS   A 1 356  ? 0.428   -29.416 -0.495  1.00 96.04 356  A 1 
ATOM   2944 O O     . CYS   A 1 356  ? 1.019   -29.586 0.572   1.00 94.75 356  A 1 
ATOM   2945 C CB    . CYS   A 1 356  ? 1.984   -29.174 -2.497  1.00 93.85 356  A 1 
ATOM   2946 S SG    . CYS   A 1 356  ? 1.182   -30.544 -3.380  1.00 90.45 356  A 1 
ATOM   2947 N N     . MET   A 1 357  ? -0.695  -30.051 -0.779  1.00 95.99 357  A 1 
ATOM   2948 C CA    . MET   A 1 357  ? -1.182  -31.156 0.044   1.00 95.97 357  A 1 
ATOM   2949 C C     . MET   A 1 357  ? -0.393  -32.426 -0.290  1.00 96.02 357  A 1 
ATOM   2950 O O     . MET   A 1 357  ? -0.348  -32.858 -1.444  1.00 94.29 357  A 1 
ATOM   2951 C CB    . MET   A 1 357  ? -2.686  -31.348 -0.144  1.00 95.15 357  A 1 
ATOM   2952 C CG    . MET   A 1 357  ? -3.494  -30.120 0.300   1.00 91.85 357  A 1 
ATOM   2953 S SD    . MET   A 1 357  ? -3.333  -29.634 2.048   1.00 89.59 357  A 1 
ATOM   2954 C CE    . MET   A 1 357  ? -4.149  -31.028 2.852   1.00 78.42 357  A 1 
ATOM   2955 N N     . GLY   A 1 358  ? 0.234   -33.005 0.721   1.00 95.60 358  A 1 
ATOM   2956 C CA    . GLY   A 1 358  ? 0.993   -34.241 0.615   1.00 95.44 358  A 1 
ATOM   2957 C C     . GLY   A 1 358  ? 0.250   -35.405 1.259   1.00 95.86 358  A 1 
ATOM   2958 O O     . GLY   A 1 358  ? -0.152  -35.320 2.421   1.00 94.06 358  A 1 
ATOM   2959 N N     . LYS   A 1 359  ? 0.100   -36.497 0.538   1.00 96.14 359  A 1 
ATOM   2960 C CA    . LYS   A 1 359  ? -0.452  -37.739 1.069   1.00 96.05 359  A 1 
ATOM   2961 C C     . LYS   A 1 359  ? 0.652   -38.573 1.710   1.00 96.16 359  A 1 
ATOM   2962 O O     . LYS   A 1 359  ? 1.716   -38.748 1.123   1.00 94.71 359  A 1 
ATOM   2963 C CB    . LYS   A 1 359  ? -1.193  -38.489 -0.046  1.00 95.03 359  A 1 
ATOM   2964 C CG    . LYS   A 1 359  ? -1.962  -39.698 0.494   1.00 88.89 359  A 1 
ATOM   2965 C CD    . LYS   A 1 359  ? -2.718  -40.390 -0.640  1.00 84.65 359  A 1 
ATOM   2966 C CE    . LYS   A 1 359  ? -3.487  -41.581 -0.088  1.00 74.25 359  A 1 
ATOM   2967 N NZ    . LYS   A 1 359  ? -4.226  -42.288 -1.160  1.00 66.52 359  A 1 
ATOM   2968 N N     . VAL   A 1 360  ? 0.388   -39.114 2.883   1.00 96.09 360  A 1 
ATOM   2969 C CA    . VAL   A 1 360  ? 1.326   -40.008 3.568   1.00 95.93 360  A 1 
ATOM   2970 C C     . VAL   A 1 360  ? 1.384   -41.346 2.834   1.00 95.63 360  A 1 
ATOM   2971 O O     . VAL   A 1 360  ? 0.369   -42.015 2.652   1.00 93.76 360  A 1 
ATOM   2972 C CB    . VAL   A 1 360  ? 0.953   -40.194 5.047   1.00 94.69 360  A 1 
ATOM   2973 C CG1   . VAL   A 1 360  ? 1.945   -41.120 5.748   1.00 89.43 360  A 1 
ATOM   2974 C CG2   . VAL   A 1 360  ? 0.956   -38.856 5.792   1.00 89.84 360  A 1 
ATOM   2975 N N     . LEU   A 1 361  ? 2.583   -41.737 2.423   1.00 95.10 361  A 1 
ATOM   2976 C CA    . LEU   A 1 361  ? 2.865   -43.026 1.786   1.00 94.24 361  A 1 
ATOM   2977 C C     . LEU   A 1 361  ? 3.408   -44.050 2.775   1.00 94.19 361  A 1 
ATOM   2978 O O     . LEU   A 1 361  ? 3.074   -45.229 2.696   1.00 89.59 361  A 1 
ATOM   2979 C CB    . LEU   A 1 361  ? 3.868   -42.791 0.643   1.00 91.38 361  A 1 
ATOM   2980 C CG    . LEU   A 1 361  ? 3.215   -42.896 -0.745  1.00 85.05 361  A 1 
ATOM   2981 C CD1   . LEU   A 1 361  ? 4.064   -42.148 -1.755  1.00 78.48 361  A 1 
ATOM   2982 C CD2   . LEU   A 1 361  ? 3.113   -44.345 -1.204  1.00 77.96 361  A 1 
ATOM   2983 N N     . ASN   A 1 362  ? 4.267   -43.596 3.694   1.00 93.58 362  A 1 
ATOM   2984 C CA    . ASN   A 1 362  ? 4.895   -44.463 4.678   1.00 93.20 362  A 1 
ATOM   2985 C C     . ASN   A 1 362  ? 5.165   -43.711 5.986   1.00 93.59 362  A 1 
ATOM   2986 O O     . ASN   A 1 362  ? 5.446   -42.512 5.976   1.00 90.20 362  A 1 
ATOM   2987 C CB    . ASN   A 1 362  ? 6.177   -45.054 4.060   1.00 89.57 362  A 1 
ATOM   2988 C CG    . ASN   A 1 362  ? 6.556   -46.391 4.666   1.00 81.92 362  A 1 
ATOM   2989 O OD1   . ASN   A 1 362  ? 5.915   -46.910 5.554   1.00 71.14 362  A 1 
ATOM   2990 N ND2   . ASN   A 1 362  ? 7.611   -46.999 4.172   1.00 70.17 362  A 1 
ATOM   2991 N N     . ARG   A 1 363  ? 5.087   -44.428 7.103   1.00 92.62 363  A 1 
ATOM   2992 C CA    . ARG   A 1 363  ? 5.364   -43.924 8.457   1.00 91.18 363  A 1 
ATOM   2993 C C     . ARG   A 1 363  ? 6.500   -44.752 9.049   1.00 89.97 363  A 1 
ATOM   2994 O O     . ARG   A 1 363  ? 6.274   -45.875 9.498   1.00 83.76 363  A 1 
ATOM   2995 C CB    . ARG   A 1 363  ? 4.092   -43.983 9.322   1.00 88.22 363  A 1 
ATOM   2996 C CG    . ARG   A 1 363  ? 2.961   -43.061 8.838   1.00 83.72 363  A 1 
ATOM   2997 C CD    . ARG   A 1 363  ? 1.747   -43.148 9.763   1.00 83.36 363  A 1 
ATOM   2998 N NE    . ARG   A 1 363  ? 0.643   -42.262 9.364   1.00 82.57 363  A 1 
ATOM   2999 C CZ    . ARG   A 1 363  ? -0.373  -42.546 8.551   1.00 82.32 363  A 1 
ATOM   3000 N NH1   . ARG   A 1 363  ? -0.506  -43.695 7.953   1.00 71.10 363  A 1 
ATOM   3001 N NH2   . ARG   A 1 363  ? -1.294  -41.663 8.325   1.00 76.20 363  A 1 
ATOM   3002 N N     . GLY   A 1 364  ? 7.700   -44.199 9.000   1.00 88.86 364  A 1 
ATOM   3003 C CA    . GLY   A 1 364  ? 8.882   -44.793 9.616   1.00 87.88 364  A 1 
ATOM   3004 C C     . GLY   A 1 364  ? 9.138   -44.264 11.029  1.00 89.22 364  A 1 
ATOM   3005 O O     . GLY   A 1 364  ? 8.396   -43.433 11.564  1.00 84.10 364  A 1 
ATOM   3006 N N     . VAL   A 1 365  ? 10.218  -44.740 11.642  1.00 89.06 365  A 1 
ATOM   3007 C CA    . VAL   A 1 365  ? 10.687  -44.218 12.932  1.00 88.74 365  A 1 
ATOM   3008 C C     . VAL   A 1 365  ? 11.375  -42.871 12.692  1.00 88.86 365  A 1 
ATOM   3009 O O     . VAL   A 1 365  ? 12.470  -42.829 12.147  1.00 81.98 365  A 1 
ATOM   3010 C CB    . VAL   A 1 365  ? 11.625  -45.213 13.633  1.00 84.63 365  A 1 
ATOM   3011 C CG1   . VAL   A 1 365  ? 12.043  -44.697 15.012  1.00 76.09 365  A 1 
ATOM   3012 C CG2   . VAL   A 1 365  ? 10.944  -46.576 13.831  1.00 75.61 365  A 1 
ATOM   3013 N N     . ARG   A 1 366  ? 10.741  -41.779 13.109  1.00 91.44 366  A 1 
ATOM   3014 C CA    . ARG   A 1 366  ? 11.189  -40.387 12.877  1.00 92.50 366  A 1 
ATOM   3015 C C     . ARG   A 1 366  ? 11.301  -39.980 11.400  1.00 93.90 366  A 1 
ATOM   3016 O O     . ARG   A 1 366  ? 11.869  -38.934 11.106  1.00 90.01 366  A 1 
ATOM   3017 C CB    . ARG   A 1 366  ? 12.498  -40.076 13.620  1.00 89.26 366  A 1 
ATOM   3018 C CG    . ARG   A 1 366  ? 12.409  -40.235 15.130  1.00 80.28 366  A 1 
ATOM   3019 C CD    . ARG   A 1 366  ? 13.752  -39.822 15.729  1.00 70.58 366  A 1 
ATOM   3020 N NE    . ARG   A 1 366  ? 13.716  -39.809 17.198  1.00 62.72 366  A 1 
ATOM   3021 C CZ    . ARG   A 1 366  ? 14.712  -39.429 17.983  1.00 55.09 366  A 1 
ATOM   3022 N NH1   . ARG   A 1 366  ? 15.863  -39.049 17.493  1.00 50.36 366  A 1 
ATOM   3023 N NH2   . ARG   A 1 366  ? 14.555  -39.424 19.278  1.00 49.63 366  A 1 
ATOM   3024 N N     . GLU   A 1 367  ? 10.748  -40.766 10.504  1.00 94.37 367  A 1 
ATOM   3025 C CA    . GLU   A 1 367  ? 10.734  -40.469 9.077   1.00 94.55 367  A 1 
ATOM   3026 C C     . GLU   A 1 367  ? 9.322   -40.655 8.532   1.00 95.26 367  A 1 
ATOM   3027 O O     . GLU   A 1 367  ? 8.686   -41.688 8.754   1.00 92.31 367  A 1 
ATOM   3028 C CB    . GLU   A 1 367  ? 11.720  -41.360 8.314   1.00 90.14 367  A 1 
ATOM   3029 C CG    . GLU   A 1 367  ? 13.180  -41.012 8.616   1.00 81.13 367  A 1 
ATOM   3030 C CD    . GLU   A 1 367  ? 14.186  -41.824 7.786   1.00 82.85 367  A 1 
ATOM   3031 O OE1   . GLU   A 1 367  ? 15.405  -41.619 7.992   1.00 76.21 367  A 1 
ATOM   3032 O OE2   . GLU   A 1 367  ? 13.756  -42.640 6.940   1.00 77.35 367  A 1 
ATOM   3033 N N     . MET   A 1 368  ? 8.846   -39.669 7.801   1.00 95.16 368  A 1 
ATOM   3034 C CA    . MET   A 1 368  ? 7.591   -39.782 7.066   1.00 95.32 368  A 1 
ATOM   3035 C C     . MET   A 1 368  ? 7.829   -39.553 5.584   1.00 96.11 368  A 1 
ATOM   3036 O O     . MET   A 1 368  ? 8.559   -38.647 5.192   1.00 94.67 368  A 1 
ATOM   3037 C CB    . MET   A 1 368  ? 6.528   -38.833 7.623   1.00 93.26 368  A 1 
ATOM   3038 C CG    . MET   A 1 368  ? 6.032   -39.295 8.998   1.00 87.53 368  A 1 
ATOM   3039 S SD    . MET   A 1 368  ? 4.496   -38.525 9.577   1.00 85.55 368  A 1 
ATOM   3040 C CE    . MET   A 1 368  ? 3.306   -39.170 8.387   1.00 77.35 368  A 1 
ATOM   3041 N N     . THR   A 1 369  ? 7.196   -40.367 4.770   1.00 96.36 369  A 1 
ATOM   3042 C CA    . THR   A 1 369  ? 7.228   -40.221 3.314   1.00 96.26 369  A 1 
ATOM   3043 C C     . THR   A 1 369  ? 5.910   -39.630 2.839   1.00 96.51 369  A 1 
ATOM   3044 O O     . THR   A 1 369  ? 4.847   -40.173 3.146   1.00 95.03 369  A 1 
ATOM   3045 C CB    . THR   A 1 369  ? 7.495   -41.558 2.619   1.00 95.05 369  A 1 
ATOM   3046 O OG1   . THR   A 1 369  ? 8.665   -42.156 3.127   1.00 87.77 369  A 1 
ATOM   3047 C CG2   . THR   A 1 369  ? 7.707   -41.386 1.119   1.00 86.81 369  A 1 
ATOM   3048 N N     . PHE   A 1 370  ? 5.993   -38.568 2.057   1.00 96.71 370  A 1 
ATOM   3049 C CA    . PHE   A 1 370  ? 4.849   -37.910 1.441   1.00 96.74 370  A 1 
ATOM   3050 C C     . PHE   A 1 370  ? 4.947   -37.980 -0.078  1.00 96.73 370  A 1 
ATOM   3051 O O     . PHE   A 1 370  ? 6.043   -37.954 -0.640  1.00 95.46 370  A 1 
ATOM   3052 C CB    . PHE   A 1 370  ? 4.757   -36.460 1.920   1.00 96.24 370  A 1 
ATOM   3053 C CG    . PHE   A 1 370  ? 4.593   -36.298 3.415   1.00 96.37 370  A 1 
ATOM   3054 C CD1   . PHE   A 1 370  ? 3.311   -36.165 3.976   1.00 93.76 370  A 1 
ATOM   3055 C CD2   . PHE   A 1 370  ? 5.720   -36.267 4.256   1.00 93.76 370  A 1 
ATOM   3056 C CE1   . PHE   A 1 370  ? 3.155   -35.990 5.357   1.00 92.58 370  A 1 
ATOM   3057 C CE2   . PHE   A 1 370  ? 5.568   -36.099 5.642   1.00 92.72 370  A 1 
ATOM   3058 C CZ    . PHE   A 1 370  ? 4.284   -35.956 6.194   1.00 94.33 370  A 1 
ATOM   3059 N N     . ILE   A 1 371  ? 3.793   -38.029 -0.726  1.00 96.41 371  A 1 
ATOM   3060 C CA    . ILE   A 1 371  ? 3.658   -37.831 -2.169  1.00 96.27 371  A 1 
ATOM   3061 C C     . ILE   A 1 371  ? 2.732   -36.643 -2.425  1.00 96.33 371  A 1 
ATOM   3062 O O     . ILE   A 1 371  ? 1.728   -36.472 -1.727  1.00 94.22 371  A 1 
ATOM   3063 C CB    . ILE   A 1 371  ? 3.204   -39.127 -2.869  1.00 94.64 371  A 1 
ATOM   3064 C CG1   . ILE   A 1 371  ? 3.486   -39.058 -4.383  1.00 79.66 371  A 1 
ATOM   3065 C CG2   . ILE   A 1 371  ? 1.723   -39.452 -2.589  1.00 79.06 371  A 1 
ATOM   3066 C CD1   . ILE   A 1 371  ? 3.350   -40.413 -5.095  1.00 74.44 371  A 1 
ATOM   3067 N N     . GLY   A 1 372  ? 3.080   -35.821 -3.408  1.00 95.84 372  A 1 
ATOM   3068 C CA    . GLY   A 1 372  ? 2.229   -34.752 -3.903  1.00 95.60 372  A 1 
ATOM   3069 C C     . GLY   A 1 372  ? 2.142   -34.821 -5.420  1.00 95.68 372  A 1 
ATOM   3070 O O     . GLY   A 1 372  ? 3.167   -34.949 -6.086  1.00 93.33 372  A 1 
ATOM   3071 N N     . ASP   A 1 373  ? 0.924   -34.755 -5.935  1.00 95.24 373  A 1 
ATOM   3072 C CA    . ASP   A 1 373  ? 0.615   -34.756 -7.362  1.00 94.46 373  A 1 
ATOM   3073 C C     . ASP   A 1 373  ? -0.724  -34.037 -7.615  1.00 94.41 373  A 1 
ATOM   3074 O O     . ASP   A 1 373  ? -1.349  -33.489 -6.695  1.00 90.34 373  A 1 
ATOM   3075 C CB    . ASP   A 1 373  ? 0.633   -36.209 -7.897  1.00 91.39 373  A 1 
ATOM   3076 C CG    . ASP   A 1 373  ? -0.375  -37.155 -7.240  1.00 89.45 373  A 1 
ATOM   3077 O OD1   . ASP   A 1 373  ? -1.453  -36.685 -6.819  1.00 80.66 373  A 1 
ATOM   3078 O OD2   . ASP   A 1 373  ? -0.097  -38.369 -7.189  1.00 82.29 373  A 1 
ATOM   3079 N N     . ASP   A 1 374  ? -1.183  -34.037 -8.859  1.00 92.98 374  A 1 
ATOM   3080 C CA    . ASP   A 1 374  ? -2.459  -33.424 -9.257  1.00 91.87 374  A 1 
ATOM   3081 C C     . ASP   A 1 374  ? -3.702  -34.079 -8.607  1.00 92.02 374  A 1 
ATOM   3082 O O     . ASP   A 1 374  ? -4.811  -33.549 -8.718  1.00 87.04 374  A 1 
ATOM   3083 C CB    . ASP   A 1 374  ? -2.578  -33.449 -10.791 1.00 88.67 374  A 1 
ATOM   3084 C CG    . ASP   A 1 374  ? -1.825  -32.326 -11.520 1.00 83.18 374  A 1 
ATOM   3085 O OD1   . ASP   A 1 374  ? -1.319  -31.395 -10.855 1.00 75.80 374  A 1 
ATOM   3086 O OD2   . ASP   A 1 374  ? -1.874  -32.317 -12.772 1.00 77.17 374  A 1 
ATOM   3087 N N     . THR   A 1 375  ? -3.552  -35.209 -7.927  1.00 92.97 375  A 1 
ATOM   3088 C CA    . THR   A 1 375  ? -4.634  -35.871 -7.177  1.00 92.34 375  A 1 
ATOM   3089 C C     . THR   A 1 375  ? -4.690  -35.440 -5.710  1.00 92.74 375  A 1 
ATOM   3090 O O     . THR   A 1 375  ? -5.720  -35.625 -5.060  1.00 88.70 375  A 1 
ATOM   3091 C CB    . THR   A 1 375  ? -4.556  -37.400 -7.266  1.00 90.60 375  A 1 
ATOM   3092 O OG1   . THR   A 1 375  ? -3.582  -37.958 -6.417  1.00 82.84 375  A 1 
ATOM   3093 C CG2   . THR   A 1 375  ? -4.315  -37.913 -8.682  1.00 80.74 375  A 1 
ATOM   3094 N N     . THR   A 1 376  ? -3.605  -34.881 -5.183  1.00 92.69 376  A 1 
ATOM   3095 C CA    . THR   A 1 376  ? -3.509  -34.470 -3.776  1.00 92.40 376  A 1 
ATOM   3096 C C     . THR   A 1 376  ? -3.874  -33.002 -3.556  1.00 92.60 376  A 1 
ATOM   3097 O O     . THR   A 1 376  ? -4.347  -32.657 -2.473  1.00 88.23 376  A 1 
ATOM   3098 C CB    . THR   A 1 376  ? -2.128  -34.762 -3.181  1.00 91.25 376  A 1 
ATOM   3099 O OG1   . THR   A 1 376  ? -1.114  -34.003 -3.787  1.00 83.37 376  A 1 
ATOM   3100 C CG2   . THR   A 1 376  ? -1.746  -36.233 -3.293  1.00 82.90 376  A 1 
ATOM   3101 N N     . ASP   A 1 377  ? -3.677  -32.148 -4.561  1.00 91.72 377  A 1 
ATOM   3102 C CA    . ASP   A 1 377  ? -4.004  -30.715 -4.512  1.00 90.78 377  A 1 
ATOM   3103 C C     . ASP   A 1 377  ? -4.465  -30.208 -5.892  1.00 89.89 377  A 1 
ATOM   3104 O O     . ASP   A 1 377  ? -4.654  -30.974 -6.841  1.00 84.08 377  A 1 
ATOM   3105 C CB    . ASP   A 1 377  ? -2.792  -29.933 -3.958  1.00 88.17 377  A 1 
ATOM   3106 C CG    . ASP   A 1 377  ? -3.121  -28.583 -3.286  1.00 88.63 377  A 1 
ATOM   3107 O OD1   . ASP   A 1 377  ? -4.180  -27.974 -3.548  1.00 81.72 377  A 1 
ATOM   3108 O OD2   . ASP   A 1 377  ? -2.288  -28.086 -2.505  1.00 83.11 377  A 1 
ATOM   3109 N N     . ALA   A 1 378  ? -4.667  -28.908 -6.011  1.00 88.93 378  A 1 
ATOM   3110 C CA    . ALA   A 1 378  ? -5.012  -28.269 -7.269  1.00 87.10 378  A 1 
ATOM   3111 C C     . ALA   A 1 378  ? -3.929  -28.492 -8.341  1.00 87.33 378  A 1 
ATOM   3112 O O     . ALA   A 1 378  ? -2.729  -28.533 -8.058  1.00 84.21 378  A 1 
ATOM   3113 C CB    . ALA   A 1 378  ? -5.263  -26.781 -7.018  1.00 83.43 378  A 1 
ATOM   3114 N N     . LYS   A 1 379  ? -4.366  -28.566 -9.588  1.00 87.93 379  A 1 
ATOM   3115 C CA    . LYS   A 1 379  ? -3.500  -28.822 -10.733 1.00 86.42 379  A 1 
ATOM   3116 C C     . LYS   A 1 379  ? -2.327  -27.840 -10.798 1.00 86.37 379  A 1 
ATOM   3117 O O     . LYS   A 1 379  ? -2.522  -26.626 -10.727 1.00 81.79 379  A 1 
ATOM   3118 C CB    . LYS   A 1 379  ? -4.346  -28.811 -12.012 1.00 83.46 379  A 1 
ATOM   3119 C CG    . LYS   A 1 379  ? -3.517  -29.285 -13.203 1.00 74.69 379  A 1 
ATOM   3120 C CD    . LYS   A 1 379  ? -4.373  -29.499 -14.450 1.00 67.05 379  A 1 
ATOM   3121 C CE    . LYS   A 1 379  ? -3.451  -30.087 -15.512 1.00 58.68 379  A 1 
ATOM   3122 N NZ    . LYS   A 1 379  ? -4.185  -30.516 -16.724 1.00 50.56 379  A 1 
ATOM   3123 N N     . GLY   A 1 380  ? -1.118  -28.377 -10.964 1.00 87.26 380  A 1 
ATOM   3124 C CA    . GLY   A 1 380  ? 0.129   -27.616 -11.077 1.00 87.46 380  A 1 
ATOM   3125 C C     . GLY   A 1 380  ? 0.735   -27.146 -9.750  1.00 89.62 380  A 1 
ATOM   3126 O O     . GLY   A 1 380  ? 1.873   -26.677 -9.734  1.00 87.10 380  A 1 
ATOM   3127 N N     . LYS   A 1 381  ? 0.038   -27.273 -8.622  1.00 90.35 381  A 1 
ATOM   3128 C CA    . LYS   A 1 381  ? 0.627   -26.957 -7.312  1.00 91.41 381  A 1 
ATOM   3129 C C     . LYS   A 1 381  ? 1.748   -27.919 -6.929  1.00 93.32 381  A 1 
ATOM   3130 O O     . LYS   A 1 381  ? 2.774   -27.470 -6.426  1.00 91.64 381  A 1 
ATOM   3131 C CB    . LYS   A 1 381  ? -0.438  -26.983 -6.222  1.00 89.04 381  A 1 
ATOM   3132 C CG    . LYS   A 1 381  ? -0.956  -25.596 -5.859  1.00 85.28 381  A 1 
ATOM   3133 C CD    . LYS   A 1 381  ? -1.891  -25.785 -4.678  1.00 80.54 381  A 1 
ATOM   3134 C CE    . LYS   A 1 381  ? -2.199  -24.528 -3.886  1.00 75.46 381  A 1 
ATOM   3135 N NZ    . LYS   A 1 381  ? -2.808  -24.960 -2.610  1.00 68.64 381  A 1 
ATOM   3136 N N     . ALA   A 1 382  ? 1.555   -29.199 -7.169  1.00 92.40 382  A 1 
ATOM   3137 C CA    . ALA   A 1 382  ? 2.566   -30.213 -6.893  1.00 93.55 382  A 1 
ATOM   3138 C C     . ALA   A 1 382  ? 3.811   -30.020 -7.769  1.00 94.33 382  A 1 
ATOM   3139 O O     . ALA   A 1 382  ? 4.920   -30.084 -7.251  1.00 93.12 382  A 1 
ATOM   3140 C CB    . ALA   A 1 382  ? 1.943   -31.597 -7.074  1.00 92.44 382  A 1 
ATOM   3141 N N     . ASP   A 1 383  ? 3.646   -29.660 -9.034  1.00 93.66 383  A 1 
ATOM   3142 C CA    . ASP   A 1 383  ? 4.769   -29.355 -9.937  1.00 93.12 383  A 1 
ATOM   3143 C C     . ASP   A 1 383  ? 5.577   -28.148 -9.453  1.00 94.26 383  A 1 
ATOM   3144 O O     . ASP   A 1 383  ? 6.807   -28.172 -9.427  1.00 93.05 383  A 1 
ATOM   3145 C CB    . ASP   A 1 383  ? 4.250   -29.061 -11.351 1.00 90.67 383  A 1 
ATOM   3146 C CG    . ASP   A 1 383  ? 3.513   -30.232 -11.994 1.00 82.58 383  A 1 
ATOM   3147 O OD1   . ASP   A 1 383  ? 3.774   -31.380 -11.587 1.00 73.54 383  A 1 
ATOM   3148 O OD2   . ASP   A 1 383  ? 2.664   -29.939 -12.859 1.00 74.36 383  A 1 
ATOM   3149 N N     . THR   A 1 384  ? 4.881   -27.096 -9.016  1.00 94.11 384  A 1 
ATOM   3150 C CA    . THR   A 1 384  ? 5.526   -25.898 -8.459  1.00 94.29 384  A 1 
ATOM   3151 C C     . THR   A 1 384  ? 6.280   -26.242 -7.177  1.00 95.58 384  A 1 
ATOM   3152 O O     . THR   A 1 384  ? 7.431   -25.847 -7.014  1.00 94.91 384  A 1 
ATOM   3153 C CB    . THR   A 1 384  ? 4.498   -24.790 -8.186  1.00 92.65 384  A 1 
ATOM   3154 O OG1   . THR   A 1 384  ? 3.717   -24.540 -9.329  1.00 83.06 384  A 1 
ATOM   3155 C CG2   . THR   A 1 384  ? 5.169   -23.471 -7.819  1.00 80.65 384  A 1 
ATOM   3156 N N     . PHE   A 1 385  ? 5.670   -27.027 -6.299  1.00 95.63 385  A 1 
ATOM   3157 C CA    . PHE   A 1 385  ? 6.313   -27.489 -5.071  1.00 96.49 385  A 1 
ATOM   3158 C C     . PHE   A 1 385  ? 7.535   -28.373 -5.364  1.00 96.85 385  A 1 
ATOM   3159 O O     . PHE   A 1 385  ? 8.584   -28.193 -4.755  1.00 96.31 385  A 1 
ATOM   3160 C CB    . PHE   A 1 385  ? 5.278   -28.223 -4.218  1.00 96.44 385  A 1 
ATOM   3161 C CG    . PHE   A 1 385  ? 5.736   -28.471 -2.799  1.00 96.74 385  A 1 
ATOM   3162 C CD1   . PHE   A 1 385  ? 6.487   -29.613 -2.478  1.00 94.99 385  A 1 
ATOM   3163 C CD2   . PHE   A 1 385  ? 5.411   -27.552 -1.786  1.00 94.92 385  A 1 
ATOM   3164 C CE1   . PHE   A 1 385  ? 6.914   -29.830 -1.158  1.00 94.33 385  A 1 
ATOM   3165 C CE2   . PHE   A 1 385  ? 5.832   -27.768 -0.465  1.00 94.27 385  A 1 
ATOM   3166 C CZ    . PHE   A 1 385  ? 6.588   -28.906 -0.152  1.00 95.73 385  A 1 
ATOM   3167 N N     . ALA   A 1 386  ? 7.431   -29.273 -6.335  1.00 96.25 386  A 1 
ATOM   3168 C CA    . ALA   A 1 386  ? 8.528   -30.129 -6.774  1.00 96.28 386  A 1 
ATOM   3169 C C     . ALA   A 1 386  ? 9.714   -29.315 -7.303  1.00 96.45 386  A 1 
ATOM   3170 O O     . ALA   A 1 386  ? 10.867  -29.629 -7.001  1.00 95.43 386  A 1 
ATOM   3171 C CB    . ALA   A 1 386  ? 7.998   -31.089 -7.840  1.00 95.48 386  A 1 
ATOM   3172 N N     . LYS   A 1 387  ? 9.449   -28.228 -8.016  1.00 95.93 387  A 1 
ATOM   3173 C CA    . LYS   A 1 387  ? 10.482  -27.310 -8.501  1.00 95.54 387  A 1 
ATOM   3174 C C     . LYS   A 1 387  ? 11.262  -26.685 -7.341  1.00 96.10 387  A 1 
ATOM   3175 O O     . LYS   A 1 387  ? 12.486  -26.706 -7.352  1.00 95.02 387  A 1 
ATOM   3176 C CB    . LYS   A 1 387  ? 9.833   -26.248 -9.403  1.00 94.11 387  A 1 
ATOM   3177 C CG    . LYS   A 1 387  ? 10.703  -25.917 -10.618 1.00 83.01 387  A 1 
ATOM   3178 C CD    . LYS   A 1 387  ? 10.034  -24.838 -11.475 1.00 79.64 387  A 1 
ATOM   3179 C CE    . LYS   A 1 387  ? 10.809  -24.621 -12.777 1.00 68.83 387  A 1 
ATOM   3180 N NZ    . LYS   A 1 387  ? 10.290  -23.468 -13.544 1.00 62.48 387  A 1 
ATOM   3181 N N     . VAL   A 1 388  ? 10.571  -26.201 -6.323  1.00 96.61 388  A 1 
ATOM   3182 C CA    . VAL   A 1 388  ? 11.204  -25.637 -5.114  1.00 96.89 388  A 1 
ATOM   3183 C C     . VAL   A 1 388  ? 11.939  -26.720 -4.321  1.00 96.97 388  A 1 
ATOM   3184 O O     . VAL   A 1 388  ? 13.038  -26.488 -3.824  1.00 95.93 388  A 1 
ATOM   3185 C CB    . VAL   A 1 388  ? 10.172  -24.911 -4.233  1.00 96.59 388  A 1 
ATOM   3186 C CG1   . VAL   A 1 388  ? 10.844  -24.210 -3.050  1.00 94.59 388  A 1 
ATOM   3187 C CG2   . VAL   A 1 388  ? 9.409   -23.837 -5.011  1.00 94.83 388  A 1 
ATOM   3188 N N     . LEU   A 1 389  ? 11.402  -27.931 -4.277  1.00 97.12 389  A 1 
ATOM   3189 C CA    . LEU   A 1 389  ? 12.013  -29.070 -3.589  1.00 96.93 389  A 1 
ATOM   3190 C C     . LEU   A 1 389  ? 13.379  -29.469 -4.171  1.00 96.73 389  A 1 
ATOM   3191 O O     . LEU   A 1 389  ? 14.184  -30.070 -3.464  1.00 95.59 389  A 1 
ATOM   3192 C CB    . LEU   A 1 389  ? 11.018  -30.244 -3.609  1.00 96.37 389  A 1 
ATOM   3193 C CG    . LEU   A 1 389  ? 11.449  -31.480 -2.800  1.00 95.18 389  A 1 
ATOM   3194 C CD1   . LEU   A 1 389  ? 11.562  -31.190 -1.308  1.00 92.31 389  A 1 
ATOM   3195 C CD2   . LEU   A 1 389  ? 10.433  -32.601 -2.990  1.00 91.68 389  A 1 
ATOM   3196 N N     . THR   A 1 390  ? 13.678  -29.113 -5.415  1.00 96.76 390  A 1 
ATOM   3197 C CA    . THR   A 1 390  ? 14.989  -29.403 -6.027  1.00 96.24 390  A 1 
ATOM   3198 C C     . THR   A 1 390  ? 16.154  -28.824 -5.222  1.00 96.25 390  A 1 
ATOM   3199 O O     . THR   A 1 390  ? 17.174  -29.498 -5.071  1.00 94.54 390  A 1 
ATOM   3200 C CB    . THR   A 1 390  ? 15.083  -28.915 -7.478  1.00 95.28 390  A 1 
ATOM   3201 O OG1   . THR   A 1 390  ? 14.872  -27.535 -7.584  1.00 85.81 390  A 1 
ATOM   3202 C CG2   . THR   A 1 390  ? 14.094  -29.626 -8.397  1.00 85.10 390  A 1 
ATOM   3203 N N     . THR   A 1 391  ? 15.981  -27.646 -4.626  1.00 96.64 391  A 1 
ATOM   3204 C CA    . THR   A 1 391  ? 16.994  -26.973 -3.793  1.00 96.61 391  A 1 
ATOM   3205 C C     . THR   A 1 391  ? 16.590  -26.849 -2.324  1.00 96.52 391  A 1 
ATOM   3206 O O     . THR   A 1 391  ? 17.448  -26.631 -1.474  1.00 94.54 391  A 1 
ATOM   3207 C CB    . THR   A 1 391  ? 17.332  -25.594 -4.365  1.00 96.03 391  A 1 
ATOM   3208 O OG1   . THR   A 1 391  ? 16.153  -24.834 -4.540  1.00 89.64 391  A 1 
ATOM   3209 C CG2   . THR   A 1 391  ? 18.005  -25.704 -5.730  1.00 89.95 391  A 1 
ATOM   3210 N N     . GLY   A 1 392  ? 15.321  -27.050 -1.997  1.00 95.90 392  A 1 
ATOM   3211 C CA    . GLY   A 1 392  ? 14.808  -26.973 -0.631  1.00 95.81 392  A 1 
ATOM   3212 C C     . GLY   A 1 392  ? 15.426  -28.014 0.306   1.00 96.18 392  A 1 
ATOM   3213 O O     . GLY   A 1 392  ? 15.606  -29.177 -0.061  1.00 94.58 392  A 1 
ATOM   3214 N N     . ASN   A 1 393  ? 15.722  -27.590 1.541   1.00 96.17 393  A 1 
ATOM   3215 C CA    . ASN   A 1 393  ? 16.359  -28.405 2.581   1.00 95.91 393  A 1 
ATOM   3216 C C     . ASN   A 1 393  ? 15.418  -28.701 3.758   1.00 96.12 393  A 1 
ATOM   3217 O O     . ASN   A 1 393  ? 15.599  -29.702 4.448   1.00 93.76 393  A 1 
ATOM   3218 C CB    . ASN   A 1 393  ? 17.631  -27.694 3.061   1.00 94.51 393  A 1 
ATOM   3219 C CG    . ASN   A 1 393  ? 18.623  -27.487 1.932   1.00 92.27 393  A 1 
ATOM   3220 O OD1   . ASN   A 1 393  ? 19.237  -28.415 1.436   1.00 81.38 393  A 1 
ATOM   3221 N ND2   . ASN   A 1 393  ? 18.782  -26.261 1.484   1.00 80.22 393  A 1 
ATOM   3222 N N     . TYR   A 1 394  ? 14.426  -27.848 3.966   1.00 96.51 394  A 1 
ATOM   3223 C CA    . TYR   A 1 394  ? 13.417  -27.995 5.010   1.00 96.59 394  A 1 
ATOM   3224 C C     . TYR   A 1 394  ? 12.015  -27.824 4.432   1.00 96.70 394  A 1 
ATOM   3225 O O     . TYR   A 1 394  ? 11.761  -26.964 3.590   1.00 95.51 394  A 1 
ATOM   3226 C CB    . TYR   A 1 394  ? 13.670  -26.998 6.143   1.00 95.72 394  A 1 
ATOM   3227 C CG    . TYR   A 1 394  ? 14.925  -27.280 6.939   1.00 94.95 394  A 1 
ATOM   3228 C CD1   . TYR   A 1 394  ? 14.869  -28.079 8.096   1.00 91.50 394  A 1 
ATOM   3229 C CD2   . TYR   A 1 394  ? 16.165  -26.745 6.532   1.00 91.78 394  A 1 
ATOM   3230 C CE1   . TYR   A 1 394  ? 16.025  -28.338 8.843   1.00 89.98 394  A 1 
ATOM   3231 C CE2   . TYR   A 1 394  ? 17.331  -27.001 7.269   1.00 89.99 394  A 1 
ATOM   3232 C CZ    . TYR   A 1 394  ? 17.257  -27.798 8.430   1.00 91.90 394  A 1 
ATOM   3233 O OH    . TYR   A 1 394  ? 18.392  -28.044 9.158   1.00 89.17 394  A 1 
ATOM   3234 N N     . VAL   A 1 395  ? 11.102  -28.645 4.934   1.00 96.75 395  A 1 
ATOM   3235 C CA    . VAL   A 1 395  ? 9.674   -28.561 4.620   1.00 96.83 395  A 1 
ATOM   3236 C C     . VAL   A 1 395  ? 8.906   -28.411 5.923   1.00 96.66 395  A 1 
ATOM   3237 O O     . VAL   A 1 395  ? 9.120   -29.166 6.870   1.00 95.36 395  A 1 
ATOM   3238 C CB    . VAL   A 1 395  ? 9.209   -29.788 3.815   1.00 96.33 395  A 1 
ATOM   3239 C CG1   . VAL   A 1 395  ? 7.692   -29.811 3.614   1.00 93.47 395  A 1 
ATOM   3240 C CG2   . VAL   A 1 395  ? 9.859   -29.803 2.426   1.00 93.77 395  A 1 
ATOM   3241 N N     . THR   A 1 396  ? 8.006   -27.455 5.981   1.00 96.76 396  A 1 
ATOM   3242 C CA    . THR   A 1 396  ? 7.077   -27.319 7.106   1.00 96.35 396  A 1 
ATOM   3243 C C     . THR   A 1 396  ? 5.854   -28.192 6.856   1.00 96.35 396  A 1 
ATOM   3244 O O     . THR   A 1 396  ? 5.178   -28.032 5.839   1.00 95.25 396  A 1 
ATOM   3245 C CB    . THR   A 1 396  ? 6.665   -25.861 7.327   1.00 95.33 396  A 1 
ATOM   3246 O OG1   . THR   A 1 396  ? 7.794   -25.029 7.448   1.00 88.16 396  A 1 
ATOM   3247 C CG2   . THR   A 1 396  ? 5.854   -25.686 8.607   1.00 87.38 396  A 1 
ATOM   3248 N N     . VAL   A 1 397  ? 5.570   -29.085 7.794   1.00 96.02 397  A 1 
ATOM   3249 C CA    . VAL   A 1 397  ? 4.382   -29.947 7.786   1.00 95.42 397  A 1 
ATOM   3250 C C     . VAL   A 1 397  ? 3.334   -29.352 8.723   1.00 94.18 397  A 1 
ATOM   3251 O O     . VAL   A 1 397  ? 3.662   -28.937 9.831   1.00 91.29 397  A 1 
ATOM   3252 C CB    . VAL   A 1 397  ? 4.738   -31.392 8.190   1.00 94.82 397  A 1 
ATOM   3253 C CG1   . VAL   A 1 397  ? 3.528   -32.317 8.059   1.00 90.22 397  A 1 
ATOM   3254 C CG2   . VAL   A 1 397  ? 5.860   -31.965 7.317   1.00 90.89 397  A 1 
ATOM   3255 N N     . ASP   A 1 398  ? 2.087   -29.312 8.272   1.00 93.36 398  A 1 
ATOM   3256 C CA    . ASP   A 1 398  ? 0.926   -28.850 9.047   1.00 90.73 398  A 1 
ATOM   3257 C C     . ASP   A 1 398  ? 1.108   -27.469 9.720   1.00 88.15 398  A 1 
ATOM   3258 O O     . ASP   A 1 398  ? 0.777   -27.256 10.876  1.00 76.89 398  A 1 
ATOM   3259 C CB    . ASP   A 1 398  ? 0.473   -29.960 10.006  1.00 87.32 398  A 1 
ATOM   3260 C CG    . ASP   A 1 398  ? -1.016  -29.868 10.364  1.00 84.37 398  A 1 
ATOM   3261 O OD1   . ASP   A 1 398  ? -1.783  -29.337 9.524   1.00 75.91 398  A 1 
ATOM   3262 O OD2   . ASP   A 1 398  ? -1.395  -30.430 11.413  1.00 76.74 398  A 1 
ATOM   3263 N N     . GLU   A 1 399  ? 1.675   -26.543 8.960   1.00 88.67 399  A 1 
ATOM   3264 C CA    . GLU   A 1 399  ? 1.958   -25.141 9.320   1.00 87.06 399  A 1 
ATOM   3265 C C     . GLU   A 1 399  ? 3.031   -24.884 10.398  1.00 87.53 399  A 1 
ATOM   3266 O O     . GLU   A 1 399  ? 3.638   -23.812 10.357  1.00 81.91 399  A 1 
ATOM   3267 C CB    . GLU   A 1 399  ? 0.680   -24.333 9.597   1.00 83.31 399  A 1 
ATOM   3268 C CG    . GLU   A 1 399  ? -0.321  -24.401 8.429   1.00 76.41 399  A 1 
ATOM   3269 C CD    . GLU   A 1 399  ? -1.202  -23.162 8.279   1.00 71.87 399  A 1 
ATOM   3270 O OE1   . GLU   A 1 399  ? -1.608  -22.916 7.108   1.00 65.82 399  A 1 
ATOM   3271 O OE2   . GLU   A 1 399  ? -1.430  -22.425 9.260   1.00 65.26 399  A 1 
ATOM   3272 N N     . ASP   A 1 400  ? 3.316   -25.831 11.276  1.00 87.77 400  A 1 
ATOM   3273 C CA    . ASP   A 1 400  ? 4.138   -25.613 12.474  1.00 87.63 400  A 1 
ATOM   3274 C C     . ASP   A 1 400  ? 5.366   -26.533 12.583  1.00 89.85 400  A 1 
ATOM   3275 O O     . ASP   A 1 400  ? 6.361   -26.172 13.217  1.00 85.70 400  A 1 
ATOM   3276 C CB    . ASP   A 1 400  ? 3.240   -25.757 13.714  1.00 82.01 400  A 1 
ATOM   3277 C CG    . ASP   A 1 400  ? 2.130   -24.699 13.826  1.00 72.52 400  A 1 
ATOM   3278 O OD1   . ASP   A 1 400  ? 2.298   -23.580 13.286  1.00 62.55 400  A 1 
ATOM   3279 O OD2   . ASP   A 1 400  ? 1.131   -24.993 14.515  1.00 64.74 400  A 1 
ATOM   3280 N N     . ILE   A 1 401  ? 5.332   -27.709 11.977  1.00 92.11 401  A 1 
ATOM   3281 C CA    . ILE   A 1 401  ? 6.365   -28.732 12.154  1.00 93.12 401  A 1 
ATOM   3282 C C     . ILE   A 1 401  ? 7.425   -28.588 11.058  1.00 94.33 401  A 1 
ATOM   3283 O O     . ILE   A 1 401  ? 7.218   -29.014 9.927   1.00 92.95 401  A 1 
ATOM   3284 C CB    . ILE   A 1 401  ? 5.756   -30.149 12.204  1.00 91.97 401  A 1 
ATOM   3285 C CG1   . ILE   A 1 401  ? 4.578   -30.230 13.211  1.00 88.57 401  A 1 
ATOM   3286 C CG2   . ILE   A 1 401  ? 6.854   -31.157 12.583  1.00 87.91 401  A 1 
ATOM   3287 C CD1   . ILE   A 1 401  ? 3.826   -31.566 13.168  1.00 82.04 401  A 1 
ATOM   3288 N N     . ILE   A 1 402  ? 8.581   -28.021 11.402  1.00 93.99 402  A 1 
ATOM   3289 C CA    . ILE   A 1 402  ? 9.715   -27.876 10.483  1.00 94.17 402  A 1 
ATOM   3290 C C     . ILE   A 1 402  ? 10.498  -29.189 10.442  1.00 94.20 402  A 1 
ATOM   3291 O O     . ILE   A 1 402  ? 10.963  -29.675 11.472  1.00 92.21 402  A 1 
ATOM   3292 C CB    . ILE   A 1 402  ? 10.604  -26.674 10.867  1.00 92.90 402  A 1 
ATOM   3293 C CG1   . ILE   A 1 402  ? 9.766   -25.371 10.961  1.00 89.46 402  A 1 
ATOM   3294 C CG2   . ILE   A 1 402  ? 11.737  -26.517 9.836   1.00 88.93 402  A 1 
ATOM   3295 C CD1   . ILE   A 1 402  ? 10.536  -24.176 11.543  1.00 82.78 402  A 1 
ATOM   3296 N N     . CYS   A 1 403  ? 10.652  -29.760 9.252   1.00 95.24 403  A 1 
ATOM   3297 C CA    . CYS   A 1 403  ? 11.261  -31.067 9.038   1.00 95.02 403  A 1 
ATOM   3298 C C     . CYS   A 1 403  ? 12.378  -30.973 8.001   1.00 95.49 403  A 1 
ATOM   3299 O O     . CYS   A 1 403  ? 12.164  -30.453 6.907   1.00 94.10 403  A 1 
ATOM   3300 C CB    . CYS   A 1 403  ? 10.183  -32.055 8.583   1.00 93.30 403  A 1 
ATOM   3301 S SG    . CYS   A 1 403  ? 8.823   -32.150 9.791   1.00 90.20 403  A 1 
ATOM   3302 N N     . LYS   A 1 404  ? 13.546  -31.533 8.316   1.00 96.09 404  A 1 
ATOM   3303 C CA    . LYS   A 1 404  ? 14.650  -31.622 7.358   1.00 95.97 404  A 1 
ATOM   3304 C C     . LYS   A 1 404  ? 14.316  -32.634 6.263   1.00 96.25 404  A 1 
ATOM   3305 O O     . LYS   A 1 404  ? 13.785  -33.709 6.547   1.00 95.16 404  A 1 
ATOM   3306 C CB    . LYS   A 1 404  ? 15.965  -31.946 8.091   1.00 94.83 404  A 1 
ATOM   3307 C CG    . LYS   A 1 404  ? 17.198  -31.752 7.186   1.00 89.99 404  A 1 
ATOM   3308 C CD    . LYS   A 1 404  ? 18.520  -31.849 7.966   1.00 84.84 404  A 1 
ATOM   3309 C CE    . LYS   A 1 404  ? 19.693  -31.509 7.039   1.00 75.38 404  A 1 
ATOM   3310 N NZ    . LYS   A 1 404  ? 20.976  -31.263 7.754   1.00 67.17 404  A 1 
ATOM   3311 N N     . VAL   A 1 405  ? 14.662  -32.310 5.024   1.00 96.22 405  A 1 
ATOM   3312 C CA    . VAL   A 1 405  ? 14.541  -33.237 3.894   1.00 96.33 405  A 1 
ATOM   3313 C C     . VAL   A 1 405  ? 15.659  -34.276 3.975   1.00 96.18 405  A 1 
ATOM   3314 O O     . VAL   A 1 405  ? 16.836  -33.929 3.977   1.00 94.78 405  A 1 
ATOM   3315 C CB    . VAL   A 1 405  ? 14.570  -32.486 2.551   1.00 95.72 405  A 1 
ATOM   3316 C CG1   . VAL   A 1 405  ? 14.465  -33.449 1.371   1.00 92.63 405  A 1 
ATOM   3317 C CG2   . VAL   A 1 405  ? 13.410  -31.484 2.446   1.00 92.50 405  A 1 
ATOM   3318 N N     . ILE   A 1 406  ? 15.292  -35.550 4.023   1.00 96.30 406  A 1 
ATOM   3319 C CA    . ILE   A 1 406  ? 16.236  -36.680 4.039   1.00 95.83 406  A 1 
ATOM   3320 C C     . ILE   A 1 406  ? 16.480  -37.182 2.616   1.00 95.96 406  A 1 
ATOM   3321 O O     . ILE   A 1 406  ? 17.614  -37.437 2.215   1.00 93.50 406  A 1 
ATOM   3322 C CB    . ILE   A 1 406  ? 15.699  -37.814 4.938   1.00 94.53 406  A 1 
ATOM   3323 C CG1   . ILE   A 1 406  ? 15.517  -37.313 6.392   1.00 90.06 406  A 1 
ATOM   3324 C CG2   . ILE   A 1 406  ? 16.639  -39.034 4.898   1.00 87.94 406  A 1 
ATOM   3325 C CD1   . ILE   A 1 406  ? 14.836  -38.330 7.307   1.00 80.10 406  A 1 
ATOM   3326 N N     . ARG   A 1 407  ? 15.412  -37.334 1.855   1.00 96.02 407  A 1 
ATOM   3327 C CA    . ARG   A 1 407  ? 15.451  -37.781 0.463   1.00 95.92 407  A 1 
ATOM   3328 C C     . ARG   A 1 407  ? 14.321  -37.124 -0.316  1.00 96.13 407  A 1 
ATOM   3329 O O     . ARG   A 1 407  ? 13.249  -36.882 0.228   1.00 93.76 407  A 1 
ATOM   3330 C CB    . ARG   A 1 407  ? 15.372  -39.318 0.425   1.00 93.69 407  A 1 
ATOM   3331 C CG    . ARG   A 1 407  ? 15.700  -39.885 -0.967  1.00 82.51 407  A 1 
ATOM   3332 C CD    . ARG   A 1 407  ? 15.617  -41.416 -0.990  1.00 79.40 407  A 1 
ATOM   3333 N NE    . ARG   A 1 407  ? 16.700  -42.044 -0.210  1.00 70.14 407  A 1 
ATOM   3334 C CZ    . ARG   A 1 407  ? 16.848  -43.340 0.013   1.00 63.19 407  A 1 
ATOM   3335 N NH1   . ARG   A 1 407  ? 15.983  -44.204 -0.442  1.00 56.81 407  A 1 
ATOM   3336 N NH2   . ARG   A 1 407  ? 17.875  -43.779 0.688   1.00 56.10 407  A 1 
ATOM   3337 N N     . LYS   A 1 408  ? 14.571  -36.857 -1.592  1.00 95.84 408  A 1 
ATOM   3338 C CA    . LYS   A 1 408  ? 13.589  -36.283 -2.505  1.00 95.23 408  A 1 
ATOM   3339 C C     . LYS   A 1 408  ? 13.677  -36.958 -3.866  1.00 95.50 408  A 1 
ATOM   3340 O O     . LYS   A 1 408  ? 14.773  -37.136 -4.385  1.00 92.61 408  A 1 
ATOM   3341 C CB    . LYS   A 1 408  ? 13.773  -34.750 -2.587  1.00 91.48 408  A 1 
ATOM   3342 C CG    . LYS   A 1 408  ? 15.201  -34.271 -2.917  1.00 89.16 408  A 1 
ATOM   3343 C CD    . LYS   A 1 408  ? 15.313  -32.751 -2.727  1.00 89.20 408  A 1 
ATOM   3344 C CE    . LYS   A 1 408  ? 16.737  -32.223 -2.870  1.00 85.19 408  A 1 
ATOM   3345 N NZ    . LYS   A 1 408  ? 16.829  -30.782 -2.507  1.00 81.74 408  A 1 
ATOM   3346 N N     . ASP   A 1 409  ? 12.523  -37.300 -4.409  1.00 95.91 409  A 1 
ATOM   3347 C CA    . ASP   A 1 409  ? 12.359  -37.815 -5.762  1.00 95.57 409  A 1 
ATOM   3348 C C     . ASP   A 1 409  ? 11.418  -36.868 -6.509  1.00 95.96 409  A 1 
ATOM   3349 O O     . ASP   A 1 409  ? 10.239  -36.747 -6.160  1.00 92.80 409  A 1 
ATOM   3350 C CB    . ASP   A 1 409  ? 11.814  -39.251 -5.732  1.00 93.00 409  A 1 
ATOM   3351 C CG    . ASP   A 1 409  ? 12.775  -40.280 -5.128  1.00 85.27 409  A 1 
ATOM   3352 O OD1   . ASP   A 1 409  ? 13.971  -40.251 -5.483  1.00 77.16 409  A 1 
ATOM   3353 O OD2   . ASP   A 1 409  ? 12.305  -41.122 -4.331  1.00 77.72 409  A 1 
ATOM   3354 N N     . ILE   A 1 410  ? 11.944  -36.164 -7.504  1.00 93.91 410  A 1 
ATOM   3355 C CA    . ILE   A 1 410  ? 11.149  -35.285 -8.360  1.00 92.90 410  A 1 
ATOM   3356 C C     . ILE   A 1 410  ? 10.546  -36.143 -9.470  1.00 92.27 410  A 1 
ATOM   3357 O O     . ILE   A 1 410  ? 11.274  -36.784 -10.228 1.00 87.74 410  A 1 
ATOM   3358 C CB    . ILE   A 1 410  ? 11.985  -34.110 -8.902  1.00 90.84 410  A 1 
ATOM   3359 C CG1   . ILE   A 1 410  ? 12.736  -33.334 -7.790  1.00 86.95 410  A 1 
ATOM   3360 C CG2   . ILE   A 1 410  ? 11.101  -33.152 -9.710  1.00 85.36 410  A 1 
ATOM   3361 C CD1   . ILE   A 1 410  ? 11.857  -32.801 -6.653  1.00 77.53 410  A 1 
ATOM   3362 N N     . LEU   A 1 411  ? 9.228   -36.166 -9.534  1.00 91.51 411  A 1 
ATOM   3363 C CA    . LEU   A 1 411  ? 8.454   -36.920 -10.510 1.00 89.95 411  A 1 
ATOM   3364 C C     . LEU   A 1 411  ? 7.979   -35.984 -11.624 1.00 89.74 411  A 1 
ATOM   3365 O O     . LEU   A 1 411  ? 7.971   -34.767 -11.471 1.00 84.65 411  A 1 
ATOM   3366 C CB    . LEU   A 1 411  ? 7.277   -37.620 -9.804  1.00 85.94 411  A 1 
ATOM   3367 C CG    . LEU   A 1 411  ? 7.658   -38.521 -8.614  1.00 82.60 411  A 1 
ATOM   3368 C CD1   . LEU   A 1 411  ? 6.392   -39.033 -7.924  1.00 75.58 411  A 1 
ATOM   3369 C CD2   . LEU   A 1 411  ? 8.490   -39.729 -9.052  1.00 75.77 411  A 1 
ATOM   3370 N N     . GLU   A 1 412  ? 7.541   -36.566 -12.732 1.00 88.56 412  A 1 
ATOM   3371 C CA    . GLU   A 1 412  ? 7.094   -35.796 -13.900 1.00 85.68 412  A 1 
ATOM   3372 C C     . GLU   A 1 412  ? 5.864   -34.914 -13.599 1.00 84.63 412  A 1 
ATOM   3373 O O     . GLU   A 1 412  ? 5.773   -33.790 -14.075 1.00 77.30 412  A 1 
ATOM   3374 C CB    . GLU   A 1 412  ? 6.821   -36.800 -15.030 1.00 81.77 412  A 1 
ATOM   3375 C CG    . GLU   A 1 412  ? 7.121   -36.239 -16.422 1.00 71.13 412  A 1 
ATOM   3376 C CD    . GLU   A 1 412  ? 6.971   -37.293 -17.530 1.00 64.13 412  A 1 
ATOM   3377 O OE1   . GLU   A 1 412  ? 7.484   -37.040 -18.643 1.00 56.74 412  A 1 
ATOM   3378 O OE2   . GLU   A 1 412  ? 6.356   -38.348 -17.280 1.00 56.76 412  A 1 
ATOM   3379 N N     . ASN   A 1 413  ? 4.961   -35.409 -12.747 1.00 86.28 413  A 1 
ATOM   3380 C CA    . ASN   A 1 413  ? 3.730   -34.716 -12.351 1.00 85.66 413  A 1 
ATOM   3381 C C     . ASN   A 1 413  ? 3.641   -34.465 -10.838 1.00 87.63 413  A 1 
ATOM   3382 O O     . ASN   A 1 413  ? 2.554   -34.454 -10.263 1.00 80.68 413  A 1 
ATOM   3383 C CB    . ASN   A 1 413  ? 2.523   -35.508 -12.876 1.00 79.07 413  A 1 
ATOM   3384 C CG    . ASN   A 1 413  ? 2.405   -35.507 -14.388 1.00 71.23 413  A 1 
ATOM   3385 O OD1   . ASN   A 1 413  ? 2.782   -34.599 -15.091 1.00 60.70 413  A 1 
ATOM   3386 N ND2   . ASN   A 1 413  ? 1.802   -36.532 -14.944 1.00 63.29 413  A 1 
ATOM   3387 N N     . GLY   A 1 414  ? 4.780   -34.319 -10.165 1.00 91.16 414  A 1 
ATOM   3388 C CA    . GLY   A 1 414  ? 4.787   -34.105 -8.725  1.00 92.62 414  A 1 
ATOM   3389 C C     . GLY   A 1 414  ? 6.098   -34.488 -8.058  1.00 94.70 414  A 1 
ATOM   3390 O O     . GLY   A 1 414  ? 7.181   -34.359 -8.627  1.00 92.34 414  A 1 
ATOM   3391 N N     . PHE   A 1 415  ? 6.000   -34.940 -6.822  1.00 96.27 415  A 1 
ATOM   3392 C CA    . PHE   A 1 415  ? 7.166   -35.269 -6.017  1.00 96.62 415  A 1 
ATOM   3393 C C     . PHE   A 1 415  ? 6.869   -36.366 -5.001  1.00 96.73 415  A 1 
ATOM   3394 O O     . PHE   A 1 415  ? 5.735   -36.560 -4.560  1.00 95.57 415  A 1 
ATOM   3395 C CB    . PHE   A 1 415  ? 7.684   -34.004 -5.312  1.00 96.10 415  A 1 
ATOM   3396 C CG    . PHE   A 1 415  ? 6.719   -33.427 -4.297  1.00 97.01 415  A 1 
ATOM   3397 C CD1   . PHE   A 1 415  ? 5.686   -32.563 -4.707  1.00 95.13 415  A 1 
ATOM   3398 C CD2   . PHE   A 1 415  ? 6.804   -33.793 -2.942  1.00 94.90 415  A 1 
ATOM   3399 C CE1   . PHE   A 1 415  ? 4.748   -32.088 -3.784  1.00 93.89 415  A 1 
ATOM   3400 C CE2   . PHE   A 1 415  ? 5.865   -33.317 -2.010  1.00 94.09 415  A 1 
ATOM   3401 C CZ    . PHE   A 1 415  ? 4.832   -32.468 -2.435  1.00 95.46 415  A 1 
ATOM   3402 N N     . LYS   A 1 416  ? 7.940   -37.023 -4.574  1.00 96.71 416  A 1 
ATOM   3403 C CA    . LYS   A 1 416  ? 7.969   -37.859 -3.384  1.00 96.66 416  A 1 
ATOM   3404 C C     . LYS   A 1 416  ? 9.073   -37.344 -2.468  1.00 96.80 416  A 1 
ATOM   3405 O O     . LYS   A 1 416  ? 10.188  -37.109 -2.924  1.00 95.10 416  A 1 
ATOM   3406 C CB    . LYS   A 1 416  ? 8.171   -39.309 -3.818  1.00 95.29 416  A 1 
ATOM   3407 C CG    . LYS   A 1 416  ? 8.035   -40.299 -2.664  1.00 89.10 416  A 1 
ATOM   3408 C CD    . LYS   A 1 416  ? 8.289   -41.706 -3.212  1.00 86.53 416  A 1 
ATOM   3409 C CE    . LYS   A 1 416  ? 8.195   -42.737 -2.102  1.00 76.15 416  A 1 
ATOM   3410 N NZ    . LYS   A 1 416  ? 8.524   -44.087 -2.611  1.00 70.22 416  A 1 
ATOM   3411 N N     . VAL   A 1 417  ? 8.779   -37.167 -1.193  1.00 96.35 417  A 1 
ATOM   3412 C CA    . VAL   A 1 417  ? 9.744   -36.626 -0.231  1.00 96.53 417  A 1 
ATOM   3413 C C     . VAL   A 1 417  ? 9.721   -37.425 1.064   1.00 96.69 417  A 1 
ATOM   3414 O O     . VAL   A 1 417  ? 8.658   -37.781 1.571   1.00 95.70 417  A 1 
ATOM   3415 C CB    . VAL   A 1 417  ? 9.525   -35.114 -0.025  1.00 95.59 417  A 1 
ATOM   3416 C CG1   . VAL   A 1 417  ? 8.211   -34.766 0.685   1.00 91.45 417  A 1 
ATOM   3417 C CG2   . VAL   A 1 417  ? 10.686  -34.488 0.738   1.00 90.96 417  A 1 
ATOM   3418 N N     . VAL   A 1 418  ? 10.908  -37.711 1.592   1.00 96.88 418  A 1 
ATOM   3419 C CA    . VAL   A 1 418  ? 11.100  -38.291 2.923   1.00 96.79 418  A 1 
ATOM   3420 C C     . VAL   A 1 418  ? 11.581  -37.184 3.851   1.00 96.83 418  A 1 
ATOM   3421 O O     . VAL   A 1 418  ? 12.612  -36.561 3.584   1.00 95.51 418  A 1 
ATOM   3422 C CB    . VAL   A 1 418  ? 12.087  -39.469 2.908   1.00 95.86 418  A 1 
ATOM   3423 C CG1   . VAL   A 1 418  ? 12.147  -40.141 4.279   1.00 91.94 418  A 1 
ATOM   3424 C CG2   . VAL   A 1 418  ? 11.689  -40.533 1.878   1.00 92.20 418  A 1 
ATOM   3425 N N     . LEU   A 1 419  ? 10.844  -36.951 4.926   1.00 96.55 419  A 1 
ATOM   3426 C CA    . LEU   A 1 419  ? 11.109  -35.893 5.894   1.00 96.45 419  A 1 
ATOM   3427 C C     . LEU   A 1 419  ? 11.446  -36.479 7.265   1.00 96.25 419  A 1 
ATOM   3428 O O     . LEU   A 1 419  ? 10.799  -37.424 7.720   1.00 94.77 419  A 1 
ATOM   3429 C CB    . LEU   A 1 419  ? 9.894   -34.954 5.992   1.00 95.81 419  A 1 
ATOM   3430 C CG    . LEU   A 1 419  ? 9.494   -34.245 4.685   1.00 95.08 419  A 1 
ATOM   3431 C CD1   . LEU   A 1 419  ? 8.278   -33.356 4.935   1.00 92.38 419  A 1 
ATOM   3432 C CD2   . LEU   A 1 419  ? 10.619  -33.365 4.139   1.00 92.56 419  A 1 
ATOM   3433 N N     . SER   A 1 420  ? 12.423  -35.879 7.942   1.00 96.07 420  A 1 
ATOM   3434 C CA    . SER   A 1 420  ? 12.704  -36.139 9.354   1.00 95.35 420  A 1 
ATOM   3435 C C     . SER   A 1 420  ? 11.646  -35.450 10.212  1.00 94.78 420  A 1 
ATOM   3436 O O     . SER   A 1 420  ? 11.801  -34.283 10.580  1.00 90.99 420  A 1 
ATOM   3437 C CB    . SER   A 1 420  ? 14.107  -35.658 9.713   1.00 93.53 420  A 1 
ATOM   3438 O OG    . SER   A 1 420  ? 14.385  -35.936 11.068  1.00 81.84 420  A 1 
ATOM   3439 N N     . CYS   A 1 421  ? 10.569  -36.157 10.504  1.00 93.34 421  A 1 
ATOM   3440 C CA    . CYS   A 1 421  ? 9.473   -35.610 11.292  1.00 92.15 421  A 1 
ATOM   3441 C C     . CYS   A 1 421  ? 8.902   -36.648 12.271  1.00 92.63 421  A 1 
ATOM   3442 O O     . CYS   A 1 421  ? 9.067   -37.860 12.065  1.00 89.18 421  A 1 
ATOM   3443 C CB    . CYS   A 1 421  ? 8.434   -34.999 10.337  1.00 87.57 421  A 1 
ATOM   3444 S SG    . CYS   A 1 421  ? 7.078   -36.119 9.902   1.00 81.39 421  A 1 
ATOM   3445 N N     . PRO   A 1 422  ? 8.245   -36.206 13.356  1.00 93.19 422  A 1 
ATOM   3446 C CA    . PRO   A 1 422  ? 7.528   -37.111 14.240  1.00 91.97 422  A 1 
ATOM   3447 C C     . PRO   A 1 422  ? 6.425   -37.863 13.484  1.00 92.25 422  A 1 
ATOM   3448 O O     . PRO   A 1 422  ? 5.913   -37.403 12.465  1.00 88.83 422  A 1 
ATOM   3449 C CB    . PRO   A 1 422  ? 6.978   -36.229 15.364  1.00 89.40 422  A 1 
ATOM   3450 C CG    . PRO   A 1 422  ? 6.850   -34.853 14.723  1.00 87.29 422  A 1 
ATOM   3451 C CD    . PRO   A 1 422  ? 8.036   -34.821 13.764  1.00 90.66 422  A 1 
ATOM   3452 N N     . THR   A 1 423  ? 6.041   -39.023 13.998  1.00 91.84 423  A 1 
ATOM   3453 C CA    . THR   A 1 423  ? 4.959   -39.815 13.404  1.00 91.15 423  A 1 
ATOM   3454 C C     . THR   A 1 423  ? 3.626   -39.085 13.550  1.00 91.18 423  A 1 
ATOM   3455 O O     . THR   A 1 423  ? 3.132   -38.897 14.660  1.00 86.36 423  A 1 
ATOM   3456 C CB    . THR   A 1 423  ? 4.874   -41.207 14.037  1.00 87.25 423  A 1 
ATOM   3457 O OG1   . THR   A 1 423  ? 6.151   -41.795 14.089  1.00 74.39 423  A 1 
ATOM   3458 C CG2   . THR   A 1 423  ? 3.984   -42.149 13.232  1.00 72.55 423  A 1 
ATOM   3459 N N     . LEU   A 1 424  ? 3.047   -38.699 12.420  1.00 90.55 424  A 1 
ATOM   3460 C CA    . LEU   A 1 424  ? 1.767   -37.998 12.365  1.00 89.80 424  A 1 
ATOM   3461 C C     . LEU   A 1 424  ? 0.636   -38.981 12.000  1.00 90.46 424  A 1 
ATOM   3462 O O     . LEU   A 1 424  ? 0.836   -39.861 11.158  1.00 87.34 424  A 1 
ATOM   3463 C CB    . LEU   A 1 424  ? 1.868   -36.829 11.373  1.00 86.60 424  A 1 
ATOM   3464 C CG    . LEU   A 1 424  ? 2.907   -35.754 11.745  1.00 84.34 424  A 1 
ATOM   3465 C CD1   . LEU   A 1 424  ? 3.038   -34.748 10.607  1.00 79.10 424  A 1 
ATOM   3466 C CD2   . LEU   A 1 424  ? 2.529   -34.994 13.016  1.00 78.99 424  A 1 
ATOM   3467 N N     . PRO   A 1 425  ? -0.555  -38.845 12.620  1.00 90.26 425  A 1 
ATOM   3468 C CA    . PRO   A 1 425  ? -1.619  -39.843 12.472  1.00 89.60 425  A 1 
ATOM   3469 C C     . PRO   A 1 425  ? -2.428  -39.720 11.175  1.00 90.27 425  A 1 
ATOM   3470 O O     . PRO   A 1 425  ? -2.902  -40.733 10.664  1.00 84.64 425  A 1 
ATOM   3471 C CB    . PRO   A 1 425  ? -2.501  -39.651 13.712  1.00 86.11 425  A 1 
ATOM   3472 C CG    . PRO   A 1 425  ? -2.343  -38.173 14.048  1.00 84.38 425  A 1 
ATOM   3473 C CD    . PRO   A 1 425  ? -0.894  -37.891 13.671  1.00 87.73 425  A 1 
ATOM   3474 N N     . ASN   A 1 426  ? -2.598  -38.510 10.648  1.00 92.79 426  A 1 
ATOM   3475 C CA    . ASN   A 1 426  ? -3.459  -38.269 9.491   1.00 92.73 426  A 1 
ATOM   3476 C C     . ASN   A 1 426  ? -2.825  -38.778 8.183   1.00 93.18 426  A 1 
ATOM   3477 O O     . ASN   A 1 426  ? -1.614  -38.964 8.089   1.00 90.68 426  A 1 
ATOM   3478 C CB    . ASN   A 1 426  ? -3.817  -36.779 9.409   1.00 90.53 426  A 1 
ATOM   3479 C CG    . ASN   A 1 426  ? -4.617  -36.266 10.592  1.00 87.94 426  A 1 
ATOM   3480 O OD1   . ASN   A 1 426  ? -5.258  -36.995 11.320  1.00 78.22 426  A 1 
ATOM   3481 N ND2   . ASN   A 1 426  ? -4.599  -34.966 10.814  1.00 77.91 426  A 1 
ATOM   3482 N N     . ASP   A 1 427  ? -3.654  -38.958 7.164   1.00 94.63 427  A 1 
ATOM   3483 C CA    . ASP   A 1 427  ? -3.203  -39.454 5.857   1.00 94.55 427  A 1 
ATOM   3484 C C     . ASP   A 1 427  ? -2.798  -38.345 4.882   1.00 95.32 427  A 1 
ATOM   3485 O O     . ASP   A 1 427  ? -2.119  -38.613 3.894   1.00 92.18 427  A 1 
ATOM   3486 C CB    . ASP   A 1 427  ? -4.290  -40.337 5.240   1.00 91.69 427  A 1 
ATOM   3487 C CG    . ASP   A 1 427  ? -4.488  -41.650 5.997   1.00 84.36 427  A 1 
ATOM   3488 O OD1   . ASP   A 1 427  ? -3.484  -42.175 6.545   1.00 74.87 427  A 1 
ATOM   3489 O OD2   . ASP   A 1 427  ? -5.639  -42.129 5.998   1.00 75.64 427  A 1 
ATOM   3490 N N     . ILE   A 1 428  ? -3.217  -37.112 5.147   1.00 95.28 428  A 1 
ATOM   3491 C CA    . ILE   A 1 428  ? -2.930  -35.947 4.308   1.00 95.33 428  A 1 
ATOM   3492 C C     . ILE   A 1 428  ? -2.514  -34.786 5.206   1.00 95.70 428  A 1 
ATOM   3493 O O     . ILE   A 1 428  ? -3.190  -34.485 6.186   1.00 93.52 428  A 1 
ATOM   3494 C CB    . ILE   A 1 428  ? -4.132  -35.577 3.409   1.00 93.16 428  A 1 
ATOM   3495 C CG1   . ILE   A 1 428  ? -4.556  -36.770 2.521   1.00 80.87 428  A 1 
ATOM   3496 C CG2   . ILE   A 1 428  ? -3.797  -34.354 2.543   1.00 79.57 428  A 1 
ATOM   3497 C CD1   . ILE   A 1 428  ? -5.768  -36.508 1.618   1.00 73.79 428  A 1 
ATOM   3498 N N     . TYR   A 1 429  ? -1.430  -34.103 4.814   1.00 96.18 429  A 1 
ATOM   3499 C CA    . TYR   A 1 429  ? -0.927  -32.908 5.484   1.00 96.25 429  A 1 
ATOM   3500 C C     . TYR   A 1 429  ? -0.588  -31.821 4.477   1.00 96.31 429  A 1 
ATOM   3501 O O     . TYR   A 1 429  ? -0.199  -32.100 3.343   1.00 94.85 429  A 1 
ATOM   3502 C CB    . TYR   A 1 429  ? 0.298   -33.258 6.326   1.00 95.54 429  A 1 
ATOM   3503 C CG    . TYR   A 1 429  ? -0.049  -34.053 7.559   1.00 95.91 429  A 1 
ATOM   3504 C CD1   . TYR   A 1 429  ? -0.450  -33.393 8.736   1.00 93.66 429  A 1 
ATOM   3505 C CD2   . TYR   A 1 429  ? -0.019  -35.461 7.528   1.00 94.05 429  A 1 
ATOM   3506 C CE1   . TYR   A 1 429  ? -0.812  -34.121 9.871   1.00 92.71 429  A 1 
ATOM   3507 C CE2   . TYR   A 1 429  ? -0.385  -36.200 8.660   1.00 92.90 429  A 1 
ATOM   3508 C CZ    . TYR   A 1 429  ? -0.782  -35.528 9.832   1.00 94.11 429  A 1 
ATOM   3509 O OH    . TYR   A 1 429  ? -1.147  -36.245 10.936  1.00 92.51 429  A 1 
ATOM   3510 N N     . LYS   A 1 430  ? -0.688  -30.577 4.904   1.00 96.17 430  A 1 
ATOM   3511 C CA    . LYS   A 1 430  ? -0.176  -29.450 4.138   1.00 95.91 430  A 1 
ATOM   3512 C C     . LYS   A 1 430  ? 1.342   -29.395 4.278   1.00 96.22 430  A 1 
ATOM   3513 O O     . LYS   A 1 430  ? 1.861   -29.306 5.388   1.00 95.22 430  A 1 
ATOM   3514 C CB    . LYS   A 1 430  ? -0.861  -28.164 4.614   1.00 94.61 430  A 1 
ATOM   3515 C CG    . LYS   A 1 430  ? -0.490  -26.944 3.762   1.00 92.67 430  A 1 
ATOM   3516 C CD    . LYS   A 1 430  ? -1.178  -25.708 4.349   1.00 89.64 430  A 1 
ATOM   3517 C CE    . LYS   A 1 430  ? -0.754  -24.425 3.646   1.00 83.43 430  A 1 
ATOM   3518 N NZ    . LYS   A 1 430  ? -1.236  -23.241 4.399   1.00 77.41 430  A 1 
ATOM   3519 N N     . LEU   A 1 431  ? 2.034   -29.402 3.153   1.00 96.47 431  A 1 
ATOM   3520 C CA    . LEU   A 1 431  ? 3.475   -29.204 3.070   1.00 96.73 431  A 1 
ATOM   3521 C C     . LEU   A 1 431  ? 3.747   -27.789 2.565   1.00 96.74 431  A 1 
ATOM   3522 O O     . LEU   A 1 431  ? 3.059   -27.315 1.662   1.00 95.57 431  A 1 
ATOM   3523 C CB    . LEU   A 1 431  ? 4.092   -30.266 2.144   1.00 96.50 431  A 1 
ATOM   3524 C CG    . LEU   A 1 431  ? 3.756   -31.728 2.491   1.00 95.56 431  A 1 
ATOM   3525 C CD1   . LEU   A 1 431  ? 4.430   -32.659 1.491   1.00 92.28 431  A 1 
ATOM   3526 C CD2   . LEU   A 1 431  ? 4.231   -32.108 3.891   1.00 91.73 431  A 1 
ATOM   3527 N N     . SER   A 1 432  ? 4.740   -27.112 3.133   1.00 96.81 432  A 1 
ATOM   3528 C CA    . SER   A 1 432  ? 5.122   -25.767 2.693   1.00 96.69 432  A 1 
ATOM   3529 C C     . SER   A 1 432  ? 6.617   -25.516 2.853   1.00 97.03 432  A 1 
ATOM   3530 O O     . SER   A 1 432  ? 7.252   -26.071 3.748   1.00 95.71 432  A 1 
ATOM   3531 C CB    . SER   A 1 432  ? 4.306   -24.704 3.442   1.00 94.76 432  A 1 
ATOM   3532 O OG    . SER   A 1 432  ? 4.410   -24.829 4.845   1.00 86.15 432  A 1 
ATOM   3533 N N     . PHE   A 1 433  ? 7.179   -24.641 2.017   1.00 95.71 433  A 1 
ATOM   3534 C CA    . PHE   A 1 433  ? 8.547   -24.145 2.180   1.00 94.93 433  A 1 
ATOM   3535 C C     . PHE   A 1 433  ? 8.533   -22.897 3.052   1.00 91.81 433  A 1 
ATOM   3536 O O     . PHE   A 1 433  ? 8.308   -21.788 2.575   1.00 82.36 433  A 1 
ATOM   3537 C CB    . PHE   A 1 433  ? 9.186   -23.906 0.818   1.00 94.30 433  A 1 
ATOM   3538 C CG    . PHE   A 1 433  ? 9.516   -25.196 0.120   1.00 95.94 433  A 1 
ATOM   3539 C CD1   . PHE   A 1 433  ? 10.603  -25.971 0.556   1.00 93.03 433  A 1 
ATOM   3540 C CD2   . PHE   A 1 433  ? 8.716   -25.648 -0.943  1.00 92.96 433  A 1 
ATOM   3541 C CE1   . PHE   A 1 433  ? 10.890  -27.192 -0.065  1.00 92.04 433  A 1 
ATOM   3542 C CE2   . PHE   A 1 433  ? 9.003   -26.870 -1.568  1.00 92.02 433  A 1 
ATOM   3543 C CZ    . PHE   A 1 433  ? 10.089  -27.645 -1.125  1.00 93.97 433  A 1 
ATOM   3544 N N     . GLY   A 1 434  ? 8.718   -23.090 4.338   1.00 87.99 434  A 1 
ATOM   3545 C CA    . GLY   A 1 434  ? 8.708   -22.016 5.321   1.00 84.38 434  A 1 
ATOM   3546 C C     . GLY   A 1 434  ? 10.100  -21.683 5.838   1.00 85.28 434  A 1 
ATOM   3547 O O     . GLY   A 1 434  ? 11.076  -21.658 5.100   1.00 79.44 434  A 1 
ATOM   3548 N N     . LYS   A 1 435  ? 10.166  -21.421 7.127   1.00 84.69 435  A 1 
ATOM   3549 C CA    . LYS   A 1 435  ? 11.406  -21.116 7.827   1.00 82.98 435  A 1 
ATOM   3550 C C     . LYS   A 1 435  ? 12.281  -22.366 7.920   1.00 84.55 435  A 1 
ATOM   3551 O O     . LYS   A 1 435  ? 11.793  -23.427 8.304   1.00 78.94 435  A 1 
ATOM   3552 C CB    . LYS   A 1 435  ? 11.053  -20.548 9.207   1.00 75.72 435  A 1 
ATOM   3553 C CG    . LYS   A 1 435  ? 12.267  -19.906 9.874   1.00 66.77 435  A 1 
ATOM   3554 C CD    . LYS   A 1 435  ? 11.936  -19.408 11.272  1.00 61.55 435  A 1 
ATOM   3555 C CE    . LYS   A 1 435  ? 13.220  -18.880 11.903  1.00 53.98 435  A 1 
ATOM   3556 N NZ    . LYS   A 1 435  ? 13.053  -18.593 13.341  1.00 49.09 435  A 1 
ATOM   3557 N N     . ASP   A 1 436  ? 13.566  -22.202 7.637   1.00 86.43 436  A 1 
ATOM   3558 C CA    . ASP   A 1 436  ? 14.570  -23.222 7.932   1.00 85.33 436  A 1 
ATOM   3559 C C     . ASP   A 1 436  ? 14.849  -23.260 9.441   1.00 85.12 436  A 1 
ATOM   3560 O O     . ASP   A 1 436  ? 14.864  -22.223 10.114  1.00 80.80 436  A 1 
ATOM   3561 C CB    . ASP   A 1 436  ? 15.835  -22.956 7.108   1.00 82.38 436  A 1 
ATOM   3562 C CG    . ASP   A 1 436  ? 15.603  -23.118 5.598   1.00 80.01 436  A 1 
ATOM   3563 O OD1   . ASP   A 1 436  ? 14.712  -23.916 5.223   1.00 72.91 436  A 1 
ATOM   3564 O OD2   . ASP   A 1 436  ? 16.329  -22.460 4.834   1.00 74.10 436  A 1 
ATOM   3565 N N     . ASP   A 1 437  ? 15.058  -24.453 9.986   1.00 85.34 437  A 1 
ATOM   3566 C CA    . ASP   A 1 437  ? 15.397  -24.629 11.402  1.00 84.75 437  A 1 
ATOM   3567 C C     . ASP   A 1 437  ? 16.904  -24.443 11.615  1.00 86.33 437  A 1 
ATOM   3568 O O     . ASP   A 1 437  ? 17.648  -25.383 11.899  1.00 81.38 437  A 1 
ATOM   3569 C CB    . ASP   A 1 437  ? 14.851  -25.961 11.926  1.00 79.15 437  A 1 
ATOM   3570 C CG    . ASP   A 1 437  ? 14.831  -26.033 13.457  1.00 73.72 437  A 1 
ATOM   3571 O OD1   . ASP   A 1 437  ? 14.784  -24.958 14.100  1.00 67.09 437  A 1 
ATOM   3572 O OD2   . ASP   A 1 437  ? 14.753  -27.166 13.979  1.00 68.00 437  A 1 
ATOM   3573 N N     . ILE   A 1 438  ? 17.355  -23.219 11.398  1.00 87.03 438  A 1 
ATOM   3574 C CA    . ILE   A 1 438  ? 18.759  -22.827 11.464  1.00 87.78 438  A 1 
ATOM   3575 C C     . ILE   A 1 438  ? 18.941  -21.581 12.334  1.00 88.93 438  A 1 
ATOM   3576 O O     . ILE   A 1 438  ? 18.128  -20.653 12.334  1.00 86.16 438  A 1 
ATOM   3577 C CB    . ILE   A 1 438  ? 19.369  -22.647 10.056  1.00 84.74 438  A 1 
ATOM   3578 C CG1   . ILE   A 1 438  ? 18.603  -21.619 9.199   1.00 76.90 438  A 1 
ATOM   3579 C CG2   . ILE   A 1 438  ? 19.459  -24.016 9.363   1.00 73.20 438  A 1 
ATOM   3580 C CD1   . ILE   A 1 438  ? 19.281  -21.273 7.871   1.00 70.14 438  A 1 
ATOM   3581 N N     . ASP   A 1 439  ? 20.064  -21.559 13.056  1.00 88.00 439  A 1 
ATOM   3582 C CA    . ASP   A 1 439  ? 20.542  -20.391 13.793  1.00 88.34 439  A 1 
ATOM   3583 C C     . ASP   A 1 439  ? 21.879  -19.949 13.191  1.00 90.31 439  A 1 
ATOM   3584 O O     . ASP   A 1 439  ? 22.941  -20.438 13.569  1.00 88.81 439  A 1 
ATOM   3585 C CB    . ASP   A 1 439  ? 20.627  -20.698 15.295  1.00 84.13 439  A 1 
ATOM   3586 C CG    . ASP   A 1 439  ? 21.006  -19.474 16.149  1.00 79.84 439  A 1 
ATOM   3587 O OD1   . ASP   A 1 439  ? 21.419  -18.434 15.586  1.00 73.69 439  A 1 
ATOM   3588 O OD2   . ASP   A 1 439  ? 20.874  -19.573 17.390  1.00 74.32 439  A 1 
ATOM   3589 N N     . LEU   A 1 440  ? 21.820  -19.019 12.249  1.00 89.33 440  A 1 
ATOM   3590 C CA    . LEU   A 1 440  ? 23.002  -18.499 11.559  1.00 90.72 440  A 1 
ATOM   3591 C C     . LEU   A 1 440  ? 24.037  -17.918 12.531  1.00 92.22 440  A 1 
ATOM   3592 O O     . LEU   A 1 440  ? 25.232  -18.109 12.335  1.00 91.98 440  A 1 
ATOM   3593 C CB    . LEU   A 1 440  ? 22.575  -17.426 10.542  1.00 89.59 440  A 1 
ATOM   3594 C CG    . LEU   A 1 440  ? 21.794  -17.947 9.320   1.00 86.56 440  A 1 
ATOM   3595 C CD1   . LEU   A 1 440  ? 21.275  -16.763 8.506   1.00 82.28 440  A 1 
ATOM   3596 C CD2   . LEU   A 1 440  ? 22.679  -18.801 8.406   1.00 82.04 440  A 1 
ATOM   3597 N N     . ALA   A 1 441  ? 23.610  -17.255 13.597  1.00 87.76 441  A 1 
ATOM   3598 C CA    . ALA   A 1 441  ? 24.530  -16.688 14.581  1.00 87.08 441  A 1 
ATOM   3599 C C     . ALA   A 1 441  ? 25.333  -17.781 15.307  1.00 89.12 441  A 1 
ATOM   3600 O O     . ALA   A 1 441  ? 26.536  -17.623 15.533  1.00 88.40 441  A 1 
ATOM   3601 C CB    . ALA   A 1 441  ? 23.735  -15.831 15.572  1.00 83.87 441  A 1 
ATOM   3602 N N     . GLN   A 1 442  ? 24.691  -18.900 15.637  1.00 91.11 442  A 1 
ATOM   3603 C CA    . GLN   A 1 442  ? 25.362  -20.050 16.228  1.00 92.01 442  A 1 
ATOM   3604 C C     . GLN   A 1 442  ? 26.223  -20.791 15.199  1.00 93.44 442  A 1 
ATOM   3605 O O     . GLN   A 1 442  ? 27.348  -21.166 15.510  1.00 93.06 442  A 1 
ATOM   3606 C CB    . GLN   A 1 442  ? 24.313  -20.966 16.883  1.00 91.27 442  A 1 
ATOM   3607 C CG    . GLN   A 1 442  ? 24.956  -22.022 17.795  1.00 86.10 442  A 1 
ATOM   3608 C CD    . GLN   A 1 442  ? 25.729  -21.411 18.971  1.00 84.90 442  A 1 
ATOM   3609 O OE1   . GLN   A 1 442  ? 25.319  -20.448 19.600  1.00 77.17 442  A 1 
ATOM   3610 N NE2   . GLN   A 1 442  ? 26.877  -21.944 19.304  1.00 74.42 442  A 1 
ATOM   3611 N N     . MET   A 1 443  ? 25.750  -20.923 13.965  1.00 93.57 443  A 1 
ATOM   3612 C CA    . MET   A 1 443  ? 26.517  -21.527 12.870  1.00 95.19 443  A 1 
ATOM   3613 C C     . MET   A 1 443  ? 27.830  -20.775 12.614  1.00 96.00 443  A 1 
ATOM   3614 O O     . MET   A 1 443  ? 28.870  -21.410 12.486  1.00 95.62 443  A 1 
ATOM   3615 C CB    . MET   A 1 443  ? 25.678  -21.584 11.586  1.00 95.39 443  A 1 
ATOM   3616 C CG    . MET   A 1 443  ? 24.533  -22.598 11.679  1.00 93.47 443  A 1 
ATOM   3617 S SD    . MET   A 1 443  ? 23.472  -22.686 10.205  1.00 91.16 443  A 1 
ATOM   3618 C CE    . MET   A 1 443  ? 24.553  -23.602 9.081   1.00 79.95 443  A 1 
ATOM   3619 N N     . TYR   A 1 444  ? 27.819  -19.451 12.618  1.00 95.40 444  A 1 
ATOM   3620 C CA    . TYR   A 1 444  ? 29.052  -18.663 12.495  1.00 95.81 444  A 1 
ATOM   3621 C C     . TYR   A 1 444  ? 29.975  -18.773 13.714  1.00 95.70 444  A 1 
ATOM   3622 O O     . TYR   A 1 444  ? 31.191  -18.705 13.561  1.00 94.67 444  A 1 
ATOM   3623 C CB    . TYR   A 1 444  ? 28.708  -17.200 12.218  1.00 95.83 444  A 1 
ATOM   3624 C CG    . TYR   A 1 444  ? 28.339  -16.910 10.782  1.00 96.59 444  A 1 
ATOM   3625 C CD1   . TYR   A 1 444  ? 29.260  -17.178 9.746   1.00 95.49 444  A 1 
ATOM   3626 C CD2   . TYR   A 1 444  ? 27.089  -16.343 10.462  1.00 95.41 444  A 1 
ATOM   3627 C CE1   . TYR   A 1 444  ? 28.937  -16.893 8.413   1.00 95.32 444  A 1 
ATOM   3628 C CE2   . TYR   A 1 444  ? 26.755  -16.051 9.132   1.00 95.30 444  A 1 
ATOM   3629 C CZ    . TYR   A 1 444  ? 27.681  -16.329 8.108   1.00 96.49 444  A 1 
ATOM   3630 O OH    . TYR   A 1 444  ? 27.355  -16.053 6.803   1.00 95.75 444  A 1 
ATOM   3631 N N     . LYS   A 1 445  ? 29.434  -18.965 14.911  1.00 95.22 445  A 1 
ATOM   3632 C CA    . LYS   A 1 445  ? 30.245  -19.214 16.109  1.00 94.88 445  A 1 
ATOM   3633 C C     . LYS   A 1 445  ? 30.972  -20.548 16.064  1.00 95.56 445  A 1 
ATOM   3634 O O     . LYS   A 1 445  ? 32.131  -20.614 16.454  1.00 94.24 445  A 1 
ATOM   3635 C CB    . LYS   A 1 445  ? 29.366  -19.177 17.357  1.00 93.59 445  A 1 
ATOM   3636 C CG    . LYS   A 1 445  ? 29.526  -17.856 18.093  1.00 83.76 445  A 1 
ATOM   3637 C CD    . LYS   A 1 445  ? 28.648  -17.903 19.337  1.00 78.02 445  A 1 
ATOM   3638 C CE    . LYS   A 1 445  ? 28.897  -16.661 20.172  1.00 68.26 445  A 1 
ATOM   3639 N NZ    . LYS   A 1 445  ? 27.999  -16.666 21.334  1.00 60.61 445  A 1 
ATOM   3640 N N     . ASP   A 1 446  ? 30.288  -21.577 15.597  1.00 96.54 446  A 1 
ATOM   3641 C CA    . ASP   A 1 446  ? 30.810  -22.941 15.530  1.00 96.75 446  A 1 
ATOM   3642 C C     . ASP   A 1 446  ? 31.327  -23.284 14.117  1.00 97.32 446  A 1 
ATOM   3643 O O     . ASP   A 1 446  ? 31.363  -24.449 13.727  1.00 95.61 446  A 1 
ATOM   3644 C CB    . ASP   A 1 446  ? 29.730  -23.918 16.033  1.00 95.60 446  A 1 
ATOM   3645 C CG    . ASP   A 1 446  ? 29.252  -23.640 17.467  1.00 93.40 446  A 1 
ATOM   3646 O OD1   . ASP   A 1 446  ? 30.052  -23.182 18.316  1.00 87.87 446  A 1 
ATOM   3647 O OD2   . ASP   A 1 446  ? 28.058  -23.883 17.745  1.00 87.71 446  A 1 
ATOM   3648 N N     . TYR   A 1 447  ? 31.698  -22.274 13.344  1.00 97.08 447  A 1 
ATOM   3649 C CA    . TYR   A 1 447  ? 31.958  -22.390 11.911  1.00 97.35 447  A 1 
ATOM   3650 C C     . TYR   A 1 447  ? 33.060  -23.408 11.595  1.00 97.45 447  A 1 
ATOM   3651 O O     . TYR   A 1 447  ? 34.173  -23.337 12.114  1.00 96.01 447  A 1 
ATOM   3652 C CB    . TYR   A 1 447  ? 32.286  -21.022 11.320  1.00 97.04 447  A 1 
ATOM   3653 C CG    . TYR   A 1 447  ? 32.122  -20.946 9.814   1.00 97.78 447  A 1 
ATOM   3654 C CD1   . TYR   A 1 447  ? 33.242  -20.979 8.961   1.00 96.69 447  A 1 
ATOM   3655 C CD2   . TYR   A 1 447  ? 30.833  -20.802 9.262   1.00 96.73 447  A 1 
ATOM   3656 C CE1   . TYR   A 1 447  ? 33.077  -20.847 7.572   1.00 96.19 447  A 1 
ATOM   3657 C CE2   . TYR   A 1 447  ? 30.661  -20.670 7.873   1.00 96.50 447  A 1 
ATOM   3658 C CZ    . TYR   A 1 447  ? 31.788  -20.682 7.031   1.00 97.35 447  A 1 
ATOM   3659 O OH    . TYR   A 1 447  ? 31.624  -20.523 5.678   1.00 96.70 447  A 1 
ATOM   3660 N N     . ASN   A 1 448  ? 32.729  -24.346 10.734  1.00 97.78 448  A 1 
ATOM   3661 C CA    . ASN   A 1 448  ? 33.613  -25.382 10.217  1.00 97.78 448  A 1 
ATOM   3662 C C     . ASN   A 1 448  ? 33.162  -25.781 8.806   1.00 98.09 448  A 1 
ATOM   3663 O O     . ASN   A 1 448  ? 32.130  -25.304 8.317   1.00 97.02 448  A 1 
ATOM   3664 C CB    . ASN   A 1 448  ? 33.626  -26.564 11.202  1.00 96.68 448  A 1 
ATOM   3665 C CG    . ASN   A 1 448  ? 32.276  -27.246 11.374  1.00 96.19 448  A 1 
ATOM   3666 O OD1   . ASN   A 1 448  ? 31.605  -27.634 10.440  1.00 88.17 448  A 1 
ATOM   3667 N ND2   . ASN   A 1 448  ? 31.844  -27.431 12.601  1.00 87.42 448  A 1 
ATOM   3668 N N     . LEU   A 1 449  ? 33.902  -26.678 8.163   1.00 97.84 449  A 1 
ATOM   3669 C CA    . LEU   A 1 449  ? 33.603  -27.104 6.796   1.00 97.90 449  A 1 
ATOM   3670 C C     . LEU   A 1 449  ? 32.167  -27.623 6.620   1.00 97.98 449  A 1 
ATOM   3671 O O     . LEU   A 1 449  ? 31.497  -27.257 5.658   1.00 97.03 449  A 1 
ATOM   3672 C CB    . LEU   A 1 449  ? 34.624  -28.174 6.377   1.00 97.25 449  A 1 
ATOM   3673 C CG    . LEU   A 1 449  ? 34.376  -28.745 4.967   1.00 96.59 449  A 1 
ATOM   3674 C CD1   . LEU   A 1 449  ? 34.478  -27.672 3.884   1.00 93.60 449  A 1 
ATOM   3675 C CD2   . LEU   A 1 449  ? 35.393  -29.838 4.673   1.00 93.52 449  A 1 
ATOM   3676 N N     . ASN   A 1 450  ? 31.681  -28.459 7.530   1.00 98.18 450  A 1 
ATOM   3677 C CA    . ASN   A 1 450  ? 30.330  -29.017 7.401   1.00 98.05 450  A 1 
ATOM   3678 C C     . ASN   A 1 450  ? 29.253  -27.930 7.512   1.00 98.06 450  A 1 
ATOM   3679 O O     . ASN   A 1 450  ? 28.272  -27.963 6.767   1.00 97.01 450  A 1 
ATOM   3680 C CB    . ASN   A 1 450  ? 30.119  -30.114 8.450   1.00 97.51 450  A 1 
ATOM   3681 C CG    . ASN   A 1 450  ? 30.954  -31.360 8.195   1.00 95.40 450  A 1 
ATOM   3682 O OD1   . ASN   A 1 450  ? 31.138  -31.834 7.087   1.00 85.47 450  A 1 
ATOM   3683 N ND2   . ASN   A 1 450  ? 31.476  -31.954 9.247   1.00 84.16 450  A 1 
ATOM   3684 N N     . ILE   A 1 451  ? 29.467  -26.958 8.393   1.00 97.91 451  A 1 
ATOM   3685 C CA    . ILE   A 1 451  ? 28.586  -25.800 8.534   1.00 97.83 451  A 1 
ATOM   3686 C C     . ILE   A 1 451  ? 28.661  -24.922 7.282   1.00 97.88 451  A 1 
ATOM   3687 O O     . ILE   A 1 451  ? 27.619  -24.537 6.760   1.00 97.16 451  A 1 
ATOM   3688 C CB    . ILE   A 1 451  ? 28.912  -25.024 9.828   1.00 97.45 451  A 1 
ATOM   3689 C CG1   . ILE   A 1 451  ? 28.532  -25.884 11.056  1.00 95.65 451  A 1 
ATOM   3690 C CG2   . ILE   A 1 451  ? 28.180  -23.674 9.864   1.00 95.78 451  A 1 
ATOM   3691 C CD1   . ILE   A 1 451  ? 28.979  -25.308 12.401  1.00 90.59 451  A 1 
ATOM   3692 N N     . ALA   A 1 452  ? 29.867  -24.676 6.749   1.00 98.00 452  A 1 
ATOM   3693 C CA    . ALA   A 1 452  ? 30.038  -23.916 5.513   1.00 98.04 452  A 1 
ATOM   3694 C C     . ALA   A 1 452  ? 29.302  -24.568 4.327   1.00 98.05 452  A 1 
ATOM   3695 O O     . ALA   A 1 452  ? 28.643  -23.877 3.547   1.00 97.18 452  A 1 
ATOM   3696 C CB    . ALA   A 1 452  ? 31.539  -23.773 5.227   1.00 97.64 452  A 1 
ATOM   3697 N N     . LEU   A 1 453  ? 29.359  -25.898 4.222   1.00 98.02 453  A 1 
ATOM   3698 C CA    . LEU   A 1 453  ? 28.643  -26.655 3.188   1.00 97.84 453  A 1 
ATOM   3699 C C     . LEU   A 1 453  ? 27.121  -26.683 3.411   1.00 97.64 453  A 1 
ATOM   3700 O O     . LEU   A 1 453  ? 26.362  -26.714 2.439   1.00 96.66 453  A 1 
ATOM   3701 C CB    . LEU   A 1 453  ? 29.197  -28.090 3.137   1.00 97.63 453  A 1 
ATOM   3702 C CG    . LEU   A 1 453  ? 30.655  -28.222 2.651   1.00 96.68 453  A 1 
ATOM   3703 C CD1   . LEU   A 1 453  ? 31.098  -29.681 2.792   1.00 94.18 453  A 1 
ATOM   3704 C CD2   . LEU   A 1 453  ? 30.824  -27.808 1.194   1.00 93.81 453  A 1 
ATOM   3705 N N     . ASP   A 1 454  ? 26.665  -26.685 4.656   1.00 97.46 454  A 1 
ATOM   3706 C CA    . ASP   A 1 454  ? 25.240  -26.539 4.967   1.00 96.99 454  A 1 
ATOM   3707 C C     . ASP   A 1 454  ? 24.747  -25.129 4.603   1.00 97.31 454  A 1 
ATOM   3708 O O     . ASP   A 1 454  ? 23.742  -24.996 3.899   1.00 96.49 454  A 1
[truncated: 490,311 more chars]
