# Supplementary material for: AI-driven discovery of antiretroviral drug bictegravir and etravirine as inhibitors against monkeypox and related poxviruses
Source: Commun Biol. 2025 Dec 2;8:1734. doi: 10.1038/s42003-025-09129-x (PMC12673143; doi:10.1038/s42003-025-09129-x)
Supplement: Supplementary file 7 — Supplementary Data 5 [file 42003_2025_9129_MOESM7_ESM.zip › monkeypox_paper_af3_preds/8hg1_dna_bictegravir-seed-0_sample-0/8hg1_dna_bictegravir_seed-0_sample-0_summary_confidences.json]

{
 "chain_iptm": [
  0.8,
  0.68,
  0.6,
  0.61
 ],
 "chain_pair_iptm": [
  [
   0.9,
   0.88,
   0.77,
   0.74
  ],
  [
   0.88,
   0.56,
   0.55,
   0.6
  ],
  [
   0.77,
   0.55,
   0.19,
   0.48
  ],
  [
   0.74,
   0.6,
   0.48,
   0.27
  ]
 ],
 "chain_pair_pae_min": [
  [
   0.76,
   3.23,
   3.61,
   3.67
  ],
  [
   4.68,
   0.77,
   4.74,
   5.12
  ],
  [
   3.56,
   3.82,
   0.79,
   1.34
  ],
  [
   3.34,
   3.81,
   1.31,
   0.79
  ]
 ],
 "chain_ptm": [
  0.9,
  0.56,
  0.19,
  0.27
 ],
 "fraction_disordered": 0.0,
 "has_clash": 0.0,
 "iptm": 0.79,
 "ptm": 0.89,
 "ranking_score": 0.81
}
