# Supplementary material for: AI-driven discovery of antiretroviral drug bictegravir and etravirine as inhibitors against monkeypox and related poxviruses
Source: Commun Biol. 2025 Dec 2;8:1734. doi: 10.1038/s42003-025-09129-x (PMC12673143; doi:10.1038/s42003-025-09129-x)
Supplement: Supplementary file 7 — Supplementary Data 5 [file 42003_2025_9129_MOESM7_ESM.zip › monkeypox_paper_af3_preds/8hg1_dna_etravirine-seed-0_sample-0/8hg1_dna_etravirine_seed-0_sample-0_model.cif]

# By using this file you agree to the legally binding terms of use found at
# https://github.com/google-deepmind/alphafold3/blob/main/OUTPUT_TERMS_OF_USE.md.
# To request access to the AlphaFold 3 model parameters, follow the process set
# out at https://github.com/google-deepmind/alphafold3. You may only use these if
# received directly from Google. Use is subject to terms of use available at
# https://github.com/google-deepmind/alphafold3/blob/main/WEIGHTS_TERMS_OF_USE.md.
data_8hg1_dna_etravirine
#
_entry.id 8hg1_dna_etravirine
#
loop_
_atom_type.symbol
Br 
C  
N  
O  
P  
S  
#
loop_
_audit_author.name
_audit_author.pdbx_ordinal
"Google DeepMind" 1 
"Isomorphic Labs" 2 
#
_audit_conform.dict_location https://raw.githubusercontent.com/ihmwg/ModelCIF/master/dist/mmcif_ma.dic
_audit_conform.dict_name     mmcif_ma.dic
_audit_conform.dict_version  1.4.5
#
loop_
_chem_comp.formula
_chem_comp.formula_weight
_chem_comp.id
_chem_comp.mon_nstd_flag
_chem_comp.name
_chem_comp.pdbx_smiles
_chem_comp.pdbx_synonyms
_chem_comp.type
"C3 H7 N O2"      89.093  ALA   y ALANINE                              C[C@@H](C(=O)O)N                                           ? "L-PEPTIDE LINKING" 
"C6 H15 N4 O2"    175.209 ARG   y ARGININE                             C(C[C@@H](C(=O)O)N)CNC(=[NH2+])N                           ? "L-PEPTIDE LINKING" 
"C4 H8 N2 O3"     132.118 ASN   y ASPARAGINE                           C([C@@H](C(=O)O)N)C(=O)N                                   ? "L-PEPTIDE LINKING" 
"C4 H7 N O4"      133.103 ASP   y "ASPARTIC ACID"                      C([C@@H](C(=O)O)N)C(=O)O                                   ? "L-PEPTIDE LINKING" 
"C3 H7 N O2 S"    121.158 CYS   y CYSTEINE                             C([C@@H](C(=O)O)N)S                                        ? "L-PEPTIDE LINKING" 
"C10 H14 N5 O6 P" 331.222 DA    y "2'-DEOXYADENOSINE-5'-MONOPHOSPHATE" c1nc(c2c(n1)n(cn2)[C@H]3C[C@@H]([C@H](O3)COP(=O)(O)O)O)N   ? "DNA LINKING"       
"C9 H14 N3 O7 P"  307.197 DC    y "2'-DEOXYCYTIDINE-5'-MONOPHOSPHATE"  C1[C@@H]([C@H](O[C@H]1N2C=CC(=NC2=O)N)COP(=O)(O)O)O        ? "DNA LINKING"       
"C10 H14 N5 O7 P" 347.221 DG    y "2'-DEOXYGUANOSINE-5'-MONOPHOSPHATE" c1nc2c(n1[C@H]3C[C@@H]([C@H](O3)COP(=O)(O)O)O)N=C(NC2=O)N  ? "DNA LINKING"       
"C10 H15 N2 O8 P" 322.208 DT    y "THYMIDINE-5'-MONOPHOSPHATE"         CC1=CN(C(=O)NC1=O)[C@H]2C[C@@H]([C@H](O2)COP(=O)(O)O)O     ? "DNA LINKING"       
"C5 H10 N2 O3"    146.144 GLN   y GLUTAMINE                            C(CC(=O)N)[C@@H](C(=O)O)N                                  ? "L-PEPTIDE LINKING" 
"C5 H9 N O4"      147.129 GLU   y "GLUTAMIC ACID"                      C(CC(=O)O)[C@@H](C(=O)O)N                                  ? "L-PEPTIDE LINKING" 
"C2 H5 N O2"      75.067  GLY   y GLYCINE                              C(C(=O)O)N                                                 ? "PEPTIDE LINKING"   
"C6 H10 N3 O2"    156.162 HIS   y HISTIDINE                            c1c([nH+]c[nH]1)C[C@@H](C(=O)O)N                           ? "L-PEPTIDE LINKING" 
"C6 H13 N O2"     131.173 ILE   y ISOLEUCINE                           CC[C@H](C)[C@@H](C(=O)O)N                                  ? "L-PEPTIDE LINKING" 
"C6 H13 N O2"     131.173 LEU   y LEUCINE                              CC(C)C[C@@H](C(=O)O)N                                      ? "L-PEPTIDE LINKING" 
?                 ?       LIG_B ? ?                                    CC1=CC(=CC(C)=C1OC1=C(Br)C(N)=NC(NC2=CC=C(C=C2)C#N)=N1)C#N ? non-polymer         
"C6 H15 N2 O2"    147.195 LYS   y LYSINE                               C(CC[NH3+])C[C@@H](C(=O)O)N                                ? "L-PEPTIDE LINKING" 
"C5 H11 N O2 S"   149.211 MET   y METHIONINE                           CSCC[C@@H](C(=O)O)N                                        ? "L-PEPTIDE LINKING" 
"C9 H11 N O2"     165.189 PHE   y PHENYLALANINE                        c1ccc(cc1)C[C@@H](C(=O)O)N                                 ? "L-PEPTIDE LINKING" 
"C5 H9 N O2"      115.130 PRO   y PROLINE                              C1C[C@H](NC1)C(=O)O                                        ? "L-PEPTIDE LINKING" 
"C3 H7 N O3"      105.093 SER   y SERINE                               C([C@@H](C(=O)O)N)O                                        ? "L-PEPTIDE LINKING" 
"C4 H9 N O3"      119.119 THR   y THREONINE                            C[C@H]([C@@H](C(=O)O)N)O                                   ? "L-PEPTIDE LINKING" 
"C11 H12 N2 O2"   204.225 TRP   y TRYPTOPHAN                           c1ccc2c(c1)c(c[nH]2)C[C@@H](C(=O)O)N                       ? "L-PEPTIDE LINKING" 
"C9 H11 N O3"     181.189 TYR   y TYROSINE                             c1cc(ccc1C[C@@H](C(=O)O)N)O                                ? "L-PEPTIDE LINKING" 
"C5 H11 N O2"     117.146 VAL   y VALINE                               CC(C)[C@@H](C(=O)O)N                                       ? "L-PEPTIDE LINKING" 
#
_citation.book_publisher          ?
_citation.country                 UK
_citation.id                      primary
_citation.journal_full            Nature
_citation.journal_id_ASTM         NATUAS
_citation.journal_id_CSD          0006
_citation.journal_id_ISSN         0028-0836
_citation.journal_volume          630
_citation.page_first              493
_citation.page_last               500
_citation.pdbx_database_id_DOI    10.1038/s41586-024-07487-w
_citation.pdbx_database_id_PubMed 38718835
_citation.title                   "Accurate structure prediction of biomolecular interactions with AlphaFold 3"
_citation.year                    2024
#
loop_
_citation_author.citation_id
_citation_author.name
_citation_author.ordinal
primary "Google DeepMind" 1 
primary "Isomorphic Labs" 2 
#
loop_
_entity.id
_entity.pdbx_description
_entity.type
1 . polymer     
2 . non-polymer 
3 . polymer     
4 . polymer     
#
loop_
_entity_poly.entity_id
_entity_poly.pdbx_strand_id
_entity_poly.type
1 A polypeptide(L)          
3 C polydeoxyribonucleotide 
4 D polydeoxyribonucleotide 
#
loop_
_entity_poly_seq.entity_id
_entity_poly_seq.hetero
_entity_poly_seq.mon_id
_entity_poly_seq.num
1 n MET 1    
1 n ASP 2    
1 n VAL 3    
1 n ARG 4    
1 n CYS 5    
1 n ILE 6    
1 n ASN 7    
1 n TRP 8    
1 n PHE 9    
1 n GLU 10   
1 n SER 11   
1 n HIS 12   
1 n GLY 13   
1 n GLU 14   
1 n ASN 15   
1 n ARG 16   
1 n PHE 17   
1 n LEU 18   
1 n TYR 19   
1 n LEU 20   
1 n LYS 21   
1 n SER 22   
1 n ARG 23   
1 n CYS 24   
1 n ARG 25   
1 n ASN 26   
1 n GLY 27   
1 n GLU 28   
1 n THR 29   
1 n VAL 30   
1 n PHE 31   
1 n ILE 32   
1 n ARG 33   
1 n PHE 34   
1 n PRO 35   
1 n HIS 36   
1 n TYR 37   
1 n PHE 38   
1 n TYR 39   
1 n TYR 40   
1 n VAL 41   
1 n VAL 42   
1 n THR 43   
1 n ASP 44   
1 n GLU 45   
1 n ILE 46   
1 n TYR 47   
1 n GLN 48   
1 n SER 49   
1 n LEU 50   
1 n SER 51   
1 n PRO 52   
1 n PRO 53   
1 n PRO 54   
1 n PHE 55   
1 n ASN 56   
1 n ALA 57   
1 n ARG 58   
1 n PRO 59   
1 n MET 60   
1 n GLY 61   
1 n LYS 62   
1 n MET 63   
1 n ARG 64   
1 n THR 65   
1 n ILE 66   
1 n ASP 67   
1 n ILE 68   
1 n ASP 69   
1 n GLU 70   
1 n THR 71   
1 n ILE 72   
1 n SER 73   
1 n TYR 74   
1 n ASN 75   
1 n LEU 76   
1 n ASP 77   
1 n ILE 78   
1 n LYS 79   
1 n ASP 80   
1 n ARG 81   
1 n LYS 82   
1 n CYS 83   
1 n SER 84   
1 n VAL 85   
1 n ALA 86   
1 n ASP 87   
1 n MET 88   
1 n TRP 89   
1 n LEU 90   
1 n ILE 91   
1 n GLU 92   
1 n GLU 93   
1 n PRO 94   
1 n LYS 95   
1 n LYS 96   
1 n ARG 97   
1 n SER 98   
1 n ILE 99   
1 n GLN 100  
1 n ASN 101  
1 n ALA 102  
1 n THR 103  
1 n MET 104  
1 n ASP 105  
1 n GLU 106  
1 n PHE 107  
1 n LEU 108  
1 n ASN 109  
1 n ILE 110  
1 n SER 111  
1 n TRP 112  
1 n PHE 113  
1 n TYR 114  
1 n ILE 115  
1 n SER 116  
1 n ASN 117  
1 n GLY 118  
1 n ILE 119  
1 n SER 120  
1 n PRO 121  
1 n ASP 122  
1 n GLY 123  
1 n CYS 124  
1 n TYR 125  
1 n SER 126  
1 n LEU 127  
1 n ASP 128  
1 n GLU 129  
1 n GLN 130  
1 n TYR 131  
1 n LEU 132  
1 n THR 133  
1 n LYS 134  
1 n ILE 135  
1 n ASN 136  
1 n ASN 137  
1 n GLY 138  
1 n CYS 139  
1 n TYR 140  
1 n HIS 141  
1 n CYS 142  
1 n ASP 143  
1 n ASP 144  
1 n PRO 145  
1 n ARG 146  
1 n ASN 147  
1 n CYS 148  
1 n PHE 149  
1 n ALA 150  
1 n LYS 151  
1 n GLU 152  
1 n ILE 153  
1 n PRO 154  
1 n ARG 155  
1 n PHE 156  
1 n ASP 157  
1 n ILE 158  
1 n PRO 159  
1 n ARG 160  
1 n SER 161  
1 n TYR 162  
1 n LEU 163  
1 n PHE 164  
1 n LEU 165  
1 n ASP 166  
1 n ILE 167  
1 n GLU 168  
1 n CYS 169  
1 n HIS 170  
1 n PHE 171  
1 n ASP 172  
1 n LYS 173  
1 n LYS 174  
1 n PHE 175  
1 n PRO 176  
1 n SER 177  
1 n VAL 178  
1 n PHE 179  
1 n ILE 180  
1 n ASN 181  
1 n PRO 182  
1 n ILE 183  
1 n SER 184  
1 n HIS 185  
1 n THR 186  
1 n SER 187  
1 n TYR 188  
1 n CYS 189  
1 n TYR 190  
1 n ILE 191  
1 n ASP 192  
1 n LEU 193  
1 n SER 194  
1 n GLY 195  
1 n LYS 196  
1 n ARG 197  
1 n LEU 198  
1 n LEU 199  
1 n PHE 200  
1 n THR 201  
1 n LEU 202  
1 n ILE 203  
1 n ASN 204  
1 n GLU 205  
1 n GLU 206  
1 n MET 207  
1 n LEU 208  
1 n THR 209  
1 n GLU 210  
1 n GLN 211  
1 n GLU 212  
1 n ILE 213  
1 n GLN 214  
1 n GLU 215  
1 n ALA 216  
1 n VAL 217  
1 n ASP 218  
1 n ARG 219  
1 n GLY 220  
1 n CYS 221  
1 n LEU 222  
1 n ARG 223  
1 n ILE 224  
1 n GLN 225  
1 n SER 226  
1 n LEU 227  
1 n MET 228  
1 n GLU 229  
1 n MET 230  
1 n ASP 231  
1 n TYR 232  
1 n GLU 233  
1 n ARG 234  
1 n GLU 235  
1 n LEU 236  
1 n VAL 237  
1 n LEU 238  
1 n CYS 239  
1 n SER 240  
1 n GLU 241  
1 n ILE 242  
1 n VAL 243  
1 n LEU 244  
1 n LEU 245  
1 n ARG 246  
1 n ILE 247  
1 n ALA 248  
1 n LYS 249  
1 n GLN 250  
1 n LEU 251  
1 n LEU 252  
1 n GLU 253  
1 n LEU 254  
1 n THR 255  
1 n PHE 256  
1 n ASP 257  
1 n TYR 258  
1 n VAL 259  
1 n VAL 260  
1 n THR 261  
1 n PHE 262  
1 n ASN 263  
1 n GLY 264  
1 n HIS 265  
1 n ASN 266  
1 n PHE 267  
1 n ASP 268  
1 n LEU 269  
1 n ARG 270  
1 n TYR 271  
1 n ILE 272  
1 n THR 273  
1 n ASN 274  
1 n ARG 275  
1 n LEU 276  
1 n GLU 277  
1 n LEU 278  
1 n LEU 279  
1 n THR 280  
1 n GLY 281  
1 n GLU 282  
1 n LYS 283  
1 n ILE 284  
1 n ILE 285  
1 n PHE 286  
1 n ARG 287  
1 n SER 288  
1 n PRO 289  
1 n ASP 290  
1 n LYS 291  
1 n LYS 292  
1 n GLU 293  
1 n ALA 294  
1 n VAL 295  
1 n HIS 296  
1 n LEU 297  
1 n CYS 298  
1 n ILE 299  
1 n TYR 300  
1 n GLU 301  
1 n ARG 302  
1 n ASN 303  
1 n GLN 304  
1 n SER 305  
1 n SER 306  
1 n HIS 307  
1 n LYS 308  
1 n GLY 309  
1 n VAL 310  
1 n CYS 311  
1 n GLY 312  
1 n MET 313  
1 n ALA 314  
1 n ASN 315  
1 n THR 316  
1 n THR 317  
1 n PHE 318  
1 n HIS 319  
1 n VAL 320  
1 n ASN 321  
1 n ASN 322  
1 n ASN 323  
1 n ASN 324  
1 n GLY 325  
1 n THR 326  
1 n ILE 327  
1 n PHE 328  
1 n PHE 329  
1 n ASP 330  
1 n LEU 331  
1 n TYR 332  
1 n SER 333  
1 n PHE 334  
1 n ILE 335  
1 n GLN 336  
1 n LYS 337  
1 n SER 338  
1 n GLU 339  
1 n LYS 340  
1 n LEU 341  
1 n ASP 342  
1 n SER 343  
1 n TYR 344  
1 n LYS 345  
1 n LEU 346  
1 n ASP 347  
1 n SER 348  
1 n ILE 349  
1 n SER 350  
1 n LYS 351  
1 n ASN 352  
1 n ALA 353  
1 n PHE 354  
1 n SER 355  
1 n CYS 356  
1 n MET 357  
1 n GLY 358  
1 n LYS 359  
1 n VAL 360  
1 n LEU 361  
1 n ASN 362  
1 n ARG 363  
1 n GLY 364  
1 n VAL 365  
1 n ARG 366  
1 n GLU 367  
1 n MET 368  
1 n THR 369  
1 n PHE 370  
1 n ILE 371  
1 n GLY 372  
1 n ASP 373  
1 n ASP 374  
1 n THR 375  
1 n THR 376  
1 n ASP 377  
1 n ALA 378  
1 n LYS 379  
1 n GLY 380  
1 n LYS 381  
1 n ALA 382  
1 n ASP 383  
1 n THR 384  
1 n PHE 385  
1 n ALA 386  
1 n LYS 387  
1 n VAL 388  
1 n LEU 389  
1 n THR 390  
1 n THR 391  
1 n GLY 392  
1 n ASN 393  
1 n TYR 394  
1 n VAL 395  
1 n THR 396  
1 n VAL 397  
1 n ASP 398  
1 n GLU 399  
1 n ASP 400  
1 n ILE 401  
1 n ILE 402  
1 n CYS 403  
1 n LYS 404  
1 n VAL 405  
1 n ILE 406  
1 n ARG 407  
1 n LYS 408  
1 n ASP 409  
1 n ILE 410  
1 n LEU 411  
1 n GLU 412  
1 n ASN 413  
1 n GLY 414  
1 n PHE 415  
1 n LYS 416  
1 n VAL 417  
1 n VAL 418  
1 n LEU 419  
1 n SER 420  
1 n CYS 421  
1 n PRO 422  
1 n THR 423  
1 n LEU 424  
1 n PRO 425  
1 n ASN 426  
1 n ASP 427  
1 n ILE 428  
1 n TYR 429  
1 n LYS 430  
1 n LEU 431  
1 n SER 432  
1 n PHE 433  
1 n GLY 434  
1 n LYS 435  
1 n ASP 436  
1 n ASP 437  
1 n ILE 438  
1 n ASP 439  
1 n LEU 440  
1 n ALA 441  
1 n GLN 442  
1 n MET 443  
1 n TYR 444  
1 n LYS 445  
1 n ASP 446  
1 n TYR 447  
1 n ASN 448  
1 n LEU 449  
1 n ASN 450  
1 n ILE 451  
1 n ALA 452  
1 n LEU 453  
1 n ASP 454  
1 n MET 455  
1 n ALA 456  
1 n ARG 457  
1 n TYR 458  
1 n CYS 459  
1 n ILE 460  
1 n HIS 461  
1 n ASP 462  
1 n ALA 463  
1 n CYS 464  
1 n LEU 465  
1 n CYS 466  
1 n GLN 467  
1 n TYR 468  
1 n LEU 469  
1 n TRP 470  
1 n GLU 471  
1 n TYR 472  
1 n TYR 473  
1 n GLY 474  
1 n VAL 475  
1 n GLU 476  
1 n THR 477  
1 n LYS 478  
1 n THR 479  
1 n ASP 480  
1 n ALA 481  
1 n GLY 482  
1 n ALA 483  
1 n ALA 484  
1 n THR 485  
1 n TYR 486  
1 n VAL 487  
1 n LEU 488  
1 n PRO 489  
1 n GLN 490  
1 n SER 491  
1 n MET 492  
1 n VAL 493  
1 n PHE 494  
1 n GLU 495  
1 n TYR 496  
1 n ARG 497  
1 n ALA 498  
1 n SER 499  
1 n THR 500  
1 n ILE 501  
1 n ILE 502  
1 n LYS 503  
1 n GLY 504  
1 n PRO 505  
1 n LEU 506  
1 n LEU 507  
1 n LYS 508  
1 n LEU 509  
1 n LEU 510  
1 n LEU 511  
1 n GLU 512  
1 n THR 513  
1 n LYS 514  
1 n THR 515  
1 n ILE 516  
1 n LEU 517  
1 n VAL 518  
1 n ARG 519  
1 n SER 520  
1 n GLU 521  
1 n THR 522  
1 n LYS 523  
1 n GLN 524  
1 n LYS 525  
1 n PHE 526  
1 n PRO 527  
1 n TYR 528  
1 n GLU 529  
1 n GLY 530  
1 n GLY 531  
1 n LYS 532  
1 n VAL 533  
1 n PHE 534  
1 n ALA 535  
1 n PRO 536  
1 n LYS 537  
1 n GLN 538  
1 n LYS 539  
1 n MET 540  
1 n PHE 541  
1 n SER 542  
1 n ASN 543  
1 n ASN 544  
1 n VAL 545  
1 n LEU 546  
1 n ILE 547  
1 n PHE 548  
1 n ASP 549  
1 n TYR 550  
1 n ASN 551  
1 n SER 552  
1 n LEU 553  
1 n TYR 554  
1 n PRO 555  
1 n ASN 556  
1 n VAL 557  
1 n CYS 558  
1 n ILE 559  
1 n PHE 560  
1 n GLY 561  
1 n ASN 562  
1 n LEU 563  
1 n SER 564  
1 n PRO 565  
1 n GLU 566  
1 n THR 567  
1 n LEU 568  
1 n VAL 569  
1 n GLY 570  
1 n VAL 571  
1 n VAL 572  
1 n VAL 573  
1 n SER 574  
1 n THR 575  
1 n ASN 576  
1 n ARG 577  
1 n LEU 578  
1 n GLU 579  
1 n GLU 580  
1 n GLU 581  
1 n ILE 582  
1 n ASN 583  
1 n ASN 584  
1 n GLN 585  
1 n LEU 586  
1 n LEU 587  
1 n LEU 588  
1 n GLN 589  
1 n LYS 590  
1 n TYR 591  
1 n PRO 592  
1 n PRO 593  
1 n PRO 594  
1 n ARG 595  
1 n TYR 596  
1 n ILE 597  
1 n THR 598  
1 n VAL 599  
1 n HIS 600  
1 n CYS 601  
1 n GLU 602  
1 n PRO 603  
1 n ARG 604  
1 n LEU 605  
1 n PRO 606  
1 n ASN 607  
1 n LEU 608  
1 n ILE 609  
1 n SER 610  
1 n GLU 611  
1 n ILE 612  
1 n ALA 613  
1 n ILE 614  
1 n PHE 615  
1 n ASP 616  
1 n ARG 617  
1 n SER 618  
1 n ILE 619  
1 n GLU 620  
1 n GLY 621  
1 n THR 622  
1 n ILE 623  
1 n PRO 624  
1 n ARG 625  
1 n LEU 626  
1 n LEU 627  
1 n ARG 628  
1 n THR 629  
1 n PHE 630  
1 n LEU 631  
1 n ALA 632  
1 n GLU 633  
1 n ARG 634  
1 n ALA 635  
1 n ARG 636  
1 n TYR 637  
1 n LYS 638  
1 n LYS 639  
1 n MET 640  
1 n LEU 641  
1 n LYS 642  
1 n GLN 643  
1 n ALA 644  
1 n THR 645  
1 n SER 646  
1 n SER 647  
1 n THR 648  
1 n GLU 649  
1 n LYS 650  
1 n ALA 651  
1 n ILE 652  
1 n TYR 653  
1 n ASP 654  
1 n SER 655  
1 n MET 656  
1 n GLN 657  
1 n TYR 658  
1 n THR 659  
1 n TYR 660  
1 n LYS 661  
1 n ILE 662  
1 n VAL 663  
1 n ALA 664  
1 n ASN 665  
1 n SER 666  
1 n VAL 667  
1 n TYR 668  
1 n GLY 669  
1 n LEU 670  
1 n MET 671  
1 n GLY 672  
1 n PHE 673  
1 n ARG 674  
1 n ASN 675  
1 n SER 676  
1 n ALA 677  
1 n LEU 678  
1 n TYR 679  
1 n SER 680  
1 n TYR 681  
1 n ALA 682  
1 n SER 683  
1 n ALA 684  
1 n LYS 685  
1 n SER 686  
1 n CYS 687  
1 n THR 688  
1 n SER 689  
1 n ILE 690  
1 n GLY 691  
1 n ARG 692  
1 n ARG 693  
1 n MET 694  
1 n ILE 695  
1 n LEU 696  
1 n TYR 697  
1 n LEU 698  
1 n GLU 699  
1 n SER 700  
1 n VAL 701  
1 n LEU 702  
1 n ASN 703  
1 n GLY 704  
1 n ALA 705  
1 n GLU 706  
1 n LEU 707  
1 n SER 708  
1 n ASN 709  
1 n GLY 710  
1 n MET 711  
1 n LEU 712  
1 n ARG 713  
1 n PHE 714  
1 n ALA 715  
1 n ASN 716  
1 n THR 717  
1 n LEU 718  
1 n SER 719  
1 n ASN 720  
1 n PRO 721  
1 n PHE 722  
1 n TYR 723  
1 n MET 724  
1 n ASP 725  
1 n ASP 726  
1 n ARG 727  
1 n ASP 728  
1 n ILE 729  
1 n ASN 730  
1 n PRO 731  
1 n ILE 732  
1 n VAL 733  
1 n LYS 734  
1 n THR 735  
1 n SER 736  
1 n LEU 737  
1 n PRO 738  
1 n ILE 739  
1 n ASP 740  
1 n TYR 741  
1 n ARG 742  
1 n PHE 743  
1 n ARG 744  
1 n PHE 745  
1 n ARG 746  
1 n SER 747  
1 n VAL 748  
1 n TYR 749  
1 n GLY 750  
1 n ASP 751  
1 n THR 752  
1 n ASP 753  
1 n SER 754  
1 n VAL 755  
1 n PHE 756  
1 n THR 757  
1 n GLU 758  
1 n ILE 759  
1 n ASP 760  
1 n SER 761  
1 n GLN 762  
1 n ASP 763  
1 n VAL 764  
1 n ASP 765  
1 n LYS 766  
1 n SER 767  
1 n ILE 768  
1 n GLU 769  
1 n ILE 770  
1 n ALA 771  
1 n LYS 772  
1 n GLU 773  
1 n LEU 774  
1 n GLU 775  
1 n ARG 776  
1 n LEU 777  
1 n ILE 778  
1 n ASN 779  
1 n SER 780  
1 n ARG 781  
1 n VAL 782  
1 n LEU 783  
1 n PHE 784  
1 n ASN 785  
1 n ASN 786  
1 n PHE 787  
1 n LYS 788  
1 n ILE 789  
1 n GLU 790  
1 n PHE 791  
1 n GLU 792  
1 n ALA 793  
1 n VAL 794  
1 n TYR 795  
1 n LYS 796  
1 n ASN 797  
1 n LEU 798  
1 n ILE 799  
1 n MET 800  
1 n GLN 801  
1 n SER 802  
1 n LYS 803  
1 n LYS 804  
1 n LYS 805  
1 n TYR 806  
1 n THR 807  
1 n THR 808  
1 n MET 809  
1 n LYS 810  
1 n TYR 811  
1 n SER 812  
1 n ALA 813  
1 n SER 814  
1 n SER 815  
1 n ASN 816  
1 n SER 817  
1 n LYS 818  
1 n SER 819  
1 n VAL 820  
1 n PRO 821  
1 n GLU 822  
1 n ARG 823  
1 n ILE 824  
1 n ASN 825  
1 n LYS 826  
1 n GLY 827  
1 n THR 828  
1 n SER 829  
1 n GLU 830  
1 n THR 831  
1 n ARG 832  
1 n ARG 833  
1 n ASP 834  
1 n VAL 835  
1 n SER 836  
1 n LYS 837  
1 n PHE 838  
1 n HIS 839  
1 n LYS 840  
1 n ASN 841  
1 n MET 842  
1 n ILE 843  
1 n LYS 844  
1 n THR 845  
1 n TYR 846  
1 n LYS 847  
1 n THR 848  
1 n ARG 849  
1 n LEU 850  
1 n SER 851  
1 n GLU 852  
1 n MET 853  
1 n LEU 854  
1 n SER 855  
1 n GLU 856  
1 n GLY 857  
1 n ARG 858  
1 n MET 859  
1 n ASN 860  
1 n SER 861  
1 n ASN 862  
1 n GLN 863  
1 n VAL 864  
1 n CYS 865  
1 n ILE 866  
1 n ASP 867  
1 n ILE 868  
1 n LEU 869  
1 n ARG 870  
1 n SER 871  
1 n LEU 872  
1 n GLU 873  
1 n THR 874  
1 n ASP 875  
1 n LEU 876  
1 n ARG 877  
1 n SER 878  
1 n GLU 879  
1 n PHE 880  
1 n ASP 881  
1 n SER 882  
1 n ARG 883  
1 n SER 884  
1 n SER 885  
1 n PRO 886  
1 n LEU 887  
1 n GLU 888  
1 n LEU 889  
1 n PHE 890  
1 n MET 891  
1 n LEU 892  
1 n SER 893  
1 n ARG 894  
1 n MET 895  
1 n HIS 896  
1 n HIS 897  
1 n SER 898  
1 n ASN 899  
1 n TYR 900  
1 n LYS 901  
1 n SER 902  
1 n ALA 903  
1 n ASP 904  
1 n ASN 905  
1 n PRO 906  
1 n ASN 907  
1 n MET 908  
1 n TYR 909  
1 n LEU 910  
1 n VAL 911  
1 n THR 912  
1 n GLU 913  
1 n TYR 914  
1 n ASN 915  
1 n LYS 916  
1 n ASN 917  
1 n ASN 918  
1 n PRO 919  
1 n GLU 920  
1 n THR 921  
1 n ILE 922  
1 n GLU 923  
1 n LEU 924  
1 n GLY 925  
1 n GLU 926  
1 n ARG 927  
1 n TYR 928  
1 n TYR 929  
1 n PHE 930  
1 n ALA 931  
1 n TYR 932  
1 n ILE 933  
1 n CYS 934  
1 n PRO 935  
1 n ALA 936  
1 n ASN 937  
1 n VAL 938  
1 n PRO 939  
1 n TRP 940  
1 n THR 941  
1 n LYS 942  
1 n LYS 943  
1 n LEU 944  
1 n VAL 945  
1 n ASN 946  
1 n ILE 947  
1 n LYS 948  
1 n THR 949  
1 n TYR 950  
1 n GLU 951  
1 n THR 952  
1 n ILE 953  
1 n ILE 954  
1 n ASP 955  
1 n ARG 956  
1 n SER 957  
1 n PHE 958  
1 n LYS 959  
1 n LEU 960  
1 n GLY 961  
1 n SER 962  
1 n ASN 963  
1 n GLN 964  
1 n ARG 965  
1 n ILE 966  
1 n PHE 967  
1 n TYR 968  
1 n GLU 969  
1 n VAL 970  
1 n TYR 971  
1 n PHE 972  
1 n LYS 973  
1 n ARG 974  
1 n LEU 975  
1 n THR 976  
1 n SER 977  
1 n GLU 978  
1 n ILE 979  
1 n VAL 980  
1 n ASN 981  
1 n LEU 982  
1 n LEU 983  
1 n ASP 984  
1 n ASN 985  
1 n LYS 986  
1 n VAL 987  
1 n LEU 988  
1 n CYS 989  
1 n ILE 990  
1 n SER 991  
1 n PHE 992  
1 n PHE 993  
1 n GLN 994  
1 n ARG 995  
1 n MET 996  
1 n PHE 997  
1 n GLY 998  
1 n SER 999  
1 n ARG 1000 
1 n PRO 1001 
1 n THR 1002 
1 n PHE 1003 
1 n TYR 1004 
1 n GLU 1005 
1 n ALA 1006 
3 n DA  1    
3 n DG  2    
3 n DC  3    
3 n DT  4    
3 n DA  5    
3 n DT  6    
3 n DG  7    
3 n DA  8    
3 n DC  9    
3 n DC  10   
3 n DA  11   
3 n DT  12   
3 n DG  13   
3 n DA  14   
3 n DT  15   
3 n DT  16   
3 n DA  17   
3 n DC  18   
3 n DG  19   
3 n DA  20   
3 n DA  21   
3 n DT  22   
3 n DT  23   
3 n DG  24   
3 n DC  25   
4 n DC  1    
4 n DT  2    
4 n DG  3    
4 n DC  4    
4 n DA  5    
4 n DC  6    
4 n DG  7    
4 n DA  8    
4 n DA  9    
4 n DT  10   
4 n DT  11   
4 n DA  12   
4 n DA  13   
4 n DG  14   
4 n DC  15   
4 n DA  16   
4 n DA  17   
4 n DT  18   
4 n DT  19   
4 n DC  20   
4 n DG  21   
4 n DT  22   
4 n DA  23   
4 n DA  24   
4 n DT  25   
4 n DC  26   
4 n DA  27   
4 n DT  28   
4 n DG  29   
4 n DG  30   
4 n DT  31   
4 n DC  32   
4 n DA  33   
4 n DT  34   
4 n DA  35   
4 n DG  36   
4 n DC  37   
4 n DT  38   
#
_ma_data.content_type "model coordinates"
_ma_data.id           1
_ma_data.name         Model
#
_ma_model_list.data_id          1
_ma_model_list.model_group_id   1
_ma_model_list.model_group_name "AlphaFold-beta-20231127 (3.0.1 @ 2025-08-14 16:06:20)"
_ma_model_list.model_id         1
_ma_model_list.model_name       "Top ranked model"
_ma_model_list.model_type       "Ab initio model"
_ma_model_list.ordinal_id       1
#
loop_
_ma_protocol_step.method_type
_ma_protocol_step.ordinal_id
_ma_protocol_step.protocol_id
_ma_protocol_step.step_id
"coevolution MSA" 1 1 1 
"template search" 2 1 2 
modeling          3 1 3 
#
loop_
_ma_qa_metric.id
_ma_qa_metric.mode
_ma_qa_metric.name
_ma_qa_metric.software_group_id
_ma_qa_metric.type
1 global pLDDT 1 pLDDT 
2 local  pLDDT 1 pLDDT 
#
_ma_qa_metric_global.metric_id    1
_ma_qa_metric_global.metric_value 86.83
_ma_qa_metric_global.model_id     1
_ma_qa_metric_global.ordinal_id   1
#
loop_
_ma_qa_metric_local.label_asym_id
_ma_qa_metric_local.label_comp_id
_ma_qa_metric_local.label_seq_id
_ma_qa_metric_local.metric_id
_ma_qa_metric_local.metric_value
_ma_qa_metric_local.model_id
_ma_qa_metric_local.ordinal_id
A MET   1    2 84.13 1 1    
A ASP   2    2 94.73 1 2    
A VAL   3    2 96.12 1 3    
A ARG   4    2 93.93 1 4    
A CYS   5    2 97.75 1 5    
A ILE   6    2 93.22 1 6    
A ASN   7    2 96.21 1 7    
A TRP   8    2 97.87 1 8    
A PHE   9    2 95.93 1 9    
A GLU   10   2 88.88 1 10   
A SER   11   2 89.33 1 11   
A HIS   12   2 77.60 1 12   
A GLY   13   2 82.58 1 13   
A GLU   14   2 73.70 1 14   
A ASN   15   2 79.96 1 15   
A ARG   16   2 83.26 1 16   
A PHE   17   2 93.86 1 17   
A LEU   18   2 96.19 1 18   
A TYR   19   2 96.13 1 19   
A LEU   20   2 97.15 1 20   
A LYS   21   2 96.47 1 21   
A SER   22   2 96.72 1 22   
A ARG   23   2 93.81 1 23   
A CYS   24   2 94.79 1 24   
A ARG   25   2 86.93 1 25   
A ASN   26   2 87.29 1 26   
A GLY   27   2 93.33 1 27   
A GLU   28   2 85.85 1 28   
A THR   29   2 94.67 1 29   
A VAL   30   2 95.77 1 30   
A PHE   31   2 96.85 1 31   
A ILE   32   2 96.21 1 32   
A ARG   33   2 94.89 1 33   
A PHE   34   2 97.23 1 34   
A PRO   35   2 95.27 1 35   
A HIS   36   2 91.27 1 36   
A TYR   37   2 94.14 1 37   
A PHE   38   2 92.63 1 38   
A TYR   39   2 95.80 1 39   
A TYR   40   2 94.61 1 40   
A VAL   41   2 95.74 1 41   
A VAL   42   2 95.08 1 42   
A THR   43   2 92.71 1 43   
A ASP   44   2 91.76 1 44   
A GLU   45   2 84.13 1 45   
A ILE   46   2 91.50 1 46   
A TYR   47   2 93.54 1 47   
A GLN   48   2 88.39 1 48   
A SER   49   2 90.47 1 49   
A LEU   50   2 89.36 1 50   
A SER   51   2 86.85 1 51   
A PRO   52   2 90.67 1 52   
A PRO   53   2 92.11 1 53   
A PRO   54   2 92.71 1 54   
A PHE   55   2 91.26 1 55   
A ASN   56   2 90.06 1 56   
A ALA   57   2 95.06 1 57   
A ARG   58   2 83.30 1 58   
A PRO   59   2 95.21 1 59   
A MET   60   2 93.24 1 60   
A GLY   61   2 95.03 1 61   
A LYS   62   2 88.87 1 62   
A MET   63   2 94.07 1 63   
A ARG   64   2 84.92 1 64   
A THR   65   2 94.62 1 65   
A ILE   66   2 95.66 1 66   
A ASP   67   2 90.41 1 67   
A ILE   68   2 95.31 1 68   
A ASP   69   2 93.65 1 69   
A GLU   70   2 90.65 1 70   
A THR   71   2 89.37 1 71   
A ILE   72   2 89.96 1 72   
A SER   73   2 93.18 1 73   
A TYR   74   2 93.22 1 74   
A ASN   75   2 89.84 1 75   
A LEU   76   2 89.94 1 76   
A ASP   77   2 88.15 1 77   
A ILE   78   2 92.87 1 78   
A LYS   79   2 81.15 1 79   
A ASP   80   2 90.62 1 80   
A ARG   81   2 90.66 1 81   
A LYS   82   2 83.72 1 82   
A CYS   83   2 91.95 1 83   
A SER   84   2 93.14 1 84   
A VAL   85   2 93.93 1 85   
A ALA   86   2 95.19 1 86   
A ASP   87   2 92.29 1 87   
A MET   88   2 94.91 1 88   
A TRP   89   2 94.89 1 89   
A LEU   90   2 95.88 1 90   
A ILE   91   2 92.27 1 91   
A GLU   92   2 92.87 1 92   
A GLU   93   2 92.20 1 93   
A PRO   94   2 92.21 1 94   
A LYS   95   2 81.72 1 95   
A LYS   96   2 81.92 1 96   
A ARG   97   2 88.33 1 97   
A SER   98   2 88.34 1 98   
A ILE   99   2 89.62 1 99   
A GLN   100  2 79.54 1 100  
A ASN   101  2 86.35 1 101  
A ALA   102  2 92.94 1 102  
A THR   103  2 90.37 1 103  
A MET   104  2 92.81 1 104  
A ASP   105  2 83.42 1 105  
A GLU   106  2 85.67 1 106  
A PHE   107  2 94.84 1 107  
A LEU   108  2 93.43 1 108  
A ASN   109  2 92.84 1 109  
A ILE   110  2 93.77 1 110  
A SER   111  2 95.48 1 111  
A TRP   112  2 96.35 1 112  
A PHE   113  2 97.48 1 113  
A TYR   114  2 97.87 1 114  
A ILE   115  2 95.66 1 115  
A SER   116  2 93.63 1 116  
A ASN   117  2 94.73 1 117  
A GLY   118  2 96.31 1 118  
A ILE   119  2 96.58 1 119  
A SER   120  2 95.49 1 120  
A PRO   121  2 97.30 1 121  
A ASP   122  2 92.51 1 122  
A GLY   123  2 97.53 1 123  
A CYS   124  2 97.17 1 124  
A TYR   125  2 97.18 1 125  
A SER   126  2 95.54 1 126  
A LEU   127  2 96.09 1 127  
A ASP   128  2 95.11 1 128  
A GLU   129  2 90.80 1 129  
A GLN   130  2 87.24 1 130  
A TYR   131  2 95.74 1 131  
A LEU   132  2 95.42 1 132  
A THR   133  2 91.53 1 133  
A LYS   134  2 88.80 1 134  
A ILE   135  2 89.81 1 135  
A ASN   136  2 86.39 1 136  
A ASN   137  2 86.10 1 137  
A GLY   138  2 93.92 1 138  
A CYS   139  2 95.40 1 139  
A TYR   140  2 95.16 1 140  
A HIS   141  2 94.31 1 141  
A CYS   142  2 96.61 1 142  
A ASP   143  2 92.97 1 143  
A ASP   144  2 94.09 1 144  
A PRO   145  2 96.63 1 145  
A ARG   146  2 84.84 1 146  
A ASN   147  2 94.90 1 147  
A CYS   148  2 97.00 1 148  
A PHE   149  2 97.40 1 149  
A ALA   150  2 96.70 1 150  
A LYS   151  2 88.69 1 151  
A GLU   152  2 92.74 1 152  
A ILE   153  2 94.41 1 153  
A PRO   154  2 95.39 1 154  
A ARG   155  2 81.25 1 155  
A PHE   156  2 95.20 1 156  
A ASP   157  2 89.66 1 157  
A ILE   158  2 94.25 1 158  
A PRO   159  2 95.86 1 159  
A ARG   160  2 93.37 1 160  
A SER   161  2 96.52 1 161  
A TYR   162  2 96.87 1 162  
A LEU   163  2 96.89 1 163  
A PHE   164  2 97.45 1 164  
A LEU   165  2 94.46 1 165  
A ASP   166  2 93.26 1 166  
A ILE   167  2 93.65 1 167  
A GLU   168  2 90.40 1 168  
A CYS   169  2 92.41 1 169  
A HIS   170  2 87.92 1 170  
A PHE   171  2 78.35 1 171  
A ASP   172  2 71.03 1 172  
A LYS   173  2 58.19 1 173  
A LYS   174  2 56.65 1 174  
A PHE   175  2 65.81 1 175  
A PRO   176  2 75.41 1 176  
A SER   177  2 78.35 1 177  
A VAL   178  2 82.97 1 178  
A PHE   179  2 81.00 1 179  
A ILE   180  2 82.45 1 180  
A ASN   181  2 89.93 1 181  
A PRO   182  2 95.02 1 182  
A ILE   183  2 95.94 1 183  
A SER   184  2 96.39 1 184  
A HIS   185  2 95.43 1 185  
A THR   186  2 93.65 1 186  
A SER   187  2 96.90 1 187  
A TYR   188  2 96.99 1 188  
A CYS   189  2 96.98 1 189  
A TYR   190  2 88.39 1 190  
A ILE   191  2 94.57 1 191  
A ASP   192  2 91.10 1 192  
A LEU   193  2 92.30 1 193  
A SER   194  2 92.00 1 194  
A GLY   195  2 92.93 1 195  
A LYS   196  2 86.18 1 196  
A ARG   197  2 92.59 1 197  
A LEU   198  2 94.02 1 198  
A LEU   199  2 95.38 1 199  
A PHE   200  2 96.13 1 200  
A THR   201  2 95.89 1 201  
A LEU   202  2 94.44 1 202  
A ILE   203  2 96.97 1 203  
A ASN   204  2 95.78 1 204  
A GLU   205  2 94.24 1 205  
A GLU   206  2 94.31 1 206  
A MET   207  2 94.33 1 207  
A LEU   208  2 95.54 1 208  
A THR   209  2 94.40 1 209  
A GLU   210  2 88.65 1 210  
A GLN   211  2 86.21 1 211  
A GLU   212  2 94.95 1 212  
A ILE   213  2 95.87 1 213  
A GLN   214  2 89.44 1 214  
A GLU   215  2 90.83 1 215  
A ALA   216  2 96.88 1 216  
A VAL   217  2 95.48 1 217  
A ASP   218  2 93.79 1 218  
A ARG   219  2 92.02 1 219  
A GLY   220  2 95.02 1 220  
A CYS   221  2 95.99 1 221  
A LEU   222  2 95.31 1 222  
A ARG   223  2 94.09 1 223  
A ILE   224  2 93.87 1 224  
A GLN   225  2 86.57 1 225  
A SER   226  2 93.20 1 226  
A LEU   227  2 89.62 1 227  
A MET   228  2 85.50 1 228  
A GLU   229  2 92.19 1 229  
A MET   230  2 94.13 1 230  
A ASP   231  2 92.56 1 231  
A TYR   232  2 92.14 1 232  
A GLU   233  2 88.22 1 233  
A ARG   234  2 89.54 1 234  
A GLU   235  2 86.86 1 235  
A LEU   236  2 95.30 1 236  
A VAL   237  2 96.62 1 237  
A LEU   238  2 94.05 1 238  
A CYS   239  2 97.10 1 239  
A SER   240  2 96.10 1 240  
A GLU   241  2 95.28 1 241  
A ILE   242  2 94.77 1 242  
A VAL   243  2 96.66 1 243  
A LEU   244  2 94.19 1 244  
A LEU   245  2 96.49 1 245  
A ARG   246  2 94.34 1 246  
A ILE   247  2 96.18 1 247  
A ALA   248  2 97.45 1 248  
A LYS   249  2 94.78 1 249  
A GLN   250  2 90.04 1 250  
A LEU   251  2 95.94 1 251  
A LEU   252  2 95.89 1 252  
A GLU   253  2 94.78 1 253  
A LEU   254  2 93.65 1 254  
A THR   255  2 90.85 1 255  
A PHE   256  2 95.68 1 256  
A ASP   257  2 96.36 1 257  
A TYR   258  2 95.88 1 258  
A VAL   259  2 97.03 1 259  
A VAL   260  2 96.74 1 260  
A THR   261  2 94.16 1 261  
A PHE   262  2 92.98 1 262  
A ASN   263  2 84.36 1 263  
A GLY   264  2 89.83 1 264  
A HIS   265  2 88.42 1 265  
A ASN   266  2 80.74 1 266  
A PHE   267  2 84.23 1 267  
A ASP   268  2 91.42 1 268  
A LEU   269  2 92.64 1 269  
A ARG   270  2 84.20 1 270  
A TYR   271  2 92.75 1 271  
A ILE   272  2 94.03 1 272  
A THR   273  2 90.24 1 273  
A ASN   274  2 89.52 1 274  
A ARG   275  2 92.11 1 275  
A LEU   276  2 94.64 1 276  
A GLU   277  2 87.08 1 277  
A LEU   278  2 89.58 1 278  
A LEU   279  2 93.81 1 279  
A THR   280  2 92.77 1 280  
A GLY   281  2 95.17 1 281  
A GLU   282  2 91.78 1 282  
A LYS   283  2 87.21 1 283  
A ILE   284  2 93.07 1 284  
A ILE   285  2 89.90 1 285  
A PHE   286  2 92.34 1 286  
A ARG   287  2 82.82 1 287  
A SER   288  2 92.34 1 288  
A PRO   289  2 93.49 1 289  
A ASP   290  2 90.62 1 290  
A LYS   291  2 82.34 1 291  
A LYS   292  2 80.34 1 292  
A GLU   293  2 81.44 1 293  
A ALA   294  2 87.85 1 294  
A VAL   295  2 84.23 1 295  
A HIS   296  2 77.34 1 296  
A LEU   297  2 77.35 1 297  
A CYS   298  2 72.91 1 298  
A ILE   299  2 77.14 1 299  
A TYR   300  2 70.27 1 300  
A GLU   301  2 62.94 1 301  
A ARG   302  2 64.39 1 302  
A ASN   303  2 59.20 1 303  
A GLN   304  2 52.22 1 304  
A SER   305  2 52.47 1 305  
A SER   306  2 50.06 1 306  
A HIS   307  2 48.09 1 307  
A LYS   308  2 44.34 1 308  
A GLY   309  2 54.16 1 309  
A VAL   310  2 50.18 1 310  
A CYS   311  2 50.13 1 311  
A GLY   312  2 53.77 1 312  
A MET   313  2 50.39 1 313  
A ALA   314  2 58.94 1 314  
A ASN   315  2 59.23 1 315  
A THR   316  2 68.09 1 316  
A THR   317  2 75.22 1 317  
A PHE   318  2 77.65 1 318  
A HIS   319  2 79.52 1 319  
A VAL   320  2 80.08 1 320  
A ASN   321  2 78.53 1 321  
A ASN   322  2 80.93 1 322  
A ASN   323  2 83.85 1 323  
A ASN   324  2 89.83 1 324  
A GLY   325  2 94.75 1 325  
A THR   326  2 94.55 1 326  
A ILE   327  2 96.57 1 327  
A PHE   328  2 95.84 1 328  
A PHE   329  2 95.57 1 329  
A ASP   330  2 92.77 1 330  
A LEU   331  2 94.73 1 331  
A TYR   332  2 85.36 1 332  
A SER   333  2 85.84 1 333  
A PHE   334  2 90.10 1 334  
A ILE   335  2 89.57 1 335  
A GLN   336  2 77.48 1 336  
A LYS   337  2 73.97 1 337  
A SER   338  2 78.26 1 338  
A GLU   339  2 77.00 1 339  
A LYS   340  2 63.83 1 340  
A LEU   341  2 76.80 1 341  
A ASP   342  2 68.09 1 342  
A SER   343  2 74.96 1 343  
A TYR   344  2 80.17 1 344  
A LYS   345  2 75.40 1 345  
A LEU   346  2 89.14 1 346  
A ASP   347  2 84.29 1 347  
A SER   348  2 85.57 1 348  
A ILE   349  2 89.90 1 349  
A SER   350  2 92.57 1 350  
A LYS   351  2 87.61 1 351  
A ASN   352  2 84.07 1 352  
A ALA   353  2 92.34 1 353  
A PHE   354  2 94.20 1 354  
A SER   355  2 92.30 1 355  
A CYS   356  2 92.97 1 356  
A MET   357  2 90.47 1 357  
A GLY   358  2 93.84 1 358  
A LYS   359  2 86.22 1 359  
A VAL   360  2 91.98 1 360  
A LEU   361  2 86.56 1 361  
A ASN   362  2 84.01 1 362  
A ARG   363  2 82.19 1 363  
A GLY   364  2 86.15 1 364  
A VAL   365  2 81.79 1 365  
A ARG   366  2 73.41 1 366  
A GLU   367  2 85.27 1 367  
A MET   368  2 88.86 1 368  
A THR   369  2 91.78 1 369  
A PHE   370  2 93.48 1 370  
A ILE   371  2 87.67 1 371  
A GLY   372  2 93.72 1 372  
A ASP   373  2 87.69 1 373  
A ASP   374  2 83.77 1 374  
A THR   375  2 86.73 1 375  
A THR   376  2 86.33 1 376  
A ASP   377  2 84.24 1 377  
A ALA   378  2 83.35 1 378  
A LYS   379  2 72.64 1 379  
A GLY   380  2 85.65 1 380  
A LYS   381  2 82.73 1 381  
A ALA   382  2 91.25 1 382  
A ASP   383  2 85.35 1 383  
A THR   384  2 89.30 1 384  
A PHE   385  2 94.64 1 385  
A ALA   386  2 94.81 1 386  
A LYS   387  2 84.59 1 387  
A VAL   388  2 95.18 1 388  
A LEU   389  2 94.00 1 389  
A THR   390  2 91.64 1 390  
A THR   391  2 93.40 1 391  
A GLY   392  2 94.62 1 392  
A ASN   393  2 90.02 1 393  
A TYR   394  2 92.00 1 394  
A VAL   395  2 94.25 1 395  
A THR   396  2 92.20 1 396  
A VAL   397  2 91.68 1 397  
A ASP   398  2 82.67 1 398  
A GLU   399  2 77.30 1 399  
A ASP   400  2 77.97 1 400  
A ILE   401  2 88.65 1 401  
A ILE   402  2 89.31 1 402  
A CYS   403  2 92.46 1 403  
A LYS   404  2 86.98 1 404  
A VAL   405  2 93.60 1 405  
A ILE   406  2 90.29 1 406  
A ARG   407  2 79.00 1 407  
A LYS   408  2 89.18 1 408  
A ASP   409  2 87.47 1 409  
A ILE   410  2 86.62 1 410  
A LEU   411  2 82.90 1 411  
A GLU   412  2 73.24 1 412  
A ASN   413  2 75.83 1 413  
A GLY   414  2 91.30 1 414  
A PHE   415  2 94.20 1 415  
A LYS   416  2 87.28 1 416  
A VAL   417  2 93.55 1 417  
A VAL   418  2 93.85 1 418  
A LEU   419  2 93.59 1 419  
A SER   420  2 90.66 1 420  
A CYS   421  2 88.14 1 421  
A PRO   422  2 89.16 1 422  
A THR   423  2 83.57 1 423  
A LEU   424  2 84.21 1 424  
A PRO   425  2 85.68 1 425  
A ASN   426  2 86.39 1 426  
A ASP   427  2 86.01 1 427  
A ILE   428  2 86.98 1 428  
A TYR   429  2 92.78 1 429  
A LYS   430  2 89.41 1 430  
A LEU   431  2 93.91 1 431  
A SER   432  2 93.13 1 432  
A PHE   433  2 90.94 1 433  
A GLY   434  2 80.84 1 434  
A LYS   435  2 68.44 1 435  
A ASP   436  2 77.80 1 436  
A ASP   437  2 75.19 1 437  
A ILE   438  2 79.77 1 438  
A ASP   439  2 81.70 1 439  
A LEU   440  2 87.03 1 440  
A ALA   441  2 86.15 1 441  
A GLN   442  2 85.97 1 442  
A MET   443  2 91.53 1 443  
A TYR   444  2 94.86 1 444  
A LYS   445  2 84.03 1 445  
A ASP   446  2 92.96 1 446  
A TYR   447  2 96.11 1 447  
A ASN   448  2 94.09 1 448  
A LEU   449  2 95.80 1 449  
A ASN   450  2 93.76 1 450  
A ILE   451  2 95.63 1 451  
A ALA   452  2 97.37 1 452  
A LEU   453  2 96.01 1 453  
A ASP   454  2 92.73 1 454  
A MET   455  2 94.16 1 455  
A ALA   456  2 96.86 1 456  
A ARG   457  2 85.00 1 457  
A TYR   458  2 87.49 1 458  
A CYS   459  2 95.93 1 459  
A ILE   460  2 94.53 1 460  
A HIS   461  2 94.20 1 461  
A ASP   462  2 94.05 1 462  
A ALA   463  2 96.93 1 463  
A CYS   464  2 96.14 1 464  
A LEU   465  2 94.40 1 465  
A CYS   466  2 96.54 1 466  
A GLN   467  2 94.33 1 467  
A TYR   468  2 95.62 1 468  
A LEU   469  2 94.97 1 469  
A TRP   470  2 96.75 1 470  
A GLU   471  2 90.49 1 471  
A TYR   472  2 90.06 1 472  
A TYR   473  2 90.99 1 473  
A GLY   474  2 91.78 1 474  
A VAL   475  2 94.68 1 475  
A GLU   476  2 93.13 1 476  
A THR   477  2 90.29 1 477  
A LYS   478  2 89.96 1 478  
A THR   479  2 93.82 1 479  
A ASP   480  2 93.71 1 480  
A ALA   481  2 93.32 1 481  
A GLY   482  2 94.81 1 482  
A ALA   483  2 97.16 1 483  
A ALA   484  2 95.93 1 484  
A THR   485  2 92.82 1 485  
A TYR   486  2 93.46 1 486  
A VAL   487  2 96.23 1 487  
A LEU   488  2 95.99 1 488  
A PRO   489  2 97.11 1 489  
A GLN   490  2 96.19 1 490  
A SER   491  2 93.90 1 491  
A MET   492  2 90.79 1 492  
A VAL   493  2 92.80 1 493  
A PHE   494  2 89.97 1 494  
A GLU   495  2 85.48 1 495  
A TYR   496  2 87.69 1 496  
A ARG   497  2 76.93 1 497  
A ALA   498  2 89.67 1 498  
A SER   499  2 89.14 1 499  
A THR   500  2 91.02 1 500  
A ILE   501  2 90.85 1 501  
A ILE   502  2 92.84 1 502  
A LYS   503  2 93.67 1 503  
A GLY   504  2 96.60 1 504  
A PRO   505  2 96.69 1 505  
A LEU   506  2 97.09 1 506  
A LEU   507  2 96.81 1 507  
A LYS   508  2 91.76 1 508  
A LEU   509  2 95.58 1 509  
A LEU   510  2 97.26 1 510  
A LEU   511  2 95.45 1 511  
A GLU   512  2 90.51 1 512  
A THR   513  2 94.96 1 513  
A LYS   514  2 89.77 1 514  
A THR   515  2 95.23 1 515  
A ILE   516  2 96.08 1 516  
A LEU   517  2 96.16 1 517  
A VAL   518  2 93.24 1 518  
A ARG   519  2 88.62 1 519  
A SER   520  2 85.14 1 520  
A GLU   521  2 74.55 1 521  
A THR   522  2 74.09 1 522  
A LYS   523  2 68.15 1 523  
A GLN   524  2 77.31 1 524  
A LYS   525  2 76.95 1 525  
A PHE   526  2 91.63 1 526  
A PRO   527  2 92.07 1 527  
A TYR   528  2 94.02 1 528  
A GLU   529  2 90.17 1 529  
A GLY   530  2 93.41 1 530  
A GLY   531  2 93.60 1 531  
A LYS   532  2 93.30 1 532  
A VAL   533  2 93.13 1 533  
A PHE   534  2 97.13 1 534  
A ALA   535  2 96.71 1 535  
A PRO   536  2 96.29 1 536  
A LYS   537  2 94.07 1 537  
A GLN   538  2 90.83 1 538  
A LYS   539  2 88.68 1 539  
A MET   540  2 90.89 1 540  
A PHE   541  2 96.59 1 541  
A SER   542  2 93.71 1 542  
A ASN   543  2 95.23 1 543  
A ASN   544  2 96.87 1 544  
A VAL   545  2 98.28 1 545  
A LEU   546  2 98.10 1 546  
A ILE   547  2 98.05 1 547  
A PHE   548  2 98.48 1 548  
A ASP   549  2 93.97 1 549  
A TYR   550  2 98.25 1 550  
A ASN   551  2 92.90 1 551  
A SER   552  2 94.94 1 552  
A LEU   553  2 96.69 1 553  
A TYR   554  2 96.05 1 554  
A PRO   555  2 97.36 1 555  
A ASN   556  2 96.93 1 556  
A VAL   557  2 98.09 1 557  
A CYS   558  2 98.45 1 558  
A ILE   559  2 98.18 1 559  
A PHE   560  2 98.37 1 560  
A GLY   561  2 98.61 1 561  
A ASN   562  2 97.82 1 562  
A LEU   563  2 98.37 1 563  
A SER   564  2 97.97 1 564  
A PRO   565  2 97.45 1 565  
A GLU   566  2 96.38 1 566  
A THR   567  2 97.22 1 567  
A LEU   568  2 97.46 1 568  
A VAL   569  2 96.62 1 569  
A GLY   570  2 97.50 1 570  
A VAL   571  2 96.69 1 571  
A VAL   572  2 96.30 1 572  
A VAL   573  2 96.29 1 573  
A SER   574  2 95.77 1 574  
A THR   575  2 93.80 1 575  
A ASN   576  2 92.31 1 576  
A ARG   577  2 80.70 1 577  
A LEU   578  2 92.81 1 578  
A GLU   579  2 89.34 1 579  
A GLU   580  2 92.65 1 580  
A GLU   581  2 85.81 1 581  
A ILE   582  2 93.32 1 582  
A ASN   583  2 94.24 1 583  
A ASN   584  2 91.97 1 584  
A GLN   585  2 86.23 1 585  
A LEU   586  2 93.01 1 586  
A LEU   587  2 92.23 1 587  
A LEU   588  2 89.14 1 588  
A GLN   589  2 87.81 1 589  
A LYS   590  2 90.08 1 590  
A TYR   591  2 96.32 1 591  
A PRO   592  2 96.94 1 592  
A PRO   593  2 96.02 1 593  
A PRO   594  2 96.16 1 594  
A ARG   595  2 95.54 1 595  
A TYR   596  2 97.42 1 596  
A ILE   597  2 92.61 1 597  
A THR   598  2 94.43 1 598  
A VAL   599  2 97.55 1 599  
A HIS   600  2 91.17 1 600  
A CYS   601  2 96.65 1 601  
A GLU   602  2 87.39 1 602  
A PRO   603  2 96.20 1 603  
A ARG   604  2 92.10 1 604  
A LEU   605  2 93.50 1 605  
A PRO   606  2 95.16 1 606  
A ASN   607  2 90.61 1 607  
A LEU   608  2 95.77 1 608  
A ILE   609  2 92.87 1 609  
A SER   610  2 95.60 1 610  
A GLU   611  2 96.38 1 611  
A ILE   612  2 96.19 1 612  
A ALA   613  2 98.08 1 613  
A ILE   614  2 96.50 1 614  
A PHE   615  2 98.41 1 615  
A ASP   616  2 97.00 1 616  
A ARG   617  2 95.07 1 617  
A SER   618  2 96.81 1 618  
A ILE   619  2 93.77 1 619  
A GLU   620  2 97.31 1 620  
A GLY   621  2 98.31 1 621  
A THR   622  2 96.56 1 622  
A ILE   623  2 97.95 1 623  
A PRO   624  2 98.06 1 624  
A ARG   625  2 91.34 1 625  
A LEU   626  2 95.67 1 626  
A LEU   627  2 97.65 1 627  
A ARG   628  2 92.65 1 628  
A THR   629  2 93.77 1 629  
A PHE   630  2 95.83 1 630  
A LEU   631  2 96.75 1 631  
A ALA   632  2 97.49 1 632  
A GLU   633  2 92.69 1 633  
A ARG   634  2 93.79 1 634  
A ALA   635  2 97.25 1 635  
A ARG   636  2 89.55 1 636  
A TYR   637  2 93.69 1 637  
A LYS   638  2 90.63 1 638  
A LYS   639  2 89.44 1 639  
A MET   640  2 90.56 1 640  
A LEU   641  2 91.71 1 641  
A LYS   642  2 86.38 1 642  
A GLN   643  2 91.42 1 643  
A ALA   644  2 91.05 1 644  
A THR   645  2 84.72 1 645  
A SER   646  2 81.06 1 646  
A SER   647  2 77.99 1 647  
A THR   648  2 77.31 1 648  
A GLU   649  2 80.46 1 649  
A LYS   650  2 83.82 1 650  
A ALA   651  2 86.72 1 651  
A ILE   652  2 84.44 1 652  
A TYR   653  2 90.93 1 653  
A ASP   654  2 87.25 1 654  
A SER   655  2 88.61 1 655  
A MET   656  2 88.91 1 656  
A GLN   657  2 88.86 1 657  
A TYR   658  2 86.44 1 658  
A THR   659  2 89.75 1 659  
A TYR   660  2 94.46 1 660  
A LYS   661  2 86.67 1 661  
A ILE   662  2 87.62 1 662  
A VAL   663  2 92.04 1 663  
A ALA   664  2 95.24 1 664  
A ASN   665  2 86.94 1 665  
A SER   666  2 91.81 1 666  
A VAL   667  2 94.99 1 667  
A TYR   668  2 92.74 1 668  
A GLY   669  2 92.80 1 669  
A LEU   670  2 93.08 1 670  
A MET   671  2 94.08 1 671  
A GLY   672  2 92.94 1 672  
A PHE   673  2 87.82 1 673  
A ARG   674  2 81.99 1 674  
A ASN   675  2 85.39 1 675  
A SER   676  2 91.45 1 676  
A ALA   677  2 94.03 1 677  
A LEU   678  2 94.68 1 678  
A TYR   679  2 94.32 1 679  
A SER   680  2 96.20 1 680  
A TYR   681  2 96.02 1 681  
A ALA   682  2 97.38 1 682  
A SER   683  2 97.14 1 683  
A ALA   684  2 96.65 1 684  
A LYS   685  2 94.34 1 685  
A SER   686  2 97.45 1 686  
A CYS   687  2 97.55 1 687  
A THR   688  2 95.17 1 688  
A SER   689  2 96.41 1 689  
A ILE   690  2 98.11 1 690  
A GLY   691  2 97.65 1 691  
A ARG   692  2 93.51 1 692  
A ARG   693  2 89.45 1 693  
A MET   694  2 97.79 1 694  
A ILE   695  2 94.53 1 695  
A LEU   696  2 96.96 1 696  
A TYR   697  2 98.33 1 697  
A LEU   698  2 98.02 1 698  
A GLU   699  2 95.21 1 699  
A SER   700  2 97.67 1 700  
A VAL   701  2 95.98 1 701  
A LEU   702  2 97.50 1 702  
A ASN   703  2 96.67 1 703  
A GLY   704  2 97.59 1 704  
A ALA   705  2 98.05 1 705  
A GLU   706  2 90.28 1 706  
A LEU   707  2 96.46 1 707  
A SER   708  2 94.36 1 708  
A ASN   709  2 90.46 1 709  
A GLY   710  2 96.57 1 710  
A MET   711  2 93.44 1 711  
A LEU   712  2 96.12 1 712  
A ARG   713  2 83.81 1 713  
A PHE   714  2 97.69 1 714  
A ALA   715  2 97.49 1 715  
A ASN   716  2 93.99 1 716  
A THR   717  2 92.77 1 717  
A LEU   718  2 96.78 1 718  
A SER   719  2 94.93 1 719  
A ASN   720  2 95.89 1 720  
A PRO   721  2 96.93 1 721  
A PHE   722  2 97.06 1 722  
A TYR   723  2 96.08 1 723  
A MET   724  2 87.02 1 724  
A ASP   725  2 90.54 1 725  
A ASP   726  2 87.60 1 726  
A ARG   727  2 91.73 1 727  
A ASP   728  2 93.34 1 728  
A ILE   729  2 93.18 1 729  
A ASN   730  2 93.43 1 730  
A PRO   731  2 97.14 1 731  
A ILE   732  2 95.62 1 732  
A VAL   733  2 95.07 1 733  
A LYS   734  2 88.41 1 734  
A THR   735  2 96.00 1 735  
A SER   736  2 94.91 1 736  
A LEU   737  2 96.76 1 737  
A PRO   738  2 96.98 1 738  
A ILE   739  2 90.63 1 739  
A ASP   740  2 91.92 1 740  
A TYR   741  2 96.33 1 741  
A ARG   742  2 81.87 1 742  
A PHE   743  2 96.75 1 743  
A ARG   744  2 84.51 1 744  
A PHE   745  2 97.85 1 745  
A ARG   746  2 94.39 1 746  
A SER   747  2 95.99 1 747  
A VAL   748  2 97.41 1 748  
A TYR   749  2 97.69 1 749  
A GLY   750  2 97.07 1 750  
A ASP   751  2 94.55 1 751  
A THR   752  2 93.36 1 752  
A ASP   753  2 93.06 1 753  
A SER   754  2 96.79 1 754  
A VAL   755  2 96.80 1 755  
A PHE   756  2 98.22 1 756  
A THR   757  2 97.38 1 757  
A GLU   758  2 96.92 1 758  
A ILE   759  2 96.93 1 759  
A ASP   760  2 94.15 1 760  
A SER   761  2 96.31 1 761  
A GLN   762  2 91.14 1 762  
A ASP   763  2 94.84 1 763  
A VAL   764  2 96.80 1 764  
A ASP   765  2 96.43 1 765  
A LYS   766  2 93.39 1 766  
A SER   767  2 98.00 1 767  
A ILE   768  2 97.79 1 768  
A GLU   769  2 95.73 1 769  
A ILE   770  2 97.40 1 770  
A ALA   771  2 98.60 1 771  
A LYS   772  2 94.99 1 772  
A GLU   773  2 96.85 1 773  
A LEU   774  2 95.72 1 774  
A GLU   775  2 97.43 1 775  
A ARG   776  2 94.63 1 776  
A LEU   777  2 97.00 1 777  
A ILE   778  2 98.15 1 778  
A ASN   779  2 97.58 1 779  
A SER   780  2 96.62 1 780  
A ARG   781  2 92.07 1 781  
A VAL   782  2 97.82 1 782  
A LEU   783  2 98.12 1 783  
A PHE   784  2 98.30 1 784  
A ASN   785  2 94.11 1 785  
A ASN   786  2 96.27 1 786  
A PHE   787  2 98.57 1 787  
A LYS   788  2 93.43 1 788  
A ILE   789  2 96.53 1 789  
A GLU   790  2 92.38 1 790  
A PHE   791  2 98.45 1 791  
A GLU   792  2 93.59 1 792  
A ALA   793  2 98.66 1 793  
A VAL   794  2 97.93 1 794  
A TYR   795  2 98.49 1 795  
A LYS   796  2 93.62 1 796  
A ASN   797  2 94.79 1 797  
A LEU   798  2 97.37 1 798  
A ILE   799  2 95.97 1 799  
A MET   800  2 94.26 1 800  
A GLN   801  2 92.79 1 801  
A SER   802  2 93.05 1 802  
A LYS   803  2 90.48 1 803  
A LYS   804  2 90.23 1 804  
A LYS   805  2 90.04 1 805  
A TYR   806  2 97.21 1 806  
A THR   807  2 95.99 1 807  
A THR   808  2 96.80 1 808  
A MET   809  2 94.27 1 809  
A LYS   810  2 96.58 1 810  
A TYR   811  2 97.93 1 811  
A SER   812  2 95.88 1 812  
A ALA   813  2 96.87 1 813  
A SER   814  2 94.74 1 814  
A SER   815  2 94.65 1 815  
A ASN   816  2 92.68 1 816  
A SER   817  2 94.78 1 817  
A LYS   818  2 87.19 1 818  
A SER   819  2 91.70 1 819  
A VAL   820  2 92.23 1 820  
A PRO   821  2 96.44 1 821  
A GLU   822  2 92.02 1 822  
A ARG   823  2 94.18 1 823  
A ILE   824  2 93.88 1 824  
A ASN   825  2 93.08 1 825  
A LYS   826  2 91.07 1 826  
A GLY   827  2 91.08 1 827  
A THR   828  2 92.35 1 828  
A SER   829  2 92.41 1 829  
A GLU   830  2 92.58 1 830  
A THR   831  2 86.21 1 831  
A ARG   832  2 85.28 1 832  
A ARG   833  2 76.76 1 833  
A ASP   834  2 87.61 1 834  
A VAL   835  2 91.00 1 835  
A SER   836  2 94.80 1 836  
A LYS   837  2 86.89 1 837  
A PHE   838  2 96.87 1 838  
A HIS   839  2 95.00 1 839  
A LYS   840  2 93.89 1 840  
A ASN   841  2 94.65 1 841  
A MET   842  2 95.32 1 842  
A ILE   843  2 95.17 1 843  
A LYS   844  2 93.19 1 844  
A THR   845  2 94.25 1 845  
A TYR   846  2 95.67 1 846  
A LYS   847  2 96.10 1 847  
A THR   848  2 93.77 1 848  
A ARG   849  2 86.31 1 849  
A LEU   850  2 93.12 1 850  
A SER   851  2 93.72 1 851  
A GLU   852  2 88.73 1 852  
A MET   853  2 86.72 1 853  
A LEU   854  2 90.96 1 854  
A SER   855  2 91.19 1 855  
A GLU   856  2 84.84 1 856  
A GLY   857  2 85.50 1 857  
A ARG   858  2 71.43 1 858  
A MET   859  2 72.23 1 859  
A ASN   860  2 70.25 1 860  
A SER   861  2 77.00 1 861  
A ASN   862  2 83.81 1 862  
A GLN   863  2 82.55 1 863  
A VAL   864  2 89.40 1 864  
A CYS   865  2 91.51 1 865  
A ILE   866  2 91.35 1 866  
A ASP   867  2 89.28 1 867  
A ILE   868  2 93.04 1 868  
A LEU   869  2 95.00 1 869  
A ARG   870  2 81.92 1 870  
A SER   871  2 93.60 1 871  
A LEU   872  2 95.71 1 872  
A GLU   873  2 93.96 1 873  
A THR   874  2 93.78 1 874  
A ASP   875  2 94.82 1 875  
A LEU   876  2 96.39 1 876  
A ARG   877  2 86.11 1 877  
A SER   878  2 93.57 1 878  
A GLU   879  2 90.93 1 879  
A PHE   880  2 94.68 1 880  
A ASP   881  2 91.71 1 881  
A SER   882  2 91.38 1 882  
A ARG   883  2 86.65 1 883  
A SER   884  2 90.75 1 884  
A SER   885  2 93.35 1 885  
A PRO   886  2 93.99 1 886  
A LEU   887  2 93.42 1 887  
A GLU   888  2 82.96 1 888  
A LEU   889  2 93.95 1 889  
A PHE   890  2 96.83 1 890  
A MET   891  2 92.45 1 891  
A LEU   892  2 94.42 1 892  
A SER   893  2 89.66 1 893  
A ARG   894  2 87.81 1 894  
A MET   895  2 83.16 1 895  
A HIS   896  2 87.56 1 896  
A HIS   897  2 81.87 1 897  
A SER   898  2 77.53 1 898  
A ASN   899  2 76.08 1 899  
A TYR   900  2 83.61 1 900  
A LYS   901  2 74.09 1 901  
A SER   902  2 82.82 1 902  
A ALA   903  2 84.96 1 903  
A ASP   904  2 82.65 1 904  
A ASN   905  2 87.04 1 905  
A PRO   906  2 90.54 1 906  
A ASN   907  2 90.22 1 907  
A MET   908  2 86.74 1 908  
A TYR   909  2 88.43 1 909  
A LEU   910  2 93.24 1 910  
A VAL   911  2 93.34 1 911  
A THR   912  2 90.06 1 912  
A GLU   913  2 87.37 1 913  
A TYR   914  2 93.92 1 914  
A ASN   915  2 89.75 1 915  
A LYS   916  2 83.12 1 916  
A ASN   917  2 85.97 1 917  
A ASN   918  2 81.94 1 918  
A PRO   919  2 77.77 1 919  
A GLU   920  2 67.97 1 920  
A THR   921  2 79.07 1 921  
A ILE   922  2 86.04 1 922  
A GLU   923  2 72.45 1 923  
A LEU   924  2 75.09 1 924  
A GLY   925  2 77.12 1 925  
A GLU   926  2 74.62 1 926  
A ARG   927  2 80.22 1 927  
A TYR   928  2 92.35 1 928  
A TYR   929  2 88.62 1 929  
A PHE   930  2 95.77 1 930  
A ALA   931  2 97.04 1 931  
A TYR   932  2 95.31 1 932  
A ILE   933  2 95.03 1 933  
A CYS   934  2 96.08 1 934  
A PRO   935  2 95.98 1 935  
A ALA   936  2 94.49 1 936  
A ASN   937  2 88.27 1 937  
A VAL   938  2 92.50 1 938  
A PRO   939  2 94.38 1 939  
A TRP   940  2 91.18 1 940  
A THR   941  2 90.43 1 941  
A LYS   942  2 85.81 1 942  
A LYS   943  2 76.10 1 943  
A LEU   944  2 88.46 1 944  
A VAL   945  2 86.63 1 945  
A ASN   946  2 85.69 1 946  
A ILE   947  2 87.00 1 947  
A LYS   948  2 87.31 1 948  
A THR   949  2 90.51 1 949  
A TYR   950  2 94.60 1 950  
A GLU   951  2 93.55 1 951  
A THR   952  2 93.45 1 952  
A ILE   953  2 94.73 1 953  
A ILE   954  2 91.96 1 954  
A ASP   955  2 84.29 1 955  
A ARG   956  2 66.53 1 956  
A SER   957  2 80.22 1 957  
A PHE   958  2 91.15 1 958  
A LYS   959  2 80.10 1 959  
A LEU   960  2 91.68 1 960  
A GLY   961  2 93.45 1 961  
A SER   962  2 91.55 1 962  
A ASN   963  2 89.05 1 963  
A GLN   964  2 94.00 1 964  
A ARG   965  2 93.50 1 965  
A ILE   966  2 94.80 1 966  
A PHE   967  2 95.64 1 967  
A TYR   968  2 96.40 1 968  
A GLU   969  2 95.11 1 969  
A VAL   970  2 95.08 1 970  
A TYR   971  2 96.78 1 971  
A PHE   972  2 97.20 1 972  
A LYS   973  2 92.39 1 973  
A ARG   974  2 91.04 1 974  
A LEU   975  2 95.86 1 975  
A THR   976  2 95.21 1 976  
A SER   977  2 93.56 1 977  
A GLU   978  2 94.39 1 978  
A ILE   979  2 94.92 1 979  
A VAL   980  2 93.63 1 980  
A ASN   981  2 92.02 1 981  
A LEU   982  2 92.78 1 982  
A LEU   983  2 91.76 1 983  
A ASP   984  2 81.75 1 984  
A ASN   985  2 86.23 1 985  
A LYS   986  2 85.09 1 986  
A VAL   987  2 91.93 1 987  
A LEU   988  2 89.85 1 988  
A CYS   989  2 95.30 1 989  
A ILE   990  2 94.45 1 990  
A SER   991  2 93.46 1 991  
A PHE   992  2 95.05 1 992  
A PHE   993  2 95.51 1 993  
A GLN   994  2 87.84 1 994  
A ARG   995  2 87.29 1 995  
A MET   996  2 92.14 1 996  
A PHE   997  2 94.97 1 997  
A GLY   998  2 92.80 1 998  
A SER   999  2 90.11 1 999  
A ARG   1000 2 80.04 1 1000 
A PRO   1001 2 93.24 1 1001 
A THR   1002 2 87.16 1 1002 
A PHE   1003 2 90.81 1 1003 
A TYR   1004 2 79.44 1 1004 
A GLU   1005 2 64.84 1 1005 
A ALA   1006 2 57.38 1 1006 
B LIG_B .    2 59.08 1 1007 
C DA    1    2 65.44 1 1008 
C DG    2    2 67.86 1 1009 
C DC    3    2 67.53 1 1010 
C DT    4    2 73.38 1 1011 
C DA    5    2 71.30 1 1012 
C DT    6    2 73.15 1 1013 
C DG    7    2 70.42 1 1014 
C DA    8    2 68.32 1 1015 
C DC    9    2 67.13 1 1016 
C DC    10   2 66.82 1 1017 
C DA    11   2 68.65 1 1018 
C DT    12   2 68.34 1 1019 
C DG    13   2 71.53 1 1020 
C DA    14   2 71.27 1 1021 
C DT    15   2 74.88 1 1022 
C DT    16   2 75.96 1 1023 
C DA    17   2 76.27 1 1024 
C DC    18   2 77.20 1 1025 
C DG    19   2 76.53 1 1026 
C DA    20   2 74.32 1 1027 
C DA    21   2 72.47 1 1028 
C DT    22   2 69.11 1 1029 
C DT    23   2 69.49 1 1030 
C DG    24   2 68.14 1 1031 
C DC    25   2 63.18 1 1032 
D DC    1    2 26.27 1 1033 
D DT    2    2 19.02 1 1034 
D DG    3    2 20.05 1 1035 
D DC    4    2 22.69 1 1036 
D DA    5    2 28.28 1 1037 
D DC    6    2 30.88 1 1038 
D DG    7    2 32.73 1 1039 
D DA    8    2 38.65 1 1040 
D DA    9    2 43.90 1 1041 
D DT    10   2 48.54 1 1042 
D DT    11   2 54.15 1 1043 
D DA    12   2 59.23 1 1044 
D DA    13   2 66.90 1 1045 
D DG    14   2 67.92 1 1046 
D DC    15   2 68.88 1 1047 
D DA    16   2 70.10 1 1048 
D DA    17   2 71.05 1 1049 
D DT    18   2 71.62 1 1050 
D DT    19   2 75.45 1 1051 
D DC    20   2 76.68 1 1052 
D DG    21   2 78.39 1 1053 
D DT    22   2 77.91 1 1054 
D DA    23   2 76.11 1 1055 
D DA    24   2 74.53 1 1056 
D DT    25   2 73.23 1 1057 
D DC    26   2 67.94 1 1058 
D DA    27   2 66.58 1 1059 
D DT    28   2 68.02 1 1060 
D DG    29   2 69.50 1 1061 
D DG    30   2 70.11 1 1062 
D DT    31   2 71.86 1 1063 
D DC    32   2 71.44 1 1064 
D DA    33   2 73.16 1 1065 
D DT    34   2 75.63 1 1066 
D DA    35   2 73.41 1 1067 
D DG    36   2 73.86 1 1068 
D DC    37   2 68.10 1 1069 
D DT    38   2 63.51 1 1070 
#
_ma_software_group.group_id    1
_ma_software_group.ordinal_id  1
_ma_software_group.software_id 1
#
loop_
_ma_target_entity.data_id
_ma_target_entity.entity_id
_ma_target_entity.origin
1 1 . 
1 2 . 
1 3 . 
1 4 . 
#
loop_
_ma_target_entity_instance.asym_id
_ma_target_entity_instance.details
_ma_target_entity_instance.entity_id
A . 1 
B . 2 
C . 3 
D . 4 
#
loop_
_pdbx_data_usage.details
_pdbx_data_usage.id
_pdbx_data_usage.type
_pdbx_data_usage.url
;Non-commercial use only, by using this file you agree to the terms of use found
at https://github.com/google-deepmind/alphafold3/blob/main/OUTPUT_TERMS_OF_USE.md.
To request access to the AlphaFold 3 model parameters, follow the process set
out at https://github.com/google-deepmind/alphafold3. You may only use these if
received directly from Google. Use is subject to terms of use available at
https://github.com/google-deepmind/alphafold3/blob/main/WEIGHTS_TERMS_OF_USE.md.
;
1 license    https://github.com/google-deepmind/alphafold3/blob/main/OUTPUT_TERMS_OF_USE.md 
;AlphaFold 3 and its output are not intended for, have not been validated for,
and are not approved for clinical use. They are provided "as-is" without any
warranty of any kind, whether expressed or implied. No warranty is given that
use shall not infringe the rights of any third party.
;
2 disclaimer ?                                                                              
#
_pdbx_nonpoly_scheme.asym_id       B
_pdbx_nonpoly_scheme.auth_seq_num  1
_pdbx_nonpoly_scheme.entity_id     2
_pdbx_nonpoly_scheme.mon_id        LIG_B
_pdbx_nonpoly_scheme.pdb_ins_code  .
_pdbx_nonpoly_scheme.pdb_seq_num   1
_pdbx_nonpoly_scheme.pdb_strand_id B
#
loop_
_pdbx_poly_seq_scheme.asym_id
_pdbx_poly_seq_scheme.auth_seq_num
_pdbx_poly_seq_scheme.entity_id
_pdbx_poly_seq_scheme.hetero
_pdbx_poly_seq_scheme.mon_id
_pdbx_poly_seq_scheme.pdb_ins_code
_pdbx_poly_seq_scheme.pdb_seq_num
_pdbx_poly_seq_scheme.pdb_strand_id
_pdbx_poly_seq_scheme.seq_id
A 1    1 n MET . 1    A 1    
A 2    1 n ASP . 2    A 2    
A 3    1 n VAL . 3    A 3    
A 4    1 n ARG . 4    A 4    
A 5    1 n CYS . 5    A 5    
A 6    1 n ILE . 6    A 6    
A 7    1 n ASN . 7    A 7    
A 8    1 n TRP . 8    A 8    
A 9    1 n PHE . 9    A 9    
A 10   1 n GLU . 10   A 10   
A 11   1 n SER . 11   A 11   
A 12   1 n HIS . 12   A 12   
A 13   1 n GLY . 13   A 13   
A 14   1 n GLU . 14   A 14   
A 15   1 n ASN . 15   A 15   
A 16   1 n ARG . 16   A 16   
A 17   1 n PHE . 17   A 17   
A 18   1 n LEU . 18   A 18   
A 19   1 n TYR . 19   A 19   
A 20   1 n LEU . 20   A 20   
A 21   1 n LYS . 21   A 21   
A 22   1 n SER . 22   A 22   
A 23   1 n ARG . 23   A 23   
A 24   1 n CYS . 24   A 24   
A 25   1 n ARG . 25   A 25   
A 26   1 n ASN . 26   A 26   
A 27   1 n GLY . 27   A 27   
A 28   1 n GLU . 28   A 28   
A 29   1 n THR . 29   A 29   
A 30   1 n VAL . 30   A 30   
A 31   1 n PHE . 31   A 31   
A 32   1 n ILE . 32   A 32   
A 33   1 n ARG . 33   A 33   
A 34   1 n PHE . 34   A 34   
A 35   1 n PRO . 35   A 35   
A 36   1 n HIS . 36   A 36   
A 37   1 n TYR . 37   A 37   
A 38   1 n PHE . 38   A 38   
A 39   1 n TYR . 39   A 39   
A 40   1 n TYR . 40   A 40   
A 41   1 n VAL . 41   A 41   
A 42   1 n VAL . 42   A 42   
A 43   1 n THR . 43   A 43   
A 44   1 n ASP . 44   A 44   
A 45   1 n GLU . 45   A 45   
A 46   1 n ILE . 46   A 46   
A 47   1 n TYR . 47   A 47   
A 48   1 n GLN . 48   A 48   
A 49   1 n SER . 49   A 49   
A 50   1 n LEU . 50   A 50   
A 51   1 n SER . 51   A 51   
A 52   1 n PRO . 52   A 52   
A 53   1 n PRO . 53   A 53   
A 54   1 n PRO . 54   A 54   
A 55   1 n PHE . 55   A 55   
A 56   1 n ASN . 56   A 56   
A 57   1 n ALA . 57   A 57   
A 58   1 n ARG . 58   A 58   
A 59   1 n PRO . 59   A 59   
A 60   1 n MET . 60   A 60   
A 61   1 n GLY . 61   A 61   
A 62   1 n LYS . 62   A 62   
A 63   1 n MET . 63   A 63   
A 64   1 n ARG . 64   A 64   
A 65   1 n THR . 65   A 65   
A 66   1 n ILE . 66   A 66   
A 67   1 n ASP . 67   A 67   
A 68   1 n ILE . 68   A 68   
A 69   1 n ASP . 69   A 69   
A 70   1 n GLU . 70   A 70   
A 71   1 n THR . 71   A 71   
A 72   1 n ILE . 72   A 72   
A 73   1 n SER . 73   A 73   
A 74   1 n TYR . 74   A 74   
A 75   1 n ASN . 75   A 75   
A 76   1 n LEU . 76   A 76   
A 77   1 n ASP . 77   A 77   
A 78   1 n ILE . 78   A 78   
A 79   1 n LYS . 79   A 79   
A 80   1 n ASP . 80   A 80   
A 81   1 n ARG . 81   A 81   
A 82   1 n LYS . 82   A 82   
A 83   1 n CYS . 83   A 83   
A 84   1 n SER . 84   A 84   
A 85   1 n VAL . 85   A 85   
A 86   1 n ALA . 86   A 86   
A 87   1 n ASP . 87   A 87   
A 88   1 n MET . 88   A 88   
A 89   1 n TRP . 89   A 89   
A 90   1 n LEU . 90   A 90   
A 91   1 n ILE . 91   A 91   
A 92   1 n GLU . 92   A 92   
A 93   1 n GLU . 93   A 93   
A 94   1 n PRO . 94   A 94   
A 95   1 n LYS . 95   A 95   
A 96   1 n LYS . 96   A 96   
A 97   1 n ARG . 97   A 97   
A 98   1 n SER . 98   A 98   
A 99   1 n ILE . 99   A 99   
A 100  1 n GLN . 100  A 100  
A 101  1 n ASN . 101  A 101  
A 102  1 n ALA . 102  A 102  
A 103  1 n THR . 103  A 103  
A 104  1 n MET . 104  A 104  
A 105  1 n ASP . 105  A 105  
A 106  1 n GLU . 106  A 106  
A 107  1 n PHE . 107  A 107  
A 108  1 n LEU . 108  A 108  
A 109  1 n ASN . 109  A 109  
A 110  1 n ILE . 110  A 110  
A 111  1 n SER . 111  A 111  
A 112  1 n TRP . 112  A 112  
A 113  1 n PHE . 113  A 113  
A 114  1 n TYR . 114  A 114  
A 115  1 n ILE . 115  A 115  
A 116  1 n SER . 116  A 116  
A 117  1 n ASN . 117  A 117  
A 118  1 n GLY . 118  A 118  
A 119  1 n ILE . 119  A 119  
A 120  1 n SER . 120  A 120  
A 121  1 n PRO . 121  A 121  
A 122  1 n ASP . 122  A 122  
A 123  1 n GLY . 123  A 123  
A 124  1 n CYS . 124  A 124  
A 125  1 n TYR . 125  A 125  
A 126  1 n SER . 126  A 126  
A 127  1 n LEU . 127  A 127  
A 128  1 n ASP . 128  A 128  
A 129  1 n GLU . 129  A 129  
A 130  1 n GLN . 130  A 130  
A 131  1 n TYR . 131  A 131  
A 132  1 n LEU . 132  A 132  
A 133  1 n THR . 133  A 133  
A 134  1 n LYS . 134  A 134  
A 135  1 n ILE . 135  A 135  
A 136  1 n ASN . 136  A 136  
A 137  1 n ASN . 137  A 137  
A 138  1 n GLY . 138  A 138  
A 139  1 n CYS . 139  A 139  
A 140  1 n TYR . 140  A 140  
A 141  1 n HIS . 141  A 141  
A 142  1 n CYS . 142  A 142  
A 143  1 n ASP . 143  A 143  
A 144  1 n ASP . 144  A 144  
A 145  1 n PRO . 145  A 145  
A 146  1 n ARG . 146  A 146  
A 147  1 n ASN . 147  A 147  
A 148  1 n CYS . 148  A 148  
A 149  1 n PHE . 149  A 149  
A 150  1 n ALA . 150  A 150  
A 151  1 n LYS . 151  A 151  
A 152  1 n GLU . 152  A 152  
A 153  1 n ILE . 153  A 153  
A 154  1 n PRO . 154  A 154  
A 155  1 n ARG . 155  A 155  
A 156  1 n PHE . 156  A 156  
A 157  1 n ASP . 157  A 157  
A 158  1 n ILE . 158  A 158  
A 159  1 n PRO . 159  A 159  
A 160  1 n ARG . 160  A 160  
A 161  1 n SER . 161  A 161  
A 162  1 n TYR . 162  A 162  
A 163  1 n LEU . 163  A 163  
A 164  1 n PHE . 164  A 164  
A 165  1 n LEU . 165  A 165  
A 166  1 n ASP . 166  A 166  
A 167  1 n ILE . 167  A 167  
A 168  1 n GLU . 168  A 168  
A 169  1 n CYS . 169  A 169  
A 170  1 n HIS . 170  A 170  
A 171  1 n PHE . 171  A 171  
A 172  1 n ASP . 172  A 172  
A 173  1 n LYS . 173  A 173  
A 174  1 n LYS . 174  A 174  
A 175  1 n PHE . 175  A 175  
A 176  1 n PRO . 176  A 176  
A 177  1 n SER . 177  A 177  
A 178  1 n VAL . 178  A 178  
A 179  1 n PHE . 179  A 179  
A 180  1 n ILE . 180  A 180  
A 181  1 n ASN . 181  A 181  
A 182  1 n PRO . 182  A 182  
A 183  1 n ILE . 183  A 183  
A 184  1 n SER . 184  A 184  
A 185  1 n HIS . 185  A 185  
A 186  1 n THR . 186  A 186  
A 187  1 n SER . 187  A 187  
A 188  1 n TYR . 188  A 188  
A 189  1 n CYS . 189  A 189  
A 190  1 n TYR . 190  A 190  
A 191  1 n ILE . 191  A 191  
A 192  1 n ASP . 192  A 192  
A 193  1 n LEU . 193  A 193  
A 194  1 n SER . 194  A 194  
A 195  1 n GLY . 195  A 195  
A 196  1 n LYS . 196  A 196  
A 197  1 n ARG . 197  A 197  
A 198  1 n LEU . 198  A 198  
A 199  1 n LEU . 199  A 199  
A 200  1 n PHE . 200  A 200  
A 201  1 n THR . 201  A 201  
A 202  1 n LEU . 202  A 202  
A 203  1 n ILE . 203  A 203  
A 204  1 n ASN . 204  A 204  
A 205  1 n GLU . 205  A 205  
A 206  1 n GLU . 206  A 206  
A 207  1 n MET . 207  A 207  
A 208  1 n LEU . 208  A 208  
A 209  1 n THR . 209  A 209  
A 210  1 n GLU . 210  A 210  
A 211  1 n GLN . 211  A 211  
A 212  1 n GLU . 212  A 212  
A 213  1 n ILE . 213  A 213  
A 214  1 n GLN . 214  A 214  
A 215  1 n GLU . 215  A 215  
A 216  1 n ALA . 216  A 216  
A 217  1 n VAL . 217  A 217  
A 218  1 n ASP . 218  A 218  
A 219  1 n ARG . 219  A 219  
A 220  1 n GLY . 220  A 220  
A 221  1 n CYS . 221  A 221  
A 222  1 n LEU . 222  A 222  
A 223  1 n ARG . 223  A 223  
A 224  1 n ILE . 224  A 224  
A 225  1 n GLN . 225  A 225  
A 226  1 n SER . 226  A 226  
A 227  1 n LEU . 227  A 227  
A 228  1 n MET . 228  A 228  
A 229  1 n GLU . 229  A 229  
A 230  1 n MET . 230  A 230  
A 231  1 n ASP . 231  A 231  
A 232  1 n TYR . 232  A 232  
A 233  1 n GLU . 233  A 233  
A 234  1 n ARG . 234  A 234  
A 235  1 n GLU . 235  A 235  
A 236  1 n LEU . 236  A 236  
A 237  1 n VAL . 237  A 237  
A 238  1 n LEU . 238  A 238  
A 239  1 n CYS . 239  A 239  
A 240  1 n SER . 240  A 240  
A 241  1 n GLU . 241  A 241  
A 242  1 n ILE . 242  A 242  
A 243  1 n VAL . 243  A 243  
A 244  1 n LEU . 244  A 244  
A 245  1 n LEU . 245  A 245  
A 246  1 n ARG . 246  A 246  
A 247  1 n ILE . 247  A 247  
A 248  1 n ALA . 248  A 248  
A 249  1 n LYS . 249  A 249  
A 250  1 n GLN . 250  A 250  
A 251  1 n LEU . 251  A 251  
A 252  1 n LEU . 252  A 252  
A 253  1 n GLU . 253  A 253  
A 254  1 n LEU . 254  A 254  
A 255  1 n THR . 255  A 255  
A 256  1 n PHE . 256  A 256  
A 257  1 n ASP . 257  A 257  
A 258  1 n TYR . 258  A 258  
A 259  1 n VAL . 259  A 259  
A 260  1 n VAL . 260  A 260  
A 261  1 n THR . 261  A 261  
A 262  1 n PHE . 262  A 262  
A 263  1 n ASN . 263  A 263  
A 264  1 n GLY . 264  A 264  
A 265  1 n HIS . 265  A 265  
A 266  1 n ASN . 266  A 266  
A 267  1 n PHE . 267  A 267  
A 268  1 n ASP . 268  A 268  
A 269  1 n LEU . 269  A 269  
A 270  1 n ARG . 270  A 270  
A 271  1 n TYR . 271  A 271  
A 272  1 n ILE . 272  A 272  
A 273  1 n THR . 273  A 273  
A 274  1 n ASN . 274  A 274  
A 275  1 n ARG . 275  A 275  
A 276  1 n LEU . 276  A 276  
A 277  1 n GLU . 277  A 277  
A 278  1 n LEU . 278  A 278  
A 279  1 n LEU . 279  A 279  
A 280  1 n THR . 280  A 280  
A 281  1 n GLY . 281  A 281  
A 282  1 n GLU . 282  A 282  
A 283  1 n LYS . 283  A 283  
A 284  1 n ILE . 284  A 284  
A 285  1 n ILE . 285  A 285  
A 286  1 n PHE . 286  A 286  
A 287  1 n ARG . 287  A 287  
A 288  1 n SER . 288  A 288  
A 289  1 n PRO . 289  A 289  
A 290  1 n ASP . 290  A 290  
A 291  1 n LYS . 291  A 291  
A 292  1 n LYS . 292  A 292  
A 293  1 n GLU . 293  A 293  
A 294  1 n ALA . 294  A 294  
A 295  1 n VAL . 295  A 295  
A 296  1 n HIS . 296  A 296  
A 297  1 n LEU . 297  A 297  
A 298  1 n CYS . 298  A 298  
A 299  1 n ILE . 299  A 299  
A 300  1 n TYR . 300  A 300  
A 301  1 n GLU . 301  A 301  
A 302  1 n ARG . 302  A 302  
A 303  1 n ASN . 303  A 303  
A 304  1 n GLN . 304  A 304  
A 305  1 n SER . 305  A 305  
A 306  1 n SER . 306  A 306  
A 307  1 n HIS . 307  A 307  
A 308  1 n LYS . 308  A 308  
A 309  1 n GLY . 309  A 309  
A 310  1 n VAL . 310  A 310  
A 311  1 n CYS . 311  A 311  
A 312  1 n GLY . 312  A 312  
A 313  1 n MET . 313  A 313  
A 314  1 n ALA . 314  A 314  
A 315  1 n ASN . 315  A 315  
A 316  1 n THR . 316  A 316  
A 317  1 n THR . 317  A 317  
A 318  1 n PHE . 318  A 318  
A 319  1 n HIS . 319  A 319  
A 320  1 n VAL . 320  A 320  
A 321  1 n ASN . 321  A 321  
A 322  1 n ASN . 322  A 322  
A 323  1 n ASN . 323  A 323  
A 324  1 n ASN . 324  A 324  
A 325  1 n GLY . 325  A 325  
A 326  1 n THR . 326  A 326  
A 327  1 n ILE . 327  A 327  
A 328  1 n PHE . 328  A 328  
A 329  1 n PHE . 329  A 329  
A 330  1 n ASP . 330  A 330  
A 331  1 n LEU . 331  A 331  
A 332  1 n TYR . 332  A 332  
A 333  1 n SER . 333  A 333  
A 334  1 n PHE . 334  A 334  
A 335  1 n ILE . 335  A 335  
A 336  1 n GLN . 336  A 336  
A 337  1 n LYS . 337  A 337  
A 338  1 n SER . 338  A 338  
A 339  1 n GLU . 339  A 339  
A 340  1 n LYS . 340  A 340  
A 341  1 n LEU . 341  A 341  
A 342  1 n ASP . 342  A 342  
A 343  1 n SER . 343  A 343  
A 344  1 n TYR . 344  A 344  
A 345  1 n LYS . 345  A 345  
A 346  1 n LEU . 346  A 346  
A 347  1 n ASP . 347  A 347  
A 348  1 n SER . 348  A 348  
A 349  1 n ILE . 349  A 349  
A 350  1 n SER . 350  A 350  
A 351  1 n LYS . 351  A 351  
A 352  1 n ASN . 352  A 352  
A 353  1 n ALA . 353  A 353  
A 354  1 n PHE . 354  A 354  
A 355  1 n SER . 355  A 355  
A 356  1 n CYS . 356  A 356  
A 357  1 n MET . 357  A 357  
A 358  1 n GLY . 358  A 358  
A 359  1 n LYS . 359  A 359  
A 360  1 n VAL . 360  A 360  
A 361  1 n LEU . 361  A 361  
A 362  1 n ASN . 362  A 362  
A 363  1 n ARG . 363  A 363  
A 364  1 n GLY . 364  A 364  
A 365  1 n VAL . 365  A 365  
A 366  1 n ARG . 366  A 366  
A 367  1 n GLU . 367  A 367  
A 368  1 n MET . 368  A 368  
A 369  1 n THR . 369  A 369  
A 370  1 n PHE . 370  A 370  
A 371  1 n ILE . 371  A 371  
A 372  1 n GLY . 372  A 372  
A 373  1 n ASP . 373  A 373  
A 374  1 n ASP . 374  A 374  
A 375  1 n THR . 375  A 375  
A 376  1 n THR . 376  A 376  
A 377  1 n ASP . 377  A 377  
A 378  1 n ALA . 378  A 378  
A 379  1 n LYS . 379  A 379  
A 380  1 n GLY . 380  A 380  
A 381  1 n LYS . 381  A 381  
A 382  1 n ALA . 382  A 382  
A 383  1 n ASP . 383  A 383  
A 384  1 n THR . 384  A 384  
A 385  1 n PHE . 385  A 385  
A 386  1 n ALA . 386  A 386  
A 387  1 n LYS . 387  A 387  
A 388  1 n VAL . 388  A 388  
A 389  1 n LEU . 389  A 389  
A 390  1 n THR . 390  A 390  
A 391  1 n THR . 391  A 391  
A 392  1 n GLY . 392  A 392  
A 393  1 n ASN . 393  A 393  
A 394  1 n TYR . 394  A 394  
A 395  1 n VAL . 395  A 395  
A 396  1 n THR . 396  A 396  
A 397  1 n VAL . 397  A 397  
A 398  1 n ASP . 398  A 398  
A 399  1 n GLU . 399  A 399  
A 400  1 n ASP . 400  A 400  
A 401  1 n ILE . 401  A 401  
A 402  1 n ILE . 402  A 402  
A 403  1 n CYS . 403  A 403  
A 404  1 n LYS . 404  A 404  
A 405  1 n VAL . 405  A 405  
A 406  1 n ILE . 406  A 406  
A 407  1 n ARG . 407  A 407  
A 408  1 n LYS . 408  A 408  
A 409  1 n ASP . 409  A 409  
A 410  1 n ILE . 410  A 410  
A 411  1 n LEU . 411  A 411  
A 412  1 n GLU . 412  A 412  
A 413  1 n ASN . 413  A 413  
A 414  1 n GLY . 414  A 414  
A 415  1 n PHE . 415  A 415  
A 416  1 n LYS . 416  A 416  
A 417  1 n VAL . 417  A 417  
A 418  1 n VAL . 418  A 418  
A 419  1 n LEU . 419  A 419  
A 420  1 n SER . 420  A 420  
A 421  1 n CYS . 421  A 421  
A 422  1 n PRO . 422  A 422  
A 423  1 n THR . 423  A 423  
A 424  1 n LEU . 424  A 424  
A 425  1 n PRO . 425  A 425  
A 426  1 n ASN . 426  A 426  
A 427  1 n ASP . 427  A 427  
A 428  1 n ILE . 428  A 428  
A 429  1 n TYR . 429  A 429  
A 430  1 n LYS . 430  A 430  
A 431  1 n LEU . 431  A 431  
A 432  1 n SER . 432  A 432  
A 433  1 n PHE . 433  A 433  
A 434  1 n GLY . 434  A 434  
A 435  1 n LYS . 435  A 435  
A 436  1 n ASP . 436  A 436  
A 437  1 n ASP . 437  A 437  
A 438  1 n ILE . 438  A 438  
A 439  1 n ASP . 439  A 439  
A 440  1 n LEU . 440  A 440  
A 441  1 n ALA . 441  A 441  
A 442  1 n GLN . 442  A 442  
A 443  1 n MET . 443  A 443  
A 444  1 n TYR . 444  A 444  
A 445  1 n LYS . 445  A 445  
A 446  1 n ASP . 446  A 446  
A 447  1 n TYR . 447  A 447  
A 448  1 n ASN . 448  A 448  
A 449  1 n LEU . 449  A 449  
A 450  1 n ASN . 450  A 450  
A 451  1 n ILE . 451  A 451  
A 452  1 n ALA . 452  A 452  
A 453  1 n LEU . 453  A 453  
A 454  1 n ASP . 454  A 454  
A 455  1 n MET . 455  A 455  
A 456  1 n ALA . 456  A 456  
A 457  1 n ARG . 457  A 457  
A 458  1 n TYR . 458  A 458  
A 459  1 n CYS . 459  A 459  
A 460  1 n ILE . 460  A 460  
A 461  1 n HIS . 461  A 461  
A 462  1 n ASP . 462  A 462  
A 463  1 n ALA . 463  A 463  
A 464  1 n CYS . 464  A 464  
A 465  1 n LEU . 465  A 465  
A 466  1 n CYS . 466  A 466  
A 467  1 n GLN . 467  A 467  
A 468  1 n TYR . 468  A 468  
A 469  1 n LEU . 469  A 469  
A 470  1 n TRP . 470  A 470  
A 471  1 n GLU . 471  A 471  
A 472  1 n TYR . 472  A 472  
A 473  1 n TYR . 473  A 473  
A 474  1 n GLY . 474  A 474  
A 475  1 n VAL . 475  A 475  
A 476  1 n GLU . 476  A 476  
A 477  1 n THR . 477  A 477  
A 478  1 n LYS . 478  A 478  
A 479  1 n THR . 479  A 479  
A 480  1 n ASP . 480  A 480  
A 481  1 n ALA . 481  A 481  
A 482  1 n GLY . 482  A 482  
A 483  1 n ALA . 483  A 483  
A 484  1 n ALA . 484  A 484  
A 485  1 n THR . 485  A 485  
A 486  1 n TYR . 486  A 486  
A 487  1 n VAL . 487  A 487  
A 488  1 n LEU . 488  A 488  
A 489  1 n PRO . 489  A 489  
A 490  1 n GLN . 490  A 490  
A 491  1 n SER . 491  A 491  
A 492  1 n MET . 492  A 492  
A 493  1 n VAL . 493  A 493  
A 494  1 n PHE . 494  A 494  
A 495  1 n GLU . 495  A 495  
A 496  1 n TYR . 496  A 496  
A 497  1 n ARG . 497  A 497  
A 498  1 n ALA . 498  A 498  
A 499  1 n SER . 499  A 499  
A 500  1 n THR . 500  A 500  
A 501  1 n ILE . 501  A 501  
A 502  1 n ILE . 502  A 502  
A 503  1 n LYS . 503  A 503  
A 504  1 n GLY . 504  A 504  
A 505  1 n PRO . 505  A 505  
A 506  1 n LEU . 506  A 506  
A 507  1 n LEU . 507  A 507  
A 508  1 n LYS . 508  A 508  
A 509  1 n LEU . 509  A 509  
A 510  1 n LEU . 510  A 510  
A 511  1 n LEU . 511  A 511  
A 512  1 n GLU . 512  A 512  
A 513  1 n THR . 513  A 513  
A 514  1 n LYS . 514  A 514  
A 515  1 n THR . 515  A 515  
A 516  1 n ILE . 516  A 516  
A 517  1 n LEU . 517  A 517  
A 518  1 n VAL . 518  A 518  
A 519  1 n ARG . 519  A 519  
A 520  1 n SER . 520  A 520  
A 521  1 n GLU . 521  A 521  
A 522  1 n THR . 522  A 522  
A 523  1 n LYS . 523  A 523  
A 524  1 n GLN . 524  A 524  
A 525  1 n LYS . 525  A 525  
A 526  1 n PHE . 526  A 526  
A 527  1 n PRO . 527  A 527  
A 528  1 n TYR . 528  A 528  
A 529  1 n GLU . 529  A 529  
A 530  1 n GLY . 530  A 530  
A 531  1 n GLY . 531  A 531  
A 532  1 n LYS . 532  A 532  
A 533  1 n VAL . 533  A 533  
A 534  1 n PHE . 534  A 534  
A 535  1 n ALA . 535  A 535  
A 536  1 n PRO . 536  A 536  
A 537  1 n LYS . 537  A 537  
A 538  1 n GLN . 538  A 538  
A 539  1 n LYS . 539  A 539  
A 540  1 n MET . 540  A 540  
A 541  1 n PHE . 541  A 541  
A 542  1 n SER . 542  A 542  
A 543  1 n ASN . 543  A 543  
A 544  1 n ASN . 544  A 544  
A 545  1 n VAL . 545  A 545  
A 546  1 n LEU . 546  A 546  
A 547  1 n ILE . 547  A 547  
A 548  1 n PHE . 548  A 548  
A 549  1 n ASP . 549  A 549  
A 550  1 n TYR . 550  A 550  
A 551  1 n ASN . 551  A 551  
A 552  1 n SER . 552  A 552  
A 553  1 n LEU . 553  A 553  
A 554  1 n TYR . 554  A 554  
A 555  1 n PRO . 555  A 555  
A 556  1 n ASN . 556  A 556  
A 557  1 n VAL . 557  A 557  
A 558  1 n CYS . 558  A 558  
A 559  1 n ILE . 559  A 559  
A 560  1 n PHE . 560  A 560  
A 561  1 n GLY . 561  A 561  
A 562  1 n ASN . 562  A 562  
A 563  1 n LEU . 563  A 563  
A 564  1 n SER . 564  A 564  
A 565  1 n PRO . 565  A 565  
A 566  1 n GLU . 566  A 566  
A 567  1 n THR . 567  A 567  
A 568  1 n LEU . 568  A 568  
A 569  1 n VAL . 569  A 569  
A 570  1 n GLY . 570  A 570  
A 571  1 n VAL . 571  A 571  
A 572  1 n VAL . 572  A 572  
A 573  1 n VAL . 573  A 573  
A 574  1 n SER . 574  A 574  
A 575  1 n THR . 575  A 575  
A 576  1 n ASN . 576  A 576  
A 577  1 n ARG . 577  A 577  
A 578  1 n LEU . 578  A 578  
A 579  1 n GLU . 579  A 579  
A 580  1 n GLU . 580  A 580  
A 581  1 n GLU . 581  A 581  
A 582  1 n ILE . 582  A 582  
A 583  1 n ASN . 583  A 583  
A 584  1 n ASN . 584  A 584  
A 585  1 n GLN . 585  A 585  
A 586  1 n LEU . 586  A 586  
A 587  1 n LEU . 587  A 587  
A 588  1 n LEU . 588  A 588  
A 589  1 n GLN . 589  A 589  
A 590  1 n LYS . 590  A 590  
A 591  1 n TYR . 591  A 591  
A 592  1 n PRO . 592  A 592  
A 593  1 n PRO . 593  A 593  
A 594  1 n PRO . 594  A 594  
A 595  1 n ARG . 595  A 595  
A 596  1 n TYR . 596  A 596  
A 597  1 n ILE . 597  A 597  
A 598  1 n THR . 598  A 598  
A 599  1 n VAL . 599  A 599  
A 600  1 n HIS . 600  A 600  
A 601  1 n CYS . 601  A 601  
A 602  1 n GLU . 602  A 602  
A 603  1 n PRO . 603  A 603  
A 604  1 n ARG . 604  A 604  
A 605  1 n LEU . 605  A 605  
A 606  1 n PRO . 606  A 606  
A 607  1 n ASN . 607  A 607  
A 608  1 n LEU . 608  A 608  
A 609  1 n ILE . 609  A 609  
A 610  1 n SER . 610  A 610  
A 611  1 n GLU . 611  A 611  
A 612  1 n ILE . 612  A 612  
A 613  1 n ALA . 613  A 613  
A 614  1 n ILE . 614  A 614  
A 615  1 n PHE . 615  A 615  
A 616  1 n ASP . 616  A 616  
A 617  1 n ARG . 617  A 617  
A 618  1 n SER . 618  A 618  
A 619  1 n ILE . 619  A 619  
A 620  1 n GLU . 620  A 620  
A 621  1 n GLY . 621  A 621  
A 622  1 n THR . 622  A 622  
A 623  1 n ILE . 623  A 623  
A 624  1 n PRO . 624  A 624  
A 625  1 n ARG . 625  A 625  
A 626  1 n LEU . 626  A 626  
A 627  1 n LEU . 627  A 627  
A 628  1 n ARG . 628  A 628  
A 629  1 n THR . 629  A 629  
A 630  1 n PHE . 630  A 630  
A 631  1 n LEU . 631  A 631  
A 632  1 n ALA . 632  A 632  
A 633  1 n GLU . 633  A 633  
A 634  1 n ARG . 634  A 634  
A 635  1 n ALA . 635  A 635  
A 636  1 n ARG . 636  A 636  
A 637  1 n TYR . 637  A 637  
A 638  1 n LYS . 638  A 638  
A 639  1 n LYS . 639  A 639  
A 640  1 n MET . 640  A 640  
A 641  1 n LEU . 641  A 641  
A 642  1 n LYS . 642  A 642  
A 643  1 n GLN . 643  A 643  
A 644  1 n ALA . 644  A 644  
A 645  1 n THR . 645  A 645  
A 646  1 n SER . 646  A 646  
A 647  1 n SER . 647  A 647  
A 648  1 n THR . 648  A 648  
A 649  1 n GLU . 649  A 649  
A 650  1 n LYS . 650  A 650  
A 651  1 n ALA . 651  A 651  
A 652  1 n ILE . 652  A 652  
A 653  1 n TYR . 653  A 653  
A 654  1 n ASP . 654  A 654  
A 655  1 n SER . 655  A 655  
A 656  1 n MET . 656  A 656  
A 657  1 n GLN . 657  A 657  
A 658  1 n TYR . 658  A 658  
A 659  1 n THR . 659  A 659  
A 660  1 n TYR . 660  A 660  
A 661  1 n LYS . 661  A 661  
A 662  1 n ILE . 662  A 662  
A 663  1 n VAL . 663  A 663  
A 664  1 n ALA . 664  A 664  
A 665  1 n ASN . 665  A 665  
A 666  1 n SER . 666  A 666  
A 667  1 n VAL . 667  A 667  
A 668  1 n TYR . 668  A 668  
A 669  1 n GLY . 669  A 669  
A 670  1 n LEU . 670  A 670  
A 671  1 n MET . 671  A 671  
A 672  1 n GLY . 672  A 672  
A 673  1 n PHE . 673  A 673  
A 674  1 n ARG . 674  A 674  
A 675  1 n ASN . 675  A 675  
A 676  1 n SER . 676  A 676  
A 677  1 n ALA . 677  A 677  
A 678  1 n LEU . 678  A 678  
A 679  1 n TYR . 679  A 679  
A 680  1 n SER . 680  A 680  
A 681  1 n TYR . 681  A 681  
A 682  1 n ALA . 682  A 682  
A 683  1 n SER . 683  A 683  
A 684  1 n ALA . 684  A 684  
A 685  1 n LYS . 685  A 685  
A 686  1 n SER . 686  A 686  
A 687  1 n CYS . 687  A 687  
A 688  1 n THR . 688  A 688  
A 689  1 n SER . 689  A 689  
A 690  1 n ILE . 690  A 690  
A 691  1 n GLY . 691  A 691  
A 692  1 n ARG . 692  A 692  
A 693  1 n ARG . 693  A 693  
A 694  1 n MET . 694  A 694  
A 695  1 n ILE . 695  A 695  
A 696  1 n LEU . 696  A 696  
A 697  1 n TYR . 697  A 697  
A 698  1 n LEU . 698  A 698  
A 699  1 n GLU . 699  A 699  
A 700  1 n SER . 700  A 700  
A 701  1 n VAL . 701  A 701  
A 702  1 n LEU . 702  A 702  
A 703  1 n ASN . 703  A 703  
A 704  1 n GLY . 704  A 704  
A 705  1 n ALA . 705  A 705  
A 706  1 n GLU . 706  A 706  
A 707  1 n LEU . 707  A 707  
A 708  1 n SER . 708  A 708  
A 709  1 n ASN . 709  A 709  
A 710  1 n GLY . 710  A 710  
A 711  1 n MET . 711  A 711  
A 712  1 n LEU . 712  A 712  
A 713  1 n ARG . 713  A 713  
A 714  1 n PHE . 714  A 714  
A 715  1 n ALA . 715  A 715  
A 716  1 n ASN . 716  A 716  
A 717  1 n THR . 717  A 717  
A 718  1 n LEU . 718  A 718  
A 719  1 n SER . 719  A 719  
A 720  1 n ASN . 720  A 720  
A 721  1 n PRO . 721  A 721  
A 722  1 n PHE . 722  A 722  
A 723  1 n TYR . 723  A 723  
A 724  1 n MET . 724  A 724  
A 725  1 n ASP . 725  A 725  
A 726  1 n ASP . 726  A 726  
A 727  1 n ARG . 727  A 727  
A 728  1 n ASP . 728  A 728  
A 729  1 n ILE . 729  A 729  
A 730  1 n ASN . 730  A 730  
A 731  1 n PRO . 731  A 731  
A 732  1 n ILE . 732  A 732  
A 733  1 n VAL . 733  A 733  
A 734  1 n LYS . 734  A 734  
A 735  1 n THR . 735  A 735  
A 736  1 n SER . 736  A 736  
A 737  1 n LEU . 737  A 737  
A 738  1 n PRO . 738  A 738  
A 739  1 n ILE . 739  A 739  
A 740  1 n ASP . 740  A 740  
A 741  1 n TYR . 741  A 741  
A 742  1 n ARG . 742  A 742  
A 743  1 n PHE . 743  A 743  
A 744  1 n ARG . 744  A 744  
A 745  1 n PHE . 745  A 745  
A 746  1 n ARG . 746  A 746  
A 747  1 n SER . 747  A 747  
A 748  1 n VAL . 748  A 748  
A 749  1 n TYR . 749  A 749  
A 750  1 n GLY . 750  A 750  
A 751  1 n ASP . 751  A 751  
A 752  1 n THR . 752  A 752  
A 753  1 n ASP . 753  A 753  
A 754  1 n SER . 754  A 754  
A 755  1 n VAL . 755  A 755  
A 756  1 n PHE . 756  A 756  
A 757  1 n THR . 757  A 757  
A 758  1 n GLU . 758  A 758  
A 759  1 n ILE . 759  A 759  
A 760  1 n ASP . 760  A 760  
A 761  1 n SER . 761  A 761  
A 762  1 n GLN . 762  A 762  
A 763  1 n ASP . 763  A 763  
A 764  1 n VAL . 764  A 764  
A 765  1 n ASP . 765  A 765  
A 766  1 n LYS . 766  A 766  
A 767  1 n SER . 767  A 767  
A 768  1 n ILE . 768  A 768  
A 769  1 n GLU . 769  A 769  
A 770  1 n ILE . 770  A 770  
A 771  1 n ALA . 771  A 771  
A 772  1 n LYS . 772  A 772  
A 773  1 n GLU . 773  A 773  
A 774  1 n LEU . 774  A 774  
A 775  1 n GLU . 775  A 775  
A 776  1 n ARG . 776  A 776  
A 777  1 n LEU . 777  A 777  
A 778  1 n ILE . 778  A 778  
A 779  1 n ASN . 779  A 779  
A 780  1 n SER . 780  A 780  
A 781  1 n ARG . 781  A 781  
A 782  1 n VAL . 782  A 782  
A 783  1 n LEU . 783  A 783  
A 784  1 n PHE . 784  A 784  
A 785  1 n ASN . 785  A 785  
A 786  1 n ASN . 786  A 786  
A 787  1 n PHE . 787  A 787  
A 788  1 n LYS . 788  A 788  
A 789  1 n ILE . 789  A 789  
A 790  1 n GLU . 790  A 790  
A 791  1 n PHE . 791  A 791  
A 792  1 n GLU . 792  A 792  
A 793  1 n ALA . 793  A 793  
A 794  1 n VAL . 794  A 794  
A 795  1 n TYR . 795  A 795  
A 796  1 n LYS . 796  A 796  
A 797  1 n ASN . 797  A 797  
A 798  1 n LEU . 798  A 798  
A 799  1 n ILE . 799  A 799  
A 800  1 n MET . 800  A 800  
A 801  1 n GLN . 801  A 801  
A 802  1 n SER . 802  A 802  
A 803  1 n LYS . 803  A 803  
A 804  1 n LYS . 804  A 804  
A 805  1 n LYS . 805  A 805  
A 806  1 n TYR . 806  A 806  
A 807  1 n THR . 807  A 807  
A 808  1 n THR . 808  A 808  
A 809  1 n MET . 809  A 809  
A 810  1 n LYS . 810  A 810  
A 811  1 n TYR . 811  A 811  
A 812  1 n SER . 812  A 812  
A 813  1 n ALA . 813  A 813  
A 814  1 n SER . 814  A 814  
A 815  1 n SER . 815  A 815  
A 816  1 n ASN . 816  A 816  
A 817  1 n SER . 817  A 817  
A 818  1 n LYS . 818  A 818  
A 819  1 n SER . 819  A 819  
A 820  1 n VAL . 820  A 820  
A 821  1 n PRO . 821  A 821  
A 822  1 n GLU . 822  A 822  
A 823  1 n ARG . 823  A 823  
A 824  1 n ILE . 824  A 824  
A 825  1 n ASN . 825  A 825  
A 826  1 n LYS . 826  A 826  
A 827  1 n GLY . 827  A 827  
A 828  1 n THR . 828  A 828  
A 829  1 n SER . 829  A 829  
A 830  1 n GLU . 830  A 830  
A 831  1 n THR . 831  A 831  
A 832  1 n ARG . 832  A 832  
A 833  1 n ARG . 833  A 833  
A 834  1 n ASP . 834  A 834  
A 835  1 n VAL . 835  A 835  
A 836  1 n SER . 836  A 836  
A 837  1 n LYS . 837  A 837  
A 838  1 n PHE . 838  A 838  
A 839  1 n HIS . 839  A 839  
A 840  1 n LYS . 840  A 840  
A 841  1 n ASN . 841  A 841  
A 842  1 n MET . 842  A 842  
A 843  1 n ILE . 843  A 843  
A 844  1 n LYS . 844  A 844  
A 845  1 n THR . 845  A 845  
A 846  1 n TYR . 846  A 846  
A 847  1 n LYS . 847  A 847  
A 848  1 n THR . 848  A 848  
A 849  1 n ARG . 849  A 849  
A 850  1 n LEU . 850  A 850  
A 851  1 n SER . 851  A 851  
A 852  1 n GLU . 852  A 852  
A 853  1 n MET . 853  A 853  
A 854  1 n LEU . 854  A 854  
A 855  1 n SER . 855  A 855  
A 856  1 n GLU . 856  A 856  
A 857  1 n GLY . 857  A 857  
A 858  1 n ARG . 858  A 858  
A 859  1 n MET . 859  A 859  
A 860  1 n ASN . 860  A 860  
A 861  1 n SER . 861  A 861  
A 862  1 n ASN . 862  A 862  
A 863  1 n GLN . 863  A 863  
A 864  1 n VAL . 864  A 864  
A 865  1 n CYS . 865  A 865  
A 866  1 n ILE . 866  A 866  
A 867  1 n ASP . 867  A 867  
A 868  1 n ILE . 868  A 868  
A 869  1 n LEU . 869  A 869  
A 870  1 n ARG . 870  A 870  
A 871  1 n SER . 871  A 871  
A 872  1 n LEU . 872  A 872  
A 873  1 n GLU . 873  A 873  
A 874  1 n THR . 874  A 874  
A 875  1 n ASP . 875  A 875  
A 876  1 n LEU . 876  A 876  
A 877  1 n ARG . 877  A 877  
A 878  1 n SER . 878  A 878  
A 879  1 n GLU . 879  A 879  
A 880  1 n PHE . 880  A 880  
A 881  1 n ASP . 881  A 881  
A 882  1 n SER . 882  A 882  
A 883  1 n ARG . 883  A 883  
A 884  1 n SER . 884  A 884  
A 885  1 n SER . 885  A 885  
A 886  1 n PRO . 886  A 886  
A 887  1 n LEU . 887  A 887  
A 888  1 n GLU . 888  A 888  
A 889  1 n LEU . 889  A 889  
A 890  1 n PHE . 890  A 890  
A 891  1 n MET . 891  A 891  
A 892  1 n LEU . 892  A 892  
A 893  1 n SER . 893  A 893  
A 894  1 n ARG . 894  A 894  
A 895  1 n MET . 895  A 895  
A 896  1 n HIS . 896  A 896  
A 897  1 n HIS . 897  A 897  
A 898  1 n SER . 898  A 898  
A 899  1 n ASN . 899  A 899  
A 900  1 n TYR . 900  A 900  
A 901  1 n LYS . 901  A 901  
A 902  1 n SER . 902  A 902  
A 903  1 n ALA . 903  A 903  
A 904  1 n ASP . 904  A 904  
A 905  1 n ASN . 905  A 905  
A 906  1 n PRO . 906  A 906  
A 907  1 n ASN . 907  A 907  
A 908  1 n MET . 908  A 908  
A 909  1 n TYR . 909  A 909  
A 910  1 n LEU . 910  A 910  
A 911  1 n VAL . 911  A 911  
A 912  1 n THR . 912  A 912  
A 913  1 n GLU . 913  A 913  
A 914  1 n TYR . 914  A 914  
A 915  1 n ASN . 915  A 915  
A 916  1 n LYS . 916  A 916  
A 917  1 n ASN . 917  A 917  
A 918  1 n ASN . 918  A 918  
A 919  1 n PRO . 919  A 919  
A 920  1 n GLU . 920  A 920  
A 921  1 n THR . 921  A 921  
A 922  1 n ILE . 922  A 922  
A 923  1 n GLU . 923  A 923  
A 924  1 n LEU . 924  A 924  
A 925  1 n GLY . 925  A 925  
A 926  1 n GLU . 926  A 926  
A 927  1 n ARG . 927  A 927  
A 928  1 n TYR . 928  A 928  
A 929  1 n TYR . 929  A 929  
A 930  1 n PHE . 930  A 930  
A 931  1 n ALA . 931  A 931  
A 932  1 n TYR . 932  A 932  
A 933  1 n ILE . 933  A 933  
A 934  1 n CYS . 934  A 934  
A 935  1 n PRO . 935  A 935  
A 936  1 n ALA . 936  A 936  
A 937  1 n ASN . 937  A 937  
A 938  1 n VAL . 938  A 938  
A 939  1 n PRO . 939  A 939  
A 940  1 n TRP . 940  A 940  
A 941  1 n THR . 941  A 941  
A 942  1 n LYS . 942  A 942  
A 943  1 n LYS . 943  A 943  
A 944  1 n LEU . 944  A 944  
A 945  1 n VAL . 945  A 945  
A 946  1 n ASN . 946  A 946  
A 947  1 n ILE . 947  A 947  
A 948  1 n LYS . 948  A 948  
A 949  1 n THR . 949  A 949  
A 950  1 n TYR . 950  A 950  
A 951  1 n GLU . 951  A 951  
A 952  1 n THR . 952  A 952  
A 953  1 n ILE . 953  A 953  
A 954  1 n ILE . 954  A 954  
A 955  1 n ASP . 955  A 955  
A 956  1 n ARG . 956  A 956  
A 957  1 n SER . 957  A 957  
A 958  1 n PHE . 958  A 958  
A 959  1 n LYS . 959  A 959  
A 960  1 n LEU . 960  A 960  
A 961  1 n GLY . 961  A 961  
A 962  1 n SER . 962  A 962  
A 963  1 n ASN . 963  A 963  
A 964  1 n GLN . 964  A 964  
A 965  1 n ARG . 965  A 965  
A 966  1 n ILE . 966  A 966  
A 967  1 n PHE . 967  A 967  
A 968  1 n TYR . 968  A 968  
A 969  1 n GLU . 969  A 969  
A 970  1 n VAL . 970  A 970  
A 971  1 n TYR . 971  A 971  
A 972  1 n PHE . 972  A 972  
A 973  1 n LYS . 973  A 973  
A 974  1 n ARG . 974  A 974  
A 975  1 n LEU . 975  A 975  
A 976  1 n THR . 976  A 976  
A 977  1 n SER . 977  A 977  
A 978  1 n GLU . 978  A 978  
A 979  1 n ILE . 979  A 979  
A 980  1 n VAL . 980  A 980  
A 981  1 n ASN . 981  A 981  
A 982  1 n LEU . 982  A 982  
A 983  1 n LEU . 983  A 983  
A 984  1 n ASP . 984  A 984  
A 985  1 n ASN . 985  A 985  
A 986  1 n LYS . 986  A 986  
A 987  1 n VAL . 987  A 987  
A 988  1 n LEU . 988  A 988  
A 989  1 n CYS . 989  A 989  
A 990  1 n ILE . 990  A 990  
A 991  1 n SER . 991  A 991  
A 992  1 n PHE . 992  A 992  
A 993  1 n PHE . 993  A 993  
A 994  1 n GLN . 994  A 994  
A 995  1 n ARG . 995  A 995  
A 996  1 n MET . 996  A 996  
A 997  1 n PHE . 997  A 997  
A 998  1 n GLY . 998  A 998  
A 999  1 n SER . 999  A 999  
A 1000 1 n ARG . 1000 A 1000 
A 1001 1 n PRO . 1001 A 1001 
A 1002 1 n THR . 1002 A 1002 
A 1003 1 n PHE . 1003 A 1003 
A 1004 1 n TYR . 1004 A 1004 
A 1005 1 n GLU . 1005 A 1005 
A 1006 1 n ALA . 1006 A 1006 
C 1    3 n DA  . 1    C 1    
C 2    3 n DG  . 2    C 2    
C 3    3 n DC  . 3    C 3    
C 4    3 n DT  . 4    C 4    
C 5    3 n DA  . 5    C 5    
C 6    3 n DT  . 6    C 6    
C 7    3 n DG  . 7    C 7    
C 8    3 n DA  . 8    C 8    
C 9    3 n DC  . 9    C 9    
C 10   3 n DC  . 10   C 10   
C 11   3 n DA  . 11   C 11   
C 12   3 n DT  . 12   C 12   
C 13   3 n DG  . 13   C 13   
C 14   3 n DA  . 14   C 14   
C 15   3 n DT  . 15   C 15   
C 16   3 n DT  . 16   C 16   
C 17   3 n DA  . 17   C 17   
C 18   3 n DC  . 18   C 18   
C 19   3 n DG  . 19   C 19   
C 20   3 n DA  . 20   C 20   
C 21   3 n DA  . 21   C 21   
C 22   3 n DT  . 22   C 22   
C 23   3 n DT  . 23   C 23   
C 24   3 n DG  . 24   C 24   
C 25   3 n DC  . 25   C 25   
D 1    4 n DC  . 1    D 1    
D 2    4 n DT  . 2    D 2    
D 3    4 n DG  . 3    D 3    
D 4    4 n DC  . 4    D 4    
D 5    4 n DA  . 5    D 5    
D 6    4 n DC  . 6    D 6    
D 7    4 n DG  . 7    D 7    
D 8    4 n DA  . 8    D 8    
D 9    4 n DA  . 9    D 9    
D 10   4 n DT  . 10   D 10   
D 11   4 n DT  . 11   D 11   
D 12   4 n DA  . 12   D 12   
D 13   4 n DA  . 13   D 13   
D 14   4 n DG  . 14   D 14   
D 15   4 n DC  . 15   D 15   
D 16   4 n DA  . 16   D 16   
D 17   4 n DA  . 17   D 17   
D 18   4 n DT  . 18   D 18   
D 19   4 n DT  . 19   D 19   
D 20   4 n DC  . 20   D 20   
D 21   4 n DG  . 21   D 21   
D 22   4 n DT  . 22   D 22   
D 23   4 n DA  . 23   D 23   
D 24   4 n DA  . 24   D 24   
D 25   4 n DT  . 25   D 25   
D 26   4 n DC  . 26   D 26   
D 27   4 n DA  . 27   D 27   
D 28   4 n DT  . 28   D 28   
D 29   4 n DG  . 29   D 29   
D 30   4 n DG  . 30   D 30   
D 31   4 n DT  . 31   D 31   
D 32   4 n DC  . 32   D 32   
D 33   4 n DA  . 33   D 33   
D 34   4 n DT  . 34   D 34   
D 35   4 n DA  . 35   D 35   
D 36   4 n DG  . 36   D 36   
D 37   4 n DC  . 37   D 37   
D 38   4 n DT  . 38   D 38   
#
_software.classification other
_software.date           ?
_software.description    "Structure prediction"
_software.name           AlphaFold
_software.pdbx_ordinal   1
_software.type           package
_software.version        "AlphaFold-beta-20231127 (50672ca9b4fa56662098e243a6d6764bce7bbceeb4eb96d6bbe2c33d1ac6ce28)"
#
loop_
_struct_asym.entity_id
_struct_asym.id
1 A 
2 B 
3 C 
4 D 
#
loop_
_atom_site.group_PDB
_atom_site.id
_atom_site.type_symbol
_atom_site.label_atom_id
_atom_site.label_alt_id
_atom_site.label_comp_id
_atom_site.label_asym_id
_atom_site.label_entity_id
_atom_site.label_seq_id
_atom_site.pdbx_PDB_ins_code
_atom_site.Cartn_x
_atom_site.Cartn_y
_atom_site.Cartn_z
_atom_site.occupancy
_atom_site.B_iso_or_equiv
_atom_site.auth_seq_id
_atom_site.auth_asym_id
_atom_site.pdbx_PDB_model_num
ATOM   1    N  N     . MET   A 1 1    ? -9.581  -0.460  -42.896 1.00 84.75 1    A 1 
ATOM   2    C  CA    . MET   A 1 1    ? -8.758  -1.417  -42.132 1.00 90.83 1    A 1 
ATOM   3    C  C     . MET   A 1 1    ? -9.282  -1.482  -40.710 1.00 94.21 1    A 1 
ATOM   4    O  O     . MET   A 1 1    ? -9.234  -0.472  -40.019 1.00 91.28 1    A 1 
ATOM   5    C  CB    . MET   A 1 1    ? -7.288  -0.971  -42.163 1.00 84.03 1    A 1 
ATOM   6    C  CG    . MET   A 1 1    ? -6.342  -1.978  -41.505 1.00 79.35 1    A 1 
ATOM   7    S  SD    . MET   A 1 1    ? -4.645  -1.364  -41.300 1.00 77.16 1    A 1 
ATOM   8    C  CE    . MET   A 1 1    ? -4.149  -1.047  -43.005 1.00 71.44 1    A 1 
ATOM   9    N  N     . ASP   A 1 2    ? -9.786  -2.630  -40.274 1.00 96.36 2    A 1 
ATOM   10   C  CA    . ASP   A 1 2    ? -10.302 -2.824  -38.917 1.00 97.04 2    A 1 
ATOM   11   C  C     . ASP   A 1 2    ? -9.150  -3.171  -37.972 1.00 97.49 2    A 1 
ATOM   12   O  O     . ASP   A 1 2    ? -8.490  -4.197  -38.156 1.00 95.70 2    A 1 
ATOM   13   C  CB    . ASP   A 1 2    ? -11.363 -3.932  -38.890 1.00 95.87 2    A 1 
ATOM   14   C  CG    . ASP   A 1 2    ? -12.736 -3.534  -39.430 1.00 94.87 2    A 1 
ATOM   15   O  OD1   . ASP   A 1 2    ? -12.853 -2.469  -40.072 1.00 90.08 2    A 1 
ATOM   16   O  OD2   . ASP   A 1 2    ? -13.683 -4.315  -39.176 1.00 90.43 2    A 1 
ATOM   17   N  N     . VAL   A 1 3    ? -8.935  -2.351  -36.956 1.00 97.89 3    A 1 
ATOM   18   C  CA    . VAL   A 1 3    ? -7.859  -2.534  -35.972 1.00 97.92 3    A 1 
ATOM   19   C  C     . VAL   A 1 3    ? -8.385  -2.482  -34.543 1.00 98.13 3    A 1 
ATOM   20   O  O     . VAL   A 1 3    ? -9.342  -1.772  -34.239 1.00 97.08 3    A 1 
ATOM   21   C  CB    . VAL   A 1 3    ? -6.712  -1.522  -36.150 1.00 96.65 3    A 1 
ATOM   22   C  CG1   . VAL   A 1 3    ? -6.093  -1.614  -37.550 1.00 92.71 3    A 1 
ATOM   23   C  CG2   . VAL   A 1 3    ? -7.130  -0.072  -35.883 1.00 92.43 3    A 1 
ATOM   24   N  N     . ARG   A 1 4    ? -7.713  -3.204  -33.638 1.00 98.35 4    A 1 
ATOM   25   C  CA    . ARG   A 1 4    ? -7.864  -3.054  -32.186 1.00 98.27 4    A 1 
ATOM   26   C  C     . ARG   A 1 4    ? -6.586  -2.476  -31.603 1.00 98.41 4    A 1 
ATOM   27   O  O     . ARG   A 1 4    ? -5.502  -2.991  -31.866 1.00 97.68 4    A 1 
ATOM   28   C  CB    . ARG   A 1 4    ? -8.252  -4.402  -31.570 1.00 97.47 4    A 1 
ATOM   29   C  CG    . ARG   A 1 4    ? -8.362  -4.345  -30.042 1.00 95.83 4    A 1 
ATOM   30   C  CD    . ARG   A 1 4    ? -9.020  -5.617  -29.523 1.00 93.96 4    A 1 
ATOM   31   N  NE    . ARG   A 1 4    ? -8.919  -5.720  -28.065 1.00 91.50 4    A 1 
ATOM   32   C  CZ    . ARG   A 1 4    ? -9.265  -6.773  -27.345 1.00 90.59 4    A 1 
ATOM   33   N  NH1   . ARG   A 1 4    ? -9.855  -7.810  -27.881 1.00 84.63 4    A 1 
ATOM   34   N  NH2   . ARG   A 1 4    ? -9.010  -6.813  -26.078 1.00 86.57 4    A 1 
ATOM   35   N  N     . CYS   A 1 5    ? -6.719  -1.429  -30.799 1.00 98.24 5    A 1 
ATOM   36   C  CA    . CYS   A 1 5    ? -5.587  -0.793  -30.126 1.00 98.18 5    A 1 
ATOM   37   C  C     . CYS   A 1 5    ? -5.060  -1.691  -28.993 1.00 98.04 5    A 1 
ATOM   38   O  O     . CYS   A 1 5    ? -5.823  -2.145  -28.143 1.00 96.98 5    A 1 
ATOM   39   C  CB    . CYS   A 1 5    ? -6.024  0.583   -29.606 1.00 97.86 5    A 1 
ATOM   40   S  SG    . CYS   A 1 5    ? -6.569  1.656   -30.975 1.00 97.19 5    A 1 
ATOM   41   N  N     . ILE   A 1 6    ? -3.752  -1.933  -28.976 1.00 98.07 6    A 1 
ATOM   42   C  CA    . ILE   A 1 6    ? -3.086  -2.839  -28.021 1.00 97.79 6    A 1 
ATOM   43   C  C     . ILE   A 1 6    ? -2.202  -2.069  -27.044 1.00 98.01 6    A 1 
ATOM   44   O  O     . ILE   A 1 6    ? -2.204  -2.351  -25.850 1.00 96.14 6    A 1 
ATOM   45   C  CB    . ILE   A 1 6    ? -2.250  -3.895  -28.772 1.00 95.42 6    A 1 
ATOM   46   C  CG1   . ILE   A 1 6    ? -3.145  -4.764  -29.677 1.00 88.07 6    A 1 
ATOM   47   C  CG2   . ILE   A 1 6    ? -1.457  -4.784  -27.791 1.00 86.91 6    A 1 
ATOM   48   C  CD1   . ILE   A 1 6    ? -2.330  -5.658  -30.605 1.00 85.35 6    A 1 
ATOM   49   N  N     . ASN   A 1 7    ? -1.424  -1.128  -27.538 1.00 98.19 7    A 1 
ATOM   50   C  CA    . ASN   A 1 7    ? -0.559  -0.282  -26.723 1.00 98.15 7    A 1 
ATOM   51   C  C     . ASN   A 1 7    ? -0.253  1.031   -27.440 1.00 98.21 7    A 1 
ATOM   52   O  O     . ASN   A 1 7    ? -0.211  1.088   -28.665 1.00 97.40 7    A 1 
ATOM   53   C  CB    . ASN   A 1 7    ? 0.737   -1.034  -26.375 1.00 97.49 7    A 1 
ATOM   54   C  CG    . ASN   A 1 7    ? 1.573   -0.304  -25.331 1.00 97.01 7    A 1 
ATOM   55   O  OD1   . ASN   A 1 7    ? 1.079   0.459   -24.513 1.00 91.90 7    A 1 
ATOM   56   N  ND2   . ASN   A 1 7    ? 2.873   -0.510  -25.347 1.00 91.32 7    A 1 
ATOM   57   N  N     . TRP   A 1 8    ? 0.001   2.049   -26.640 1.00 98.26 8    A 1 
ATOM   58   C  CA    . TRP   A 1 8    ? 0.452   3.358   -27.086 1.00 98.21 8    A 1 
ATOM   59   C  C     . TRP   A 1 8    ? 1.765   3.689   -26.393 1.00 97.85 8    A 1 
ATOM   60   O  O     . TRP   A 1 8    ? 1.936   3.422   -25.204 1.00 96.53 8    A 1 
ATOM   61   C  CB    . TRP   A 1 8    ? -0.605  4.406   -26.780 1.00 98.12 8    A 1 
ATOM   62   C  CG    . TRP   A 1 8    ? -1.941  4.168   -27.403 1.00 98.32 8    A 1 
ATOM   63   C  CD1   . TRP   A 1 8    ? -2.873  3.293   -26.956 1.00 97.56 8    A 1 
ATOM   64   C  CD2   . TRP   A 1 8    ? -2.516  4.815   -28.576 1.00 98.28 8    A 1 
ATOM   65   N  NE1   . TRP   A 1 8    ? -4.001  3.361   -27.772 1.00 97.74 8    A 1 
ATOM   66   C  CE2   . TRP   A 1 8    ? -3.822  4.296   -28.768 1.00 98.13 8    A 1 
ATOM   67   C  CE3   . TRP   A 1 8    ? -2.058  5.806   -29.470 1.00 98.18 8    A 1 
ATOM   68   C  CZ2   . TRP   A 1 8    ? -4.663  4.754   -29.810 1.00 98.11 8    A 1 
ATOM   69   C  CZ3   . TRP   A 1 8    ? -2.893  6.259   -30.508 1.00 97.30 8    A 1 
ATOM   70   C  CH2   . TRP   A 1 8    ? -4.182  5.741   -30.674 1.00 97.53 8    A 1 
ATOM   71   N  N     . PHE   A 1 9    ? 2.690   4.271   -27.125 1.00 96.80 9    A 1 
ATOM   72   C  CA    . PHE   A 1 9    ? 4.022   4.574   -26.611 1.00 96.56 9    A 1 
ATOM   73   C  C     . PHE   A 1 9    ? 4.624   5.761   -27.356 1.00 96.19 9    A 1 
ATOM   74   O  O     . PHE   A 1 9    ? 4.195   6.108   -28.450 1.00 94.99 9    A 1 
ATOM   75   C  CB    . PHE   A 1 9    ? 4.908   3.321   -26.705 1.00 96.13 9    A 1 
ATOM   76   C  CG    . PHE   A 1 9    ? 5.062   2.752   -28.100 1.00 97.01 9    A 1 
ATOM   77   C  CD1   . PHE   A 1 9    ? 4.039   1.963   -28.666 1.00 96.10 9    A 1 
ATOM   78   C  CD2   . PHE   A 1 9    ? 6.223   3.010   -28.845 1.00 95.64 9    A 1 
ATOM   79   C  CE1   . PHE   A 1 9    ? 4.174   1.444   -29.960 1.00 94.93 9    A 1 
ATOM   80   C  CE2   . PHE   A 1 9    ? 6.367   2.488   -30.139 1.00 94.87 9    A 1 
ATOM   81   C  CZ    . PHE   A 1 9    ? 5.342   1.707   -30.698 1.00 95.98 9    A 1 
ATOM   82   N  N     . GLU   A 1 10   ? 5.608   6.394   -26.754 1.00 95.42 10   A 1 
ATOM   83   C  CA    . GLU   A 1 10   ? 6.208   7.612   -27.281 1.00 94.37 10   A 1 
ATOM   84   C  C     . GLU   A 1 10   ? 7.702   7.426   -27.524 1.00 93.83 10   A 1 
ATOM   85   O  O     . GLU   A 1 10   ? 8.391   6.754   -26.753 1.00 91.73 10   A 1 
ATOM   86   C  CB    . GLU   A 1 10   ? 5.950   8.786   -26.327 1.00 92.24 10   A 1 
ATOM   87   C  CG    . GLU   A 1 10   ? 4.460   9.143   -26.210 1.00 86.44 10   A 1 
ATOM   88   C  CD    . GLU   A 1 10   ? 4.183   10.271  -25.205 1.00 86.45 10   A 1 
ATOM   89   O  OE1   . GLU   A 1 10   ? 3.003   10.657  -25.048 1.00 79.53 10   A 1 
ATOM   90   O  OE2   . GLU   A 1 10   ? 5.140   10.780  -24.579 1.00 79.91 10   A 1 
ATOM   91   N  N     . SER   A 1 11   ? 8.208   8.062   -28.572 1.00 92.78 11   A 1 
ATOM   92   C  CA    . SER   A 1 11   ? 9.642   8.283   -28.720 1.00 91.61 11   A 1 
ATOM   93   C  C     . SER   A 1 11   ? 10.062  9.530   -27.937 1.00 90.73 11   A 1 
ATOM   94   O  O     . SER   A 1 11   ? 9.289   10.478  -27.767 1.00 87.82 11   A 1 
ATOM   95   C  CB    . SER   A 1 11   ? 10.049  8.346   -30.195 1.00 89.44 11   A 1 
ATOM   96   O  OG    . SER   A 1 11   ? 9.561   9.508   -30.838 1.00 83.58 11   A 1 
ATOM   97   N  N     . HIS   A 1 12   ? 11.292  9.540   -27.439 1.00 90.23 12   A 1 
ATOM   98   C  CA    . HIS   A 1 12   ? 11.812  10.618  -26.592 1.00 87.22 12   A 1 
ATOM   99   C  C     . HIS   A 1 12   ? 12.942  11.428  -27.241 1.00 85.43 12   A 1 
ATOM   100  O  O     . HIS   A 1 12   ? 13.527  12.300  -26.596 1.00 76.14 12   A 1 
ATOM   101  C  CB    . HIS   A 1 12   ? 12.212  10.043  -25.232 1.00 83.94 12   A 1 
ATOM   102  C  CG    . HIS   A 1 12   ? 11.036  9.547   -24.431 1.00 80.73 12   A 1 
ATOM   103  N  ND1   . HIS   A 1 12   ? 9.989   10.317  -23.964 1.00 67.95 12   A 1 
ATOM   104  C  CD2   . HIS   A 1 12   ? 10.777  8.262   -24.032 1.00 68.88 12   A 1 
ATOM   105  C  CE1   . HIS   A 1 12   ? 9.133   9.519   -23.301 1.00 66.85 12   A 1 
ATOM   106  N  NE2   . HIS   A 1 12   ? 9.584   8.253   -23.321 1.00 68.64 12   A 1 
ATOM   107  N  N     . GLY   A 1 13   ? 13.236  11.172  -28.498 1.00 83.27 13   A 1 
ATOM   108  C  CA    . GLY   A 1 13   ? 14.223  11.928  -29.262 1.00 82.53 13   A 1 
ATOM   109  C  C     . GLY   A 1 13   ? 13.785  13.367  -29.579 1.00 84.65 13   A 1 
ATOM   110  O  O     . GLY   A 1 13   ? 12.703  13.819  -29.205 1.00 79.85 13   A 1 
ATOM   111  N  N     . GLU   A 1 14   ? 14.635  14.094  -30.325 1.00 85.13 14   A 1 
ATOM   112  C  CA    . GLU   A 1 14   ? 14.317  15.471  -30.748 1.00 85.29 14   A 1 
ATOM   113  C  C     . GLU   A 1 14   ? 13.006  15.565  -31.539 1.00 85.53 14   A 1 
ATOM   114  O  O     . GLU   A 1 14   ? 12.193  16.456  -31.306 1.00 79.27 14   A 1 
ATOM   115  C  CB    . GLU   A 1 14   ? 15.440  16.037  -31.626 1.00 81.69 14   A 1 
ATOM   116  C  CG    . GLU   A 1 14   ? 16.696  16.420  -30.837 1.00 70.60 14   A 1 
ATOM   117  C  CD    . GLU   A 1 14   ? 17.669  17.240  -31.696 1.00 63.35 14   A 1 
ATOM   118  O  OE1   . GLU   A 1 14   ? 18.343  18.121  -31.116 1.00 56.16 14   A 1 
ATOM   119  O  OE2   . GLU   A 1 14   ? 17.701  17.019  -32.924 1.00 56.25 14   A 1 
ATOM   120  N  N     . ASN   A 1 15   ? 12.788  14.629  -32.453 1.00 86.67 15   A 1 
ATOM   121  C  CA    . ASN   A 1 15   ? 11.529  14.455  -33.165 1.00 87.68 15   A 1 
ATOM   122  C  C     . ASN   A 1 15   ? 10.669  13.433  -32.432 1.00 89.96 15   A 1 
ATOM   123  O  O     . ASN   A 1 15   ? 10.640  12.248  -32.773 1.00 86.02 15   A 1 
ATOM   124  C  CB    . ASN   A 1 15   ? 11.800  14.080  -34.626 1.00 82.39 15   A 1 
ATOM   125  C  CG    . ASN   A 1 15   ? 12.203  15.269  -35.477 1.00 74.87 15   A 1 
ATOM   126  O  OD1   . ASN   A 1 15   ? 11.931  16.416  -35.192 1.00 65.86 15   A 1 
ATOM   127  N  ND2   . ASN   A 1 15   ? 12.841  15.017  -36.597 1.00 66.20 15   A 1 
ATOM   128  N  N     . ARG   A 1 16   ? 9.987   13.907  -31.413 1.00 91.20 16   A 1 
ATOM   129  C  CA    . ARG   A 1 16   ? 9.100   13.076  -30.602 1.00 92.40 16   A 1 
ATOM   130  C  C     . ARG   A 1 16   ? 7.836   12.728  -31.379 1.00 93.98 16   A 1 
ATOM   131  O  O     . ARG   A 1 16   ? 7.192   13.605  -31.943 1.00 92.38 16   A 1 
ATOM   132  C  CB    . ARG   A 1 16   ? 8.823   13.806  -29.283 1.00 89.14 16   A 1 
ATOM   133  C  CG    . ARG   A 1 16   ? 8.166   12.918  -28.223 1.00 82.03 16   A 1 
ATOM   134  C  CD    . ARG   A 1 16   ? 8.123   13.694  -26.907 1.00 81.78 16   A 1 
ATOM   135  N  NE    . ARG   A 1 16   ? 7.465   12.946  -25.824 1.00 78.04 16   A 1 
ATOM   136  C  CZ    . ARG   A 1 16   ? 7.391   13.321  -24.561 1.00 76.05 16   A 1 
ATOM   137  N  NH1   . ARG   A 1 16   ? 7.931   14.429  -24.143 1.00 70.45 16   A 1 
ATOM   138  N  NH2   . ARG   A 1 16   ? 6.768   12.603  -23.692 1.00 68.37 16   A 1 
ATOM   139  N  N     . PHE   A 1 17   ? 7.477   11.446  -31.365 1.00 95.09 17   A 1 
ATOM   140  C  CA    . PHE   A 1 17   ? 6.237   10.935  -31.942 1.00 95.95 17   A 1 
ATOM   141  C  C     . PHE   A 1 17   ? 5.473   10.097  -30.922 1.00 96.43 17   A 1 
ATOM   142  O  O     . PHE   A 1 17   ? 6.061   9.505   -30.014 1.00 95.18 17   A 1 
ATOM   143  C  CB    . PHE   A 1 17   ? 6.539   10.126  -33.211 1.00 95.43 17   A 1 
ATOM   144  C  CG    . PHE   A 1 17   ? 7.060   10.940  -34.371 1.00 95.51 17   A 1 
ATOM   145  C  CD1   . PHE   A 1 17   ? 6.181   11.726  -35.136 1.00 92.14 17   A 1 
ATOM   146  C  CD2   . PHE   A 1 17   ? 8.427   10.920  -34.698 1.00 92.19 17   A 1 
ATOM   147  C  CE1   . PHE   A 1 17   ? 6.657   12.485  -36.218 1.00 90.84 17   A 1 
ATOM   148  C  CE2   . PHE   A 1 17   ? 8.912   11.677  -35.780 1.00 91.26 17   A 1 
ATOM   149  C  CZ    . PHE   A 1 17   ? 8.025   12.461  -36.540 1.00 92.43 17   A 1 
ATOM   150  N  N     . LEU   A 1 18   ? 4.165   10.030  -31.105 1.00 96.68 18   A 1 
ATOM   151  C  CA    . LEU   A 1 18   ? 3.310   9.039   -30.471 1.00 97.10 18   A 1 
ATOM   152  C  C     . LEU   A 1 18   ? 3.106   7.884   -31.450 1.00 97.41 18   A 1 
ATOM   153  O  O     . LEU   A 1 18   ? 2.861   8.113   -32.632 1.00 96.79 18   A 1 
ATOM   154  C  CB    . LEU   A 1 18   ? 1.990   9.718   -30.073 1.00 96.88 18   A 1 
ATOM   155  C  CG    . LEU   A 1 18   ? 0.924   8.764   -29.506 1.00 96.40 18   A 1 
ATOM   156  C  CD1   . LEU   A 1 18   ? 1.337   8.174   -28.159 1.00 94.26 18   A 1 
ATOM   157  C  CD2   . LEU   A 1 18   ? -0.382  9.532   -29.313 1.00 94.03 18   A 1 
ATOM   158  N  N     . TYR   A 1 19   ? 3.181   6.662   -30.958 1.00 97.63 19   A 1 
ATOM   159  C  CA    . TYR   A 1 19   ? 2.933   5.462   -31.741 1.00 97.79 19   A 1 
ATOM   160  C  C     . TYR   A 1 19   ? 1.794   4.654   -31.133 1.00 97.95 19   A 1 
ATOM   161  O  O     . TYR   A 1 19   ? 1.699   4.506   -29.915 1.00 97.25 19   A 1 
ATOM   162  C  CB    . TYR   A 1 19   ? 4.203   4.615   -31.859 1.00 97.40 19   A 1 
ATOM   163  C  CG    . TYR   A 1 19   ? 5.386   5.316   -32.496 1.00 97.24 19   A 1 
ATOM   164  C  CD1   . TYR   A 1 19   ? 5.654   5.179   -33.872 1.00 95.20 19   A 1 
ATOM   165  C  CD2   . TYR   A 1 19   ? 6.237   6.107   -31.702 1.00 95.19 19   A 1 
ATOM   166  C  CE1   . TYR   A 1 19   ? 6.764   5.817   -34.449 1.00 94.26 19   A 1 
ATOM   167  C  CE2   . TYR   A 1 19   ? 7.347   6.758   -32.270 1.00 94.29 19   A 1 
ATOM   168  C  CZ    . TYR   A 1 19   ? 7.610   6.607   -33.642 1.00 95.32 19   A 1 
ATOM   169  O  OH    . TYR   A 1 19   ? 8.700   7.237   -34.184 1.00 94.07 19   A 1 
ATOM   170  N  N     . LEU   A 1 20   ? 0.969   4.094   -31.994 1.00 98.15 20   A 1 
ATOM   171  C  CA    . LEU   A 1 20   ? 0.005   3.053   -31.671 1.00 98.22 20   A 1 
ATOM   172  C  C     . LEU   A 1 20   ? 0.534   1.713   -32.178 1.00 98.22 20   A 1 
ATOM   173  O  O     . LEU   A 1 20   ? 0.903   1.601   -33.347 1.00 97.47 20   A 1 
ATOM   174  C  CB    . LEU   A 1 20   ? -1.342  3.424   -32.318 1.00 97.89 20   A 1 
ATOM   175  C  CG    . LEU   A 1 20   ? -2.391  2.300   -32.335 1.00 97.26 20   A 1 
ATOM   176  C  CD1   . LEU   A 1 20   ? -2.802  1.865   -30.931 1.00 94.97 20   A 1 
ATOM   177  C  CD2   . LEU   A 1 20   ? -3.642  2.771   -33.077 1.00 94.99 20   A 1 
ATOM   178  N  N     . LYS   A 1 21   ? 0.501   0.694   -31.337 1.00 98.42 21   A 1 
ATOM   179  C  CA    . LYS   A 1 21   ? 0.522   -0.705  -31.752 1.00 98.39 21   A 1 
ATOM   180  C  C     . LYS   A 1 21   ? -0.917  -1.206  -31.808 1.00 98.32 21   A 1 
ATOM   181  O  O     . LYS   A 1 21   ? -1.625  -1.169  -30.800 1.00 97.28 21   A 1 
ATOM   182  C  CB    . LYS   A 1 21   ? 1.391   -1.530  -30.792 1.00 97.99 21   A 1 
ATOM   183  C  CG    . LYS   A 1 21   ? 1.587   -2.972  -31.289 1.00 97.47 21   A 1 
ATOM   184  C  CD    . LYS   A 1 21   ? 2.471   -3.761  -30.316 1.00 96.09 21   A 1 
ATOM   185  C  CE    . LYS   A 1 21   ? 2.751   -5.157  -30.873 1.00 93.47 21   A 1 
ATOM   186  N  NZ    . LYS   A 1 21   ? 3.604   -5.955  -29.960 1.00 90.78 21   A 1 
ATOM   187  N  N     . SER   A 1 22   ? -1.341  -1.689  -32.962 1.00 98.23 22   A 1 
ATOM   188  C  CA    . SER   A 1 22   ? -2.676  -2.242  -33.170 1.00 98.02 22   A 1 
ATOM   189  C  C     . SER   A 1 22   ? -2.614  -3.589  -33.877 1.00 98.01 22   A 1 
ATOM   190  O  O     . SER   A 1 22   ? -1.595  -3.945  -34.478 1.00 96.75 22   A 1 
ATOM   191  C  CB    . SER   A 1 22   ? -3.556  -1.237  -33.923 1.00 96.85 22   A 1 
ATOM   192  O  OG    . SER   A 1 22   ? -3.122  -1.062  -35.253 1.00 92.46 22   A 1 
ATOM   193  N  N     . ARG   A 1 23   ? -3.696  -4.351  -33.785 1.00 97.78 23   A 1 
ATOM   194  C  CA    . ARG   A 1 23   ? -3.843  -5.624  -34.495 1.00 97.63 23   A 1 
ATOM   195  C  C     . ARG   A 1 23   ? -5.130  -5.659  -35.294 1.00 97.75 23   A 1 
ATOM   196  O  O     . ARG   A 1 23   ? -6.190  -5.300  -34.784 1.00 96.59 23   A 1 
ATOM   197  C  CB    . ARG   A 1 23   ? -3.726  -6.790  -33.512 1.00 96.67 23   A 1 
ATOM   198  C  CG    . ARG   A 1 23   ? -3.598  -8.128  -34.245 1.00 93.16 23   A 1 
ATOM   199  C  CD    . ARG   A 1 23   ? -2.698  -9.100  -33.503 1.00 92.97 23   A 1 
ATOM   200  N  NE    . ARG   A 1 23   ? -1.328  -8.582  -33.380 1.00 91.74 23   A 1 
ATOM   201  C  CZ    . ARG   A 1 23   ? -0.591  -8.577  -32.277 1.00 94.34 23   A 1 
ATOM   202  N  NH1   . ARG   A 1 23   ? -0.994  -9.115  -31.173 1.00 84.31 23   A 1 
ATOM   203  N  NH2   . ARG   A 1 23   ? 0.574   -8.012  -32.253 1.00 88.95 23   A 1 
ATOM   204  N  N     . CYS   A 1 24   ? -5.006  -6.102  -36.535 1.00 97.34 24   A 1 
ATOM   205  C  CA    . CYS   A 1 24   ? -6.131  -6.264  -37.447 1.00 96.82 24   A 1 
ATOM   206  C  C     . CYS   A 1 24   ? -6.911  -7.555  -37.157 1.00 96.70 24   A 1 
ATOM   207  O  O     . CYS   A 1 24   ? -6.406  -8.473  -36.510 1.00 94.36 24   A 1 
ATOM   208  C  CB    . CYS   A 1 24   ? -5.604  -6.250  -38.889 1.00 94.79 24   A 1 
ATOM   209  S  SG    . CYS   A 1 24   ? -4.785  -4.667  -39.248 1.00 88.72 24   A 1 
ATOM   210  N  N     . ARG   A 1 25   ? -8.107  -7.673  -37.702 1.00 95.23 25   A 1 
ATOM   211  C  CA    . ARG   A 1 25   ? -8.915  -8.912  -37.630 1.00 94.17 25   A 1 
ATOM   212  C  C     . ARG   A 1 25   ? -8.215  -10.136 -38.218 1.00 94.01 25   A 1 
ATOM   213  O  O     . ARG   A 1 25   ? -8.477  -11.248 -37.774 1.00 90.30 25   A 1 
ATOM   214  C  CB    . ARG   A 1 25   ? -10.244 -8.722  -38.373 1.00 92.13 25   A 1 
ATOM   215  C  CG    . ARG   A 1 25   ? -11.232 -7.813  -37.657 1.00 86.53 25   A 1 
ATOM   216  C  CD    . ARG   A 1 25   ? -12.533 -7.788  -38.455 1.00 85.96 25   A 1 
ATOM   217  N  NE    . ARG   A 1 25   ? -13.490 -6.807  -37.928 1.00 84.25 25   A 1 
ATOM   218  C  CZ    . ARG   A 1 25   ? -14.533 -7.008  -37.138 1.00 83.67 25   A 1 
ATOM   219  N  NH1   . ARG   A 1 25   ? -14.850 -8.190  -36.685 1.00 73.29 25   A 1 
ATOM   220  N  NH2   . ARG   A 1 25   ? -15.272 -5.995  -36.809 1.00 76.69 25   A 1 
ATOM   221  N  N     . ASN   A 1 26   ? -7.358  -9.945  -39.208 1.00 93.95 26   A 1 
ATOM   222  C  CA    . ASN   A 1 26   ? -6.585  -11.020 -39.839 1.00 93.00 26   A 1 
ATOM   223  C  C     . ASN   A 1 26   ? -5.352  -11.455 -39.016 1.00 93.64 26   A 1 
ATOM   224  O  O     . ASN   A 1 26   ? -4.635  -12.351 -39.442 1.00 89.90 26   A 1 
ATOM   225  C  CB    . ASN   A 1 26   ? -6.208  -10.593 -41.277 1.00 90.10 26   A 1 
ATOM   226  C  CG    . ASN   A 1 26   ? -5.219  -9.439  -41.329 1.00 85.51 26   A 1 
ATOM   227  O  OD1   . ASN   A 1 26   ? -4.937  -8.812  -40.333 1.00 74.51 26   A 1 
ATOM   228  N  ND2   . ASN   A 1 26   ? -4.674  -9.123  -42.487 1.00 77.72 26   A 1 
ATOM   229  N  N     . GLY   A 1 27   ? -5.087  -10.828 -37.867 1.00 93.05 27   A 1 
ATOM   230  C  CA    . GLY   A 1 27   ? -3.914  -11.091 -37.029 1.00 93.38 27   A 1 
ATOM   231  C  C     . GLY   A 1 27   ? -2.674  -10.268 -37.384 1.00 94.89 27   A 1 
ATOM   232  O  O     . GLY   A 1 27   ? -1.664  -10.344 -36.682 1.00 91.99 27   A 1 
ATOM   233  N  N     . GLU   A 1 28   ? -2.739  -9.462  -38.423 1.00 95.78 28   A 1 
ATOM   234  C  CA    . GLU   A 1 28   ? -1.625  -8.599  -38.822 1.00 95.95 28   A 1 
ATOM   235  C  C     . GLU   A 1 28   ? -1.406  -7.470  -37.810 1.00 96.76 28   A 1 
ATOM   236  O  O     . GLU   A 1 28   ? -2.355  -6.921  -37.240 1.00 95.35 28   A 1 
ATOM   237  C  CB    . GLU   A 1 28   ? -1.896  -8.068  -40.237 1.00 93.73 28   A 1 
ATOM   238  C  CG    . GLU   A 1 28   ? -0.612  -7.758  -41.010 1.00 80.80 28   A 1 
ATOM   239  C  CD    . GLU   A 1 28   ? -0.886  -7.370  -42.470 1.00 76.52 28   A 1 
ATOM   240  O  OE1   . GLU   A 1 28   ? 0.095   -7.349  -43.250 1.00 68.94 28   A 1 
ATOM   241  O  OE2   . GLU   A 1 28   ? -2.066  -7.122  -42.811 1.00 68.83 28   A 1 
ATOM   242  N  N     . THR   A 1 29   ? -0.151  -7.122  -37.558 1.00 96.74 29   A 1 
ATOM   243  C  CA    . THR   A 1 29   ? 0.200   -6.030  -36.645 1.00 97.01 29   A 1 
ATOM   244  C  C     . THR   A 1 29   ? 0.424   -4.750  -37.433 1.00 97.29 29   A 1 
ATOM   245  O  O     . THR   A 1 29   ? 1.237   -4.725  -38.353 1.00 95.69 29   A 1 
ATOM   246  C  CB    . THR   A 1 29   ? 1.440   -6.369  -35.812 1.00 96.07 29   A 1 
ATOM   247  O  OG1   . THR   A 1 29   ? 1.236   -7.589  -35.129 1.00 89.75 29   A 1 
ATOM   248  C  CG2   . THR   A 1 29   ? 1.750   -5.310  -34.757 1.00 90.13 29   A 1 
ATOM   249  N  N     . VAL   A 1 30   ? -0.250  -3.684  -37.035 1.00 97.58 30   A 1 
ATOM   250  C  CA    . VAL   A 1 30   ? -0.133  -2.367  -37.661 1.00 97.64 30   A 1 
ATOM   251  C  C     . VAL   A 1 30   ? 0.307   -1.352  -36.620 1.00 98.03 30   A 1 
ATOM   252  O  O     . VAL   A 1 30   ? -0.345  -1.171  -35.591 1.00 97.08 30   A 1 
ATOM   253  C  CB    . VAL   A 1 30   ? -1.450  -1.964  -38.347 1.00 96.27 30   A 1 
ATOM   254  C  CG1   . VAL   A 1 30   ? -1.394  -0.546  -38.912 1.00 91.89 30   A 1 
ATOM   255  C  CG2   . VAL   A 1 30   ? -1.747  -2.912  -39.515 1.00 91.92 30   A 1 
ATOM   256  N  N     . PHE   A 1 31   ? 1.408   -0.668  -36.913 1.00 98.01 31   A 1 
ATOM   257  C  CA    . PHE   A 1 31   ? 1.847   0.493   -36.149 1.00 98.10 31   A 1 
ATOM   258  C  C     . PHE   A 1 31   ? 1.399   1.770   -36.851 1.00 98.02 31   A 1 
ATOM   259  O  O     . PHE   A 1 31   ? 1.529   1.896   -38.068 1.00 96.90 31   A 1 
ATOM   260  C  CB    . PHE   A 1 31   ? 3.362   0.461   -35.953 1.00 97.85 31   A 1 
ATOM   261  C  CG    . PHE   A 1 31   ? 3.842   -0.686  -35.095 1.00 97.86 31   A 1 
ATOM   262  C  CD1   . PHE   A 1 31   ? 3.909   -0.542  -33.698 1.00 96.05 31   A 1 
ATOM   263  C  CD2   . PHE   A 1 31   ? 4.231   -1.903  -35.685 1.00 95.79 31   A 1 
ATOM   264  C  CE1   . PHE   A 1 31   ? 4.375   -1.594  -32.897 1.00 95.14 31   A 1 
ATOM   265  C  CE2   . PHE   A 1 31   ? 4.692   -2.962  -34.885 1.00 95.22 31   A 1 
ATOM   266  C  CZ    . PHE   A 1 31   ? 4.769   -2.803  -33.490 1.00 96.37 31   A 1 
ATOM   267  N  N     . ILE   A 1 32   ? 0.903   2.722   -36.075 1.00 98.05 32   A 1 
ATOM   268  C  CA    . ILE   A 1 32   ? 0.531   4.043   -36.581 1.00 98.12 32   A 1 
ATOM   269  C  C     . ILE   A 1 32   ? 1.295   5.092   -35.786 1.00 98.18 32   A 1 
ATOM   270  O  O     . ILE   A 1 32   ? 1.258   5.096   -34.557 1.00 97.45 32   A 1 
ATOM   271  C  CB    . ILE   A 1 32   ? -0.993  4.267   -36.556 1.00 97.67 32   A 1 
ATOM   272  C  CG1   . ILE   A 1 32   ? -1.714  3.142   -37.334 1.00 95.44 32   A 1 
ATOM   273  C  CG2   . ILE   A 1 32   ? -1.325  5.645   -37.155 1.00 96.28 32   A 1 
ATOM   274  C  CD1   . ILE   A 1 32   ? -3.235  3.223   -37.285 1.00 88.52 32   A 1 
ATOM   275  N  N     . ARG   A 1 33   ? 1.986   5.962   -36.491 1.00 97.93 33   A 1 
ATOM   276  C  CA    . ARG   A 1 33   ? 2.729   7.084   -35.921 1.00 97.73 33   A 1 
ATOM   277  C  C     . ARG   A 1 33   ? 1.900   8.354   -35.998 1.00 97.71 33   A 1 
ATOM   278  O  O     . ARG   A 1 33   ? 1.373   8.677   -37.057 1.00 96.51 33   A 1 
ATOM   279  C  CB    . ARG   A 1 33   ? 4.067   7.224   -36.662 1.00 96.61 33   A 1 
ATOM   280  C  CG    . ARG   A 1 33   ? 4.985   8.261   -36.009 1.00 95.61 33   A 1 
ATOM   281  C  CD    . ARG   A 1 33   ? 6.264   8.458   -36.827 1.00 95.15 33   A 1 
ATOM   282  N  NE    . ARG   A 1 33   ? 5.989   9.189   -38.063 1.00 93.40 33   A 1 
ATOM   283  C  CZ    . ARG   A 1 33   ? 6.856   9.484   -39.015 1.00 94.65 33   A 1 
ATOM   284  N  NH1   . ARG   A 1 33   ? 8.107   9.114   -38.940 1.00 88.54 33   A 1 
ATOM   285  N  NH2   . ARG   A 1 33   ? 6.474   10.163  -40.059 1.00 89.99 33   A 1 
ATOM   286  N  N     . PHE   A 1 34   ? 1.873   9.103   -34.912 1.00 97.88 34   A 1 
ATOM   287  C  CA    . PHE   A 1 34   ? 1.220   10.403  -34.818 1.00 97.80 34   A 1 
ATOM   288  C  C     . PHE   A 1 34   ? 2.235   11.466  -34.400 1.00 97.48 34   A 1 
ATOM   289  O  O     . PHE   A 1 34   ? 3.178   11.158  -33.665 1.00 96.30 34   A 1 
ATOM   290  C  CB    . PHE   A 1 34   ? 0.063   10.333  -33.815 1.00 97.72 34   A 1 
ATOM   291  C  CG    . PHE   A 1 34   ? -0.895  9.191   -34.056 1.00 98.03 34   A 1 
ATOM   292  C  CD1   . PHE   A 1 34   ? -1.993  9.353   -34.914 1.00 96.97 34   A 1 
ATOM   293  C  CD2   . PHE   A 1 34   ? -0.684  7.948   -33.433 1.00 96.95 34   A 1 
ATOM   294  C  CE1   . PHE   A 1 34   ? -2.876  8.293   -35.141 1.00 96.54 34   A 1 
ATOM   295  C  CE2   . PHE   A 1 34   ? -1.565  6.880   -33.659 1.00 96.59 34   A 1 
ATOM   296  C  CZ    . PHE   A 1 34   ? -2.663  7.053   -34.512 1.00 97.29 34   A 1 
ATOM   297  N  N     . PRO   A 1 35   ? 2.057   12.725  -34.818 1.00 96.93 35   A 1 
ATOM   298  C  CA    . PRO   A 1 35   ? 2.809   13.823  -34.227 1.00 96.37 35   A 1 
ATOM   299  C  C     . PRO   A 1 35   ? 2.551   13.892  -32.717 1.00 96.43 35   A 1 
ATOM   300  O  O     . PRO   A 1 35   ? 1.412   13.772  -32.259 1.00 95.19 35   A 1 
ATOM   301  C  CB    . PRO   A 1 35   ? 2.335   15.087  -34.953 1.00 94.83 35   A 1 
ATOM   302  C  CG    . PRO   A 1 35   ? 1.666   14.568  -36.226 1.00 91.67 35   A 1 
ATOM   303  C  CD    . PRO   A 1 35   ? 1.122   13.208  -35.807 1.00 95.48 35   A 1 
ATOM   304  N  N     . HIS   A 1 36   ? 3.599   14.108  -31.938 1.00 96.28 36   A 1 
ATOM   305  C  CA    . HIS   A 1 36   ? 3.454   14.366  -30.512 1.00 96.01 36   A 1 
ATOM   306  C  C     . HIS   A 1 36   ? 3.269   15.865  -30.274 1.00 95.98 36   A 1 
ATOM   307  O  O     . HIS   A 1 36   ? 4.093   16.673  -30.712 1.00 95.07 36   A 1 
ATOM   308  C  CB    . HIS   A 1 36   ? 4.658   13.813  -29.744 1.00 95.18 36   A 1 
ATOM   309  C  CG    . HIS   A 1 36   ? 4.621   14.156  -28.279 1.00 94.24 36   A 1 
ATOM   310  N  ND1   . HIS   A 1 36   ? 4.947   15.383  -27.739 1.00 83.50 36   A 1 
ATOM   311  C  CD2   . HIS   A 1 36   ? 4.184   13.371  -27.242 1.00 84.18 36   A 1 
ATOM   312  C  CE1   . HIS   A 1 36   ? 4.705   15.341  -26.417 1.00 85.16 36   A 1 
ATOM   313  N  NE2   . HIS   A 1 36   ? 4.248   14.128  -26.081 1.00 87.11 36   A 1 
ATOM   314  N  N     . TYR   A 1 37   ? 2.238   16.207  -29.513 1.00 96.03 37   A 1 
ATOM   315  C  CA    . TYR   A 1 37   ? 1.971   17.586  -29.125 1.00 96.16 37   A 1 
ATOM   316  C  C     . TYR   A 1 37   ? 1.954   17.765  -27.606 1.00 96.13 37   A 1 
ATOM   317  O  O     . TYR   A 1 37   ? 1.520   16.897  -26.842 1.00 95.16 37   A 1 
ATOM   318  C  CB    . TYR   A 1 37   ? 0.667   18.062  -29.770 1.00 95.85 37   A 1 
ATOM   319  C  CG    . TYR   A 1 37   ? 0.672   18.033  -31.284 1.00 95.75 37   A 1 
ATOM   320  C  CD1   . TYR   A 1 37   ? 1.647   18.743  -32.011 1.00 93.19 37   A 1 
ATOM   321  C  CD2   . TYR   A 1 37   ? -0.301  17.293  -31.990 1.00 93.29 37   A 1 
ATOM   322  C  CE1   . TYR   A 1 37   ? 1.658   18.720  -33.412 1.00 91.89 37   A 1 
ATOM   323  C  CE2   . TYR   A 1 37   ? -0.302  17.265  -33.392 1.00 92.15 37   A 1 
ATOM   324  C  CZ    . TYR   A 1 37   ? 0.681   17.979  -34.103 1.00 93.11 37   A 1 
ATOM   325  O  OH    . TYR   A 1 37   ? 0.691   17.959  -35.473 1.00 91.00 37   A 1 
ATOM   326  N  N     . PHE   A 1 38   ? 2.416   18.944  -27.192 1.00 95.36 38   A 1 
ATOM   327  C  CA    . PHE   A 1 38   ? 2.108   19.498  -25.885 1.00 94.91 38   A 1 
ATOM   328  C  C     . PHE   A 1 38   ? 0.824   20.317  -26.005 1.00 95.13 38   A 1 
ATOM   329  O  O     . PHE   A 1 38   ? 0.698   21.137  -26.913 1.00 94.23 38   A 1 
ATOM   330  C  CB    . PHE   A 1 38   ? 3.272   20.352  -25.384 1.00 94.01 38   A 1 
ATOM   331  C  CG    . PHE   A 1 38   ? 4.554   19.576  -25.170 1.00 93.55 38   A 1 
ATOM   332  C  CD1   . PHE   A 1 38   ? 4.825   18.989  -23.920 1.00 91.15 38   A 1 
ATOM   333  C  CD2   . PHE   A 1 38   ? 5.471   19.415  -26.223 1.00 90.98 38   A 1 
ATOM   334  C  CE1   . PHE   A 1 38   ? 6.000   18.247  -23.723 1.00 89.65 38   A 1 
ATOM   335  C  CE2   . PHE   A 1 38   ? 6.649   18.669  -26.033 1.00 89.62 38   A 1 
ATOM   336  C  CZ    . PHE   A 1 38   ? 6.911   18.081  -24.782 1.00 90.39 38   A 1 
ATOM   337  N  N     . TYR   A 1 39   ? -0.109  20.095  -25.091 1.00 96.13 39   A 1 
ATOM   338  C  CA    . TYR   A 1 39   ? -1.424  20.727  -25.121 1.00 96.51 39   A 1 
ATOM   339  C  C     . TYR   A 1 39   ? -1.499  21.862  -24.103 1.00 96.28 39   A 1 
ATOM   340  O  O     . TYR   A 1 39   ? -1.074  21.712  -22.959 1.00 94.88 39   A 1 
ATOM   341  C  CB    . TYR   A 1 39   ? -2.512  19.677  -24.885 1.00 96.59 39   A 1 
ATOM   342  C  CG    . TYR   A 1 39   ? -2.614  18.653  -25.996 1.00 96.87 39   A 1 
ATOM   343  C  CD1   . TYR   A 1 39   ? -3.534  18.825  -27.046 1.00 95.64 39   A 1 
ATOM   344  C  CD2   . TYR   A 1 39   ? -1.774  17.520  -26.005 1.00 95.47 39   A 1 
ATOM   345  C  CE1   . TYR   A 1 39   ? -3.621  17.886  -28.086 1.00 94.95 39   A 1 
ATOM   346  C  CE2   . TYR   A 1 39   ? -1.845  16.578  -27.045 1.00 95.08 39   A 1 
ATOM   347  C  CZ    . TYR   A 1 39   ? -2.773  16.766  -28.083 1.00 96.02 39   A 1 
ATOM   348  O  OH    . TYR   A 1 39   ? -2.844  15.853  -29.106 1.00 95.17 39   A 1 
ATOM   349  N  N     . TYR   A 1 40   ? -2.084  22.970  -24.538 1.00 96.82 40   A 1 
ATOM   350  C  CA    . TYR   A 1 40   ? -2.329  24.136  -23.695 1.00 96.79 40   A 1 
ATOM   351  C  C     . TYR   A 1 40   ? -3.739  24.656  -23.958 1.00 96.96 40   A 1 
ATOM   352  O  O     . TYR   A 1 40   ? -4.200  24.664  -25.096 1.00 95.76 40   A 1 
ATOM   353  C  CB    . TYR   A 1 40   ? -1.287  25.225  -23.970 1.00 96.16 40   A 1 
ATOM   354  C  CG    . TYR   A 1 40   ? 0.149   24.769  -23.840 1.00 95.91 40   A 1 
ATOM   355  C  CD1   . TYR   A 1 40   ? 0.798   24.805  -22.591 1.00 93.72 40   A 1 
ATOM   356  C  CD2   . TYR   A 1 40   ? 0.842   24.277  -24.964 1.00 93.67 40   A 1 
ATOM   357  C  CE1   . TYR   A 1 40   ? 2.118   24.355  -22.461 1.00 92.36 40   A 1 
ATOM   358  C  CE2   . TYR   A 1 40   ? 2.166   23.820  -24.846 1.00 92.36 40   A 1 
ATOM   359  C  CZ    . TYR   A 1 40   ? 2.799   23.860  -23.589 1.00 93.20 40   A 1 
ATOM   360  O  OH    . TYR   A 1 40   ? 4.087   23.403  -23.467 1.00 91.58 40   A 1 
ATOM   361  N  N     . VAL   A 1 41   ? -4.410  25.123  -22.905 1.00 96.93 41   A 1 
ATOM   362  C  CA    . VAL   A 1 41   ? -5.731  25.757  -23.015 1.00 96.99 41   A 1 
ATOM   363  C  C     . VAL   A 1 41   ? -5.593  27.230  -22.667 1.00 96.92 41   A 1 
ATOM   364  O  O     . VAL   A 1 41   ? -5.107  27.573  -21.589 1.00 95.60 41   A 1 
ATOM   365  C  CB    . VAL   A 1 41   ? -6.777  25.056  -22.137 1.00 96.29 41   A 1 
ATOM   366  C  CG1   . VAL   A 1 41   ? -8.143  25.742  -22.240 1.00 93.56 41   A 1 
ATOM   367  C  CG2   . VAL   A 1 41   ? -6.959  23.596  -22.567 1.00 93.90 41   A 1 
ATOM   368  N  N     . VAL   A 1 42   ? -6.030  28.097  -23.565 1.00 96.98 42   A 1 
ATOM   369  C  CA    . VAL   A 1 42   ? -5.935  29.554  -23.411 1.00 96.96 42   A 1 
ATOM   370  C  C     . VAL   A 1 42   ? -7.251  30.235  -23.784 1.00 97.06 42   A 1 
ATOM   371  O  O     . VAL   A 1 42   ? -8.062  29.678  -24.526 1.00 95.82 42   A 1 
ATOM   372  C  CB    . VAL   A 1 42   ? -4.771  30.145  -24.224 1.00 95.75 42   A 1 
ATOM   373  C  CG1   . VAL   A 1 42   ? -3.420  29.553  -23.805 1.00 91.60 42   A 1 
ATOM   374  C  CG2   . VAL   A 1 42   ? -4.947  29.967  -25.735 1.00 91.40 42   A 1 
ATOM   375  N  N     . THR   A 1 43   ? -7.453  31.444  -23.282 1.00 96.37 43   A 1 
ATOM   376  C  CA    . THR   A 1 43   ? -8.554  32.308  -23.733 1.00 96.05 43   A 1 
ATOM   377  C  C     . THR   A 1 43   ? -8.314  32.792  -25.164 1.00 96.08 43   A 1 
ATOM   378  O  O     . THR   A 1 43   ? -7.175  32.807  -25.636 1.00 94.78 43   A 1 
ATOM   379  C  CB    . THR   A 1 43   ? -8.739  33.520  -22.811 1.00 94.83 43   A 1 
ATOM   380  O  OG1   . THR   A 1 43   ? -7.572  34.308  -22.787 1.00 85.39 43   A 1 
ATOM   381  C  CG2   . THR   A 1 43   ? -9.048  33.125  -21.368 1.00 85.50 43   A 1 
ATOM   382  N  N     . ASP   A 1 44   ? -9.377  33.239  -25.823 1.00 95.71 44   A 1 
ATOM   383  C  CA    . ASP   A 1 44   ? -9.265  33.823  -27.164 1.00 95.25 44   A 1 
ATOM   384  C  C     . ASP   A 1 44   ? -8.318  35.036  -27.186 1.00 95.24 44   A 1 
ATOM   385  O  O     . ASP   A 1 44   ? -7.445  35.128  -28.044 1.00 93.48 44   A 1 
ATOM   386  C  CB    . ASP   A 1 44   ? -10.664 34.192  -27.667 1.00 94.16 44   A 1 
ATOM   387  C  CG    . ASP   A 1 44   ? -10.618 34.659  -29.124 1.00 92.06 44   A 1 
ATOM   388  O  OD1   . ASP   A 1 44   ? -10.175 33.860  -29.976 1.00 84.02 44   A 1 
ATOM   389  O  OD2   . ASP   A 1 44   ? -11.006 35.815  -29.378 1.00 84.15 44   A 1 
ATOM   390  N  N     . GLU   A 1 45   ? -8.374  35.903  -26.179 1.00 94.99 45   A 1 
ATOM   391  C  CA    . GLU   A 1 45   ? -7.454  37.046  -26.057 1.00 94.33 45   A 1 
ATOM   392  C  C     . GLU   A 1 45   ? -5.980  36.620  -26.026 1.00 94.62 45   A 1 
ATOM   393  O  O     . GLU   A 1 45   ? -5.142  37.204  -26.714 1.00 92.45 45   A 1 
ATOM   394  C  CB    . GLU   A 1 45   ? -7.758  37.827  -24.767 1.00 92.63 45   A 1 
ATOM   395  C  CG    . GLU   A 1 45   ? -9.084  38.592  -24.824 1.00 80.31 45   A 1 
ATOM   396  C  CD    . GLU   A 1 45   ? -9.392  39.328  -23.514 1.00 74.51 45   A 1 
ATOM   397  O  OE1   . GLU   A 1 45   ? -10.189 40.289  -23.565 1.00 66.38 45   A 1 
ATOM   398  O  OE2   . GLU   A 1 45   ? -8.851  38.925  -22.460 1.00 66.93 45   A 1 
ATOM   399  N  N     . ILE   A 1 46   ? -5.657  35.593  -25.252 1.00 95.06 46   A 1 
ATOM   400  C  CA    . ILE   A 1 46   ? -4.291  35.059  -25.190 1.00 94.96 46   A 1 
ATOM   401  C  C     . ILE   A 1 46   ? -3.925  34.427  -26.531 1.00 95.48 46   A 1 
ATOM   402  O  O     . ILE   A 1 46   ? -2.836  34.681  -27.042 1.00 94.00 46   A 1 
ATOM   403  C  CB    . ILE   A 1 46   ? -4.125  34.069  -24.019 1.00 93.75 46   A 1 
ATOM   404  C  CG1   . ILE   A 1 46   ? -4.263  34.815  -22.672 1.00 89.71 46   A 1 
ATOM   405  C  CG2   . ILE   A 1 46   ? -2.760  33.360  -24.078 1.00 89.21 46   A 1 
ATOM   406  C  CD1   . ILE   A 1 46   ? -4.444  33.884  -21.473 1.00 79.81 46   A 1 
ATOM   407  N  N     . TYR   A 1 47   ? -4.834  33.655  -27.110 1.00 95.80 47   A 1 
ATOM   408  C  CA    . TYR   A 1 47   ? -4.625  33.015  -28.407 1.00 95.76 47   A 1 
ATOM   409  C  C     . TYR   A 1 47   ? -4.262  34.032  -29.497 1.00 95.48 47   A 1 
ATOM   410  O  O     . TYR   A 1 47   ? -3.255  33.855  -30.185 1.00 93.77 47   A 1 
ATOM   411  C  CB    . TYR   A 1 47   ? -5.877  32.207  -28.786 1.00 95.28 47   A 1 
ATOM   412  C  CG    . TYR   A 1 47   ? -5.867  31.714  -30.214 1.00 95.33 47   A 1 
ATOM   413  C  CD1   . TYR   A 1 47   ? -6.739  32.270  -31.171 1.00 92.53 47   A 1 
ATOM   414  C  CD2   . TYR   A 1 47   ? -4.947  30.726  -30.607 1.00 92.56 47   A 1 
ATOM   415  C  CE1   . TYR   A 1 47   ? -6.697  31.837  -32.505 1.00 91.20 47   A 1 
ATOM   416  C  CE2   . TYR   A 1 47   ? -4.892  30.290  -31.942 1.00 91.59 47   A 1 
ATOM   417  C  CZ    . TYR   A 1 47   ? -5.773  30.848  -32.886 1.00 92.49 47   A 1 
ATOM   418  O  OH    . TYR   A 1 47   ? -5.719  30.417  -34.188 1.00 90.63 47   A 1 
ATOM   419  N  N     . GLN   A 1 48   ? -5.012  35.128  -29.596 1.00 95.04 48   A 1 
ATOM   420  C  CA    . GLN   A 1 48   ? -4.758  36.190  -30.582 1.00 94.77 48   A 1 
ATOM   421  C  C     . GLN   A 1 48   ? -3.441  36.934  -30.323 1.00 94.69 48   A 1 
ATOM   422  O  O     . GLN   A 1 48   ? -2.815  37.438  -31.256 1.00 91.71 48   A 1 
ATOM   423  C  CB    . GLN   A 1 48   ? -5.930  37.187  -30.570 1.00 93.67 48   A 1 
ATOM   424  C  CG    . GLN   A 1 48   ? -7.305  36.588  -30.937 1.00 89.27 48   A 1 
ATOM   425  C  CD    . GLN   A 1 48   ? -7.397  35.961  -32.320 1.00 85.53 48   A 1 
ATOM   426  O  OE1   . GLN   A 1 48   ? -6.590  36.190  -33.205 1.00 76.38 48   A 1 
ATOM   427  N  NE2   . GLN   A 1 48   ? -8.408  35.143  -32.542 1.00 74.42 48   A 1 
ATOM   428  N  N     . SER   A 1 49   ? -3.001  36.994  -29.069 1.00 94.43 49   A 1 
ATOM   429  C  CA    . SER   A 1 49   ? -1.764  37.681  -28.673 1.00 93.82 49   A 1 
ATOM   430  C  C     . SER   A 1 49   ? -0.493  36.839  -28.825 1.00 93.80 49   A 1 
ATOM   431  O  O     . SER   A 1 49   ? 0.613   37.369  -28.691 1.00 88.85 49   A 1 
ATOM   432  C  CB    . SER   A 1 49   ? -1.903  38.203  -27.243 1.00 91.33 49   A 1 
ATOM   433  O  OG    . SER   A 1 49   ? -1.804  37.158  -26.294 1.00 80.59 49   A 1 
ATOM   434  N  N     . LEU   A 1 50   ? -0.614  35.533  -29.088 1.00 92.95 50   A 1 
ATOM   435  C  CA    . LEU   A 1 50   ? 0.535   34.627  -29.112 1.00 92.71 50   A 1 
ATOM   436  C  C     . LEU   A 1 50   ? 1.483   34.929  -30.272 1.00 92.49 50   A 1 
ATOM   437  O  O     . LEU   A 1 50   ? 1.136   34.820  -31.448 1.00 88.70 50   A 1 
ATOM   438  C  CB    . LEU   A 1 50   ? 0.066   33.163  -29.156 1.00 91.10 50   A 1 
ATOM   439  C  CG    . LEU   A 1 50   ? -0.405  32.625  -27.791 1.00 88.85 50   A 1 
ATOM   440  C  CD1   . LEU   A 1 50   ? -1.057  31.264  -27.987 1.00 83.77 50   A 1 
ATOM   441  C  CD2   . LEU   A 1 50   ? 0.747   32.451  -26.801 1.00 84.34 50   A 1 
ATOM   442  N  N     . SER   A 1 51   ? 2.733   35.218  -29.916 1.00 91.74 51   A 1 
ATOM   443  C  CA    . SER   A 1 51   ? 3.825   35.373  -30.876 1.00 91.20 51   A 1 
ATOM   444  C  C     . SER   A 1 51   ? 5.025   34.512  -30.469 1.00 91.36 51   A 1 
ATOM   445  O  O     . SER   A 1 51   ? 5.534   34.671  -29.355 1.00 84.72 51   A 1 
ATOM   446  C  CB    . SER   A 1 51   ? 4.214   36.845  -30.998 1.00 87.00 51   A 1 
ATOM   447  O  OG    . SER   A 1 51   ? 5.138   37.002  -32.057 1.00 75.10 51   A 1 
ATOM   448  N  N     . PRO   A 1 52   ? 5.505   33.589  -31.341 1.00 92.16 52   A 1 
ATOM   449  C  CA    . PRO   A 1 52   ? 4.928   33.196  -32.626 1.00 92.66 52   A 1 
ATOM   450  C  C     . PRO   A 1 52   ? 3.537   32.563  -32.467 1.00 93.42 52   A 1 
ATOM   451  O  O     . PRO   A 1 52   ? 3.192   32.133  -31.359 1.00 90.36 52   A 1 
ATOM   452  C  CB    . PRO   A 1 52   ? 5.941   32.221  -33.227 1.00 90.27 52   A 1 
ATOM   453  C  CG    . PRO   A 1 52   ? 6.577   31.578  -31.995 1.00 86.21 52   A 1 
ATOM   454  C  CD    . PRO   A 1 52   ? 6.618   32.727  -30.994 1.00 89.62 52   A 1 
ATOM   455  N  N     . PRO   A 1 53   ? 2.735   32.479  -33.538 1.00 93.84 53   A 1 
ATOM   456  C  CA    . PRO   A 1 53   ? 1.443   31.801  -33.489 1.00 93.76 53   A 1 
ATOM   457  C  C     . PRO   A 1 53   ? 1.612   30.326  -33.092 1.00 94.21 53   A 1 
ATOM   458  O  O     . PRO   A 1 53   ? 2.700   29.758  -33.275 1.00 91.65 53   A 1 
ATOM   459  C  CB    . PRO   A 1 53   ? 0.833   31.971  -34.884 1.00 91.68 53   A 1 
ATOM   460  C  CG    . PRO   A 1 53   ? 2.049   32.165  -35.783 1.00 88.11 53   A 1 
ATOM   461  C  CD    . PRO   A 1 53   ? 3.020   32.926  -34.891 1.00 91.49 53   A 1 
ATOM   462  N  N     . PRO   A 1 54   ? 0.569   29.700  -32.531 1.00 94.44 54   A 1 
ATOM   463  C  CA    . PRO   A 1 54   ? 0.615   28.288  -32.186 1.00 94.39 54   A 1 
ATOM   464  C  C     . PRO   A 1 54   ? 0.768   27.426  -33.440 1.00 94.92 54   A 1 
ATOM   465  O  O     . PRO   A 1 54   ? 0.323   27.800  -34.527 1.00 92.90 54   A 1 
ATOM   466  C  CB    . PRO   A 1 54   ? -0.688  28.007  -31.442 1.00 91.96 54   A 1 
ATOM   467  C  CG    . PRO   A 1 54   ? -1.646  29.053  -32.004 1.00 88.68 54   A 1 
ATOM   468  C  CD    . PRO   A 1 54   ? -0.742  30.251  -32.249 1.00 91.70 54   A 1 
ATOM   469  N  N     . PHE   A 1 55   ? 1.372   26.258  -33.272 1.00 95.10 55   A 1 
ATOM   470  C  CA    . PHE   A 1 55   ? 1.532   25.303  -34.369 1.00 95.04 55   A 1 
ATOM   471  C  C     . PHE   A 1 55   ? 0.180   24.808  -34.880 1.00 95.08 55   A 1 
ATOM   472  O  O     . PHE   A 1 55   ? -0.051  24.742  -36.088 1.00 92.77 55   A 1 
ATOM   473  C  CB    . PHE   A 1 55   ? 2.393   24.133  -33.886 1.00 93.89 55   A 1 
ATOM   474  C  CG    . PHE   A 1 55   ? 2.659   23.104  -34.961 1.00 92.59 55   A 1 
ATOM   475  C  CD1   . PHE   A 1 55   ? 1.821   21.986  -35.098 1.00 88.71 55   A 1 
ATOM   476  C  CD2   . PHE   A 1 55   ? 3.727   23.284  -35.858 1.00 89.03 55   A 1 
ATOM   477  C  CE1   . PHE   A 1 55   ? 2.050   21.049  -36.119 1.00 86.59 55   A 1 
ATOM   478  C  CE2   . PHE   A 1 55   ? 3.962   22.351  -36.880 1.00 87.21 55   A 1 
ATOM   479  C  CZ    . PHE   A 1 55   ? 3.122   21.232  -37.008 1.00 87.80 55   A 1 
ATOM   480  N  N     . ASN   A 1 56   ? -0.719  24.498  -33.950 1.00 95.43 56   A 1 
ATOM   481  C  CA    . ASN   A 1 56   ? -2.095  24.140  -34.255 1.00 95.31 56   A 1 
ATOM   482  C  C     . ASN   A 1 56   ? -3.023  24.648  -33.150 1.00 95.64 56   A 1 
ATOM   483  O  O     . ASN   A 1 56   ? -2.626  24.743  -31.987 1.00 93.94 56   A 1 
ATOM   484  C  CB    . ASN   A 1 56   ? -2.172  22.616  -34.436 1.00 93.43 56   A 1 
ATOM   485  C  CG    . ASN   A 1 56   ? -3.237  22.178  -35.415 1.00 87.85 56   A 1 
ATOM   486  O  OD1   . ASN   A 1 56   ? -3.932  22.971  -36.028 1.00 79.39 56   A 1 
ATOM   487  N  ND2   . ASN   A 1 56   ? -3.372  20.881  -35.581 1.00 79.49 56   A 1 
ATOM   488  N  N     . ALA   A 1 57   ? -4.250  24.993  -33.508 1.00 96.01 57   A 1 
ATOM   489  C  CA    . ALA   A 1 57   ? -5.234  25.459  -32.548 1.00 95.80 57   A 1 
ATOM   490  C  C     . ALA   A 1 57   ? -6.634  24.990  -32.932 1.00 95.92 57   A 1 
ATOM   491  O  O     . ALA   A 1 57   ? -7.056  25.110  -34.083 1.00 93.68 57   A 1 
ATOM   492  C  CB    . ALA   A 1 57   ? -5.153  26.984  -32.430 1.00 93.90 57   A 1 
ATOM   493  N  N     . ARG   A 1 58   ? -7.380  24.490  -31.937 1.00 96.26 58   A 1 
ATOM   494  C  CA    . ARG   A 1 58   ? -8.763  24.039  -32.101 1.00 95.70 58   A 1 
ATOM   495  C  C     . ARG   A 1 58   ? -9.673  24.864  -31.189 1.00 96.41 58   A 1 
ATOM   496  O  O     . ARG   A 1 58   ? -9.391  24.955  -29.993 1.00 95.05 58   A 1 
ATOM   497  C  CB    . ARG   A 1 58   ? -8.893  22.536  -31.806 1.00 93.13 58   A 1 
ATOM   498  C  CG    . ARG   A 1 58   ? -7.832  21.654  -32.478 1.00 84.66 58   A 1 
ATOM   499  C  CD    . ARG   A 1 58   ? -8.096  20.182  -32.185 1.00 82.51 58   A 1 
ATOM   500  N  NE    . ARG   A 1 58   ? -6.925  19.334  -32.474 1.00 75.28 58   A 1 
ATOM   501  C  CZ    . ARG   A 1 58   ? -6.919  18.020  -32.616 1.00 70.88 58   A 1 
ATOM   502  N  NH1   . ARG   A 1 58   ? -8.004  17.310  -32.576 1.00 64.53 58   A 1 
ATOM   503  N  NH2   . ARG   A 1 58   ? -5.804  17.386  -32.781 1.00 61.88 58   A 1 
ATOM   504  N  N     . PRO   A 1 59   ? -10.765 25.433  -31.702 1.00 96.81 59   A 1 
ATOM   505  C  CA    . PRO   A 1 59   ? -11.720 26.121  -30.848 1.00 96.55 59   A 1 
ATOM   506  C  C     . PRO   A 1 59   ? -12.426 25.106  -29.944 1.00 96.63 59   A 1 
ATOM   507  O  O     . PRO   A 1 59   ? -13.008 24.128  -30.416 1.00 94.70 59   A 1 
ATOM   508  C  CB    . PRO   A 1 59   ? -12.669 26.838  -31.803 1.00 95.05 59   A 1 
ATOM   509  C  CG    . PRO   A 1 59   ? -12.620 25.982  -33.068 1.00 91.48 59   A 1 
ATOM   510  C  CD    . PRO   A 1 59   ? -11.199 25.433  -33.081 1.00 95.27 59   A 1 
ATOM   511  N  N     . MET   A 1 60   ? -12.405 25.349  -28.642 1.00 96.39 60   A 1 
ATOM   512  C  CA    . MET   A 1 60   ? -13.134 24.536  -27.654 1.00 96.10 60   A 1 
ATOM   513  C  C     . MET   A 1 60   ? -14.578 25.030  -27.465 1.00 95.69 60   A 1 
ATOM   514  O  O     . MET   A 1 60   ? -15.406 24.339  -26.865 1.00 91.81 60   A 1 
ATOM   515  C  CB    . MET   A 1 60   ? -12.375 24.534  -26.319 1.00 95.19 60   A 1 
ATOM   516  C  CG    . MET   A 1 60   ? -10.935 24.018  -26.443 1.00 93.59 60   A 1 
ATOM   517  S  SD    . MET   A 1 60   ? -10.052 23.958  -24.858 1.00 93.01 60   A 1 
ATOM   518  C  CE    . MET   A 1 60   ? -10.773 22.474  -24.126 1.00 84.14 60   A 1 
ATOM   519  N  N     . GLY   A 1 61   ? -14.881 26.200  -27.969 1.00 95.19 61   A 1 
ATOM   520  C  CA    . GLY   A 1 61   ? -16.116 26.930  -27.724 1.00 95.02 61   A 1 
ATOM   521  C  C     . GLY   A 1 61   ? -16.113 27.628  -26.369 1.00 96.04 61   A 1 
ATOM   522  O  O     . GLY   A 1 61   ? -15.077 27.741  -25.707 1.00 93.88 61   A 1 
ATOM   523  N  N     . LYS   A 1 62   ? -17.292 28.088  -25.937 1.00 96.82 62   A 1 
ATOM   524  C  CA    . LYS   A 1 62   ? -17.446 28.725  -24.628 1.00 96.97 62   A 1 
ATOM   525  C  C     . LYS   A 1 62   ? -17.243 27.713  -23.513 1.00 97.13 62   A 1 
ATOM   526  O  O     . LYS   A 1 62   ? -17.931 26.694  -23.453 1.00 95.27 62   A 1 
ATOM   527  C  CB    . LYS   A 1 62   ? -18.796 29.439  -24.504 1.00 95.95 62   A 1 
ATOM   528  C  CG    . LYS   A 1 62   ? -18.766 30.733  -25.328 1.00 89.79 62   A 1 
ATOM   529  C  CD    . LYS   A 1 62   ? -20.008 31.596  -25.146 1.00 83.26 62   A 1 
ATOM   530  C  CE    . LYS   A 1 62   ? -19.754 32.855  -25.972 1.00 77.00 62   A 1 
ATOM   531  N  NZ    . LYS   A 1 62   ? -20.859 33.834  -25.916 1.00 67.65 62   A 1 
ATOM   532  N  N     . MET   A 1 63   ? -16.345 28.049  -22.610 1.00 97.46 63   A 1 
ATOM   533  C  CA    . MET   A 1 63   ? -16.117 27.303  -21.378 1.00 97.53 63   A 1 
ATOM   534  C  C     . MET   A 1 63   ? -16.275 28.219  -20.172 1.00 97.63 63   A 1 
ATOM   535  O  O     . MET   A 1 63   ? -15.982 29.414  -20.227 1.00 96.08 63   A 1 
ATOM   536  C  CB    . MET   A 1 63   ? -14.744 26.618  -21.396 1.00 96.45 63   A 1 
ATOM   537  C  CG    . MET   A 1 63   ? -14.631 25.597  -22.537 1.00 93.11 63   A 1 
ATOM   538  S  SD    . MET   A 1 63   ? -13.191 24.496  -22.463 1.00 91.36 63   A 1 
ATOM   539  C  CE    . MET   A 1 63   ? -13.611 23.455  -21.049 1.00 82.98 63   A 1 
ATOM   540  N  N     . ARG   A 1 64   ? -16.744 27.639  -19.076 1.00 97.76 64   A 1 
ATOM   541  C  CA    . ARG   A 1 64   ? -16.873 28.330  -17.800 1.00 97.49 64   A 1 
ATOM   542  C  C     . ARG   A 1 64   ? -15.628 28.060  -16.961 1.00 97.67 64   A 1 
ATOM   543  O  O     . ARG   A 1 64   ? -15.391 26.920  -16.573 1.00 96.59 64   A 1 
ATOM   544  C  CB    . ARG   A 1 64   ? -18.173 27.882  -17.120 1.00 96.30 64   A 1 
ATOM   545  C  CG    . ARG   A 1 64   ? -18.378 28.606  -15.782 1.00 89.17 64   A 1 
ATOM   546  C  CD    . ARG   A 1 64   ? -19.682 28.172  -15.103 1.00 87.17 64   A 1 
ATOM   547  N  NE    . ARG   A 1 64   ? -20.866 28.726  -15.787 1.00 76.80 64   A 1 
ATOM   548  C  CZ    . ARG   A 1 64   ? -22.124 28.506  -15.442 1.00 71.43 64   A 1 
ATOM   549  N  NH1   . ARG   A 1 64   ? -22.434 27.699  -14.459 1.00 62.13 64   A 1 
ATOM   550  N  NH2   . ARG   A 1 64   ? -23.093 29.100  -16.078 1.00 61.62 64   A 1 
ATOM   551  N  N     . THR   A 1 65   ? -14.897 29.118  -16.650 1.00 97.28 65   A 1 
ATOM   552  C  CA    . THR   A 1 65   ? -13.763 29.060  -15.723 1.00 97.20 65   A 1 
ATOM   553  C  C     . THR   A 1 65   ? -14.236 29.446  -14.328 1.00 97.17 65   A 1 
ATOM   554  O  O     . THR   A 1 65   ? -14.796 30.526  -14.147 1.00 95.61 65   A 1 
ATOM   555  C  CB    . THR   A 1 65   ? -12.616 29.967  -16.185 1.00 96.33 65   A 1 
ATOM   556  O  OG1   . THR   A 1 65   ? -12.225 29.601  -17.488 1.00 89.52 65   A 1 
ATOM   557  C  CG2   . THR   A 1 65   ? -11.381 29.830  -15.300 1.00 89.23 65   A 1 
ATOM   558  N  N     . ILE   A 1 66   ? -14.030 28.571  -13.363 1.00 97.42 66   A 1 
ATOM   559  C  CA    . ILE   A 1 66   ? -14.453 28.749  -11.973 1.00 97.42 66   A 1 
ATOM   560  C  C     . ILE   A 1 66   ? -13.210 28.777  -11.089 1.00 97.42 66   A 1 
ATOM   561  O  O     . ILE   A 1 66   ? -12.424 27.827  -11.086 1.00 96.28 66   A 1 
ATOM   562  C  CB    . ILE   A 1 66   ? -15.445 27.645  -11.536 1.00 97.09 66   A 1 
ATOM   563  C  CG1   . ILE   A 1 66   ? -16.616 27.480  -12.542 1.00 94.30 66   A 1 
ATOM   564  C  CG2   . ILE   A 1 66   ? -15.980 27.967  -10.132 1.00 93.99 66   A 1 
ATOM   565  C  CD1   . ILE   A 1 66   ? -17.579 26.337  -12.211 1.00 91.34 66   A 1 
ATOM   566  N  N     . ASP   A 1 67   ? -13.066 29.844  -10.322 1.00 96.70 67   A 1 
ATOM   567  C  CA    . ASP   A 1 67   ? -12.071 29.904  -9.258  1.00 96.53 67   A 1 
ATOM   568  C  C     . ASP   A 1 67   ? -12.517 28.991  -8.109  1.00 96.79 67   A 1 
ATOM   569  O  O     . ASP   A 1 67   ? -13.604 29.168  -7.557  1.00 95.42 67   A 1 
ATOM   570  C  CB    . ASP   A 1 67   ? -11.906 31.365  -8.819  1.00 95.26 67   A 1 
ATOM   571  C  CG    . ASP   A 1 67   ? -10.816 31.583  -7.765  1.00 87.02 67   A 1 
ATOM   572  O  OD1   . ASP   A 1 67   ? -10.312 30.586  -7.219  1.00 77.44 67   A 1 
ATOM   573  O  OD2   . ASP   A 1 67   ? -10.525 32.775  -7.513  1.00 78.15 67   A 1 
ATOM   574  N  N     . ILE   A 1 68   ? -11.706 28.012  -7.761  1.00 97.14 68   A 1 
ATOM   575  C  CA    . ILE   A 1 68   ? -12.007 27.024  -6.716  1.00 97.20 68   A 1 
ATOM   576  C  C     . ILE   A 1 68   ? -11.132 27.185  -5.475  1.00 97.20 68   A 1 
ATOM   577  O  O     . ILE   A 1 68   ? -11.010 26.249  -4.681  1.00 95.82 68   A 1 
ATOM   578  C  CB    . ILE   A 1 68   ? -12.005 25.583  -7.268  1.00 96.77 68   A 1 
ATOM   579  C  CG1   . ILE   A 1 68   ? -10.644 25.218  -7.896  1.00 93.92 68   A 1 
ATOM   580  C  CG2   . ILE   A 1 68   ? -13.153 25.407  -8.273  1.00 92.88 68   A 1 
ATOM   581  C  CD1   . ILE   A 1 68   ? -10.478 23.713  -8.114  1.00 91.56 68   A 1 
ATOM   582  N  N     . ASP   A 1 69   ? -10.536 28.355  -5.291  1.00 96.18 69   A 1 
ATOM   583  C  CA    . ASP   A 1 69   ? -9.824  28.652  -4.060  1.00 96.08 69   A 1 
ATOM   584  C  C     . ASP   A 1 69   ? -10.791 28.665  -2.875  1.00 96.21 69   A 1 
ATOM   585  O  O     . ASP   A 1 69   ? -11.904 29.201  -2.926  1.00 94.61 69   A 1 
ATOM   586  C  CB    . ASP   A 1 69   ? -9.004  29.946  -4.185  1.00 95.10 69   A 1 
ATOM   587  C  CG    . ASP   A 1 69   ? -7.764  29.759  -5.070  1.00 93.59 69   A 1 
ATOM   588  O  OD1   . ASP   A 1 69   ? -7.160  28.661  -5.028  1.00 88.85 69   A 1 
ATOM   589  O  OD2   . ASP   A 1 69   ? -7.355  30.716  -5.757  1.00 88.58 69   A 1 
ATOM   590  N  N     . GLU   A 1 70   ? -10.383 28.018  -1.803  1.00 95.28 70   A 1 
ATOM   591  C  CA    . GLU   A 1 70   ? -11.182 27.925  -0.591  1.00 95.10 70   A 1 
ATOM   592  C  C     . GLU   A 1 70   ? -10.948 29.159  0.276   1.00 94.87 70   A 1 
ATOM   593  O  O     . GLU   A 1 70   ? -9.828  29.456  0.681   1.00 92.76 70   A 1 
ATOM   594  C  CB    . GLU   A 1 70   ? -10.869 26.625  0.158   1.00 93.66 70   A 1 
ATOM   595  C  CG    . GLU   A 1 70   ? -11.869 26.369  1.295   1.00 87.82 70   A 1 
ATOM   596  C  CD    . GLU   A 1 70   ? -11.515 25.126  2.123   1.00 88.44 70   A 1 
ATOM   597  O  OE1   . GLU   A 1 70   ? -11.527 25.222  3.364   1.00 83.05 70   A 1 
ATOM   598  O  OE2   . GLU   A 1 70   ? -11.216 24.056  1.543   1.00 84.87 70   A 1 
ATOM   599  N  N     . THR   A 1 71   ? -12.033 29.846  0.607   1.00 94.92 71   A 1 
ATOM   600  C  CA    . THR   A 1 71   ? -12.007 31.004  1.501   1.00 94.43 71   A 1 
ATOM   601  C  C     . THR   A 1 71   ? -12.776 30.710  2.781   1.00 95.41 71   A 1 
ATOM   602  O  O     . THR   A 1 71   ? -13.806 30.033  2.765   1.00 93.39 71   A 1 
ATOM   603  C  CB    . THR   A 1 71   ? -12.536 32.268  0.811   1.00 91.49 71   A 1 
ATOM   604  O  OG1   . THR   A 1 71   ? -13.830 32.068  0.300   1.00 79.06 71   A 1 
ATOM   605  C  CG2   . THR   A 1 71   ? -11.644 32.692  -0.358  1.00 76.88 71   A 1 
ATOM   606  N  N     . ILE   A 1 72   ? -12.285 31.236  3.889   1.00 94.99 72   A 1 
ATOM   607  C  CA    . ILE   A 1 72   ? -12.993 31.239  5.170   1.00 95.37 72   A 1 
ATOM   608  C  C     . ILE   A 1 72   ? -13.569 32.629  5.436   1.00 95.91 72   A 1 
ATOM   609  O  O     . ILE   A 1 72   ? -12.959 33.640  5.085   1.00 94.24 72   A 1 
ATOM   610  C  CB    . ILE   A 1 72   ? -12.115 30.727  6.330   1.00 93.97 72   A 1 
ATOM   611  C  CG1   . ILE   A 1 72   ? -10.869 31.609  6.562   1.00 84.15 72   A 1 
ATOM   612  C  CG2   . ILE   A 1 72   ? -11.736 29.261  6.066   1.00 80.27 72   A 1 
ATOM   613  C  CD1   . ILE   A 1 72   ? -10.082 31.252  7.828   1.00 80.79 72   A 1 
ATOM   614  N  N     . SER   A 1 73   ? -14.733 32.675  6.071   1.00 96.12 73   A 1 
ATOM   615  C  CA    . SER   A 1 73   ? -15.418 33.908  6.448   1.00 96.33 73   A 1 
ATOM   616  C  C     . SER   A 1 73   ? -15.788 33.853  7.927   1.00 96.78 73   A 1 
ATOM   617  O  O     . SER   A 1 73   ? -16.244 32.822  8.412   1.00 94.77 73   A 1 
ATOM   618  C  CB    . SER   A 1 73   ? -16.665 34.118  5.587   1.00 94.66 73   A 1 
ATOM   619  O  OG    . SER   A 1 73   ? -16.313 34.188  4.215   1.00 80.41 73   A 1 
ATOM   620  N  N     . TYR   A 1 74   ? -15.624 34.972  8.634   1.00 96.40 74   A 1 
ATOM   621  C  CA    . TYR   A 1 74   ? -16.013 35.090  10.049  1.00 96.31 74   A 1 
ATOM   622  C  C     . TYR   A 1 74   ? -17.475 35.525  10.225  1.00 96.08 74   A 1 
ATOM   623  O  O     . TYR   A 1 74   ? -18.005 35.535  11.331  1.00 92.29 74   A 1 
ATOM   624  C  CB    . TYR   A 1 74   ? -15.050 36.049  10.750  1.00 95.67 74   A 1 
ATOM   625  C  CG    . TYR   A 1 74   ? -13.641 35.510  10.861  1.00 95.75 74   A 1 
ATOM   626  C  CD1   . TYR   A 1 74   ? -13.266 34.749  11.986  1.00 91.40 74   A 1 
ATOM   627  C  CD2   . TYR   A 1 74   ? -12.694 35.750  9.844   1.00 91.47 74   A 1 
ATOM   628  C  CE1   . TYR   A 1 74   ? -11.967 34.239  12.102  1.00 89.81 74   A 1 
ATOM   629  C  CE2   . TYR   A 1 74   ? -11.388 35.237  9.946   1.00 90.37 74   A 1 
ATOM   630  C  CZ    . TYR   A 1 74   ? -11.032 34.484  11.082  1.00 92.39 74   A 1 
ATOM   631  O  OH    . TYR   A 1 74   ? -9.755  33.981  11.187  1.00 90.67 74   A 1 
ATOM   632  N  N     . ASN   A 1 75   ? -18.124 35.874  9.126   1.00 95.32 75   A 1 
ATOM   633  C  CA    . ASN   A 1 75   ? -19.528 36.249  9.045   1.00 95.07 75   A 1 
ATOM   634  C  C     . ASN   A 1 75   ? -20.143 35.655  7.765   1.00 95.66 75   A 1 
ATOM   635  O  O     . ASN   A 1 75   ? -19.506 34.861  7.059   1.00 92.45 75   A 1 
ATOM   636  C  CB    . ASN   A 1 75   ? -19.623 37.789  9.152   1.00 92.30 75   A 1 
ATOM   637  C  CG    . ASN   A 1 75   ? -18.977 38.538  7.994   1.00 89.95 75   A 1 
ATOM   638  O  OD1   . ASN   A 1 75   ? -18.598 37.977  6.991   1.00 77.51 75   A 1 
ATOM   639  N  ND2   . ASN   A 1 75   ? -18.873 39.842  8.097   1.00 80.43 75   A 1 
ATOM   640  N  N     . LEU   A 1 76   ? -21.379 36.044  7.453   1.00 94.53 76   A 1 
ATOM   641  C  CA    . LEU   A 1 76   ? -22.071 35.579  6.245   1.00 94.70 76   A 1 
ATOM   642  C  C     . LEU   A 1 76   ? -21.943 36.524  5.040   1.00 94.70 76   A 1 
ATOM   643  O  O     . LEU   A 1 76   ? -22.665 36.351  4.055   1.00 89.92 76   A 1 
ATOM   644  C  CB    . LEU   A 1 76   ? -23.518 35.229  6.595   1.00 92.51 76   A 1 
ATOM   645  C  CG    . LEU   A 1 76   ? -23.593 33.917  7.393   1.00 89.59 76   A 1 
ATOM   646  C  CD1   . LEU   A 1 76   ? -24.994 33.767  7.929   1.00 81.42 76   A 1 
ATOM   647  C  CD2   . LEU   A 1 76   ? -23.312 32.688  6.523   1.00 82.13 76   A 1 
ATOM   648  N  N     . ASP   A 1 77   ? -21.016 37.469  5.058   1.00 95.39 77   A 1 
ATOM   649  C  CA    . ASP   A 1 77   ? -20.625 38.250  3.880   1.00 95.01 77   A 1 
ATOM   650  C  C     . ASP   A 1 77   ? -19.691 37.437  2.978   1.00 95.01 77   A 1 
ATOM   651  O  O     . ASP   A 1 77   ? -18.525 37.760  2.734   1.00 91.37 77   A 1 
ATOM   652  C  CB    . ASP   A 1 77   ? -20.042 39.611  4.287   1.00 93.29 77   A 1 
ATOM   653  C  CG    . ASP   A 1 77   ? -21.100 40.600  4.773   1.00 83.70 77   A 1 
ATOM   654  O  OD1   . ASP   A 1 77   ? -22.267 40.486  4.325   1.00 75.42 77   A 1 
ATOM   655  O  OD2   . ASP   A 1 77   ? -20.711 41.493  5.552   1.00 76.00 77   A 1 
ATOM   656  N  N     . ILE   A 1 78   ? -20.231 36.328  2.485   1.00 95.29 78   A 1 
ATOM   657  C  CA    . ILE   A 1 78   ? -19.536 35.428  1.573   1.00 95.50 78   A 1 
ATOM   658  C  C     . ILE   A 1 78   ? -19.692 35.979  0.157   1.00 95.29 78   A 1 
ATOM   659  O  O     . ILE   A 1 78   ? -20.805 36.101  -0.356  1.00 92.12 78   A 1 
ATOM   660  C  CB    . ILE   A 1 78   ? -20.058 33.986  1.707   1.00 94.51 78   A 1 
ATOM   661  C  CG1   . ILE   A 1 78   ? -19.954 33.493  3.171   1.00 91.01 78   A 1 
ATOM   662  C  CG2   . ILE   A 1 78   ? -19.271 33.062  0.766   1.00 90.67 78   A 1 
ATOM   663  C  CD1   . ILE   A 1 78   ? -20.626 32.141  3.418   1.00 88.57 78   A 1 
ATOM   664  N  N     . LYS   A 1 79   ? -18.566 36.298  -0.473  1.00 95.03 79   A 1 
ATOM   665  C  CA    . LYS   A 1 79   ? -18.549 36.713  -1.874  1.00 94.56 79   A 1 
ATOM   666  C  C     . LYS   A 1 79   ? -18.848 35.523  -2.773  1.00 95.10 79   A 1 
ATOM   667  O  O     . LYS   A 1 79   ? -18.361 34.418  -2.524  1.00 92.46 79   A 1 
ATOM   668  C  CB    . LYS   A 1 79   ? -17.209 37.358  -2.247  1.00 92.42 79   A 1 
ATOM   669  C  CG    . LYS   A 1 79   ? -17.016 38.703  -1.532  1.00 81.27 79   A 1 
ATOM   670  C  CD    . LYS   A 1 79   ? -15.724 39.386  -1.991  1.00 70.15 79   A 1 
ATOM   671  C  CE    . LYS   A 1 79   ? -15.583 40.721  -1.258  1.00 58.99 79   A 1 
ATOM   672  N  NZ    . LYS   A 1 79   ? -14.354 41.453  -1.644  1.00 50.34 79   A 1 
ATOM   673  N  N     . ASP   A 1 80   ? -19.579 35.800  -3.851  1.00 95.16 80   A 1 
ATOM   674  C  CA    . ASP   A 1 80   ? -19.783 34.806  -4.892  1.00 95.24 80   A 1 
ATOM   675  C  C     . ASP   A 1 80   ? -18.449 34.333  -5.471  1.00 95.43 80   A 1 
ATOM   676  O  O     . ASP   A 1 80   ? -17.488 35.097  -5.645  1.00 92.81 80   A 1 
ATOM   677  C  CB    . ASP   A 1 80   ? -20.693 35.349  -6.001  1.00 93.53 80   A 1 
ATOM   678  C  CG    . ASP   A 1 80   ? -22.144 35.523  -5.548  1.00 88.60 80   A 1 
ATOM   679  O  OD1   . ASP   A 1 80   ? -22.589 34.720  -4.701  1.00 81.48 80   A 1 
ATOM   680  O  OD2   . ASP   A 1 80   ? -22.793 36.456  -6.064  1.00 82.75 80   A 1 
ATOM   681  N  N     . ARG   A 1 81   ? -18.402 33.058  -5.775  1.00 95.82 81   A 1 
ATOM   682  C  CA    . ARG   A 1 81   ? -17.239 32.431  -6.380  1.00 95.78 81   A 1 
ATOM   683  C  C     . ARG   A 1 81   ? -16.989 33.035  -7.762  1.00 96.06 81   A 1 
ATOM   684  O  O     . ARG   A 1 81   ? -17.895 33.078  -8.593  1.00 93.76 81   A 1 
ATOM   685  C  CB    . ARG   A 1 81   ? -17.471 30.916  -6.406  1.00 94.18 81   A 1 
ATOM   686  C  CG    . ARG   A 1 81   ? -16.226 30.148  -6.848  1.00 88.13 81   A 1 
ATOM   687  C  CD    . ARG   A 1 81   ? -16.427 28.639  -6.695  1.00 88.25 81   A 1 
ATOM   688  N  NE    . ARG   A 1 81   ? -16.460 28.194  -5.287  1.00 88.31 81   A 1 
ATOM   689  C  CZ    . ARG   A 1 81   ? -15.414 28.069  -4.478  1.00 91.49 81   A 1 
ATOM   690  N  NH1   . ARG   A 1 81   ? -14.197 28.302  -4.875  1.00 79.94 81   A 1 
ATOM   691  N  NH2   . ARG   A 1 81   ? -15.575 27.700  -3.245  1.00 85.52 81   A 1 
ATOM   692  N  N     . LYS   A 1 82   ? -15.762 33.479  -8.019  1.00 96.20 82   A 1 
ATOM   693  C  CA    . LYS   A 1 82   ? -15.412 34.050  -9.322  1.00 96.01 82   A 1 
ATOM   694  C  C     . LYS   A 1 82   ? -15.670 33.033  -10.423 1.00 96.20 82   A 1 
ATOM   695  O  O     . LYS   A 1 82   ? -15.124 31.929  -10.415 1.00 94.13 82   A 1 
ATOM   696  C  CB    . LYS   A 1 82   ? -13.954 34.516  -9.362  1.00 94.43 82   A 1 
ATOM   697  C  CG    . LYS   A 1 82   ? -13.705 35.775  -8.521  1.00 82.71 82   A 1 
ATOM   698  C  CD    . LYS   A 1 82   ? -12.226 36.148  -8.639  1.00 75.69 82   A 1 
ATOM   699  C  CE    . LYS   A 1 82   ? -11.888 37.384  -7.812  1.00 63.23 82   A 1 
ATOM   700  N  NZ    . LYS   A 1 82   ? -10.424 37.623  -7.831  1.00 54.86 82   A 1 
ATOM   701  N  N     . CYS   A 1 83   ? -16.491 33.446  -11.379 1.00 96.11 83   A 1 
ATOM   702  C  CA    . CYS   A 1 83   ? -16.823 32.638  -12.537 1.00 95.63 83   A 1 
ATOM   703  C  C     . CYS   A 1 83   ? -16.803 33.524  -13.782 1.00 95.60 83   A 1 
ATOM   704  O  O     . CYS   A 1 83   ? -17.377 34.613  -13.783 1.00 92.03 83   A 1 
ATOM   705  C  CB    . CYS   A 1 83   ? -18.183 31.975  -12.293 1.00 92.51 83   A 1 
ATOM   706  S  SG    . CYS   A 1 83   ? -18.580 30.831  -13.649 1.00 79.82 83   A 1 
ATOM   707  N  N     . SER   A 1 84   ? -16.164 33.052  -14.834 1.00 96.00 84   A 1 
ATOM   708  C  CA    . SER   A 1 84   ? -16.150 33.718  -16.131 1.00 95.76 84   A 1 
ATOM   709  C  C     . SER   A 1 84   ? -16.500 32.727  -17.234 1.00 96.42 84   A 1 
ATOM   710  O  O     . SER   A 1 84   ? -16.303 31.521  -17.095 1.00 94.43 84   A 1 
ATOM   711  C  CB    . SER   A 1 84   ? -14.802 34.406  -16.375 1.00 93.23 84   A 1 
ATOM   712  O  OG    . SER   A 1 84   ? -13.741 33.475  -16.377 1.00 83.00 84   A 1 
ATOM   713  N  N     . VAL   A 1 85   ? -17.053 33.240  -18.321 1.00 96.51 85   A 1 
ATOM   714  C  CA    . VAL   A 1 85   ? -17.328 32.447  -19.523 1.00 96.68 85   A 1 
ATOM   715  C  C     . VAL   A 1 85   ? -16.604 33.117  -20.677 1.00 96.50 85   A 1 
ATOM   716  O  O     . VAL   A 1 85   ? -16.813 34.306  -20.915 1.00 93.93 85   A 1 
ATOM   717  C  CB    . VAL   A 1 85   ? -18.833 32.313  -19.801 1.00 95.49 85   A 1 
ATOM   718  C  CG1   . VAL   A 1 85   ? -19.093 31.467  -21.049 1.00 89.19 85   A 1 
ATOM   719  C  CG2   . VAL   A 1 85   ? -19.565 31.642  -18.629 1.00 89.21 85   A 1 
ATOM   720  N  N     . ALA   A 1 86   ? -15.775 32.357  -21.366 1.00 96.04 86   A 1 
ATOM   721  C  CA    . ALA   A 1 86   ? -15.006 32.851  -22.495 1.00 95.71 86   A 1 
ATOM   722  C  C     . ALA   A 1 86   ? -14.872 31.763  -23.564 1.00 96.50 86   A 1 
ATOM   723  O  O     . ALA   A 1 86   ? -14.969 30.569  -23.261 1.00 94.71 86   A 1 
ATOM   724  C  CB    . ALA   A 1 86   ? -13.642 33.337  -21.995 1.00 92.98 86   A 1 
ATOM   725  N  N     . ASP   A 1 87   ? -14.644 32.186  -24.790 1.00 96.08 87   A 1 
ATOM   726  C  CA    . ASP   A 1 87   ? -14.219 31.278  -25.846 1.00 96.29 87   A 1 
ATOM   727  C  C     . ASP   A 1 87   ? -12.777 30.842  -25.576 1.00 96.53 87   A 1 
ATOM   728  O  O     . ASP   A 1 87   ? -11.897 31.665  -25.313 1.00 94.64 87   A 1 
ATOM   729  C  CB    . ASP   A 1 87   ? -14.418 31.925  -27.223 1.00 95.30 87   A 1 
ATOM   730  C  CG    . ASP   A 1 87   ? -15.917 32.010  -27.547 1.00 92.00 87   A 1 
ATOM   731  O  OD1   . ASP   A 1 87   ? -16.526 30.939  -27.776 1.00 83.41 87   A 1 
ATOM   732  O  OD2   . ASP   A 1 87   ? -16.510 33.113  -27.474 1.00 84.08 87   A 1 
ATOM   733  N  N     . MET   A 1 88   ? -12.566 29.537  -25.585 1.00 97.08 88   A 1 
ATOM   734  C  CA    . MET   A 1 88   ? -11.283 28.924  -25.261 1.00 97.41 88   A 1 
ATOM   735  C  C     . MET   A 1 88   ? -10.721 28.194  -26.475 1.00 97.61 88   A 1 
ATOM   736  O  O     . MET   A 1 88   ? -11.460 27.671  -27.311 1.00 96.33 88   A 1 
ATOM   737  C  CB    . MET   A 1 88   ? -11.415 27.971  -24.064 1.00 96.57 88   A 1 
ATOM   738  C  CG    . MET   A 1 88   ? -11.963 28.628  -22.786 1.00 94.11 88   A 1 
ATOM   739  S  SD    . MET   A 1 88   ? -10.972 29.968  -22.059 1.00 93.82 88   A 1 
ATOM   740  C  CE    . MET   A 1 88   ? -9.488  29.080  -21.540 1.00 86.36 88   A 1 
ATOM   741  N  N     . TRP   A 1 89   ? -9.408  28.118  -26.519 1.00 97.25 89   A 1 
ATOM   742  C  CA    . TRP   A 1 89   ? -8.672  27.436  -27.574 1.00 97.37 89   A 1 
ATOM   743  C  C     . TRP   A 1 89   ? -7.792  26.336  -26.987 1.00 97.35 89   A 1 
ATOM   744  O  O     . TRP   A 1 89   ? -7.083  26.553  -26.000 1.00 95.95 89   A 1 
ATOM   745  C  CB    . TRP   A 1 89   ? -7.853  28.452  -28.365 1.00 96.95 89   A 1 
ATOM   746  C  CG    . TRP   A 1 89   ? -8.682  29.411  -29.162 1.00 96.64 89   A 1 
ATOM   747  C  CD1   . TRP   A 1 89   ? -9.241  30.548  -28.690 1.00 93.55 89   A 1 
ATOM   748  C  CD2   . TRP   A 1 89   ? -9.080  29.305  -30.564 1.00 95.47 89   A 1 
ATOM   749  N  NE1   . TRP   A 1 89   ? -9.953  31.173  -29.715 1.00 93.36 89   A 1 
ATOM   750  C  CE2   . TRP   A 1 89   ? -9.870  30.443  -30.879 1.00 94.64 89   A 1 
ATOM   751  C  CE3   . TRP   A 1 89   ? -8.832  28.369  -31.590 1.00 93.67 89   A 1 
ATOM   752  C  CZ2   . TRP   A 1 89   ? -10.394 30.652  -32.176 1.00 93.47 89   A 1 
ATOM   753  C  CZ3   . TRP   A 1 89   ? -9.353  28.575  -32.882 1.00 91.12 89   A 1 
ATOM   754  C  CH2   . TRP   A 1 89   ? -10.127 29.708  -33.169 1.00 91.65 89   A 1 
ATOM   755  N  N     . LEU   A 1 90   ? -7.825  25.172  -27.618 1.00 97.34 90   A 1 
ATOM   756  C  CA    . LEU   A 1 90   ? -6.865  24.105  -27.387 1.00 97.30 90   A 1 
ATOM   757  C  C     . LEU   A 1 90   ? -5.715  24.275  -28.377 1.00 97.19 90   A 1 
ATOM   758  O  O     . LEU   A 1 90   ? -5.909  24.142  -29.587 1.00 96.07 90   A 1 
ATOM   759  C  CB    . LEU   A 1 90   ? -7.561  22.745  -27.527 1.00 96.79 90   A 1 
ATOM   760  C  CG    . LEU   A 1 90   ? -6.624  21.543  -27.286 1.00 96.00 90   A 1 
ATOM   761  C  CD1   . LEU   A 1 90   ? -6.150  21.474  -25.833 1.00 93.41 90   A 1 
ATOM   762  C  CD2   . LEU   A 1 90   ? -7.368  20.243  -27.601 1.00 92.97 90   A 1 
ATOM   763  N  N     . ILE   A 1 91   ? -4.546  24.557  -27.849 1.00 96.99 91   A 1 
ATOM   764  C  CA    . ILE   A 1 91   ? -3.319  24.734  -28.620 1.00 96.52 91   A 1 
ATOM   765  C  C     . ILE   A 1 91   ? -2.517  23.440  -28.589 1.00 96.72 91   A 1 
ATOM   766  O  O     . ILE   A 1 91   ? -2.339  22.835  -27.529 1.00 95.50 91   A 1 
ATOM   767  C  CB    . ILE   A 1 91   ? -2.509  25.929  -28.076 1.00 94.45 91   A 1 
ATOM   768  C  CG1   . ILE   A 1 91   ? -3.331  27.230  -28.243 1.00 89.03 91   A 1 
ATOM   769  C  CG2   . ILE   A 1 91   ? -1.150  26.039  -28.779 1.00 88.40 91   A 1 
ATOM   770  C  CD1   . ILE   A 1 91   ? -2.617  28.467  -27.708 1.00 80.58 91   A 1 
ATOM   771  N  N     . GLU   A 1 92   ? -1.992  23.068  -29.735 1.00 96.45 92   A 1 
ATOM   772  C  CA    . GLU   A 1 92   ? -1.069  21.958  -29.924 1.00 96.09 92   A 1 
ATOM   773  C  C     . GLU   A 1 92   ? 0.297   22.502  -30.339 1.00 96.00 92   A 1 
ATOM   774  O  O     . GLU   A 1 92   ? 0.427   23.161  -31.374 1.00 94.45 92   A 1 
ATOM   775  C  CB    . GLU   A 1 92   ? -1.627  20.989  -30.973 1.00 94.78 92   A 1 
ATOM   776  C  CG    . GLU   A 1 92   ? -2.962  20.383  -30.529 1.00 91.34 92   A 1 
ATOM   777  C  CD    . GLU   A 1 92   ? -3.547  19.378  -31.521 1.00 92.20 92   A 1 
ATOM   778  O  OE1   . GLU   A 1 92   ? -4.193  18.415  -31.063 1.00 87.02 92   A 1 
ATOM   779  O  OE2   . GLU   A 1 92   ? -3.465  19.573  -32.750 1.00 87.51 92   A 1 
ATOM   780  N  N     . GLU   A 1 93   ? 1.319   22.222  -29.541 1.00 95.36 93   A 1 
ATOM   781  C  CA    . GLU   A 1 93   ? 2.693   22.651  -29.798 1.00 95.29 93   A 1 
ATOM   782  C  C     . GLU   A 1 93   ? 3.622   21.433  -29.897 1.00 95.35 93   A 1 
ATOM   783  O  O     . GLU   A 1 93   ? 3.640   20.597  -28.989 1.00 93.91 93   A 1 
ATOM   784  C  CB    . GLU   A 1 93   ? 3.163   23.598  -28.682 1.00 94.13 93   A 1 
ATOM   785  C  CG    . GLU   A 1 93   ? 2.552   25.008  -28.770 1.00 89.64 93   A 1 
ATOM   786  C  CD    . GLU   A 1 93   ? 3.181   25.897  -29.854 1.00 92.29 93   A 1 
ATOM   787  O  OE1   . GLU   A 1 93   ? 2.801   27.090  -29.911 1.00 86.42 93   A 1 
ATOM   788  O  OE2   . GLU   A 1 93   ? 4.092   25.450  -30.580 1.00 87.38 93   A 1 
ATOM   789  N  N     . PRO   A 1 94   ? 4.448   21.331  -30.948 1.00 94.53 94   A 1 
ATOM   790  C  CA    . PRO   A 1 94   ? 5.357   20.192  -31.111 1.00 93.63 94   A 1 
ATOM   791  C  C     . PRO   A 1 94   ? 6.501   20.189  -30.090 1.00 93.26 94   A 1 
ATOM   792  O  O     . PRO   A 1 94   ? 7.085   19.146  -29.794 1.00 90.31 94   A 1 
ATOM   793  C  CB    . PRO   A 1 94   ? 5.875   20.312  -32.546 1.00 91.91 94   A 1 
ATOM   794  C  CG    . PRO   A 1 94   ? 5.786   21.811  -32.838 1.00 88.89 94   A 1 
ATOM   795  C  CD    . PRO   A 1 94   ? 4.548   22.247  -32.064 1.00 92.96 94   A 1 
ATOM   796  N  N     . LYS   A 1 95   ? 6.825   21.353  -29.535 1.00 92.67 95   A 1 
ATOM   797  C  CA    . LYS   A 1 95   ? 7.814   21.526  -28.469 1.00 92.07 95   A 1 
ATOM   798  C  C     . LYS   A 1 95   ? 7.155   22.158  -27.253 1.00 92.64 95   A 1 
ATOM   799  O  O     . LYS   A 1 95   ? 6.183   22.900  -27.370 1.00 90.31 95   A 1 
ATOM   800  C  CB    . LYS   A 1 95   ? 9.018   22.345  -28.962 1.00 89.98 95   A 1 
ATOM   801  C  CG    . LYS   A 1 95   ? 9.806   21.592  -30.042 1.00 81.73 95   A 1 
ATOM   802  C  CD    . LYS   A 1 95   ? 11.112  22.307  -30.417 1.00 74.44 95   A 1 
ATOM   803  C  CE    . LYS   A 1 95   ? 11.850  21.465  -31.467 1.00 64.90 95   A 1 
ATOM   804  N  NZ    . LYS   A 1 95   ? 13.202  21.988  -31.804 1.00 56.77 95   A 1 
ATOM   805  N  N     . LYS   A 1 96   ? 7.728   21.890  -26.082 1.00 91.23 96   A 1 
ATOM   806  C  CA    . LYS   A 1 96   ? 7.250   22.516  -24.854 1.00 90.79 96   A 1 
ATOM   807  C  C     . LYS   A 1 96   ? 7.381   24.035  -24.959 1.00 91.18 96   A 1 
ATOM   808  O  O     . LYS   A 1 96   ? 8.462   24.549  -25.238 1.00 88.94 96   A 1 
ATOM   809  C  CB    . LYS   A 1 96   ? 7.997   21.934  -23.646 1.00 88.53 96   A 1 
ATOM   810  C  CG    . LYS   A 1 96   ? 7.327   22.345  -22.330 1.00 80.33 96   A 1 
ATOM   811  C  CD    . LYS   A 1 96   ? 7.990   21.658  -21.134 1.00 76.87 96   A 1 
ATOM   812  C  CE    . LYS   A 1 96   ? 7.219   22.023  -19.859 1.00 67.39 96   A 1 
ATOM   813  N  NZ    . LYS   A 1 96   ? 7.754   21.346  -18.657 1.00 61.99 96   A 1 
ATOM   814  N  N     . ARG   A 1 97   ? 6.290   24.735  -24.690 1.00 91.52 97   A 1 
ATOM   815  C  CA    . ARG   A 1 97   ? 6.199   26.194  -24.744 1.00 92.12 97   A 1 
ATOM   816  C  C     . ARG   A 1 97   ? 5.702   26.721  -23.404 1.00 92.58 97   A 1 
ATOM   817  O  O     . ARG   A 1 97   ? 4.812   26.135  -22.795 1.00 89.88 97   A 1 
ATOM   818  C  CB    . ARG   A 1 97   ? 5.293   26.579  -25.927 1.00 90.76 97   A 1 
ATOM   819  C  CG    . ARG   A 1 97   ? 5.223   28.088  -26.184 1.00 88.28 97   A 1 
ATOM   820  C  CD    . ARG   A 1 97   ? 4.428   28.336  -27.468 1.00 87.23 97   A 1 
ATOM   821  N  NE    . ARG   A 1 97   ? 4.281   29.766  -27.767 1.00 87.01 97   A 1 
ATOM   822  C  CZ    . ARG   A 1 97   ? 3.742   30.256  -28.868 1.00 87.42 97   A 1 
ATOM   823  N  NH1   . ARG   A 1 97   ? 3.307   29.488  -29.825 1.00 82.31 97   A 1 
ATOM   824  N  NH2   . ARG   A 1 97   ? 3.619   31.539  -29.029 1.00 82.48 97   A 1 
ATOM   825  N  N     . SER   A 1 98   ? 6.288   27.820  -22.944 1.00 91.81 98   A 1 
ATOM   826  C  CA    . SER   A 1 98   ? 5.757   28.546  -21.793 1.00 91.82 98   A 1 
ATOM   827  C  C     . SER   A 1 98   ? 4.731   29.560  -22.284 1.00 92.51 98   A 1 
ATOM   828  O  O     . SER   A 1 98   ? 5.095   30.508  -22.978 1.00 89.70 98   A 1 
ATOM   829  C  CB    . SER   A 1 98   ? 6.886   29.219  -21.018 1.00 89.25 98   A 1 
ATOM   830  O  OG    . SER   A 1 98   ? 6.384   29.718  -19.795 1.00 74.96 98   A 1 
ATOM   831  N  N     . ILE   A 1 99   ? 3.470   29.343  -21.946 1.00 92.38 99   A 1 
ATOM   832  C  CA    . ILE   A 1 99   ? 2.372   30.251  -22.283 1.00 92.73 99   A 1 
ATOM   833  C  C     . ILE   A 1 99   ? 1.842   30.832  -20.979 1.00 92.72 99   A 1 
ATOM   834  O  O     . ILE   A 1 99   ? 1.422   30.101  -20.083 1.00 89.45 99   A 1 
ATOM   835  C  CB    . ILE   A 1 99   ? 1.281   29.550  -23.109 1.00 91.17 99   A 1 
ATOM   836  C  CG1   . ILE   A 1 99   ? 1.888   28.956  -24.406 1.00 87.32 99   A 1 
ATOM   837  C  CG2   . ILE   A 1 99   ? 0.159   30.550  -23.433 1.00 87.09 99   A 1 
ATOM   838  C  CD1   . ILE   A 1 99   ? 0.895   28.183  -25.271 1.00 84.13 99   A 1 
ATOM   839  N  N     . GLN   A 1 100  ? 1.881   32.149  -20.870 1.00 91.85 100  A 1 
ATOM   840  C  CA    . GLN   A 1 100  ? 1.403   32.834  -19.681 1.00 91.07 100  A 1 
ATOM   841  C  C     . GLN   A 1 100  ? -0.115  32.686  -19.560 1.00 91.14 100  A 1 
ATOM   842  O  O     . GLN   A 1 100  ? -0.828  32.801  -20.555 1.00 87.23 100  A 1 
ATOM   843  C  CB    . GLN   A 1 100  ? 1.867   34.294  -19.736 1.00 88.79 100  A 1 
ATOM   844  C  CG    . GLN   A 1 100  ? 2.020   34.895  -18.335 1.00 77.03 100  A 1 
ATOM   845  C  CD    . GLN   A 1 100  ? 2.608   36.309  -18.368 1.00 69.00 100  A 1 
ATOM   846  O  OE1   . GLN   A 1 100  ? 2.811   36.912  -19.403 1.00 61.13 100  A 1 
ATOM   847  N  NE2   . GLN   A 1 100  ? 2.913   36.885  -17.230 1.00 58.64 100  A 1 
ATOM   848  N  N     . ASN   A 1 101  ? -0.607  32.412  -18.353 1.00 91.62 101  A 1 
ATOM   849  C  CA    . ASN   A 1 101  ? -2.036  32.205  -18.070 1.00 92.08 101  A 1 
ATOM   850  C  C     . ASN   A 1 101  ? -2.699  31.059  -18.860 1.00 92.89 101  A 1 
ATOM   851  O  O     . ASN   A 1 101  ? -3.925  31.042  -19.001 1.00 89.19 101  A 1 
ATOM   852  C  CB    . ASN   A 1 101  ? -2.804  33.533  -18.188 1.00 90.01 101  A 1 
ATOM   853  C  CG    . ASN   A 1 101  ? -2.258  34.632  -17.303 1.00 85.59 101  A 1 
ATOM   854  O  OD1   . ASN   A 1 101  ? -1.683  34.407  -16.256 1.00 74.78 101  A 1 
ATOM   855  N  ND2   . ASN   A 1 101  ? -2.430  35.875  -17.704 1.00 74.67 101  A 1 
ATOM   856  N  N     . ALA   A 1 102  ? -1.928  30.101  -19.350 1.00 93.68 102  A 1 
ATOM   857  C  CA    . ALA   A 1 102  ? -2.493  28.843  -19.813 1.00 93.71 102  A 1 
ATOM   858  C  C     . ALA   A 1 102  ? -3.179  28.116  -18.644 1.00 93.93 102  A 1 
ATOM   859  O  O     . ALA   A 1 102  ? -2.752  28.207  -17.489 1.00 91.32 102  A 1 
ATOM   860  C  CB    . ALA   A 1 102  ? -1.400  27.990  -20.464 1.00 92.07 102  A 1 
ATOM   861  N  N     . THR   A 1 103  ? -4.252  27.394  -18.939 1.00 95.30 103  A 1 
ATOM   862  C  CA    . THR   A 1 103  ? -5.047  26.657  -17.950 1.00 95.33 103  A 1 
ATOM   863  C  C     . THR   A 1 103  ? -5.072  25.166  -18.274 1.00 95.32 103  A 1 
ATOM   864  O  O     . THR   A 1 103  ? -4.679  24.750  -19.365 1.00 91.97 103  A 1 
ATOM   865  C  CB    . THR   A 1 103  ? -6.467  27.235  -17.838 1.00 93.50 103  A 1 
ATOM   866  O  OG1   . THR   A 1 103  ? -7.150  27.148  -19.061 1.00 79.58 103  A 1 
ATOM   867  C  CG2   . THR   A 1 103  ? -6.481  28.695  -17.398 1.00 81.56 103  A 1 
ATOM   868  N  N     . MET   A 1 104  ? -5.536  24.354  -17.324 1.00 94.54 104  A 1 
ATOM   869  C  CA    . MET   A 1 104  ? -5.640  22.895  -17.474 1.00 95.25 104  A 1 
ATOM   870  C  C     . MET   A 1 104  ? -4.303  22.190  -17.779 1.00 95.13 104  A 1 
ATOM   871  O  O     . MET   A 1 104  ? -4.287  21.093  -18.331 1.00 92.54 104  A 1 
ATOM   872  C  CB    . MET   A 1 104  ? -6.734  22.526  -18.487 1.00 94.66 104  A 1 
ATOM   873  C  CG    . MET   A 1 104  ? -8.085  23.187  -18.218 1.00 93.00 104  A 1 
ATOM   874  S  SD    . MET   A 1 104  ? -9.411  22.650  -19.336 1.00 92.09 104  A 1 
ATOM   875  C  CE    . MET   A 1 104  ? -9.771  21.014  -18.665 1.00 85.26 104  A 1 
ATOM   876  N  N     . ASP   A 1 105  ? -3.189  22.801  -17.400 1.00 92.79 105  A 1 
ATOM   877  C  CA    . ASP   A 1 105  ? -1.832  22.299  -17.637 1.00 91.35 105  A 1 
ATOM   878  C  C     . ASP   A 1 105  ? -1.452  21.113  -16.737 1.00 92.26 105  A 1 
ATOM   879  O  O     . ASP   A 1 105  ? -0.491  20.393  -17.018 1.00 88.88 105  A 1 
ATOM   880  C  CB    . ASP   A 1 105  ? -0.833  23.460  -17.502 1.00 87.28 105  A 1 
ATOM   881  C  CG    . ASP   A 1 105  ? -0.755  24.079  -16.093 1.00 77.75 105  A 1 
ATOM   882  O  OD1   . ASP   A 1 105  ? -1.783  24.074  -15.381 1.00 66.86 105  A 1 
ATOM   883  O  OD2   . ASP   A 1 105  ? 0.342   24.573  -15.755 1.00 70.18 105  A 1 
ATOM   884  N  N     . GLU   A 1 106  ? -2.233  20.839  -15.693 1.00 92.63 106  A 1 
ATOM   885  C  CA    . GLU   A 1 106  ? -2.015  19.668  -14.850 1.00 92.68 106  A 1 
ATOM   886  C  C     . GLU   A 1 106  ? -2.354  18.333  -15.532 1.00 93.78 106  A 1 
ATOM   887  O  O     . GLU   A 1 106  ? -1.935  17.277  -15.042 1.00 92.55 106  A 1 
ATOM   888  C  CB    . GLU   A 1 106  ? -2.753  19.785  -13.502 1.00 90.28 106  A 1 
ATOM   889  C  CG    . GLU   A 1 106  ? -4.294  19.729  -13.557 1.00 81.27 106  A 1 
ATOM   890  C  CD    . GLU   A 1 106  ? -4.965  21.100  -13.551 1.00 80.68 106  A 1 
ATOM   891  O  OE1   . GLU   A 1 106  ? -6.130  21.147  -13.088 1.00 72.86 106  A 1 
ATOM   892  O  OE2   . GLU   A 1 106  ? -4.318  22.082  -13.957 1.00 74.34 106  A 1 
ATOM   893  N  N     . PHE   A 1 107  ? -3.105  18.349  -16.624 1.00 94.37 107  A 1 
ATOM   894  C  CA    . PHE   A 1 107  ? -3.513  17.142  -17.339 1.00 94.95 107  A 1 
ATOM   895  C  C     . PHE   A 1 107  ? -2.398  16.580  -18.227 1.00 94.72 107  A 1 
ATOM   896  O  O     . PHE   A 1 107  ? -1.468  17.268  -18.629 1.00 93.47 107  A 1 
ATOM   897  C  CB    . PHE   A 1 107  ? -4.814  17.394  -18.105 1.00 95.11 107  A 1 
ATOM   898  C  CG    . PHE   A 1 107  ? -5.982  17.704  -17.197 1.00 96.06 107  A 1 
ATOM   899  C  CD1   . PHE   A 1 107  ? -6.562  16.689  -16.418 1.00 95.19 107  A 1 
ATOM   900  C  CD2   . PHE   A 1 107  ? -6.459  19.019  -17.082 1.00 94.85 107  A 1 
ATOM   901  C  CE1   . PHE   A 1 107  ? -7.606  16.983  -15.530 1.00 94.51 107  A 1 
ATOM   902  C  CE2   . PHE   A 1 107  ? -7.506  19.321  -16.197 1.00 94.51 107  A 1 
ATOM   903  C  CZ    . PHE   A 1 107  ? -8.075  18.303  -15.415 1.00 95.46 107  A 1 
ATOM   904  N  N     . LEU   A 1 108  ? -2.485  15.293  -18.521 1.00 95.11 108  A 1 
ATOM   905  C  CA    . LEU   A 1 108  ? -1.467  14.615  -19.318 1.00 95.11 108  A 1 
ATOM   906  C  C     . LEU   A 1 108  ? -1.695  14.868  -20.810 1.00 95.53 108  A 1 
ATOM   907  O  O     . LEU   A 1 108  ? -2.812  14.712  -21.294 1.00 95.03 108  A 1 
ATOM   908  C  CB    . LEU   A 1 108  ? -1.478  13.110  -19.016 1.00 94.32 108  A 1 
ATOM   909  C  CG    . LEU   A 1 108  ? -1.236  12.729  -17.543 1.00 92.92 108  A 1 
ATOM   910  C  CD1   . LEU   A 1 108  ? -1.328  11.211  -17.399 1.00 90.17 108  A 1 
ATOM   911  C  CD2   . LEU   A 1 108  ? 0.137   13.171  -17.037 1.00 89.24 108  A 1 
ATOM   912  N  N     . ASN   A 1 109  ? -0.625  15.129  -21.545 1.00 95.53 109  A 1 
ATOM   913  C  CA    . ASN   A 1 109  ? -0.680  15.296  -23.006 1.00 95.57 109  A 1 
ATOM   914  C  C     . ASN   A 1 109  ? -1.316  14.080  -23.702 1.00 96.14 109  A 1 
ATOM   915  O  O     . ASN   A 1 109  ? -2.141  14.243  -24.592 1.00 95.73 109  A 1 
ATOM   916  C  CB    . ASN   A 1 109  ? 0.739   15.537  -23.546 1.00 94.73 109  A 1 
ATOM   917  C  CG    . ASN   A 1 109  ? 1.344   16.838  -23.043 1.00 93.12 109  A 1 
ATOM   918  O  OD1   . ASN   A 1 109  ? 0.716   17.871  -22.954 1.00 86.68 109  A 1 
ATOM   919  N  ND2   . ASN   A 1 109  ? 2.606   16.803  -22.664 1.00 85.26 109  A 1 
ATOM   920  N  N     . ILE   A 1 110  ? -1.006  12.868  -23.243 1.00 96.00 110  A 1 
ATOM   921  C  CA    . ILE   A 1 110  ? -1.587  11.649  -23.819 1.00 96.19 110  A 1 
ATOM   922  C  C     . ILE   A 1 110  ? -3.109  11.579  -23.611 1.00 96.52 110  A 1 
ATOM   923  O  O     . ILE   A 1 110  ? -3.836  11.178  -24.517 1.00 96.10 110  A 1 
ATOM   924  C  CB    . ILE   A 1 110  ? -0.849  10.411  -23.274 1.00 95.48 110  A 1 
ATOM   925  C  CG1   . ILE   A 1 110  ? -1.159  9.135   -24.079 1.00 91.60 110  A 1 
ATOM   926  C  CG2   . ILE   A 1 110  ? -1.139  10.157  -21.777 1.00 91.82 110  A 1 
ATOM   927  C  CD1   . ILE   A 1 110  ? -0.706  9.215   -25.530 1.00 86.42 110  A 1 
ATOM   928  N  N     . SER   A 1 111  ? -3.612  12.023  -22.457 1.00 97.12 111  A 1 
ATOM   929  C  CA    . SER   A 1 111  ? -5.060  12.088  -22.210 1.00 97.00 111  A 1 
ATOM   930  C  C     . SER   A 1 111  ? -5.736  13.153  -23.079 1.00 97.37 111  A 1 
ATOM   931  O  O     . SER   A 1 111  ? -6.834  12.920  -23.582 1.00 96.66 111  A 1 
ATOM   932  C  CB    . SER   A 1 111  ? -5.352  12.362  -20.733 1.00 95.96 111  A 1 
ATOM   933  O  OG    . SER   A 1 111  ? -4.844  11.317  -19.917 1.00 88.75 111  A 1 
ATOM   934  N  N     . TRP   A 1 112  ? -5.070  14.284  -23.305 1.00 97.66 112  A 1 
ATOM   935  C  CA    . TRP   A 1 112  ? -5.526  15.289  -24.267 1.00 97.72 112  A 1 
ATOM   936  C  C     . TRP   A 1 112  ? -5.618  14.712  -25.677 1.00 97.62 112  A 1 
ATOM   937  O  O     . TRP   A 1 112  ? -6.635  14.924  -26.339 1.00 96.78 112  A 1 
ATOM   938  C  CB    . TRP   A 1 112  ? -4.594  16.505  -24.261 1.00 97.45 112  A 1 
ATOM   939  C  CG    . TRP   A 1 112  ? -4.843  17.487  -23.164 1.00 97.21 112  A 1 
ATOM   940  C  CD1   . TRP   A 1 112  ? -4.023  17.762  -22.134 1.00 95.72 112  A 1 
ATOM   941  C  CD2   . TRP   A 1 112  ? -6.003  18.356  -23.012 1.00 96.60 112  A 1 
ATOM   942  N  NE1   . TRP   A 1 112  ? -4.585  18.756  -21.337 1.00 95.46 112  A 1 
ATOM   943  C  CE2   . TRP   A 1 112  ? -5.801  19.143  -21.849 1.00 96.01 112  A 1 
ATOM   944  C  CE3   . TRP   A 1 112  ? -7.189  18.553  -23.748 1.00 96.18 112  A 1 
ATOM   945  C  CZ2   . TRP   A 1 112  ? -6.755  20.096  -21.419 1.00 95.39 112  A 1 
ATOM   946  C  CZ3   . TRP   A 1 112  ? -8.139  19.498  -23.317 1.00 94.54 112  A 1 
ATOM   947  C  CH2   . TRP   A 1 112  ? -7.918  20.256  -22.165 1.00 94.61 112  A 1 
ATOM   948  N  N     . PHE   A 1 113  ? -4.626  13.955  -26.112 1.00 97.98 113  A 1 
ATOM   949  C  CA    . PHE   A 1 113  ? -4.640  13.299  -27.417 1.00 98.03 113  A 1 
ATOM   950  C  C     . PHE   A 1 113  ? -5.881  12.412  -27.580 1.00 97.98 113  A 1 
ATOM   951  O  O     . PHE   A 1 113  ? -6.639  12.596  -28.532 1.00 97.29 113  A 1 
ATOM   952  C  CB    . PHE   A 1 113  ? -3.350  12.500  -27.618 1.00 97.96 113  A 1 
ATOM   953  C  CG    . PHE   A 1 113  ? -3.341  11.691  -28.898 1.00 98.09 113  A 1 
ATOM   954  C  CD1   . PHE   A 1 113  ? -3.808  10.363  -28.903 1.00 97.22 113  A 1 
ATOM   955  C  CD2   . PHE   A 1 113  ? -2.919  12.277  -30.102 1.00 97.16 113  A 1 
ATOM   956  C  CE1   . PHE   A 1 113  ? -3.853  9.631   -30.102 1.00 96.72 113  A 1 
ATOM   957  C  CE2   . PHE   A 1 113  ? -2.957  11.550  -31.301 1.00 96.64 113  A 1 
ATOM   958  C  CZ    . PHE   A 1 113  ? -3.429  10.227  -31.299 1.00 97.21 113  A 1 
ATOM   959  N  N     . TYR   A 1 114  ? -6.136  11.517  -26.634 1.00 98.27 114  A 1 
ATOM   960  C  CA    . TYR   A 1 114  ? -7.290  10.622  -26.715 1.00 98.27 114  A 1 
ATOM   961  C  C     . TYR   A 1 114  ? -8.622  11.379  -26.744 1.00 97.97 114  A 1 
ATOM   962  O  O     . TYR   A 1 114  ? -9.446  11.152  -27.626 1.00 96.95 114  A 1 
ATOM   963  C  CB    . TYR   A 1 114  ? -7.278  9.632   -25.547 1.00 98.26 114  A 1 
ATOM   964  C  CG    . TYR   A 1 114  ? -6.115  8.670   -25.527 1.00 98.44 114  A 1 
ATOM   965  C  CD1   . TYR   A 1 114  ? -5.745  7.964   -26.686 1.00 97.80 114  A 1 
ATOM   966  C  CD2   . TYR   A 1 114  ? -5.391  8.463   -24.337 1.00 97.72 114  A 1 
ATOM   967  C  CE1   . TYR   A 1 114  ? -4.660  7.080   -26.669 1.00 97.58 114  A 1 
ATOM   968  C  CE2   . TYR   A 1 114  ? -4.306  7.578   -24.306 1.00 97.57 114  A 1 
ATOM   969  C  CZ    . TYR   A 1 114  ? -3.939  6.893   -25.477 1.00 98.11 114  A 1 
ATOM   970  O  OH    . TYR   A 1 114  ? -2.870  6.040   -25.459 1.00 97.55 114  A 1 
ATOM   971  N  N     . ILE   A 1 115  ? -8.819  12.293  -25.806 1.00 97.85 115  A 1 
ATOM   972  C  CA    . ILE   A 1 115  ? -10.104 12.979  -25.652 1.00 97.47 115  A 1 
ATOM   973  C  C     . ILE   A 1 115  ? -10.349 13.965  -26.800 1.00 97.22 115  A 1 
ATOM   974  O  O     . ILE   A 1 115  ? -11.450 14.013  -27.344 1.00 95.86 115  A 1 
ATOM   975  C  CB    . ILE   A 1 115  ? -10.193 13.647  -24.265 1.00 96.92 115  A 1 
ATOM   976  C  CG1   . ILE   A 1 115  ? -10.120 12.583  -23.140 1.00 94.82 115  A 1 
ATOM   977  C  CG2   . ILE   A 1 115  ? -11.514 14.428  -24.140 1.00 94.65 115  A 1 
ATOM   978  C  CD1   . ILE   A 1 115  ? -9.853  13.170  -21.754 1.00 90.49 115  A 1 
ATOM   979  N  N     . SER   A 1 116  ? -9.342  14.727  -27.207 1.00 97.08 116  A 1 
ATOM   980  C  CA    . SER   A 1 116  ? -9.486  15.719  -28.283 1.00 96.33 116  A 1 
ATOM   981  C  C     . SER   A 1 116  ? -9.726  15.088  -29.656 1.00 96.30 116  A 1 
ATOM   982  O  O     . SER   A 1 116  ? -10.390 15.698  -30.497 1.00 94.36 116  A 1 
ATOM   983  C  CB    . SER   A 1 116  ? -8.271  16.652  -28.336 1.00 94.63 116  A 1 
ATOM   984  O  OG    . SER   A 1 116  ? -7.110  15.979  -28.758 1.00 83.08 116  A 1 
ATOM   985  N  N     . ASN   A 1 117  ? -9.239  13.872  -29.864 1.00 97.02 117  A 1 
ATOM   986  C  CA    . ASN   A 1 117  ? -9.420  13.131  -31.112 1.00 97.15 117  A 1 
ATOM   987  C  C     . ASN   A 1 117  ? -10.546 12.084  -31.046 1.00 97.17 117  A 1 
ATOM   988  O  O     . ASN   A 1 117  ? -10.836 11.451  -32.059 1.00 95.05 117  A 1 
ATOM   989  C  CB    . ASN   A 1 117  ? -8.071  12.540  -31.542 1.00 96.85 117  A 1 
ATOM   990  C  CG    . ASN   A 1 117  ? -7.044  13.626  -31.832 1.00 96.42 117  A 1 
ATOM   991  O  OD1   . ASN   A 1 117  ? -7.266  14.546  -32.605 1.00 89.03 117  A 1 
ATOM   992  N  ND2   . ASN   A 1 117  ? -5.892  13.560  -31.208 1.00 89.19 117  A 1 
ATOM   993  N  N     . GLY   A 1 118  ? -11.194 11.915  -29.883 1.00 96.86 118  A 1 
ATOM   994  C  CA    . GLY   A 1 118  ? -12.281 10.948  -29.719 1.00 96.53 118  A 1 
ATOM   995  C  C     . GLY   A 1 118  ? -11.820 9.488   -29.791 1.00 97.00 118  A 1 
ATOM   996  O  O     . GLY   A 1 118  ? -12.553 8.642   -30.294 1.00 94.84 118  A 1 
ATOM   997  N  N     . ILE   A 1 119  ? -10.619 9.199   -29.306 1.00 97.41 119  A 1 
ATOM   998  C  CA    . ILE   A 1 119  ? -10.007 7.866   -29.374 1.00 97.87 119  A 1 
ATOM   999  C  C     . ILE   A 1 119  ? -9.995  7.229   -27.980 1.00 97.99 119  A 1 
ATOM   1000 O  O     . ILE   A 1 119  ? -9.500  7.821   -27.019 1.00 97.04 119  A 1 
ATOM   1001 C  CB    . ILE   A 1 119  ? -8.598  7.940   -30.008 1.00 97.57 119  A 1 
ATOM   1002 C  CG1   . ILE   A 1 119  ? -8.670  8.531   -31.437 1.00 95.77 119  A 1 
ATOM   1003 C  CG2   . ILE   A 1 119  ? -7.943  6.548   -30.041 1.00 95.83 119  A 1 
ATOM   1004 C  CD1   . ILE   A 1 119  ? -7.310  8.791   -32.090 1.00 93.17 119  A 1 
ATOM   1005 N  N     . SER   A 1 120  ? -10.504 6.004   -27.873 1.00 97.89 120  A 1 
ATOM   1006 C  CA    . SER   A 1 120  ? -10.330 5.169   -26.679 1.00 97.76 120  A 1 
ATOM   1007 C  C     . SER   A 1 120  ? -9.024  4.375   -26.785 1.00 98.09 120  A 1 
ATOM   1008 O  O     . SER   A 1 120  ? -8.768  3.783   -27.836 1.00 97.18 120  A 1 
ATOM   1009 C  CB    . SER   A 1 120  ? -11.516 4.223   -26.490 1.00 96.51 120  A 1 
ATOM   1010 O  OG    . SER   A 1 120  ? -11.351 3.495   -25.285 1.00 85.53 120  A 1 
ATOM   1011 N  N     . PRO   A 1 121  ? -8.207  4.315   -25.725 1.00 98.21 121  A 1 
ATOM   1012 C  CA    . PRO   A 1 121  ? -6.914  3.626   -25.777 1.00 98.22 121  A 1 
ATOM   1013 C  C     . PRO   A 1 121  ? -6.986  2.137   -26.134 1.00 98.17 121  A 1 
ATOM   1014 O  O     . PRO   A 1 121  ? -6.047  1.618   -26.738 1.00 96.63 121  A 1 
ATOM   1015 C  CB    . PRO   A 1 121  ? -6.300  3.814   -24.386 1.00 97.44 121  A 1 
ATOM   1016 C  CG    . PRO   A 1 121  ? -6.956  5.086   -23.867 1.00 94.87 121  A 1 
ATOM   1017 C  CD    . PRO   A 1 121  ? -8.349  5.034   -24.478 1.00 97.54 121  A 1 
ATOM   1018 N  N     . ASP   A 1 122  ? -8.073  1.453   -25.786 1.00 97.75 122  A 1 
ATOM   1019 C  CA    . ASP   A 1 122  ? -8.301  0.035   -26.099 1.00 97.18 122  A 1 
ATOM   1020 C  C     . ASP   A 1 122  ? -9.396  -0.189  -27.161 1.00 97.41 122  A 1 
ATOM   1021 O  O     . ASP   A 1 122  ? -9.866  -1.312  -27.360 1.00 95.02 122  A 1 
ATOM   1022 C  CB    . ASP   A 1 122  ? -8.569  -0.748  -24.802 1.00 94.90 122  A 1 
ATOM   1023 C  CG    . ASP   A 1 122  ? -10.020 -0.676  -24.338 1.00 90.53 122  A 1 
ATOM   1024 O  OD1   . ASP   A 1 122  ? -10.593 0.431   -24.370 1.00 82.03 122  A 1 
ATOM   1025 O  OD2   . ASP   A 1 122  ? -10.557 -1.745  -23.969 1.00 85.23 122  A 1 
ATOM   1026 N  N     . GLY   A 1 123  ? -9.795  0.880   -27.843 1.00 97.61 123  A 1 
ATOM   1027 C  CA    . GLY   A 1 123  ? -10.880 0.870   -28.811 1.00 97.62 123  A 1 
ATOM   1028 C  C     . GLY   A 1 123  ? -10.589 0.030   -30.058 1.00 97.98 123  A 1 
ATOM   1029 O  O     . GLY   A 1 123  ? -9.442  -0.253  -30.413 1.00 96.90 123  A 1 
ATOM   1030 N  N     . CYS   A 1 124  ? -11.666 -0.338  -30.749 1.00 98.05 124  A 1 
ATOM   1031 C  CA    . CYS   A 1 124  ? -11.616 -0.937  -32.075 1.00 97.98 124  A 1 
ATOM   1032 C  C     . CYS   A 1 124  ? -12.157 0.060   -33.102 1.00 98.06 124  A 1 
ATOM   1033 O  O     . CYS   A 1 124  ? -13.202 0.672   -32.879 1.00 96.68 124  A 1 
ATOM   1034 C  CB    . CYS   A 1 124  ? -12.399 -2.252  -32.097 1.00 97.08 124  A 1 
ATOM   1035 S  SG    . CYS   A 1 124  ? -11.629 -3.479  -31.000 1.00 95.15 124  A 1 
ATOM   1036 N  N     . TYR   A 1 125  ? -11.465 0.187   -34.225 1.00 98.11 125  A 1 
ATOM   1037 C  CA    . TYR   A 1 125  ? -11.769 1.200   -35.233 1.00 98.11 125  A 1 
ATOM   1038 C  C     . TYR   A 1 125  ? -11.699 0.621   -36.640 1.00 97.98 125  A 1 
ATOM   1039 O  O     . TYR   A 1 125  ? -10.818 -0.177  -36.953 1.00 96.57 125  A 1 
ATOM   1040 C  CB    . TYR   A 1 125  ? -10.807 2.387   -35.076 1.00 97.90 125  A 1 
ATOM   1041 C  CG    . TYR   A 1 125  ? -10.944 3.095   -33.747 1.00 98.09 125  A 1 
ATOM   1042 C  CD1   . TYR   A 1 125  ? -11.960 4.048   -33.558 1.00 96.83 125  A 1 
ATOM   1043 C  CD2   . TYR   A 1 125  ? -10.102 2.761   -32.664 1.00 96.89 125  A 1 
ATOM   1044 C  CE1   . TYR   A 1 125  ? -12.156 4.649   -32.311 1.00 96.26 125  A 1 
ATOM   1045 C  CE2   . TYR   A 1 125  ? -10.289 3.355   -31.403 1.00 96.33 125  A 1 
ATOM   1046 C  CZ    . TYR   A 1 125  ? -11.329 4.293   -31.231 1.00 97.07 125  A 1 
ATOM   1047 O  OH    . TYR   A 1 125  ? -11.555 4.847   -29.996 1.00 96.07 125  A 1 
ATOM   1048 N  N     . SER   A 1 126  ? -12.603 1.060   -37.486 1.00 98.01 126  A 1 
ATOM   1049 C  CA    . SER   A 1 126  ? -12.454 0.933   -38.935 1.00 97.81 126  A 1 
ATOM   1050 C  C     . SER   A 1 126  ? -11.763 2.194   -39.443 1.00 97.79 126  A 1 
ATOM   1051 O  O     . SER   A 1 126  ? -12.399 3.246   -39.558 1.00 95.52 126  A 1 
ATOM   1052 C  CB    . SER   A 1 126  ? -13.813 0.718   -39.598 1.00 96.72 126  A 1 
ATOM   1053 O  OG    . SER   A 1 126  ? -13.661 0.246   -40.919 1.00 87.37 126  A 1 
ATOM   1054 N  N     . LEU   A 1 127  ? -10.455 2.096   -39.671 1.00 97.61 127  A 1 
ATOM   1055 C  CA    . LEU   A 1 127  ? -9.630  3.248   -40.024 1.00 97.57 127  A 1 
ATOM   1056 C  C     . LEU   A 1 127  ? -9.978  3.765   -41.417 1.00 97.47 127  A 1 
ATOM   1057 O  O     . LEU   A 1 127  ? -10.130 2.981   -42.360 1.00 95.81 127  A 1 
ATOM   1058 C  CB    . LEU   A 1 127  ? -8.137  2.892   -39.944 1.00 97.00 127  A 1 
ATOM   1059 C  CG    . LEU   A 1 127  ? -7.649  2.411   -38.566 1.00 96.11 127  A 1 
ATOM   1060 C  CD1   . LEU   A 1 127  ? -6.153  2.117   -38.644 1.00 93.74 127  A 1 
ATOM   1061 C  CD2   . LEU   A 1 127  ? -7.879  3.446   -37.467 1.00 93.40 127  A 1 
ATOM   1062 N  N     . ASP   A 1 128  ? -10.031 5.077   -41.533 1.00 97.58 128  A 1 
ATOM   1063 C  CA    . ASP   A 1 128  ? -10.118 5.734   -42.831 1.00 97.40 128  A 1 
ATOM   1064 C  C     . ASP   A 1 128  ? -8.716  5.853   -43.438 1.00 97.33 128  A 1 
ATOM   1065 O  O     . ASP   A 1 128  ? -7.903  6.697   -43.045 1.00 95.14 128  A 1 
ATOM   1066 C  CB    . ASP   A 1 128  ? -10.834 7.078   -42.688 1.00 96.69 128  A 1 
ATOM   1067 C  CG    . ASP   A 1 128  ? -11.211 7.676   -44.039 1.00 95.48 128  A 1 
ATOM   1068 O  OD1   . ASP   A 1 128  ? -10.701 7.201   -45.077 1.00 90.69 128  A 1 
ATOM   1069 O  OD2   . ASP   A 1 128  ? -12.024 8.623   -44.036 1.00 90.59 128  A 1 
ATOM   1070 N  N     . GLU   A 1 129  ? -8.428  4.972   -44.380 1.00 97.08 129  A 1 
ATOM   1071 C  CA    . GLU   A 1 129  ? -7.088  4.816   -44.950 1.00 96.68 129  A 1 
ATOM   1072 C  C     . GLU   A 1 129  ? -6.608  6.044   -45.736 1.00 96.92 129  A 1 
ATOM   1073 O  O     . GLU   A 1 129  ? -5.406  6.188   -45.955 1.00 94.54 129  A 1 
ATOM   1074 C  CB    . GLU   A 1 129  ? -7.022  3.547   -45.822 1.00 94.61 129  A 1 
ATOM   1075 C  CG    . GLU   A 1 129  ? -7.237  2.262   -45.003 1.00 90.26 129  A 1 
ATOM   1076 C  CD    . GLU   A 1 129  ? -7.114  0.960   -45.814 1.00 87.36 129  A 1 
ATOM   1077 O  OE1   . GLU   A 1 129  ? -7.667  -0.061  -45.344 1.00 79.96 129  A 1 
ATOM   1078 O  OE2   . GLU   A 1 129  ? -6.459  0.963   -46.877 1.00 79.83 129  A 1 
ATOM   1079 N  N     . GLN   A 1 130  ? -7.502  6.956   -46.108 1.00 97.04 130  A 1 
ATOM   1080 C  CA    . GLN   A 1 130  ? -7.108  8.202   -46.784 1.00 96.77 130  A 1 
ATOM   1081 C  C     . GLN   A 1 130  ? -6.228  9.104   -45.905 1.00 97.14 130  A 1 
ATOM   1082 O  O     . GLN   A 1 130  ? -5.442  9.893   -46.422 1.00 94.64 130  A 1 
ATOM   1083 C  CB    . GLN   A 1 130  ? -8.355  8.942   -47.306 1.00 95.05 130  A 1 
ATOM   1084 C  CG    . GLN   A 1 130  ? -9.124  9.700   -46.213 1.00 83.86 130  A 1 
ATOM   1085 C  CD    . GLN   A 1 130  ? -10.419 10.332  -46.719 1.00 80.02 130  A 1 
ATOM   1086 O  OE1   . GLN   A 1 130  ? -10.532 10.761  -47.852 1.00 71.51 130  A 1 
ATOM   1087 N  NE2   . GLN   A 1 130  ? -11.434 10.443  -45.901 1.00 69.09 130  A 1 
ATOM   1088 N  N     . TYR   A 1 131  ? -6.334  8.953   -44.573 1.00 97.65 131  A 1 
ATOM   1089 C  CA    . TYR   A 1 131  ? -5.523  9.701   -43.605 1.00 97.52 131  A 1 
ATOM   1090 C  C     . TYR   A 1 131  ? -4.249  8.958   -43.185 1.00 97.42 131  A 1 
ATOM   1091 O  O     . TYR   A 1 131  ? -3.517  9.423   -42.308 1.00 95.19 131  A 1 
ATOM   1092 C  CB    . TYR   A 1 131  ? -6.389  10.074  -42.395 1.00 97.20 131  A 1 
ATOM   1093 C  CG    . TYR   A 1 131  ? -7.581  10.933  -42.739 1.00 97.38 131  A 1 
ATOM   1094 C  CD1   . TYR   A 1 131  ? -7.414  12.300  -43.041 1.00 94.60 131  A 1 
ATOM   1095 C  CD2   . TYR   A 1 131  ? -8.871  10.374  -42.775 1.00 94.93 131  A 1 
ATOM   1096 C  CE1   . TYR   A 1 131  ? -8.515  13.098  -43.368 1.00 93.66 131  A 1 
ATOM   1097 C  CE2   . TYR   A 1 131  ? -9.985  11.166  -43.103 1.00 94.27 131  A 1 
ATOM   1098 C  CZ    . TYR   A 1 131  ? -9.801  12.528  -43.398 1.00 95.30 131  A 1 
ATOM   1099 O  OH    . TYR   A 1 131  ? -10.885 13.304  -43.721 1.00 93.80 131  A 1 
ATOM   1100 N  N     . LEU   A 1 132  ? -3.971  7.813   -43.797 1.00 97.26 132  A 1 
ATOM   1101 C  CA    . LEU   A 1 132  ? -2.795  6.999   -43.513 1.00 97.25 132  A 1 
ATOM   1102 C  C     . LEU   A 1 132  ? -1.776  7.086   -44.652 1.00 97.23 132  A 1 
ATOM   1103 O  O     . LEU   A 1 132  ? -2.043  6.718   -45.794 1.00 94.99 132  A 1 
ATOM   1104 C  CB    . LEU   A 1 132  ? -3.203  5.540   -43.241 1.00 96.34 132  A 1 
ATOM   1105 C  CG    . LEU   A 1 132  ? -4.040  5.332   -41.963 1.00 95.57 132  A 1 
ATOM   1106 C  CD1   . LEU   A 1 132  ? -4.415  3.853   -41.849 1.00 92.41 132  A 1 
ATOM   1107 C  CD2   . LEU   A 1 132  ? -3.269  5.717   -40.700 1.00 92.32 132  A 1 
ATOM   1108 N  N     . THR   A 1 133  ? -0.563  7.485   -44.304 1.00 97.37 133  A 1 
ATOM   1109 C  CA    . THR   A 1 133  ? 0.577   7.458   -45.230 1.00 97.09 133  A 1 
ATOM   1110 C  C     . THR   A 1 133  ? 1.537   6.351   -44.817 1.00 97.14 133  A 1 
ATOM   1111 O  O     . THR   A 1 133  ? 2.054   6.358   -43.701 1.00 94.97 133  A 1 
ATOM   1112 C  CB    . THR   A 1 133  ? 1.294   8.811   -45.277 1.00 95.37 133  A 1 
ATOM   1113 O  OG1   . THR   A 1 133  ? 0.373   9.843   -45.534 1.00 81.24 133  A 1 
ATOM   1114 C  CG2   . THR   A 1 133  ? 2.327   8.862   -46.400 1.00 77.52 133  A 1 
ATOM   1115 N  N     . LYS   A 1 134  ? 1.811   5.408   -45.707 1.00 96.92 134  A 1 
ATOM   1116 C  CA    . LYS   A 1 134  ? 2.746   4.317   -45.430 1.00 96.70 134  A 1 
ATOM   1117 C  C     . LYS   A 1 134  ? 4.177   4.848   -45.284 1.00 96.61 134  A 1 
ATOM   1118 O  O     . LYS   A 1 134  ? 4.685   5.518   -46.175 1.00 94.20 134  A 1 
ATOM   1119 C  CB    . LYS   A 1 134  ? 2.619   3.245   -46.522 1.00 95.39 134  A 1 
ATOM   1120 C  CG    . LYS   A 1 134  ? 3.427   1.988   -46.182 1.00 90.20 134  A 1 
ATOM   1121 C  CD    . LYS   A 1 134  ? 3.196   0.880   -47.223 1.00 85.39 134  A 1 
ATOM   1122 C  CE    . LYS   A 1 134  ? 4.005   -0.349  -46.812 1.00 75.66 134  A 1 
ATOM   1123 N  NZ    . LYS   A 1 134  ? 3.771   -1.519  -47.692 1.00 68.15 134  A 1 
ATOM   1124 N  N     . ILE   A 1 135  ? 4.839   4.493   -44.180 1.00 96.14 135  A 1 
ATOM   1125 C  CA    . ILE   A 1 135  ? 6.259   4.816   -43.937 1.00 95.40 135  A 1 
ATOM   1126 C  C     . ILE   A 1 135  ? 7.143   3.636   -44.345 1.00 94.92 135  A 1 
ATOM   1127 O  O     . ILE   A 1 135  ? 8.092   3.779   -45.113 1.00 90.05 135  A 1 
ATOM   1128 C  CB    . ILE   A 1 135  ? 6.496   5.170   -42.452 1.00 93.28 135  A 1 
ATOM   1129 C  CG1   . ILE   A 1 135  ? 5.584   6.319   -41.964 1.00 84.40 135  A 1 
ATOM   1130 C  CG2   . ILE   A 1 135  ? 7.974   5.538   -42.231 1.00 82.43 135  A 1 
ATOM   1131 C  CD1   . ILE   A 1 135  ? 5.626   6.478   -40.439 1.00 81.85 135  A 1 
ATOM   1132 N  N     . ASN   A 1 136  ? 6.826   2.470   -43.816 1.00 95.26 136  A 1 
ATOM   1133 C  CA    . ASN   A 1 136  ? 7.476   1.198   -44.105 1.00 93.80 136  A 1 
ATOM   1134 C  C     . ASN   A 1 136  ? 6.455   0.056   -43.973 1.00 94.79 136  A 1 
ATOM   1135 O  O     . ASN   A 1 136  ? 5.253   0.304   -43.814 1.00 91.02 136  A 1 
ATOM   1136 C  CB    . ASN   A 1 136  ? 8.740   1.060   -43.213 1.00 88.22 136  A 1 
ATOM   1137 C  CG    . ASN   A 1 136  ? 8.456   1.049   -41.722 1.00 83.25 136  A 1 
ATOM   1138 O  OD1   . ASN   A 1 136  ? 7.389   0.702   -41.280 1.00 70.35 136  A 1 
ATOM   1139 N  ND2   . ASN   A 1 136  ? 9.428   1.400   -40.906 1.00 74.41 136  A 1 
ATOM   1140 N  N     . ASN   A 1 137  ? 6.887   -1.190  -44.094 1.00 94.42 137  A 1 
ATOM   1141 C  CA    . ASN   A 1 137  ? 5.964   -2.315  -43.935 1.00 93.62 137  A 1 
ATOM   1142 C  C     . ASN   A 1 137  ? 5.401   -2.372  -42.509 1.00 93.38 137  A 1 
ATOM   1143 O  O     . ASN   A 1 137  ? 6.158   -2.414  -41.548 1.00 88.56 137  A 1 
ATOM   1144 C  CB    . ASN   A 1 137  ? 6.634   -3.637  -44.350 1.00 91.55 137  A 1 
ATOM   1145 C  CG    . ASN   A 1 137  ? 6.296   -4.053  -45.769 1.00 82.30 137  A 1 
ATOM   1146 O  OD1   . ASN   A 1 137  ? 5.605   -3.378  -46.516 1.00 72.58 137  A 1 
ATOM   1147 N  ND2   . ASN   A 1 137  ? 6.768   -5.214  -46.180 1.00 72.36 137  A 1 
ATOM   1148 N  N     . GLY   A 1 138  ? 4.076   -2.357  -42.409 1.00 93.29 138  A 1 
ATOM   1149 C  CA    . GLY   A 1 138  ? 3.369   -2.410  -41.131 1.00 93.99 138  A 1 
ATOM   1150 C  C     . GLY   A 1 138  ? 3.408   -1.117  -40.308 1.00 95.77 138  A 1 
ATOM   1151 O  O     . GLY   A 1 138  ? 2.911   -1.112  -39.186 1.00 92.62 138  A 1 
ATOM   1152 N  N     . CYS   A 1 139  ? 3.965   -0.028  -40.838 1.00 96.48 139  A 1 
ATOM   1153 C  CA    . CYS   A 1 139  ? 4.022   1.261   -40.148 1.00 96.78 139  A 1 
ATOM   1154 C  C     . CYS   A 1 139  ? 3.496   2.392   -41.037 1.00 97.03 139  A 1 
ATOM   1155 O  O     . CYS   A 1 139  ? 3.999   2.623   -42.141 1.00 95.34 139  A 1 
ATOM   1156 C  CB    . CYS   A 1 139  ? 5.453   1.514   -39.661 1.00 95.26 139  A 1 
ATOM   1157 S  SG    . CYS   A 1 139  ? 5.495   2.941   -38.537 1.00 91.54 139  A 1 
ATOM   1158 N  N     . TYR   A 1 140  ? 2.513   3.106   -40.516 1.00 97.68 140  A 1 
ATOM   1159 C  CA    . TYR   A 1 140  ? 1.852   4.218   -41.188 1.00 97.71 140  A 1 
ATOM   1160 C  C     . TYR   A 1 140  ? 2.014   5.504   -40.377 1.00 97.84 140  A 1 
ATOM   1161 O  O     . TYR   A 1 140  ? 2.255   5.468   -39.169 1.00 96.66 140  A 1 
ATOM   1162 C  CB    . TYR   A 1 140  ? 0.371   3.876   -41.415 1.00 97.26 140  A 1 
ATOM   1163 C  CG    . TYR   A 1 140  ? 0.145   2.630   -42.250 1.00 96.99 140  A 1 
ATOM   1164 C  CD1   . TYR   A 1 140  ? -0.045  2.723   -43.643 1.00 93.49 140  A 1 
ATOM   1165 C  CD2   . TYR   A 1 140  ? 0.142   1.358   -41.642 1.00 93.63 140  A 1 
ATOM   1166 C  CE1   . TYR   A 1 140  ? -0.239  1.571   -44.419 1.00 91.94 140  A 1 
ATOM   1167 C  CE2   . TYR   A 1 140  ? -0.045  0.194   -42.411 1.00 92.50 140  A 1 
ATOM   1168 C  CZ    . TYR   A 1 140  ? -0.239  0.307   -43.799 1.00 93.92 140  A 1 
ATOM   1169 O  OH    . TYR   A 1 140  ? -0.423  -0.825  -44.552 1.00 92.32 140  A 1 
ATOM   1170 N  N     . HIS   A 1 141  ? 1.887   6.637   -41.044 1.00 97.75 141  A 1 
ATOM   1171 C  CA    . HIS   A 1 141  ? 1.829   7.950   -40.409 1.00 97.69 141  A 1 
ATOM   1172 C  C     . HIS   A 1 141  ? 0.426   8.533   -40.551 1.00 97.66 141  A 1 
ATOM   1173 O  O     . HIS   A 1 141  ? -0.196  8.373   -41.599 1.00 95.92 141  A 1 
ATOM   1174 C  CB    . HIS   A 1 141  ? 2.884   8.867   -41.019 1.00 96.94 141  A 1 
ATOM   1175 C  CG    . HIS   A 1 141  ? 2.971   10.201  -40.337 1.00 96.72 141  A 1 
ATOM   1176 N  ND1   . HIS   A 1 141  ? 3.329   10.420  -39.023 1.00 88.93 141  A 1 
ATOM   1177 C  CD2   . HIS   A 1 141  ? 2.697   11.417  -40.894 1.00 89.83 141  A 1 
ATOM   1178 C  CE1   . HIS   A 1 141  ? 3.274   11.742  -38.801 1.00 90.30 141  A 1 
ATOM   1179 N  NE2   . HIS   A 1 141  ? 2.910   12.372  -39.913 1.00 91.34 141  A 1 
ATOM   1180 N  N     . CYS   A 1 142  ? -0.059  9.191   -39.508 1.00 97.53 142  A 1 
ATOM   1181 C  CA    . CYS   A 1 142  ? -1.372  9.817   -39.483 1.00 97.42 142  A 1 
ATOM   1182 C  C     . CYS   A 1 142  ? -1.257  11.230  -38.908 1.00 97.26 142  A 1 
ATOM   1183 O  O     . CYS   A 1 142  ? -0.958  11.391  -37.724 1.00 95.52 142  A 1 
ATOM   1184 C  CB    . CYS   A 1 142  ? -2.311  8.928   -38.654 1.00 96.60 142  A 1 
ATOM   1185 S  SG    . CYS   A 1 142  ? -3.978  9.628   -38.629 1.00 95.33 142  A 1 
ATOM   1186 N  N     . ASP   A 1 143  ? -1.516  12.243  -39.729 1.00 97.05 143  A 1 
ATOM   1187 C  CA    . ASP   A 1 143  ? -1.546  13.648  -39.290 1.00 96.53 143  A 1 
ATOM   1188 C  C     . ASP   A 1 143  ? -2.923  14.073  -38.759 1.00 96.53 143  A 1 
ATOM   1189 O  O     . ASP   A 1 143  ? -3.014  14.999  -37.953 1.00 93.15 143  A 1 
ATOM   1190 C  CB    . ASP   A 1 143  ? -1.095  14.564  -40.443 1.00 95.00 143  A 1 
ATOM   1191 C  CG    . ASP   A 1 143  ? 0.422   14.549  -40.651 1.00 92.66 143  A 1 
ATOM   1192 O  OD1   . ASP   A 1 143  ? 1.159   14.666  -39.645 1.00 86.28 143  A 1 
ATOM   1193 O  OD2   . ASP   A 1 143  ? 0.855   14.420  -41.817 1.00 86.60 143  A 1 
ATOM   1194 N  N     . ASP   A 1 144  ? -3.989  13.387  -39.157 1.00 96.88 144  A 1 
ATOM   1195 C  CA    . ASP   A 1 144  ? -5.364  13.660  -38.726 1.00 96.88 144  A 1 
ATOM   1196 C  C     . ASP   A 1 144  ? -5.993  12.434  -38.031 1.00 97.31 144  A 1 
ATOM   1197 O  O     . ASP   A 1 144  ? -6.824  11.718  -38.605 1.00 95.52 144  A 1 
ATOM   1198 C  CB    . ASP   A 1 144  ? -6.195  14.184  -39.909 1.00 95.63 144  A 1 
ATOM   1199 C  CG    . ASP   A 1 144  ? -7.556  14.738  -39.465 1.00 93.79 144  A 1 
ATOM   1200 O  OD1   . ASP   A 1 144  ? -7.972  14.530  -38.299 1.00 88.73 144  A 1 
ATOM   1201 O  OD2   . ASP   A 1 144  ? -8.216  15.380  -40.302 1.00 87.98 144  A 1 
ATOM   1202 N  N     . PRO   A 1 145  ? -5.608  12.166  -36.771 1.00 97.58 145  A 1 
ATOM   1203 C  CA    . PRO   A 1 145  ? -6.140  11.022  -36.033 1.00 97.62 145  A 1 
ATOM   1204 C  C     . PRO   A 1 145  ? -7.642  11.118  -35.784 1.00 97.71 145  A 1 
ATOM   1205 O  O     . PRO   A 1 145  ? -8.310  10.095  -35.679 1.00 96.16 145  A 1 
ATOM   1206 C  CB    . PRO   A 1 145  ? -5.350  10.990  -34.721 1.00 96.54 145  A 1 
ATOM   1207 C  CG    . PRO   A 1 145  ? -4.878  12.430  -34.534 1.00 94.12 145  A 1 
ATOM   1208 C  CD    . PRO   A 1 145  ? -4.657  12.901  -35.967 1.00 96.65 145  A 1 
ATOM   1209 N  N     . ARG   A 1 146  ? -8.200  12.321  -35.707 1.00 97.71 146  A 1 
ATOM   1210 C  CA    . ARG   A 1 146  ? -9.621  12.520  -35.420 1.00 97.44 146  A 1 
ATOM   1211 C  C     . ARG   A 1 146  ? -10.508 11.978  -36.534 1.00 97.61 146  A 1 
ATOM   1212 O  O     . ARG   A 1 146  ? -11.492 11.298  -36.246 1.00 96.23 146  A 1 
ATOM   1213 C  CB    . ARG   A 1 146  ? -9.870  14.009  -35.164 1.00 96.16 146  A 1 
ATOM   1214 C  CG    . ARG   A 1 146  ? -11.256 14.235  -34.558 1.00 89.14 146  A 1 
ATOM   1215 C  CD    . ARG   A 1 146  ? -11.452 15.717  -34.271 1.00 86.84 146  A 1 
ATOM   1216 N  NE    . ARG   A 1 146  ? -12.701 15.938  -33.529 1.00 77.16 146  A 1 
ATOM   1217 C  CZ    . ARG   A 1 146  ? -13.177 17.105  -33.149 1.00 70.54 146  A 1 
ATOM   1218 N  NH1   . ARG   A 1 146  ? -12.566 18.221  -33.449 1.00 62.48 146  A 1 
ATOM   1219 N  NH2   . ARG   A 1 146  ? -14.272 17.165  -32.451 1.00 61.94 146  A 1 
ATOM   1220 N  N     . ASN   A 1 147  ? -10.154 12.256  -37.769 1.00 97.67 147  A 1 
ATOM   1221 C  CA    . ASN   A 1 147  ? -10.896 11.752  -38.922 1.00 97.76 147  A 1 
ATOM   1222 C  C     . ASN   A 1 147  ? -10.527 10.301  -39.246 1.00 97.91 147  A 1 
ATOM   1223 O  O     . ASN   A 1 147  ? -11.416 9.498   -39.527 1.00 96.31 147  A 1 
ATOM   1224 C  CB    . ASN   A 1 147  ? -10.680 12.703  -40.104 1.00 97.36 147  A 1 
ATOM   1225 C  CG    . ASN   A 1 147  ? -11.397 14.027  -39.909 1.00 96.26 147  A 1 
ATOM   1226 O  OD1   . ASN   A 1 147  ? -12.527 14.093  -39.463 1.00 88.20 147  A 1 
ATOM   1227 N  ND2   . ASN   A 1 147  ? -10.761 15.129  -40.245 1.00 87.70 147  A 1 
ATOM   1228 N  N     . CYS   A 1 148  ? -9.264  9.936   -39.108 1.00 97.76 148  A 1 
ATOM   1229 C  CA    . CYS   A 1 148  ? -8.807  8.561   -39.336 1.00 97.67 148  A 1 
ATOM   1230 C  C     . CYS   A 1 148  ? -9.513  7.547   -38.413 1.00 97.72 148  A 1 
ATOM   1231 O  O     . CYS   A 1 148  ? -9.889  6.459   -38.857 1.00 96.28 148  A 1 
ATOM   1232 C  CB    . CYS   A 1 148  ? -7.283  8.524   -39.158 1.00 97.11 148  A 1 
ATOM   1233 S  SG    . CYS   A 1 148  ? -6.619  6.900   -39.619 1.00 95.48 148  A 1 
ATOM   1234 N  N     . PHE   A 1 149  ? -9.744  7.905   -37.149 1.00 98.09 149  A 1 
ATOM   1235 C  CA    . PHE   A 1 149  ? -10.370 7.066   -36.123 1.00 98.18 149  A 1 
ATOM   1236 C  C     . PHE   A 1 149  ? -11.847 7.421   -35.874 1.00 98.02 149  A 1 
ATOM   1237 O  O     . PHE   A 1 149  ? -12.404 7.051   -34.844 1.00 96.27 149  A 1 
ATOM   1238 C  CB    . PHE   A 1 149  ? -9.531  7.110   -34.834 1.00 98.02 149  A 1 
ATOM   1239 C  CG    . PHE   A 1 149  ? -8.200  6.391   -34.915 1.00 98.18 149  A 1 
ATOM   1240 C  CD1   . PHE   A 1 149  ? -8.008  5.192   -34.201 1.00 97.22 149  A 1 
ATOM   1241 C  CD2   . PHE   A 1 149  ? -7.143  6.902   -35.686 1.00 97.04 149  A 1 
ATOM   1242 C  CE1   . PHE   A 1 149  ? -6.784  4.518   -34.259 1.00 96.39 149  A 1 
ATOM   1243 C  CE2   . PHE   A 1 149  ? -5.916  6.227   -35.760 1.00 96.51 149  A 1 
ATOM   1244 C  CZ    . PHE   A 1 149  ? -5.739  5.033   -35.044 1.00 97.46 149  A 1 
ATOM   1245 N  N     . ALA   A 1 150  ? -12.500 8.122   -36.796 1.00 97.81 150  A 1 
ATOM   1246 C  CA    . ALA   A 1 150  ? -13.871 8.600   -36.596 1.00 97.60 150  A 1 
ATOM   1247 C  C     . ALA   A 1 150  ? -14.900 7.468   -36.427 1.00 97.53 150  A 1 
ATOM   1248 O  O     . ALA   A 1 150  ? -15.949 7.668   -35.811 1.00 94.24 150  A 1 
ATOM   1249 C  CB    . ALA   A 1 150  ? -14.239 9.496   -37.781 1.00 96.30 150  A 1 
ATOM   1250 N  N     . LYS   A 1 151  ? -14.623 6.287   -36.960 1.00 97.44 151  A 1 
ATOM   1251 C  CA    . LYS   A 1 151  ? -15.548 5.157   -36.968 1.00 97.40 151  A 1 
ATOM   1252 C  C     . LYS   A 1 151  ? -15.125 4.078   -35.973 1.00 97.57 151  A 1 
ATOM   1253 O  O     . LYS   A 1 151  ? -14.431 3.126   -36.331 1.00 95.78 151  A 1 
ATOM   1254 C  CB    . LYS   A 1 151  ? -15.713 4.661   -38.412 1.00 96.35 151  A 1 
ATOM   1255 C  CG    . LYS   A 1 151  ? -16.970 3.798   -38.553 1.00 90.12 151  A 1 
ATOM   1256 C  CD    . LYS   A 1 151  ? -17.131 3.381   -40.022 1.00 84.02 151  A 1 
ATOM   1257 C  CE    . LYS   A 1 151  ? -18.422 2.594   -40.207 1.00 74.73 151  A 1 
ATOM   1258 N  NZ    . LYS   A 1 151  ? -18.576 2.165   -41.617 1.00 64.81 151  A 1 
ATOM   1259 N  N     . GLU   A 1 152  ? -15.595 4.216   -34.735 1.00 97.83 152  A 1 
ATOM   1260 C  CA    . GLU   A 1 152  ? -15.499 3.143   -33.746 1.00 97.67 152  A 1 
ATOM   1261 C  C     . GLU   A 1 152  ? -16.384 1.959   -34.149 1.00 97.70 152  A 1 
ATOM   1262 O  O     . GLU   A 1 152  ? -17.487 2.125   -34.683 1.00 96.02 152  A 1 
ATOM   1263 C  CB    . GLU   A 1 152  ? -15.844 3.685   -32.348 1.00 96.56 152  A 1 
ATOM   1264 C  CG    . GLU   A 1 152  ? -15.462 2.697   -31.235 1.00 92.61 152  A 1 
ATOM   1265 C  CD    . GLU   A 1 152  ? -15.606 3.273   -29.815 1.00 90.38 152  A 1 
ATOM   1266 O  OE1   . GLU   A 1 152  ? -15.015 2.670   -28.892 1.00 82.63 152  A 1 
ATOM   1267 O  OE2   . GLU   A 1 152  ? -16.290 4.306   -29.653 1.00 83.30 152  A 1 
ATOM   1268 N  N     . ILE   A 1 153  ? -15.900 0.752   -33.908 1.00 97.79 153  A 1 
ATOM   1269 C  CA    . ILE   A 1 153  ? -16.604 -0.501  -34.199 1.00 97.62 153  A 1 
ATOM   1270 C  C     . ILE   A 1 153  ? -16.663 -1.389  -32.951 1.00 97.63 153  A 1 
ATOM   1271 O  O     . ILE   A 1 153  ? -15.852 -1.223  -32.032 1.00 96.37 153  A 1 
ATOM   1272 C  CB    . ILE   A 1 153  ? -15.982 -1.235  -35.411 1.00 96.65 153  A 1 
ATOM   1273 C  CG1   . ILE   A 1 153  ? -14.503 -1.600  -35.175 1.00 91.57 153  A 1 
ATOM   1274 C  CG2   . ILE   A 1 153  ? -16.177 -0.406  -36.689 1.00 89.02 153  A 1 
ATOM   1275 C  CD1   . ILE   A 1 153  ? -13.897 -2.492  -36.261 1.00 88.59 153  A 1 
ATOM   1276 N  N     . PRO   A 1 154  ? -17.595 -2.357  -32.886 1.00 96.85 154  A 1 
ATOM   1277 C  CA    . PRO   A 1 154  ? -17.640 -3.313  -31.789 1.00 96.24 154  A 1 
ATOM   1278 C  C     . PRO   A 1 154  ? -16.316 -4.058  -31.604 1.00 96.17 154  A 1 
ATOM   1279 O  O     . PRO   A 1 154  ? -15.604 -4.361  -32.567 1.00 94.86 154  A 1 
ATOM   1280 C  CB    . PRO   A 1 154  ? -18.783 -4.271  -32.121 1.00 95.20 154  A 1 
ATOM   1281 C  CG    . PRO   A 1 154  ? -19.686 -3.438  -33.022 1.00 92.80 154  A 1 
ATOM   1282 C  CD    . PRO   A 1 154  ? -18.697 -2.581  -33.799 1.00 95.59 154  A 1 
ATOM   1283 N  N     . ARG   A 1 155  ? -16.024 -4.396  -30.346 1.00 95.20 155  A 1 
ATOM   1284 C  CA    . ARG   A 1 155  ? -14.823 -5.141  -29.988 1.00 94.60 155  A 1 
ATOM   1285 C  C     . ARG   A 1 155  ? -14.790 -6.493  -30.697 1.00 94.92 155  A 1 
ATOM   1286 O  O     . ARG   A 1 155  ? -15.799 -7.191  -30.765 1.00 93.37 155  A 1 
ATOM   1287 C  CB    . ARG   A 1 155  ? -14.764 -5.285  -28.460 1.00 92.75 155  A 1 
ATOM   1288 C  CG    . ARG   A 1 155  ? -13.353 -5.578  -27.961 1.00 86.18 155  A 1 
ATOM   1289 C  CD    . ARG   A 1 155  ? -13.327 -5.638  -26.435 1.00 81.20 155  A 1 
ATOM   1290 N  NE    . ARG   A 1 155  ? -12.013 -5.236  -25.911 1.00 72.17 155  A 1 
ATOM   1291 C  CZ    . ARG   A 1 155  ? -11.701 -5.058  -24.643 1.00 66.42 155  A 1 
ATOM   1292 N  NH1   . ARG   A 1 155  ? -12.496 -5.418  -23.682 1.00 58.85 155  A 1 
ATOM   1293 N  NH2   . ARG   A 1 155  ? -10.589 -4.472  -24.313 1.00 58.08 155  A 1 
ATOM   1294 N  N     . PHE   A 1 156  ? -13.618 -6.866  -31.168 1.00 95.04 156  A 1 
ATOM   1295 C  CA    . PHE   A 1 156  ? -13.338 -8.191  -31.712 1.00 95.05 156  A 1 
ATOM   1296 C  C     . PHE   A 1 156  ? -12.121 -8.797  -31.016 1.00 95.10 156  A 1 
ATOM   1297 O  O     . PHE   A 1 156  ? -11.254 -8.067  -30.521 1.00 94.29 156  A 1 
ATOM   1298 C  CB    . PHE   A 1 156  ? -13.175 -8.112  -33.235 1.00 95.15 156  A 1 
ATOM   1299 C  CG    . PHE   A 1 156  ? -12.068 -7.200  -33.721 1.00 96.28 156  A 1 
ATOM   1300 C  CD1   . PHE   A 1 156  ? -12.339 -5.846  -34.011 1.00 95.31 156  A 1 
ATOM   1301 C  CD2   . PHE   A 1 156  ? -10.771 -7.693  -33.914 1.00 95.11 156  A 1 
ATOM   1302 C  CE1   . PHE   A 1 156  ? -11.325 -5.006  -34.492 1.00 94.77 156  A 1 
ATOM   1303 C  CE2   . PHE   A 1 156  ? -9.750  -6.856  -34.394 1.00 95.06 156  A 1 
ATOM   1304 C  CZ    . PHE   A 1 156  ? -10.028 -5.512  -34.686 1.00 96.07 156  A 1 
ATOM   1305 N  N     . ASP   A 1 157  ? -12.076 -10.123 -30.955 1.00 94.73 157  A 1 
ATOM   1306 C  CA    . ASP   A 1 157  ? -10.942 -10.830 -30.382 1.00 94.30 157  A 1 
ATOM   1307 C  C     . ASP   A 1 157  ? -9.738  -10.787 -31.321 1.00 95.20 157  A 1 
ATOM   1308 O  O     . ASP   A 1 157  ? -9.866  -10.772 -32.546 1.00 93.96 157  A 1 
ATOM   1309 C  CB    . ASP   A 1 157  ? -11.328 -12.266 -30.000 1.00 92.35 157  A 1 
ATOM   1310 C  CG    . ASP   A 1 157  ? -12.253 -12.297 -28.779 1.00 86.01 157  A 1 
ATOM   1311 O  OD1   . ASP   A 1 157  ? -12.029 -11.475 -27.855 1.00 80.54 157  A 1 
ATOM   1312 O  OD2   . ASP   A 1 157  ? -13.179 -13.133 -28.777 1.00 80.21 157  A 1 
ATOM   1313 N  N     . ILE   A 1 158  ? -8.564  -10.763 -30.707 1.00 95.70 158  A 1 
ATOM   1314 C  CA    . ILE   A 1 158  ? -7.287  -10.730 -31.414 1.00 96.22 158  A 1 
ATOM   1315 C  C     . ILE   A 1 158  ? -6.311  -11.714 -30.774 1.00 96.65 158  A 1 
ATOM   1316 O  O     . ILE   A 1 158  ? -6.313  -11.867 -29.546 1.00 95.95 158  A 1 
ATOM   1317 C  CB    . ILE   A 1 158  ? -6.683  -9.310  -31.447 1.00 95.81 158  A 1 
ATOM   1318 C  CG1   . ILE   A 1 158  ? -6.518  -8.699  -30.040 1.00 92.86 158  A 1 
ATOM   1319 C  CG2   . ILE   A 1 158  ? -7.523  -8.404  -32.365 1.00 90.60 158  A 1 
ATOM   1320 C  CD1   . ILE   A 1 158  ? -5.644  -7.449  -30.014 1.00 90.18 158  A 1 
ATOM   1321 N  N     . PRO   A 1 159  ? -5.433  -12.341 -31.561 1.00 96.68 159  A 1 
ATOM   1322 C  CA    . PRO   A 1 159  ? -4.304  -13.067 -31.001 1.00 96.63 159  A 1 
ATOM   1323 C  C     . PRO   A 1 159  ? -3.295  -12.079 -30.398 1.00 97.08 159  A 1 
ATOM   1324 O  O     . PRO   A 1 159  ? -3.168  -10.934 -30.850 1.00 96.19 159  A 1 
ATOM   1325 C  CB    . PRO   A 1 159  ? -3.728  -13.861 -32.170 1.00 95.41 159  A 1 
ATOM   1326 C  CG    . PRO   A 1 159  ? -4.028  -12.973 -33.375 1.00 93.35 159  A 1 
ATOM   1327 C  CD    . PRO   A 1 159  ? -5.367  -12.333 -33.014 1.00 95.68 159  A 1 
ATOM   1328 N  N     . ARG   A 1 160  ? -2.558  -12.539 -29.381 1.00 97.26 160  A 1 
ATOM   1329 C  CA    . ARG   A 1 160  ? -1.435  -11.798 -28.786 1.00 97.56 160  A 1 
ATOM   1330 C  C     . ARG   A 1 160  ? -0.221  -12.708 -28.632 1.00 97.76 160  A 1 
ATOM   1331 O  O     . ARG   A 1 160  ? -0.370  -13.924 -28.522 1.00 96.60 160  A 1 
ATOM   1332 C  CB    . ARG   A 1 160  ? -1.833  -11.164 -27.443 1.00 96.82 160  A 1 
ATOM   1333 C  CG    . ARG   A 1 160  ? -2.964  -10.136 -27.572 1.00 95.20 160  A 1 
ATOM   1334 C  CD    . ARG   A 1 160  ? -3.056  -9.287  -26.310 1.00 93.53 160  A 1 
ATOM   1335 N  NE    . ARG   A 1 160  ? -4.283  -8.479  -26.255 1.00 90.99 160  A 1 
ATOM   1336 C  CZ    . ARG   A 1 160  ? -4.464  -7.347  -25.589 1.00 91.12 160  A 1 
ATOM   1337 N  NH1   . ARG   A 1 160  ? -3.495  -6.690  -25.029 1.00 83.44 160  A 1 
ATOM   1338 N  NH2   . ARG   A 1 160  ? -5.651  -6.856  -25.449 1.00 86.76 160  A 1 
ATOM   1339 N  N     . SER   A 1 161  ? 0.956   -12.107 -28.632 1.00 97.52 161  A 1 
ATOM   1340 C  CA    . SER   A 1 161  ? 2.224   -12.803 -28.426 1.00 97.57 161  A 1 
ATOM   1341 C  C     . SER   A 1 161  ? 2.808   -12.484 -27.052 1.00 97.97 161  A 1 
ATOM   1342 O  O     . SER   A 1 161  ? 2.734   -11.343 -26.579 1.00 97.15 161  A 1 
ATOM   1343 C  CB    . SER   A 1 161  ? 3.217   -12.470 -29.539 1.00 96.25 161  A 1 
ATOM   1344 O  OG    . SER   A 1 161  ? 3.497   -11.086 -29.586 1.00 92.66 161  A 1 
ATOM   1345 N  N     . TYR   A 1 162  ? 3.424   -13.490 -26.433 1.00 98.09 162  A 1 
ATOM   1346 C  CA    . TYR   A 1 162  ? 3.975   -13.388 -25.092 1.00 98.25 162  A 1 
ATOM   1347 C  C     . TYR   A 1 162  ? 5.358   -14.025 -25.030 1.00 98.29 162  A 1 
ATOM   1348 O  O     . TYR   A 1 162  ? 5.615   -15.050 -25.661 1.00 97.26 162  A 1 
ATOM   1349 C  CB    . TYR   A 1 162  ? 3.041   -14.060 -24.071 1.00 97.95 162  A 1 
ATOM   1350 C  CG    . TYR   A 1 162  ? 1.580   -13.674 -24.165 1.00 97.93 162  A 1 
ATOM   1351 C  CD1   . TYR   A 1 162  ? 1.038   -12.662 -23.349 1.00 96.06 162  A 1 
ATOM   1352 C  CD2   . TYR   A 1 162  ? 0.741   -14.340 -25.081 1.00 96.19 162  A 1 
ATOM   1353 C  CE1   . TYR   A 1 162  ? -0.318  -12.318 -23.446 1.00 95.32 162  A 1 
ATOM   1354 C  CE2   . TYR   A 1 162  ? -0.617  -14.002 -25.193 1.00 95.51 162  A 1 
ATOM   1355 C  CZ    . TYR   A 1 162  ? -1.143  -12.990 -24.373 1.00 96.37 162  A 1 
ATOM   1356 O  OH    . TYR   A 1 162  ? -2.470  -12.666 -24.499 1.00 95.18 162  A 1 
ATOM   1357 N  N     . LEU   A 1 163  ? 6.217   -13.441 -24.212 1.00 98.06 163  A 1 
ATOM   1358 C  CA    . LEU   A 1 163  ? 7.450   -14.060 -23.759 1.00 98.19 163  A 1 
ATOM   1359 C  C     . LEU   A 1 163  ? 7.474   -14.000 -22.232 1.00 98.33 163  A 1 
ATOM   1360 O  O     . LEU   A 1 163  ? 7.625   -12.924 -21.654 1.00 97.74 163  A 1 
ATOM   1361 C  CB    . LEU   A 1 163  ? 8.646   -13.339 -24.396 1.00 97.77 163  A 1 
ATOM   1362 C  CG    . LEU   A 1 163  ? 10.000  -14.019 -24.110 1.00 96.96 163  A 1 
ATOM   1363 C  CD1   . LEU   A 1 163  ? 10.131  -15.337 -24.877 1.00 94.15 163  A 1 
ATOM   1364 C  CD2   . LEU   A 1 163  ? 11.142  -13.097 -24.540 1.00 93.93 163  A 1 
ATOM   1365 N  N     . PHE   A 1 164  ? 7.315   -15.143 -21.595 1.00 98.25 164  A 1 
ATOM   1366 C  CA    . PHE   A 1 164  ? 7.561   -15.299 -20.165 1.00 98.21 164  A 1 
ATOM   1367 C  C     . PHE   A 1 164  ? 8.971   -15.845 -19.991 1.00 98.02 164  A 1 
ATOM   1368 O  O     . PHE   A 1 164  ? 9.347   -16.773 -20.705 1.00 97.00 164  A 1 
ATOM   1369 C  CB    . PHE   A 1 164  ? 6.514   -16.225 -19.535 1.00 98.02 164  A 1 
ATOM   1370 C  CG    . PHE   A 1 164  ? 5.085   -15.808 -19.790 1.00 98.18 164  A 1 
ATOM   1371 C  CD1   . PHE   A 1 164  ? 4.451   -14.902 -18.925 1.00 96.96 164  A 1 
ATOM   1372 C  CD2   . PHE   A 1 164  ? 4.384   -16.302 -20.907 1.00 96.91 164  A 1 
ATOM   1373 C  CE1   . PHE   A 1 164  ? 3.131   -14.492 -19.165 1.00 96.60 164  A 1 
ATOM   1374 C  CE2   . PHE   A 1 164  ? 3.060   -15.891 -21.156 1.00 96.51 164  A 1 
ATOM   1375 C  CZ    . PHE   A 1 164  ? 2.436   -14.982 -20.284 1.00 97.28 164  A 1 
ATOM   1376 N  N     . LEU   A 1 165  ? 9.753   -15.282 -19.087 1.00 97.93 165  A 1 
ATOM   1377 C  CA    . LEU   A 1 165  ? 11.126  -15.730 -18.876 1.00 97.75 165  A 1 
ATOM   1378 C  C     . LEU   A 1 165  ? 11.536  -15.667 -17.412 1.00 97.83 165  A 1 
ATOM   1379 O  O     . LEU   A 1 165  ? 11.023  -14.852 -16.641 1.00 96.64 165  A 1 
ATOM   1380 C  CB    . LEU   A 1 165  ? 12.078  -14.961 -19.818 1.00 95.96 165  A 1 
ATOM   1381 C  CG    . LEU   A 1 165  ? 12.311  -13.480 -19.433 1.00 94.12 165  A 1 
ATOM   1382 C  CD1   . LEU   A 1 165  ? 13.601  -13.298 -18.630 1.00 87.88 165  A 1 
ATOM   1383 C  CD2   . LEU   A 1 165  ? 12.435  -12.609 -20.681 1.00 87.60 165  A 1 
ATOM   1384 N  N     . ASP   A 1 166  ? 12.513  -16.521 -17.088 1.00 97.66 166  A 1 
ATOM   1385 C  CA    . ASP   A 1 166  ? 13.220  -16.548 -15.818 1.00 97.30 166  A 1 
ATOM   1386 C  C     . ASP   A 1 166  ? 14.680  -16.956 -16.062 1.00 97.42 166  A 1 
ATOM   1387 O  O     . ASP   A 1 166  ? 14.998  -17.583 -17.079 1.00 96.16 166  A 1 
ATOM   1388 C  CB    . ASP   A 1 166  ? 12.509  -17.513 -14.864 1.00 95.79 166  A 1 
ATOM   1389 C  CG    . ASP   A 1 166  ? 13.080  -17.377 -13.457 1.00 92.53 166  A 1 
ATOM   1390 O  OD1   . ASP   A 1 166  ? 12.892  -16.284 -12.882 1.00 85.02 166  A 1 
ATOM   1391 O  OD2   . ASP   A 1 166  ? 13.743  -18.336 -13.015 1.00 84.21 166  A 1 
ATOM   1392 N  N     . ILE   A 1 167  ? 15.568  -16.580 -15.145 1.00 96.64 167  A 1 
ATOM   1393 C  CA    . ILE   A 1 167  ? 16.985  -16.941 -15.221 1.00 96.55 167  A 1 
ATOM   1394 C  C     . ILE   A 1 167  ? 17.489  -17.472 -13.888 1.00 96.29 167  A 1 
ATOM   1395 O  O     . ILE   A 1 167  ? 17.069  -17.025 -12.819 1.00 94.91 167  A 1 
ATOM   1396 C  CB    . ILE   A 1 167  ? 17.876  -15.790 -15.745 1.00 95.58 167  A 1 
ATOM   1397 C  CG1   . ILE   A 1 167  ? 18.092  -14.664 -14.712 1.00 90.60 167  A 1 
ATOM   1398 C  CG2   . ILE   A 1 167  ? 17.313  -15.227 -17.063 1.00 88.77 167  A 1 
ATOM   1399 C  CD1   . ILE   A 1 167  ? 19.122  -13.609 -15.143 1.00 89.83 167  A 1 
ATOM   1400 N  N     . GLU   A 1 168  ? 18.500  -18.348 -13.964 1.00 96.78 168  A 1 
ATOM   1401 C  CA    . GLU   A 1 168  ? 19.284  -18.753 -12.802 1.00 96.43 168  A 1 
ATOM   1402 C  C     . GLU   A 1 168  ? 20.729  -18.279 -12.950 1.00 96.78 168  A 1 
ATOM   1403 O  O     . GLU   A 1 168  ? 21.365  -18.446 -13.993 1.00 95.60 168  A 1 
ATOM   1404 C  CB    . GLU   A 1 168  ? 19.195  -20.271 -12.574 1.00 94.84 168  A 1 
ATOM   1405 C  CG    . GLU   A 1 168  ? 17.890  -20.693 -11.869 1.00 88.12 168  A 1 
ATOM   1406 C  CD    . GLU   A 1 168  ? 17.791  -20.181 -10.423 1.00 86.91 168  A 1 
ATOM   1407 O  OE1   . GLU   A 1 168  ? 16.725  -20.355 -9.804  1.00 79.19 168  A 1 
ATOM   1408 O  OE2   . GLU   A 1 168  ? 18.788  -19.621 -9.907  1.00 78.93 168  A 1 
ATOM   1409 N  N     . CYS   A 1 169  ? 21.251  -17.681 -11.892 1.00 94.46 169  A 1 
ATOM   1410 C  CA    . CYS   A 1 169  ? 22.617  -17.174 -11.850 1.00 93.95 169  A 1 
ATOM   1411 C  C     . CYS   A 1 169  ? 23.427  -17.923 -10.798 1.00 93.05 169  A 1 
ATOM   1412 O  O     . CYS   A 1 169  ? 22.974  -18.086 -9.665  1.00 91.41 169  A 1 
ATOM   1413 C  CB    . CYS   A 1 169  ? 22.613  -15.669 -11.569 1.00 92.97 169  A 1 
ATOM   1414 S  SG    . CYS   A 1 169  ? 21.805  -14.767 -12.925 1.00 88.60 169  A 1 
ATOM   1415 N  N     . HIS   A 1 170  ? 24.647  -18.295 -11.148 1.00 94.22 170  A 1 
ATOM   1416 C  CA    . HIS   A 1 170  ? 25.568  -18.891 -10.193 1.00 93.69 170  A 1 
ATOM   1417 C  C     . HIS   A 1 170  ? 25.828  -17.950 -9.006  1.00 92.69 170  A 1 
ATOM   1418 O  O     . HIS   A 1 170  ? 26.082  -16.757 -9.178  1.00 89.64 170  A 1 
ATOM   1419 C  CB    . HIS   A 1 170  ? 26.875  -19.271 -10.900 1.00 92.95 170  A 1 
ATOM   1420 C  CG    . HIS   A 1 170  ? 27.943  -19.748 -9.954  1.00 92.29 170  A 1 
ATOM   1421 N  ND1   . HIS   A 1 170  ? 28.790  -18.942 -9.229  1.00 78.17 170  A 1 
ATOM   1422 C  CD2   . HIS   A 1 170  ? 28.229  -21.037 -9.585  1.00 80.21 170  A 1 
ATOM   1423 C  CE1   . HIS   A 1 170  ? 29.558  -19.721 -8.446  1.00 81.58 170  A 1 
ATOM   1424 N  NE2   . HIS   A 1 170  ? 29.246  -21.003 -8.642  1.00 83.73 170  A 1 
ATOM   1425 N  N     . PHE   A 1 171  ? 25.834  -18.513 -7.802  1.00 87.08 171  A 1 
ATOM   1426 C  CA    . PHE   A 1 171  ? 26.284  -17.811 -6.605  1.00 84.79 171  A 1 
ATOM   1427 C  C     . PHE   A 1 171  ? 26.868  -18.799 -5.593  1.00 84.51 171  A 1 
ATOM   1428 O  O     . PHE   A 1 171  ? 26.648  -20.006 -5.682  1.00 81.35 171  A 1 
ATOM   1429 C  CB    . PHE   A 1 171  ? 25.138  -16.987 -5.999  1.00 80.66 171  A 1 
ATOM   1430 C  CG    . PHE   A 1 171  ? 24.008  -17.805 -5.408  1.00 79.42 171  A 1 
ATOM   1431 C  CD1   . PHE   A 1 171  ? 22.992  -18.319 -6.237  1.00 73.51 171  A 1 
ATOM   1432 C  CD2   . PHE   A 1 171  ? 23.964  -18.058 -4.029  1.00 74.62 171  A 1 
ATOM   1433 C  CE1   . PHE   A 1 171  ? 21.951  -19.080 -5.693  1.00 70.69 171  A 1 
ATOM   1434 C  CE2   . PHE   A 1 171  ? 22.923  -18.820 -3.476  1.00 71.28 171  A 1 
ATOM   1435 C  CZ    . PHE   A 1 171  ? 21.916  -19.333 -4.308  1.00 73.90 171  A 1 
ATOM   1436 N  N     . ASP   A 1 172  ? 27.622  -18.278 -4.625  1.00 82.59 172  A 1 
ATOM   1437 C  CA    . ASP   A 1 172  ? 28.156  -19.089 -3.525  1.00 78.87 172  A 1 
ATOM   1438 C  C     . ASP   A 1 172  ? 27.465  -18.697 -2.207  1.00 77.12 172  A 1 
ATOM   1439 O  O     . ASP   A 1 172  ? 26.429  -19.258 -1.840  1.00 69.37 172  A 1 
ATOM   1440 C  CB    . ASP   A 1 172  ? 29.695  -18.982 -3.512  1.00 74.15 172  A 1 
ATOM   1441 C  CG    . ASP   A 1 172  ? 30.375  -19.831 -2.429  1.00 66.33 172  A 1 
ATOM   1442 O  OD1   . ASP   A 1 172  ? 29.757  -20.768 -1.891  1.00 59.59 172  A 1 
ATOM   1443 O  OD2   . ASP   A 1 172  ? 31.528  -19.499 -2.077  1.00 60.18 172  A 1 
ATOM   1444 N  N     . LYS   A 1 173  ? 27.999  -17.690 -1.504  1.00 69.79 173  A 1 
ATOM   1445 C  CA    . LYS   A 1 173  ? 27.446  -17.228 -0.217  1.00 68.48 173  A 1 
ATOM   1446 C  C     . LYS   A 1 173  ? 26.770  -15.858 -0.277  1.00 69.56 173  A 1 
ATOM   1447 O  O     . LYS   A 1 173  ? 26.208  -15.412 0.719   1.00 63.83 173  A 1 
ATOM   1448 C  CB    . LYS   A 1 173  ? 28.547  -17.216 0.841   1.00 63.09 173  A 1 
ATOM   1449 C  CG    . LYS   A 1 173  ? 29.039  -18.627 1.180   1.00 56.34 173  A 1 
ATOM   1450 C  CD    . LYS   A 1 173  ? 30.058  -18.534 2.308   1.00 50.51 173  A 1 
ATOM   1451 C  CE    . LYS   A 1 173  ? 30.566  -19.922 2.666   1.00 44.10 173  A 1 
ATOM   1452 N  NZ    . LYS   A 1 173  ? 31.562  -19.854 3.755   1.00 37.97 173  A 1 
ATOM   1453 N  N     . LYS   A 1 174  ? 26.878  -15.180 -1.407  1.00 66.89 174  A 1 
ATOM   1454 C  CA    . LYS   A 1 174  ? 26.372  -13.828 -1.630  1.00 67.53 174  A 1 
ATOM   1455 C  C     . LYS   A 1 174  ? 25.479  -13.807 -2.861  1.00 70.69 174  A 1 
ATOM   1456 O  O     . LYS   A 1 174  ? 25.575  -14.705 -3.694  1.00 65.66 174  A 1 
ATOM   1457 C  CB    . LYS   A 1 174  ? 27.537  -12.832 -1.739  1.00 61.35 174  A 1 
ATOM   1458 C  CG    . LYS   A 1 174  ? 28.561  -13.187 -2.822  1.00 53.99 174  A 1 
ATOM   1459 C  CD    . LYS   A 1 174  ? 29.672  -12.145 -2.875  1.00 47.70 174  A 1 
ATOM   1460 C  CE    . LYS   A 1 174  ? 30.711  -12.530 -3.912  1.00 40.71 174  A 1 
ATOM   1461 N  NZ    . LYS   A 1 174  ? 31.787  -11.528 -4.020  1.00 35.36 174  A 1 
ATOM   1462 N  N     . PHE   A 1 175  ? 24.659  -12.783 -2.981  1.00 72.15 175  A 1 
ATOM   1463 C  CA    . PHE   A 1 175  ? 23.872  -12.599 -4.196  1.00 74.41 175  A 1 
ATOM   1464 C  C     . PHE   A 1 175  ? 24.765  -12.539 -5.443  1.00 77.93 175  A 1 
ATOM   1465 O  O     . PHE   A 1 175  ? 25.895  -12.033 -5.376  1.00 74.38 175  A 1 
ATOM   1466 C  CB    . PHE   A 1 175  ? 22.987  -11.352 -4.088  1.00 69.27 175  A 1 
ATOM   1467 C  CG    . PHE   A 1 175  ? 21.666  -11.617 -3.406  1.00 65.62 175  A 1 
ATOM   1468 C  CD1   . PHE   A 1 175  ? 20.652  -12.310 -4.087  1.00 60.86 175  A 1 
ATOM   1469 C  CD2   . PHE   A 1 175  ? 21.447  -11.191 -2.087  1.00 60.27 175  A 1 
ATOM   1470 C  CE1   . PHE   A 1 175  ? 19.431  -12.588 -3.449  1.00 55.76 175  A 1 
ATOM   1471 C  CE2   . PHE   A 1 175  ? 20.229  -11.467 -1.442  1.00 56.86 175  A 1 
ATOM   1472 C  CZ    . PHE   A 1 175  ? 19.223  -12.172 -2.120  1.00 56.35 175  A 1 
ATOM   1473 N  N     . PRO   A 1 176  ? 24.290  -13.060 -6.577  1.00 74.36 176  A 1 
ATOM   1474 C  CA    . PRO   A 1 176  ? 25.068  -13.077 -7.805  1.00 77.88 176  A 1 
ATOM   1475 C  C     . PRO   A 1 176  ? 25.429  -11.652 -8.241  1.00 80.19 176  A 1 
ATOM   1476 O  O     . PRO   A 1 176  ? 24.609  -10.732 -8.229  1.00 77.16 176  A 1 
ATOM   1477 C  CB    . PRO   A 1 176  ? 24.211  -13.823 -8.830  1.00 73.13 176  A 1 
ATOM   1478 C  CG    . PRO   A 1 176  ? 22.790  -13.675 -8.302  1.00 70.57 176  A 1 
ATOM   1479 C  CD    . PRO   A 1 176  ? 22.992  -13.666 -6.790  1.00 74.61 176  A 1 
ATOM   1480 N  N     . SER   A 1 177  ? 26.684  -11.480 -8.639  1.00 78.38 177  A 1 
ATOM   1481 C  CA    . SER   A 1 177  ? 27.212  -10.234 -9.186  1.00 81.34 177  A 1 
ATOM   1482 C  C     . SER   A 1 177  ? 27.567  -10.438 -10.650 1.00 84.72 177  A 1 
ATOM   1483 O  O     . SER   A 1 177  ? 28.346  -11.335 -10.975 1.00 82.31 177  A 1 
ATOM   1484 C  CB    . SER   A 1 177  ? 28.439  -9.793  -8.387  1.00 76.00 177  A 1 
ATOM   1485 O  OG    . SER   A 1 177  ? 29.091  -8.701  -9.014  1.00 67.35 177  A 1 
ATOM   1486 N  N     . VAL   A 1 178  ? 27.071  -9.561  -11.514 1.00 84.70 178  A 1 
ATOM   1487 C  CA    . VAL   A 1 178  ? 27.324  -9.603  -12.965 1.00 86.33 178  A 1 
ATOM   1488 C  C     . VAL   A 1 178  ? 28.812  -9.637  -13.331 1.00 87.80 178  A 1 
ATOM   1489 O  O     . VAL   A 1 178  ? 29.175  -10.147 -14.382 1.00 86.27 178  A 1 
ATOM   1490 C  CB    . VAL   A 1 178  ? 26.658  -8.421  -13.690 1.00 83.99 178  A 1 
ATOM   1491 C  CG1   . VAL   A 1 178  ? 25.140  -8.475  -13.544 1.00 74.29 178  A 1 
ATOM   1492 C  CG2   . VAL   A 1 178  ? 27.147  -7.053  -13.182 1.00 77.44 178  A 1 
ATOM   1493 N  N     . PHE   A 1 179  ? 29.685  -9.140  -12.449 1.00 84.92 179  A 1 
ATOM   1494 C  CA    . PHE   A 1 179  ? 31.128  -9.105  -12.690 1.00 86.52 179  A 1 
ATOM   1495 C  C     . PHE   A 1 179  ? 31.833  -10.448 -12.450 1.00 88.24 179  A 1 
ATOM   1496 O  O     . PHE   A 1 179  ? 32.959  -10.630 -12.911 1.00 85.58 179  A 1 
ATOM   1497 C  CB    . PHE   A 1 179  ? 31.749  -8.020  -11.804 1.00 84.42 179  A 1 
ATOM   1498 C  CG    . PHE   A 1 179  ? 31.188  -6.639  -12.053 1.00 83.09 179  A 1 
ATOM   1499 C  CD1   . PHE   A 1 179  ? 31.532  -5.943  -13.226 1.00 76.52 179  A 1 
ATOM   1500 C  CD2   . PHE   A 1 179  ? 30.299  -6.051  -11.134 1.00 77.94 179  A 1 
ATOM   1501 C  CE1   . PHE   A 1 179  ? 30.999  -4.671  -13.478 1.00 73.43 179  A 1 
ATOM   1502 C  CE2   . PHE   A 1 179  ? 29.762  -4.779  -11.382 1.00 72.90 179  A 1 
ATOM   1503 C  CZ    . PHE   A 1 179  ? 30.113  -4.089  -12.555 1.00 77.45 179  A 1 
ATOM   1504 N  N     . ILE   A 1 180  ? 31.204  -11.365 -11.710 1.00 87.80 180  A 1 
ATOM   1505 C  CA    . ILE   A 1 180  ? 31.862  -12.575 -11.206 1.00 88.76 180  A 1 
ATOM   1506 C  C     . ILE   A 1 180  ? 31.050  -13.835 -11.493 1.00 90.89 180  A 1 
ATOM   1507 O  O     . ILE   A 1 180  ? 31.629  -14.880 -11.772 1.00 87.65 180  A 1 
ATOM   1508 C  CB    . ILE   A 1 180  ? 32.148  -12.492 -9.686  1.00 85.07 180  A 1 
ATOM   1509 C  CG1   . ILE   A 1 180  ? 32.233  -11.050 -9.127  1.00 76.69 180  A 1 
ATOM   1510 C  CG2   . ILE   A 1 180  ? 33.440  -13.270 -9.375  1.00 73.67 180  A 1 
ATOM   1511 C  CD1   . ILE   A 1 180  ? 32.476  -10.965 -7.616  1.00 69.09 180  A 1 
ATOM   1512 N  N     . ASN   A 1 181  ? 29.728  -13.741 -11.418 1.00 92.31 181  A 1 
ATOM   1513 C  CA    . ASN   A 1 181  ? 28.857  -14.905 -11.496 1.00 93.64 181  A 1 
ATOM   1514 C  C     . ASN   A 1 181  ? 28.242  -15.029 -12.897 1.00 94.90 181  A 1 
ATOM   1515 O  O     . ASN   A 1 181  ? 27.556  -14.102 -13.324 1.00 94.10 181  A 1 
ATOM   1516 C  CB    . ASN   A 1 181  ? 27.796  -14.799 -10.397 1.00 92.32 181  A 1 
ATOM   1517 C  CG    . ASN   A 1 181  ? 28.412  -14.834 -9.006  1.00 90.96 181  A 1 
ATOM   1518 O  OD1   . ASN   A 1 181  ? 28.549  -13.841 -8.318  1.00 80.18 181  A 1 
ATOM   1519 N  ND2   . ASN   A 1 181  ? 28.830  -15.999 -8.563  1.00 81.01 181  A 1 
ATOM   1520 N  N     . PRO   A 1 182  ? 28.465  -16.141 -13.606 1.00 95.50 182  A 1 
ATOM   1521 C  CA    . PRO   A 1 182  ? 27.809  -16.386 -14.884 1.00 96.03 182  A 1 
ATOM   1522 C  C     . PRO   A 1 182  ? 26.315  -16.675 -14.705 1.00 96.37 182  A 1 
ATOM   1523 O  O     . PRO   A 1 182  ? 25.864  -17.089 -13.633 1.00 94.94 182  A 1 
ATOM   1524 C  CB    . PRO   A 1 182  ? 28.562  -17.566 -15.501 1.00 94.98 182  A 1 
ATOM   1525 C  CG    . PRO   A 1 182  ? 29.044  -18.349 -14.282 1.00 92.44 182  A 1 
ATOM   1526 C  CD    . PRO   A 1 182  ? 29.333  -17.255 -13.257 1.00 94.90 182  A 1 
ATOM   1527 N  N     . ILE   A 1 183  ? 25.559  -16.492 -15.779 1.00 96.79 183  A 1 
ATOM   1528 C  CA    . ILE   A 1 183  ? 24.210  -17.048 -15.893 1.00 97.20 183  A 1 
ATOM   1529 C  C     . ILE   A 1 183  ? 24.361  -18.542 -16.185 1.00 97.26 183  A 1 
ATOM   1530 O  O     . ILE   A 1 183  ? 25.094  -18.916 -17.102 1.00 96.44 183  A 1 
ATOM   1531 C  CB    . ILE   A 1 183  ? 23.389  -16.315 -16.976 1.00 96.98 183  A 1 
ATOM   1532 C  CG1   . ILE   A 1 183  ? 23.258  -14.814 -16.622 1.00 94.84 183  A 1 
ATOM   1533 C  CG2   . ILE   A 1 183  ? 22.005  -16.968 -17.122 1.00 94.69 183  A 1 
ATOM   1534 C  CD1   . ILE   A 1 183  ? 22.524  -13.973 -17.675 1.00 93.36 183  A 1 
ATOM   1535 N  N     . SER   A 1 184  ? 23.698  -19.384 -15.415 1.00 97.25 184  A 1 
ATOM   1536 C  CA    . SER   A 1 184  ? 23.714  -20.833 -15.611 1.00 97.23 184  A 1 
ATOM   1537 C  C     . SER   A 1 184  ? 22.588  -21.302 -16.524 1.00 97.43 184  A 1 
ATOM   1538 O  O     . SER   A 1 184  ? 22.805  -22.173 -17.363 1.00 96.49 184  A 1 
ATOM   1539 C  CB    . SER   A 1 184  ? 23.653  -21.556 -14.267 1.00 96.47 184  A 1 
ATOM   1540 O  OG    . SER   A 1 184  ? 22.454  -21.279 -13.573 1.00 93.50 184  A 1 
ATOM   1541 N  N     . HIS   A 1 185  ? 21.412  -20.707 -16.396 1.00 97.57 185  A 1 
ATOM   1542 C  CA    . HIS   A 1 185  ? 20.222  -21.073 -17.150 1.00 97.87 185  A 1 
ATOM   1543 C  C     . HIS   A 1 185  ? 19.427  -19.836 -17.564 1.00 97.76 185  A 1 
ATOM   1544 O  O     . HIS   A 1 185  ? 19.332  -18.860 -16.819 1.00 96.65 185  A 1 
ATOM   1545 C  CB    . HIS   A 1 185  ? 19.330  -22.012 -16.319 1.00 97.56 185  A 1 
ATOM   1546 C  CG    . HIS   A 1 185  ? 20.012  -23.268 -15.851 1.00 97.80 185  A 1 
ATOM   1547 N  ND1   . HIS   A 1 185  ? 20.912  -23.359 -14.812 1.00 91.59 185  A 1 
ATOM   1548 C  CD2   . HIS   A 1 185  ? 19.875  -24.533 -16.366 1.00 91.73 185  A 1 
ATOM   1549 C  CE1   . HIS   A 1 185  ? 21.309  -24.636 -14.715 1.00 92.18 185  A 1 
ATOM   1550 N  NE2   . HIS   A 1 185  ? 20.700  -25.383 -15.635 1.00 93.57 185  A 1 
ATOM   1551 N  N     . THR   A 1 186  ? 18.811  -19.908 -18.729 1.00 98.11 186  A 1 
ATOM   1552 C  CA    . THR   A 1 186  ? 17.731  -18.997 -19.125 1.00 98.10 186  A 1 
ATOM   1553 C  C     . THR   A 1 186  ? 16.578  -19.815 -19.671 1.00 98.05 186  A 1 
ATOM   1554 O  O     . THR   A 1 186  ? 16.756  -20.569 -20.630 1.00 97.02 186  A 1 
ATOM   1555 C  CB    . THR   A 1 186  ? 18.158  -17.952 -20.161 1.00 97.20 186  A 1 
ATOM   1556 O  OG1   . THR   A 1 186  ? 18.680  -18.563 -21.315 1.00 81.34 186  A 1 
ATOM   1557 C  CG2   . THR   A 1 186  ? 19.207  -16.992 -19.628 1.00 85.76 186  A 1 
ATOM   1558 N  N     . SER   A 1 187  ? 15.409  -19.669 -19.087 1.00 98.09 187  A 1 
ATOM   1559 C  CA    . SER   A 1 187  ? 14.205  -20.389 -19.483 1.00 98.02 187  A 1 
ATOM   1560 C  C     . SER   A 1 187  ? 13.169  -19.448 -20.079 1.00 98.15 187  A 1 
ATOM   1561 O  O     . SER   A 1 187  ? 12.972  -18.326 -19.605 1.00 97.23 187  A 1 
ATOM   1562 C  CB    . SER   A 1 187  ? 13.623  -21.153 -18.299 1.00 97.15 187  A 1 
ATOM   1563 O  OG    . SER   A 1 187  ? 14.446  -22.263 -18.007 1.00 92.76 187  A 1 
ATOM   1564 N  N     . TYR   A 1 188  ? 12.486  -19.926 -21.109 1.00 98.23 188  A 1 
ATOM   1565 C  CA    . TYR   A 1 188  ? 11.497  -19.152 -21.839 1.00 98.23 188  A 1 
ATOM   1566 C  C     . TYR   A 1 188  ? 10.222  -19.961 -22.061 1.00 98.09 188  A 1 
ATOM   1567 O  O     . TYR   A 1 188  ? 10.259  -21.109 -22.507 1.00 96.96 188  A 1 
ATOM   1568 C  CB    . TYR   A 1 188  ? 12.078  -18.691 -23.176 1.00 97.92 188  A 1 
ATOM   1569 C  CG    . TYR   A 1 188  ? 13.341  -17.863 -23.065 1.00 98.13 188  A 1 
ATOM   1570 C  CD1   . TYR   A 1 188  ? 13.270  -16.464 -22.932 1.00 96.23 188  A 1 
ATOM   1571 C  CD2   . TYR   A 1 188  ? 14.606  -18.487 -23.095 1.00 96.43 188  A 1 
ATOM   1572 C  CE1   . TYR   A 1 188  ? 14.441  -15.693 -22.842 1.00 95.43 188  A 1 
ATOM   1573 C  CE2   . TYR   A 1 188  ? 15.784  -17.723 -23.001 1.00 95.50 188  A 1 
ATOM   1574 C  CZ    . TYR   A 1 188  ? 15.697  -16.324 -22.879 1.00 96.93 188  A 1 
ATOM   1575 O  OH    . TYR   A 1 188  ? 16.843  -15.576 -22.800 1.00 95.84 188  A 1 
ATOM   1576 N  N     . CYS   A 1 189  ? 9.092   -19.328 -21.814 1.00 97.84 189  A 1 
ATOM   1577 C  CA    . CYS   A 1 189  ? 7.785   -19.743 -22.295 1.00 97.71 189  A 1 
ATOM   1578 C  C     . CYS   A 1 189  ? 7.353   -18.748 -23.374 1.00 97.73 189  A 1 
ATOM   1579 O  O     . CYS   A 1 189  ? 6.959   -17.616 -23.082 1.00 96.69 189  A 1 
ATOM   1580 C  CB    . CYS   A 1 189  ? 6.816   -19.837 -21.112 1.00 97.07 189  A 1 
ATOM   1581 S  SG    . CYS   A 1 189  ? 5.139   -20.200 -21.700 1.00 94.86 189  A 1 
ATOM   1582 N  N     . TYR   A 1 190  ? 7.472   -19.175 -24.620 1.00 97.76 190  A 1 
ATOM   1583 C  CA    . TYR   A 1 190  ? 7.151   -18.385 -25.799 1.00 97.43 190  A 1 
ATOM   1584 C  C     . TYR   A 1 190  ? 5.752   -18.731 -26.309 1.00 97.38 190  A 1 
ATOM   1585 O  O     . TYR   A 1 190  ? 5.421   -19.906 -26.459 1.00 95.77 190  A 1 
ATOM   1586 C  CB    . TYR   A 1 190  ? 8.225   -18.648 -26.859 1.00 95.89 190  A 1 
ATOM   1587 C  CG    . TYR   A 1 190  ? 7.881   -18.169 -28.247 1.00 92.76 190  A 1 
ATOM   1588 C  CD1   . TYR   A 1 190  ? 7.345   -19.060 -29.200 1.00 85.38 190  A 1 
ATOM   1589 C  CD2   . TYR   A 1 190  ? 8.104   -16.828 -28.605 1.00 85.04 190  A 1 
ATOM   1590 C  CE1   . TYR   A 1 190  ? 7.045   -18.614 -30.498 1.00 79.36 190  A 1 
ATOM   1591 C  CE2   . TYR   A 1 190  ? 7.806   -16.375 -29.901 1.00 78.61 190  A 1 
ATOM   1592 C  CZ    . TYR   A 1 190  ? 7.279   -17.271 -30.846 1.00 79.08 190  A 1 
ATOM   1593 O  OH    . TYR   A 1 190  ? 6.999   -16.829 -32.114 1.00 76.22 190  A 1 
ATOM   1594 N  N     . ILE   A 1 191  ? 4.947   -17.722 -26.603 1.00 97.04 191  A 1 
ATOM   1595 C  CA    . ILE   A 1 191  ? 3.639   -17.879 -27.245 1.00 96.71 191  A 1 
ATOM   1596 C  C     . ILE   A 1 191  ? 3.572   -16.910 -28.425 1.00 96.55 191  A 1 
ATOM   1597 O  O     . ILE   A 1 191  ? 3.673   -15.695 -28.245 1.00 95.11 191  A 1 
ATOM   1598 C  CB    . ILE   A 1 191  ? 2.471   -17.670 -26.256 1.00 95.97 191  A 1 
ATOM   1599 C  CG1   . ILE   A 1 191  ? 2.606   -18.605 -25.027 1.00 93.56 191  A 1 
ATOM   1600 C  CG2   . ILE   A 1 191  ? 1.127   -17.907 -26.969 1.00 93.65 191  A 1 
ATOM   1601 C  CD1   . ILE   A 1 191  ? 1.539   -18.390 -23.950 1.00 87.95 191  A 1 
ATOM   1602 N  N     . ASP   A 1 192  ? 3.411   -17.445 -29.626 1.00 96.23 192  A 1 
ATOM   1603 C  CA    . ASP   A 1 192  ? 3.281   -16.632 -30.833 1.00 95.40 192  A 1 
ATOM   1604 C  C     . ASP   A 1 192  ? 1.822   -16.228 -31.119 1.00 95.76 192  A 1 
ATOM   1605 O  O     . ASP   A 1 192  ? 0.879   -16.599 -30.414 1.00 93.67 192  A 1 
ATOM   1606 C  CB    . ASP   A 1 192  ? 3.980   -17.325 -32.019 1.00 92.50 192  A 1 
ATOM   1607 C  CG    . ASP   A 1 192  ? 3.264   -18.551 -32.594 1.00 88.87 192  A 1 
ATOM   1608 O  OD1   . ASP   A 1 192  ? 2.079   -18.775 -32.273 1.00 82.51 192  A 1 
ATOM   1609 O  OD2   . ASP   A 1 192  ? 3.885   -19.244 -33.425 1.00 83.88 192  A 1 
ATOM   1610 N  N     . LEU   A 1 193  ? 1.625   -15.459 -32.180 1.00 95.17 193  A 1 
ATOM   1611 C  CA    . LEU   A 1 193  ? 0.301   -15.001 -32.611 1.00 94.70 193  A 1 
ATOM   1612 C  C     . LEU   A 1 193  ? -0.607  -16.139 -33.110 1.00 94.42 193  A 1 
ATOM   1613 O  O     . LEU   A 1 193  ? -1.818  -15.948 -33.186 1.00 91.05 193  A 1 
ATOM   1614 C  CB    . LEU   A 1 193  ? 0.457   -13.937 -33.713 1.00 93.63 193  A 1 
ATOM   1615 C  CG    . LEU   A 1 193  ? 1.132   -12.632 -33.256 1.00 92.46 193  A 1 
ATOM   1616 C  CD1   . LEU   A 1 193  ? 1.298   -11.693 -34.452 1.00 88.65 193  A 1 
ATOM   1617 C  CD2   . LEU   A 1 193  ? 0.307   -11.903 -32.193 1.00 88.31 193  A 1 
ATOM   1618 N  N     . SER   A 1 194  ? -0.052  -17.302 -33.446 1.00 94.99 194  A 1 
ATOM   1619 C  CA    . SER   A 1 194  ? -0.843  -18.486 -33.795 1.00 94.36 194  A 1 
ATOM   1620 C  C     . SER   A 1 194  ? -1.350  -19.244 -32.564 1.00 94.47 194  A 1 
ATOM   1621 O  O     . SER   A 1 194  ? -2.200  -20.123 -32.682 1.00 90.78 194  A 1 
ATOM   1622 C  CB    . SER   A 1 194  ? -0.044  -19.405 -34.728 1.00 92.66 194  A 1 
ATOM   1623 O  OG    . SER   A 1 194  ? 0.891   -20.207 -34.044 1.00 84.75 194  A 1 
ATOM   1624 N  N     . GLY   A 1 195  ? -0.855  -18.882 -31.372 1.00 93.07 195  A 1 
ATOM   1625 C  CA    . GLY   A 1 195  ? -1.120  -19.575 -30.119 1.00 93.01 195  A 1 
ATOM   1626 C  C     . GLY   A 1 195  ? -0.177  -20.750 -29.858 1.00 94.27 195  A 1 
ATOM   1627 O  O     . GLY   A 1 195  ? -0.337  -21.441 -28.848 1.00 91.37 195  A 1 
ATOM   1628 N  N     . LYS   A 1 196  ? 0.815   -20.975 -30.717 1.00 94.40 196  A 1 
ATOM   1629 C  CA    . LYS   A 1 196  ? 1.823   -22.006 -30.497 1.00 95.02 196  A 1 
ATOM   1630 C  C     . LYS   A 1 196  ? 2.660   -21.648 -29.273 1.00 96.10 196  A 1 
ATOM   1631 O  O     . LYS   A 1 196  ? 3.283   -20.587 -29.232 1.00 94.44 196  A 1 
ATOM   1632 C  CB    . LYS   A 1 196  ? 2.683   -22.196 -31.753 1.00 93.32 196  A 1 
ATOM   1633 C  CG    . LYS   A 1 196  ? 3.661   -23.375 -31.596 1.00 86.57 196  A 1 
ATOM   1634 C  CD    . LYS   A 1 196  ? 4.509   -23.567 -32.859 1.00 80.50 196  A 1 
ATOM   1635 C  CE    . LYS   A 1 196  ? 5.469   -24.739 -32.635 1.00 71.43 196  A 1 
ATOM   1636 N  NZ    . LYS   A 1 196  ? 6.346   -25.006 -33.796 1.00 63.81 196  A 1 
ATOM   1637 N  N     . ARG   A 1 197  ? 2.697   -22.559 -28.306 1.00 96.27 197  A 1 
ATOM   1638 C  CA    . ARG   A 1 197  ? 3.503   -22.438 -27.092 1.00 96.67 197  A 1 
ATOM   1639 C  C     . ARG   A 1 197  ? 4.756   -23.289 -27.211 1.00 96.92 197  A 1 
ATOM   1640 O  O     . ARG   A 1 197  ? 4.653   -24.492 -27.429 1.00 95.15 197  A 1 
ATOM   1641 C  CB    . ARG   A 1 197  ? 2.638   -22.810 -25.879 1.00 95.25 197  A 1 
ATOM   1642 C  CG    . ARG   A 1 197  ? 3.340   -22.579 -24.533 1.00 93.52 197  A 1 
ATOM   1643 C  CD    . ARG   A 1 197  ? 2.356   -22.869 -23.395 1.00 92.81 197  A 1 
ATOM   1644 N  NE    . ARG   A 1 197  ? 2.928   -22.626 -22.063 1.00 90.62 197  A 1 
ATOM   1645 C  CZ    . ARG   A 1 197  ? 3.269   -23.538 -21.156 1.00 91.89 197  A 1 
ATOM   1646 N  NH1   . ARG   A 1 197  ? 3.200   -24.816 -21.385 1.00 83.72 197  A 1 
ATOM   1647 N  NH2   . ARG   A 1 197  ? 3.679   -23.170 -19.982 1.00 85.67 197  A 1 
ATOM   1648 N  N     . LEU   A 1 198  ? 5.918   -22.669 -27.036 1.00 96.87 198  A 1 
ATOM   1649 C  CA    . LEU   A 1 198  ? 7.215   -23.334 -26.962 1.00 96.93 198  A 1 
ATOM   1650 C  C     . LEU   A 1 198  ? 7.816   -23.125 -25.575 1.00 97.46 198  A 1 
ATOM   1651 O  O     . LEU   A 1 198  ? 7.765   -22.021 -25.032 1.00 96.13 198  A 1 
ATOM   1652 C  CB    . LEU   A 1 198  ? 8.156   -22.800 -28.057 1.00 95.53 198  A 1 
ATOM   1653 C  CG    . LEU   A 1 198  ? 7.693   -23.076 -29.501 1.00 93.10 198  A 1 
ATOM   1654 C  CD1   . LEU   A 1 198  ? 8.638   -22.389 -30.486 1.00 87.81 198  A 1 
ATOM   1655 C  CD2   . LEU   A 1 198  ? 7.675   -24.575 -29.809 1.00 88.31 198  A 1 
ATOM   1656 N  N     . LEU   A 1 199  ? 8.384   -24.194 -25.020 1.00 97.63 199  A 1 
ATOM   1657 C  CA    . LEU   A 1 199  ? 9.149   -24.157 -23.783 1.00 97.71 199  A 1 
ATOM   1658 C  C     . LEU   A 1 199  ? 10.578  -24.558 -24.106 1.00 97.77 199  A 1 
ATOM   1659 O  O     . LEU   A 1 199  ? 10.791  -25.625 -24.675 1.00 96.06 199  A 1 
ATOM   1660 C  CB    . LEU   A 1 199  ? 8.546   -25.113 -22.741 1.00 96.85 199  A 1 
ATOM   1661 C  CG    . LEU   A 1 199  ? 7.097   -24.802 -22.337 1.00 95.07 199  A 1 
ATOM   1662 C  CD1   . LEU   A 1 199  ? 6.623   -25.817 -21.292 1.00 91.02 199  A 1 
ATOM   1663 C  CD2   . LEU   A 1 199  ? 6.958   -23.404 -21.738 1.00 90.97 199  A 1 
ATOM   1664 N  N     . PHE   A 1 200  ? 11.537  -23.727 -23.751 1.00 98.07 200  A 1 
ATOM   1665 C  CA    . PHE   A 1 200  ? 12.943  -24.050 -23.953 1.00 98.07 200  A 1 
ATOM   1666 C  C     . PHE   A 1 200  ? 13.816  -23.409 -22.883 1.00 98.23 200  A 1 
ATOM   1667 O  O     . PHE   A 1 200  ? 13.548  -22.301 -22.409 1.00 97.32 200  A 1 
ATOM   1668 C  CB    . PHE   A 1 200  ? 13.386  -23.676 -25.376 1.00 97.26 200  A 1 
ATOM   1669 C  CG    . PHE   A 1 200  ? 13.188  -22.220 -25.746 1.00 97.48 200  A 1 
ATOM   1670 C  CD1   . PHE   A 1 200  ? 11.954  -21.778 -26.266 1.00 95.03 200  A 1 
ATOM   1671 C  CD2   . PHE   A 1 200  ? 14.237  -21.299 -25.588 1.00 94.70 200  A 1 
ATOM   1672 C  CE1   . PHE   A 1 200  ? 11.775  -20.433 -26.618 1.00 93.44 200  A 1 
ATOM   1673 C  CE2   . PHE   A 1 200  ? 14.061  -19.951 -25.940 1.00 93.20 200  A 1 
ATOM   1674 C  CZ    . PHE   A 1 200  ? 12.827  -19.516 -26.457 1.00 94.59 200  A 1 
ATOM   1675 N  N     . THR   A 1 201  ? 14.873  -24.124 -22.516 1.00 98.09 201  A 1 
ATOM   1676 C  CA    . THR   A 1 201  ? 15.881  -23.677 -21.556 1.00 98.14 201  A 1 
ATOM   1677 C  C     . THR   A 1 201  ? 17.254  -23.769 -22.188 1.00 98.17 201  A 1 
ATOM   1678 O  O     . THR   A 1 201  ? 17.638  -24.808 -22.724 1.00 96.95 201  A 1 
ATOM   1679 C  CB    . THR   A 1 201  ? 15.819  -24.489 -20.259 1.00 97.47 201  A 1 
ATOM   1680 O  OG1   . THR   A 1 201  ? 14.540  -24.356 -19.687 1.00 90.87 201  A 1 
ATOM   1681 C  CG2   . THR   A 1 201  ? 16.824  -24.017 -19.216 1.00 91.54 201  A 1 
ATOM   1682 N  N     . LEU   A 1 202  ? 17.996  -22.679 -22.108 1.00 98.23 202  A 1 
ATOM   1683 C  CA    . LEU   A 1 202  ? 19.402  -22.621 -22.471 1.00 98.15 202  A 1 
ATOM   1684 C  C     . LEU   A 1 202  ? 20.233  -22.868 -21.218 1.00 98.25 202  A 1 
ATOM   1685 O  O     . LEU   A 1 202  ? 20.028  -22.203 -20.202 1.00 97.22 202  A 1 
ATOM   1686 C  CB    . LEU   A 1 202  ? 19.708  -21.255 -23.094 1.00 97.36 202  A 1 
ATOM   1687 C  CG    . LEU   A 1 202  ? 18.952  -21.015 -24.409 1.00 94.48 202  A 1 
ATOM   1688 C  CD1   . LEU   A 1 202  ? 18.837  -19.524 -24.683 1.00 85.83 202  A 1 
ATOM   1689 C  CD2   . LEU   A 1 202  ? 19.680  -21.666 -25.585 1.00 85.99 202  A 1 
ATOM   1690 N  N     . ILE   A 1 203  ? 21.166  -23.806 -21.310 1.00 98.21 203  A 1 
ATOM   1691 C  CA    . ILE   A 1 203  ? 22.082  -24.186 -20.234 1.00 98.20 203  A 1 
ATOM   1692 C  C     . ILE   A 1 203  ? 23.481  -23.714 -20.621 1.00 98.13 203  A 1 
ATOM   1693 O  O     . ILE   A 1 203  ? 23.948  -24.002 -21.722 1.00 97.03 203  A 1 
ATOM   1694 C  CB    . ILE   A 1 203  ? 22.030  -25.709 -19.968 1.00 97.79 203  A 1 
ATOM   1695 C  CG1   . ILE   A 1 203  ? 20.583  -26.180 -19.682 1.00 96.23 203  A 1 
ATOM   1696 C  CG2   . ILE   A 1 203  ? 22.971  -26.074 -18.808 1.00 96.20 203  A 1 
ATOM   1697 C  CD1   . ILE   A 1 203  ? 20.432  -27.700 -19.522 1.00 94.00 203  A 1 
ATOM   1698 N  N     . ASN   A 1 204  ? 24.152  -23.008 -19.725 1.00 97.99 204  A 1 
ATOM   1699 C  CA    . ASN   A 1 204  ? 25.529  -22.583 -19.931 1.00 97.91 204  A 1 
ATOM   1700 C  C     . ASN   A 1 204  ? 26.472  -23.794 -19.865 1.00 97.75 204  A 1 
ATOM   1701 O  O     . ASN   A 1 204  ? 26.694  -24.355 -18.792 1.00 96.21 204  A 1 
ATOM   1702 C  CB    . ASN   A 1 204  ? 25.879  -21.501 -18.901 1.00 97.31 204  A 1 
ATOM   1703 C  CG    . ASN   A 1 204  ? 27.277  -20.935 -19.085 1.00 97.31 204  A 1 
ATOM   1704 O  OD1   . ASN   A 1 204  ? 28.035  -21.324 -19.949 1.00 91.43 204  A 1 
ATOM   1705 N  ND2   . ASN   A 1 204  ? 27.646  -19.983 -18.260 1.00 90.33 204  A 1 
ATOM   1706 N  N     . GLU   A 1 205  ? 27.044  -24.170 -21.004 1.00 97.84 205  A 1 
ATOM   1707 C  CA    . GLU   A 1 205  ? 27.959  -25.310 -21.093 1.00 97.38 205  A 1 
ATOM   1708 C  C     . GLU   A 1 205  ? 29.319  -25.050 -20.441 1.00 97.48 205  A 1 
ATOM   1709 O  O     . GLU   A 1 205  ? 30.000  -25.989 -20.056 1.00 95.54 205  A 1 
ATOM   1710 C  CB    . GLU   A 1 205  ? 28.111  -25.768 -22.553 1.00 94.75 205  A 1 
ATOM   1711 C  CG    . GLU   A 1 205  ? 28.889  -24.809 -23.468 1.00 91.63 205  A 1 
ATOM   1712 C  CD    . GLU   A 1 205  ? 29.106  -25.403 -24.879 1.00 94.10 205  A 1 
ATOM   1713 O  OE1   . GLU   A 1 205  ? 30.156  -25.140 -25.505 1.00 88.93 205  A 1 
ATOM   1714 O  OE2   . GLU   A 1 205  ? 28.257  -26.179 -25.366 1.00 90.55 205  A 1 
ATOM   1715 N  N     . GLU   A 1 206  ? 29.708  -23.801 -20.255 1.00 97.55 206  A 1 
ATOM   1716 C  CA    . GLU   A 1 206  ? 31.000  -23.421 -19.663 1.00 97.21 206  A 1 
ATOM   1717 C  C     . GLU   A 1 206  ? 31.098  -23.772 -18.169 1.00 97.16 206  A 1 
ATOM   1718 O  O     . GLU   A 1 206  ? 32.185  -23.768 -17.595 1.00 94.97 206  A 1 
ATOM   1719 C  CB    . GLU   A 1 206  ? 31.244  -21.916 -19.867 1.00 96.31 206  A 1 
ATOM   1720 C  CG    . GLU   A 1 206  ? 31.277  -21.508 -21.348 1.00 94.92 206  A 1 
ATOM   1721 C  CD    . GLU   A 1 206  ? 31.401  -19.994 -21.578 1.00 94.61 206  A 1 
ATOM   1722 O  OE1   . GLU   A 1 206  ? 31.621  -19.602 -22.746 1.00 87.35 206  A 1 
ATOM   1723 O  OE2   . GLU   A 1 206  ? 31.233  -19.207 -20.621 1.00 88.67 206  A 1 
ATOM   1724 N  N     . MET   A 1 207  ? 29.981  -24.111 -17.547 1.00 97.37 207  A 1 
ATOM   1725 C  CA    . MET   A 1 207  ? 29.910  -24.578 -16.163 1.00 97.21 207  A 1 
ATOM   1726 C  C     . MET   A 1 207  ? 29.951  -26.109 -16.042 1.00 97.25 207  A 1 
ATOM   1727 O  O     . MET   A 1 207  ? 29.894  -26.635 -14.931 1.00 94.76 207  A 1 
ATOM   1728 C  CB    . MET   A 1 207  ? 28.649  -24.014 -15.498 1.00 96.14 207  A 1 
ATOM   1729 C  CG    . MET   A 1 207  ? 28.640  -22.478 -15.449 1.00 94.12 207  A 1 
ATOM   1730 S  SD    . MET   A 1 207  ? 27.182  -21.756 -14.642 1.00 93.07 207  A 1 
ATOM   1731 C  CE    . MET   A 1 207  ? 27.321  -22.455 -12.976 1.00 84.71 207  A 1 
ATOM   1732 N  N     . LEU   A 1 208  ? 30.039  -26.818 -17.165 1.00 97.39 208  A 1 
ATOM   1733 C  CA    . LEU   A 1 208  ? 30.088  -28.274 -17.239 1.00 97.30 208  A 1 
ATOM   1734 C  C     . LEU   A 1 208  ? 31.424  -28.739 -17.828 1.00 97.28 208  A 1 
ATOM   1735 O  O     . LEU   A 1 208  ? 32.121  -27.998 -18.520 1.00 95.14 208  A 1 
ATOM   1736 C  CB    . LEU   A 1 208  ? 28.894  -28.782 -18.068 1.00 96.52 208  A 1 
ATOM   1737 C  CG    . LEU   A 1 208  ? 27.511  -28.505 -17.447 1.00 95.91 208  A 1 
ATOM   1738 C  CD1   . LEU   A 1 208  ? 26.416  -28.931 -18.429 1.00 92.60 208  A 1 
ATOM   1739 C  CD2   . LEU   A 1 208  ? 27.306  -29.280 -16.141 1.00 92.21 208  A 1 
ATOM   1740 N  N     . THR   A 1 209  ? 31.771  -29.991 -17.578 1.00 97.30 209  A 1 
ATOM   1741 C  CA    . THR   A 1 209  ? 32.910  -30.634 -18.237 1.00 97.11 209  A 1 
ATOM   1742 C  C     . THR   A 1 209  ? 32.537  -31.063 -19.655 1.00 97.27 209  A 1 
ATOM   1743 O  O     . THR   A 1 209  ? 31.378  -31.353 -19.946 1.00 95.80 209  A 1 
ATOM   1744 C  CB    . THR   A 1 209  ? 33.435  -31.831 -17.438 1.00 96.20 209  A 1 
ATOM   1745 O  OG1   . THR   A 1 209  ? 32.468  -32.837 -17.353 1.00 89.49 209  A 1 
ATOM   1746 C  CG2   . THR   A 1 209  ? 33.858  -31.463 -16.016 1.00 87.62 209  A 1 
ATOM   1747 N  N     . GLU   A 1 210  ? 33.534  -31.182 -20.535 1.00 97.11 210  A 1 
ATOM   1748 C  CA    . GLU   A 1 210  ? 33.287  -31.626 -21.914 1.00 96.82 210  A 1 
ATOM   1749 C  C     . GLU   A 1 210  ? 32.641  -33.023 -21.975 1.00 96.93 210  A 1 
ATOM   1750 O  O     . GLU   A 1 210  ? 31.842  -33.319 -22.855 1.00 95.20 210  A 1 
ATOM   1751 C  CB    . GLU   A 1 210  ? 34.612  -31.591 -22.694 1.00 95.51 210  A 1 
ATOM   1752 C  CG    . GLU   A 1 210  ? 34.430  -31.522 -24.222 1.00 84.37 210  A 1 
ATOM   1753 C  CD    . GLU   A 1 210  ? 33.731  -30.234 -24.708 1.00 81.90 210  A 1 
ATOM   1754 O  OE1   . GLU   A 1 210  ? 33.217  -30.221 -25.848 1.00 74.66 210  A 1 
ATOM   1755 O  OE2   . GLU   A 1 210  ? 33.688  -29.249 -23.952 1.00 75.39 210  A 1 
ATOM   1756 N  N     . GLN   A 1 211  ? 32.956  -33.870 -20.992 1.00 97.13 211  A 1 
ATOM   1757 C  CA    . GLN   A 1 211  ? 32.343  -35.190 -20.856 1.00 96.88 211  A 1 
ATOM   1758 C  C     . GLN   A 1 211  ? 30.851  -35.100 -20.497 1.00 97.12 211  A 1 
ATOM   1759 O  O     . GLN   A 1 211  ? 30.037  -35.806 -21.083 1.00 95.20 211  A 1 
ATOM   1760 C  CB    . GLN   A 1 211  ? 33.122  -35.999 -19.806 1.00 95.71 211  A 1 
ATOM   1761 C  CG    . GLN   A 1 211  ? 33.638  -37.322 -20.378 1.00 83.35 211  A 1 
ATOM   1762 C  CD    . GLN   A 1 211  ? 34.560  -38.083 -19.425 1.00 76.63 211  A 1 
ATOM   1763 O  OE1   . GLN   A 1 211  ? 34.901  -37.658 -18.340 1.00 68.44 211  A 1 
ATOM   1764 N  NE2   . GLN   A 1 211  ? 35.017  -39.249 -19.818 1.00 65.43 211  A 1 
ATOM   1765 N  N     . GLU   A 1 212  ? 30.497  -34.197 -19.592 1.00 97.51 212  A 1 
ATOM   1766 C  CA    . GLU   A 1 212  ? 29.100  -33.945 -19.222 1.00 97.45 212  A 1 
ATOM   1767 C  C     . GLU   A 1 212  ? 28.311  -33.322 -20.378 1.00 97.69 212  A 1 
ATOM   1768 O  O     . GLU   A 1 212  ? 27.156  -33.683 -20.599 1.00 96.51 212  A 1 
ATOM   1769 C  CB    . GLU   A 1 212  ? 29.041  -33.019 -18.007 1.00 96.76 212  A 1 
ATOM   1770 C  CG    . GLU   A 1 212  ? 29.452  -33.726 -16.709 1.00 94.88 212  A 1 
ATOM   1771 C  CD    . GLU   A 1 212  ? 29.692  -32.735 -15.571 1.00 95.41 212  A 1 
ATOM   1772 O  OE1   . GLU   A 1 212  ? 29.179  -32.983 -14.458 1.00 89.09 212  A 1 
ATOM   1773 O  OE2   . GLU   A 1 212  ? 30.428  -31.755 -15.810 1.00 89.25 212  A 1 
ATOM   1774 N  N     . ILE   A 1 213  ? 28.938  -32.438 -21.154 1.00 97.70 213  A 1 
ATOM   1775 C  CA    . ILE   A 1 213  ? 28.312  -31.858 -22.347 1.00 97.62 213  A 1 
ATOM   1776 C  C     . ILE   A 1 213  ? 27.997  -32.957 -23.366 1.00 97.59 213  A 1 
ATOM   1777 O  O     . ILE   A 1 213  ? 26.881  -33.011 -23.888 1.00 96.32 213  A 1 
ATOM   1778 C  CB    . ILE   A 1 213  ? 29.209  -30.767 -22.967 1.00 97.12 213  A 1 
ATOM   1779 C  CG1   . ILE   A 1 213  ? 29.391  -29.579 -22.000 1.00 95.07 213  A 1 
ATOM   1780 C  CG2   . ILE   A 1 213  ? 28.602  -30.262 -24.290 1.00 94.76 213  A 1 
ATOM   1781 C  CD1   . ILE   A 1 213  ? 30.569  -28.672 -22.370 1.00 90.75 213  A 1 
ATOM   1782 N  N     . GLN   A 1 214  ? 28.956  -33.859 -23.614 1.00 97.61 214  A 1 
ATOM   1783 C  CA    . GLN   A 1 214  ? 28.727  -34.977 -24.526 1.00 97.44 214  A 1 
ATOM   1784 C  C     . GLN   A 1 214  ? 27.631  -35.914 -24.001 1.00 97.43 214  A 1 
ATOM   1785 O  O     . GLN   A 1 214  ? 26.746  -36.308 -24.756 1.00 96.06 214  A 1 
ATOM   1786 C  CB    . GLN   A 1 214  ? 30.056  -35.708 -24.777 1.00 96.61 214  A 1 
ATOM   1787 C  CG    . GLN   A 1 214  ? 29.945  -36.708 -25.938 1.00 87.44 214  A 1 
ATOM   1788 C  CD    . GLN   A 1 214  ? 29.540  -36.036 -27.251 1.00 83.63 214  A 1 
ATOM   1789 O  OE1   . GLN   A 1 214  ? 30.094  -35.038 -27.665 1.00 76.03 214  A 1 
ATOM   1790 N  NE2   . GLN   A 1 214  ? 28.546  -36.558 -27.934 1.00 72.69 214  A 1 
ATOM   1791 N  N     . GLU   A 1 215  ? 27.633  -36.198 -22.707 1.00 97.69 215  A 1 
ATOM   1792 C  CA    . GLU   A 1 215  ? 26.581  -36.998 -22.073 1.00 97.57 215  A 1 
ATOM   1793 C  C     . GLU   A 1 215  ? 25.195  -36.330 -22.182 1.00 97.55 215  A 1 
ATOM   1794 O  O     . GLU   A 1 215  ? 24.194  -37.006 -22.409 1.00 95.69 215  A 1 
ATOM   1795 C  CB    . GLU   A 1 215  ? 26.964  -37.270 -20.610 1.00 96.89 215  A 1 
ATOM   1796 C  CG    . GLU   A 1 215  ? 26.062  -38.350 -19.996 1.00 90.97 215  A 1 
ATOM   1797 C  CD    . GLU   A 1 215  ? 26.388  -38.701 -18.540 1.00 85.96 215  A 1 
ATOM   1798 O  OE1   . GLU   A 1 215  ? 25.605  -39.507 -17.982 1.00 77.80 215  A 1 
ATOM   1799 O  OE2   . GLU   A 1 215  ? 27.353  -38.175 -17.961 1.00 77.34 215  A 1 
ATOM   1800 N  N     . ALA   A 1 216  ? 25.131  -35.001 -22.087 1.00 97.47 216  A 1 
ATOM   1801 C  CA    . ALA   A 1 216  ? 23.890  -34.262 -22.296 1.00 97.32 216  A 1 
ATOM   1802 C  C     . ALA   A 1 216  ? 23.362  -34.414 -23.730 1.00 97.46 216  A 1 
ATOM   1803 O  O     . ALA   A 1 216  ? 22.165  -34.641 -23.928 1.00 95.77 216  A 1 
ATOM   1804 C  CB    . ALA   A 1 216  ? 24.119  -32.791 -21.944 1.00 96.38 216  A 1 
ATOM   1805 N  N     . VAL   A 1 217  ? 24.258  -34.341 -24.724 1.00 97.79 217  A 1 
ATOM   1806 C  CA    . VAL   A 1 217  ? 23.906  -34.579 -26.132 1.00 97.54 217  A 1 
ATOM   1807 C  C     . VAL   A 1 217  ? 23.403  -36.009 -26.327 1.00 97.47 217  A 1 
ATOM   1808 O  O     . VAL   A 1 217  ? 22.349  -36.204 -26.933 1.00 95.76 217  A 1 
ATOM   1809 C  CB    . VAL   A 1 217  ? 25.096  -34.267 -27.058 1.00 96.66 217  A 1 
ATOM   1810 C  CG1   . VAL   A 1 217  ? 24.800  -34.622 -28.519 1.00 91.41 217  A 1 
ATOM   1811 C  CG2   . VAL   A 1 217  ? 25.438  -32.771 -27.025 1.00 91.71 217  A 1 
ATOM   1812 N  N     . ASP   A 1 218  ? 24.097  -36.996 -25.754 1.00 97.68 218  A 1 
ATOM   1813 C  CA    . ASP   A 1 218  ? 23.703  -38.408 -25.822 1.00 97.45 218  A 1 
ATOM   1814 C  C     . ASP   A 1 218  ? 22.337  -38.664 -25.153 1.00 97.23 218  A 1 
ATOM   1815 O  O     . ASP   A 1 218  ? 21.556  -39.505 -25.606 1.00 94.99 218  A 1 
ATOM   1816 C  CB    . ASP   A 1 218  ? 24.789  -39.277 -25.167 1.00 96.92 218  A 1 
ATOM   1817 C  CG    . ASP   A 1 218  ? 26.149  -39.258 -25.881 1.00 93.08 218  A 1 
ATOM   1818 O  OD1   . ASP   A 1 218  ? 26.217  -38.843 -27.057 1.00 86.04 218  A 1 
ATOM   1819 O  OD2   . ASP   A 1 218  ? 27.128  -39.692 -25.235 1.00 86.90 218  A 1 
ATOM   1820 N  N     . ARG   A 1 219  ? 21.986  -37.880 -24.130 1.00 97.32 219  A 1 
ATOM   1821 C  CA    . ARG   A 1 219  ? 20.662  -37.893 -23.475 1.00 96.74 219  A 1 
ATOM   1822 C  C     . ARG   A 1 219  ? 19.573  -37.137 -24.258 1.00 96.40 219  A 1 
ATOM   1823 O  O     . ARG   A 1 219  ? 18.421  -37.124 -23.821 1.00 91.58 219  A 1 
ATOM   1824 C  CB    . ARG   A 1 219  ? 20.782  -37.364 -22.041 1.00 95.16 219  A 1 
ATOM   1825 C  CG    . ARG   A 1 219  ? 21.544  -38.317 -21.109 1.00 92.65 219  A 1 
ATOM   1826 C  CD    . ARG   A 1 219  ? 21.654  -37.659 -19.734 1.00 91.78 219  A 1 
ATOM   1827 N  NE    . ARG   A 1 219  ? 22.504  -38.416 -18.795 1.00 90.56 219  A 1 
ATOM   1828 C  CZ    . ARG   A 1 219  ? 22.490  -38.301 -17.476 1.00 90.98 219  A 1 
ATOM   1829 N  NH1   . ARG   A 1 219  ? 21.609  -37.573 -16.849 1.00 84.51 219  A 1 
ATOM   1830 N  NH2   . ARG   A 1 219  ? 23.388  -38.896 -16.756 1.00 84.58 219  A 1 
ATOM   1831 N  N     . GLY   A 1 220  ? 19.909  -36.528 -25.385 1.00 95.80 220  A 1 
ATOM   1832 C  CA    . GLY   A 1 220  ? 18.959  -35.868 -26.283 1.00 95.40 220  A 1 
ATOM   1833 C  C     . GLY   A 1 220  ? 18.927  -34.343 -26.218 1.00 96.36 220  A 1 
ATOM   1834 O  O     . GLY   A 1 220  ? 18.109  -33.742 -26.920 1.00 92.50 220  A 1 
ATOM   1835 N  N     . CYS   A 1 221  ? 19.805  -33.705 -25.442 1.00 97.11 221  A 1 
ATOM   1836 C  CA    . CYS   A 1 221  ? 19.954  -32.251 -25.480 1.00 97.25 221  A 1 
ATOM   1837 C  C     . CYS   A 1 221  ? 20.567  -31.796 -26.821 1.00 97.35 221  A 1 
ATOM   1838 O  O     . CYS   A 1 221  ? 21.337  -32.518 -27.451 1.00 95.53 221  A 1 
ATOM   1839 C  CB    . CYS   A 1 221  ? 20.800  -31.769 -24.293 1.00 96.21 221  A 1 
ATOM   1840 S  SG    . CYS   A 1 221  ? 20.047  -32.269 -22.708 1.00 92.50 221  A 1 
ATOM   1841 N  N     . LEU   A 1 222  ? 20.256  -30.587 -27.246 1.00 97.33 222  A 1 
ATOM   1842 C  CA    . LEU   A 1 222  ? 20.916  -29.952 -28.383 1.00 97.37 222  A 1 
ATOM   1843 C  C     . LEU   A 1 222  ? 22.113  -29.146 -27.879 1.00 97.69 222  A 1 
ATOM   1844 O  O     . LEU   A 1 222  ? 21.967  -28.354 -26.957 1.00 96.49 222  A 1 
ATOM   1845 C  CB    . LEU   A 1 222  ? 19.897  -29.069 -29.120 1.00 96.37 222  A 1 
ATOM   1846 C  CG    . LEU   A 1 222  ? 20.474  -28.276 -30.313 1.00 95.29 222  A 1 
ATOM   1847 C  CD1   . LEU   A 1 222  ? 20.930  -29.198 -31.446 1.00 90.96 222  A 1 
ATOM   1848 C  CD2   . LEU   A 1 222  ? 19.412  -27.334 -30.874 1.00 90.98 222  A 1 
ATOM   1849 N  N     . ARG   A 1 223  ? 23.278  -29.298 -28.507 1.00 97.71 223  A 1 
ATOM   1850 C  CA    . ARG   A 1 223  ? 24.410  -28.380 -28.330 1.00 97.74 223  A 1 
ATOM   1851 C  C     . ARG   A 1 223  ? 24.504  -27.459 -29.535 1.00 97.76 223  A 1 
ATOM   1852 O  O     . ARG   A 1 223  ? 24.465  -27.945 -30.664 1.00 96.07 223  A 1 
ATOM   1853 C  CB    . ARG   A 1 223  ? 25.703  -29.171 -28.103 1.00 96.70 223  A 1 
ATOM   1854 C  CG    . ARG   A 1 223  ? 26.881  -28.258 -27.721 1.00 95.47 223  A 1 
ATOM   1855 C  CD    . ARG   A 1 223  ? 28.163  -29.076 -27.563 1.00 93.95 223  A 1 
ATOM   1856 N  NE    . ARG   A 1 223  ? 29.267  -28.229 -27.085 1.00 92.38 223  A 1 
ATOM   1857 C  CZ    . ARG   A 1 223  ? 30.514  -28.592 -26.841 1.00 92.22 223  A 1 
ATOM   1858 N  NH1   . ARG   A 1 223  ? 30.966  -29.774 -27.116 1.00 87.14 223  A 1 
ATOM   1859 N  NH2   . ARG   A 1 223  ? 31.326  -27.754 -26.284 1.00 87.81 223  A 1 
ATOM   1860 N  N     . ILE   A 1 224  ? 24.668  -26.169 -29.304 1.00 97.38 224  A 1 
ATOM   1861 C  CA    . ILE   A 1 224  ? 24.853  -25.171 -30.363 1.00 97.24 224  A 1 
ATOM   1862 C  C     . ILE   A 1 224  ? 26.132  -24.361 -30.135 1.00 97.38 224  A 1 
ATOM   1863 O  O     . ILE   A 1 224  ? 26.527  -24.097 -28.999 1.00 95.82 224  A 1 
ATOM   1864 C  CB    . ILE   A 1 224  ? 23.612  -24.264 -30.532 1.00 95.90 224  A 1 
ATOM   1865 C  CG1   . ILE   A 1 224  ? 23.327  -23.416 -29.273 1.00 90.11 224  A 1 
ATOM   1866 C  CG2   . ILE   A 1 224  ? 22.391  -25.104 -30.938 1.00 88.05 224  A 1 
ATOM   1867 C  CD1   . ILE   A 1 224  ? 22.214  -22.381 -29.462 1.00 89.11 224  A 1 
ATOM   1868 N  N     . GLN   A 1 225  ? 26.781  -23.959 -31.228 1.00 97.13 225  A 1 
ATOM   1869 C  CA    . GLN   A 1 225  ? 28.006  -23.146 -31.218 1.00 96.69 225  A 1 
ATOM   1870 C  C     . GLN   A 1 225  ? 27.729  -21.668 -31.508 1.00 96.76 225  A 1 
ATOM   1871 O  O     . GLN   A 1 225  ? 28.558  -20.801 -31.247 1.00 92.52 225  A 1 
ATOM   1872 C  CB    . GLN   A 1 225  ? 28.987  -23.727 -32.252 1.00 94.93 225  A 1 
ATOM   1873 C  CG    . GLN   A 1 225  ? 29.462  -25.155 -31.909 1.00 87.84 225  A 1 
ATOM   1874 C  CD    . GLN   A 1 225  ? 30.406  -25.205 -30.706 1.00 77.82 225  A 1 
ATOM   1875 O  OE1   . GLN   A 1 225  ? 31.142  -24.287 -30.428 1.00 69.12 225  A 1 
ATOM   1876 N  NE2   . GLN   A 1 225  ? 30.438  -26.293 -29.973 1.00 66.28 225  A 1 
ATOM   1877 N  N     . SER   A 1 226  ? 26.575  -21.376 -32.068 1.00 95.88 226  A 1 
ATOM   1878 C  CA    . SER   A 1 226  ? 26.196  -20.025 -32.464 1.00 95.73 226  A 1 
ATOM   1879 C  C     . SER   A 1 226  ? 24.688  -19.806 -32.350 1.00 96.08 226  A 1 
ATOM   1880 O  O     . SER   A 1 226  ? 23.892  -20.740 -32.336 1.00 92.86 226  A 1 
ATOM   1881 C  CB    . SER   A 1 226  ? 26.679  -19.762 -33.895 1.00 92.84 226  A 1 
ATOM   1882 O  OG    . SER   A 1 226  ? 25.934  -20.507 -34.830 1.00 85.81 226  A 1 
ATOM   1883 N  N     . LEU   A 1 227  ? 24.294  -18.536 -32.319 1.00 94.46 227  A 1 
ATOM   1884 C  CA    . LEU   A 1 227  ? 22.892  -18.127 -32.330 1.00 93.96 227  A 1 
ATOM   1885 C  C     . LEU   A 1 227  ? 22.131  -18.639 -33.573 1.00 94.37 227  A 1 
ATOM   1886 O  O     . LEU   A 1 227  ? 20.933  -18.884 -33.503 1.00 91.24 227  A 1 
ATOM   1887 C  CB    . LEU   A 1 227  ? 22.886  -16.594 -32.199 1.00 91.06 227  A 1 
ATOM   1888 C  CG    . LEU   A 1 227  ? 21.488  -15.949 -32.176 1.00 89.29 227  A 1 
ATOM   1889 C  CD1   . LEU   A 1 227  ? 21.490  -14.749 -31.237 1.00 81.08 227  A 1 
ATOM   1890 C  CD2   . LEU   A 1 227  ? 21.089  -15.434 -33.559 1.00 81.54 227  A 1 
ATOM   1891 N  N     . MET   A 1 228  ? 22.825  -18.829 -34.695 1.00 95.74 228  A 1 
ATOM   1892 C  CA    . MET   A 1 228  ? 22.235  -19.330 -35.947 1.00 95.52 228  A 1 
ATOM   1893 C  C     . MET   A 1 228  ? 21.807  -20.800 -35.872 1.00 95.85 228  A 1 
ATOM   1894 O  O     . MET   A 1 228  ? 20.963  -21.223 -36.654 1.00 92.91 228  A 1 
ATOM   1895 C  CB    . MET   A 1 228  ? 23.257  -19.165 -37.083 1.00 93.52 228  A 1 
ATOM   1896 C  CG    . MET   A 1 228  ? 23.515  -17.701 -37.471 1.00 82.34 228  A 1 
ATOM   1897 S  SD    . MET   A 1 228  ? 22.291  -16.956 -38.587 1.00 68.79 228  A 1 
ATOM   1898 C  CE    . MET   A 1 228  ? 22.606  -17.888 -40.106 1.00 59.31 228  A 1 
ATOM   1899 N  N     . GLU   A 1 229  ? 22.383  -21.570 -34.958 1.00 96.17 229  A 1 
ATOM   1900 C  CA    . GLU   A 1 229  ? 22.105  -23.002 -34.788 1.00 96.18 229  A 1 
ATOM   1901 C  C     . GLU   A 1 229  ? 20.952  -23.275 -33.809 1.00 96.31 229  A 1 
ATOM   1902 O  O     . GLU   A 1 229  ? 20.577  -24.429 -33.599 1.00 92.96 229  A 1 
ATOM   1903 C  CB    . GLU   A 1 229  ? 23.385  -23.709 -34.313 1.00 94.50 229  A 1 
ATOM   1904 C  CG    . GLU   A 1 229  ? 24.479  -23.777 -35.391 1.00 91.20 229  A 1 
ATOM   1905 C  CD    . GLU   A 1 229  ? 25.855  -24.055 -34.780 1.00 91.36 229  A 1 
ATOM   1906 O  OE1   . GLU   A 1 229  ? 26.817  -23.377 -35.203 1.00 84.69 229  A 1 
ATOM   1907 O  OE2   . GLU   A 1 229  ? 25.943  -24.878 -33.841 1.00 86.30 229  A 1 
ATOM   1908 N  N     . MET   A 1 230  ? 20.392  -22.232 -33.209 1.00 95.87 230  A 1 
ATOM   1909 C  CA    . MET   A 1 230  ? 19.328  -22.370 -32.220 1.00 96.24 230  A 1 
ATOM   1910 C  C     . MET   A 1 230  ? 18.049  -22.935 -32.852 1.00 96.26 230  A 1 
ATOM   1911 O  O     . MET   A 1 230  ? 17.447  -22.320 -33.732 1.00 94.04 230  A 1 
ATOM   1912 C  CB    . MET   A 1 230  ? 19.075  -21.019 -31.540 1.00 95.43 230  A 1 
ATOM   1913 C  CG    . MET   A 1 230  ? 17.994  -21.085 -30.455 1.00 93.62 230  A 1 
ATOM   1914 S  SD    . MET   A 1 230  ? 18.315  -22.269 -29.119 1.00 93.87 230  A 1 
ATOM   1915 C  CE    . MET   A 1 230  ? 16.765  -22.141 -28.209 1.00 87.70 230  A 1 
ATOM   1916 N  N     . ASP   A 1 231  ? 17.613  -24.082 -32.343 1.00 95.83 231  A 1 
ATOM   1917 C  CA    . ASP   A 1 231  ? 16.320  -24.687 -32.659 1.00 95.65 231  A 1 
ATOM   1918 C  C     . ASP   A 1 231  ? 15.361  -24.498 -31.475 1.00 95.56 231  A 1 
ATOM   1919 O  O     . ASP   A 1 231  ? 15.474  -25.165 -30.444 1.00 92.85 231  A 1 
ATOM   1920 C  CB    . ASP   A 1 231  ? 16.506  -26.165 -33.031 1.00 94.37 231  A 1 
ATOM   1921 C  CG    . ASP   A 1 231  ? 15.190  -26.875 -33.359 1.00 92.27 231  A 1 
ATOM   1922 O  OD1   . ASP   A 1 231  ? 14.140  -26.196 -33.436 1.00 87.18 231  A 1 
ATOM   1923 O  OD2   . ASP   A 1 231  ? 15.234  -28.112 -33.521 1.00 86.74 231  A 1 
ATOM   1924 N  N     . TYR   A 1 232  ? 14.410  -23.591 -31.625 1.00 95.61 232  A 1 
ATOM   1925 C  CA    . TYR   A 1 232  ? 13.430  -23.250 -30.594 1.00 95.27 232  A 1 
ATOM   1926 C  C     . TYR   A 1 232  ? 12.383  -24.350 -30.326 1.00 95.43 232  A 1 
ATOM   1927 O  O     . TYR   A 1 232  ? 11.593  -24.220 -29.392 1.00 92.82 232  A 1 
ATOM   1928 C  CB    . TYR   A 1 232  ? 12.756  -21.923 -30.963 1.00 94.05 232  A 1 
ATOM   1929 C  CG    . TYR   A 1 232  ? 13.692  -20.737 -30.975 1.00 94.14 232  A 1 
ATOM   1930 C  CD1   . TYR   A 1 232  ? 14.057  -20.113 -29.766 1.00 90.05 232  A 1 
ATOM   1931 C  CD2   . TYR   A 1 232  ? 14.216  -20.244 -32.188 1.00 90.53 232  A 1 
ATOM   1932 C  CE1   . TYR   A 1 232  ? 14.929  -19.014 -29.762 1.00 89.19 232  A 1 
ATOM   1933 C  CE2   . TYR   A 1 232  ? 15.093  -19.144 -32.196 1.00 88.87 232  A 1 
ATOM   1934 C  CZ    . TYR   A 1 232  ? 15.448  -18.532 -30.975 1.00 91.25 232  A 1 
ATOM   1935 O  OH    . TYR   A 1 232  ? 16.309  -17.461 -30.973 1.00 88.50 232  A 1 
ATOM   1936 N  N     . GLU   A 1 233  ? 12.366  -25.437 -31.103 1.00 95.88 233  A 1 
ATOM   1937 C  CA    . GLU   A 1 233  ? 11.548  -26.626 -30.809 1.00 95.60 233  A 1 
ATOM   1938 C  C     . GLU   A 1 233  ? 12.226  -27.556 -29.783 1.00 96.10 233  A 1 
ATOM   1939 O  O     . GLU   A 1 233  ? 11.608  -28.497 -29.283 1.00 92.71 233  A 1 
ATOM   1940 C  CB    . GLU   A 1 233  ? 11.255  -27.412 -32.097 1.00 93.66 233  A 1 
ATOM   1941 C  CG    . GLU   A 1 233  ? 10.604  -26.613 -33.235 1.00 88.80 233  A 1 
ATOM   1942 C  CD    . GLU   A 1 233  ? 9.080   -26.399 -33.123 1.00 82.68 233  A 1 
ATOM   1943 O  OE1   . GLU   A 1 233  ? 8.564   -25.578 -33.916 1.00 74.67 233  A 1 
ATOM   1944 O  OE2   . GLU   A 1 233  ? 8.363   -27.037 -32.327 1.00 73.87 233  A 1 
ATOM   1945 N  N     . ARG   A 1 234  ? 13.494  -27.320 -29.462 1.00 96.39 234  A 1 
ATOM   1946 C  CA    . ARG   A 1 234  ? 14.253  -28.128 -28.507 1.00 96.76 234  A 1 
ATOM   1947 C  C     . ARG   A 1 234  ? 14.107  -27.573 -27.095 1.00 97.21 234  A 1 
ATOM   1948 O  O     . ARG   A 1 234  ? 14.477  -26.438 -26.827 1.00 94.98 234  A 1 
ATOM   1949 C  CB    . ARG   A 1 234  ? 15.726  -28.219 -28.935 1.00 95.49 234  A 1 
ATOM   1950 C  CG    . ARG   A 1 234  ? 15.909  -28.830 -30.340 1.00 91.72 234  A 1 
ATOM   1951 C  CD    . ARG   A 1 234  ? 15.474  -30.303 -30.425 1.00 88.62 234  A 1 
ATOM   1952 N  NE    . ARG   A 1 234  ? 16.442  -31.171 -29.719 1.00 86.09 234  A 1 
ATOM   1953 C  CZ    . ARG   A 1 234  ? 17.396  -31.913 -30.266 1.00 84.85 234  A 1 
ATOM   1954 N  NH1   . ARG   A 1 234  ? 17.548  -31.991 -31.556 1.00 75.11 234  A 1 
ATOM   1955 N  NH2   . ARG   A 1 234  ? 18.214  -32.590 -29.521 1.00 77.68 234  A 1 
ATOM   1956 N  N     . GLU   A 1 235  ? 13.620  -28.407 -26.198 1.00 97.43 235  A 1 
ATOM   1957 C  CA    . GLU   A 1 235  ? 13.351  -28.013 -24.811 1.00 97.18 235  A 1 
ATOM   1958 C  C     . GLU   A 1 235  ? 14.632  -27.718 -24.009 1.00 97.64 235  A 1 
ATOM   1959 O  O     . GLU   A 1 235  ? 14.632  -26.860 -23.131 1.00 95.68 235  A 1 
ATOM   1960 C  CB    . GLU   A 1 235  ? 12.523  -29.133 -24.162 1.00 94.93 235  A 1 
ATOM   1961 C  CG    . GLU   A 1 235  ? 11.866  -28.709 -22.839 1.00 81.50 235  A 1 
ATOM   1962 C  CD    . GLU   A 1 235  ? 10.976  -29.808 -22.229 1.00 77.50 235  A 1 
ATOM   1963 O  OE1   . GLU   A 1 235  ? 10.276  -29.502 -21.238 1.00 69.76 235  A 1 
ATOM   1964 O  OE2   . GLU   A 1 235  ? 10.983  -30.946 -22.739 1.00 70.11 235  A 1 
ATOM   1965 N  N     . LEU   A 1 236  ? 15.733  -28.420 -24.326 1.00 97.81 236  A 1 
ATOM   1966 C  CA    . LEU   A 1 236  ? 17.017  -28.271 -23.640 1.00 97.83 236  A 1 
ATOM   1967 C  C     . LEU   A 1 236  ? 18.135  -28.032 -24.653 1.00 97.94 236  A 1 
ATOM   1968 O  O     . LEU   A 1 236  ? 18.397  -28.872 -25.517 1.00 96.07 236  A 1 
ATOM   1969 C  CB    . LEU   A 1 236  ? 17.303  -29.517 -22.786 1.00 96.87 236  A 1 
ATOM   1970 C  CG    . LEU   A 1 236  ? 16.335  -29.732 -21.607 1.00 95.07 236  A 1 
ATOM   1971 C  CD1   . LEU   A 1 236  ? 16.625  -31.079 -20.951 1.00 90.15 236  A 1 
ATOM   1972 C  CD2   . LEU   A 1 236  ? 16.480  -28.649 -20.535 1.00 90.65 236  A 1 
ATOM   1973 N  N     . VAL   A 1 237  ? 18.815  -26.905 -24.513 1.00 97.99 237  A 1 
ATOM   1974 C  CA    . VAL   A 1 237  ? 19.908  -26.490 -25.401 1.00 98.02 237  A 1 
ATOM   1975 C  C     . VAL   A 1 237  ? 21.121  -26.093 -24.568 1.00 98.11 237  A 1 
ATOM   1976 O  O     . VAL   A 1 237  ? 21.014  -25.242 -23.686 1.00 96.86 237  A 1 
ATOM   1977 C  CB    . VAL   A 1 237  ? 19.470  -25.339 -26.326 1.00 97.16 237  A 1 
ATOM   1978 C  CG1   . VAL   A 1 237  ? 20.574  -24.985 -27.321 1.00 93.94 237  A 1 
ATOM   1979 C  CG2   . VAL   A 1 237  ? 18.212  -25.700 -27.128 1.00 94.25 237  A 1 
ATOM   1980 N  N     . LEU   A 1 238  ? 22.279  -26.693 -24.861 1.00 98.11 238  A 1 
ATOM   1981 C  CA    . LEU   A 1 238  ? 23.559  -26.299 -24.281 1.00 98.03 238  A 1 
ATOM   1982 C  C     . LEU   A 1 238  ? 24.287  -25.341 -25.218 1.00 98.09 238  A 1 
ATOM   1983 O  O     . LEU   A 1 238  ? 24.382  -25.580 -26.421 1.00 96.77 238  A 1 
ATOM   1984 C  CB    . LEU   A 1 238  ? 24.433  -27.518 -23.947 1.00 97.20 238  A 1 
ATOM   1985 C  CG    . LEU   A 1 238  ? 23.928  -28.344 -22.745 1.00 94.43 238  A 1 
ATOM   1986 C  CD1   . LEU   A 1 238  ? 23.007  -29.483 -23.182 1.00 84.63 238  A 1 
ATOM   1987 C  CD2   . LEU   A 1 238  ? 25.115  -28.968 -22.008 1.00 85.13 238  A 1 
ATOM   1988 N  N     . CYS   A 1 239  ? 24.835  -24.271 -24.662 1.00 97.79 239  A 1 
ATOM   1989 C  CA    . CYS   A 1 239  ? 25.642  -23.304 -25.396 1.00 97.70 239  A 1 
ATOM   1990 C  C     . CYS   A 1 239  ? 26.558  -22.514 -24.452 1.00 97.86 239  A 1 
ATOM   1991 O  O     . CYS   A 1 239  ? 26.405  -22.563 -23.232 1.00 96.80 239  A 1 
ATOM   1992 C  CB    . CYS   A 1 239  ? 24.716  -22.378 -26.197 1.00 96.43 239  A 1 
ATOM   1993 S  SG    . CYS   A 1 239  ? 23.595  -21.430 -25.131 1.00 96.03 239  A 1 
ATOM   1994 N  N     . SER   A 1 240  ? 27.497  -21.756 -25.022 1.00 97.68 240  A 1 
ATOM   1995 C  CA    . SER   A 1 240  ? 28.309  -20.824 -24.236 1.00 97.51 240  A 1 
ATOM   1996 C  C     . SER   A 1 240  ? 27.460  -19.691 -23.653 1.00 97.57 240  A 1 
ATOM   1997 O  O     . SER   A 1 240  ? 26.402  -19.343 -24.186 1.00 96.23 240  A 1 
ATOM   1998 C  CB    . SER   A 1 240  ? 29.464  -20.266 -25.076 1.00 96.50 240  A 1 
ATOM   1999 O  OG    . SER   A 1 240  ? 29.011  -19.379 -26.080 1.00 91.12 240  A 1 
ATOM   2000 N  N     . GLU   A 1 241  ? 27.953  -19.046 -22.599 1.00 97.41 241  A 1 
ATOM   2001 C  CA    . GLU   A 1 241  ? 27.254  -17.911 -21.983 1.00 97.33 241  A 1 
ATOM   2002 C  C     . GLU   A 1 241  ? 27.036  -16.761 -22.976 1.00 97.49 241  A 1 
ATOM   2003 O  O     . GLU   A 1 241  ? 25.981  -16.138 -22.999 1.00 96.41 241  A 1 
ATOM   2004 C  CB    . GLU   A 1 241  ? 28.035  -17.425 -20.746 1.00 96.26 241  A 1 
ATOM   2005 C  CG    . GLU   A 1 241  ? 27.176  -16.489 -19.879 1.00 94.73 241  A 1 
ATOM   2006 C  CD    . GLU   A 1 241  ? 27.893  -15.897 -18.653 1.00 95.58 241  A 1 
ATOM   2007 O  OE1   . GLU   A 1 241  ? 27.232  -15.177 -17.875 1.00 90.64 241  A 1 
ATOM   2008 O  OE2   . GLU   A 1 241  ? 29.118  -16.071 -18.460 1.00 91.69 241  A 1 
ATOM   2009 N  N     . ILE   A 1 242  ? 28.002  -16.508 -23.858 1.00 97.78 242  A 1 
ATOM   2010 C  CA    . ILE   A 1 242  ? 27.879  -15.471 -24.894 1.00 97.71 242  A 1 
ATOM   2011 C  C     . ILE   A 1 242  ? 26.739  -15.798 -25.867 1.00 97.80 242  A 1 
ATOM   2012 O  O     . ILE   A 1 242  ? 25.958  -14.913 -26.218 1.00 96.75 242  A 1 
ATOM   2013 C  CB    . ILE   A 1 242  ? 29.226  -15.276 -25.629 1.00 96.99 242  A 1 
ATOM   2014 C  CG1   . ILE   A 1 242  ? 30.261  -14.648 -24.665 1.00 92.16 242  A 1 
ATOM   2015 C  CG2   . ILE   A 1 242  ? 29.057  -14.406 -26.888 1.00 91.50 242  A 1 
ATOM   2016 C  CD1   . ILE   A 1 242  ? 31.684  -14.555 -25.235 1.00 87.43 242  A 1 
ATOM   2017 N  N     . VAL   A 1 243  ? 26.628  -17.053 -26.307 1.00 97.94 243  A 1 
ATOM   2018 C  CA    . VAL   A 1 243  ? 25.537  -17.476 -27.201 1.00 97.93 243  A 1 
ATOM   2019 C  C     . VAL   A 1 243  ? 24.192  -17.368 -26.487 1.00 98.00 243  A 1 
ATOM   2020 O  O     . VAL   A 1 243  ? 23.250  -16.810 -27.050 1.00 97.07 243  A 1 
ATOM   2021 C  CB    . VAL   A 1 243  ? 25.785  -18.895 -27.748 1.00 97.34 243  A 1 
ATOM   2022 C  CG1   . VAL   A 1 243  ? 24.600  -19.415 -28.567 1.00 94.10 243  A 1 
ATOM   2023 C  CG2   . VAL   A 1 243  ? 27.007  -18.899 -28.674 1.00 94.25 243  A 1 
ATOM   2024 N  N     . LEU   A 1 244  ? 24.124  -17.802 -25.234 1.00 98.00 244  A 1 
ATOM   2025 C  CA    . LEU   A 1 244  ? 22.948  -17.673 -24.376 1.00 97.89 244  A 1 
ATOM   2026 C  C     . LEU   A 1 244  ? 22.485  -16.209 -24.264 1.00 98.03 244  A 1 
ATOM   2027 O  O     . LEU   A 1 244  ? 21.314  -15.899 -24.483 1.00 97.14 244  A 1 
ATOM   2028 C  CB    . LEU   A 1 244  ? 23.304  -18.324 -23.024 1.00 96.66 244  A 1 
ATOM   2029 C  CG    . LEU   A 1 244  ? 22.206  -18.299 -21.940 1.00 94.37 244  A 1 
ATOM   2030 C  CD1   . LEU   A 1 244  ? 22.442  -19.437 -20.946 1.00 85.95 244  A 1 
ATOM   2031 C  CD2   . LEU   A 1 244  ? 22.216  -16.990 -21.145 1.00 85.51 244  A 1 
ATOM   2032 N  N     . LEU   A 1 245  ? 23.413  -15.292 -24.003 1.00 97.86 245  A 1 
ATOM   2033 C  CA    . LEU   A 1 245  ? 23.133  -13.857 -23.903 1.00 97.78 245  A 1 
ATOM   2034 C  C     . LEU   A 1 245  ? 22.714  -13.241 -25.244 1.00 97.84 245  A 1 
ATOM   2035 O  O     . LEU   A 1 245  ? 21.822  -12.393 -25.278 1.00 97.07 245  A 1 
ATOM   2036 C  CB    . LEU   A 1 245  ? 24.378  -13.147 -23.355 1.00 97.34 245  A 1 
ATOM   2037 C  CG    . LEU   A 1 245  ? 24.648  -13.417 -21.864 1.00 96.60 245  A 1 
ATOM   2038 C  CD1   . LEU   A 1 245  ? 26.049  -12.926 -21.511 1.00 94.02 245  A 1 
ATOM   2039 C  CD2   . LEU   A 1 245  ? 23.648  -12.682 -20.970 1.00 93.42 245  A 1 
ATOM   2040 N  N     . ARG   A 1 246  ? 23.304  -13.687 -26.353 1.00 98.13 246  A 1 
ATOM   2041 C  CA    . ARG   A 1 246  ? 22.902  -13.243 -27.698 1.00 97.97 246  A 1 
ATOM   2042 C  C     . ARG   A 1 246  ? 21.502  -13.727 -28.074 1.00 97.99 246  A 1 
ATOM   2043 O  O     . ARG   A 1 246  ? 20.761  -12.982 -28.709 1.00 97.10 246  A 1 
ATOM   2044 C  CB    . ARG   A 1 246  ? 23.932  -13.699 -28.729 1.00 97.58 246  A 1 
ATOM   2045 C  CG    . ARG   A 1 246  ? 25.167  -12.798 -28.709 1.00 95.89 246  A 1 
ATOM   2046 C  CD    . ARG   A 1 246  ? 26.193  -13.316 -29.710 1.00 94.68 246  A 1 
ATOM   2047 N  NE    . ARG   A 1 246  ? 27.304  -12.372 -29.841 1.00 92.45 246  A 1 
ATOM   2048 C  CZ    . ARG   A 1 246  ? 28.529  -12.629 -30.250 1.00 91.98 246  A 1 
ATOM   2049 N  NH1   . ARG   A 1 246  ? 28.897  -13.819 -30.638 1.00 85.66 246  A 1 
ATOM   2050 N  NH2   . ARG   A 1 246  ? 29.389  -11.657 -30.262 1.00 88.29 246  A 1 
ATOM   2051 N  N     . ILE   A 1 247  ? 21.127  -14.925 -27.659 1.00 97.91 247  A 1 
ATOM   2052 C  CA    . ILE   A 1 247  ? 19.756  -15.424 -27.827 1.00 97.84 247  A 1 
ATOM   2053 C  C     . ILE   A 1 247  ? 18.780  -14.589 -26.991 1.00 97.88 247  A 1 
ATOM   2054 O  O     . ILE   A 1 247  ? 17.764  -14.141 -27.517 1.00 97.14 247  A 1 
ATOM   2055 C  CB    . ILE   A 1 247  ? 19.677  -16.934 -27.513 1.00 97.46 247  A 1 
ATOM   2056 C  CG1   . ILE   A 1 247  ? 20.436  -17.725 -28.604 1.00 95.50 247  A 1 
ATOM   2057 C  CG2   . ILE   A 1 247  ? 18.211  -17.404 -27.449 1.00 95.70 247  A 1 
ATOM   2058 C  CD1   . ILE   A 1 247  ? 20.741  -19.175 -28.226 1.00 90.01 247  A 1 
ATOM   2059 N  N     . ALA   A 1 248  ? 19.123  -14.290 -25.743 1.00 97.80 248  A 1 
ATOM   2060 C  CA    . ALA   A 1 248  ? 18.322  -13.396 -24.908 1.00 97.70 248  A 1 
ATOM   2061 C  C     . ALA   A 1 248  ? 18.146  -12.013 -25.554 1.00 97.76 248  A 1 
ATOM   2062 O  O     . ALA   A 1 248  ? 17.025  -11.518 -25.657 1.00 96.83 248  A 1 
ATOM   2063 C  CB    . ALA   A 1 248  ? 18.970  -13.287 -23.523 1.00 97.14 248  A 1 
ATOM   2064 N  N     . LYS   A 1 249  ? 19.233  -11.421 -26.072 1.00 97.56 249  A 1 
ATOM   2065 C  CA    . LYS   A 1 249  ? 19.202  -10.170 -26.838 1.00 97.40 249  A 1 
ATOM   2066 C  C     . LYS   A 1 249  ? 18.247  -10.272 -28.019 1.00 97.38 249  A 1 
ATOM   2067 O  O     . LYS   A 1 249  ? 17.388  -9.405  -28.166 1.00 96.24 249  A 1 
ATOM   2068 C  CB    . LYS   A 1 249  ? 20.627  -9.797  -27.272 1.00 96.85 249  A 1 
ATOM   2069 C  CG    . LYS   A 1 249  ? 20.683  -8.656  -28.302 1.00 96.17 249  A 1 
ATOM   2070 C  CD    . LYS   A 1 249  ? 22.141  -8.276  -28.632 1.00 94.10 249  A 1 
ATOM   2071 C  CE    . LYS   A 1 249  ? 22.251  -7.378  -29.865 1.00 90.69 249  A 1 
ATOM   2072 N  NZ    . LYS   A 1 249  ? 21.629  -6.043  -29.683 1.00 86.63 249  A 1 
ATOM   2073 N  N     . GLN   A 1 250  ? 18.364  -11.324 -28.831 1.00 97.82 250  A 1 
ATOM   2074 C  CA    . GLN   A 1 250  ? 17.512  -11.502 -30.006 1.00 97.33 250  A 1 
ATOM   2075 C  C     . GLN   A 1 250  ? 16.028  -11.595 -29.630 1.00 97.50 250  A 1 
ATOM   2076 O  O     . GLN   A 1 250  ? 15.203  -10.935 -30.252 1.00 96.35 250  A 1 
ATOM   2077 C  CB    . GLN   A 1 250  ? 17.964  -12.749 -30.781 1.00 96.08 250  A 1 
ATOM   2078 C  CG    . GLN   A 1 250  ? 17.255  -12.843 -32.138 1.00 89.06 250  A 1 
ATOM   2079 C  CD    . GLN   A 1 250  ? 17.619  -14.115 -32.910 1.00 86.19 250  A 1 
ATOM   2080 O  OE1   . GLN   A 1 250  ? 18.009  -15.129 -32.368 1.00 76.96 250  A 1 
ATOM   2081 N  NE2   . GLN   A 1 250  ? 17.486  -14.113 -34.216 1.00 73.07 250  A 1 
ATOM   2082 N  N     . LEU   A 1 251  ? 15.699  -12.372 -28.607 1.00 97.41 251  A 1 
ATOM   2083 C  CA    . LEU   A 1 251  ? 14.321  -12.542 -28.142 1.00 97.37 251  A 1 
ATOM   2084 C  C     . LEU   A 1 251  ? 13.749  -11.243 -27.561 1.00 97.46 251  A 1 
ATOM   2085 O  O     . LEU   A 1 251  ? 12.646  -10.845 -27.923 1.00 96.42 251  A 1 
ATOM   2086 C  CB    . LEU   A 1 251  ? 14.264  -13.679 -27.108 1.00 96.96 251  A 1 
ATOM   2087 C  CG    . LEU   A 1 251  ? 14.528  -15.085 -27.681 1.00 96.12 251  A 1 
ATOM   2088 C  CD1   . LEU   A 1 251  ? 14.637  -16.086 -26.535 1.00 93.12 251  A 1 
ATOM   2089 C  CD2   . LEU   A 1 251  ? 13.412  -15.551 -28.618 1.00 92.63 251  A 1 
ATOM   2090 N  N     . LEU   A 1 252  ? 14.501  -10.544 -26.718 1.00 97.08 252  A 1 
ATOM   2091 C  CA    . LEU   A 1 252  ? 14.045  -9.305  -26.075 1.00 97.14 252  A 1 
ATOM   2092 C  C     . LEU   A 1 252  ? 13.891  -8.135  -27.061 1.00 96.99 252  A 1 
ATOM   2093 O  O     . LEU   A 1 252  ? 13.080  -7.241  -26.824 1.00 95.60 252  A 1 
ATOM   2094 C  CB    . LEU   A 1 252  ? 15.009  -8.942  -24.936 1.00 96.88 252  A 1 
ATOM   2095 C  CG    . LEU   A 1 252  ? 14.975  -9.904  -23.733 1.00 96.28 252  A 1 
ATOM   2096 C  CD1   . LEU   A 1 252  ? 16.110  -9.561  -22.767 1.00 93.99 252  A 1 
ATOM   2097 C  CD2   . LEU   A 1 252  ? 13.658  -9.820  -22.964 1.00 93.17 252  A 1 
ATOM   2098 N  N     . GLU   A 1 253  ? 14.631  -8.146  -28.169 1.00 96.98 253  A 1 
ATOM   2099 C  CA    . GLU   A 1 253  ? 14.503  -7.147  -29.240 1.00 96.63 253  A 1 
ATOM   2100 C  C     . GLU   A 1 253  ? 13.275  -7.372  -30.139 1.00 96.24 253  A 1 
ATOM   2101 O  O     . GLU   A 1 253  ? 12.894  -6.466  -30.893 1.00 93.79 253  A 1 
ATOM   2102 C  CB    . GLU   A 1 253  ? 15.796  -7.105  -30.071 1.00 95.87 253  A 1 
ATOM   2103 C  CG    . GLU   A 1 253  ? 16.935  -6.406  -29.311 1.00 94.78 253  A 1 
ATOM   2104 C  CD    . GLU   A 1 253  ? 18.282  -6.360  -30.055 1.00 95.56 253  A 1 
ATOM   2105 O  OE1   . GLU   A 1 253  ? 19.219  -5.715  -29.523 1.00 91.01 253  A 1 
ATOM   2106 O  OE2   . GLU   A 1 253  ? 18.448  -6.928  -31.155 1.00 92.20 253  A 1 
ATOM   2107 N  N     . LEU   A 1 254  ? 12.638  -8.541  -30.058 1.00 96.62 254  A 1 
ATOM   2108 C  CA    . LEU   A 1 254  ? 11.411  -8.816  -30.798 1.00 96.03 254  A 1 
ATOM   2109 C  C     . LEU   A 1 254  ? 10.243  -7.975  -30.268 1.00 96.20 254  A 1 
ATOM   2110 O  O     . LEU   A 1 254  ? 10.173  -7.588  -29.105 1.00 94.40 254  A 1 
ATOM   2111 C  CB    . LEU   A 1 254  ? 11.068  -10.319 -30.764 1.00 95.11 254  A 1 
ATOM   2112 C  CG    . LEU   A 1 254  ? 12.082  -11.236 -31.472 1.00 93.15 254  A 1 
ATOM   2113 C  CD1   . LEU   A 1 254  ? 11.669  -12.693 -31.299 1.00 88.98 254  A 1 
ATOM   2114 C  CD2   . LEU   A 1 254  ? 12.183  -10.949 -32.974 1.00 88.73 254  A 1 
ATOM   2115 N  N     . THR   A 1 255  ? 9.281   -7.723  -31.145 1.00 95.78 255  A 1 
ATOM   2116 C  CA    . THR   A 1 255  ? 8.105   -6.906  -30.820 1.00 95.80 255  A 1 
ATOM   2117 C  C     . THR   A 1 255  ? 6.949   -7.749  -30.275 1.00 96.39 255  A 1 
ATOM   2118 O  O     . THR   A 1 255  ? 5.836   -7.699  -30.805 1.00 93.76 255  A 1 
ATOM   2119 C  CB    . THR   A 1 255  ? 7.688   -6.020  -32.004 1.00 93.47 255  A 1 
ATOM   2120 O  OG1   . THR   A 1 255  ? 7.495   -6.794  -33.165 1.00 80.96 255  A 1 
ATOM   2121 C  CG2   . THR   A 1 255  ? 8.743   -4.967  -32.329 1.00 79.78 255  A 1 
ATOM   2122 N  N     . PHE   A 1 256  ? 7.189   -8.521  -29.210 1.00 97.21 256  A 1 
ATOM   2123 C  CA    . PHE   A 1 256  ? 6.123   -9.195  -28.468 1.00 97.45 256  A 1 
ATOM   2124 C  C     . PHE   A 1 256  ? 5.053   -8.201  -28.005 1.00 97.64 256  A 1 
ATOM   2125 O  O     . PHE   A 1 256  ? 5.312   -7.001  -27.879 1.00 96.55 256  A 1 
ATOM   2126 C  CB    . PHE   A 1 256  ? 6.702   -9.948  -27.265 1.00 96.96 256  A 1 
ATOM   2127 C  CG    . PHE   A 1 256  ? 7.487   -11.177 -27.641 1.00 97.01 256  A 1 
ATOM   2128 C  CD1   . PHE   A 1 256  ? 6.811   -12.343 -28.030 1.00 94.59 256  A 1 
ATOM   2129 C  CD2   . PHE   A 1 256  ? 8.894   -11.165 -27.611 1.00 94.27 256  A 1 
ATOM   2130 C  CE1   . PHE   A 1 256  ? 7.532   -13.488 -28.399 1.00 93.11 256  A 1 
ATOM   2131 C  CE2   . PHE   A 1 256  ? 9.620   -12.306 -27.978 1.00 93.15 256  A 1 
ATOM   2132 C  CZ    . PHE   A 1 256  ? 8.938   -13.469 -28.379 1.00 94.50 256  A 1 
ATOM   2133 N  N     . ASP   A 1 257  ? 3.852   -8.677  -27.737 1.00 97.87 257  A 1 
ATOM   2134 C  CA    . ASP   A 1 257  ? 2.849   -7.839  -27.078 1.00 97.98 257  A 1 
ATOM   2135 C  C     . ASP   A 1 257  ? 3.205   -7.656  -25.607 1.00 98.10 257  A 1 
ATOM   2136 O  O     . ASP   A 1 257  ? 3.210   -6.525  -25.120 1.00 96.88 257  A 1 
ATOM   2137 C  CB    . ASP   A 1 257  ? 1.444   -8.416  -27.255 1.00 97.52 257  A 1 
ATOM   2138 C  CG    . ASP   A 1 257  ? 1.028   -8.437  -28.719 1.00 96.80 257  A 1 
ATOM   2139 O  OD1   . ASP   A 1 257  ? 1.441   -7.561  -29.510 1.00 93.06 257  A 1 
ATOM   2140 O  OD2   . ASP   A 1 257  ? 0.276   -9.346  -29.112 1.00 92.68 257  A 1 
ATOM   2141 N  N     . TYR   A 1 258  ? 3.610   -8.751  -24.965 1.00 98.28 258  A 1 
ATOM   2142 C  CA    . TYR   A 1 258  ? 4.058   -8.734  -23.578 1.00 98.37 258  A 1 
ATOM   2143 C  C     . TYR   A 1 258  ? 5.374   -9.500  -23.405 1.00 98.37 258  A 1 
ATOM   2144 O  O     . TYR   A 1 258  ? 5.538   -10.603 -23.918 1.00 97.63 258  A 1 
ATOM   2145 C  CB    . TYR   A 1 258  ? 2.967   -9.315  -22.678 1.00 98.06 258  A 1 
ATOM   2146 C  CG    . TYR   A 1 258  ? 1.657   -8.556  -22.727 1.00 97.56 258  A 1 
ATOM   2147 C  CD1   . TYR   A 1 258  ? 1.492   -7.387  -21.961 1.00 94.71 258  A 1 
ATOM   2148 C  CD2   . TYR   A 1 258  ? 0.598   -8.999  -23.545 1.00 94.75 258  A 1 
ATOM   2149 C  CE1   . TYR   A 1 258  ? 0.287   -6.671  -21.998 1.00 93.18 258  A 1 
ATOM   2150 C  CE2   . TYR   A 1 258  ? -0.613  -8.288  -23.591 1.00 93.24 258  A 1 
ATOM   2151 C  CZ    . TYR   A 1 258  ? -0.764  -7.123  -22.812 1.00 94.32 258  A 1 
ATOM   2152 O  OH    . TYR   A 1 258  ? -1.945  -6.428  -22.845 1.00 92.14 258  A 1 
ATOM   2153 N  N     . VAL   A 1 259  ? 6.273   -8.923  -22.625 1.00 97.89 259  A 1 
ATOM   2154 C  CA    . VAL   A 1 259  ? 7.407   -9.631  -22.015 1.00 98.03 259  A 1 
ATOM   2155 C  C     . VAL   A 1 259  ? 7.189   -9.595  -20.511 1.00 97.96 259  A 1 
ATOM   2156 O  O     . VAL   A 1 259  ? 7.161   -8.517  -19.915 1.00 96.71 259  A 1 
ATOM   2157 C  CB    . VAL   A 1 259  ? 8.759   -9.017  -22.408 1.00 97.57 259  A 1 
ATOM   2158 C  CG1   . VAL   A 1 259  ? 9.920   -9.701  -21.684 1.00 95.34 259  A 1 
ATOM   2159 C  CG2   . VAL   A 1 259  ? 9.007   -9.154  -23.916 1.00 95.72 259  A 1 
ATOM   2160 N  N     . VAL   A 1 260  ? 6.977   -10.754 -19.908 1.00 97.91 260  A 1 
ATOM   2161 C  CA    . VAL   A 1 260  ? 6.521   -10.883 -18.520 1.00 97.99 260  A 1 
ATOM   2162 C  C     . VAL   A 1 260  ? 7.558   -11.627 -17.697 1.00 97.94 260  A 1 
ATOM   2163 O  O     . VAL   A 1 260  ? 8.012   -12.704 -18.069 1.00 96.86 260  A 1 
ATOM   2164 C  CB    . VAL   A 1 260  ? 5.147   -11.570 -18.430 1.00 97.45 260  A 1 
ATOM   2165 C  CG1   . VAL   A 1 260  ? 4.612   -11.547 -16.994 1.00 94.25 260  A 1 
ATOM   2166 C  CG2   . VAL   A 1 260  ? 4.100   -10.891 -19.324 1.00 94.80 260  A 1 
ATOM   2167 N  N     . THR   A 1 261  ? 7.896   -11.050 -16.555 1.00 97.36 261  A 1 
ATOM   2168 C  CA    . THR   A 1 261  ? 8.865   -11.610 -15.608 1.00 97.29 261  A 1 
ATOM   2169 C  C     . THR   A 1 261  ? 8.327   -11.529 -14.182 1.00 96.81 261  A 1 
ATOM   2170 O  O     . THR   A 1 261  ? 7.312   -10.875 -13.911 1.00 95.40 261  A 1 
ATOM   2171 C  CB    . THR   A 1 261  ? 10.213  -10.877 -15.709 1.00 96.32 261  A 1 
ATOM   2172 O  OG1   . THR   A 1 261  ? 10.037  -9.500  -15.446 1.00 86.31 261  A 1 
ATOM   2173 C  CG2   . THR   A 1 261  ? 10.869  -11.008 -17.077 1.00 89.62 261  A 1 
ATOM   2174 N  N     . PHE   A 1 262  ? 9.018   -12.170 -13.257 1.00 95.99 262  A 1 
ATOM   2175 C  CA    . PHE   A 1 262  ? 8.792   -12.003 -11.827 1.00 95.52 262  A 1 
ATOM   2176 C  C     . PHE   A 1 262  ? 10.025  -11.355 -11.191 1.00 94.72 262  A 1 
ATOM   2177 O  O     . PHE   A 1 262  ? 11.059  -11.994 -11.049 1.00 92.39 262  A 1 
ATOM   2178 C  CB    . PHE   A 1 262  ? 8.436   -13.349 -11.195 1.00 94.59 262  A 1 
ATOM   2179 C  CG    . PHE   A 1 262  ? 8.000   -13.188 -9.759  1.00 94.31 262  A 1 
ATOM   2180 C  CD1   . PHE   A 1 262  ? 8.947   -13.212 -8.721  1.00 91.83 262  A 1 
ATOM   2181 C  CD2   . PHE   A 1 262  ? 6.649   -12.932 -9.465  1.00 91.70 262  A 1 
ATOM   2182 C  CE1   . PHE   A 1 262  ? 8.551   -12.976 -7.396  1.00 90.25 262  A 1 
ATOM   2183 C  CE2   . PHE   A 1 262  ? 6.248   -12.702 -8.139  1.00 90.04 262  A 1 
ATOM   2184 C  CZ    . PHE   A 1 262  ? 7.202   -12.718 -7.106  1.00 91.41 262  A 1 
ATOM   2185 N  N     . ASN   A 1 263  ? 9.926   -10.078 -10.836 1.00 91.11 263  A 1 
ATOM   2186 C  CA    . ASN   A 1 263  ? 11.046  -9.227  -10.411 1.00 90.24 263  A 1 
ATOM   2187 C  C     . ASN   A 1 263  ? 12.154  -9.059  -11.474 1.00 91.20 263  A 1 
ATOM   2188 O  O     . ASN   A 1 263  ? 13.238  -8.556  -11.179 1.00 88.83 263  A 1 
ATOM   2189 C  CB    . ASN   A 1 263  ? 11.547  -9.700  -9.039  1.00 87.53 263  A 1 
ATOM   2190 C  CG    . ASN   A 1 263  ? 12.444  -8.699  -8.342  1.00 81.13 263  A 1 
ATOM   2191 O  OD1   . ASN   A 1 263  ? 12.197  -7.502  -8.308  1.00 72.08 263  A 1 
ATOM   2192 N  ND2   . ASN   A 1 263  ? 13.504  -9.163  -7.722  1.00 72.78 263  A 1 
ATOM   2193 N  N     . GLY   A 1 264  ? 11.871  -9.431  -12.714 1.00 88.62 264  A 1 
ATOM   2194 C  CA    . GLY   A 1 264  ? 12.856  -9.413  -13.795 1.00 89.81 264  A 1 
ATOM   2195 C  C     . GLY   A 1 264  ? 13.297  -8.020  -14.236 1.00 91.83 264  A 1 
ATOM   2196 O  O     . GLY   A 1 264  ? 14.391  -7.852  -14.768 1.00 89.04 264  A 1 
ATOM   2197 N  N     . HIS   A 1 265  ? 12.513  -6.984  -13.975 1.00 89.06 265  A 1 
ATOM   2198 C  CA    . HIS   A 1 265  ? 12.955  -5.609  -14.245 1.00 91.01 265  A 1 
ATOM   2199 C  C     . HIS   A 1 265  ? 14.099  -5.188  -13.316 1.00 91.52 265  A 1 
ATOM   2200 O  O     . HIS   A 1 265  ? 15.005  -4.471  -13.736 1.00 88.80 265  A 1 
ATOM   2201 C  CB    . HIS   A 1 265  ? 11.777  -4.630  -14.112 1.00 90.21 265  A 1 
ATOM   2202 C  CG    . HIS   A 1 265  ? 10.680  -4.781  -15.126 1.00 93.19 265  A 1 
ATOM   2203 N  ND1   . HIS   A 1 265  ? 9.638   -3.881  -15.295 1.00 83.38 265  A 1 
ATOM   2204 C  CD2   . HIS   A 1 265  ? 10.488  -5.776  -16.047 1.00 82.95 265  A 1 
ATOM   2205 C  CE1   . HIS   A 1 265  ? 8.848   -4.337  -16.279 1.00 86.22 265  A 1 
ATOM   2206 N  NE2   . HIS   A 1 265  ? 9.331   -5.488  -16.758 1.00 87.89 265  A 1 
ATOM   2207 N  N     . ASN   A 1 266  ? 14.079  -5.646  -12.076 1.00 88.62 266  A 1 
ATOM   2208 C  CA    . ASN   A 1 266  ? 15.133  -5.350  -11.110 1.00 86.69 266  A 1 
ATOM   2209 C  C     . ASN   A 1 266  ? 16.301  -6.343  -11.170 1.00 87.51 266  A 1 
ATOM   2210 O  O     . ASN   A 1 266  ? 17.433  -5.960  -10.861 1.00 84.32 266  A 1 
ATOM   2211 C  CB    . ASN   A 1 266  ? 14.515  -5.311  -9.708  1.00 83.56 266  A 1 
ATOM   2212 C  CG    . ASN   A 1 266  ? 15.477  -4.747  -8.670  1.00 77.16 266  A 1 
ATOM   2213 O  OD1   . ASN   A 1 266  ? 16.275  -3.859  -8.929  1.00 68.03 266  A 1 
ATOM   2214 N  ND2   . ASN   A 1 266  ? 15.411  -5.234  -7.451  1.00 70.01 266  A 1 
ATOM   2215 N  N     . PHE   A 1 267  ? 16.041  -7.590  -11.557 1.00 88.58 267  A 1 
ATOM   2216 C  CA    . PHE   A 1 267  ? 17.031  -8.659  -11.566 1.00 90.00 267  A 1 
ATOM   2217 C  C     . PHE   A 1 267  ? 17.298  -9.192  -12.977 1.00 92.03 267  A 1 
ATOM   2218 O  O     . PHE   A 1 267  ? 18.257  -8.731  -13.597 1.00 91.42 267  A 1 
ATOM   2219 C  CB    . PHE   A 1 267  ? 16.648  -9.739  -10.550 1.00 87.80 267  A 1 
ATOM   2220 C  CG    . PHE   A 1 267  ? 17.728  -10.786 -10.372 1.00 85.20 267  A 1 
ATOM   2221 C  CD1   . PHE   A 1 267  ? 17.576  -12.065 -10.939 1.00 79.48 267  A 1 
ATOM   2222 C  CD2   . PHE   A 1 267  ? 18.908  -10.470 -9.674  1.00 79.81 267  A 1 
ATOM   2223 C  CE1   . PHE   A 1 267  ? 18.593  -13.024 -10.812 1.00 76.15 267  A 1 
ATOM   2224 C  CE2   . PHE   A 1 267  ? 19.932  -11.428 -9.543  1.00 76.42 267  A 1 
ATOM   2225 C  CZ    . PHE   A 1 267  ? 19.772  -12.700 -10.115 1.00 79.67 267  A 1 
ATOM   2226 N  N     . ASP   A 1 268  ? 16.479  -10.070 -13.513 1.00 93.09 268  A 1 
ATOM   2227 C  CA    . ASP   A 1 268  ? 16.740  -10.845 -14.737 1.00 94.49 268  A 1 
ATOM   2228 C  C     . ASP   A 1 268  ? 17.163  -9.980  -15.931 1.00 95.17 268  A 1 
ATOM   2229 O  O     . ASP   A 1 268  ? 18.255  -10.136 -16.477 1.00 94.05 268  A 1 
ATOM   2230 C  CB    . ASP   A 1 268  ? 15.500  -11.665 -15.121 1.00 93.84 268  A 1 
ATOM   2231 C  CG    . ASP   A 1 268  ? 14.979  -12.473 -13.933 1.00 92.87 268  A 1 
ATOM   2232 O  OD1   . ASP   A 1 268  ? 15.264  -13.673 -13.869 1.00 83.09 268  A 1 
ATOM   2233 O  OD2   . ASP   A 1 268  ? 14.342  -11.834 -13.068 1.00 84.80 268  A 1 
ATOM   2234 N  N     . LEU   A 1 269  ? 16.347  -9.008  -16.309 1.00 93.53 269  A 1 
ATOM   2235 C  CA    . LEU   A 1 269  ? 16.641  -8.148  -17.459 1.00 94.58 269  A 1 
ATOM   2236 C  C     . LEU   A 1 269  ? 17.869  -7.269  -17.220 1.00 94.85 269  A 1 
ATOM   2237 O  O     . LEU   A 1 269  ? 18.672  -7.047  -18.130 1.00 94.00 269  A 1 
ATOM   2238 C  CB    . LEU   A 1 269  ? 15.424  -7.267  -17.798 1.00 94.32 269  A 1 
ATOM   2239 C  CG    . LEU   A 1 269  ? 14.149  -8.026  -18.193 1.00 93.46 269  A 1 
ATOM   2240 C  CD1   . LEU   A 1 269  ? 13.054  -7.019  -18.533 1.00 88.64 269  A 1 
ATOM   2241 C  CD2   . LEU   A 1 269  ? 14.366  -8.919  -19.415 1.00 87.76 269  A 1 
ATOM   2242 N  N     . ARG   A 1 270  ? 18.046  -6.789  -15.997 1.00 93.52 270  A 1 
ATOM   2243 C  CA    . ARG   A 1 270  ? 19.228  -6.009  -15.614 1.00 92.91 270  A 1 
ATOM   2244 C  C     . ARG   A 1 270  ? 20.487  -6.879  -15.648 1.00 94.14 270  A 1 
ATOM   2245 O  O     . ARG   A 1 270  ? 21.518  -6.432  -16.152 1.00 93.03 270  A 1 
ATOM   2246 C  CB    . ARG   A 1 270  ? 18.975  -5.369  -14.237 1.00 90.94 270  A 1 
ATOM   2247 C  CG    . ARG   A 1 270  ? 20.124  -4.462  -13.791 1.00 84.67 270  A 1 
ATOM   2248 C  CD    . ARG   A 1 270  ? 19.852  -3.845  -12.411 1.00 83.39 270  A 1 
ATOM   2249 N  NE    . ARG   A 1 270  ? 18.888  -2.725  -12.466 1.00 78.64 270  A 1 
ATOM   2250 C  CZ    . ARG   A 1 270  ? 18.357  -2.099  -11.418 1.00 76.74 270  A 1 
ATOM   2251 N  NH1   . ARG   A 1 270  ? 18.566  -2.492  -10.193 1.00 68.38 270  A 1 
ATOM   2252 N  NH2   . ARG   A 1 270  ? 17.619  -1.045  -11.576 1.00 69.85 270  A 1 
ATOM   2253 N  N     . TYR   A 1 271  ? 20.379  -8.115  -15.178 1.00 94.26 271  A 1 
ATOM   2254 C  CA    . TYR   A 1 271  ? 21.486  -9.069  -15.177 1.00 94.63 271  A 1 
ATOM   2255 C  C     . TYR   A 1 271  ? 21.896  -9.451  -16.600 1.00 94.88 271  A 1 
ATOM   2256 O  O     . TYR   A 1 271  ? 23.063  -9.293  -16.949 1.00 93.70 271  A 1 
ATOM   2257 C  CB    . TYR   A 1 271  ? 21.117  -10.296 -14.341 1.00 93.97 271  A 1 
ATOM   2258 C  CG    . TYR   A 1 271  ? 22.325  -10.983 -13.740 1.00 94.27 271  A 1 
ATOM   2259 C  CD1   . TYR   A 1 271  ? 23.168  -11.801 -14.515 1.00 90.71 271  A 1 
ATOM   2260 C  CD2   . TYR   A 1 271  ? 22.628  -10.776 -12.377 1.00 90.50 271  A 1 
ATOM   2261 C  CE1   . TYR   A 1 271  ? 24.304  -12.399 -13.946 1.00 90.17 271  A 1 
ATOM   2262 C  CE2   . TYR   A 1 271  ? 23.756  -11.372 -11.795 1.00 89.96 271  A 1 
ATOM   2263 C  CZ    . TYR   A 1 271  ? 24.597  -12.179 -12.583 1.00 93.31 271  A 1 
ATOM   2264 O  OH    . TYR   A 1 271  ? 25.711  -12.745 -12.016 1.00 92.64 271  A 1 
ATOM   2265 N  N     . ILE   A 1 272  ? 20.940  -9.848  -17.435 1.00 95.47 272  A 1 
ATOM   2266 C  CA    . ILE   A 1 272  ? 21.172  -10.158 -18.855 1.00 95.78 272  A 1 
ATOM   2267 C  C     . ILE   A 1 272  ? 21.836  -8.969  -19.563 1.00 95.86 272  A 1 
ATOM   2268 O  O     . ILE   A 1 272  ? 22.863  -9.133  -20.216 1.00 94.83 272  A 1 
ATOM   2269 C  CB    . ILE   A 1 272  ? 19.847  -10.549 -19.552 1.00 95.64 272  A 1 
ATOM   2270 C  CG1   . ILE   A 1 272  ? 19.322  -11.909 -19.033 1.00 92.35 272  A 1 
ATOM   2271 C  CG2   . ILE   A 1 272  ? 20.019  -10.619 -21.082 1.00 92.25 272  A 1 
ATOM   2272 C  CD1   . ILE   A 1 272  ? 17.853  -12.173 -19.392 1.00 90.05 272  A 1 
ATOM   2273 N  N     . THR   A 1 273  ? 21.281  -7.775  -19.404 1.00 95.28 273  A 1 
ATOM   2274 C  CA    . THR   A 1 273  ? 21.787  -6.562  -20.066 1.00 94.68 273  A 1 
ATOM   2275 C  C     . THR   A 1 273  ? 23.229  -6.260  -19.660 1.00 94.49 273  A 1 
ATOM   2276 O  O     . THR   A 1 273  ? 24.088  -6.065  -20.515 1.00 93.24 273  A 1 
ATOM   2277 C  CB    . THR   A 1 273  ? 20.897  -5.353  -19.745 1.00 93.91 273  A 1 
ATOM   2278 O  OG1   . THR   A 1 273  ? 19.567  -5.612  -20.118 1.00 80.71 273  A 1 
ATOM   2279 C  CG2   . THR   A 1 273  ? 21.322  -4.095  -20.504 1.00 79.37 273  A 1 
ATOM   2280 N  N     . ASN   A 1 274  ? 23.511  -6.260  -18.366 1.00 94.54 274  A 1 
ATOM   2281 C  CA    . ASN   A 1 274  ? 24.843  -5.942  -17.854 1.00 93.65 274  A 1 
ATOM   2282 C  C     . ASN   A 1 274  ? 25.860  -7.049  -18.163 1.00 93.83 274  A 1 
ATOM   2283 O  O     . ASN   A 1 274  ? 27.014  -6.756  -18.466 1.00 92.47 274  A 1 
ATOM   2284 C  CB    . ASN   A 1 274  ? 24.748  -5.706  -16.342 1.00 92.60 274  A 1 
ATOM   2285 C  CG    . ASN   A 1 274  ? 23.991  -4.443  -15.956 1.00 89.55 274  A 1 
ATOM   2286 O  OD1   . ASN   A 1 274  ? 23.745  -3.540  -16.728 1.00 79.56 274  A 1 
ATOM   2287 N  ND2   . ASN   A 1 274  ? 23.621  -4.329  -14.697 1.00 79.99 274  A 1 
ATOM   2288 N  N     . ARG   A 1 275  ? 25.450  -8.312  -18.114 1.00 95.34 275  A 1 
ATOM   2289 C  CA    . ARG   A 1 275  ? 26.318  -9.450  -18.423 1.00 95.71 275  A 1 
ATOM   2290 C  C     . ARG   A 1 275  ? 26.666  -9.495  -19.910 1.00 96.29 275  A 1 
ATOM   2291 O  O     . ARG   A 1 275  ? 27.827  -9.715  -20.245 1.00 95.03 275  A 1 
ATOM   2292 C  CB    . ARG   A 1 275  ? 25.636  -10.738 -17.937 1.00 94.55 275  A 1 
ATOM   2293 C  CG    . ARG   A 1 275  ? 26.576  -11.955 -17.908 1.00 88.81 275  A 1 
ATOM   2294 C  CD    . ARG   A 1 275  ? 27.625  -11.841 -16.792 1.00 90.21 275  A 1 
ATOM   2295 N  NE    . ARG   A 1 275  ? 28.456  -13.052 -16.782 1.00 90.62 275  A 1 
ATOM   2296 C  CZ    . ARG   A 1 275  ? 29.575  -13.255 -16.114 1.00 93.94 275  A 1 
ATOM   2297 N  NH1   . ARG   A 1 275  ? 30.054  -12.387 -15.272 1.00 84.40 275  A 1 
ATOM   2298 N  NH2   . ARG   A 1 275  ? 30.234  -14.352 -16.312 1.00 88.35 275  A 1 
ATOM   2299 N  N     . LEU   A 1 276  ? 25.712  -9.206  -20.778 1.00 96.17 276  A 1 
ATOM   2300 C  CA    . LEU   A 1 276  ? 25.938  -9.070  -22.217 1.00 96.10 276  A 1 
ATOM   2301 C  C     . LEU   A 1 276  ? 26.937  -7.946  -22.518 1.00 96.08 276  A 1 
ATOM   2302 O  O     . LEU   A 1 276  ? 27.898  -8.163  -23.256 1.00 95.05 276  A 1 
ATOM   2303 C  CB    . LEU   A 1 276  ? 24.585  -8.819  -22.908 1.00 95.86 276  A 1 
ATOM   2304 C  CG    . LEU   A 1 276  ? 24.684  -8.610  -24.435 1.00 95.30 276  A 1 
ATOM   2305 C  CD1   . LEU   A 1 276  ? 25.048  -9.897  -25.164 1.00 91.33 276  A 1 
ATOM   2306 C  CD2   . LEU   A 1 276  ? 23.348  -8.110  -24.970 1.00 91.26 276  A 1 
ATOM   2307 N  N     . GLU   A 1 277  ? 26.746  -6.771  -21.930 1.00 95.31 277  A 1 
ATOM   2308 C  CA    . GLU   A 1 277  ? 27.659  -5.640  -22.123 1.00 95.00 277  A 1 
ATOM   2309 C  C     . GLU   A 1 277  ? 29.067  -5.947  -21.592 1.00 94.98 277  A 1 
ATOM   2310 O  O     . GLU   A 1 277  ? 30.059  -5.619  -22.244 1.00 92.90 277  A 1 
ATOM   2311 C  CB    . GLU   A 1 277  ? 27.053  -4.370  -21.484 1.00 93.78 277  A 1 
ATOM   2312 C  CG    . GLU   A 1 277  ? 27.883  -3.104  -21.786 1.00 85.22 277  A 1 
ATOM   2313 C  CD    . GLU   A 1 277  ? 27.168  -1.775  -21.439 1.00 80.52 277  A 1 
ATOM   2314 O  OE1   . GLU   A 1 277  ? 27.699  -0.694  -21.800 1.00 72.52 277  A 1 
ATOM   2315 O  OE2   . GLU   A 1 277  ? 26.040  -1.765  -20.900 1.00 73.50 277  A 1 
ATOM   2316 N  N     . LEU   A 1 278  ? 29.170  -6.636  -20.462 1.00 95.41 278  A 1 
ATOM   2317 C  CA    . LEU   A 1 278  ? 30.451  -7.020  -19.870 1.00 94.80 278  A 1 
ATOM   2318 C  C     . LEU   A 1 278  ? 31.237  -8.003  -20.747 1.00 94.90 278  A 1 
ATOM   2319 O  O     . LEU   A 1 278  ? 32.446  -7.844  -20.911 1.00 92.72 278  A 1 
ATOM   2320 C  CB    . LEU   A 1 278  ? 30.178  -7.620  -18.477 1.00 93.23 278  A 1 
ATOM   2321 C  CG    . LEU   A 1 278  ? 31.457  -8.013  -17.698 1.00 86.52 278  A 1 
ATOM   2322 C  CD1   . LEU   A 1 278  ? 32.234  -6.781  -17.235 1.00 79.30 278  A 1 
ATOM   2323 C  CD2   . LEU   A 1 278  ? 31.077  -8.835  -16.471 1.00 79.76 278  A 1 
ATOM   2324 N  N     . LEU   A 1 279  ? 30.578  -9.022  -21.291 1.00 96.00 279  A 1 
ATOM   2325 C  CA    . LEU   A 1 279  ? 31.247  -10.106 -22.018 1.00 95.90 279  A 1 
ATOM   2326 C  C     . LEU   A 1 279  ? 31.477  -9.802  -23.503 1.00 95.96 279  A 1 
ATOM   2327 O  O     . LEU   A 1 279  ? 32.424  -10.325 -24.091 1.00 93.36 279  A 1 
ATOM   2328 C  CB    . LEU   A 1 279  ? 30.443  -11.405 -21.856 1.00 95.34 279  A 1 
ATOM   2329 C  CG    . LEU   A 1 279  ? 30.373  -11.964 -20.418 1.00 94.46 279  A 1 
ATOM   2330 C  CD1   . LEU   A 1 279  ? 29.579  -13.271 -20.439 1.00 90.13 279  A 1 
ATOM   2331 C  CD2   . LEU   A 1 279  ? 31.749  -12.256 -19.819 1.00 89.34 279  A 1 
ATOM   2332 N  N     . THR   A 1 280  ? 30.623  -8.986  -24.113 1.00 96.21 280  A 1 
ATOM   2333 C  CA    . THR   A 1 280  ? 30.655  -8.754  -25.570 1.00 95.90 280  A 1 
ATOM   2334 C  C     . THR   A 1 280  ? 30.752  -7.282  -25.962 1.00 95.86 280  A 1 
ATOM   2335 O  O     . THR   A 1 280  ? 31.076  -6.982  -27.111 1.00 91.79 280  A 1 
ATOM   2336 C  CB    . THR   A 1 280  ? 29.432  -9.374  -26.257 1.00 94.71 280  A 1 
ATOM   2337 O  OG1   . THR   A 1 280  ? 28.272  -8.646  -25.939 1.00 87.54 280  A 1 
ATOM   2338 C  CG2   . THR   A 1 280  ? 29.183  -10.836 -25.885 1.00 87.41 280  A 1 
ATOM   2339 N  N     . GLY   A 1 281  ? 30.451  -6.362  -25.055 1.00 95.68 281  A 1 
ATOM   2340 C  CA    . GLY   A 1 281  ? 30.245  -4.945  -25.364 1.00 95.55 281  A 1 
ATOM   2341 C  C     . GLY   A 1 281  ? 28.913  -4.636  -26.065 1.00 96.21 281  A 1 
ATOM   2342 O  O     . GLY   A 1 281  ? 28.625  -3.470  -26.352 1.00 93.24 281  A 1 
ATOM   2343 N  N     . GLU   A 1 282  ? 28.100  -5.644  -26.339 1.00 95.34 282  A 1 
ATOM   2344 C  CA    . GLU   A 1 282  ? 26.802  -5.479  -26.992 1.00 95.63 282  A 1 
ATOM   2345 C  C     . GLU   A 1 282  ? 25.752  -4.909  -26.026 1.00 95.84 282  A 1 
ATOM   2346 O  O     . GLU   A 1 282  ? 25.799  -5.092  -24.809 1.00 93.72 282  A 1 
ATOM   2347 C  CB    . GLU   A 1 282  ? 26.319  -6.808  -27.610 1.00 94.19 282  A 1 
ATOM   2348 C  CG    . GLU   A 1 282  ? 27.206  -7.288  -28.773 1.00 90.64 282  A 1 
ATOM   2349 C  CD    . GLU   A 1 282  ? 26.764  -8.649  -29.339 1.00 91.97 282  A 1 
ATOM   2350 O  OE1   . GLU   A 1 282  ? 27.638  -9.501  -29.623 1.00 83.31 282  A 1 
ATOM   2351 O  OE2   . GLU   A 1 282  ? 25.547  -8.864  -29.509 1.00 85.38 282  A 1 
ATOM   2352 N  N     . LYS   A 1 283  ? 24.762  -4.234  -26.611 1.00 94.98 283  A 1 
ATOM   2353 C  CA    . LYS   A 1 283  ? 23.598  -3.723  -25.887 1.00 95.35 283  A 1 
ATOM   2354 C  C     . LYS   A 1 283  ? 22.327  -4.288  -26.503 1.00 96.23 283  A 1 
ATOM   2355 O  O     . LYS   A 1 283  ? 22.287  -4.549  -27.705 1.00 93.68 283  A 1 
ATOM   2356 C  CB    . LYS   A 1 283  ? 23.584  -2.189  -25.873 1.00 93.21 283  A 1 
ATOM   2357 C  CG    . LYS   A 1 283  ? 24.857  -1.630  -25.219 1.00 89.43 283  A 1 
ATOM   2358 C  CD    . LYS   A 1 283  ? 24.736  -0.160  -24.841 1.00 80.56 283  A 1 
ATOM   2359 C  CE    . LYS   A 1 283  ? 26.076  0.229   -24.215 1.00 75.34 283  A 1 
ATOM   2360 N  NZ    . LYS   A 1 283  ? 25.982  1.232   -23.142 1.00 66.14 283  A 1 
ATOM   2361 N  N     . ILE   A 1 284  ? 21.296  -4.427  -25.691 1.00 94.75 284  A 1 
ATOM   2362 C  CA    . ILE   A 1 284  ? 19.949  -4.733  -26.179 1.00 95.03 284  A 1 
ATOM   2363 C  C     . ILE   A 1 284  ? 19.357  -3.439  -26.736 1.00 94.76 284  A 1 
ATOM   2364 O  O     . ILE   A 1 284  ? 19.348  -2.415  -26.047 1.00 92.33 284  A 1 
ATOM   2365 C  CB    . ILE   A 1 284  ? 19.090  -5.372  -25.073 1.00 94.85 284  A 1 
ATOM   2366 C  CG1   . ILE   A 1 284  ? 19.736  -6.698  -24.609 1.00 92.24 284  A 1 
ATOM   2367 C  CG2   . ILE   A 1 284  ? 17.657  -5.609  -25.581 1.00 92.46 284  A 1 
ATOM   2368 C  CD1   . ILE   A 1 284  ? 19.081  -7.326  -23.382 1.00 88.15 284  A 1 
ATOM   2369 N  N     . ILE   A 1 285  ? 18.928  -3.469  -27.989 1.00 94.61 285  A 1 
ATOM   2370 C  CA    . ILE   A 1 285  ? 18.523  -2.274  -28.738 1.00 94.73 285  A 1 
ATOM   2371 C  C     . ILE   A 1 285  ? 17.059  -2.393  -29.144 1.00 94.78 285  A 1 
ATOM   2372 O  O     . ILE   A 1 285  ? 16.687  -3.229  -29.964 1.00 92.46 285  A 1 
ATOM   2373 C  CB    . ILE   A 1 285  ? 19.438  -2.033  -29.962 1.00 92.82 285  A 1 
ATOM   2374 C  CG1   . ILE   A 1 285  ? 20.927  -1.925  -29.540 1.00 84.68 285  A 1 
ATOM   2375 C  CG2   . ILE   A 1 285  ? 19.000  -0.756  -30.698 1.00 85.93 285  A 1 
ATOM   2376 C  CD1   . ILE   A 1 285  ? 21.914  -1.852  -30.706 1.00 79.22 285  A 1 
ATOM   2377 N  N     . PHE   A 1 286  ? 16.250  -1.495  -28.637 1.00 93.81 286  A 1 
ATOM   2378 C  CA    . PHE   A 1 286  ? 14.889  -1.297  -29.115 1.00 93.65 286  A 1 
ATOM   2379 C  C     . PHE   A 1 286  ? 14.864  -0.242  -30.213 1.00 93.26 286  A 1 
ATOM   2380 O  O     . PHE   A 1 286  ? 15.608  0.738   -30.174 1.00 91.04 286  A 1 
ATOM   2381 C  CB    . PHE   A 1 286  ? 13.985  -0.908  -27.950 1.00 93.25 286  A 1 
ATOM   2382 C  CG    . PHE   A 1 286  ? 14.015  -1.897  -26.812 1.00 94.95 286  A 1 
ATOM   2383 C  CD1   . PHE   A 1 286  ? 13.568  -3.215  -27.010 1.00 91.01 286  A 1 
ATOM   2384 C  CD2   . PHE   A 1 286  ? 14.508  -1.509  -25.555 1.00 90.61 286  A 1 
ATOM   2385 C  CE1   . PHE   A 1 286  ? 13.597  -4.136  -25.956 1.00 90.07 286  A 1 
ATOM   2386 C  CE2   . PHE   A 1 286  ? 14.535  -2.428  -24.495 1.00 90.13 286  A 1 
ATOM   2387 C  CZ    . PHE   A 1 286  ? 14.075  -3.743  -24.697 1.00 93.92 286  A 1 
ATOM   2388 N  N     . ARG   A 1 287  ? 13.979  -0.431  -31.181 1.00 93.86 287  A 1 
ATOM   2389 C  CA    . ARG   A 1 287  ? 13.767  0.527   -32.270 1.00 93.83 287  A 1 
ATOM   2390 C  C     . ARG   A 1 287  ? 12.297  0.896   -32.364 1.00 94.34 287  A 1 
ATOM   2391 O  O     . ARG   A 1 287  ? 11.431  0.027   -32.264 1.00 91.89 287  A 1 
ATOM   2392 C  CB    . ARG   A 1 287  ? 14.295  -0.027  -33.596 1.00 92.57 287  A 1 
ATOM   2393 C  CG    . ARG   A 1 287  ? 15.817  -0.201  -33.582 1.00 87.24 287  A 1 
ATOM   2394 C  CD    . ARG   A 1 287  ? 16.307  -0.729  -34.929 1.00 83.94 287  A 1 
ATOM   2395 N  NE    . ARG   A 1 287  ? 17.763  -0.930  -34.942 1.00 76.75 287  A 1 
ATOM   2396 C  CZ    . ARG   A 1 287  ? 18.680  -0.152  -35.498 1.00 70.30 287  A 1 
ATOM   2397 N  NH1   . ARG   A 1 287  ? 18.370  0.937   -36.140 1.00 61.56 287  A 1 
ATOM   2398 N  NH2   . ARG   A 1 287  ? 19.937  -0.469  -35.415 1.00 64.74 287  A 1 
ATOM   2399 N  N     . SER   A 1 288  ? 12.047  2.171   -32.612 1.00 93.78 288  A 1 
ATOM   2400 C  CA    . SER   A 1 288  ? 10.706  2.624   -32.958 1.00 93.78 288  A 1 
ATOM   2401 C  C     . SER   A 1 288  ? 10.218  1.931   -34.242 1.00 94.03 288  A 1 
ATOM   2402 O  O     . SER   A 1 288  ? 11.036  1.520   -35.077 1.00 92.02 288  A 1 
ATOM   2403 C  CB    . SER   A 1 288  ? 10.669  4.151   -33.081 1.00 92.53 288  A 1 
ATOM   2404 O  OG    . SER   A 1 288  ? 11.515  4.610   -34.111 1.00 87.91 288  A 1 
ATOM   2405 N  N     . PRO   A 1 289  ? 8.903   1.769   -34.439 1.00 95.20 289  A 1 
ATOM   2406 C  CA    . PRO   A 1 289  ? 8.354   1.054   -35.602 1.00 94.73 289  A 1 
ATOM   2407 C  C     . PRO   A 1 289  ? 8.781   1.630   -36.955 1.00 94.61 289  A 1 
ATOM   2408 O  O     . PRO   A 1 289  ? 8.949   0.892   -37.925 1.00 90.26 289  A 1 
ATOM   2409 C  CB    . PRO   A 1 289  ? 6.836   1.138   -35.427 1.00 93.28 289  A 1 
ATOM   2410 C  CG    . PRO   A 1 289  ? 6.656   1.281   -33.925 1.00 91.46 289  A 1 
ATOM   2411 C  CD    . PRO   A 1 289  ? 7.854   2.119   -33.510 1.00 94.88 289  A 1 
ATOM   2412 N  N     . ASP   A 1 290  ? 9.004   2.937   -37.009 1.00 94.87 290  A 1 
ATOM   2413 C  CA    . ASP   A 1 290  ? 9.512   3.647   -38.188 1.00 93.65 290  A 1 
ATOM   2414 C  C     . ASP   A 1 290  ? 11.048  3.610   -38.318 1.00 93.65 290  A 1 
ATOM   2415 O  O     . ASP   A 1 290  ? 11.609  4.195   -39.249 1.00 88.57 290  A 1 
ATOM   2416 C  CB    . ASP   A 1 290  ? 8.980   5.082   -38.171 1.00 91.19 290  A 1 
ATOM   2417 C  CG    . ASP   A 1 290  ? 9.552   5.966   -37.060 1.00 91.51 290  A 1 
ATOM   2418 O  OD1   . ASP   A 1 290  ? 10.192  5.443   -36.122 1.00 84.68 290  A 1 
ATOM   2419 O  OD2   . ASP   A 1 290  ? 9.345   7.192   -37.147 1.00 86.88 290  A 1 
ATOM   2420 N  N     . LYS   A 1 291  ? 11.730  2.938   -37.395 1.00 92.18 291  A 1 
ATOM   2421 C  CA    . LYS   A 1 291  ? 13.195  2.786   -37.319 1.00 91.30 291  A 1 
ATOM   2422 C  C     . LYS   A 1 291  ? 13.975  4.096   -37.135 1.00 92.06 291  A 1 
ATOM   2423 O  O     . LYS   A 1 291  ? 15.191  4.090   -37.297 1.00 87.23 291  A 1 
ATOM   2424 C  CB    . LYS   A 1 291  ? 13.727  1.944   -38.500 1.00 89.26 291  A 1 
ATOM   2425 C  CG    . LYS   A 1 291  ? 12.994  0.614   -38.750 1.00 85.96 291  A 1 
ATOM   2426 C  CD    . LYS   A 1 291  ? 13.162  -0.369  -37.590 1.00 74.49 291  A 1 
ATOM   2427 C  CE    . LYS   A 1 291  ? 12.455  -1.683  -37.921 1.00 69.74 291  A 1 
ATOM   2428 N  NZ    . LYS   A 1 291  ? 12.508  -2.647  -36.801 1.00 58.86 291  A 1 
ATOM   2429 N  N     . LYS   A 1 292  ? 13.316  5.184   -36.771 1.00 90.45 292  A 1 
ATOM   2430 C  CA    . LYS   A 1 292  ? 13.979  6.487   -36.592 1.00 89.56 292  A 1 
ATOM   2431 C  C     . LYS   A 1 292  ? 14.698  6.627   -35.254 1.00 90.59 292  A 1 
ATOM   2432 O  O     . LYS   A 1 292  ? 15.732  7.285   -35.192 1.00 84.98 292  A 1 
ATOM   2433 C  CB    . LYS   A 1 292  ? 12.974  7.626   -36.752 1.00 86.66 292  A 1 
ATOM   2434 C  CG    . LYS   A 1 292  ? 12.581  7.823   -38.214 1.00 81.42 292  A 1 
ATOM   2435 C  CD    . LYS   A 1 292  ? 11.943  9.194   -38.399 1.00 73.52 292  A 1 
ATOM   2436 C  CE    . LYS   A 1 292  ? 11.681  9.449   -39.876 1.00 67.09 292  A 1 
ATOM   2437 N  NZ    . LYS   A 1 292  ? 11.287  10.856  -40.117 1.00 58.82 292  A 1 
ATOM   2438 N  N     . GLU   A 1 293  ? 14.165  6.031   -34.220 1.00 86.37 293  A 1 
ATOM   2439 C  CA    . GLU   A 1 293  ? 14.776  6.052   -32.896 1.00 87.28 293  A 1 
ATOM   2440 C  C     . GLU   A 1 293  ? 15.283  4.661   -32.519 1.00 88.53 293  A 1 
ATOM   2441 O  O     . GLU   A 1 293  ? 14.578  3.663   -32.676 1.00 85.94 293  A 1 
ATOM   2442 C  CB    . GLU   A 1 293  ? 13.782  6.611   -31.865 1.00 83.84 293  A 1 
ATOM   2443 C  CG    . GLU   A 1 293  ? 14.448  6.894   -30.516 1.00 78.11 293  A 1 
ATOM   2444 C  CD    . GLU   A 1 293  ? 13.427  7.352   -29.469 1.00 77.31 293  A 1 
ATOM   2445 O  OE1   . GLU   A 1 293  ? 13.655  8.385   -28.813 1.00 70.47 293  A 1 
ATOM   2446 O  OE2   . GLU   A 1 293  ? 12.397  6.655   -29.315 1.00 75.11 293  A 1 
ATOM   2447 N  N     . ALA   A 1 294  ? 16.511  4.608   -32.007 1.00 88.20 294  A 1 
ATOM   2448 C  CA    . ALA   A 1 294  ? 17.069  3.426   -31.371 1.00 88.72 294  A 1 
ATOM   2449 C  C     . ALA   A 1 294  ? 17.429  3.761   -29.921 1.00 89.49 294  A 1 
ATOM   2450 O  O     . ALA   A 1 294  ? 18.078  4.775   -29.662 1.00 86.28 294  A 1 
ATOM   2451 C  CB    . ALA   A 1 294  ? 18.274  2.929   -32.175 1.00 86.56 294  A 1 
ATOM   2452 N  N     . VAL   A 1 295  ? 17.015  2.910   -28.999 1.00 88.07 295  A 1 
ATOM   2453 C  CA    . VAL   A 1 295  ? 17.230  3.101   -27.562 1.00 88.60 295  A 1 
ATOM   2454 C  C     . VAL   A 1 295  ? 17.894  1.855   -26.996 1.00 90.42 295  A 1 
ATOM   2455 O  O     . VAL   A 1 295  ? 17.498  0.737   -27.313 1.00 89.23 295  A 1 
ATOM   2456 C  CB    . VAL   A 1 295  ? 15.917  3.415   -26.821 1.00 85.34 295  A 1 
ATOM   2457 C  CG1   . VAL   A 1 295  ? 16.201  3.923   -25.406 1.00 72.61 295  A 1 
ATOM   2458 C  CG2   . VAL   A 1 295  ? 15.093  4.498   -27.519 1.00 75.36 295  A 1 
ATOM   2459 N  N     . HIS   A 1 296  ? 18.904  2.039   -26.170 1.00 81.70 296  A 1 
ATOM   2460 C  CA    . HIS   A 1 296  ? 19.489  0.921   -25.430 1.00 83.83 296  A 1 
ATOM   2461 C  C     . HIS   A 1 296  ? 18.591  0.570   -24.244 1.00 84.81 296  A 1 
ATOM   2462 O  O     . HIS   A 1 296  ? 18.099  1.478   -23.568 1.00 81.62 296  A 1 
ATOM   2463 C  CB    . HIS   A 1 296  ? 20.904  1.283   -24.961 1.00 82.15 296  A 1 
ATOM   2464 C  CG    . HIS   A 1 296  ? 21.865  1.629   -26.062 1.00 79.95 296  A 1 
ATOM   2465 N  ND1   . HIS   A 1 296  ? 22.965  2.460   -25.941 1.00 66.26 296  A 1 
ATOM   2466 C  CD2   . HIS   A 1 296  ? 21.846  1.212   -27.367 1.00 68.41 296  A 1 
ATOM   2467 C  CE1   . HIS   A 1 296  ? 23.576  2.535   -27.131 1.00 71.10 296  A 1 
ATOM   2468 N  NE2   . HIS   A 1 296  ? 22.923  1.795   -28.023 1.00 73.54 296  A 1 
ATOM   2469 N  N     . LEU   A 1 297  ? 18.422  -0.724  -23.972 1.00 81.23 297  A 1 
ATOM   2470 C  CA    . LEU   A 1 297  ? 17.683  -1.164  -22.795 1.00 79.33 297  A 1 
ATOM   2471 C  C     . LEU   A 1 297  ? 18.331  -0.577  -21.541 1.00 80.32 297  A 1 
ATOM   2472 O  O     . LEU   A 1 297  ? 19.487  -0.852  -21.222 1.00 75.37 297  A 1 
ATOM   2473 C  CB    . LEU   A 1 297  ? 17.583  -2.701  -22.758 1.00 76.82 297  A 1 
ATOM   2474 C  CG    . LEU   A 1 297  ? 16.638  -3.260  -21.664 1.00 80.01 297  A 1 
ATOM   2475 C  CD1   . LEU   A 1 297  ? 16.197  -4.675  -22.024 1.00 70.37 297  A 1 
ATOM   2476 C  CD2   . LEU   A 1 297  ? 17.260  -3.348  -20.273 1.00 75.35 297  A 1 
ATOM   2477 N  N     . CYS   A 1 298  ? 17.552  0.202   -20.818 1.00 75.59 298  A 1 
ATOM   2478 C  CA    . CYS   A 1 298  ? 17.916  0.739   -19.520 1.00 75.31 298  A 1 
ATOM   2479 C  C     . CYS   A 1 298  ? 16.748  0.525   -18.561 1.00 75.86 298  A 1 
ATOM   2480 O  O     . CYS   A 1 298  ? 15.600  0.842   -18.887 1.00 75.97 298  A 1 
ATOM   2481 C  CB    . CYS   A 1 298  ? 18.303  2.214   -19.677 1.00 72.89 298  A 1 
ATOM   2482 S  SG    . CYS   A 1 298  ? 18.877  2.890   -18.094 1.00 61.83 298  A 1 
ATOM   2483 N  N     . ILE   A 1 299  ? 17.043  -0.013  -17.392 1.00 78.87 299  A 1 
ATOM   2484 C  CA    . ILE   A 1 299  ? 16.067  -0.105  -16.310 1.00 79.92 299  A 1 
ATOM   2485 C  C     . ILE   A 1 299  ? 16.099  1.212   -15.541 1.00 80.72 299  A 1 
ATOM   2486 O  O     . ILE   A 1 299  ? 17.130  1.580   -14.983 1.00 78.62 299  A 1 
ATOM   2487 C  CB    . ILE   A 1 299  ? 16.345  -1.315  -15.402 1.00 78.81 299  A 1 
ATOM   2488 C  CG1   . ILE   A 1 299  ? 16.410  -2.653  -16.182 1.00 76.73 299  A 1 
ATOM   2489 C  CG2   . ILE   A 1 299  ? 15.291  -1.394  -14.290 1.00 73.22 299  A 1 
ATOM   2490 C  CD1   . ILE   A 1 299  ? 15.143  -3.025  -16.951 1.00 70.21 299  A 1 
ATOM   2491 N  N     . TYR   A 1 300  ? 14.976  1.910   -15.524 1.00 79.14 300  A 1 
ATOM   2492 C  CA    . TYR   A 1 300  ? 14.811  3.116   -14.728 1.00 76.10 300  A 1 
ATOM   2493 C  C     . TYR   A 1 300  ? 13.901  2.852   -13.530 1.00 75.96 300  A 1 
ATOM   2494 O  O     . TYR   A 1 300  ? 13.068  1.947   -13.529 1.00 73.80 300  A 1 
ATOM   2495 C  CB    . TYR   A 1 300  ? 14.318  4.286   -15.591 1.00 73.31 300  A 1 
ATOM   2496 C  CG    . TYR   A 1 300  ? 12.905  4.154   -16.106 1.00 71.48 300  A 1 
ATOM   2497 C  CD1   . TYR   A 1 300  ? 12.658  3.544   -17.355 1.00 65.01 300  A 1 
ATOM   2498 C  CD2   . TYR   A 1 300  ? 11.819  4.656   -15.363 1.00 66.80 300  A 1 
ATOM   2499 C  CE1   . TYR   A 1 300  ? 11.351  3.435   -17.846 1.00 63.23 300  A 1 
ATOM   2500 C  CE2   . TYR   A 1 300  ? 10.505  4.550   -15.845 1.00 65.11 300  A 1 
ATOM   2501 C  CZ    . TYR   A 1 300  ? 10.274  3.938   -17.091 1.00 69.12 300  A 1 
ATOM   2502 O  OH    . TYR   A 1 300  ? 8.990   3.828   -17.569 1.00 64.12 300  A 1 
ATOM   2503 N  N     . GLU   A 1 301  ? 14.061  3.673   -12.510 1.00 70.67 301  A 1 
ATOM   2504 C  CA    . GLU   A 1 301  ? 13.334  3.537   -11.262 1.00 70.17 301  A 1 
ATOM   2505 C  C     . GLU   A 1 301  ? 12.320  4.663   -11.107 1.00 69.59 301  A 1 
ATOM   2506 O  O     . GLU   A 1 301  ? 12.596  5.838   -11.364 1.00 66.94 301  A 1 
ATOM   2507 C  CB    . GLU   A 1 301  ? 14.302  3.512   -10.077 1.00 68.07 301  A 1 
ATOM   2508 C  CG    . GLU   A 1 301  ? 15.299  2.354   -10.150 1.00 60.31 301  A 1 
ATOM   2509 C  CD    . GLU   A 1 301  ? 16.273  2.325   -8.969  1.00 55.28 301  A 1 
ATOM   2510 O  OE1   . GLU   A 1 301  ? 17.400  1.837   -9.177  1.00 49.96 301  A 1 
ATOM   2511 O  OE2   . GLU   A 1 301  ? 15.917  2.825   -7.880  1.00 55.49 301  A 1 
ATOM   2512 N  N     . ARG   A 1 302  ? 11.128  4.314   -10.620 1.00 72.39 302  A 1 
ATOM   2513 C  CA    . ARG   A 1 302  ? 10.137  5.297   -10.176 1.00 71.27 302  A 1 
ATOM   2514 C  C     . ARG   A 1 302  ? 10.004  5.255   -8.669  1.00 70.07 302  A 1 
ATOM   2515 O  O     . ARG   A 1 302  ? 9.953   4.190   -8.061  1.00 65.71 302  A 1 
ATOM   2516 C  CB    . ARG   A 1 302  ? 8.790   5.061   -10.851 1.00 70.11 302  A 1 
ATOM   2517 C  CG    . ARG   A 1 302  ? 8.858   5.399   -12.344 1.00 66.27 302  A 1 
ATOM   2518 C  CD    . ARG   A 1 302  ? 7.474   5.309   -12.982 1.00 64.46 302  A 1 
ATOM   2519 N  NE    . ARG   A 1 302  ? 6.566   6.363   -12.493 1.00 61.35 302  A 1 
ATOM   2520 C  CZ    . ARG   A 1 302  ? 5.734   7.060   -13.241 1.00 58.54 302  A 1 
ATOM   2521 N  NH1   . ARG   A 1 302  ? 5.627   6.836   -14.520 1.00 53.50 302  A 1 
ATOM   2522 N  NH2   . ARG   A 1 302  ? 4.990   7.994   -12.729 1.00 54.65 302  A 1 
ATOM   2523 N  N     . ASN   A 1 303  ? 9.807   6.444   -8.108  1.00 68.61 303  A 1 
ATOM   2524 C  CA    . ASN   A 1 303  ? 9.565   6.604   -6.681  1.00 66.28 303  A 1 
ATOM   2525 C  C     . ASN   A 1 303  ? 10.707  6.069   -5.812  1.00 66.16 303  A 1 
ATOM   2526 O  O     . ASN   A 1 303  ? 10.446  5.525   -4.746  1.00 60.19 303  A 1 
ATOM   2527 C  CB    . ASN   A 1 303  ? 8.205   6.000   -6.301  1.00 60.80 303  A 1 
ATOM   2528 C  CG    . ASN   A 1 303  ? 7.083   6.477   -7.193  1.00 54.04 303  A 1 
ATOM   2529 O  OD1   . ASN   A 1 303  ? 6.793   7.656   -7.276  1.00 49.50 303  A 1 
ATOM   2530 N  ND2   . ASN   A 1 303  ? 6.398   5.568   -7.861  1.00 48.00 303  A 1 
ATOM   2531 N  N     . GLN   A 1 304  ? 11.931  6.297   -6.218  1.00 60.33 304  A 1 
ATOM   2532 C  CA    . GLN   A 1 304  ? 13.129  6.095   -5.398  1.00 59.54 304  A 1 
ATOM   2533 C  C     . GLN   A 1 304  ? 12.996  6.753   -4.007  1.00 61.66 304  A 1 
ATOM   2534 O  O     . GLN   A 1 304  ? 11.904  7.174   -3.599  1.00 55.63 304  A 1 
ATOM   2535 C  CB    . GLN   A 1 304  ? 14.359  6.631   -6.162  1.00 54.40 304  A 1 
ATOM   2536 C  CG    . GLN   A 1 304  ? 14.760  5.780   -7.382  1.00 50.30 304  A 1 
ATOM   2537 C  CD    . GLN   A 1 304  ? 16.098  6.248   -7.964  1.00 44.70 304  A 1 
ATOM   2538 O  OE1   . GLN   A 1 304  ? 16.643  7.276   -7.592  1.00 42.07 304  A 1 
ATOM   2539 N  NE2   . GLN   A 1 304  ? 16.683  5.523   -8.892  1.00 41.31 304  A 1 
ATOM   2540 N  N     . SER   A 1 305  ? 14.076  6.875   -3.278  1.00 57.76 305  A 1 
ATOM   2541 C  CA    . SER   A 1 305  ? 14.118  7.361   -1.885  1.00 55.72 305  A 1 
ATOM   2542 C  C     . SER   A 1 305  ? 13.284  8.617   -1.543  1.00 55.82 305  A 1 
ATOM   2543 O  O     . SER   A 1 305  ? 12.922  8.819   -0.383  1.00 50.69 305  A 1 
ATOM   2544 C  CB    . SER   A 1 305  ? 15.579  7.642   -1.548  1.00 50.24 305  A 1 
ATOM   2545 O  OG    . SER   A 1 305  ? 16.117  8.585   -2.456  1.00 44.62 305  A 1 
ATOM   2546 N  N     . SER   A 1 306  ? 12.973  9.463   -2.524  1.00 55.18 306  A 1 
ATOM   2547 C  CA    . SER   A 1 306  ? 12.235  10.712  -2.315  1.00 52.62 306  A 1 
ATOM   2548 C  C     . SER   A 1 306  ? 10.739  10.519  -2.079  1.00 52.59 306  A 1 
ATOM   2549 O  O     . SER   A 1 306  ? 10.132  11.290  -1.333  1.00 48.47 306  A 1 
ATOM   2550 C  CB    . SER   A 1 306  ? 12.448  11.637  -3.511  1.00 48.44 306  A 1 
ATOM   2551 O  OG    . SER   A 1 306  ? 11.918  11.074  -4.695  1.00 43.07 306  A 1 
ATOM   2552 N  N     . HIS   A 1 307  ? 10.105  9.529   -2.708  1.00 55.68 307  A 1 
ATOM   2553 C  CA    . HIS   A 1 307  ? 8.656   9.390   -2.617  1.00 55.15 307  A 1 
ATOM   2554 C  C     . HIS   A 1 307  ? 8.230   8.527   -1.441  1.00 55.87 307  A 1 
ATOM   2555 O  O     . HIS   A 1 307  ? 8.270   7.302   -1.458  1.00 51.32 307  A 1 
ATOM   2556 C  CB    . HIS   A 1 307  ? 8.028   8.955   -3.927  1.00 51.25 307  A 1 
ATOM   2557 C  CG    . HIS   A 1 307  ? 6.566   9.317   -3.920  1.00 47.34 307  A 1 
ATOM   2558 N  ND1   . HIS   A 1 307  ? 6.056   10.581  -3.839  1.00 42.07 307  A 1 
ATOM   2559 C  CD2   . HIS   A 1 307  ? 5.509   8.469   -3.906  1.00 41.74 307  A 1 
ATOM   2560 C  CE1   . HIS   A 1 307  ? 4.711   10.486  -3.787  1.00 40.20 307  A 1 
ATOM   2561 N  NE2   . HIS   A 1 307  ? 4.344   9.222   -3.831  1.00 40.29 307  A 1 
ATOM   2562 N  N     . LYS   A 1 308  ? 7.746   9.236   -0.442  1.00 53.29 308  A 1 
ATOM   2563 C  CA    . LYS   A 1 308  ? 7.185   8.681   0.776   1.00 51.47 308  A 1 
ATOM   2564 C  C     . LYS   A 1 308  ? 5.692   8.440   0.546   1.00 51.75 308  A 1 
ATOM   2565 O  O     . LYS   A 1 308  ? 4.912   9.389   0.508   1.00 46.92 308  A 1 
ATOM   2566 C  CB    . LYS   A 1 308  ? 7.477   9.667   1.912   1.00 47.32 308  A 1 
ATOM   2567 C  CG    . LYS   A 1 308  ? 8.988   9.794   2.150   1.00 42.94 308  A 1 
ATOM   2568 C  CD    . LYS   A 1 308  ? 9.328   10.927  3.113   1.00 38.94 308  A 1 
ATOM   2569 C  CE    . LYS   A 1 308  ? 10.822  10.862  3.455   1.00 34.70 308  A 1 
ATOM   2570 N  NZ    . LYS   A 1 308  ? 11.148  11.608  4.690   1.00 31.73 308  A 1 
ATOM   2571 N  N     . GLY   A 1 309  ? 5.305   7.180   0.368   1.00 55.41 309  A 1 
ATOM   2572 C  CA    . GLY   A 1 309  ? 3.899   6.786   0.283   1.00 53.79 309  A 1 
ATOM   2573 C  C     . GLY   A 1 309  ? 3.140   7.034   1.594   1.00 55.87 309  A 1 
ATOM   2574 O  O     . GLY   A 1 309  ? 3.639   7.676   2.523   1.00 51.55 309  A 1 
ATOM   2575 N  N     . VAL   A 1 310  ? 1.934   6.513   1.681   1.00 55.13 310  A 1 
ATOM   2576 C  CA    . VAL   A 1 310  ? 1.131   6.569   2.910   1.00 54.11 310  A 1 
ATOM   2577 C  C     . VAL   A 1 310  ? 1.968   6.064   4.093   1.00 55.69 310  A 1 
ATOM   2578 O  O     . VAL   A 1 310  ? 2.601   5.015   4.006   1.00 50.34 310  A 1 
ATOM   2579 C  CB    . VAL   A 1 310  ? -0.169  5.759   2.771   1.00 48.95 310  A 1 
ATOM   2580 C  CG1   . VAL   A 1 310  ? -1.054  5.880   4.016   1.00 43.97 310  A 1 
ATOM   2581 C  CG2   . VAL   A 1 310  ? -0.997  6.251   1.578   1.00 43.07 310  A 1 
ATOM   2582 N  N     . CYS   A 1 311  ? 2.013   6.844   5.179   1.00 52.39 311  A 1 
ATOM   2583 C  CA    . CYS   A 1 311  ? 2.869   6.597   6.353   1.00 52.52 311  A 1 
ATOM   2584 C  C     . CYS   A 1 311  ? 4.383   6.553   6.064   1.00 54.49 311  A 1 
ATOM   2585 O  O     . CYS   A 1 311  ? 5.151   6.074   6.888   1.00 49.82 311  A 1 
ATOM   2586 C  CB    . CYS   A 1 311  ? 2.370   5.371   7.134   1.00 49.17 311  A 1 
ATOM   2587 S  SG    . CYS   A 1 311  ? 0.645   5.622   7.682   1.00 42.42 311  A 1 
ATOM   2588 N  N     . GLY   A 1 312  ? 4.836   7.093   4.934   1.00 55.04 312  A 1 
ATOM   2589 C  CA    . GLY   A 1 312  ? 6.257   7.285   4.661   1.00 53.16 312  A 1 
ATOM   2590 C  C     . GLY   A 1 312  ? 7.016   6.076   4.121   1.00 55.41 312  A 1 
ATOM   2591 O  O     . GLY   A 1 312  ? 8.243   6.137   4.055   1.00 51.45 312  A 1 
ATOM   2592 N  N     . MET   A 1 313  ? 6.330   5.017   3.734   1.00 56.05 313  A 1 
ATOM   2593 C  CA    . MET   A 1 313  ? 6.970   3.848   3.138   1.00 56.32 313  A 1 
ATOM   2594 C  C     . MET   A 1 313  ? 7.457   4.170   1.722   1.00 57.78 313  A 1 
ATOM   2595 O  O     . MET   A 1 313  ? 6.722   4.755   0.925   1.00 52.71 313  A 1 
ATOM   2596 C  CB    . MET   A 1 313  ? 6.015   2.649   3.137   1.00 52.75 313  A 1 
ATOM   2597 C  CG    . MET   A 1 313  ? 5.683   2.200   4.566   1.00 48.23 313  A 1 
ATOM   2598 S  SD    . MET   A 1 313  ? 4.600   0.740   4.645   1.00 41.11 313  A 1 
ATOM   2599 C  CE    . MET   A 1 313  ? 4.430   0.577   6.438   1.00 38.17 313  A 1 
ATOM   2600 N  N     . ALA   A 1 314  ? 8.696   3.780   1.403   1.00 60.92 314  A 1 
ATOM   2601 C  CA    . ALA   A 1 314  ? 9.210   3.818   0.044   1.00 59.69 314  A 1 
ATOM   2602 C  C     . ALA   A 1 314  ? 8.546   2.708   -0.787  1.00 62.59 314  A 1 
ATOM   2603 O  O     . ALA   A 1 314  ? 8.317   1.608   -0.291  1.00 57.98 314  A 1 
ATOM   2604 C  CB    . ALA   A 1 314  ? 10.733  3.696   0.072   1.00 53.54 314  A 1 
ATOM   2605 N  N     . ASN   A 1 315  ? 8.222   3.022   -2.038  1.00 64.14 315  A 1 
ATOM   2606 C  CA    . ASN   A 1 315  ? 7.594   2.058   -2.935  1.00 65.63 315  A 1 
ATOM   2607 C  C     . ASN   A 1 315  ? 8.208   2.201   -4.334  1.00 68.87 315  A 1 
ATOM   2608 O  O     . ASN   A 1 315  ? 7.578   2.731   -5.250  1.00 64.93 315  A 1 
ATOM   2609 C  CB    . ASN   A 1 315  ? 6.063   2.228   -2.872  1.00 60.32 315  A 1 
ATOM   2610 C  CG    . ASN   A 1 315  ? 5.327   0.943   -3.220  1.00 53.56 315  A 1 
ATOM   2611 O  OD1   . ASN   A 1 315  ? 5.880   -0.118  -3.369  1.00 49.36 315  A 1 
ATOM   2612 N  ND2   . ASN   A 1 315  ? 4.016   0.995   -3.295  1.00 47.04 315  A 1 
ATOM   2613 N  N     . THR   A 1 316  ? 9.466   1.806   -4.437  1.00 68.03 316  A 1 
ATOM   2614 C  CA    . THR   A 1 316  ? 10.232  1.846   -5.678  1.00 71.46 316  A 1 
ATOM   2615 C  C     . THR   A 1 316  ? 9.726   0.771   -6.631  1.00 74.75 316  A 1 
ATOM   2616 O  O     . THR   A 1 316  ? 9.435   -0.349  -6.219  1.00 72.88 316  A 1 
ATOM   2617 C  CB    . THR   A 1 316  ? 11.733  1.687   -5.403  1.00 67.83 316  A 1 
ATOM   2618 O  OG1   . THR   A 1 316  ? 12.119  2.643   -4.436  1.00 60.68 316  A 1 
ATOM   2619 C  CG2   . THR   A 1 316  ? 12.586  1.934   -6.643  1.00 60.99 316  A 1 
ATOM   2620 N  N     . THR   A 1 317  ? 9.592   1.139   -7.904  1.00 76.28 317  A 1 
ATOM   2621 C  CA    . THR   A 1 317  ? 9.265   0.201   -8.978  1.00 78.04 317  A 1 
ATOM   2622 C  C     . THR   A 1 317  ? 10.235  0.389   -10.134 1.00 79.46 317  A 1 
ATOM   2623 O  O     . THR   A 1 317  ? 10.721  1.503   -10.358 1.00 78.95 317  A 1 
ATOM   2624 C  CB    . THR   A 1 317  ? 7.813   0.346   -9.463  1.00 76.27 317  A 1 
ATOM   2625 O  OG1   . THR   A 1 317  ? 7.504   1.682   -9.837  1.00 68.94 317  A 1 
ATOM   2626 C  CG2   . THR   A 1 317  ? 6.812   -0.039  -8.380  1.00 68.58 317  A 1 
ATOM   2627 N  N     . PHE   A 1 318  ? 10.500  -0.686  -10.864 1.00 76.78 318  A 1 
ATOM   2628 C  CA    . PHE   A 1 318  ? 11.471  -0.733  -11.948 1.00 79.08 318  A 1 
ATOM   2629 C  C     . PHE   A 1 318  ? 10.747  -0.908  -13.281 1.00 80.94 318  A 1 
ATOM   2630 O  O     . PHE   A 1 318  ? 9.772   -1.654  -13.368 1.00 79.21 318  A 1 
ATOM   2631 C  CB    . PHE   A 1 318  ? 12.458  -1.867  -11.678 1.00 77.71 318  A 1 
ATOM   2632 C  CG    . PHE   A 1 318  ? 13.173  -1.743  -10.348 1.00 79.03 318  A 1 
ATOM   2633 C  CD1   . PHE   A 1 318  ? 14.344  -0.973  -10.240 1.00 74.25 318  A 1 
ATOM   2634 C  CD2   . PHE   A 1 318  ? 12.653  -2.369  -9.199  1.00 76.67 318  A 1 
ATOM   2635 C  CE1   . PHE   A 1 318  ? 14.994  -0.837  -9.003  1.00 75.60 318  A 1 
ATOM   2636 C  CE2   . PHE   A 1 318  ? 13.299  -2.232  -7.955  1.00 75.39 318  A 1 
ATOM   2637 C  CZ    . PHE   A 1 318  ? 14.473  -1.463  -7.856  1.00 79.49 318  A 1 
ATOM   2638 N  N     . HIS   A 1 319  ? 11.218  -0.208  -14.308 1.00 82.96 319  A 1 
ATOM   2639 C  CA    . HIS   A 1 319  ? 10.560  -0.157  -15.609 1.00 83.28 319  A 1 
ATOM   2640 C  C     . HIS   A 1 319  ? 11.586  -0.206  -16.740 1.00 84.35 319  A 1 
ATOM   2641 O  O     . HIS   A 1 319  ? 12.719  0.247   -16.589 1.00 82.20 319  A 1 
ATOM   2642 C  CB    . HIS   A 1 319  ? 9.699   1.109   -15.704 1.00 82.03 319  A 1 
ATOM   2643 C  CG    . HIS   A 1 319  ? 8.670   1.226   -14.615 1.00 81.88 319  A 1 
ATOM   2644 N  ND1   . HIS   A 1 319  ? 7.441   0.597   -14.584 1.00 72.85 319  A 1 
ATOM   2645 C  CD2   . HIS   A 1 319  ? 8.802   1.904   -13.425 1.00 71.84 319  A 1 
ATOM   2646 C  CE1   . HIS   A 1 319  ? 6.852   0.894   -13.411 1.00 76.78 319  A 1 
ATOM   2647 N  NE2   . HIS   A 1 319  ? 7.647   1.688   -12.683 1.00 77.04 319  A 1 
ATOM   2648 N  N     . VAL   A 1 320  ? 11.165  -0.728  -17.888 1.00 83.07 320  A 1 
ATOM   2649 C  CA    . VAL   A 1 320  ? 11.985  -0.799  -19.104 1.00 83.91 320  A 1 
ATOM   2650 C  C     . VAL   A 1 320  ? 11.668  0.393   -20.005 1.00 84.68 320  A 1 
ATOM   2651 O  O     . VAL   A 1 320  ? 10.505  0.721   -20.224 1.00 82.21 320  A 1 
ATOM   2652 C  CB    . VAL   A 1 320  ? 11.771  -2.136  -19.838 1.00 81.60 320  A 1 
ATOM   2653 C  CG1   . VAL   A 1 320  ? 12.717  -2.271  -21.034 1.00 73.11 320  A 1 
ATOM   2654 C  CG2   . VAL   A 1 320  ? 12.012  -3.334  -18.910 1.00 71.99 320  A 1 
ATOM   2655 N  N     . ASN   A 1 321  ? 12.694  1.032   -20.553 1.00 83.97 321  A 1 
ATOM   2656 C  CA    . ASN   A 1 321  ? 12.575  2.234   -21.389 1.00 81.26 321  A 1 
ATOM   2657 C  C     . ASN   A 1 321  ? 12.358  1.948   -22.889 1.00 83.30 321  A 1 
ATOM   2658 O  O     . ASN   A 1 321  ? 12.795  2.725   -23.740 1.00 82.40 321  A 1 
ATOM   2659 C  CB    . ASN   A 1 321  ? 13.807  3.126   -21.144 1.00 79.27 321  A 1 
ATOM   2660 C  CG    . ASN   A 1 321  ? 15.066  2.553   -21.778 1.00 77.48 321  A 1 
ATOM   2661 O  OD1   . ASN   A 1 321  ? 15.273  1.360   -21.857 1.00 66.33 321  A 1 
ATOM   2662 N  ND2   . ASN   A 1 321  ? 15.950  3.407   -22.246 1.00 74.19 321  A 1 
ATOM   2663 N  N     . ASN   A 1 322  ? 11.744  0.837   -23.239 1.00 84.52 322  A 1 
ATOM   2664 C  CA    . ASN   A 1 322  ? 11.579  0.439   -24.634 1.00 83.99 322  A 1 
ATOM   2665 C  C     . ASN   A 1 322  ? 10.607  1.351   -25.402 1.00 85.05 322  A 1 
ATOM   2666 O  O     . ASN   A 1 322  ? 9.604   1.817   -24.866 1.00 82.81 322  A 1 
ATOM   2667 C  CB    . ASN   A 1 322  ? 11.166  -1.041  -24.706 1.00 81.95 322  A 1 
ATOM   2668 C  CG    . ASN   A 1 322  ? 9.759   -1.272  -24.193 1.00 82.46 322  A 1 
ATOM   2669 O  OD1   . ASN   A 1 322  ? 9.444   -1.067  -23.039 1.00 71.96 322  A 1 
ATOM   2670 N  ND2   . ASN   A 1 322  ? 8.869   -1.671  -25.077 1.00 74.71 322  A 1 
ATOM   2671 N  N     . ASN   A 1 323  ? 10.885  1.544   -26.687 1.00 87.69 323  A 1 
ATOM   2672 C  CA    . ASN   A 1 323  ? 10.106  2.392   -27.596 1.00 87.27 323  A 1 
ATOM   2673 C  C     . ASN   A 1 323  ? 9.498   1.606   -28.776 1.00 89.26 323  A 1 
ATOM   2674 O  O     . ASN   A 1 323  ? 9.168   2.185   -29.808 1.00 85.28 323  A 1 
ATOM   2675 C  CB    . ASN   A 1 323  ? 11.008  3.549   -28.070 1.00 83.77 323  A 1 
ATOM   2676 C  CG    . ASN   A 1 323  ? 12.126  3.078   -28.993 1.00 84.17 323  A 1 
ATOM   2677 O  OD1   . ASN   A 1 323  ? 12.411  1.903   -29.141 1.00 73.93 323  A 1 
ATOM   2678 N  ND2   . ASN   A 1 323  ? 12.788  4.000   -29.648 1.00 79.41 323  A 1 
ATOM   2679 N  N     . ASN   A 1 324  ? 9.383   0.291   -28.660 1.00 92.33 324  A 1 
ATOM   2680 C  CA    . ASN   A 1 324  ? 8.945   -0.594  -29.745 1.00 92.81 324  A 1 
ATOM   2681 C  C     . ASN   A 1 324  ? 7.484   -1.067  -29.623 1.00 93.89 324  A 1 
ATOM   2682 O  O     . ASN   A 1 324  ? 7.003   -1.807  -30.477 1.00 90.65 324  A 1 
ATOM   2683 C  CB    . ASN   A 1 324  ? 9.941   -1.764  -29.859 1.00 90.25 324  A 1 
ATOM   2684 C  CG    . ASN   A 1 324  ? 9.891   -2.719  -28.675 1.00 91.72 324  A 1 
ATOM   2685 O  OD1   . ASN   A 1 324  ? 9.331   -2.436  -27.634 1.00 81.87 324  A 1 
ATOM   2686 N  ND2   . ASN   A 1 324  ? 10.487  -3.883  -28.822 1.00 85.12 324  A 1 
ATOM   2687 N  N     . GLY   A 1 325  ? 6.775   -0.657  -28.578 1.00 94.51 325  A 1 
ATOM   2688 C  CA    . GLY   A 1 325  ? 5.376   -1.017  -28.330 1.00 94.95 325  A 1 
ATOM   2689 C  C     . GLY   A 1 325  ? 5.161   -2.299  -27.534 1.00 96.17 325  A 1 
ATOM   2690 O  O     . GLY   A 1 325  ? 4.021   -2.584  -27.158 1.00 93.38 325  A 1 
ATOM   2691 N  N     . THR   A 1 326  ? 6.223   -3.046  -27.232 1.00 97.19 326  A 1 
ATOM   2692 C  CA    . THR   A 1 326  ? 6.158   -4.172  -26.294 1.00 97.38 326  A 1 
ATOM   2693 C  C     . THR   A 1 326  ? 5.843   -3.664  -24.886 1.00 97.35 326  A 1 
ATOM   2694 O  O     . THR   A 1 326  ? 6.410   -2.666  -24.444 1.00 95.87 326  A 1 
ATOM   2695 C  CB    . THR   A 1 326  ? 7.480   -4.951  -26.288 1.00 96.86 326  A 1 
ATOM   2696 O  OG1   . THR   A 1 326  ? 7.725   -5.461  -27.587 1.00 88.19 326  A 1 
ATOM   2697 C  CG2   . THR   A 1 326  ? 7.487   -6.136  -25.335 1.00 89.03 326  A 1 
ATOM   2698 N  N     . ILE   A 1 327  ? 4.974   -4.368  -24.169 1.00 97.53 327  A 1 
ATOM   2699 C  CA    . ILE   A 1 327  ? 4.716   -4.094  -22.754 1.00 97.64 327  A 1 
ATOM   2700 C  C     . ILE   A 1 327  ? 5.601   -5.026  -21.924 1.00 97.54 327  A 1 
ATOM   2701 O  O     . ILE   A 1 327  ? 5.318   -6.216  -21.800 1.00 96.48 327  A 1 
ATOM   2702 C  CB    . ILE   A 1 327  ? 3.214   -4.222  -22.415 1.00 97.43 327  A 1 
ATOM   2703 C  CG1   . ILE   A 1 327  ? 2.377   -3.257  -23.288 1.00 96.20 327  A 1 
ATOM   2704 C  CG2   . ILE   A 1 327  ? 2.993   -3.938  -20.919 1.00 96.17 327  A 1 
ATOM   2705 C  CD1   . ILE   A 1 327  ? 0.861   -3.378  -23.105 1.00 93.54 327  A 1 
ATOM   2706 N  N     . PHE   A 1 328  ? 6.663   -4.483  -21.358 1.00 96.87 328  A 1 
ATOM   2707 C  CA    . PHE   A 1 328  ? 7.444   -5.176  -20.341 1.00 96.86 328  A 1 
ATOM   2708 C  C     . PHE   A 1 328  ? 6.702   -5.082  -19.009 1.00 96.35 328  A 1 
ATOM   2709 O  O     . PHE   A 1 328  ? 6.445   -3.982  -18.513 1.00 94.66 328  A 1 
ATOM   2710 C  CB    . PHE   A 1 328  ? 8.854   -4.589  -20.256 1.00 96.63 328  A 1 
ATOM   2711 C  CG    . PHE   A 1 328  ? 9.749   -4.995  -21.404 1.00 97.32 328  A 1 
ATOM   2712 C  CD1   . PHE   A 1 328  ? 10.636  -6.079  -21.263 1.00 95.54 328  A 1 
ATOM   2713 C  CD2   . PHE   A 1 328  ? 9.698   -4.307  -22.629 1.00 94.94 328  A 1 
ATOM   2714 C  CE1   . PHE   A 1 328  ? 11.464  -6.470  -22.329 1.00 94.49 328  A 1 
ATOM   2715 C  CE2   . PHE   A 1 328  ? 10.518  -4.697  -23.702 1.00 94.24 328  A 1 
ATOM   2716 C  CZ    . PHE   A 1 328  ? 11.401  -5.781  -23.549 1.00 96.31 328  A 1 
ATOM   2717 N  N     . PHE   A 1 329  ? 6.342   -6.228  -18.442 1.00 97.37 329  A 1 
ATOM   2718 C  CA    . PHE   A 1 329  ? 5.502   -6.304  -17.254 1.00 97.35 329  A 1 
ATOM   2719 C  C     . PHE   A 1 329  ? 6.181   -7.107  -16.143 1.00 97.15 329  A 1 
ATOM   2720 O  O     . PHE   A 1 329  ? 6.549   -8.265  -16.333 1.00 95.78 329  A 1 
ATOM   2721 C  CB    . PHE   A 1 329  ? 4.139   -6.884  -17.636 1.00 96.72 329  A 1 
ATOM   2722 C  CG    . PHE   A 1 329  ? 3.082   -6.620  -16.591 1.00 96.77 329  A 1 
ATOM   2723 C  CD1   . PHE   A 1 329  ? 2.948   -7.469  -15.479 1.00 94.83 329  A 1 
ATOM   2724 C  CD2   . PHE   A 1 329  ? 2.256   -5.486  -16.704 1.00 94.59 329  A 1 
ATOM   2725 C  CE1   . PHE   A 1 329  ? 1.995   -7.186  -14.488 1.00 93.39 329  A 1 
ATOM   2726 C  CE2   . PHE   A 1 329  ? 1.298   -5.203  -15.722 1.00 93.07 329  A 1 
ATOM   2727 C  CZ    . PHE   A 1 329  ? 1.170   -6.051  -14.610 1.00 94.20 329  A 1 
ATOM   2728 N  N     . ASP   A 1 330  ? 6.302   -6.498  -14.980 1.00 95.97 330  A 1 
ATOM   2729 C  CA    . ASP   A 1 330  ? 6.832   -7.151  -13.783 1.00 95.80 330  A 1 
ATOM   2730 C  C     . ASP   A 1 330  ? 5.686   -7.557  -12.845 1.00 95.81 330  A 1 
ATOM   2731 O  O     . ASP   A 1 330  ? 5.045   -6.719  -12.199 1.00 94.08 330  A 1 
ATOM   2732 C  CB    . ASP   A 1 330  ? 7.860   -6.233  -13.105 1.00 94.37 330  A 1 
ATOM   2733 C  CG    . ASP   A 1 330  ? 8.527   -6.874  -11.883 1.00 92.73 330  A 1 
ATOM   2734 O  OD1   . ASP   A 1 330  ? 8.207   -8.034  -11.554 1.00 87.24 330  A 1 
ATOM   2735 O  OD2   . ASP   A 1 330  ? 9.314   -6.157  -11.235 1.00 86.13 330  A 1 
ATOM   2736 N  N     . LEU   A 1 331  ? 5.443   -8.858  -12.760 1.00 96.13 331  A 1 
ATOM   2737 C  CA    . LEU   A 1 331  ? 4.423   -9.438  -11.888 1.00 95.93 331  A 1 
ATOM   2738 C  C     . LEU   A 1 331  ? 4.691   -9.144  -10.413 1.00 95.11 331  A 1 
ATOM   2739 O  O     . LEU   A 1 331  ? 3.739   -8.930  -9.666  1.00 93.70 331  A 1 
ATOM   2740 C  CB    . LEU   A 1 331  ? 4.364   -10.958 -12.105 1.00 95.83 331  A 1 
ATOM   2741 C  CG    . LEU   A 1 331  ? 3.689   -11.381 -13.420 1.00 95.52 331  A 1 
ATOM   2742 C  CD1   . LEU   A 1 331  ? 3.950   -12.866 -13.650 1.00 93.14 331  A 1 
ATOM   2743 C  CD2   . LEU   A 1 331  ? 2.174   -11.170 -13.371 1.00 92.48 331  A 1 
ATOM   2744 N  N     . TYR   A 1 332  ? 5.947   -9.083  -10.003 1.00 94.16 332  A 1 
ATOM   2745 C  CA    . TYR   A 1 332  ? 6.300   -8.781  -8.618  1.00 92.25 332  A 1 
ATOM   2746 C  C     . TYR   A 1 332  ? 5.720   -7.436  -8.178  1.00 91.30 332  A 1 
ATOM   2747 O  O     . TYR   A 1 332  ? 4.987   -7.354  -7.188  1.00 89.82 332  A 1 
ATOM   2748 C  CB    . TYR   A 1 332  ? 7.823   -8.805  -8.459  1.00 90.19 332  A 1 
ATOM   2749 C  CG    . TYR   A 1 332  ? 8.286   -8.429  -7.069  1.00 88.05 332  A 1 
ATOM   2750 C  CD1   . TYR   A 1 332  ? 8.660   -7.102  -6.774  1.00 82.25 332  A 1 
ATOM   2751 C  CD2   . TYR   A 1 332  ? 8.314   -9.401  -6.048  1.00 81.46 332  A 1 
ATOM   2752 C  CE1   . TYR   A 1 332  ? 9.059   -6.752  -5.472  1.00 78.59 332  A 1 
ATOM   2753 C  CE2   . TYR   A 1 332  ? 8.715   -9.062  -4.746  1.00 77.60 332  A 1 
ATOM   2754 C  CZ    . TYR   A 1 332  ? 9.085   -7.734  -4.462  1.00 80.17 332  A 1 
ATOM   2755 O  OH    . TYR   A 1 332  ? 9.475   -7.399  -3.185  1.00 78.42 332  A 1 
ATOM   2756 N  N     . SER   A 1 333  ? 5.968   -6.398  -8.954  1.00 89.86 333  A 1 
ATOM   2757 C  CA    . SER   A 1 333  ? 5.460   -5.050  -8.680  1.00 88.28 333  A 1 
ATOM   2758 C  C     . SER   A 1 333  ? 3.927   -4.978  -8.686  1.00 88.11 333  A 1 
ATOM   2759 O  O     . SER   A 1 333  ? 3.332   -4.263  -7.875  1.00 86.04 333  A 1 
ATOM   2760 C  CB    . SER   A 1 333  ? 6.025   -4.076  -9.722  1.00 86.14 333  A 1 
ATOM   2761 O  OG    . SER   A 1 333  ? 7.408   -3.886  -9.519  1.00 76.59 333  A 1 
ATOM   2762 N  N     . PHE   A 1 334  ? 3.290   -5.724  -9.574  1.00 91.44 334  A 1 
ATOM   2763 C  CA    . PHE   A 1 334  ? 1.831   -5.804  -9.661  1.00 91.09 334  A 1 
ATOM   2764 C  C     . PHE   A 1 334  ? 1.220   -6.515  -8.442  1.00 90.36 334  A 1 
ATOM   2765 O  O     . PHE   A 1 334  ? 0.305   -5.981  -7.807  1.00 89.34 334  A 1 
ATOM   2766 C  CB    . PHE   A 1 334  ? 1.450   -6.503  -10.971 1.00 91.07 334  A 1 
ATOM   2767 C  CG    . PHE   A 1 334  ? -0.035  -6.787  -11.087 1.00 92.15 334  A 1 
ATOM   2768 C  CD1   . PHE   A 1 334  ? -0.549  -8.041  -10.705 1.00 89.29 334  A 1 
ATOM   2769 C  CD2   . PHE   A 1 334  ? -0.916  -5.790  -11.535 1.00 89.37 334  A 1 
ATOM   2770 C  CE1   . PHE   A 1 334  ? -1.927  -8.291  -10.768 1.00 88.45 334  A 1 
ATOM   2771 C  CE2   . PHE   A 1 334  ? -2.299  -6.037  -11.603 1.00 88.28 334  A 1 
ATOM   2772 C  CZ    . PHE   A 1 334  ? -2.804  -7.289  -11.217 1.00 90.31 334  A 1 
ATOM   2773 N  N     . ILE   A 1 335  ? 1.743   -7.679  -8.091  1.00 90.98 335  A 1 
ATOM   2774 C  CA    . ILE   A 1 335  ? 1.245   -8.490  -6.974  1.00 90.30 335  A 1 
ATOM   2775 C  C     . ILE   A 1 335  ? 1.469   -7.765  -5.645  1.00 88.42 335  A 1 
ATOM   2776 O  O     . ILE   A 1 335  ? 0.559   -7.689  -4.823  1.00 86.56 335  A 1 
ATOM   2777 C  CB    . ILE   A 1 335  ? 1.875   -9.900  -7.006  1.00 91.39 335  A 1 
ATOM   2778 C  CG1   . ILE   A 1 335  ? 1.392   -10.672 -8.259  1.00 90.79 335  A 1 
ATOM   2779 C  CG2   . ILE   A 1 335  ? 1.503   -10.687 -5.738  1.00 90.09 335  A 1 
ATOM   2780 C  CD1   . ILE   A 1 335  ? 2.199   -11.938 -8.561  1.00 88.00 335  A 1 
ATOM   2781 N  N     . GLN   A 1 336  ? 2.627   -7.133  -5.464  1.00 87.21 336  A 1 
ATOM   2782 C  CA    . GLN   A 1 336  ? 2.926   -6.366  -4.251  1.00 83.91 336  A 1 
ATOM   2783 C  C     . GLN   A 1 336  ? 1.936   -5.205  -4.019  1.00 82.29 336  A 1 
ATOM   2784 O  O     . GLN   A 1 336  ? 1.623   -4.864  -2.872  1.00 79.94 336  A 1 
ATOM   2785 C  CB    . GLN   A 1 336  ? 4.370   -5.853  -4.338  1.00 81.95 336  A 1 
ATOM   2786 C  CG    . GLN   A 1 336  ? 4.897   -5.383  -2.979  1.00 75.92 336  A 1 
ATOM   2787 C  CD    . GLN   A 1 336  ? 6.279   -4.737  -3.069  1.00 73.24 336  A 1 
ATOM   2788 O  OE1   . GLN   A 1 336  ? 6.581   -3.996  -3.975  1.00 67.28 336  A 1 
ATOM   2789 N  NE2   . GLN   A 1 336  ? 7.148   -4.955  -2.103  1.00 65.56 336  A 1 
ATOM   2790 N  N     . LYS   A 1 337  ? 1.424   -4.605  -5.088  1.00 84.40 337  A 1 
ATOM   2791 C  CA    . LYS   A 1 337  ? 0.397   -3.552  -5.015  1.00 81.39 337  A 1 
ATOM   2792 C  C     . LYS   A 1 337  ? -1.017  -4.113  -4.828  1.00 80.69 337  A 1 
ATOM   2793 O  O     . LYS   A 1 337  ? -1.851  -3.443  -4.219  1.00 77.19 337  A 1 
ATOM   2794 C  CB    . LYS   A 1 337  ? 0.445   -2.679  -6.281  1.00 79.44 337  A 1 
ATOM   2795 C  CG    . LYS   A 1 337  ? 1.663   -1.738  -6.322  1.00 73.18 337  A 1 
ATOM   2796 C  CD    . LYS   A 1 337  ? 1.699   -0.990  -7.659  1.00 69.27 337  A 1 
ATOM   2797 C  CE    . LYS   A 1 337  ? 2.928   -0.076  -7.754  1.00 61.96 337  A 1 
ATOM   2798 N  NZ    . LYS   A 1 337  ? 3.059   0.537   -9.098  1.00 58.25 337  A 1 
ATOM   2799 N  N     . SER   A 1 338  ? -1.283  -5.290  -5.367  1.00 81.54 338  A 1 
ATOM   2800 C  CA    . SER   A 1 338  ? -2.633  -5.864  -5.433  1.00 79.86 338  A 1 
ATOM   2801 C  C     . SER   A 1 338  ? -2.981  -6.730  -4.220  1.00 79.18 338  A 1 
ATOM   2802 O  O     . SER   A 1 338  ? -4.122  -6.717  -3.761  1.00 76.31 338  A 1 
ATOM   2803 C  CB    . SER   A 1 338  ? -2.785  -6.685  -6.719  1.00 79.09 338  A 1 
ATOM   2804 O  OG    . SER   A 1 338  ? -2.501  -5.875  -7.846  1.00 73.58 338  A 1 
ATOM   2805 N  N     . GLU   A 1 339  ? -1.998  -7.436  -3.674  1.00 82.35 339  A 1 
ATOM   2806 C  CA    . GLU   A 1 339  ? -2.174  -8.445  -2.636  1.00 81.46 339  A 1 
ATOM   2807 C  C     . GLU   A 1 339  ? -1.473  -8.066  -1.322  1.00 80.83 339  A 1 
ATOM   2808 O  O     . GLU   A 1 339  ? -0.374  -7.512  -1.281  1.00 77.90 339  A 1 
ATOM   2809 C  CB    . GLU   A 1 339  ? -1.678  -9.807  -3.141  1.00 80.10 339  A 1 
ATOM   2810 C  CG    . GLU   A 1 339  ? -2.563  -10.437 -4.231  1.00 75.91 339  A 1 
ATOM   2811 C  CD    . GLU   A 1 339  ? -3.976  -10.792 -3.729  1.00 76.35 339  A 1 
ATOM   2812 O  OE1   . GLU   A 1 339  ? -4.844  -11.028 -4.589  1.00 68.27 339  A 1 
ATOM   2813 O  OE2   . GLU   A 1 339  ? -4.181  -10.794 -2.495  1.00 69.86 339  A 1 
ATOM   2814 N  N     . LYS   A 1 340  ? -2.110  -8.422  -0.206  1.00 76.70 340  A 1 
ATOM   2815 C  CA    . LYS   A 1 340  ? -1.518  -8.296  1.130   1.00 73.91 340  A 1 
ATOM   2816 C  C     . LYS   A 1 340  ? -1.020  -9.659  1.601   1.00 74.26 340  A 1 
ATOM   2817 O  O     . LYS   A 1 340  ? -1.691  -10.334 2.372   1.00 69.69 340  A 1 
ATOM   2818 C  CB    . LYS   A 1 340  ? -2.500  -7.651  2.122   1.00 69.84 340  A 1 
ATOM   2819 C  CG    . LYS   A 1 340  ? -2.695  -6.154  1.867   1.00 62.06 340  A 1 
ATOM   2820 C  CD    . LYS   A 1 340  ? -3.593  -5.561  2.955   1.00 55.70 340  A 1 
ATOM   2821 C  CE    . LYS   A 1 340  ? -3.832  -4.073  2.712   1.00 48.90 340  A 1 
ATOM   2822 N  NZ    . LYS   A 1 340  ? -4.753  -3.492  3.715   1.00 43.37 340  A 1 
ATOM   2823 N  N     . LEU   A 1 341  ? 0.172   -10.020 1.165   1.00 78.89 341  A 1 
ATOM   2824 C  CA    . LEU   A 1 341  ? 0.807   -11.292 1.502   1.00 78.22 341  A 1 
ATOM   2825 C  C     . LEU   A 1 341  ? 1.899   -11.114 2.569   1.00 77.79 341  A 1 
ATOM   2826 O  O     . LEU   A 1 341  ? 2.481   -10.034 2.701   1.00 75.10 341  A 1 
ATOM   2827 C  CB    . LEU   A 1 341  ? 1.352   -11.936 0.215   1.00 78.14 341  A 1 
ATOM   2828 C  CG    . LEU   A 1 341  ? 0.294   -12.144 -0.885  1.00 77.70 341  A 1 
ATOM   2829 C  CD1   . LEU   A 1 341  ? 0.949   -12.717 -2.132  1.00 74.13 341  A 1 
ATOM   2830 C  CD2   . LEU   A 1 341  ? -0.825  -13.097 -0.436  1.00 74.41 341  A 1 
ATOM   2831 N  N     . ASP   A 1 342  ? 2.178   -12.173 3.318   1.00 74.31 342  A 1 
ATOM   2832 C  CA    . ASP   A 1 342  ? 3.279   -12.183 4.294   1.00 72.81 342  A 1 
ATOM   2833 C  C     . ASP   A 1 342  ? 4.659   -12.254 3.614   1.00 74.47 342  A 1 
ATOM   2834 O  O     . ASP   A 1 342  ? 5.626   -11.665 4.094   1.00 71.32 342  A 1 
ATOM   2835 C  CB    . ASP   A 1 342  ? 3.082   -13.332 5.304   1.00 68.87 342  A 1 
ATOM   2836 C  CG    . ASP   A 1 342  ? 2.221   -12.957 6.525   1.00 64.69 342  A 1 
ATOM   2837 O  OD1   . ASP   A 1 342  ? 1.869   -11.764 6.683   1.00 59.66 342  A 1 
ATOM   2838 O  OD2   . ASP   A 1 342  ? 1.984   -13.835 7.382   1.00 58.58 342  A 1 
ATOM   2839 N  N     . SER   A 1 343  ? 4.722   -12.930 2.473   1.00 76.29 343  A 1 
ATOM   2840 C  CA    . SER   A 1 343  ? 5.895   -12.998 1.606   1.00 77.32 343  A 1 
ATOM   2841 C  C     . SER   A 1 343  ? 5.492   -12.705 0.162   1.00 79.72 343  A 1 
ATOM   2842 O  O     . SER   A 1 343  ? 4.390   -13.046 -0.256  1.00 77.83 343  A 1 
ATOM   2843 C  CB    . SER   A 1 343  ? 6.539   -14.380 1.724   1.00 73.30 343  A 1 
ATOM   2844 O  OG    . SER   A 1 343  ? 7.668   -14.488 0.879   1.00 65.30 343  A 1 
ATOM   2845 N  N     . TYR   A 1 344  ? 6.401   -12.085 -0.588  1.00 79.40 344  A 1 
ATOM   2846 C  CA    . TYR   A 1 344  ? 6.268   -11.837 -2.023  1.00 82.15 344  A 1 
ATOM   2847 C  C     . TYR   A 1 344  ? 7.311   -12.615 -2.833  1.00 85.08 344  A 1 
ATOM   2848 O  O     . TYR   A 1 344  ? 7.657   -12.217 -3.938  1.00 84.33 344  A 1 
ATOM   2849 C  CB    . TYR   A 1 344  ? 6.325   -10.333 -2.300  1.00 81.42 344  A 1 
ATOM   2850 C  CG    . TYR   A 1 344  ? 5.180   -9.554  -1.698  1.00 81.16 344  A 1 
ATOM   2851 C  CD1   . TYR   A 1 344  ? 3.911   -9.582  -2.310  1.00 78.83 344  A 1 
ATOM   2852 C  CD2   . TYR   A 1 344  ? 5.371   -8.789  -0.533  1.00 79.65 344  A 1 
ATOM   2853 C  CE1   . TYR   A 1 344  ? 2.847   -8.850  -1.774  1.00 77.70 344  A 1 
ATOM   2854 C  CE2   . TYR   A 1 344  ? 4.311   -8.052  0.014   1.00 77.39 344  A 1 
ATOM   2855 C  CZ    . TYR   A 1 344  ? 3.048   -8.084  -0.611  1.00 78.96 344  A 1 
ATOM   2856 O  OH    . TYR   A 1 344  ? 2.003   -7.367  -0.087  1.00 75.99 344  A 1 
ATOM   2857 N  N     . LYS   A 1 345  ? 7.825   -13.696 -2.277  1.00 84.56 345  A 1 
ATOM   2858 C  CA    . LYS   A 1 345  ? 8.629   -14.636 -3.050  1.00 84.82 345  A 1 
ATOM   2859 C  C     . LYS   A 1 345  ? 7.713   -15.434 -3.971  1.00 87.32 345  A 1 
ATOM   2860 O  O     . LYS   A 1 345  ? 6.563   -15.688 -3.616  1.00 85.84 345  A 1 
ATOM   2861 C  CB    . LYS   A 1 345  ? 9.414   -15.570 -2.130  1.00 81.22 345  A 1 
ATOM   2862 C  CG    . LYS   A 1 345  ? 10.476  -14.833 -1.312  1.00 73.68 345  A 1 
ATOM   2863 C  CD    . LYS   A 1 345  ? 11.271  -15.854 -0.504  1.00 67.41 345  A 1 
ATOM   2864 C  CE    . LYS   A 1 345  ? 12.398  -15.180 0.272   1.00 59.67 345  A 1 
ATOM   2865 N  NZ    . LYS   A 1 345  ? 13.226  -16.182 0.972   1.00 54.11 345  A 1 
ATOM   2866 N  N     . LEU   A 1 346  ? 8.245   -15.839 -5.117  1.00 88.65 346  A 1 
ATOM   2867 C  CA    . LEU   A 1 346  ? 7.487   -16.556 -6.139  1.00 90.50 346  A 1 
ATOM   2868 C  C     . LEU   A 1 346  ? 6.848   -17.840 -5.592  1.00 91.40 346  A 1 
ATOM   2869 O  O     . LEU   A 1 346  ? 5.650   -18.043 -5.779  1.00 90.55 346  A 1 
ATOM   2870 C  CB    . LEU   A 1 346  ? 8.417   -16.821 -7.332  1.00 90.23 346  A 1 
ATOM   2871 C  CG    . LEU   A 1 346  ? 7.721   -17.466 -8.547  1.00 89.56 346  A 1 
ATOM   2872 C  CD1   . LEU   A 1 346  ? 6.571   -16.611 -9.080  1.00 86.00 346  A 1 
ATOM   2873 C  CD2   . LEU   A 1 346  ? 8.739   -17.641 -9.671  1.00 86.25 346  A 1 
ATOM   2874 N  N     . ASP   A 1 347  ? 7.601   -18.616 -4.823  1.00 91.55 347  A 1 
ATOM   2875 C  CA    . ASP   A 1 347  ? 7.123   -19.819 -4.124  1.00 90.41 347  A 1 
ATOM   2876 C  C     . ASP   A 1 347  ? 5.915   -19.543 -3.210  1.00 91.31 347  A 1 
ATOM   2877 O  O     . ASP   A 1 347  ? 4.917   -20.266 -3.220  1.00 89.38 347  A 1 
ATOM   2878 C  CB    . ASP   A 1 347  ? 8.298   -20.425 -3.319  1.00 87.41 347  A 1 
ATOM   2879 C  CG    . ASP   A 1 347  ? 8.916   -19.544 -2.209  1.00 80.39 347  A 1 
ATOM   2880 O  OD1   . ASP   A 1 347  ? 8.603   -18.341 -2.136  1.00 71.14 347  A 1 
ATOM   2881 O  OD2   . ASP   A 1 347  ? 9.694   -20.065 -1.381  1.00 72.75 347  A 1 
ATOM   2882 N  N     . SER   A 1 348  ? 5.967   -18.465 -2.444  1.00 88.80 348  A 1 
ATOM   2883 C  CA    . SER   A 1 348  ? 4.897   -18.090 -1.518  1.00 87.79 348  A 1 
ATOM   2884 C  C     . SER   A 1 348  ? 3.647   -17.590 -2.249  1.00 89.57 348  A 1 
ATOM   2885 O  O     . SER   A 1 348  ? 2.529   -17.878 -1.831  1.00 88.53 348  A 1 
ATOM   2886 C  CB    . SER   A 1 348  ? 5.384   -17.005 -0.554  1.00 84.76 348  A 1 
ATOM   2887 O  OG    . SER   A 1 348  ? 6.547   -17.421 0.142   1.00 73.98 348  A 1 
ATOM   2888 N  N     . ILE   A 1 349  ? 3.838   -16.855 -3.339  1.00 91.25 349  A 1 
ATOM   2889 C  CA    . ILE   A 1 349  ? 2.742   -16.385 -4.194  1.00 92.01 349  A 1 
ATOM   2890 C  C     . ILE   A 1 349  ? 2.088   -17.571 -4.903  1.00 92.71 349  A 1 
ATOM   2891 O  O     . ILE   A 1 349  ? 0.865   -17.688 -4.882  1.00 91.75 349  A 1 
ATOM   2892 C  CB    . ILE   A 1 349  ? 3.260   -15.318 -5.179  1.00 91.66 349  A 1 
ATOM   2893 C  CG1   . ILE   A 1 349  ? 3.615   -14.027 -4.407  1.00 88.78 349  A 1 
ATOM   2894 C  CG2   . ILE   A 1 349  ? 2.221   -15.017 -6.268  1.00 88.42 349  A 1 
ATOM   2895 C  CD1   . ILE   A 1 349  ? 4.445   -13.035 -5.214  1.00 82.60 349  A 1 
ATOM   2896 N  N     . SER   A 1 350  ? 2.895   -18.463 -5.462  1.00 94.10 350  A 1 
ATOM   2897 C  CA    . SER   A 1 350  ? 2.447   -19.691 -6.112  1.00 94.36 350  A 1 
ATOM   2898 C  C     . SER   A 1 350  ? 1.626   -20.562 -5.156  1.00 94.30 350  A 1 
ATOM   2899 O  O     . SER   A 1 350  ? 0.507   -20.948 -5.487  1.00 93.23 350  A 1 
ATOM   2900 C  CB    . SER   A 1 350  ? 3.669   -20.452 -6.630  1.00 94.06 350  A 1 
ATOM   2901 O  OG    . SER   A 1 350  ? 3.268   -21.638 -7.276  1.00 85.36 350  A 1 
ATOM   2902 N  N     . LYS   A 1 351  ? 2.108   -20.767 -3.934  1.00 94.02 351  A 1 
ATOM   2903 C  CA    . LYS   A 1 351  ? 1.397   -21.536 -2.902  1.00 93.06 351  A 1 
ATOM   2904 C  C     . LYS   A 1 351  ? 0.009   -20.965 -2.586  1.00 92.75 351  A 1 
ATOM   2905 O  O     . LYS   A 1 351  ? -0.932  -21.729 -2.374  1.00 90.98 351  A 1 
ATOM   2906 C  CB    . LYS   A 1 351  ? 2.271   -21.615 -1.639  1.00 91.73 351  A 1 
ATOM   2907 C  CG    . LYS   A 1 351  ? 1.660   -22.555 -0.590  1.00 88.43 351  A 1 
ATOM   2908 C  CD    . LYS   A 1 351  ? 2.570   -22.765 0.622   1.00 85.24 351  A 1 
ATOM   2909 C  CE    . LYS   A 1 351  ? 1.844   -23.700 1.587   1.00 79.54 351  A 1 
ATOM   2910 N  NZ    . LYS   A 1 351  ? 2.652   -24.098 2.758   1.00 72.73 351  A 1 
ATOM   2911 N  N     . ASN   A 1 352  ? -0.127  -19.648 -2.553  1.00 92.23 352  A 1 
ATOM   2912 C  CA    . ASN   A 1 352  ? -1.412  -18.997 -2.306  1.00 90.55 352  A 1 
ATOM   2913 C  C     . ASN   A 1 352  ? -2.350  -19.059 -3.516  1.00 91.03 352  A 1 
ATOM   2914 O  O     . ASN   A 1 352  ? -3.554  -19.227 -3.340  1.00 89.26 352  A 1 
ATOM   2915 C  CB    . ASN   A 1 352  ? -1.176  -17.538 -1.884  1.00 88.72 352  A 1 
ATOM   2916 C  CG    . ASN   A 1 352  ? -1.186  -17.324 -0.382  1.00 80.41 352  A 1 
ATOM   2917 O  OD1   . ASN   A 1 352  ? -1.571  -18.144 0.420   1.00 70.34 352  A 1 
ATOM   2918 N  ND2   . ASN   A 1 352  ? -0.794  -16.151 0.055   1.00 70.00 352  A 1 
ATOM   2919 N  N     . ALA   A 1 353  ? -1.816  -18.895 -4.717  1.00 92.79 353  A 1 
ATOM   2920 C  CA    . ALA   A 1 353  ? -2.610  -18.852 -5.938  1.00 92.78 353  A 1 
ATOM   2921 C  C     . ALA   A 1 353  ? -3.070  -20.245 -6.392  1.00 93.07 353  A 1 
ATOM   2922 O  O     . ALA   A 1 353  ? -4.221  -20.428 -6.794  1.00 91.02 353  A 1 
ATOM   2923 C  CB    . ALA   A 1 353  ? -1.779  -18.146 -7.013  1.00 92.02 353  A 1 
ATOM   2924 N  N     . PHE   A 1 354  ? -2.194  -21.235 -6.286  1.00 94.01 354  A 1 
ATOM   2925 C  CA    . PHE   A 1 354  ? -2.377  -22.555 -6.878  1.00 94.65 354  A 1 
ATOM   2926 C  C     . PHE   A 1 354  ? -2.503  -23.634 -5.808  1.00 94.51 354  A 1 
ATOM   2927 O  O     . PHE   A 1 354  ? -1.524  -24.247 -5.371  1.00 92.19 354  A 1 
ATOM   2928 C  CB    . PHE   A 1 354  ? -1.254  -22.820 -7.881  1.00 94.64 354  A 1 
ATOM   2929 C  CG    . PHE   A 1 354  ? -1.089  -21.723 -8.912  1.00 95.59 354  A 1 
ATOM   2930 C  CD1   . PHE   A 1 354  ? -2.174  -21.308 -9.701  1.00 94.16 354  A 1 
ATOM   2931 C  CD2   . PHE   A 1 354  ? 0.155   -21.078 -9.046  1.00 94.01 354  A 1 
ATOM   2932 C  CE1   . PHE   A 1 354  ? -2.023  -20.255 -10.611 1.00 93.66 354  A 1 
ATOM   2933 C  CE2   . PHE   A 1 354  ? 0.312   -20.029 -9.958  1.00 93.66 354  A 1 
ATOM   2934 C  CZ    . PHE   A 1 354  ? -0.780  -19.612 -10.740 1.00 95.09 354  A 1 
ATOM   2935 N  N     . SER   A 1 355  ? -3.729  -23.868 -5.389  1.00 94.74 355  A 1 
ATOM   2936 C  CA    . SER   A 1 355  ? -4.077  -24.948 -4.475  1.00 94.36 355  A 1 
ATOM   2937 C  C     . SER   A 1 355  ? -5.363  -25.642 -4.901  1.00 94.54 355  A 1 
ATOM   2938 O  O     . SER   A 1 355  ? -6.254  -25.022 -5.486  1.00 92.44 355  A 1 
ATOM   2939 C  CB    . SER   A 1 355  ? -4.167  -24.438 -3.033  1.00 92.36 355  A 1 
ATOM   2940 O  OG    . SER   A 1 355  ? -5.268  -23.567 -2.837  1.00 85.37 355  A 1 
ATOM   2941 N  N     . CYS   A 1 356  ? -5.458  -26.932 -4.570  1.00 94.37 356  A 1 
ATOM   2942 C  CA    . CYS   A 1 356  ? -6.631  -27.755 -4.831  1.00 94.43 356  A 1 
ATOM   2943 C  C     . CYS   A 1 356  ? -6.763  -28.813 -3.734  1.00 94.73 356  A 1 
ATOM   2944 O  O     . CYS   A 1 356  ? -5.758  -29.282 -3.195  1.00 93.29 356  A 1 
ATOM   2945 C  CB    . CYS   A 1 356  ? -6.478  -28.383 -6.225  1.00 92.48 356  A 1 
ATOM   2946 S  SG    . CYS   A 1 356  ? -7.928  -29.388 -6.653  1.00 88.49 356  A 1 
ATOM   2947 N  N     . MET   A 1 357  ? -7.980  -29.213 -3.408  1.00 94.61 357  A 1 
ATOM   2948 C  CA    . MET   A 1 357  ? -8.204  -30.387 -2.568  1.00 94.60 357  A 1 
ATOM   2949 C  C     . MET   A 1 357  ? -8.005  -31.656 -3.401  1.00 94.74 357  A 1 
ATOM   2950 O  O     . MET   A 1 357  ? -8.653  -31.845 -4.433  1.00 92.71 357  A 1 
ATOM   2951 C  CB    . MET   A 1 357  ? -9.589  -30.335 -1.924  1.00 93.57 357  A 1 
ATOM   2952 C  CG    . MET   A 1 357  ? -9.761  -29.120 -0.999  1.00 89.94 357  A 1 
ATOM   2953 S  SD    . MET   A 1 357  ? -8.619  -29.010 0.413   1.00 87.46 357  A 1 
ATOM   2954 C  CE    . MET   A 1 357  ? -9.183  -30.409 1.400   1.00 76.17 357  A 1 
ATOM   2955 N  N     . GLY   A 1 358  ? -7.103  -32.512 -2.951  1.00 94.24 358  A 1 
ATOM   2956 C  CA    . GLY   A 1 358  ? -6.804  -33.793 -3.574  1.00 94.10 358  A 1 
ATOM   2957 C  C     . GLY   A 1 358  ? -7.350  -34.949 -2.746  1.00 94.58 358  A 1 
ATOM   2958 O  O     . GLY   A 1 358  ? -7.069  -35.051 -1.552  1.00 92.45 358  A 1 
ATOM   2959 N  N     . LYS   A 1 359  ? -8.095  -35.839 -3.374  1.00 94.85 359  A 1 
ATOM   2960 C  CA    . LYS   A 1 359  ? -8.559  -37.077 -2.752  1.00 94.69 359  A 1 
ATOM   2961 C  C     . LYS   A 1 359  ? -7.505  -38.169 -2.908  1.00 94.79 359  A 1 
ATOM   2962 O  O     . LYS   A 1 359  ? -6.967  -38.364 -3.995  1.00 93.00 359  A 1 
ATOM   2963 C  CB    . LYS   A 1 359  ? -9.917  -37.472 -3.347  1.00 93.45 359  A 1 
ATOM   2964 C  CG    . LYS   A 1 359  ? -10.557 -38.631 -2.576  1.00 86.50 359  A 1 
ATOM   2965 C  CD    . LYS   A 1 359  ? -11.932 -38.955 -3.163  1.00 82.33 359  A 1 
ATOM   2966 C  CE    . LYS   A 1 359  ? -12.566 -40.086 -2.373  1.00 71.84 359  A 1 
ATOM   2967 N  NZ    . LYS   A 1 359  ? -13.905 -40.432 -2.909  1.00 64.51 359  A 1 
ATOM   2968 N  N     . VAL   A 1 360  ? -7.239  -38.897 -1.841  1.00 94.89 360  A 1 
ATOM   2969 C  CA    . VAL   A 1 360  ? -6.309  -40.029 -1.869  1.00 94.68 360  A 1 
ATOM   2970 C  C     . VAL   A 1 360  ? -6.936  -41.187 -2.644  1.00 94.37 360  A 1 
ATOM   2971 O  O     . VAL   A 1 360  ? -8.018  -41.663 -2.309  1.00 92.29 360  A 1 
ATOM   2972 C  CB    . VAL   A 1 360  ? -5.897  -40.459 -0.453  1.00 93.17 360  A 1 
ATOM   2973 C  CG1   . VAL   A 1 360  ? -4.921  -41.632 -0.502  1.00 86.95 360  A 1 
ATOM   2974 C  CG2   . VAL   A 1 360  ? -5.214  -39.312 0.297   1.00 87.49 360  A 1 
ATOM   2975 N  N     . LEU   A 1 361  ? -6.239  -41.649 -3.672  1.00 93.86 361  A 1 
ATOM   2976 C  CA    . LEU   A 1 361  ? -6.616  -42.806 -4.486  1.00 92.87 361  A 1 
ATOM   2977 C  C     . LEU   A 1 361  ? -5.879  -44.072 -4.061  1.00 92.75 361  A 1 
ATOM   2978 O  O     . LEU   A 1 361  ? -6.456  -45.158 -4.060  1.00 87.45 361  A 1 
ATOM   2979 C  CB    . LEU   A 1 361  ? -6.327  -42.474 -5.961  1.00 89.71 361  A 1 
ATOM   2980 C  CG    . LEU   A 1 361  ? -7.610  -42.225 -6.772  1.00 83.17 361  A 1 
ATOM   2981 C  CD1   . LEU   A 1 361  ? -7.270  -41.408 -8.008  1.00 76.45 361  A 1 
ATOM   2982 C  CD2   . LEU   A 1 361  ? -8.238  -43.529 -7.235  1.00 76.18 361  A 1 
ATOM   2983 N  N     . ASN   A 1 362  ? -4.596  -43.927 -3.711  1.00 92.24 362  A 1 
ATOM   2984 C  CA    . ASN   A 1 362  ? -3.759  -45.050 -3.320  1.00 91.77 362  A 1 
ATOM   2985 C  C     . ASN   A 1 362  ? -2.699  -44.619 -2.297  1.00 92.16 362  A 1 
ATOM   2986 O  O     . ASN   A 1 362  ? -2.217  -43.485 -2.332  1.00 88.59 362  A 1 
ATOM   2987 C  CB    . ASN   A 1 362  ? -3.143  -45.664 -4.589  1.00 88.05 362  A 1 
ATOM   2988 C  CG    . ASN   A 1 362  ? -2.791  -47.131 -4.419  1.00 80.42 362  A 1 
ATOM   2989 O  OD1   . ASN   A 1 362  ? -2.965  -47.728 -3.381  1.00 69.71 362  A 1 
ATOM   2990 N  ND2   . ASN   A 1 362  ? -2.304  -47.760 -5.467  1.00 69.12 362  A 1 
ATOM   2991 N  N     . ARG   A 1 363  ? -2.340  -45.533 -1.396  1.00 90.84 363  A 1 
ATOM   2992 C  CA    . ARG   A 1 363  ? -1.326  -45.339 -0.348  1.00 89.31 363  A 1 
ATOM   2993 C  C     . ARG   A 1 363  ? -0.242  -46.398 -0.517  1.00 88.15 363  A 1 
ATOM   2994 O  O     . ARG   A 1 363  ? -0.447  -47.555 -0.154  1.00 81.93 363  A 1 
ATOM   2995 C  CB    . ARG   A 1 363  ? -1.975  -45.396 1.047   1.00 86.32 363  A 1 
ATOM   2996 C  CG    . ARG   A 1 363  ? -2.976  -44.263 1.322   1.00 81.71 363  A 1 
ATOM   2997 C  CD    . ARG   A 1 363  ? -3.551  -44.375 2.731   1.00 81.46 363  A 1 
ATOM   2998 N  NE    . ARG   A 1 363  ? -4.490  -43.292 3.063   1.00 80.70 363  A 1 
ATOM   2999 C  CZ    . ARG   A 1 363  ? -5.811  -43.285 2.902   1.00 80.07 363  A 1 
ATOM   3000 N  NH1   . ARG   A 1 363  ? -6.466  -44.275 2.370   1.00 69.34 363  A 1 
ATOM   3001 N  NH2   . ARG   A 1 363  ? -6.511  -42.263 3.283   1.00 74.24 363  A 1 
ATOM   3002 N  N     . GLY   A 1 364  ? 0.883   -45.991 -1.078  1.00 87.59 364  A 1 
ATOM   3003 C  CA    . GLY   A 1 364  ? 2.088   -46.812 -1.142  1.00 86.55 364  A 1 
ATOM   3004 C  C     . GLY   A 1 364  ? 2.965   -46.657 0.103   1.00 87.86 364  A 1 
ATOM   3005 O  O     . GLY   A 1 364  ? 2.622   -45.946 1.053   1.00 82.61 364  A 1 
ATOM   3006 N  N     . VAL   A 1 365  ? 4.132   -47.316 0.098   1.00 87.45 365  A 1 
ATOM   3007 C  CA    . VAL   A 1 365  ? 5.077   -47.257 1.235   1.00 86.93 365  A 1 
ATOM   3008 C  C     . VAL   A 1 365  ? 5.741   -45.879 1.368   1.00 87.19 365  A 1 
ATOM   3009 O  O     . VAL   A 1 365  ? 5.954   -45.392 2.476   1.00 80.21 365  A 1 
ATOM   3010 C  CB    . VAL   A 1 365  ? 6.145   -48.358 1.112   1.00 82.66 365  A 1 
ATOM   3011 C  CG1   . VAL   A 1 365  ? 7.084   -48.386 2.322   1.00 74.24 365  A 1 
ATOM   3012 C  CG2   . VAL   A 1 365  ? 5.509   -49.750 0.993   1.00 73.87 365  A 1 
ATOM   3013 N  N     . ARG   A 1 366  ? 6.085   -45.259 0.227   1.00 89.65 366  A 1 
ATOM   3014 C  CA    . ARG   A 1 366  ? 6.688   -43.911 0.147   1.00 90.92 366  A 1 
ATOM   3015 C  C     . ARG   A 1 366  ? 6.032   -43.039 -0.922  1.00 92.41 366  A 1 
ATOM   3016 O  O     . ARG   A 1 366  ? 6.573   -42.001 -1.281  1.00 87.96 366  A 1 
ATOM   3017 C  CB    . ARG   A 1 366  ? 8.198   -44.006 -0.100  1.00 87.34 366  A 1 
ATOM   3018 C  CG    . ARG   A 1 366  ? 8.964   -44.537 1.106   1.00 78.29 366  A 1 
ATOM   3019 C  CD    . ARG   A 1 366  ? 10.460  -44.393 0.836   1.00 68.78 366  A 1 
ATOM   3020 N  NE    . ARG   A 1 366  ? 11.264  -44.838 1.982   1.00 61.19 366  A 1 
ATOM   3021 C  CZ    . ARG   A 1 366  ? 12.585  -44.798 2.057   1.00 53.54 366  A 1 
ATOM   3022 N  NH1   . ARG   A 1 366  ? 13.313  -44.346 1.072   1.00 49.19 366  A 1 
ATOM   3023 N  NH2   . ARG   A 1 366  ? 13.192  -45.215 3.132   1.00 48.28 366  A 1 
ATOM   3024 N  N     . GLU   A 1 367  ? 4.907   -43.484 -1.431  1.00 92.81 367  A 1 
ATOM   3025 C  CA    . GLU   A 1 367  ? 4.222   -42.832 -2.536  1.00 93.04 367  A 1 
ATOM   3026 C  C     . GLU   A 1 367  ? 2.736   -42.738 -2.219  1.00 93.74 367  A 1 
ATOM   3027 O  O     . GLU   A 1 367  ? 2.107   -43.728 -1.834  1.00 90.02 367  A 1 
ATOM   3028 C  CB    . GLU   A 1 367  ? 4.434   -43.602 -3.846  1.00 88.26 367  A 1 
ATOM   3029 C  CG    . GLU   A 1 367  ? 5.902   -43.632 -4.288  1.00 79.32 367  A 1 
ATOM   3030 C  CD    . GLU   A 1 367  ? 6.127   -44.337 -5.634  1.00 80.65 367  A 1 
ATOM   3031 O  OE1   . GLU   A 1 367  ? 7.301   -44.392 -6.068  1.00 74.10 367  A 1 
ATOM   3032 O  OE2   . GLU   A 1 367  ? 5.145   -44.821 -6.235  1.00 75.48 367  A 1 
ATOM   3033 N  N     . MET   A 1 368  ? 2.178   -41.563 -2.414  1.00 93.56 368  A 1 
ATOM   3034 C  CA    . MET   A 1 368  ? 0.733   -41.370 -2.356  1.00 93.79 368  A 1 
ATOM   3035 C  C     . MET   A 1 368  ? 0.219   -40.884 -3.700  1.00 94.76 368  A 1 
ATOM   3036 O  O     . MET   A 1 368  ? 0.834   -40.038 -4.344  1.00 93.00 368  A 1 
ATOM   3037 C  CB    . MET   A 1 368  ? 0.342   -40.424 -1.219  1.00 91.44 368  A 1 
ATOM   3038 C  CG    . MET   A 1 368  ? 0.553   -41.084 0.149   1.00 85.68 368  A 1 
ATOM   3039 S  SD    . MET   A 1 368  ? -0.243  -40.250 1.549   1.00 83.58 368  A 1 
ATOM   3040 C  CE    . MET   A 1 368  ? -1.984  -40.472 1.151   1.00 75.05 368  A 1 
ATOM   3041 N  N     . THR   A 1 369  ? -0.914  -41.410 -4.106  1.00 95.28 369  A 1 
ATOM   3042 C  CA    . THR   A 1 369  ? -1.604  -40.980 -5.321  1.00 95.12 369  A 1 
ATOM   3043 C  C     . THR   A 1 369  ? -2.809  -40.133 -4.942  1.00 95.42 369  A 1 
ATOM   3044 O  O     . THR   A 1 369  ? -3.648  -40.576 -4.156  1.00 93.62 369  A 1 
ATOM   3045 C  CB    . THR   A 1 369  ? -2.038  -42.174 -6.176  1.00 93.62 369  A 1 
ATOM   3046 O  OG1   . THR   A 1 369  ? -0.937  -43.011 -6.453  1.00 85.22 369  A 1 
ATOM   3047 C  CG2   . THR   A 1 369  ? -2.600  -41.734 -7.525  1.00 84.18 369  A 1 
ATOM   3048 N  N     . PHE   A 1 370  ? -2.908  -38.960 -5.537  1.00 95.56 370  A 1 
ATOM   3049 C  CA    . PHE   A 1 370  ? -4.025  -38.040 -5.360  1.00 95.56 370  A 1 
ATOM   3050 C  C     . PHE   A 1 370  ? -4.743  -37.809 -6.684  1.00 95.61 370  A 1 
ATOM   3051 O  O     . PHE   A 1 370  ? -4.122  -37.822 -7.747  1.00 94.03 370  A 1 
ATOM   3052 C  CB    . PHE   A 1 370  ? -3.530  -36.720 -4.764  1.00 94.88 370  A 1 
ATOM   3053 C  CG    . PHE   A 1 370  ? -2.854  -36.849 -3.417  1.00 95.09 370  A 1 
ATOM   3054 C  CD1   . PHE   A 1 370  ? -3.593  -36.670 -2.236  1.00 91.62 370  A 1 
ATOM   3055 C  CD2   . PHE   A 1 370  ? -1.478  -37.135 -3.333  1.00 91.74 370  A 1 
ATOM   3056 C  CE1   . PHE   A 1 370  ? -2.966  -36.762 -0.986  1.00 90.58 370  A 1 
ATOM   3057 C  CE2   . PHE   A 1 370  ? -0.847  -37.235 -2.082  1.00 90.75 370  A 1 
ATOM   3058 C  CZ    . PHE   A 1 370  ? -1.592  -37.043 -0.906  1.00 92.87 370  A 1 
ATOM   3059 N  N     . ILE   A 1 371  ? -6.045  -37.565 -6.595  1.00 95.39 371  A 1 
ATOM   3060 C  CA    . ILE   A 1 371  ? -6.857  -37.057 -7.702  1.00 95.23 371  A 1 
ATOM   3061 C  C     . ILE   A 1 371  ? -7.495  -35.732 -7.288  1.00 95.29 371  A 1 
ATOM   3062 O  O     . ILE   A 1 371  ? -7.932  -35.579 -6.143  1.00 92.76 371  A 1 
ATOM   3063 C  CB    . ILE   A 1 371  ? -7.878  -38.114 -8.175  1.00 93.43 371  A 1 
ATOM   3064 C  CG1   . ILE   A 1 371  ? -8.399  -37.775 -9.589  1.00 78.27 371  A 1 
ATOM   3065 C  CG2   . ILE   A 1 371  ? -9.036  -38.289 -7.176  1.00 77.73 371  A 1 
ATOM   3066 C  CD1   . ILE   A 1 371  ? -9.184  -38.922 -10.244 1.00 73.28 371  A 1 
ATOM   3067 N  N     . GLY   A 1 372  ? -7.532  -34.776 -8.210  1.00 94.51 372  A 1 
ATOM   3068 C  CA    . GLY   A 1 372  ? -8.254  -33.524 -8.044  1.00 94.20 372  A 1 
ATOM   3069 C  C     . GLY   A 1 372  ? -9.123  -33.259 -9.263  1.00 94.35 372  A 1 
ATOM   3070 O  O     . GLY   A 1 372  ? -8.650  -33.383 -10.391 1.00 91.82 372  A 1 
ATOM   3071 N  N     . ASP   A 1 373  ? -10.383 -32.918 -9.020  1.00 94.05 373  A 1 
ATOM   3072 C  CA    . ASP   A 1 373  ? -11.374 -32.577 -10.038 1.00 92.98 373  A 1 
ATOM   3073 C  C     . ASP   A 1 373  ? -12.447 -31.642 -9.447  1.00 92.74 373  A 1 
ATOM   3074 O  O     . ASP   A 1 373  ? -12.363 -31.216 -8.285  1.00 87.93 373  A 1 
ATOM   3075 C  CB    . ASP   A 1 373  ? -11.967 -33.875 -10.641 1.00 89.57 373  A 1 
ATOM   3076 C  CG    . ASP   A 1 373  ? -12.686 -34.787 -9.643  1.00 86.85 373  A 1 
ATOM   3077 O  OD1   . ASP   A 1 373  ? -13.247 -34.271 -8.655  1.00 77.41 373  A 1 
ATOM   3078 O  OD2   . ASP   A 1 373  ? -12.722 -36.010 -9.882  1.00 79.99 373  A 1 
ATOM   3079 N  N     . ASP   A 1 374  ? -13.469 -31.323 -10.230 1.00 91.19 374  A 1 
ATOM   3080 C  CA    . ASP   A 1 374  ? -14.589 -30.471 -9.800  1.00 89.86 374  A 1 
ATOM   3081 C  C     . ASP   A 1 374  ? -15.431 -31.067 -8.645  1.00 90.06 374  A 1 
ATOM   3082 O  O     . ASP   A 1 374  ? -16.283 -30.378 -8.081  1.00 84.84 374  A 1 
ATOM   3083 C  CB    . ASP   A 1 374  ? -15.488 -30.161 -11.011 1.00 86.34 374  A 1 
ATOM   3084 C  CG    . ASP   A 1 374  ? -14.994 -29.019 -11.915 1.00 80.39 374  A 1 
ATOM   3085 O  OD1   . ASP   A 1 374  ? -14.025 -28.319 -11.545 1.00 72.79 374  A 1 
ATOM   3086 O  OD2   . ASP   A 1 374  ? -15.681 -28.743 -12.925 1.00 74.72 374  A 1 
ATOM   3087 N  N     . THR   A 1 375  ? -15.213 -32.324 -8.271  1.00 91.36 375  A 1 
ATOM   3088 C  CA    . THR   A 1 375  ? -15.871 -32.967 -7.120  1.00 90.54 375  A 1 
ATOM   3089 C  C     . THR   A 1 375  ? -15.061 -32.845 -5.827  1.00 90.84 375  A 1 
ATOM   3090 O  O     . THR   A 1 375  ? -15.616 -33.011 -4.739  1.00 86.45 375  A 1 
ATOM   3091 C  CB    . THR   A 1 375  ? -16.205 -34.441 -7.385  1.00 88.69 375  A 1 
ATOM   3092 O  OG1   . THR   A 1 375  ? -15.090 -35.293 -7.269  1.00 80.56 375  A 1 
ATOM   3093 C  CG2   . THR   A 1 375  ? -16.853 -34.682 -8.745  1.00 78.64 375  A 1 
ATOM   3094 N  N     . THR   A 1 376  ? -13.767 -32.564 -5.931  1.00 90.82 376  A 1 
ATOM   3095 C  CA    . THR   A 1 376  ? -12.864 -32.469 -4.772  1.00 90.00 376  A 1 
ATOM   3096 C  C     . THR   A 1 376  ? -12.714 -31.041 -4.249  1.00 90.30 376  A 1 
ATOM   3097 O  O     . THR   A 1 376  ? -12.470 -30.862 -3.056  1.00 85.35 376  A 1 
ATOM   3098 C  CB    . THR   A 1 376  ? -11.485 -33.070 -5.063  1.00 88.57 376  A 1 
ATOM   3099 O  OG1   . THR   A 1 376  ? -10.785 -32.349 -6.046  1.00 79.97 376  A 1 
ATOM   3100 C  CG2   . THR   A 1 376  ? -11.564 -34.523 -5.515  1.00 79.31 376  A 1 
ATOM   3101 N  N     . ASP   A 1 377  ? -12.872 -30.033 -5.108  1.00 89.54 377  A 1 
ATOM   3102 C  CA    . ASP   A 1 377  ? -12.789 -28.610 -4.750  1.00 88.23 377  A 1 
ATOM   3103 C  C     . ASP   A 1 377  ? -13.765 -27.770 -5.596  1.00 87.51 377  A 1 
ATOM   3104 O  O     . ASP   A 1 377  ? -14.588 -28.288 -6.357  1.00 81.67 377  A 1 
ATOM   3105 C  CB    . ASP   A 1 377  ? -11.324 -28.137 -4.874  1.00 84.95 377  A 1 
ATOM   3106 C  CG    . ASP   A 1 377  ? -10.943 -26.921 -4.003  1.00 84.77 377  A 1 
ATOM   3107 O  OD1   . ASP   A 1 377  ? -11.816 -26.132 -3.578  1.00 77.72 377  A 1 
ATOM   3108 O  OD2   . ASP   A 1 377  ? -9.738  -26.710 -3.768  1.00 79.52 377  A 1 
ATOM   3109 N  N     . ALA   A 1 378  ? -13.693 -26.458 -5.461  1.00 86.07 378  A 1 
ATOM   3110 C  CA    . ALA   A 1 378  ? -14.482 -25.530 -6.254  1.00 84.13 378  A 1 
ATOM   3111 C  C     . ALA   A 1 378  ? -14.190 -25.674 -7.761  1.00 84.67 378  A 1 
ATOM   3112 O  O     . ALA   A 1 378  ? -13.065 -25.942 -8.184  1.00 81.69 378  A 1 
ATOM   3113 C  CB    . ALA   A 1 378  ? -14.222 -24.105 -5.762  1.00 80.18 378  A 1 
ATOM   3114 N  N     . LYS   A 1 379  ? -15.210 -25.421 -8.564  1.00 85.46 379  A 1 
ATOM   3115 C  CA    . LYS   A 1 379  ? -15.145 -25.552 -10.015 1.00 83.68 379  A 1 
ATOM   3116 C  C     . LYS   A 1 379  ? -13.983 -24.757 -10.613 1.00 83.43 379  A 1 
ATOM   3117 O  O     . LYS   A 1 379  ? -13.822 -23.570 -10.328 1.00 78.51 379  A 1 
ATOM   3118 C  CB    . LYS   A 1 379  ? -16.501 -25.149 -10.614 1.00 80.56 379  A 1 
ATOM   3119 C  CG    . LYS   A 1 379  ? -16.544 -25.479 -12.105 1.00 71.97 379  A 1 
ATOM   3120 C  CD    . LYS   A 1 379  ? -17.942 -25.298 -12.694 1.00 64.59 379  A 1 
ATOM   3121 C  CE    . LYS   A 1 379  ? -17.867 -25.776 -14.139 1.00 56.65 379  A 1 
ATOM   3122 N  NZ    . LYS   A 1 379  ? -19.192 -25.828 -14.789 1.00 48.93 379  A 1 
ATOM   3123 N  N     . GLY   A 1 380  ? -13.197 -25.412 -11.465 1.00 85.19 380  A 1 
ATOM   3124 C  CA    . GLY   A 1 380  ? -12.050 -24.830 -12.169 1.00 85.20 380  A 1 
ATOM   3125 C  C     . GLY   A 1 380  ? -10.756 -24.736 -11.353 1.00 87.53 380  A 1 
ATOM   3126 O  O     . GLY   A 1 380  ? -9.704  -24.444 -11.920 1.00 84.70 380  A 1 
ATOM   3127 N  N     . LYS   A 1 381  ? -10.777 -24.996 -10.046 1.00 88.10 381  A 1 
ATOM   3128 C  CA    . LYS   A 1 381  ? -9.539  -25.048 -9.253  1.00 89.06 381  A 1 
ATOM   3129 C  C     . LYS   A 1 381  ? -8.639  -26.215 -9.647  1.00 91.15 381  A 1 
ATOM   3130 O  O     . LYS   A 1 381  ? -7.429  -26.030 -9.746  1.00 89.18 381  A 1 
ATOM   3131 C  CB    . LYS   A 1 381  ? -9.856  -25.156 -7.765  1.00 86.43 381  A 1 
ATOM   3132 C  CG    . LYS   A 1 381  ? -9.811  -23.810 -7.047  1.00 82.91 381  A 1 
ATOM   3133 C  CD    . LYS   A 1 381  ? -10.007 -24.108 -5.571  1.00 78.19 381  A 1 
ATOM   3134 C  CE    . LYS   A 1 381  ? -9.559  -23.011 -4.623  1.00 73.01 381  A 1 
ATOM   3135 N  NZ    . LYS   A 1 381  ? -9.451  -23.617 -3.279  1.00 66.58 381  A 1 
ATOM   3136 N  N     . ALA   A 1 382  ? -9.220  -27.378 -9.872  1.00 90.57 382  A 1 
ATOM   3137 C  CA    . ALA   A 1 382  ? -8.477  -28.558 -10.299 1.00 91.68 382  A 1 
ATOM   3138 C  C     . ALA   A 1 382  ? -7.855  -28.360 -11.687 1.00 92.56 382  A 1 
ATOM   3139 O  O     . ALA   A 1 382  ? -6.684  -28.683 -11.868 1.00 91.13 382  A 1 
ATOM   3140 C  CB    . ALA   A 1 382  ? -9.403  -29.772 -10.248 1.00 90.33 382  A 1 
ATOM   3141 N  N     . ASP   A 1 383  ? -8.563  -27.728 -12.612 1.00 92.27 383  A 1 
ATOM   3142 C  CA    . ASP   A 1 383  ? -8.032  -27.398 -13.945 1.00 91.67 383  A 1 
ATOM   3143 C  C     . ASP   A 1 383  ? -6.839  -26.440 -13.862 1.00 92.98 383  A 1 
ATOM   3144 O  O     . ASP   A 1 383  ? -5.815  -26.638 -14.515 1.00 91.62 383  A 1 
ATOM   3145 C  CB    . ASP   A 1 383  ? -9.123  -26.748 -14.807 1.00 88.95 383  A 1 
ATOM   3146 C  CG    . ASP   A 1 383  ? -10.322 -27.651 -15.081 1.00 80.72 383  A 1 
ATOM   3147 O  OD1   . ASP   A 1 383  ? -10.167 -28.882 -14.966 1.00 71.88 383  A 1 
ATOM   3148 O  OD2   . ASP   A 1 383  ? -11.394 -27.074 -15.362 1.00 72.73 383  A 1 
ATOM   3149 N  N     . THR   A 1 384  ? -6.953  -25.418 -13.013 1.00 92.67 384  A 1 
ATOM   3150 C  CA    . THR   A 1 384  ? -5.861  -24.462 -12.782 1.00 92.91 384  A 1 
ATOM   3151 C  C     . THR   A 1 384  ? -4.651  -25.164 -12.166 1.00 94.45 384  A 1 
ATOM   3152 O  O     . THR   A 1 384  ? -3.528  -24.972 -12.622 1.00 93.77 384  A 1 
ATOM   3153 C  CB    . THR   A 1 384  ? -6.318  -23.307 -11.880 1.00 91.09 384  A 1 
ATOM   3154 O  OG1   . THR   A 1 384  ? -7.496  -22.718 -12.375 1.00 81.42 384  A 1 
ATOM   3155 C  CG2   . THR   A 1 384  ? -5.271  -22.194 -11.807 1.00 78.79 384  A 1 
ATOM   3156 N  N     . PHE   A 1 385  ? -4.884  -26.023 -11.181 1.00 94.57 385  A 1 
ATOM   3157 C  CA    . PHE   A 1 385  ? -3.820  -26.811 -10.558 1.00 95.51 385  A 1 
ATOM   3158 C  C     . PHE   A 1 385  ? -3.162  -27.773 -11.558 1.00 95.91 385  A 1 
ATOM   3159 O  O     . PHE   A 1 385  ? -1.941  -27.866 -11.610 1.00 95.25 385  A 1 
ATOM   3160 C  CB    . PHE   A 1 385  ? -4.400  -27.558 -9.356  1.00 95.46 385  A 1 
ATOM   3161 C  CG    . PHE   A 1 385  ? -3.343  -28.153 -8.452  1.00 95.86 385  A 1 
ATOM   3162 C  CD1   . PHE   A 1 385  ? -2.812  -29.425 -8.711  1.00 93.75 385  A 1 
ATOM   3163 C  CD2   . PHE   A 1 385  ? -2.883  -27.426 -7.339  1.00 93.65 385  A 1 
ATOM   3164 C  CE1   . PHE   A 1 385  ? -1.825  -29.964 -7.870  1.00 93.10 385  A 1 
ATOM   3165 C  CE2   . PHE   A 1 385  ? -1.902  -27.963 -6.496  1.00 93.08 385  A 1 
ATOM   3166 C  CZ    . PHE   A 1 385  ? -1.368  -29.232 -6.763  1.00 94.85 385  A 1 
ATOM   3167 N  N     . ALA   A 1 386  ? -3.954  -28.431 -12.395 1.00 95.16 386  A 1 
ATOM   3168 C  CA    . ALA   A 1 386  ? -3.468  -29.321 -13.444 1.00 95.16 386  A 1 
ATOM   3169 C  C     . ALA   A 1 386  ? -2.575  -28.587 -14.453 1.00 95.38 386  A 1 
ATOM   3170 O  O     . ALA   A 1 386  ? -1.539  -29.111 -14.861 1.00 94.17 386  A 1 
ATOM   3171 C  CB    . ALA   A 1 386  ? -4.673  -29.960 -14.136 1.00 94.19 386  A 1 
ATOM   3172 N  N     . LYS   A 1 387  ? -2.920  -27.349 -14.790 1.00 94.87 387  A 1 
ATOM   3173 C  CA    . LYS   A 1 387  ? -2.111  -26.502 -15.671 1.00 94.49 387  A 1 
ATOM   3174 C  C     . LYS   A 1 387  ? -0.726  -26.239 -15.071 1.00 95.21 387  A 1 
ATOM   3175 O  O     . LYS   A 1 387  ? 0.273   -26.423 -15.751 1.00 94.02 387  A 1 
ATOM   3176 C  CB    . LYS   A 1 387  ? -2.879  -25.203 -15.963 1.00 92.96 387  A 1 
ATOM   3177 C  CG    . LYS   A 1 387  ? -2.682  -24.734 -17.406 1.00 81.96 387  A 1 
ATOM   3178 C  CD    . LYS   A 1 387  ? -3.456  -23.436 -17.657 1.00 78.45 387  A 1 
ATOM   3179 C  CE    . LYS   A 1 387  ? -3.408  -23.057 -19.138 1.00 67.75 387  A 1 
ATOM   3180 N  NZ    . LYS   A 1 387  ? -4.015  -21.734 -19.390 1.00 61.60 387  A 1 
ATOM   3181 N  N     . VAL   A 1 388  ? -0.662  -25.882 -13.798 1.00 95.86 388  A 1 
ATOM   3182 C  CA    . VAL   A 1 388  ? 0.612   -25.666 -13.084 1.00 96.15 388  A 1 
ATOM   3183 C  C     . VAL   A 1 388  ? 1.390   -26.976 -12.935 1.00 96.34 388  A 1 
ATOM   3184 O  O     . VAL   A 1 388  ? 2.606   -27.000 -13.106 1.00 95.22 388  A 1 
ATOM   3185 C  CB    . VAL   A 1 388  ? 0.377   -25.002 -11.718 1.00 95.75 388  A 1 
ATOM   3186 C  CG1   . VAL   A 1 388  ? 1.700   -24.653 -11.033 1.00 93.35 388  A 1 
ATOM   3187 C  CG2   . VAL   A 1 388  ? -0.418  -23.700 -11.845 1.00 93.58 388  A 1 
ATOM   3188 N  N     . LEU   A 1 389  ? 0.697   -28.085 -12.719 1.00 96.25 389  A 1 
ATOM   3189 C  CA    . LEU   A 1 389  ? 1.304   -29.411 -12.593 1.00 95.97 389  A 1 
ATOM   3190 C  C     . LEU   A 1 389  ? 2.043   -29.864 -13.862 1.00 95.79 389  A 1 
ATOM   3191 O  O     . LEU   A 1 389  ? 2.942   -30.699 -13.775 1.00 94.39 389  A 1 
ATOM   3192 C  CB    . LEU   A 1 389  ? 0.208   -30.411 -12.181 1.00 95.23 389  A 1 
ATOM   3193 C  CG    . LEU   A 1 389  ? 0.704   -31.837 -11.875 1.00 93.99 389  A 1 
ATOM   3194 C  CD1   . LEU   A 1 389  ? 1.644   -31.881 -10.674 1.00 90.49 389  A 1 
ATOM   3195 C  CD2   . LEU   A 1 389  ? -0.487  -32.744 -11.580 1.00 89.91 389  A 1 
ATOM   3196 N  N     . THR   A 1 390  ? 1.726   -29.308 -15.024 1.00 95.81 390  A 1 
ATOM   3197 C  CA    . THR   A 1 390  ? 2.426   -29.645 -16.280 1.00 95.23 390  A 1 
ATOM   3198 C  C     . THR   A 1 390  ? 3.934   -29.403 -16.195 1.00 95.36 390  A 1 
ATOM   3199 O  O     . THR   A 1 390  ? 4.703   -30.218 -16.706 1.00 93.56 390  A 1 
ATOM   3200 C  CB    . THR   A 1 390  ? 1.860   -28.892 -17.490 1.00 94.18 390  A 1 
ATOM   3201 O  OG1   . THR   A 1 390  ? 1.939   -27.503 -17.329 1.00 84.06 390  A 1 
ATOM   3202 C  CG2   . THR   A 1 390  ? 0.408   -29.262 -17.780 1.00 83.27 390  A 1 
ATOM   3203 N  N     . THR   A 1 391  ? 4.365   -28.364 -15.484 1.00 95.78 391  A 1 
ATOM   3204 C  CA    . THR   A 1 391  ? 5.781   -28.017 -15.281 1.00 95.86 391  A 1 
ATOM   3205 C  C     . THR   A 1 391  ? 6.237   -28.139 -13.827 1.00 95.78 391  A 1 
ATOM   3206 O  O     . THR   A 1 391  ? 7.436   -28.209 -13.568 1.00 93.72 391  A 1 
ATOM   3207 C  CB    . THR   A 1 391  ? 6.073   -26.608 -15.807 1.00 95.32 391  A 1 
ATOM   3208 O  OG1   . THR   A 1 391  ? 5.182   -25.677 -15.229 1.00 88.53 391  A 1 
ATOM   3209 C  CG2   . THR   A 1 391  ? 5.892   -26.527 -17.321 1.00 88.79 391  A 1 
ATOM   3210 N  N     . GLY   A 1 392  ? 5.311   -28.228 -12.879 1.00 95.06 392  A 1 
ATOM   3211 C  CA    . GLY   A 1 392  ? 5.610   -28.361 -11.454 1.00 94.85 392  A 1 
ATOM   3212 C  C     . GLY   A 1 392  ? 6.372   -29.646 -11.116 1.00 95.23 392  A 1 
ATOM   3213 O  O     . GLY   A 1 392  ? 6.071   -30.722 -11.635 1.00 93.34 392  A 1 
ATOM   3214 N  N     . ASN   A 1 393  ? 7.351   -29.526 -10.211 1.00 95.39 393  A 1 
ATOM   3215 C  CA    . ASN   A 1 393  ? 8.231   -30.616 -9.773  1.00 94.92 393  A 1 
ATOM   3216 C  C     . ASN   A 1 393  ? 7.993   -31.017 -8.312  1.00 95.01 393  A 1 
ATOM   3217 O  O     . ASN   A 1 393  ? 8.271   -32.151 -7.935  1.00 92.08 393  A 1 
ATOM   3218 C  CB    . ASN   A 1 393  ? 9.691   -30.196 -10.000 1.00 93.30 393  A 1 
ATOM   3219 C  CG    . ASN   A 1 393  ? 9.975   -29.899 -11.461 1.00 90.85 393  A 1 
ATOM   3220 O  OD1   . ASN   A 1 393  ? 10.030  -30.783 -12.298 1.00 79.75 393  A 1 
ATOM   3221 N  ND2   . ASN   A 1 393  ? 10.136  -28.640 -11.800 1.00 78.86 393  A 1 
ATOM   3222 N  N     . TYR   A 1 394  ? 7.470   -30.098 -7.512  1.00 95.56 394  A 1 
ATOM   3223 C  CA    . TYR   A 1 394  ? 7.145   -30.315 -6.106  1.00 95.63 394  A 1 
ATOM   3224 C  C     . TYR   A 1 394  ? 5.724   -29.842 -5.804  1.00 95.73 394  A 1 
ATOM   3225 O  O     . TYR   A 1 394  ? 5.268   -28.808 -6.292  1.00 94.15 394  A 1 
ATOM   3226 C  CB    . TYR   A 1 394  ? 8.161   -29.611 -5.205  1.00 94.56 394  A 1 
ATOM   3227 C  CG    . TYR   A 1 394  ? 9.551   -30.208 -5.266  1.00 93.79 394  A 1 
ATOM   3228 C  CD1   . TYR   A 1 394  ? 9.935   -31.211 -4.358  1.00 89.80 394  A 1 
ATOM   3229 C  CD2   . TYR   A 1 394  ? 10.476  -29.765 -6.233  1.00 90.06 394  A 1 
ATOM   3230 C  CE1   . TYR   A 1 394  ? 11.223  -31.761 -4.399  1.00 88.18 394  A 1 
ATOM   3231 C  CE2   . TYR   A 1 394  ? 11.769  -30.312 -6.291  1.00 88.27 394  A 1 
ATOM   3232 C  CZ    . TYR   A 1 394  ? 12.140  -31.311 -5.366  1.00 90.61 394  A 1 
ATOM   3233 O  OH    . TYR   A 1 394  ? 13.404  -31.842 -5.412  1.00 87.68 394  A 1 
ATOM   3234 N  N     . VAL   A 1 395  ? 5.047   -30.609 -4.959  1.00 95.81 395  A 1 
ATOM   3235 C  CA    . VAL   A 1 395  ? 3.723   -30.269 -4.432  1.00 95.88 395  A 1 
ATOM   3236 C  C     . VAL   A 1 395  ? 3.794   -30.283 -2.913  1.00 95.68 395  A 1 
ATOM   3237 O  O     . VAL   A 1 395  ? 4.285   -31.237 -2.316  1.00 94.02 395  A 1 
ATOM   3238 C  CB    . VAL   A 1 395  ? 2.647   -31.233 -4.968  1.00 95.21 395  A 1 
ATOM   3239 C  CG1   . VAL   A 1 395  ? 1.285   -31.012 -4.305  1.00 91.43 395  A 1 
ATOM   3240 C  CG2   . VAL   A 1 395  ? 2.457   -31.049 -6.478  1.00 91.74 395  A 1 
ATOM   3241 N  N     . THR   A 1 396  ? 3.293   -29.244 -2.281  1.00 95.76 396  A 1 
ATOM   3242 C  CA    . THR   A 1 396  ? 3.132   -29.214 -0.824  1.00 95.24 396  A 1 
ATOM   3243 C  C     . THR   A 1 396  ? 1.799   -29.850 -0.455  1.00 95.24 396  A 1 
ATOM   3244 O  O     . THR   A 1 396  ? 0.747   -29.405 -0.923  1.00 93.94 396  A 1 
ATOM   3245 C  CB    . THR   A 1 396  ? 3.223   -27.787 -0.274  1.00 94.06 396  A 1 
ATOM   3246 O  OG1   . THR   A 1 396  ? 4.405   -27.156 -0.705  1.00 86.01 396  A 1 
ATOM   3247 C  CG2   . THR   A 1 396  ? 3.247   -27.765 1.252   1.00 85.13 396  A 1 
ATOM   3248 N  N     . VAL   A 1 397  ? 1.848   -30.864 0.397   1.00 94.91 397  A 1 
ATOM   3249 C  CA    . VAL   A 1 397  ? 0.667   -31.543 0.950   1.00 94.18 397  A 1 
ATOM   3250 C  C     . VAL   A 1 397  ? 0.411   -31.014 2.359   1.00 92.91 397  A 1 
ATOM   3251 O  O     . VAL   A 1 397  ? 1.339   -30.897 3.154   1.00 89.78 397  A 1 
ATOM   3252 C  CB    . VAL   A 1 397  ? 0.852   -33.073 0.950   1.00 93.43 397  A 1 
ATOM   3253 C  CG1   . VAL   A 1 397  ? -0.418  -33.786 1.417   1.00 87.93 397  A 1 
ATOM   3254 C  CG2   . VAL   A 1 397  ? 1.196   -33.603 -0.448  1.00 88.61 397  A 1 
ATOM   3255 N  N     . ASP   A 1 398  ? -0.845  -30.709 2.661   1.00 91.91 398  A 1 
ATOM   3256 C  CA    . ASP   A 1 398  ? -1.313  -30.279 3.983   1.00 89.13 398  A 1 
ATOM   3257 C  C     . ASP   A 1 398  ? -0.505  -29.114 4.601   1.00 86.73 398  A 1 
ATOM   3258 O  O     . ASP   A 1 398  ? -0.086  -29.150 5.746   1.00 76.01 398  A 1 
ATOM   3259 C  CB    . ASP   A 1 398  ? -1.454  -31.499 4.905   1.00 85.67 398  A 1 
ATOM   3260 C  CG    . ASP   A 1 398  ? -2.480  -31.287 6.028   1.00 82.49 398  A 1 
ATOM   3261 O  OD1   . ASP   A 1 398  ? -3.432  -30.497 5.804   1.00 74.02 398  A 1 
ATOM   3262 O  OD2   . ASP   A 1 398  ? -2.380  -32.001 7.048   1.00 75.41 398  A 1 
ATOM   3263 N  N     . GLU   A 1 399  ? -0.280  -28.079 3.793   1.00 87.95 399  A 1 
ATOM   3264 C  CA    . GLU   A 1 399  ? 0.449   -26.836 4.128   1.00 86.17 399  A 1 
ATOM   3265 C  C     . GLU   A 1 399  ? 1.969   -26.965 4.379   1.00 86.58 399  A 1 
ATOM   3266 O  O     . GLU   A 1 399  ? 2.681   -25.995 4.114   1.00 80.49 399  A 1 
ATOM   3267 C  CB    . GLU   A 1 399  ? -0.230  -26.079 5.291   1.00 82.33 399  A 1 
ATOM   3268 C  CG    . GLU   A 1 399  ? -1.681  -25.621 5.014   1.00 74.95 399  A 1 
ATOM   3269 C  CD    . GLU   A 1 399  ? -1.789  -24.226 4.370   1.00 69.83 399  A 1 
ATOM   3270 O  OE1   . GLU   A 1 399  ? -2.793  -23.992 3.649   1.00 64.04 399  A 1 
ATOM   3271 O  OE2   . GLU   A 1 399  ? -0.904  -23.372 4.571   1.00 63.34 399  A 1 
ATOM   3272 N  N     . ASP   A 1 400  ? 2.470   -28.110 4.831   1.00 86.58 400  A 1 
ATOM   3273 C  CA    . ASP   A 1 400  ? 3.834   -28.245 5.372   1.00 86.33 400  A 1 
ATOM   3274 C  C     . ASP   A 1 400  ? 4.697   -29.324 4.698   1.00 88.45 400  A 1 
ATOM   3275 O  O     . ASP   A 1 400  ? 5.927   -29.230 4.704   1.00 83.94 400  A 1 
ATOM   3276 C  CB    . ASP   A 1 400  ? 3.732   -28.516 6.885   1.00 80.72 400  A 1 
ATOM   3277 C  CG    . ASP   A 1 400  ? 3.105   -27.375 7.701   1.00 71.62 400  A 1 
ATOM   3278 O  OD1   . ASP   A 1 400  ? 3.228   -26.197 7.295   1.00 61.95 400  A 1 
ATOM   3279 O  OD2   . ASP   A 1 400  ? 2.550   -27.684 8.776   1.00 64.20 400  A 1 
ATOM   3280 N  N     . ILE   A 1 401  ? 4.093   -30.352 4.122   1.00 90.73 401  A 1 
ATOM   3281 C  CA    . ILE   A 1 401  ? 4.811   -31.524 3.613   1.00 91.62 401  A 1 
ATOM   3282 C  C     . ILE   A 1 401  ? 5.162   -31.312 2.138   1.00 92.95 401  A 1 
ATOM   3283 O  O     . ILE   A 1 401  ? 4.316   -31.475 1.266   1.00 91.30 401  A 1 
ATOM   3284 C  CB    . ILE   A 1 401  ? 4.013   -32.825 3.851   1.00 90.26 401  A 1 
ATOM   3285 C  CG1   . ILE   A 1 401  ? 3.534   -32.943 5.320   1.00 86.58 401  A 1 
ATOM   3286 C  CG2   . ILE   A 1 401  ? 4.891   -34.032 3.474   1.00 85.76 401  A 1 
ATOM   3287 C  CD1   . ILE   A 1 401  ? 2.583   -34.126 5.561   1.00 79.96 401  A 1 
ATOM   3288 N  N     . ILE   A 1 402  ? 6.420   -30.982 1.854   1.00 92.52 402  A 1 
ATOM   3289 C  CA    . ILE   A 1 402  ? 6.921   -30.810 0.485   1.00 92.64 402  A 1 
ATOM   3290 C  C     . ILE   A 1 402  ? 7.256   -32.180 -0.105  1.00 92.71 402  A 1 
ATOM   3291 O  O     . ILE   A 1 402  ? 8.052   -32.928 0.459   1.00 90.40 402  A 1 
ATOM   3292 C  CB    . ILE   A 1 402  ? 8.121   -29.844 0.440   1.00 91.09 402  A 1 
ATOM   3293 C  CG1   . ILE   A 1 402  ? 7.764   -28.486 1.100   1.00 87.46 402  A 1 
ATOM   3294 C  CG2   . ILE   A 1 402  ? 8.565   -29.636 -1.021  1.00 86.72 402  A 1 
ATOM   3295 C  CD1   . ILE   A 1 402  ? 8.966   -27.550 1.289   1.00 80.96 402  A 1 
ATOM   3296 N  N     . CYS   A 1 403  ? 6.651   -32.508 -1.245  1.00 94.11 403  A 1 
ATOM   3297 C  CA    . CYS   A 1 403  ? 6.753   -33.814 -1.882  1.00 93.74 403  A 1 
ATOM   3298 C  C     . CYS   A 1 403  ? 7.163   -33.663 -3.347  1.00 94.26 403  A 1 
ATOM   3299 O  O     . CYS   A 1 403  ? 6.542   -32.900 -4.086  1.00 92.64 403  A 1 
ATOM   3300 C  CB    . CYS   A 1 403  ? 5.406   -34.535 -1.771  1.00 91.72 403  A 1 
ATOM   3301 S  SG    . CYS   A 1 403  ? 4.876   -34.682 -0.034  1.00 88.28 403  A 1 
ATOM   3302 N  N     . LYS   A 1 404  ? 8.160   -34.431 -3.779  1.00 95.03 404  A 1 
ATOM   3303 C  CA    . LYS   A 1 404  ? 8.554   -34.474 -5.190  1.00 94.92 404  A 1 
ATOM   3304 C  C     . LYS   A 1 404  ? 7.482   -35.183 -6.015  1.00 95.19 404  A 1 
ATOM   3305 O  O     . LYS   A 1 404  ? 6.944   -36.209 -5.591  1.00 93.76 404  A 1 
ATOM   3306 C  CB    . LYS   A 1 404  ? 9.947   -35.114 -5.335  1.00 93.64 404  A 1 
ATOM   3307 C  CG    . LYS   A 1 404  ? 10.539  -34.902 -6.746  1.00 88.24 404  A 1 
ATOM   3308 C  CD    . LYS   A 1 404  ? 12.020  -35.314 -6.837  1.00 83.02 404  A 1 
ATOM   3309 C  CE    . LYS   A 1 404  ? 12.572  -34.942 -8.221  1.00 73.42 404  A 1 
ATOM   3310 N  NZ    . LYS   A 1 404  ? 14.060  -34.970 -8.311  1.00 65.58 404  A 1 
ATOM   3311 N  N     . VAL   A 1 405  ? 7.199   -34.665 -7.202  1.00 95.27 405  A 1 
ATOM   3312 C  CA    . VAL   A 1 405  ? 6.304   -35.315 -8.166  1.00 95.36 405  A 1 
ATOM   3313 C  C     . VAL   A 1 405  ? 7.034   -36.493 -8.814  1.00 95.17 405  A 1 
ATOM   3314 O  O     . VAL   A 1 405  ? 8.084   -36.319 -9.423  1.00 93.51 405  A 1 
ATOM   3315 C  CB    . VAL   A 1 405  ? 5.802   -34.315 -9.224  1.00 94.63 405  A 1 
ATOM   3316 C  CG1   . VAL   A 1 405  ? 4.888   -34.991 -10.244 1.00 90.70 405  A 1 
ATOM   3317 C  CG2   . VAL   A 1 405  ? 5.015   -33.166 -8.575  1.00 90.53 405  A 1 
ATOM   3318 N  N     . ILE   A 1 406  ? 6.466   -37.690 -8.699  1.00 95.31 406  A 1 
ATOM   3319 C  CA    . ILE   A 1 406  ? 6.995   -38.916 -9.317  1.00 94.65 406  A 1 
ATOM   3320 C  C     . ILE   A 1 406  ? 6.340   -39.143 -10.679 1.00 94.79 406  A 1 
ATOM   3321 O  O     . ILE   A 1 406  ? 7.008   -39.466 -11.660 1.00 91.81 406  A 1 
ATOM   3322 C  CB    . ILE   A 1 406  ? 6.767   -40.126 -8.387  1.00 93.17 406  A 1 
ATOM   3323 C  CG1   . ILE   A 1 406  ? 7.488   -39.912 -7.035  1.00 88.27 406  A 1 
ATOM   3324 C  CG2   . ILE   A 1 406  ? 7.246   -41.429 -9.056  1.00 85.92 406  A 1 
ATOM   3325 C  CD1   . ILE   A 1 406  ? 7.173   -40.987 -5.996  1.00 78.42 406  A 1 
ATOM   3326 N  N     . ARG   A 1 407  ? 5.032   -38.986 -10.736 1.00 94.73 407  A 1 
ATOM   3327 C  CA    . ARG   A 1 407  ? 4.239   -39.137 -11.957 1.00 94.65 407  A 1 
ATOM   3328 C  C     . ARG   A 1 407  ? 3.063   -38.173 -11.927 1.00 94.85 407  A 1 
ATOM   3329 O  O     . ARG   A 1 407  ? 2.515   -37.896 -10.864 1.00 91.84 407  A 1 
ATOM   3330 C  CB    . ARG   A 1 407  ? 3.781   -40.602 -12.085 1.00 92.13 407  A 1 
ATOM   3331 C  CG    . ARG   A 1 407  ? 3.259   -40.926 -13.497 1.00 80.92 407  A 1 
ATOM   3332 C  CD    . ARG   A 1 407  ? 2.763   -42.374 -13.595 1.00 77.89 407  A 1 
ATOM   3333 N  NE    . ARG   A 1 407  ? 3.845   -43.346 -13.372 1.00 68.84 407  A 1 
ATOM   3334 C  CZ    . ARG   A 1 407  ? 3.714   -44.660 -13.287 1.00 62.03 407  A 1 
ATOM   3335 N  NH1   . ARG   A 1 407  ? 2.546   -45.229 -13.399 1.00 56.14 407  A 1 
ATOM   3336 N  NH2   . ARG   A 1 407  ? 4.764   -45.414 -13.093 1.00 54.98 407  A 1 
ATOM   3337 N  N     . LYS   A 1 408  ? 2.676   -37.693 -13.099 1.00 94.68 408  A 1 
ATOM   3338 C  CA    . LYS   A 1 408  ? 1.530   -36.807 -13.273 1.00 93.98 408  A 1 
ATOM   3339 C  C     . LYS   A 1 408  ? 0.740   -37.207 -14.512 1.00 94.23 408  A 1 
ATOM   3340 O  O     . LYS   A 1 408  ? 1.331   -37.428 -15.564 1.00 90.92 408  A 1 
ATOM   3341 C  CB    . LYS   A 1 408  ? 2.001   -35.336 -13.311 1.00 90.04 408  A 1 
ATOM   3342 C  CG    . LYS   A 1 408  ? 3.109   -35.022 -14.337 1.00 87.59 408  A 1 
ATOM   3343 C  CD    . LYS   A 1 408  ? 3.672   -33.615 -14.098 1.00 87.67 408  A 1 
ATOM   3344 C  CE    . LYS   A 1 408  ? 4.870   -33.278 -14.982 1.00 83.47 408  A 1 
ATOM   3345 N  NZ    . LYS   A 1 408  ? 5.482   -31.977 -14.605 1.00 80.03 408  A 1 
ATOM   3346 N  N     . ASP   A 1 409  ? -0.568  -37.272 -14.352 1.00 94.66 409  A 1 
ATOM   3347 C  CA    . ASP   A 1 409  ? -1.522  -37.490 -15.430 1.00 94.18 409  A 1 
ATOM   3348 C  C     . ASP   A 1 409  ? -2.478  -36.296 -15.451 1.00 94.54 409  A 1 
ATOM   3349 O  O     . ASP   A 1 409  ? -3.247  -36.089 -14.507 1.00 90.78 409  A 1 
ATOM   3350 C  CB    . ASP   A 1 409  ? -2.276  -38.817 -15.228 1.00 91.22 409  A 1 
ATOM   3351 C  CG    . ASP   A 1 409  ? -1.391  -40.065 -15.334 1.00 83.31 409  A 1 
ATOM   3352 O  OD1   . ASP   A 1 409  ? -0.612  -40.154 -16.307 1.00 75.00 409  A 1 
ATOM   3353 O  OD2   . ASP   A 1 409  ? -1.516  -40.950 -14.459 1.00 76.06 409  A 1 
ATOM   3354 N  N     . ILE   A 1 410  ? -2.398  -35.486 -16.499 1.00 92.45 410  A 1 
ATOM   3355 C  CA    . ILE   A 1 410  ? -3.302  -34.351 -16.693 1.00 91.27 410  A 1 
ATOM   3356 C  C     . ILE   A 1 410  ? -4.571  -34.877 -17.361 1.00 90.76 410  A 1 
ATOM   3357 O  O     . ILE   A 1 410  ? -4.511  -35.456 -18.444 1.00 86.22 410  A 1 
ATOM   3358 C  CB    . ILE   A 1 410  ? -2.631  -33.219 -17.496 1.00 88.94 410  A 1 
ATOM   3359 C  CG1   . ILE   A 1 410  ? -1.257  -32.797 -16.916 1.00 84.92 410  A 1 
ATOM   3360 C  CG2   . ILE   A 1 410  ? -3.562  -32.003 -17.586 1.00 82.79 410  A 1 
ATOM   3361 C  CD1   . ILE   A 1 410  ? -1.261  -32.391 -15.439 1.00 75.58 410  A 1 
ATOM   3362 N  N     . LEU   A 1 411  ? -5.698  -34.693 -16.695 1.00 90.21 411  A 1 
ATOM   3363 C  CA    . LEU   A 1 411  ? -7.014  -35.119 -17.148 1.00 88.52 411  A 1 
ATOM   3364 C  C     . LEU   A 1 411  ? -7.770  -33.923 -17.730 1.00 88.29 411  A 1 
ATOM   3365 O  O     . LEU   A 1 411  ? -7.418  -32.772 -17.492 1.00 82.92 411  A 1 
ATOM   3366 C  CB    . LEU   A 1 411  ? -7.778  -35.769 -15.977 1.00 84.30 411  A 1 
ATOM   3367 C  CG    . LEU   A 1 411  ? -7.053  -36.931 -15.272 1.00 80.75 411  A 1 
ATOM   3368 C  CD1   . LEU   A 1 411  ? -7.858  -37.386 -14.055 1.00 74.01 411  A 1 
ATOM   3369 C  CD2   . LEU   A 1 411  ? -6.861  -38.134 -16.200 1.00 74.23 411  A 1 
ATOM   3370 N  N     . GLU   A 1 412  ? -8.847  -34.202 -18.455 1.00 87.47 412  A 1 
ATOM   3371 C  CA    . GLU   A 1 412  ? -9.647  -33.161 -19.112 1.00 84.64 412  A 1 
ATOM   3372 C  C     . GLU   A 1 412  ? -10.297 -32.184 -18.106 1.00 83.79 412  A 1 
ATOM   3373 O  O     . GLU   A 1 412  ? -10.358 -30.986 -18.354 1.00 76.77 412  A 1 
ATOM   3374 C  CB    . GLU   A 1 412  ? -10.690 -33.873 -19.986 1.00 80.77 412  A 1 
ATOM   3375 C  CG    . GLU   A 1 412  ? -11.138 -33.043 -21.193 1.00 70.33 412  A 1 
ATOM   3376 C  CD    . GLU   A 1 412  ? -12.077 -33.825 -22.127 1.00 63.44 412  A 1 
ATOM   3377 O  OE1   . GLU   A 1 412  ? -12.226 -33.395 -23.293 1.00 56.00 412  A 1 
ATOM   3378 O  OE2   . GLU   A 1 412  ? -12.645 -34.847 -21.692 1.00 55.98 412  A 1 
ATOM   3379 N  N     . ASN   A 1 413  ? -10.711 -32.701 -16.941 1.00 85.13 413  A 1 
ATOM   3380 C  CA    . ASN   A 1 413  ? -11.350 -31.924 -15.874 1.00 84.51 413  A 1 
ATOM   3381 C  C     . ASN   A 1 413  ? -10.578 -31.977 -14.546 1.00 86.50 413  A 1 
ATOM   3382 O  O     . ASN   A 1 413  ? -11.169 -31.919 -13.468 1.00 79.60 413  A 1 
ATOM   3383 C  CB    . ASN   A 1 413  ? -12.804 -32.395 -15.714 1.00 78.02 413  A 1 
ATOM   3384 C  CG    . ASN   A 1 413  ? -13.684 -32.059 -16.905 1.00 70.29 413  A 1 
ATOM   3385 O  OD1   . ASN   A 1 413  ? -13.543 -31.070 -17.586 1.00 60.06 413  A 1 
ATOM   3386 N  ND2   . ASN   A 1 413  ? -14.685 -32.868 -17.161 1.00 62.54 413  A 1 
ATOM   3387 N  N     . GLY   A 1 414  ? -9.259  -32.146 -14.602 1.00 89.88 414  A 1 
ATOM   3388 C  CA    . GLY   A 1 414  ? -8.458  -32.239 -13.390 1.00 91.26 414  A 1 
ATOM   3389 C  C     . GLY   A 1 414  ? -7.119  -32.931 -13.594 1.00 93.35 414  A 1 
ATOM   3390 O  O     . GLY   A 1 414  ? -6.490  -32.835 -14.647 1.00 90.71 414  A 1 
ATOM   3391 N  N     . PHE   A 1 415  ? -6.667  -33.614 -12.559 1.00 95.13 415  A 1 
ATOM   3392 C  CA    . PHE   A 1 415  ? -5.364  -34.260 -12.564 1.00 95.45 415  A 1 
ATOM   3393 C  C     . PHE   A 1 415  ? -5.334  -35.491 -11.666 1.00 95.61 415  A 1 
ATOM   3394 O  O     . PHE   A 1 415  ? -6.087  -35.615 -10.698 1.00 94.23 415  A 1 
ATOM   3395 C  CB    . PHE   A 1 415  ? -4.285  -33.252 -12.133 1.00 94.72 415  A 1 
ATOM   3396 C  CG    . PHE   A 1 415  ? -4.427  -32.769 -10.705 1.00 95.91 415  A 1 
ATOM   3397 C  CD1   . PHE   A 1 415  ? -5.296  -31.705 -10.396 1.00 93.43 415  A 1 
ATOM   3398 C  CD2   . PHE   A 1 415  ? -3.741  -33.414 -9.660  1.00 93.17 415  A 1 
ATOM   3399 C  CE1   . PHE   A 1 415  ? -5.489  -31.304 -9.070  1.00 92.08 415  A 1 
ATOM   3400 C  CE2   . PHE   A 1 415  ? -3.930  -33.015 -8.325  1.00 92.32 415  A 1 
ATOM   3401 C  CZ    . PHE   A 1 415  ? -4.810  -31.963 -8.030  1.00 94.15 415  A 1 
ATOM   3402 N  N     . LYS   A 1 416  ? -4.378  -36.365 -11.960 1.00 95.43 416  A 1 
ATOM   3403 C  CA    . LYS   A 1 416  ? -3.924  -37.418 -11.067 1.00 95.40 416  A 1 
ATOM   3404 C  C     . LYS   A 1 416  ? -2.425  -37.256 -10.861 1.00 95.59 416  A 1 
ATOM   3405 O  O     . LYS   A 1 416  ? -1.687  -37.082 -11.826 1.00 93.33 416  A 1 
ATOM   3406 C  CB    . LYS   A 1 416  ? -4.311  -38.766 -11.673 1.00 93.67 416  A 1 
ATOM   3407 C  CG    . LYS   A 1 416  ? -4.033  -39.943 -10.741 1.00 86.38 416  A 1 
ATOM   3408 C  CD    . LYS   A 1 416  ? -4.433  -41.228 -11.466 1.00 84.11 416  A 1 
ATOM   3409 C  CE    . LYS   A 1 416  ? -4.141  -42.442 -10.601 1.00 73.62 416  A 1 
ATOM   3410 N  NZ    . LYS   A 1 416  ? -4.450  -43.691 -11.329 1.00 67.96 416  A 1 
ATOM   3411 N  N     . VAL   A 1 417  ? -1.969  -37.307 -9.623  1.00 95.27 417  A 1 
ATOM   3412 C  CA    . VAL   A 1 417  ? -0.554  -37.110 -9.297  1.00 95.56 417  A 1 
ATOM   3413 C  C     . VAL   A 1 417  ? -0.080  -38.149 -8.290  1.00 95.70 417  A 1 
ATOM   3414 O  O     . VAL   A 1 417  ? -0.778  -38.463 -7.327  1.00 94.48 417  A 1 
ATOM   3415 C  CB    . VAL   A 1 417  ? -0.290  -35.658 -8.851  1.00 94.57 417  A 1 
ATOM   3416 C  CG1   . VAL   A 1 417  ? -0.928  -35.294 -7.506  1.00 89.78 417  A 1 
ATOM   3417 C  CG2   . VAL   A 1 417  ? 1.205   -35.364 -8.792  1.00 89.47 417  A 1 
ATOM   3418 N  N     . VAL   A 1 418  ? 1.110   -38.688 -8.525  1.00 96.03 418  A 1 
ATOM   3419 C  CA    . VAL   A 1 418  ? 1.828   -39.552 -7.584  1.00 95.86 418  A 1 
ATOM   3420 C  C     . VAL   A 1 418  ? 2.956   -38.736 -6.968  1.00 95.92 418  A 1 
ATOM   3421 O  O     . VAL   A 1 418  ? 3.811   -38.218 -7.692  1.00 94.35 418  A 1 
ATOM   3422 C  CB    . VAL   A 1 418  ? 2.368   -40.824 -8.254  1.00 94.69 418  A 1 
ATOM   3423 C  CG1   . VAL   A 1 418  ? 2.976   -41.766 -7.217  1.00 89.84 418  A 1 
ATOM   3424 C  CG2   . VAL   A 1 418  ? 1.266   -41.589 -8.997  1.00 90.29 418  A 1 
ATOM   3425 N  N     . LEU   A 1 419  ? 2.954   -38.628 -5.647  1.00 95.47 419  A 1 
ATOM   3426 C  CA    . LEU   A 1 419  ? 3.913   -37.837 -4.883  1.00 95.39 419  A 1 
ATOM   3427 C  C     . LEU   A 1 419  ? 4.770   -38.731 -3.989  1.00 95.16 419  A 1 
ATOM   3428 O  O     . LEU   A 1 419  ? 4.263   -39.661 -3.359  1.00 93.39 419  A 1 
ATOM   3429 C  CB    . LEU   A 1 419  ? 3.171   -36.783 -4.042  1.00 94.61 419  A 1 
ATOM   3430 C  CG    . LEU   A 1 419  ? 2.323   -35.773 -4.836  1.00 93.85 419  A 1 
ATOM   3431 C  CD1   . LEU   A 1 419  ? 1.648   -34.800 -3.872  1.00 90.26 419  A 1 
ATOM   3432 C  CD2   . LEU   A 1 419  ? 3.163   -34.960 -5.822  1.00 90.56 419  A 1 
ATOM   3433 N  N     . SER   A 1 420  ? 6.057   -38.411 -3.890  1.00 94.91 420  A 1 
ATOM   3434 C  CA    . SER   A 1 420  ? 6.962   -38.998 -2.904  1.00 94.11 420  A 1 
ATOM   3435 C  C     . SER   A 1 420  ? 6.711   -38.356 -1.541  1.00 93.50 420  A 1 
ATOM   3436 O  O     . SER   A 1 420  ? 7.290   -37.317 -1.221  1.00 89.23 420  A 1 
ATOM   3437 C  CB    . SER   A 1 420  ? 8.414   -38.811 -3.337  1.00 92.11 420  A 1 
ATOM   3438 O  OG    . SER   A 1 420  ? 9.283   -39.420 -2.405  1.00 80.09 420  A 1 
ATOM   3439 N  N     . CYS   A 1 421  ? 5.841   -38.958 -0.746  1.00 92.38 421  A 1 
ATOM   3440 C  CA    . CYS   A 1 421  ? 5.494   -38.457 0.577   1.00 91.11 421  A 1 
ATOM   3441 C  C     . CYS   A 1 421  ? 5.288   -39.598 1.586   1.00 91.60 421  A 1 
ATOM   3442 O  O     . CYS   A 1 421  ? 5.055   -40.751 1.190   1.00 87.89 421  A 1 
ATOM   3443 C  CB    . CYS   A 1 421  ? 4.277   -37.529 0.468   1.00 86.30 421  A 1 
ATOM   3444 S  SG    . CYS   A 1 421  ? 2.766   -38.411 -0.014  1.00 79.56 421  A 1 
ATOM   3445 N  N     . PRO   A 1 422  ? 5.378   -39.309 2.894   1.00 91.88 422  A 1 
ATOM   3446 C  CA    . PRO   A 1 422  ? 5.019   -40.275 3.921   1.00 90.66 422  A 1 
ATOM   3447 C  C     . PRO   A 1 422  ? 3.548   -40.692 3.796   1.00 90.99 422  A 1 
ATOM   3448 O  O     . PRO   A 1 422  ? 2.712   -39.959 3.270   1.00 87.42 422  A 1 
ATOM   3449 C  CB    . PRO   A 1 422  ? 5.325   -39.585 5.254   1.00 88.00 422  A 1 
ATOM   3450 C  CG    . PRO   A 1 422  ? 5.198   -38.099 4.934   1.00 85.93 422  A 1 
ATOM   3451 C  CD    . PRO   A 1 422  ? 5.710   -38.022 3.498   1.00 89.24 422  A 1 
ATOM   3452 N  N     . THR   A 1 423  ? 3.221   -41.870 4.309   1.00 90.47 423  A 1 
ATOM   3453 C  CA    . THR   A 1 423  ? 1.839   -42.366 4.308   1.00 89.71 423  A 1 
ATOM   3454 C  C     . THR   A 1 423  ? 0.971   -41.510 5.228   1.00 89.77 423  A 1 
ATOM   3455 O  O     . THR   A 1 423  ? 1.166   -41.494 6.442   1.00 84.85 423  A 1 
ATOM   3456 C  CB    . THR   A 1 423  ? 1.774   -43.836 4.733   1.00 85.56 423  A 1 
ATOM   3457 O  OG1   . THR   A 1 423  ? 2.719   -44.592 4.016   1.00 73.26 423  A 1 
ATOM   3458 C  CG2   . THR   A 1 423  ? 0.407   -44.455 4.447   1.00 71.37 423  A 1 
ATOM   3459 N  N     . LEU   A 1 424  ? -0.004  -40.821 4.643   1.00 89.15 424  A 1 
ATOM   3460 C  CA    . LEU   A 1 424  ? -0.935  -39.958 5.364   1.00 88.24 424  A 1 
ATOM   3461 C  C     . LEU   A 1 424  ? -2.277  -40.683 5.586   1.00 89.00 424  A 1 
ATOM   3462 O  O     . LEU   A 1 424  ? -2.749  -41.387 4.688   1.00 85.76 424  A 1 
ATOM   3463 C  CB    . LEU   A 1 424  ? -1.103  -38.638 4.595   1.00 84.85 424  A 1 
ATOM   3464 C  CG    . LEU   A 1 424  ? 0.188   -37.808 4.442   1.00 82.36 424  A 1 
ATOM   3465 C  CD1   . LEU   A 1 424  ? -0.067  -36.623 3.517   1.00 77.12 424  A 1 
ATOM   3466 C  CD2   . LEU   A 1 424  ? 0.698   -37.274 5.778   1.00 77.21 424  A 1 
ATOM   3467 N  N     . PRO   A 1 425  ? -2.909  -40.522 6.771   1.00 88.65 425  A 1 
ATOM   3468 C  CA    . PRO   A 1 425  ? -4.087  -41.316 7.134   1.00 87.82 425  A 1 
ATOM   3469 C  C     . PRO   A 1 425  ? -5.402  -40.821 6.518   1.00 88.48 425  A 1 
ATOM   3470 O  O     . PRO   A 1 425  ? -6.290  -41.630 6.263   1.00 82.71 425  A 1 
ATOM   3471 C  CB    . PRO   A 1 425  ? -4.122  -41.271 8.664   1.00 84.08 425  A 1 
ATOM   3472 C  CG    . PRO   A 1 425  ? -3.488  -39.929 9.005   1.00 82.20 425  A 1 
ATOM   3473 C  CD    . PRO   A 1 425  ? -2.426  -39.770 7.922   1.00 85.85 425  A 1 
ATOM   3474 N  N     . ASN   A 1 426  ? -5.544  -39.513 6.293   1.00 91.53 426  A 1 
ATOM   3475 C  CA    . ASN   A 1 426  ? -6.803  -38.924 5.838   1.00 91.29 426  A 1 
ATOM   3476 C  C     . ASN   A 1 426  ? -7.079  -39.227 4.354   1.00 91.72 426  A 1 
ATOM   3477 O  O     . ASN   A 1 426  ? -6.176  -39.557 3.588   1.00 89.09 426  A 1 
ATOM   3478 C  CB    . ASN   A 1 426  ? -6.806  -37.415 6.127   1.00 88.92 426  A 1 
ATOM   3479 C  CG    . ASN   A 1 426  ? -6.731  -37.062 7.600   1.00 85.97 426  A 1 
ATOM   3480 O  OD1   . ASN   A 1 426  ? -7.041  -37.838 8.481   1.00 76.33 426  A 1 
ATOM   3481 N  ND2   . ASN   A 1 426  ? -6.312  -35.853 7.910   1.00 76.31 426  A 1 
ATOM   3482 N  N     . ASP   A 1 427  ? -8.335  -39.066 3.950   1.00 93.12 427  A 1 
ATOM   3483 C  CA    . ASP   A 1 427  ? -8.759  -39.333 2.569   1.00 93.00 427  A 1 
ATOM   3484 C  C     . ASP   A 1 427  ? -8.667  -38.114 1.648   1.00 93.89 427  A 1 
ATOM   3485 O  O     . ASP   A 1 427  ? -8.677  -38.262 0.428   1.00 90.19 427  A 1 
ATOM   3486 C  CB    . ASP   A 1 427  ? -10.183 -39.893 2.567   1.00 89.78 427  A 1 
ATOM   3487 C  CG    . ASP   A 1 427  ? -10.266 -41.304 3.148   1.00 82.02 427  A 1 
ATOM   3488 O  OD1   . ASP   A 1 427  ? -9.283  -42.071 2.981   1.00 72.50 427  A 1 
ATOM   3489 O  OD2   . ASP   A 1 427  ? -11.326 -41.610 3.728   1.00 73.60 427  A 1 
ATOM   3490 N  N     . ILE   A 1 428  ? -8.596  -36.916 2.220   1.00 93.93 428  A 1 
ATOM   3491 C  CA    . ILE   A 1 428  ? -8.528  -35.654 1.483   1.00 93.93 428  A 1 
ATOM   3492 C  C     . ILE   A 1 428  ? -7.456  -34.773 2.113   1.00 94.28 428  A 1 
ATOM   3493 O  O     . ILE   A 1 428  ? -7.434  -34.590 3.328   1.00 91.70 428  A 1 
ATOM   3494 C  CB    . ILE   A 1 428  ? -9.901  -34.943 1.435   1.00 91.41 428  A 1 
ATOM   3495 C  CG1   . ILE   A 1 428  ? -10.983 -35.857 0.811   1.00 79.51 428  A 1 
ATOM   3496 C  CG2   . ILE   A 1 428  ? -9.794  -33.626 0.654   1.00 78.41 428  A 1 
ATOM   3497 C  CD1   . ILE   A 1 428  ? -12.392 -35.252 0.764   1.00 72.64 428  A 1 
ATOM   3498 N  N     . TYR   A 1 429  ? -6.609  -34.177 1.262   1.00 94.72 429  A 1 
ATOM   3499 C  CA    . TYR   A 1 429  ? -5.576  -33.226 1.659   1.00 94.79 429  A 1 
ATOM   3500 C  C     . TYR   A 1 429  ? -5.574  -32.015 0.741   1.00 94.95 429  A 1 
ATOM   3501 O  O     . TYR   A 1 429  ? -5.909  -32.108 -0.440  1.00 93.10 429  A 1 
ATOM   3502 C  CB    . TYR   A 1 429  ? -4.207  -33.906 1.648   1.00 93.81 429  A 1 
ATOM   3503 C  CG    . TYR   A 1 429  ? -4.034  -34.884 2.782   1.00 94.34 429  A 1 
ATOM   3504 C  CD1   . TYR   A 1 429  ? -3.604  -34.434 4.044   1.00 91.32 429  A 1 
ATOM   3505 C  CD2   . TYR   A 1 429  ? -4.342  -36.245 2.599   1.00 91.94 429  A 1 
ATOM   3506 C  CE1   . TYR   A 1 429  ? -3.477  -35.327 5.111   1.00 90.53 429  A 1 
ATOM   3507 C  CE2   . TYR   A 1 429  ? -4.222  -37.149 3.663   1.00 90.74 429  A 1 
ATOM   3508 C  CZ    . TYR   A 1 429  ? -3.789  -36.685 4.919   1.00 92.45 429  A 1 
ATOM   3509 O  OH    . TYR   A 1 429  ? -3.674  -37.560 5.964   1.00 90.65 429  A 1 
ATOM   3510 N  N     . LYS   A 1 430  ? -5.150  -30.881 1.271   1.00 94.92 430  A 1 
ATOM   3511 C  CA    . LYS   A 1 430  ? -4.869  -29.707 0.455   1.00 94.59 430  A 1 
ATOM   3512 C  C     . LYS   A 1 430  ? -3.531  -29.894 -0.255  1.00 94.95 430  A 1 
ATOM   3513 O  O     . LYS   A 1 430  ? -2.511  -30.117 0.390   1.00 93.70 430  A 1 
ATOM   3514 C  CB    . LYS   A 1 430  ? -4.902  -28.455 1.336   1.00 93.00 430  A 1 
ATOM   3515 C  CG    . LYS   A 1 430  ? -4.777  -27.172 0.508   1.00 90.68 430  A 1 
ATOM   3516 C  CD    . LYS   A 1 430  ? -4.773  -25.961 1.445   1.00 87.32 430  A 1 
ATOM   3517 C  CE    . LYS   A 1 430  ? -4.514  -24.679 0.661   1.00 80.73 430  A 1 
ATOM   3518 N  NZ    . LYS   A 1 430  ? -4.268  -23.544 1.573   1.00 74.83 430  A 1 
ATOM   3519 N  N     . LEU   A 1 431  ? -3.542  -29.751 -1.569  1.00 95.38 431  A 1 
ATOM   3520 C  CA    . LEU   A 1 431  ? -2.349  -29.739 -2.405  1.00 95.77 431  A 1 
ATOM   3521 C  C     . LEU   A 1 431  ? -2.068  -28.301 -2.837  1.00 95.81 431  A 1 
ATOM   3522 O  O     . LEU   A 1 431  ? -2.996  -27.568 -3.175  1.00 94.31 431  A 1 
ATOM   3523 C  CB    . LEU   A 1 431  ? -2.555  -30.666 -3.613  1.00 95.45 431  A 1 
ATOM   3524 C  CG    . LEU   A 1 431  ? -2.981  -32.109 -3.283  1.00 94.55 431  A 1 
ATOM   3525 C  CD1   . LEU   A 1 431  ? -3.154  -32.902 -4.571  1.00 90.34 431  A 1 
ATOM   3526 C  CD2   . LEU   A 1 431  ? -1.951  -32.827 -2.414  1.00 89.67 431  A 1 
ATOM   3527 N  N     . SER   A 1 432  ? -0.803  -27.891 -2.834  1.00 95.75 432  A 1 
ATOM   3528 C  CA    . SER   A 1 432  ? -0.411  -26.550 -3.276  1.00 95.60 432  A 1 
ATOM   3529 C  C     . SER   A 1 432  ? 0.967   -26.543 -3.934  1.00 95.96 432  A 1 
ATOM   3530 O  O     . SER   A 1 432  ? 1.822   -27.361 -3.604  1.00 94.32 432  A 1 
ATOM   3531 C  CB    . SER   A 1 432  ? -0.464  -25.559 -2.106  1.00 93.36 432  A 1 
ATOM   3532 O  OG    . SER   A 1 432  ? 0.320   -25.976 -1.007  1.00 83.81 432  A 1 
ATOM   3533 N  N     . PHE   A 1 433  ? 1.202   -25.588 -4.835  1.00 94.30 433  A 1 
ATOM   3534 C  CA    . PHE   A 1 433  ? 2.530   -25.326 -5.396  1.00 93.22 433  A 1 
ATOM   3535 C  C     . PHE   A 1 433  ? 3.243   -24.280 -4.545  1.00 89.88 433  A 1 
ATOM   3536 O  O     . PHE   A 1 433  ? 3.046   -23.081 -4.719  1.00 80.25 433  A 1 
ATOM   3537 C  CB    . PHE   A 1 433  ? 2.410   -24.914 -6.858  1.00 92.42 433  A 1 
ATOM   3538 C  CG    . PHE   A 1 433  ? 2.019   -26.065 -7.745  1.00 94.67 433  A 1 
ATOM   3539 C  CD1   . PHE   A 1 433  ? 2.961   -27.060 -8.058  1.00 91.28 433  A 1 
ATOM   3540 C  CD2   . PHE   A 1 433  ? 0.706   -26.166 -8.236  1.00 91.21 433  A 1 
ATOM   3541 C  CE1   . PHE   A 1 433  ? 2.596   -28.147 -8.858  1.00 90.28 433  A 1 
ATOM   3542 C  CE2   . PHE   A 1 433  ? 0.339   -27.255 -9.039  1.00 90.33 433  A 1 
ATOM   3543 C  CZ    . PHE   A 1 433  ? 1.282   -28.249 -9.346  1.00 92.53 433  A 1 
ATOM   3544 N  N     . GLY   A 1 434  ? 4.030   -24.738 -3.591  1.00 84.93 434  A 1 
ATOM   3545 C  CA    . GLY   A 1 434  ? 4.765   -23.877 -2.672  1.00 80.64 434  A 1 
ATOM   3546 C  C     . GLY   A 1 434  ? 6.265   -23.885 -2.937  1.00 81.97 434  A 1 
ATOM   3547 O  O     . GLY   A 1 434  ? 6.714   -23.789 -4.071  1.00 75.82 434  A 1 
ATOM   3548 N  N     . LYS   A 1 435  ? 7.031   -23.997 -1.864  1.00 81.80 435  A 1 
ATOM   3549 C  CA    . LYS   A 1 435  ? 8.483   -24.126 -1.934  1.00 79.78 435  A 1 
ATOM   3550 C  C     . LYS   A 1 435  ? 8.888   -25.426 -2.611  1.00 81.26 435  A 1 
ATOM   3551 O  O     . LYS   A 1 435  ? 8.382   -26.491 -2.258  1.00 75.70 435  A 1 
ATOM   3552 C  CB    . LYS   A 1 435  ? 9.090   -24.056 -0.529  1.00 72.76 435  A 1 
ATOM   3553 C  CG    . LYS   A 1 435  ? 9.748   -22.704 -0.285  1.00 64.52 435  A 1 
ATOM   3554 C  CD    . LYS   A 1 435  ? 10.433  -22.695 1.069   1.00 59.76 435  A 1 
ATOM   3555 C  CE    . LYS   A 1 435  ? 11.264  -21.428 1.200   1.00 52.64 435  A 1 
ATOM   3556 N  NZ    . LYS   A 1 435  ? 12.116  -21.484 2.398   1.00 47.73 435  A 1 
ATOM   3557 N  N     . ASP   A 1 436  ? 9.884   -25.317 -3.480  1.00 84.05 436  A 1 
ATOM   3558 C  CA    . ASP   A 1 436  ? 10.677  -26.462 -3.904  1.00 82.45 436  A 1 
ATOM   3559 C  C     . ASP   A 1 436  ? 11.665  -26.830 -2.788  1.00 82.47 436  A 1 
ATOM   3560 O  O     . ASP   A 1 436  ? 12.217  -25.956 -2.110  1.00 78.05 436  A 1 
ATOM   3561 C  CB    . ASP   A 1 436  ? 11.364  -26.138 -5.235  1.00 79.02 436  A 1 
ATOM   3562 C  CG    . ASP   A 1 436  ? 10.357  -25.921 -6.376  1.00 76.21 436  A 1 
ATOM   3563 O  OD1   . ASP   A 1 436  ? 9.268   -26.539 -6.321  1.00 69.57 436  A 1 
ATOM   3564 O  OD2   . ASP   A 1 436  ? 10.688  -25.155 -7.297  1.00 70.56 436  A 1 
ATOM   3565 N  N     . ASP   A 1 437  ? 11.867  -28.121 -2.563  1.00 82.83 437  A 1 
ATOM   3566 C  CA    . ASP   A 1 437  ? 12.829  -28.619 -1.573  1.00 82.19 437  A 1 
ATOM   3567 C  C     . ASP   A 1 437  ? 14.233  -28.664 -2.185  1.00 84.13 437  A 1 
ATOM   3568 O  O     . ASP   A 1 437  ? 14.797  -29.724 -2.457  1.00 79.14 437  A 1 
ATOM   3569 C  CB    . ASP   A 1 437  ? 12.357  -29.953 -0.992  1.00 75.97 437  A 1 
ATOM   3570 C  CG    . ASP   A 1 437  ? 13.113  -30.348 0.284   1.00 69.64 437  A 1 
ATOM   3571 O  OD1   . ASP   A 1 437  ? 13.635  -29.438 0.968   1.00 63.29 437  A 1 
ATOM   3572 O  OD2   . ASP   A 1 437  ? 13.070  -31.548 0.630   1.00 64.29 437  A 1 
ATOM   3573 N  N     . ILE   A 1 438  ? 14.759  -27.481 -2.471  1.00 84.92 438  A 1 
ATOM   3574 C  CA    . ILE   A 1 438  ? 16.042  -27.286 -3.143  1.00 85.66 438  A 1 
ATOM   3575 C  C     . ILE   A 1 438  ? 16.908  -26.273 -2.391  1.00 87.04 438  A 1 
ATOM   3576 O  O     . ILE   A 1 438  ? 16.435  -25.264 -1.861  1.00 84.14 438  A 1 
ATOM   3577 C  CB    . ILE   A 1 438  ? 15.858  -26.906 -4.629  1.00 82.33 438  A 1 
ATOM   3578 C  CG1   . ILE   A 1 438  ? 14.983  -25.650 -4.821  1.00 74.94 438  A 1 
ATOM   3579 C  CG2   . ILE   A 1 438  ? 15.302  -28.114 -5.398  1.00 71.22 438  A 1 
ATOM   3580 C  CD1   . ILE   A 1 438  ? 14.939  -25.126 -6.260  1.00 67.93 438  A 1 
ATOM   3581 N  N     . ASP   A 1 439  ? 18.215  -26.544 -2.388  1.00 86.51 439  A 1 
ATOM   3582 C  CA    . ASP   A 1 439  ? 19.247  -25.619 -1.923  1.00 86.93 439  A 1 
ATOM   3583 C  C     . ASP   A 1 439  ? 20.142  -25.253 -3.110  1.00 89.03 439  A 1 
ATOM   3584 O  O     . ASP   A 1 439  ? 21.110  -25.946 -3.418  1.00 87.10 439  A 1 
ATOM   3585 C  CB    . ASP   A 1 439  ? 20.022  -26.224 -0.746  1.00 82.37 439  A 1 
ATOM   3586 C  CG    . ASP   A 1 439  ? 21.053  -25.259 -0.127  1.00 77.78 439  A 1 
ATOM   3587 O  OD1   . ASP   A 1 439  ? 21.336  -24.195 -0.723  1.00 71.30 439  A 1 
ATOM   3588 O  OD2   . ASP   A 1 439  ? 21.567  -25.588 0.966   1.00 72.57 439  A 1 
ATOM   3589 N  N     . LEU   A 1 440  ? 19.815  -24.154 -3.776  1.00 88.41 440  A 1 
ATOM   3590 C  CA    . LEU   A 1 440  ? 20.553  -23.676 -4.946  1.00 89.82 440  A 1 
ATOM   3591 C  C     . LEU   A 1 440  ? 22.038  -23.437 -4.639  1.00 91.31 440  A 1 
ATOM   3592 O  O     . LEU   A 1 440  ? 22.889  -23.743 -5.468  1.00 91.06 440  A 1 
ATOM   3593 C  CB    . LEU   A 1 440  ? 19.910  -22.381 -5.470  1.00 88.60 440  A 1 
ATOM   3594 C  CG    . LEU   A 1 440  ? 18.520  -22.546 -6.112  1.00 85.54 440  A 1 
ATOM   3595 C  CD1   . LEU   A 1 440  ? 17.933  -21.168 -6.416  1.00 80.93 440  A 1 
ATOM   3596 C  CD2   . LEU   A 1 440  ? 18.591  -23.331 -7.426  1.00 80.61 440  A 1 
ATOM   3597 N  N     . ALA   A 1 441  ? 22.372  -22.942 -3.454  1.00 87.05 441  A 1 
ATOM   3598 C  CA    . ALA   A 1 441  ? 23.765  -22.707 -3.077  1.00 85.97 441  A 1 
ATOM   3599 C  C     . ALA   A 1 441  ? 24.566  -24.017 -3.001  1.00 88.06 441  A 1 
ATOM   3600 O  O     . ALA   A 1 441  ? 25.717  -24.068 -3.442  1.00 87.14 441  A 1 
ATOM   3601 C  CB    . ALA   A 1 441  ? 23.801  -21.956 -1.741  1.00 82.52 441  A 1 
ATOM   3602 N  N     . GLN   A 1 442  ? 23.956  -25.083 -2.482  1.00 90.42 442  A 1 
ATOM   3603 C  CA    . GLN   A 1 442  ? 24.566  -26.407 -2.456  1.00 91.31 442  A 1 
ATOM   3604 C  C     . GLN   A 1 442  ? 24.594  -27.038 -3.853  1.00 92.72 442  A 1 
ATOM   3605 O  O     . GLN   A 1 442  ? 25.609  -27.613 -4.236  1.00 92.12 442  A 1 
ATOM   3606 C  CB    . GLN   A 1 442  ? 23.833  -27.285 -1.431  1.00 90.42 442  A 1 
ATOM   3607 C  CG    . GLN   A 1 442  ? 24.598  -28.580 -1.122  1.00 84.86 442  A 1 
ATOM   3608 C  CD    . GLN   A 1 442  ? 25.981  -28.326 -0.505  1.00 83.38 442  A 1 
ATOM   3609 O  OE1   . GLN   A 1 442  ? 26.179  -27.462 0.336   1.00 75.55 442  A 1 
ATOM   3610 N  NE2   . GLN   A 1 442  ? 26.983  -29.065 -0.908  1.00 72.92 442  A 1 
ATOM   3611 N  N     . MET   A 1 443  ? 23.539  -26.866 -4.644  1.00 92.73 443  A 1 
ATOM   3612 C  CA    . MET   A 1 443  ? 23.486  -27.343 -6.030  1.00 94.40 443  A 1 
ATOM   3613 C  C     . MET   A 1 443  ? 24.613  -26.738 -6.881  1.00 95.33 443  A 1 
ATOM   3614 O  O     . MET   A 1 443  ? 25.279  -27.470 -7.603  1.00 94.81 443  A 1 
ATOM   3615 C  CB    . MET   A 1 443  ? 22.120  -27.036 -6.661  1.00 94.48 443  A 1 
ATOM   3616 C  CG    . MET   A 1 443  ? 20.994  -27.884 -6.060  1.00 92.41 443  A 1 
ATOM   3617 S  SD    . MET   A 1 443  ? 19.344  -27.540 -6.735  1.00 89.88 443  A 1 
ATOM   3618 C  CE    . MET   A 1 443  ? 19.464  -28.376 -8.333  1.00 78.17 443  A 1 
ATOM   3619 N  N     . TYR   A 1 444  ? 24.891  -25.449 -6.747  1.00 94.77 444  A 1 
ATOM   3620 C  CA    . TYR   A 1 444  ? 26.021  -24.824 -7.444  1.00 95.18 444  A 1 
ATOM   3621 C  C     . TYR   A 1 444  ? 27.392  -25.295 -6.938  1.00 95.06 444  A 1 
ATOM   3622 O  O     . TYR   A 1 444  ? 28.336  -25.354 -7.720  1.00 93.85 444  A 1 
ATOM   3623 C  CB    . TYR   A 1 444  ? 25.915  -23.303 -7.348  1.00 95.08 444  A 1 
ATOM   3624 C  CG    . TYR   A 1 444  ? 24.940  -22.687 -8.325  1.00 95.96 444  A 1 
ATOM   3625 C  CD1   . TYR   A 1 444  ? 25.119  -22.863 -9.713  1.00 94.53 444  A 1 
ATOM   3626 C  CD2   . TYR   A 1 444  ? 23.860  -21.907 -7.863  1.00 94.38 444  A 1 
ATOM   3627 C  CE1   . TYR   A 1 444  ? 24.230  -22.278 -10.627 1.00 94.32 444  A 1 
ATOM   3628 C  CE2   . TYR   A 1 444  ? 22.966  -21.314 -8.768  1.00 94.32 444  A 1 
ATOM   3629 C  CZ    . TYR   A 1 444  ? 23.154  -21.504 -10.150 1.00 95.88 444  A 1 
ATOM   3630 O  OH    . TYR   A 1 444  ? 22.278  -20.934 -11.039 1.00 94.96 444  A 1 
ATOM   3631 N  N     . LYS   A 1 445  ? 27.518  -25.651 -5.662  1.00 94.37 445  A 1 
ATOM   3632 C  CA    . LYS   A 1 445  ? 28.755  -26.243 -5.135  1.00 94.05 445  A 1 
ATOM   3633 C  C     . LYS   A 1 445  ? 29.034  -27.626 -5.698  1.00 94.76 445  A 1 
ATOM   3634 O  O     . LYS   A 1 445  ? 30.179  -27.927 -6.007  1.00 93.42 445  A 1 
ATOM   3635 C  CB    . LYS   A 1 445  ? 28.690  -26.340 -3.614  1.00 92.72 445  A 1 
ATOM   3636 C  CG    . LYS   A 1 445  ? 29.398  -25.160 -2.966  1.00 82.63 445  A 1 
ATOM   3637 C  CD    . LYS   A 1 445  ? 29.323  -25.341 -1.454  1.00 76.94 445  A 1 
ATOM   3638 C  CE    . LYS   A 1 445  ? 30.161  -24.272 -0.781  1.00 67.32 445  A 1 
ATOM   3639 N  NZ    . LYS   A 1 445  ? 30.017  -24.386 0.674   1.00 60.05 445  A 1 
ATOM   3640 N  N     . ASP   A 1 446  ? 27.998  -28.437 -5.821  1.00 95.94 446  A 1 
ATOM   3641 C  CA    . ASP   A 1 446  ? 28.094  -29.819 -6.290  1.00 96.19 446  A 1 
ATOM   3642 C  C     . ASP   A 1 446  ? 27.724  -29.939 -7.784  1.00 96.83 446  A 1 
ATOM   3643 O  O     . ASP   A 1 446  ? 27.302  -30.998 -8.244  1.00 94.81 446  A 1 
ATOM   3644 C  CB    . ASP   A 1 446  ? 27.239  -30.721 -5.378  1.00 94.85 446  A 1 
ATOM   3645 C  CG    . ASP   A 1 446  ? 27.646  -30.672 -3.895  1.00 92.31 446  A 1 
ATOM   3646 O  OD1   . ASP   A 1 446  ? 28.851  -30.517 -3.582  1.00 86.28 446  A 1 
ATOM   3647 O  OD2   . ASP   A 1 446  ? 26.747  -30.786 -3.036  1.00 86.49 446  A 1 
ATOM   3648 N  N     . TYR   A 1 447  ? 27.854  -28.853 -8.534  1.00 96.42 447  A 1 
ATOM   3649 C  CA    . TYR   A 1 447  ? 27.310  -28.716 -9.884  1.00 96.74 447  A 1 
ATOM   3650 C  C     . TYR   A 1 447  ? 27.840  -29.789 -10.842 1.00 96.91 447  A 1 
ATOM   3651 O  O     . TYR   A 1 447  ? 29.044  -29.977 -10.998 1.00 95.18 447  A 1 
ATOM   3652 C  CB    . TYR   A 1 447  ? 27.583  -27.313 -10.422 1.00 96.29 447  A 1 
ATOM   3653 C  CG    . TYR   A 1 447  ? 26.688  -26.915 -11.581 1.00 97.25 447  A 1 
ATOM   3654 C  CD1   . TYR   A 1 447  ? 27.173  -26.922 -12.904 1.00 95.71 447  A 1 
ATOM   3655 C  CD2   . TYR   A 1 447  ? 25.369  -26.492 -11.328 1.00 95.73 447  A 1 
ATOM   3656 C  CE1   . TYR   A 1 447  ? 26.352  -26.493 -13.961 1.00 95.01 447  A 1 
ATOM   3657 C  CE2   . TYR   A 1 447  ? 24.542  -26.060 -12.380 1.00 95.41 447  A 1 
ATOM   3658 C  CZ    . TYR   A 1 447  ? 25.041  -26.051 -13.696 1.00 96.70 447  A 1 
ATOM   3659 O  OH    . TYR   A 1 447  ? 24.245  -25.603 -14.721 1.00 95.95 447  A 1 
ATOM   3660 N  N     . ASN   A 1 448  ? 26.916  -30.478 -11.480 1.00 97.31 448  A 1 
ATOM   3661 C  CA    . ASN   A 1 448  ? 27.157  -31.496 -12.492 1.00 97.31 448  A 1 
ATOM   3662 C  C     . ASN   A 1 448  ? 25.970  -31.543 -13.462 1.00 97.72 448  A 1 
ATOM   3663 O  O     . ASN   A 1 448  ? 24.970  -30.843 -13.266 1.00 96.33 448  A 1 
ATOM   3664 C  CB    . ASN   A 1 448  ? 27.419  -32.842 -11.792 1.00 95.91 448  A 1 
ATOM   3665 C  CG    . ASN   A 1 448  ? 26.237  -33.362 -10.983 1.00 95.39 448  A 1 
ATOM   3666 O  OD1   . ASN   A 1 448  ? 25.119  -33.475 -11.440 1.00 86.50 448  A 1 
ATOM   3667 N  ND2   . ASN   A 1 448  ? 26.469  -33.717 -9.739  1.00 86.25 448  A 1 
ATOM   3668 N  N     . LEU   A 1 449  ? 26.056  -32.387 -14.482 1.00 97.36 449  A 1 
ATOM   3669 C  CA    . LEU   A 1 449  ? 25.010  -32.486 -15.501 1.00 97.45 449  A 1
[truncated: 499,123 more chars]
