# Supplementary material for: AI-driven discovery of antiretroviral drug bictegravir and etravirine as inhibitors against monkeypox and related poxviruses
Source: Commun Biol. 2025 Dec 2;8:1734. doi: 10.1038/s42003-025-09129-x (PMC12673143; doi:10.1038/s42003-025-09129-x)
Supplement: Supplementary file 7 — Supplementary Data 5 [file 42003_2025_9129_MOESM7_ESM.zip › monkeypox_paper_af3_preds/8hg1_dna_etravirine-seed-0_sample-0/8hg1_dna_etravirine_seed-0_sample-0_summary_confidences.json]

{
 "chain_iptm": [
  0.74,
  0.58,
  0.53,
  0.52
 ],
 "chain_pair_iptm": [
  [
   0.89,
   0.83,
   0.72,
   0.67
  ],
  [
   0.83,
   0.44,
   0.44,
   0.46
  ],
  [
   0.72,
   0.44,
   0.17,
   0.44
  ],
  [
   0.67,
   0.46,
   0.44,
   0.25
  ]
 ],
 "chain_pair_pae_min": [
  [
   0.76,
   3.76,
   4.79,
   4.71
  ],
  [
   6.06,
   0.76,
   6.35,
   6.89
  ],
  [
   4.54,
   4.9,
   0.8,
   1.5
  ],
  [
   4.62,
   5.34,
   1.45,
   0.79
  ]
 ],
 "chain_ptm": [
  0.89,
  0.44,
  0.17,
  0.25
 ],
 "fraction_disordered": 0.0,
 "has_clash": 0.0,
 "iptm": 0.73,
 "ptm": 0.88,
 "ranking_score": 0.76
}
