# Supplementary material for: AI-driven discovery of antiretroviral drug bictegravir and etravirine as inhibitors against monkeypox and related poxviruses
Source: Commun Biol. 2025 Dec 2;8:1734. doi: 10.1038/s42003-025-09129-x (PMC12673143; doi:10.1038/s42003-025-09129-x)
Supplement: Supplementary file 7 — Supplementary Data 5 [file 42003_2025_9129_MOESM7_ESM.zip › monkeypox_paper_af3_preds/8hg1_dna_ttp-seed-0_sample-3/8hg1_dna_ttp_seed-0_sample-3_model.cif]

# By using this file you agree to the legally binding terms of use found at
# https://github.com/google-deepmind/alphafold3/blob/main/OUTPUT_TERMS_OF_USE.md.
# To request access to the AlphaFold 3 model parameters, follow the process set
# out at https://github.com/google-deepmind/alphafold3. You may only use these if
# received directly from Google. Use is subject to terms of use available at
# https://github.com/google-deepmind/alphafold3/blob/main/WEIGHTS_TERMS_OF_USE.md.
data_8hg1_dna_ttp
#
_entry.id 8hg1_dna_ttp
#
loop_
_atom_type.symbol
C 
N 
O 
P 
S 
#
loop_
_audit_author.name
_audit_author.pdbx_ordinal
"Google DeepMind" 1 
"Isomorphic Labs" 2 
#
_audit_conform.dict_location https://raw.githubusercontent.com/ihmwg/ModelCIF/master/dist/mmcif_ma.dic
_audit_conform.dict_name     mmcif_ma.dic
_audit_conform.dict_version  1.4.5
#
loop_
_chem_comp.formula
_chem_comp.formula_weight
_chem_comp.id
_chem_comp.mon_nstd_flag
_chem_comp.name
_chem_comp.pdbx_smiles
_chem_comp.pdbx_synonyms
_chem_comp.type
"C3 H7 N O2"      89.093  ALA   y ALANINE                              C[C@@H](C(=O)O)N                                                                ? "L-PEPTIDE LINKING" 
"C6 H15 N4 O2"    175.209 ARG   y ARGININE                             C(C[C@@H](C(=O)O)N)CNC(=[NH2+])N                                                ? "L-PEPTIDE LINKING" 
"C4 H8 N2 O3"     132.118 ASN   y ASPARAGINE                           C([C@@H](C(=O)O)N)C(=O)N                                                        ? "L-PEPTIDE LINKING" 
"C4 H7 N O4"      133.103 ASP   y "ASPARTIC ACID"                      C([C@@H](C(=O)O)N)C(=O)O                                                        ? "L-PEPTIDE LINKING" 
"C3 H7 N O2 S"    121.158 CYS   y CYSTEINE                             C([C@@H](C(=O)O)N)S                                                             ? "L-PEPTIDE LINKING" 
"C10 H14 N5 O6 P" 331.222 DA    y "2'-DEOXYADENOSINE-5'-MONOPHOSPHATE" c1nc(c2c(n1)n(cn2)[C@H]3C[C@@H]([C@H](O3)COP(=O)(O)O)O)N                        ? "DNA LINKING"       
"C9 H14 N3 O7 P"  307.197 DC    y "2'-DEOXYCYTIDINE-5'-MONOPHOSPHATE"  C1[C@@H]([C@H](O[C@H]1N2C=CC(=NC2=O)N)COP(=O)(O)O)O                             ? "DNA LINKING"       
"C10 H14 N5 O7 P" 347.221 DG    y "2'-DEOXYGUANOSINE-5'-MONOPHOSPHATE" c1nc2c(n1[C@H]3C[C@@H]([C@H](O3)COP(=O)(O)O)O)N=C(NC2=O)N                       ? "DNA LINKING"       
"C10 H15 N2 O8 P" 322.208 DT    y "THYMIDINE-5'-MONOPHOSPHATE"         CC1=CN(C(=O)NC1=O)[C@H]2C[C@@H]([C@H](O2)COP(=O)(O)O)O                          ? "DNA LINKING"       
"C5 H10 N2 O3"    146.144 GLN   y GLUTAMINE                            C(CC(=O)N)[C@@H](C(=O)O)N                                                       ? "L-PEPTIDE LINKING" 
"C5 H9 N O4"      147.129 GLU   y "GLUTAMIC ACID"                      C(CC(=O)O)[C@@H](C(=O)O)N                                                       ? "L-PEPTIDE LINKING" 
"C2 H5 N O2"      75.067  GLY   y GLYCINE                              C(C(=O)O)N                                                                      ? "PEPTIDE LINKING"   
"C6 H10 N3 O2"    156.162 HIS   y HISTIDINE                            c1c([nH+]c[nH]1)C[C@@H](C(=O)O)N                                                ? "L-PEPTIDE LINKING" 
"C6 H13 N O2"     131.173 ILE   y ISOLEUCINE                           CC[C@H](C)[C@@H](C(=O)O)N                                                       ? "L-PEPTIDE LINKING" 
"C6 H13 N O2"     131.173 LEU   y LEUCINE                              CC(C)C[C@@H](C(=O)O)N                                                           ? "L-PEPTIDE LINKING" 
?                 ?       LIG_B ? ?                                    CC1=CN(C(=O)NC1=O)[C@H]2C[C@@H]([C@H](O2)CO[P@](=O)(O)O[P@@](=O)(O)OP(=O)(O)O)O ? non-polymer         
"C6 H15 N2 O2"    147.195 LYS   y LYSINE                               C(CC[NH3+])C[C@@H](C(=O)O)N                                                     ? "L-PEPTIDE LINKING" 
"C5 H11 N O2 S"   149.211 MET   y METHIONINE                           CSCC[C@@H](C(=O)O)N                                                             ? "L-PEPTIDE LINKING" 
"C9 H11 N O2"     165.189 PHE   y PHENYLALANINE                        c1ccc(cc1)C[C@@H](C(=O)O)N                                                      ? "L-PEPTIDE LINKING" 
"C5 H9 N O2"      115.130 PRO   y PROLINE                              C1C[C@H](NC1)C(=O)O                                                             ? "L-PEPTIDE LINKING" 
"C3 H7 N O3"      105.093 SER   y SERINE                               C([C@@H](C(=O)O)N)O                                                             ? "L-PEPTIDE LINKING" 
"C4 H9 N O3"      119.119 THR   y THREONINE                            C[C@H]([C@@H](C(=O)O)N)O                                                        ? "L-PEPTIDE LINKING" 
"C11 H12 N2 O2"   204.225 TRP   y TRYPTOPHAN                           c1ccc2c(c1)c(c[nH]2)C[C@@H](C(=O)O)N                                            ? "L-PEPTIDE LINKING" 
"C9 H11 N O3"     181.189 TYR   y TYROSINE                             c1cc(ccc1C[C@@H](C(=O)O)N)O                                                     ? "L-PEPTIDE LINKING" 
"C5 H11 N O2"     117.146 VAL   y VALINE                               CC(C)[C@@H](C(=O)O)N                                                            ? "L-PEPTIDE LINKING" 
#
_citation.book_publisher          ?
_citation.country                 UK
_citation.id                      primary
_citation.journal_full            Nature
_citation.journal_id_ASTM         NATUAS
_citation.journal_id_CSD          0006
_citation.journal_id_ISSN         0028-0836
_citation.journal_volume          630
_citation.page_first              493
_citation.page_last               500
_citation.pdbx_database_id_DOI    10.1038/s41586-024-07487-w
_citation.pdbx_database_id_PubMed 38718835
_citation.title                   "Accurate structure prediction of biomolecular interactions with AlphaFold 3"
_citation.year                    2024
#
loop_
_citation_author.citation_id
_citation_author.name
_citation_author.ordinal
primary "Google DeepMind" 1 
primary "Isomorphic Labs" 2 
#
loop_
_entity.id
_entity.pdbx_description
_entity.type
1 . polymer     
2 . non-polymer 
3 . polymer     
4 . polymer     
#
loop_
_entity_poly.entity_id
_entity_poly.pdbx_strand_id
_entity_poly.type
1 A polypeptide(L)          
3 C polydeoxyribonucleotide 
4 D polydeoxyribonucleotide 
#
loop_
_entity_poly_seq.entity_id
_entity_poly_seq.hetero
_entity_poly_seq.mon_id
_entity_poly_seq.num
1 n MET 1    
1 n ASP 2    
1 n VAL 3    
1 n ARG 4    
1 n CYS 5    
1 n ILE 6    
1 n ASN 7    
1 n TRP 8    
1 n PHE 9    
1 n GLU 10   
1 n SER 11   
1 n HIS 12   
1 n GLY 13   
1 n GLU 14   
1 n ASN 15   
1 n ARG 16   
1 n PHE 17   
1 n LEU 18   
1 n TYR 19   
1 n LEU 20   
1 n LYS 21   
1 n SER 22   
1 n ARG 23   
1 n CYS 24   
1 n ARG 25   
1 n ASN 26   
1 n GLY 27   
1 n GLU 28   
1 n THR 29   
1 n VAL 30   
1 n PHE 31   
1 n ILE 32   
1 n ARG 33   
1 n PHE 34   
1 n PRO 35   
1 n HIS 36   
1 n TYR 37   
1 n PHE 38   
1 n TYR 39   
1 n TYR 40   
1 n VAL 41   
1 n VAL 42   
1 n THR 43   
1 n ASP 44   
1 n GLU 45   
1 n ILE 46   
1 n TYR 47   
1 n GLN 48   
1 n SER 49   
1 n LEU 50   
1 n SER 51   
1 n PRO 52   
1 n PRO 53   
1 n PRO 54   
1 n PHE 55   
1 n ASN 56   
1 n ALA 57   
1 n ARG 58   
1 n PRO 59   
1 n MET 60   
1 n GLY 61   
1 n LYS 62   
1 n MET 63   
1 n ARG 64   
1 n THR 65   
1 n ILE 66   
1 n ASP 67   
1 n ILE 68   
1 n ASP 69   
1 n GLU 70   
1 n THR 71   
1 n ILE 72   
1 n SER 73   
1 n TYR 74   
1 n ASN 75   
1 n LEU 76   
1 n ASP 77   
1 n ILE 78   
1 n LYS 79   
1 n ASP 80   
1 n ARG 81   
1 n LYS 82   
1 n CYS 83   
1 n SER 84   
1 n VAL 85   
1 n ALA 86   
1 n ASP 87   
1 n MET 88   
1 n TRP 89   
1 n LEU 90   
1 n ILE 91   
1 n GLU 92   
1 n GLU 93   
1 n PRO 94   
1 n LYS 95   
1 n LYS 96   
1 n ARG 97   
1 n SER 98   
1 n ILE 99   
1 n GLN 100  
1 n ASN 101  
1 n ALA 102  
1 n THR 103  
1 n MET 104  
1 n ASP 105  
1 n GLU 106  
1 n PHE 107  
1 n LEU 108  
1 n ASN 109  
1 n ILE 110  
1 n SER 111  
1 n TRP 112  
1 n PHE 113  
1 n TYR 114  
1 n ILE 115  
1 n SER 116  
1 n ASN 117  
1 n GLY 118  
1 n ILE 119  
1 n SER 120  
1 n PRO 121  
1 n ASP 122  
1 n GLY 123  
1 n CYS 124  
1 n TYR 125  
1 n SER 126  
1 n LEU 127  
1 n ASP 128  
1 n GLU 129  
1 n GLN 130  
1 n TYR 131  
1 n LEU 132  
1 n THR 133  
1 n LYS 134  
1 n ILE 135  
1 n ASN 136  
1 n ASN 137  
1 n GLY 138  
1 n CYS 139  
1 n TYR 140  
1 n HIS 141  
1 n CYS 142  
1 n ASP 143  
1 n ASP 144  
1 n PRO 145  
1 n ARG 146  
1 n ASN 147  
1 n CYS 148  
1 n PHE 149  
1 n ALA 150  
1 n LYS 151  
1 n GLU 152  
1 n ILE 153  
1 n PRO 154  
1 n ARG 155  
1 n PHE 156  
1 n ASP 157  
1 n ILE 158  
1 n PRO 159  
1 n ARG 160  
1 n SER 161  
1 n TYR 162  
1 n LEU 163  
1 n PHE 164  
1 n LEU 165  
1 n ASP 166  
1 n ILE 167  
1 n GLU 168  
1 n CYS 169  
1 n HIS 170  
1 n PHE 171  
1 n ASP 172  
1 n LYS 173  
1 n LYS 174  
1 n PHE 175  
1 n PRO 176  
1 n SER 177  
1 n VAL 178  
1 n PHE 179  
1 n ILE 180  
1 n ASN 181  
1 n PRO 182  
1 n ILE 183  
1 n SER 184  
1 n HIS 185  
1 n THR 186  
1 n SER 187  
1 n TYR 188  
1 n CYS 189  
1 n TYR 190  
1 n ILE 191  
1 n ASP 192  
1 n LEU 193  
1 n SER 194  
1 n GLY 195  
1 n LYS 196  
1 n ARG 197  
1 n LEU 198  
1 n LEU 199  
1 n PHE 200  
1 n THR 201  
1 n LEU 202  
1 n ILE 203  
1 n ASN 204  
1 n GLU 205  
1 n GLU 206  
1 n MET 207  
1 n LEU 208  
1 n THR 209  
1 n GLU 210  
1 n GLN 211  
1 n GLU 212  
1 n ILE 213  
1 n GLN 214  
1 n GLU 215  
1 n ALA 216  
1 n VAL 217  
1 n ASP 218  
1 n ARG 219  
1 n GLY 220  
1 n CYS 221  
1 n LEU 222  
1 n ARG 223  
1 n ILE 224  
1 n GLN 225  
1 n SER 226  
1 n LEU 227  
1 n MET 228  
1 n GLU 229  
1 n MET 230  
1 n ASP 231  
1 n TYR 232  
1 n GLU 233  
1 n ARG 234  
1 n GLU 235  
1 n LEU 236  
1 n VAL 237  
1 n LEU 238  
1 n CYS 239  
1 n SER 240  
1 n GLU 241  
1 n ILE 242  
1 n VAL 243  
1 n LEU 244  
1 n LEU 245  
1 n ARG 246  
1 n ILE 247  
1 n ALA 248  
1 n LYS 249  
1 n GLN 250  
1 n LEU 251  
1 n LEU 252  
1 n GLU 253  
1 n LEU 254  
1 n THR 255  
1 n PHE 256  
1 n ASP 257  
1 n TYR 258  
1 n VAL 259  
1 n VAL 260  
1 n THR 261  
1 n PHE 262  
1 n ASN 263  
1 n GLY 264  
1 n HIS 265  
1 n ASN 266  
1 n PHE 267  
1 n ASP 268  
1 n LEU 269  
1 n ARG 270  
1 n TYR 271  
1 n ILE 272  
1 n THR 273  
1 n ASN 274  
1 n ARG 275  
1 n LEU 276  
1 n GLU 277  
1 n LEU 278  
1 n LEU 279  
1 n THR 280  
1 n GLY 281  
1 n GLU 282  
1 n LYS 283  
1 n ILE 284  
1 n ILE 285  
1 n PHE 286  
1 n ARG 287  
1 n SER 288  
1 n PRO 289  
1 n ASP 290  
1 n LYS 291  
1 n LYS 292  
1 n GLU 293  
1 n ALA 294  
1 n VAL 295  
1 n HIS 296  
1 n LEU 297  
1 n CYS 298  
1 n ILE 299  
1 n TYR 300  
1 n GLU 301  
1 n ARG 302  
1 n ASN 303  
1 n GLN 304  
1 n SER 305  
1 n SER 306  
1 n HIS 307  
1 n LYS 308  
1 n GLY 309  
1 n VAL 310  
1 n CYS 311  
1 n GLY 312  
1 n MET 313  
1 n ALA 314  
1 n ASN 315  
1 n THR 316  
1 n THR 317  
1 n PHE 318  
1 n HIS 319  
1 n VAL 320  
1 n ASN 321  
1 n ASN 322  
1 n ASN 323  
1 n ASN 324  
1 n GLY 325  
1 n THR 326  
1 n ILE 327  
1 n PHE 328  
1 n PHE 329  
1 n ASP 330  
1 n LEU 331  
1 n TYR 332  
1 n SER 333  
1 n PHE 334  
1 n ILE 335  
1 n GLN 336  
1 n LYS 337  
1 n SER 338  
1 n GLU 339  
1 n LYS 340  
1 n LEU 341  
1 n ASP 342  
1 n SER 343  
1 n TYR 344  
1 n LYS 345  
1 n LEU 346  
1 n ASP 347  
1 n SER 348  
1 n ILE 349  
1 n SER 350  
1 n LYS 351  
1 n ASN 352  
1 n ALA 353  
1 n PHE 354  
1 n SER 355  
1 n CYS 356  
1 n MET 357  
1 n GLY 358  
1 n LYS 359  
1 n VAL 360  
1 n LEU 361  
1 n ASN 362  
1 n ARG 363  
1 n GLY 364  
1 n VAL 365  
1 n ARG 366  
1 n GLU 367  
1 n MET 368  
1 n THR 369  
1 n PHE 370  
1 n ILE 371  
1 n GLY 372  
1 n ASP 373  
1 n ASP 374  
1 n THR 375  
1 n THR 376  
1 n ASP 377  
1 n ALA 378  
1 n LYS 379  
1 n GLY 380  
1 n LYS 381  
1 n ALA 382  
1 n ASP 383  
1 n THR 384  
1 n PHE 385  
1 n ALA 386  
1 n LYS 387  
1 n VAL 388  
1 n LEU 389  
1 n THR 390  
1 n THR 391  
1 n GLY 392  
1 n ASN 393  
1 n TYR 394  
1 n VAL 395  
1 n THR 396  
1 n VAL 397  
1 n ASP 398  
1 n GLU 399  
1 n ASP 400  
1 n ILE 401  
1 n ILE 402  
1 n CYS 403  
1 n LYS 404  
1 n VAL 405  
1 n ILE 406  
1 n ARG 407  
1 n LYS 408  
1 n ASP 409  
1 n ILE 410  
1 n LEU 411  
1 n GLU 412  
1 n ASN 413  
1 n GLY 414  
1 n PHE 415  
1 n LYS 416  
1 n VAL 417  
1 n VAL 418  
1 n LEU 419  
1 n SER 420  
1 n CYS 421  
1 n PRO 422  
1 n THR 423  
1 n LEU 424  
1 n PRO 425  
1 n ASN 426  
1 n ASP 427  
1 n ILE 428  
1 n TYR 429  
1 n LYS 430  
1 n LEU 431  
1 n SER 432  
1 n PHE 433  
1 n GLY 434  
1 n LYS 435  
1 n ASP 436  
1 n ASP 437  
1 n ILE 438  
1 n ASP 439  
1 n LEU 440  
1 n ALA 441  
1 n GLN 442  
1 n MET 443  
1 n TYR 444  
1 n LYS 445  
1 n ASP 446  
1 n TYR 447  
1 n ASN 448  
1 n LEU 449  
1 n ASN 450  
1 n ILE 451  
1 n ALA 452  
1 n LEU 453  
1 n ASP 454  
1 n MET 455  
1 n ALA 456  
1 n ARG 457  
1 n TYR 458  
1 n CYS 459  
1 n ILE 460  
1 n HIS 461  
1 n ASP 462  
1 n ALA 463  
1 n CYS 464  
1 n LEU 465  
1 n CYS 466  
1 n GLN 467  
1 n TYR 468  
1 n LEU 469  
1 n TRP 470  
1 n GLU 471  
1 n TYR 472  
1 n TYR 473  
1 n GLY 474  
1 n VAL 475  
1 n GLU 476  
1 n THR 477  
1 n LYS 478  
1 n THR 479  
1 n ASP 480  
1 n ALA 481  
1 n GLY 482  
1 n ALA 483  
1 n ALA 484  
1 n THR 485  
1 n TYR 486  
1 n VAL 487  
1 n LEU 488  
1 n PRO 489  
1 n GLN 490  
1 n SER 491  
1 n MET 492  
1 n VAL 493  
1 n PHE 494  
1 n GLU 495  
1 n TYR 496  
1 n ARG 497  
1 n ALA 498  
1 n SER 499  
1 n THR 500  
1 n ILE 501  
1 n ILE 502  
1 n LYS 503  
1 n GLY 504  
1 n PRO 505  
1 n LEU 506  
1 n LEU 507  
1 n LYS 508  
1 n LEU 509  
1 n LEU 510  
1 n LEU 511  
1 n GLU 512  
1 n THR 513  
1 n LYS 514  
1 n THR 515  
1 n ILE 516  
1 n LEU 517  
1 n VAL 518  
1 n ARG 519  
1 n SER 520  
1 n GLU 521  
1 n THR 522  
1 n LYS 523  
1 n GLN 524  
1 n LYS 525  
1 n PHE 526  
1 n PRO 527  
1 n TYR 528  
1 n GLU 529  
1 n GLY 530  
1 n GLY 531  
1 n LYS 532  
1 n VAL 533  
1 n PHE 534  
1 n ALA 535  
1 n PRO 536  
1 n LYS 537  
1 n GLN 538  
1 n LYS 539  
1 n MET 540  
1 n PHE 541  
1 n SER 542  
1 n ASN 543  
1 n ASN 544  
1 n VAL 545  
1 n LEU 546  
1 n ILE 547  
1 n PHE 548  
1 n ASP 549  
1 n TYR 550  
1 n ASN 551  
1 n SER 552  
1 n LEU 553  
1 n TYR 554  
1 n PRO 555  
1 n ASN 556  
1 n VAL 557  
1 n CYS 558  
1 n ILE 559  
1 n PHE 560  
1 n GLY 561  
1 n ASN 562  
1 n LEU 563  
1 n SER 564  
1 n PRO 565  
1 n GLU 566  
1 n THR 567  
1 n LEU 568  
1 n VAL 569  
1 n GLY 570  
1 n VAL 571  
1 n VAL 572  
1 n VAL 573  
1 n SER 574  
1 n THR 575  
1 n ASN 576  
1 n ARG 577  
1 n LEU 578  
1 n GLU 579  
1 n GLU 580  
1 n GLU 581  
1 n ILE 582  
1 n ASN 583  
1 n ASN 584  
1 n GLN 585  
1 n LEU 586  
1 n LEU 587  
1 n LEU 588  
1 n GLN 589  
1 n LYS 590  
1 n TYR 591  
1 n PRO 592  
1 n PRO 593  
1 n PRO 594  
1 n ARG 595  
1 n TYR 596  
1 n ILE 597  
1 n THR 598  
1 n VAL 599  
1 n HIS 600  
1 n CYS 601  
1 n GLU 602  
1 n PRO 603  
1 n ARG 604  
1 n LEU 605  
1 n PRO 606  
1 n ASN 607  
1 n LEU 608  
1 n ILE 609  
1 n SER 610  
1 n GLU 611  
1 n ILE 612  
1 n ALA 613  
1 n ILE 614  
1 n PHE 615  
1 n ASP 616  
1 n ARG 617  
1 n SER 618  
1 n ILE 619  
1 n GLU 620  
1 n GLY 621  
1 n THR 622  
1 n ILE 623  
1 n PRO 624  
1 n ARG 625  
1 n LEU 626  
1 n LEU 627  
1 n ARG 628  
1 n THR 629  
1 n PHE 630  
1 n LEU 631  
1 n ALA 632  
1 n GLU 633  
1 n ARG 634  
1 n ALA 635  
1 n ARG 636  
1 n TYR 637  
1 n LYS 638  
1 n LYS 639  
1 n MET 640  
1 n LEU 641  
1 n LYS 642  
1 n GLN 643  
1 n ALA 644  
1 n THR 645  
1 n SER 646  
1 n SER 647  
1 n THR 648  
1 n GLU 649  
1 n LYS 650  
1 n ALA 651  
1 n ILE 652  
1 n TYR 653  
1 n ASP 654  
1 n SER 655  
1 n MET 656  
1 n GLN 657  
1 n TYR 658  
1 n THR 659  
1 n TYR 660  
1 n LYS 661  
1 n ILE 662  
1 n VAL 663  
1 n ALA 664  
1 n ASN 665  
1 n SER 666  
1 n VAL 667  
1 n TYR 668  
1 n GLY 669  
1 n LEU 670  
1 n MET 671  
1 n GLY 672  
1 n PHE 673  
1 n ARG 674  
1 n ASN 675  
1 n SER 676  
1 n ALA 677  
1 n LEU 678  
1 n TYR 679  
1 n SER 680  
1 n TYR 681  
1 n ALA 682  
1 n SER 683  
1 n ALA 684  
1 n LYS 685  
1 n SER 686  
1 n CYS 687  
1 n THR 688  
1 n SER 689  
1 n ILE 690  
1 n GLY 691  
1 n ARG 692  
1 n ARG 693  
1 n MET 694  
1 n ILE 695  
1 n LEU 696  
1 n TYR 697  
1 n LEU 698  
1 n GLU 699  
1 n SER 700  
1 n VAL 701  
1 n LEU 702  
1 n ASN 703  
1 n GLY 704  
1 n ALA 705  
1 n GLU 706  
1 n LEU 707  
1 n SER 708  
1 n ASN 709  
1 n GLY 710  
1 n MET 711  
1 n LEU 712  
1 n ARG 713  
1 n PHE 714  
1 n ALA 715  
1 n ASN 716  
1 n THR 717  
1 n LEU 718  
1 n SER 719  
1 n ASN 720  
1 n PRO 721  
1 n PHE 722  
1 n TYR 723  
1 n MET 724  
1 n ASP 725  
1 n ASP 726  
1 n ARG 727  
1 n ASP 728  
1 n ILE 729  
1 n ASN 730  
1 n PRO 731  
1 n ILE 732  
1 n VAL 733  
1 n LYS 734  
1 n THR 735  
1 n SER 736  
1 n LEU 737  
1 n PRO 738  
1 n ILE 739  
1 n ASP 740  
1 n TYR 741  
1 n ARG 742  
1 n PHE 743  
1 n ARG 744  
1 n PHE 745  
1 n ARG 746  
1 n SER 747  
1 n VAL 748  
1 n TYR 749  
1 n GLY 750  
1 n ASP 751  
1 n THR 752  
1 n ASP 753  
1 n SER 754  
1 n VAL 755  
1 n PHE 756  
1 n THR 757  
1 n GLU 758  
1 n ILE 759  
1 n ASP 760  
1 n SER 761  
1 n GLN 762  
1 n ASP 763  
1 n VAL 764  
1 n ASP 765  
1 n LYS 766  
1 n SER 767  
1 n ILE 768  
1 n GLU 769  
1 n ILE 770  
1 n ALA 771  
1 n LYS 772  
1 n GLU 773  
1 n LEU 774  
1 n GLU 775  
1 n ARG 776  
1 n LEU 777  
1 n ILE 778  
1 n ASN 779  
1 n SER 780  
1 n ARG 781  
1 n VAL 782  
1 n LEU 783  
1 n PHE 784  
1 n ASN 785  
1 n ASN 786  
1 n PHE 787  
1 n LYS 788  
1 n ILE 789  
1 n GLU 790  
1 n PHE 791  
1 n GLU 792  
1 n ALA 793  
1 n VAL 794  
1 n TYR 795  
1 n LYS 796  
1 n ASN 797  
1 n LEU 798  
1 n ILE 799  
1 n MET 800  
1 n GLN 801  
1 n SER 802  
1 n LYS 803  
1 n LYS 804  
1 n LYS 805  
1 n TYR 806  
1 n THR 807  
1 n THR 808  
1 n MET 809  
1 n LYS 810  
1 n TYR 811  
1 n SER 812  
1 n ALA 813  
1 n SER 814  
1 n SER 815  
1 n ASN 816  
1 n SER 817  
1 n LYS 818  
1 n SER 819  
1 n VAL 820  
1 n PRO 821  
1 n GLU 822  
1 n ARG 823  
1 n ILE 824  
1 n ASN 825  
1 n LYS 826  
1 n GLY 827  
1 n THR 828  
1 n SER 829  
1 n GLU 830  
1 n THR 831  
1 n ARG 832  
1 n ARG 833  
1 n ASP 834  
1 n VAL 835  
1 n SER 836  
1 n LYS 837  
1 n PHE 838  
1 n HIS 839  
1 n LYS 840  
1 n ASN 841  
1 n MET 842  
1 n ILE 843  
1 n LYS 844  
1 n THR 845  
1 n TYR 846  
1 n LYS 847  
1 n THR 848  
1 n ARG 849  
1 n LEU 850  
1 n SER 851  
1 n GLU 852  
1 n MET 853  
1 n LEU 854  
1 n SER 855  
1 n GLU 856  
1 n GLY 857  
1 n ARG 858  
1 n MET 859  
1 n ASN 860  
1 n SER 861  
1 n ASN 862  
1 n GLN 863  
1 n VAL 864  
1 n CYS 865  
1 n ILE 866  
1 n ASP 867  
1 n ILE 868  
1 n LEU 869  
1 n ARG 870  
1 n SER 871  
1 n LEU 872  
1 n GLU 873  
1 n THR 874  
1 n ASP 875  
1 n LEU 876  
1 n ARG 877  
1 n SER 878  
1 n GLU 879  
1 n PHE 880  
1 n ASP 881  
1 n SER 882  
1 n ARG 883  
1 n SER 884  
1 n SER 885  
1 n PRO 886  
1 n LEU 887  
1 n GLU 888  
1 n LEU 889  
1 n PHE 890  
1 n MET 891  
1 n LEU 892  
1 n SER 893  
1 n ARG 894  
1 n MET 895  
1 n HIS 896  
1 n HIS 897  
1 n SER 898  
1 n ASN 899  
1 n TYR 900  
1 n LYS 901  
1 n SER 902  
1 n ALA 903  
1 n ASP 904  
1 n ASN 905  
1 n PRO 906  
1 n ASN 907  
1 n MET 908  
1 n TYR 909  
1 n LEU 910  
1 n VAL 911  
1 n THR 912  
1 n GLU 913  
1 n TYR 914  
1 n ASN 915  
1 n LYS 916  
1 n ASN 917  
1 n ASN 918  
1 n PRO 919  
1 n GLU 920  
1 n THR 921  
1 n ILE 922  
1 n GLU 923  
1 n LEU 924  
1 n GLY 925  
1 n GLU 926  
1 n ARG 927  
1 n TYR 928  
1 n TYR 929  
1 n PHE 930  
1 n ALA 931  
1 n TYR 932  
1 n ILE 933  
1 n CYS 934  
1 n PRO 935  
1 n ALA 936  
1 n ASN 937  
1 n VAL 938  
1 n PRO 939  
1 n TRP 940  
1 n THR 941  
1 n LYS 942  
1 n LYS 943  
1 n LEU 944  
1 n VAL 945  
1 n ASN 946  
1 n ILE 947  
1 n LYS 948  
1 n THR 949  
1 n TYR 950  
1 n GLU 951  
1 n THR 952  
1 n ILE 953  
1 n ILE 954  
1 n ASP 955  
1 n ARG 956  
1 n SER 957  
1 n PHE 958  
1 n LYS 959  
1 n LEU 960  
1 n GLY 961  
1 n SER 962  
1 n ASN 963  
1 n GLN 964  
1 n ARG 965  
1 n ILE 966  
1 n PHE 967  
1 n TYR 968  
1 n GLU 969  
1 n VAL 970  
1 n TYR 971  
1 n PHE 972  
1 n LYS 973  
1 n ARG 974  
1 n LEU 975  
1 n THR 976  
1 n SER 977  
1 n GLU 978  
1 n ILE 979  
1 n VAL 980  
1 n ASN 981  
1 n LEU 982  
1 n LEU 983  
1 n ASP 984  
1 n ASN 985  
1 n LYS 986  
1 n VAL 987  
1 n LEU 988  
1 n CYS 989  
1 n ILE 990  
1 n SER 991  
1 n PHE 992  
1 n PHE 993  
1 n GLN 994  
1 n ARG 995  
1 n MET 996  
1 n PHE 997  
1 n GLY 998  
1 n SER 999  
1 n ARG 1000 
1 n PRO 1001 
1 n THR 1002 
1 n PHE 1003 
1 n TYR 1004 
1 n GLU 1005 
1 n ALA 1006 
3 n DA  1    
3 n DG  2    
3 n DC  3    
3 n DT  4    
3 n DA  5    
3 n DT  6    
3 n DG  7    
3 n DA  8    
3 n DC  9    
3 n DC  10   
3 n DA  11   
3 n DT  12   
3 n DG  13   
3 n DA  14   
3 n DT  15   
3 n DT  16   
3 n DA  17   
3 n DC  18   
3 n DG  19   
3 n DA  20   
3 n DA  21   
3 n DT  22   
3 n DT  23   
3 n DG  24   
3 n DC  25   
4 n DC  1    
4 n DT  2    
4 n DG  3    
4 n DC  4    
4 n DA  5    
4 n DC  6    
4 n DG  7    
4 n DA  8    
4 n DA  9    
4 n DT  10   
4 n DT  11   
4 n DA  12   
4 n DA  13   
4 n DG  14   
4 n DC  15   
4 n DA  16   
4 n DA  17   
4 n DT  18   
4 n DT  19   
4 n DC  20   
4 n DG  21   
4 n DT  22   
4 n DA  23   
4 n DA  24   
4 n DT  25   
4 n DC  26   
4 n DA  27   
4 n DT  28   
4 n DG  29   
4 n DG  30   
4 n DT  31   
4 n DC  32   
4 n DA  33   
4 n DT  34   
4 n DA  35   
4 n DG  36   
4 n DC  37   
4 n DT  38   
#
_ma_data.content_type "model coordinates"
_ma_data.id           1
_ma_data.name         Model
#
_ma_model_list.data_id          1
_ma_model_list.model_group_id   1
_ma_model_list.model_group_name "AlphaFold-beta-20231127 (3.0.1 @ 2025-09-05 11:24:12)"
_ma_model_list.model_id         1
_ma_model_list.model_name       "Top ranked model"
_ma_model_list.model_type       "Ab initio model"
_ma_model_list.ordinal_id       1
#
loop_
_ma_protocol_step.method_type
_ma_protocol_step.ordinal_id
_ma_protocol_step.protocol_id
_ma_protocol_step.step_id
"coevolution MSA" 1 1 1 
"template search" 2 1 2 
modeling          3 1 3 
#
loop_
_ma_qa_metric.id
_ma_qa_metric.mode
_ma_qa_metric.name
_ma_qa_metric.software_group_id
_ma_qa_metric.type
1 global pLDDT 1 pLDDT 
2 local  pLDDT 1 pLDDT 
#
_ma_qa_metric_global.metric_id    1
_ma_qa_metric_global.metric_value 87.87
_ma_qa_metric_global.model_id     1
_ma_qa_metric_global.ordinal_id   1
#
loop_
_ma_qa_metric_local.label_asym_id
_ma_qa_metric_local.label_comp_id
_ma_qa_metric_local.label_seq_id
_ma_qa_metric_local.metric_id
_ma_qa_metric_local.metric_value
_ma_qa_metric_local.model_id
_ma_qa_metric_local.ordinal_id
A MET   1    2 82.12 1 1    
A ASP   2    2 92.84 1 2    
A VAL   3    2 95.16 1 3    
A ARG   4    2 93.68 1 4    
A CYS   5    2 97.01 1 5    
A ILE   6    2 91.95 1 6    
A ASN   7    2 95.91 1 7    
A TRP   8    2 97.52 1 8    
A PHE   9    2 96.11 1 9    
A GLU   10   2 90.24 1 10   
A SER   11   2 88.79 1 11   
A HIS   12   2 76.29 1 12   
A GLY   13   2 81.75 1 13   
A GLU   14   2 73.40 1 14   
A ASN   15   2 78.92 1 15   
A ARG   16   2 82.48 1 16   
A PHE   17   2 92.49 1 17   
A LEU   18   2 95.92 1 18   
A TYR   19   2 95.56 1 19   
A LEU   20   2 96.70 1 20   
A LYS   21   2 95.67 1 21   
A SER   22   2 95.94 1 22   
A ARG   23   2 93.27 1 23   
A CYS   24   2 93.55 1 24   
A ARG   25   2 85.28 1 25   
A ASN   26   2 86.26 1 26   
A GLY   27   2 92.31 1 27   
A GLU   28   2 84.75 1 28   
A THR   29   2 93.77 1 29   
A VAL   30   2 94.76 1 30   
A PHE   31   2 95.89 1 31   
A ILE   32   2 95.69 1 32   
A ARG   33   2 93.95 1 33   
A PHE   34   2 96.56 1 34   
A PRO   35   2 94.60 1 35   
A HIS   36   2 90.87 1 36   
A TYR   37   2 93.37 1 37   
A PHE   38   2 92.54 1 38   
A TYR   39   2 95.34 1 39   
A TYR   40   2 93.75 1 40   
A VAL   41   2 94.72 1 41   
A VAL   42   2 93.45 1 42   
A THR   43   2 90.82 1 43   
A ASP   44   2 89.68 1 44   
A GLU   45   2 82.09 1 45   
A ILE   46   2 89.13 1 46   
A TYR   47   2 91.63 1 47   
A GLN   48   2 85.81 1 48   
A SER   49   2 88.25 1 49   
A LEU   50   2 85.91 1 50   
A SER   51   2 85.55 1 51   
A PRO   52   2 89.22 1 52   
A PRO   53   2 90.53 1 53   
A PRO   54   2 91.03 1 54   
A PHE   55   2 89.25 1 55   
A ASN   56   2 88.68 1 56   
A ALA   57   2 93.83 1 57   
A ARG   58   2 83.22 1 58   
A PRO   59   2 93.89 1 59   
A MET   60   2 91.40 1 60   
A GLY   61   2 93.52 1 61   
A LYS   62   2 86.72 1 62   
A MET   63   2 91.87 1 63   
A ARG   64   2 83.11 1 64   
A THR   65   2 92.37 1 65   
A ILE   66   2 92.86 1 66   
A ASP   67   2 88.07 1 67   
A ILE   68   2 91.04 1 68   
A ASP   69   2 89.53 1 69   
A GLU   70   2 87.94 1 70   
A THR   71   2 85.19 1 71   
A ILE   72   2 84.06 1 72   
A SER   73   2 87.99 1 73   
A TYR   74   2 86.48 1 74   
A ASN   75   2 83.39 1 75   
A LEU   76   2 82.65 1 76   
A ASP   77   2 82.26 1 77   
A ILE   78   2 85.28 1 78   
A LYS   79   2 75.36 1 79   
A ASP   80   2 85.21 1 80   
A ARG   81   2 85.84 1 81   
A LYS   82   2 79.48 1 82   
A CYS   83   2 88.58 1 83   
A SER   84   2 90.15 1 84   
A VAL   85   2 91.41 1 85   
A ALA   86   2 93.02 1 86   
A ASP   87   2 90.23 1 87   
A MET   88   2 92.44 1 88   
A TRP   89   2 92.82 1 89   
A LEU   90   2 95.08 1 90   
A ILE   91   2 91.67 1 91   
A GLU   92   2 92.49 1 92   
A GLU   93   2 91.02 1 93   
A PRO   94   2 91.05 1 94   
A LYS   95   2 80.69 1 95   
A LYS   96   2 81.76 1 96   
A ARG   97   2 86.90 1 97   
A SER   98   2 87.55 1 98   
A ILE   99   2 86.78 1 99   
A GLN   100  2 77.06 1 100  
A ASN   101  2 82.80 1 101  
A ALA   102  2 90.12 1 102  
A THR   103  2 87.93 1 103  
A MET   104  2 91.41 1 104  
A ASP   105  2 84.27 1 105  
A GLU   106  2 86.04 1 106  
A PHE   107  2 95.19 1 107  
A LEU   108  2 94.78 1 108  
A ASN   109  2 93.47 1 109  
A ILE   110  2 94.41 1 110  
A SER   111  2 95.67 1 111  
A TRP   112  2 96.14 1 112  
A PHE   113  2 96.93 1 113  
A TYR   114  2 97.71 1 114  
A ILE   115  2 95.35 1 115  
A SER   116  2 93.19 1 116  
A ASN   117  2 93.94 1 117  
A GLY   118  2 95.51 1 118  
A ILE   119  2 95.75 1 119  
A SER   120  2 95.04 1 120  
A PRO   121  2 96.82 1 121  
A ASP   122  2 92.48 1 122  
A GLY   123  2 96.81 1 123  
A CYS   124  2 96.44 1 124  
A TYR   125  2 96.49 1 125  
A SER   126  2 94.52 1 126  
A LEU   127  2 94.74 1 127  
A ASP   128  2 93.37 1 128  
A GLU   129  2 89.39 1 129  
A GLN   130  2 85.96 1 130  
A TYR   131  2 94.65 1 131  
A LEU   132  2 94.00 1 132  
A THR   133  2 90.49 1 133  
A LYS   134  2 87.89 1 134  
A ILE   135  2 88.01 1 135  
A ASN   136  2 85.88 1 136  
A ASN   137  2 84.66 1 137  
A GLY   138  2 92.20 1 138  
A CYS   139  2 94.24 1 139  
A TYR   140  2 93.97 1 140  
A HIS   141  2 93.08 1 141  
A CYS   142  2 95.72 1 142  
A ASP   143  2 91.16 1 143  
A ASP   144  2 92.89 1 144  
A PRO   145  2 95.65 1 145  
A ARG   146  2 83.23 1 146  
A ASN   147  2 93.75 1 147  
A CYS   148  2 95.86 1 148  
A PHE   149  2 96.53 1 149  
A ALA   150  2 95.47 1 150  
A LYS   151  2 87.32 1 151  
A GLU   152  2 91.91 1 152  
A ILE   153  2 92.81 1 153  
A PRO   154  2 96.15 1 154  
A ARG   155  2 84.25 1 155  
A PHE   156  2 95.61 1 156  
A ASP   157  2 90.80 1 157  
A ILE   158  2 93.13 1 158  
A PRO   159  2 95.60 1 159  
A ARG   160  2 92.89 1 160  
A SER   161  2 96.53 1 161  
A TYR   162  2 96.94 1 162  
A LEU   163  2 96.78 1 163  
A PHE   164  2 97.60 1 164  
A LEU   165  2 94.37 1 165  
A ASP   166  2 94.01 1 166  
A ILE   167  2 94.34 1 167  
A GLU   168  2 91.90 1 168  
A CYS   169  2 94.19 1 169  
A HIS   170  2 89.15 1 170  
A PHE   171  2 83.76 1 171  
A ASP   172  2 75.48 1 172  
A LYS   173  2 65.33 1 173  
A LYS   174  2 64.87 1 174  
A PHE   175  2 71.07 1 175  
A PRO   176  2 82.70 1 176  
A SER   177  2 85.13 1 177  
A VAL   178  2 87.72 1 178  
A PHE   179  2 86.24 1 179  
A ILE   180  2 86.49 1 180  
A ASN   181  2 91.67 1 181  
A PRO   182  2 95.78 1 182  
A ILE   183  2 96.02 1 183  
A SER   184  2 96.58 1 184  
A HIS   185  2 95.51 1 185  
A THR   186  2 93.38 1 186  
A SER   187  2 96.87 1 187  
A TYR   188  2 96.99 1 188  
A CYS   189  2 97.14 1 189  
A TYR   190  2 90.46 1 190  
A ILE   191  2 95.11 1 191  
A ASP   192  2 91.16 1 192  
A LEU   193  2 92.05 1 193  
A SER   194  2 91.30 1 194  
A GLY   195  2 92.67 1 195  
A LYS   196  2 85.89 1 196  
A ARG   197  2 92.45 1 197  
A LEU   198  2 93.74 1 198  
A LEU   199  2 95.05 1 199  
A PHE   200  2 96.33 1 200  
A THR   201  2 95.72 1 201  
A LEU   202  2 94.06 1 202  
A ILE   203  2 96.38 1 203  
A ASN   204  2 95.36 1 204  
A GLU   205  2 92.90 1 205  
A GLU   206  2 93.70 1 206  
A MET   207  2 93.67 1 207  
A LEU   208  2 94.39 1 208  
A THR   209  2 93.01 1 209  
A GLU   210  2 87.04 1 210  
A GLN   211  2 85.49 1 211  
A GLU   212  2 94.29 1 212  
A ILE   213  2 94.63 1 213  
A GLN   214  2 87.97 1 214  
A GLU   215  2 89.32 1 215  
A ALA   216  2 95.56 1 216  
A VAL   217  2 93.96 1 217  
A ASP   218  2 92.02 1 218  
A ARG   219  2 90.24 1 219  
A GLY   220  2 93.41 1 220  
A CYS   221  2 94.40 1 221  
A LEU   222  2 94.07 1 222  
A ARG   223  2 92.58 1 223  
A ILE   224  2 92.53 1 224  
A GLN   225  2 84.55 1 225  
A SER   226  2 91.63 1 226  
A LEU   227  2 88.54 1 227  
A MET   228  2 84.40 1 228  
A GLU   229  2 90.49 1 229  
A MET   230  2 92.83 1 230  
A ASP   231  2 92.23 1 231  
A TYR   232  2 92.39 1 232  
A GLU   233  2 88.88 1 233  
A ARG   234  2 88.14 1 234  
A GLU   235  2 86.68 1 235  
A LEU   236  2 94.45 1 236  
A VAL   237  2 96.01 1 237  
A LEU   238  2 93.14 1 238  
A CYS   239  2 96.18 1 239  
A SER   240  2 95.45 1 240  
A GLU   241  2 95.43 1 241  
A ILE   242  2 93.67 1 242  
A VAL   243  2 95.65 1 243  
A LEU   244  2 93.65 1 244  
A LEU   245  2 96.29 1 245  
A ARG   246  2 92.86 1 246  
A ILE   247  2 95.73 1 247  
A ALA   248  2 97.16 1 248  
A LYS   249  2 94.14 1 249  
A GLN   250  2 90.18 1 250  
A LEU   251  2 95.62 1 251  
A LEU   252  2 95.75 1 252  
A GLU   253  2 94.00 1 253  
A LEU   254  2 93.54 1 254  
A THR   255  2 90.72 1 255  
A PHE   256  2 95.74 1 256  
A ASP   257  2 95.89 1 257  
A TYR   258  2 96.15 1 258  
A VAL   259  2 96.70 1 259  
A VAL   260  2 96.88 1 260  
A THR   261  2 94.11 1 261  
A PHE   262  2 94.69 1 262  
A ASN   263  2 87.33 1 263  
A GLY   264  2 91.22 1 264  
A HIS   265  2 87.20 1 265  
A ASN   266  2 83.06 1 266  
A PHE   267  2 88.28 1 267  
A ASP   268  2 92.34 1 268  
A LEU   269  2 93.77 1 269  
A ARG   270  2 83.29 1 270  
A TYR   271  2 94.46 1 271  
A ILE   272  2 94.99 1 272  
A THR   273  2 91.30 1 273  
A ASN   274  2 90.96 1 274  
A ARG   275  2 91.73 1 275  
A LEU   276  2 94.90 1 276  
A GLU   277  2 87.83 1 277  
A LEU   278  2 91.06 1 278  
A LEU   279  2 93.75 1 279  
A THR   280  2 91.74 1 280  
A GLY   281  2 94.55 1 281  
A GLU   282  2 91.60 1 282  
A LYS   283  2 87.54 1 283  
A ILE   284  2 93.40 1 284  
A ILE   285  2 89.93 1 285  
A PHE   286  2 93.47 1 286  
A ARG   287  2 83.08 1 287  
A SER   288  2 92.68 1 288  
A PRO   289  2 93.18 1 289  
A ASP   290  2 89.34 1 290  
A LYS   291  2 82.43 1 291  
A LYS   292  2 80.90 1 292  
A GLU   293  2 84.26 1 293  
A ALA   294  2 90.63 1 294  
A VAL   295  2 88.75 1 295  
A HIS   296  2 81.73 1 296  
A LEU   297  2 84.82 1 297  
A CYS   298  2 80.97 1 298  
A ILE   299  2 79.05 1 299  
A TYR   300  2 70.43 1 300  
A GLU   301  2 67.70 1 301  
A ARG   302  2 64.91 1 302  
A ASN   303  2 60.70 1 303  
A GLN   304  2 56.26 1 304  
A SER   305  2 55.08 1 305  
A SER   306  2 51.38 1 306  
A HIS   307  2 47.65 1 307  
A LYS   308  2 44.05 1 308  
A GLY   309  2 51.58 1 309  
A VAL   310  2 48.58 1 310  
A CYS   311  2 51.18 1 311  
A GLY   312  2 51.68 1 312  
A MET   313  2 49.73 1 313  
A ALA   314  2 56.24 1 314  
A ASN   315  2 59.88 1 315  
A THR   316  2 68.62 1 316  
A THR   317  2 74.19 1 317  
A PHE   318  2 76.73 1 318  
A HIS   319  2 75.23 1 319  
A VAL   320  2 80.15 1 320  
A ASN   321  2 79.93 1 321  
A ASN   322  2 84.72 1 322  
A ASN   323  2 89.08 1 323  
A ASN   324  2 92.54 1 324  
A GLY   325  2 95.06 1 325  
A THR   326  2 94.44 1 326  
A ILE   327  2 96.37 1 327  
A PHE   328  2 95.22 1 328  
A PHE   329  2 96.60 1 329  
A ASP   330  2 92.99 1 330  
A LEU   331  2 95.60 1 331  
A TYR   332  2 88.87 1 332  
A SER   333  2 87.70 1 333  
A PHE   334  2 94.33 1 334  
A ILE   335  2 92.79 1 335  
A GLN   336  2 80.42 1 336  
A LYS   337  2 80.53 1 337  
A SER   338  2 85.94 1 338  
A GLU   339  2 82.91 1 339  
A LYS   340  2 70.27 1 340  
A LEU   341  2 78.28 1 341  
A ASP   342  2 70.61 1 342  
A SER   343  2 76.15 1 343  
A TYR   344  2 82.36 1 344  
A LYS   345  2 77.46 1 345  
A LEU   346  2 91.19 1 346  
A ASP   347  2 85.96 1 347  
A SER   348  2 87.97 1 348  
A ILE   349  2 92.68 1 349  
A SER   350  2 93.94 1 350  
A LYS   351  2 90.18 1 351  
A ASN   352  2 87.33 1 352  
A ALA   353  2 94.41 1 353  
A PHE   354  2 95.27 1 354  
A SER   355  2 93.14 1 355  
A CYS   356  2 93.21 1 356  
A MET   357  2 90.01 1 357  
A GLY   358  2 93.05 1 358  
A LYS   359  2 85.47 1 359  
A VAL   360  2 90.79 1 360  
A LEU   361  2 85.51 1 361  
A ASN   362  2 82.80 1 362  
A ARG   363  2 80.68 1 363  
A GLY   364  2 84.56 1 364  
A VAL   365  2 81.07 1 365  
A ARG   366  2 72.43 1 366  
A GLU   367  2 84.49 1 367  
A MET   368  2 88.05 1 368  
A THR   369  2 91.02 1 369  
A PHE   370  2 93.25 1 370  
A ILE   371  2 86.67 1 371  
A GLY   372  2 93.38 1 372  
A ASP   373  2 87.33 1 373  
A ASP   374  2 84.31 1 374  
A THR   375  2 86.03 1 375  
A THR   376  2 85.01 1 376  
A ASP   377  2 85.24 1 377  
A ALA   378  2 86.79 1 378  
A LYS   379  2 77.72 1 379  
A GLY   380  2 88.62 1 380  
A LYS   381  2 86.17 1 381  
A ALA   382  2 92.34 1 382  
A ASP   383  2 86.66 1 383  
A THR   384  2 91.10 1 384  
A PHE   385  2 95.02 1 385  
A ALA   386  2 95.17 1 386  
A LYS   387  2 85.80 1 387  
A VAL   388  2 95.45 1 388  
A LEU   389  2 94.08 1 389  
A THR   390  2 91.71 1 390  
A THR   391  2 93.29 1 391  
A GLY   392  2 94.73 1 392  
A ASN   393  2 90.62 1 393  
A TYR   394  2 93.08 1 394  
A VAL   395  2 94.43 1 395  
A THR   396  2 92.72 1 396  
A VAL   397  2 91.80 1 397  
A ASP   398  2 83.69 1 398  
A GLU   399  2 78.65 1 399  
A ASP   400  2 79.37 1 400  
A ILE   401  2 88.87 1 401  
A ILE   402  2 89.58 1 402  
A CYS   403  2 92.56 1 403  
A LYS   404  2 87.38 1 404  
A VAL   405  2 93.53 1 405  
A ILE   406  2 89.27 1 406  
A ARG   407  2 77.95 1 407  
A LYS   408  2 89.32 1 408  
A ASP   409  2 86.73 1 409  
A ILE   410  2 85.90 1 410  
A LEU   411  2 82.48 1 411  
A GLU   412  2 73.60 1 412  
A ASN   413  2 76.28 1 413  
A GLY   414  2 91.04 1 414  
A PHE   415  2 94.06 1 415  
A LYS   416  2 87.10 1 416  
A VAL   417  2 93.38 1 417  
A VAL   418  2 93.24 1 418  
A LEU   419  2 93.07 1 419  
A SER   420  2 90.26 1 420  
A CYS   421  2 88.05 1 421  
A PRO   422  2 88.45 1 422  
A THR   423  2 82.97 1 423  
A LEU   424  2 82.70 1 424  
A PRO   425  2 84.85 1 425  
A ASN   426  2 85.40 1 426  
A ASP   427  2 84.53 1 427  
A ILE   428  2 86.03 1 428  
A TYR   429  2 92.76 1 429  
A LYS   430  2 91.07 1 430  
A LEU   431  2 94.12 1 431  
A SER   432  2 93.75 1 432  
A PHE   433  2 92.33 1 433  
A GLY   434  2 85.47 1 434  
A LYS   435  2 73.99 1 435  
A ASP   436  2 82.25 1 436  
A ASP   437  2 80.41 1 437  
A ILE   438  2 82.55 1 438  
A ASP   439  2 84.30 1 439  
A LEU   440  2 88.12 1 440  
A ALA   441  2 87.73 1 441  
A GLN   442  2 86.43 1 442  
A MET   443  2 91.69 1 443  
A TYR   444  2 94.87 1 444  
A LYS   445  2 84.59 1 445  
A ASP   446  2 92.53 1 446  
A TYR   447  2 95.94 1 447  
A ASN   448  2 93.44 1 448  
A LEU   449  2 95.02 1 449  
A ASN   450  2 92.88 1 450  
A ILE   451  2 95.44 1 451  
A ALA   452  2 97.17 1 452  
A LEU   453  2 95.49 1 453  
A ASP   454  2 92.73 1 454  
A MET   455  2 94.48 1 455  
A ALA   456  2 97.11 1 456  
A ARG   457  2 84.86 1 457  
A TYR   458  2 89.53 1 458  
A CYS   459  2 96.71 1 459  
A ILE   460  2 94.88 1 460  
A HIS   461  2 95.17 1 461  
A ASP   462  2 95.09 1 462  
A ALA   463  2 97.29 1 463  
A CYS   464  2 97.11 1 464  
A LEU   465  2 95.02 1 465  
A CYS   466  2 97.53 1 466  
A GLN   467  2 95.38 1 467  
A TYR   468  2 96.99 1 468  
A LEU   469  2 96.86 1 469  
A TRP   470  2 97.59 1 470  
A GLU   471  2 93.55 1 471  
A TYR   472  2 94.92 1 472  
A TYR   473  2 96.38 1 473  
A GLY   474  2 97.27 1 474  
A VAL   475  2 97.31 1 475  
A GLU   476  2 94.81 1 476  
A THR   477  2 93.31 1 477  
A LYS   478  2 96.38 1 478  
A THR   479  2 94.87 1 479  
A ASP   480  2 94.90 1 480  
A ALA   481  2 97.54 1 481  
A GLY   482  2 98.05 1 482  
A ALA   483  2 97.62 1 483  
A ALA   484  2 97.29 1 484  
A THR   485  2 94.81 1 485  
A TYR   486  2 96.86 1 486  
A VAL   487  2 96.64 1 487  
A LEU   488  2 96.92 1 488  
A PRO   489  2 97.27 1 489  
A GLN   490  2 96.02 1 490  
A SER   491  2 93.88 1 491  
A MET   492  2 90.33 1 492  
A VAL   493  2 94.50 1 493  
A PHE   494  2 92.73 1 494  
A GLU   495  2 85.42 1 495  
A TYR   496  2 89.01 1 496  
A ARG   497  2 81.06 1 497  
A ALA   498  2 93.87 1 498  
A SER   499  2 91.90 1 499  
A THR   500  2 93.23 1 500  
A ILE   501  2 93.06 1 501  
A ILE   502  2 91.29 1 502  
A LYS   503  2 94.74 1 503  
A GLY   504  2 97.60 1 504  
A PRO   505  2 97.18 1 505  
A LEU   506  2 97.31 1 506  
A LEU   507  2 97.17 1 507  
A LYS   508  2 93.24 1 508  
A LEU   509  2 94.92 1 509  
A LEU   510  2 96.77 1 510  
A LEU   511  2 95.14 1 511  
A GLU   512  2 90.98 1 512  
A THR   513  2 94.28 1 513  
A LYS   514  2 88.73 1 514  
A THR   515  2 93.92 1 515  
A ILE   516  2 94.38 1 516  
A LEU   517  2 94.18 1 517  
A VAL   518  2 90.92 1 518  
A ARG   519  2 84.87 1 519  
A SER   520  2 82.20 1 520  
A GLU   521  2 71.17 1 521  
A THR   522  2 72.62 1 522  
A LYS   523  2 71.22 1 523  
A GLN   524  2 77.49 1 524  
A LYS   525  2 78.03 1 525  
A PHE   526  2 89.76 1 526  
A PRO   527  2 93.91 1 527  
A TYR   528  2 96.96 1 528  
A GLU   529  2 93.13 1 529  
A GLY   530  2 96.75 1 530  
A GLY   531  2 97.23 1 531  
A LYS   532  2 93.64 1 532  
A VAL   533  2 96.71 1 533  
A PHE   534  2 97.40 1 534  
A ALA   535  2 97.07 1 535  
A PRO   536  2 96.32 1 536  
A LYS   537  2 92.59 1 537  
A GLN   538  2 89.82 1 538  
A LYS   539  2 87.00 1 539  
A MET   540  2 88.68 1 540  
A PHE   541  2 94.50 1 541  
A SER   542  2 90.57 1 542  
A ASN   543  2 93.43 1 543  
A ASN   544  2 95.23 1 544  
A VAL   545  2 97.01 1 545  
A LEU   546  2 96.92 1 546  
A ILE   547  2 96.96 1 547  
A PHE   548  2 97.98 1 548  
A ASP   549  2 92.99 1 549  
A TYR   550  2 98.30 1 550  
A ASN   551  2 93.52 1 551  
A SER   552  2 96.70 1 552  
A LEU   553  2 97.66 1 553  
A TYR   554  2 97.62 1 554  
A PRO   555  2 98.23 1 555  
A ASN   556  2 97.02 1 556  
A VAL   557  2 97.70 1 557  
A CYS   558  2 98.34 1 558  
A ILE   559  2 97.58 1 559  
A PHE   560  2 97.72 1 560  
A GLY   561  2 97.91 1 561  
A ASN   562  2 97.07 1 562  
A LEU   563  2 97.63 1 563  
A SER   564  2 96.87 1 564  
A PRO   565  2 95.92 1 565  
A GLU   566  2 94.28 1 566  
A THR   567  2 95.33 1 567  
A LEU   568  2 95.53 1 568  
A VAL   569  2 93.81 1 569  
A GLY   570  2 94.80 1 570  
A VAL   571  2 93.71 1 571  
A VAL   572  2 92.95 1 572  
A VAL   573  2 92.43 1 573  
A SER   574  2 91.75 1 574  
A THR   575  2 89.51 1 575  
A ASN   576  2 88.47 1 576  
A ARG   577  2 77.38 1 577  
A LEU   578  2 89.69 1 578  
A GLU   579  2 83.73 1 579  
A GLU   580  2 86.78 1 580  
A GLU   581  2 83.29 1 581  
A ILE   582  2 88.85 1 582  
A ASN   583  2 88.44 1 583  
A ASN   584  2 87.52 1 584  
A GLN   585  2 82.99 1 585  
A LEU   586  2 88.54 1 586  
A LEU   587  2 88.48 1 587  
A LEU   588  2 85.83 1 588  
A GLN   589  2 85.12 1 589  
A LYS   590  2 86.80 1 590  
A TYR   591  2 93.34 1 591  
A PRO   592  2 94.95 1 592  
A PRO   593  2 94.30 1 593  
A PRO   594  2 94.61 1 594  
A ARG   595  2 92.71 1 595  
A TYR   596  2 95.59 1 596  
A ILE   597  2 90.39 1 597  
A THR   598  2 91.77 1 598  
A VAL   599  2 95.66 1 599  
A HIS   600  2 88.27 1 600  
A CYS   601  2 94.93 1 601  
A GLU   602  2 86.00 1 602  
A PRO   603  2 94.12 1 603  
A ARG   604  2 89.41 1 604  
A LEU   605  2 90.69 1 605  
A PRO   606  2 92.54 1 606  
A ASN   607  2 87.14 1 607  
A LEU   608  2 92.34 1 608  
A ILE   609  2 88.57 1 609  
A SER   610  2 92.36 1 610  
A GLU   611  2 93.90 1 611  
A ILE   612  2 92.95 1 612  
A ALA   613  2 96.26 1 613  
A ILE   614  2 93.90 1 614  
A PHE   615  2 96.99 1 615  
A ASP   616  2 94.98 1 616  
A ARG   617  2 93.45 1 617  
A SER   618  2 95.23 1 618  
A ILE   619  2 91.79 1 619  
A GLU   620  2 95.13 1 620  
A GLY   621  2 97.53 1 621  
A THR   622  2 95.75 1 622  
A ILE   623  2 96.26 1 623  
A PRO   624  2 97.60 1 624  
A ARG   625  2 90.20 1 625  
A LEU   626  2 97.04 1 626  
A LEU   627  2 97.94 1 627  
A ARG   628  2 92.04 1 628  
A THR   629  2 93.97 1 629  
A PHE   630  2 97.54 1 630  
A LEU   631  2 97.58 1 631  
A ALA   632  2 98.20 1 632  
A GLU   633  2 94.63 1 633  
A ARG   634  2 96.83 1 634  
A ALA   635  2 98.07 1 635  
A ARG   636  2 89.78 1 636  
A TYR   637  2 97.55 1 637  
A LYS   638  2 94.05 1 638  
A LYS   639  2 91.02 1 639  
A MET   640  2 93.41 1 640  
A LEU   641  2 95.78 1 641  
A LYS   642  2 87.90 1 642  
A GLN   643  2 92.94 1 643  
A ALA   644  2 94.51 1 644  
A THR   645  2 88.76 1 645  
A SER   646  2 90.01 1 646  
A SER   647  2 89.65 1 647  
A THR   648  2 90.61 1 648  
A GLU   649  2 88.71 1 649  
A LYS   650  2 89.09 1 650  
A ALA   651  2 95.37 1 651  
A ILE   652  2 95.17 1 652  
A TYR   653  2 97.11 1 653  
A ASP   654  2 94.97 1 654  
A SER   655  2 95.40 1 655  
A MET   656  2 95.07 1 656  
A GLN   657  2 95.26 1 657  
A TYR   658  2 94.08 1 658  
A THR   659  2 95.05 1 659  
A TYR   660  2 97.11 1 660  
A LYS   661  2 93.92 1 661  
A ILE   662  2 95.34 1 662  
A VAL   663  2 96.95 1 663  
A ALA   664  2 98.20 1 664  
A ASN   665  2 96.19 1 665  
A SER   666  2 96.31 1 666  
A VAL   667  2 97.36 1 667  
A TYR   668  2 97.28 1 668  
A GLY   669  2 96.85 1 669  
A LEU   670  2 96.19 1 670  
A MET   671  2 95.18 1 671  
A GLY   672  2 95.57 1 672  
A PHE   673  2 92.37 1 673  
A ARG   674  2 83.12 1 674  
A ASN   675  2 87.73 1 675  
A SER   676  2 92.26 1 676  
A ALA   677  2 92.43 1 677  
A LEU   678  2 93.30 1 678  
A TYR   679  2 94.70 1 679  
A SER   680  2 95.70 1 680  
A TYR   681  2 96.23 1 681  
A ALA   682  2 96.54 1 682  
A SER   683  2 96.90 1 683  
A ALA   684  2 97.65 1 684  
A LYS   685  2 94.09 1 685  
A SER   686  2 96.96 1 686  
A CYS   687  2 98.08 1 687  
A THR   688  2 95.88 1 688  
A SER   689  2 96.59 1 689  
A ILE   690  2 97.52 1 690  
A GLY   691  2 98.07 1 691  
A ARG   692  2 94.61 1 692  
A ARG   693  2 88.98 1 693  
A MET   694  2 97.11 1 694  
A ILE   695  2 94.97 1 695  
A LEU   696  2 96.06 1 696  
A TYR   697  2 97.51 1 697  
A LEU   698  2 97.60 1 698  
A GLU   699  2 94.91 1 699  
A SER   700  2 96.69 1 700  
A VAL   701  2 94.23 1 701  
A LEU   702  2 96.38 1 702  
A ASN   703  2 94.84 1 703  
A GLY   704  2 95.76 1 704  
A ALA   705  2 96.29 1 705  
A GLU   706  2 87.66 1 706  
A LEU   707  2 93.56 1 707  
A SER   708  2 90.97 1 708  
A ASN   709  2 87.36 1 709  
A GLY   710  2 93.26 1 710  
A MET   711  2 90.34 1 711  
A LEU   712  2 93.85 1 712  
A ARG   713  2 81.89 1 713  
A PHE   714  2 95.77 1 714  
A ALA   715  2 95.58 1 715  
A ASN   716  2 92.13 1 716  
A THR   717  2 90.65 1 717  
A LEU   718  2 94.46 1 718  
A SER   719  2 93.01 1 719  
A ASN   720  2 94.36 1 720  
A PRO   721  2 95.18 1 721  
A PHE   722  2 94.82 1 722  
A TYR   723  2 94.22 1 723  
A MET   724  2 84.25 1 724  
A ASP   725  2 86.91 1 725  
A ASP   726  2 85.28 1 726  
A ARG   727  2 88.92 1 727  
A ASP   728  2 90.59 1 728  
A ILE   729  2 89.45 1 729  
A ASN   730  2 90.83 1 730  
A PRO   731  2 94.93 1 731  
A ILE   732  2 92.78 1 732  
A VAL   733  2 92.52 1 733  
A LYS   734  2 85.30 1 734  
A THR   735  2 92.69 1 735  
A SER   736  2 92.30 1 736  
A LEU   737  2 93.65 1 737  
A PRO   738  2 93.89 1 738  
A ILE   739  2 87.11 1 739  
A ASP   740  2 87.94 1 740  
A TYR   741  2 93.07 1 741  
A ARG   742  2 79.57 1 742  
A PHE   743  2 94.43 1 743  
A ARG   744  2 82.26 1 744  
A PHE   745  2 96.22 1 745  
A ARG   746  2 92.47 1 746  
A SER   747  2 94.91 1 747  
A VAL   748  2 95.86 1 748  
A TYR   749  2 98.07 1 749  
A GLY   750  2 97.75 1 750  
A ASP   751  2 96.49 1 751  
A THR   752  2 94.82 1 752  
A ASP   753  2 94.01 1 753  
A SER   754  2 96.78 1 754  
A VAL   755  2 96.17 1 755  
A PHE   756  2 97.84 1 756  
A THR   757  2 96.06 1 757  
A GLU   758  2 95.53 1 758  
A ILE   759  2 94.60 1 759  
A ASP   760  2 90.79 1 760  
A SER   761  2 93.75 1 761  
A GLN   762  2 88.73 1 762  
A ASP   763  2 92.30 1 763  
A VAL   764  2 94.99 1 764  
A ASP   765  2 94.22 1 765  
A LYS   766  2 91.15 1 766  
A SER   767  2 96.28 1 767  
A ILE   768  2 95.99 1 768  
A GLU   769  2 93.80 1 769  
A ILE   770  2 95.24 1 770  
A ALA   771  2 97.28 1 771  
A LYS   772  2 93.37 1 772  
A GLU   773  2 94.81 1 773  
A LEU   774  2 94.42 1 774  
A GLU   775  2 96.04 1 775  
A ARG   776  2 92.60 1 776  
A LEU   777  2 95.18 1 777  
A ILE   778  2 96.71 1 778  
A ASN   779  2 96.66 1 779  
A SER   780  2 94.95 1 780  
A ARG   781  2 88.78 1 781  
A VAL   782  2 96.07 1 782  
A LEU   783  2 96.68 1 783  
A PHE   784  2 97.35 1 784  
A ASN   785  2 92.90 1 785  
A ASN   786  2 95.76 1 786  
A PHE   787  2 97.98 1 787  
A LYS   788  2 90.95 1 788  
A ILE   789  2 94.84 1 789  
A GLU   790  2 92.57 1 790  
A PHE   791  2 97.76 1 791  
A GLU   792  2 92.84 1 792  
A ALA   793  2 98.06 1 793  
A VAL   794  2 96.42 1 794  
A TYR   795  2 97.97 1 795  
A LYS   796  2 91.66 1 796  
A ASN   797  2 90.89 1 797  
A LEU   798  2 95.73 1 798  
A ILE   799  2 94.56 1 799  
A MET   800  2 93.73 1 800  
A GLN   801  2 93.32 1 801  
A SER   802  2 94.77 1 802  
A LYS   803  2 94.83 1 803  
A LYS   804  2 95.36 1 804  
A LYS   805  2 92.00 1 805  
A TYR   806  2 97.65 1 806  
A THR   807  2 95.01 1 807  
A THR   808  2 95.78 1 808  
A MET   809  2 92.96 1 809  
A LYS   810  2 95.78 1 810  
A TYR   811  2 97.16 1 811  
A SER   812  2 93.84 1 812  
A ALA   813  2 94.75 1 813  
A SER   814  2 91.44 1 814  
A SER   815  2 92.38 1 815  
A ASN   816  2 89.46 1 816  
A SER   817  2 91.54 1 817  
A LYS   818  2 84.76 1 818  
A SER   819  2 89.21 1 819  
A VAL   820  2 91.16 1 820  
A PRO   821  2 94.65 1 821  
A GLU   822  2 91.24 1 822  
A ARG   823  2 93.36 1 823  
A ILE   824  2 93.24 1 824  
A ASN   825  2 94.21 1 825  
A LYS   826  2 93.65 1 826  
A GLY   827  2 95.89 1 827  
A THR   828  2 94.49 1 828  
A SER   829  2 94.36 1 829  
A GLU   830  2 93.24 1 830  
A THR   831  2 90.76 1 831  
A ARG   832  2 87.42 1 832  
A ARG   833  2 81.39 1 833  
A ASP   834  2 89.55 1 834  
A VAL   835  2 92.65 1 835  
A SER   836  2 93.58 1 836  
A LYS   837  2 86.17 1 837  
A PHE   838  2 95.42 1 838  
A HIS   839  2 94.13 1 839  
A LYS   840  2 93.72 1 840  
A ASN   841  2 93.38 1 841  
A MET   842  2 93.39 1 842  
A ILE   843  2 93.67 1 843  
A LYS   844  2 92.64 1 844  
A THR   845  2 92.86 1 845  
A TYR   846  2 94.50 1 846  
A LYS   847  2 94.65 1 847  
A THR   848  2 91.46 1 848  
A ARG   849  2 83.64 1 849  
A LEU   850  2 88.58 1 850  
A SER   851  2 89.05 1 851  
A GLU   852  2 83.20 1 852  
A MET   853  2 82.41 1 853  
A LEU   854  2 78.07 1 854  
A SER   855  2 79.35 1 855  
A GLU   856  2 72.64 1 856  
A GLY   857  2 74.84 1 857  
A ARG   858  2 57.12 1 858  
A MET   859  2 65.72 1 859  
A ASN   860  2 73.46 1 860  
A SER   861  2 79.24 1 861  
A ASN   862  2 80.61 1 862  
A GLN   863  2 78.88 1 863  
A VAL   864  2 87.23 1 864  
A CYS   865  2 88.78 1 865  
A ILE   866  2 88.00 1 866  
A ASP   867  2 86.38 1 867  
A ILE   868  2 90.52 1 868  
A LEU   869  2 92.06 1 869  
A ARG   870  2 79.16 1 870  
A SER   871  2 91.57 1 871  
A LEU   872  2 93.10 1 872  
A GLU   873  2 90.86 1 873  
A THR   874  2 91.00 1 874  
A ASP   875  2 92.36 1 875  
A LEU   876  2 93.53 1 876  
A ARG   877  2 82.90 1 877  
A SER   878  2 91.48 1 878  
A GLU   879  2 88.15 1 879  
A PHE   880  2 90.97 1 880  
A ASP   881  2 87.87 1 881  
A SER   882  2 88.62 1 882  
A ARG   883  2 83.55 1 883  
A SER   884  2 88.35 1 884  
A SER   885  2 90.61 1 885  
A PRO   886  2 91.22 1 886  
A LEU   887  2 90.47 1 887  
A GLU   888  2 81.43 1 888  
A LEU   889  2 91.24 1 889  
A PHE   890  2 94.11 1 890  
A MET   891  2 90.69 1 891  
A LEU   892  2 93.48 1 892  
A SER   893  2 89.69 1 893  
A ARG   894  2 86.03 1 894  
A MET   895  2 82.93 1 895  
A HIS   896  2 85.42 1 896  
A HIS   897  2 81.13 1 897  
A SER   898  2 80.12 1 898  
A ASN   899  2 78.11 1 899  
A TYR   900  2 83.22 1 900  
A LYS   901  2 75.82 1 901  
A SER   902  2 82.45 1 902  
A ALA   903  2 82.46 1 903  
A ASP   904  2 79.59 1 904  
A ASN   905  2 83.40 1 905  
A PRO   906  2 87.10 1 906  
A ASN   907  2 86.78 1 907  
A MET   908  2 84.26 1 908  
A TYR   909  2 84.69 1 909  
A LEU   910  2 88.38 1 910  
A VAL   911  2 88.89 1 911  
A THR   912  2 86.37 1 912  
A GLU   913  2 83.01 1 913  
A TYR   914  2 89.86 1 914  
A ASN   915  2 86.45 1 915  
A LYS   916  2 79.46 1 916  
A ASN   917  2 82.11 1 917  
A ASN   918  2 78.82 1 918  
A PRO   919  2 76.67 1 919  
A GLU   920  2 69.11 1 920  
A THR   921  2 78.18 1 921  
A ILE   922  2 81.57 1 922  
A GLU   923  2 73.01 1 923  
A LEU   924  2 74.97 1 924  
A GLY   925  2 78.69 1 925  
A GLU   926  2 75.29 1 926  
A ARG   927  2 79.43 1 927  
A TYR   928  2 90.83 1 928  
A TYR   929  2 87.71 1 929  
A PHE   930  2 94.87 1 930  
A ALA   931  2 94.79 1 931  
A TYR   932  2 93.11 1 932  
A ILE   933  2 90.95 1 933  
A CYS   934  2 92.84 1 934  
A PRO   935  2 92.54 1 935  
A ALA   936  2 90.74 1 936  
A ASN   937  2 84.36 1 937  
A VAL   938  2 88.21 1 938  
A PRO   939  2 90.72 1 939  
A TRP   940  2 85.39 1 940  
A THR   941  2 86.25 1 941  
A LYS   942  2 81.54 1 942  
A LYS   943  2 73.53 1 943  
A LEU   944  2 83.75 1 944  
A VAL   945  2 84.12 1 945  
A ASN   946  2 83.89 1 946  
A ILE   947  2 84.48 1 947  
A LYS   948  2 84.34 1 948  
A THR   949  2 87.66 1 949  
A TYR   950  2 91.06 1 950  
A GLU   951  2 90.51 1 951  
A THR   952  2 89.09 1 952  
A ILE   953  2 90.38 1 953  
A ILE   954  2 87.64 1 954  
A ASP   955  2 82.06 1 955  
A ARG   956  2 67.08 1 956  
A SER   957  2 78.77 1 957  
A PHE   958  2 87.47 1 958  
A LYS   959  2 76.46 1 959  
A LEU   960  2 87.15 1 960  
A GLY   961  2 89.57 1 961  
A SER   962  2 88.31 1 962  
A ASN   963  2 85.58 1 963  
A GLN   964  2 89.78 1 964  
A ARG   965  2 89.56 1 965  
A ILE   966  2 91.24 1 966  
A PHE   967  2 92.43 1 967  
A TYR   968  2 93.61 1 968  
A GLU   969  2 92.18 1 969  
A VAL   970  2 93.42 1 970  
A TYR   971  2 95.19 1 971  
A PHE   972  2 95.23 1 972  
A LYS   973  2 90.67 1 973  
A ARG   974  2 89.94 1 974  
A LEU   975  2 94.61 1 975  
A THR   976  2 92.79 1 976  
A SER   977  2 92.53 1 977  
A GLU   978  2 94.09 1 978  
A ILE   979  2 93.15 1 979  
A VAL   980  2 91.39 1 980  
A ASN   981  2 90.89 1 981  
A LEU   982  2 91.22 1 982  
A LEU   983  2 89.58 1 983  
A ASP   984  2 80.77 1 984  
A ASN   985  2 84.46 1 985  
A LYS   986  2 81.20 1 986  
A VAL   987  2 89.50 1 987  
A LEU   988  2 86.78 1 988  
A CYS   989  2 92.53 1 989  
A ILE   990  2 91.02 1 990  
A SER   991  2 90.99 1 991  
A PHE   992  2 92.62 1 992  
A PHE   993  2 92.70 1 993  
A GLN   994  2 85.05 1 994  
A ARG   995  2 83.74 1 995  
A MET   996  2 88.20 1 996  
A PHE   997  2 91.16 1 997  
A GLY   998  2 89.61 1 998  
A SER   999  2 88.30 1 999  
A ARG   1000 2 77.19 1 1000 
A PRO   1001 2 91.20 1 1001 
A THR   1002 2 86.09 1 1002 
A PHE   1003 2 87.91 1 1003 
A TYR   1004 2 79.91 1 1004 
A GLU   1005 2 65.58 1 1005 
A ALA   1006 2 58.37 1 1006 
B LIG_B .    2 93.40 1 1007 
C DA    1    2 63.27 1 1008 
C DG    2    2 69.47 1 1009 
C DC    3    2 69.83 1 1010 
C DT    4    2 74.05 1 1011 
C DA    5    2 73.23 1 1012 
C DT    6    2 75.25 1 1013 
C DG    7    2 74.21 1 1014 
C DA    8    2 74.48 1 1015 
C DC    9    2 73.07 1 1016 
C DC    10   2 73.93 1 1017 
C DA    11   2 75.21 1 1018 
C DT    12   2 75.55 1 1019 
C DG    13   2 78.58 1 1020 
C DA    14   2 80.27 1 1021 
C DT    15   2 82.70 1 1022 
C DT    16   2 85.68 1 1023 
C DA    17   2 87.51 1 1024 
C DC    18   2 87.90 1 1025 
C DG    19   2 88.47 1 1026 
C DA    20   2 87.88 1 1027 
C DA    21   2 88.22 1 1028 
C DT    22   2 88.52 1 1029 
C DT    23   2 89.40 1 1030 
C DG    24   2 90.50 1 1031 
C DC    25   2 87.99 1 1032 
D DC    1    2 36.86 1 1033 
D DT    2    2 36.83 1 1034 
D DG    3    2 37.51 1 1035 
D DC    4    2 40.87 1 1036 
D DA    5    2 42.41 1 1037 
D DC    6    2 44.86 1 1038 
D DG    7    2 49.07 1 1039 
D DA    8    2 52.52 1 1040 
D DA    9    2 58.40 1 1041 
D DT    10   2 64.19 1 1042 
D DT    11   2 69.54 1 1043 
D DA    12   2 78.60 1 1044 
D DA    13   2 88.67 1 1045 
D DG    14   2 90.49 1 1046 
D DC    15   2 90.99 1 1047 
D DA    16   2 90.84 1 1048 
D DA    17   2 91.25 1 1049 
D DT    18   2 90.26 1 1050 
D DT    19   2 89.52 1 1051 
D DC    20   2 88.90 1 1052 
D DG    21   2 89.14 1 1053 
D DT    22   2 88.14 1 1054 
D DA    23   2 86.46 1 1055 
D DA    24   2 84.54 1 1056 
D DT    25   2 81.82 1 1057 
D DC    26   2 79.34 1 1058 
D DA    27   2 78.23 1 1059 
D DT    28   2 75.54 1 1060 
D DG    29   2 75.07 1 1061 
D DG    30   2 73.84 1 1062 
D DT    31   2 72.63 1 1063 
D DC    32   2 71.51 1 1064 
D DA    33   2 73.31 1 1065 
D DT    34   2 74.92 1 1066 
D DA    35   2 73.17 1 1067 
D DG    36   2 74.93 1 1068 
D DC    37   2 71.93 1 1069 
D DT    38   2 69.14 1 1070 
#
_ma_software_group.group_id    1
_ma_software_group.ordinal_id  1
_ma_software_group.software_id 1
#
loop_
_ma_target_entity.data_id
_ma_target_entity.entity_id
_ma_target_entity.origin
1 1 . 
1 2 . 
1 3 . 
1 4 . 
#
loop_
_ma_target_entity_instance.asym_id
_ma_target_entity_instance.details
_ma_target_entity_instance.entity_id
A . 1 
B . 2 
C . 3 
D . 4 
#
loop_
_pdbx_data_usage.details
_pdbx_data_usage.id
_pdbx_data_usage.type
_pdbx_data_usage.url
;Non-commercial use only, by using this file you agree to the terms of use found
at https://github.com/google-deepmind/alphafold3/blob/main/OUTPUT_TERMS_OF_USE.md.
To request access to the AlphaFold 3 model parameters, follow the process set
out at https://github.com/google-deepmind/alphafold3. You may only use these if
received directly from Google. Use is subject to terms of use available at
https://github.com/google-deepmind/alphafold3/blob/main/WEIGHTS_TERMS_OF_USE.md.
;
1 license    https://github.com/google-deepmind/alphafold3/blob/main/OUTPUT_TERMS_OF_USE.md 
;AlphaFold 3 and its output are not intended for, have not been validated for,
and are not approved for clinical use. They are provided "as-is" without any
warranty of any kind, whether expressed or implied. No warranty is given that
use shall not infringe the rights of any third party.
;
2 disclaimer ?                                                                              
#
_pdbx_nonpoly_scheme.asym_id       B
_pdbx_nonpoly_scheme.auth_seq_num  1
_pdbx_nonpoly_scheme.entity_id     2
_pdbx_nonpoly_scheme.mon_id        LIG_B
_pdbx_nonpoly_scheme.pdb_ins_code  .
_pdbx_nonpoly_scheme.pdb_seq_num   1
_pdbx_nonpoly_scheme.pdb_strand_id B
#
loop_
_pdbx_poly_seq_scheme.asym_id
_pdbx_poly_seq_scheme.auth_seq_num
_pdbx_poly_seq_scheme.entity_id
_pdbx_poly_seq_scheme.hetero
_pdbx_poly_seq_scheme.mon_id
_pdbx_poly_seq_scheme.pdb_ins_code
_pdbx_poly_seq_scheme.pdb_seq_num
_pdbx_poly_seq_scheme.pdb_strand_id
_pdbx_poly_seq_scheme.seq_id
A 1    1 n MET . 1    A 1    
A 2    1 n ASP . 2    A 2    
A 3    1 n VAL . 3    A 3    
A 4    1 n ARG . 4    A 4    
A 5    1 n CYS . 5    A 5    
A 6    1 n ILE . 6    A 6    
A 7    1 n ASN . 7    A 7    
A 8    1 n TRP . 8    A 8    
A 9    1 n PHE . 9    A 9    
A 10   1 n GLU . 10   A 10   
A 11   1 n SER . 11   A 11   
A 12   1 n HIS . 12   A 12   
A 13   1 n GLY . 13   A 13   
A 14   1 n GLU . 14   A 14   
A 15   1 n ASN . 15   A 15   
A 16   1 n ARG . 16   A 16   
A 17   1 n PHE . 17   A 17   
A 18   1 n LEU . 18   A 18   
A 19   1 n TYR . 19   A 19   
A 20   1 n LEU . 20   A 20   
A 21   1 n LYS . 21   A 21   
A 22   1 n SER . 22   A 22   
A 23   1 n ARG . 23   A 23   
A 24   1 n CYS . 24   A 24   
A 25   1 n ARG . 25   A 25   
A 26   1 n ASN . 26   A 26   
A 27   1 n GLY . 27   A 27   
A 28   1 n GLU . 28   A 28   
A 29   1 n THR . 29   A 29   
A 30   1 n VAL . 30   A 30   
A 31   1 n PHE . 31   A 31   
A 32   1 n ILE . 32   A 32   
A 33   1 n ARG . 33   A 33   
A 34   1 n PHE . 34   A 34   
A 35   1 n PRO . 35   A 35   
A 36   1 n HIS . 36   A 36   
A 37   1 n TYR . 37   A 37   
A 38   1 n PHE . 38   A 38   
A 39   1 n TYR . 39   A 39   
A 40   1 n TYR . 40   A 40   
A 41   1 n VAL . 41   A 41   
A 42   1 n VAL . 42   A 42   
A 43   1 n THR . 43   A 43   
A 44   1 n ASP . 44   A 44   
A 45   1 n GLU . 45   A 45   
A 46   1 n ILE . 46   A 46   
A 47   1 n TYR . 47   A 47   
A 48   1 n GLN . 48   A 48   
A 49   1 n SER . 49   A 49   
A 50   1 n LEU . 50   A 50   
A 51   1 n SER . 51   A 51   
A 52   1 n PRO . 52   A 52   
A 53   1 n PRO . 53   A 53   
A 54   1 n PRO . 54   A 54   
A 55   1 n PHE . 55   A 55   
A 56   1 n ASN . 56   A 56   
A 57   1 n ALA . 57   A 57   
A 58   1 n ARG . 58   A 58   
A 59   1 n PRO . 59   A 59   
A 60   1 n MET . 60   A 60   
A 61   1 n GLY . 61   A 61   
A 62   1 n LYS . 62   A 62   
A 63   1 n MET . 63   A 63   
A 64   1 n ARG . 64   A 64   
A 65   1 n THR . 65   A 65   
A 66   1 n ILE . 66   A 66   
A 67   1 n ASP . 67   A 67   
A 68   1 n ILE . 68   A 68   
A 69   1 n ASP . 69   A 69   
A 70   1 n GLU . 70   A 70   
A 71   1 n THR . 71   A 71   
A 72   1 n ILE . 72   A 72   
A 73   1 n SER . 73   A 73   
A 74   1 n TYR . 74   A 74   
A 75   1 n ASN . 75   A 75   
A 76   1 n LEU . 76   A 76   
A 77   1 n ASP . 77   A 77   
A 78   1 n ILE . 78   A 78   
A 79   1 n LYS . 79   A 79   
A 80   1 n ASP . 80   A 80   
A 81   1 n ARG . 81   A 81   
A 82   1 n LYS . 82   A 82   
A 83   1 n CYS . 83   A 83   
A 84   1 n SER . 84   A 84   
A 85   1 n VAL . 85   A 85   
A 86   1 n ALA . 86   A 86   
A 87   1 n ASP . 87   A 87   
A 88   1 n MET . 88   A 88   
A 89   1 n TRP . 89   A 89   
A 90   1 n LEU . 90   A 90   
A 91   1 n ILE . 91   A 91   
A 92   1 n GLU . 92   A 92   
A 93   1 n GLU . 93   A 93   
A 94   1 n PRO . 94   A 94   
A 95   1 n LYS . 95   A 95   
A 96   1 n LYS . 96   A 96   
A 97   1 n ARG . 97   A 97   
A 98   1 n SER . 98   A 98   
A 99   1 n ILE . 99   A 99   
A 100  1 n GLN . 100  A 100  
A 101  1 n ASN . 101  A 101  
A 102  1 n ALA . 102  A 102  
A 103  1 n THR . 103  A 103  
A 104  1 n MET . 104  A 104  
A 105  1 n ASP . 105  A 105  
A 106  1 n GLU . 106  A 106  
A 107  1 n PHE . 107  A 107  
A 108  1 n LEU . 108  A 108  
A 109  1 n ASN . 109  A 109  
A 110  1 n ILE . 110  A 110  
A 111  1 n SER . 111  A 111  
A 112  1 n TRP . 112  A 112  
A 113  1 n PHE . 113  A 113  
A 114  1 n TYR . 114  A 114  
A 115  1 n ILE . 115  A 115  
A 116  1 n SER . 116  A 116  
A 117  1 n ASN . 117  A 117  
A 118  1 n GLY . 118  A 118  
A 119  1 n ILE . 119  A 119  
A 120  1 n SER . 120  A 120  
A 121  1 n PRO . 121  A 121  
A 122  1 n ASP . 122  A 122  
A 123  1 n GLY . 123  A 123  
A 124  1 n CYS . 124  A 124  
A 125  1 n TYR . 125  A 125  
A 126  1 n SER . 126  A 126  
A 127  1 n LEU . 127  A 127  
A 128  1 n ASP . 128  A 128  
A 129  1 n GLU . 129  A 129  
A 130  1 n GLN . 130  A 130  
A 131  1 n TYR . 131  A 131  
A 132  1 n LEU . 132  A 132  
A 133  1 n THR . 133  A 133  
A 134  1 n LYS . 134  A 134  
A 135  1 n ILE . 135  A 135  
A 136  1 n ASN . 136  A 136  
A 137  1 n ASN . 137  A 137  
A 138  1 n GLY . 138  A 138  
A 139  1 n CYS . 139  A 139  
A 140  1 n TYR . 140  A 140  
A 141  1 n HIS . 141  A 141  
A 142  1 n CYS . 142  A 142  
A 143  1 n ASP . 143  A 143  
A 144  1 n ASP . 144  A 144  
A 145  1 n PRO . 145  A 145  
A 146  1 n ARG . 146  A 146  
A 147  1 n ASN . 147  A 147  
A 148  1 n CYS . 148  A 148  
A 149  1 n PHE . 149  A 149  
A 150  1 n ALA . 150  A 150  
A 151  1 n LYS . 151  A 151  
A 152  1 n GLU . 152  A 152  
A 153  1 n ILE . 153  A 153  
A 154  1 n PRO . 154  A 154  
A 155  1 n ARG . 155  A 155  
A 156  1 n PHE . 156  A 156  
A 157  1 n ASP . 157  A 157  
A 158  1 n ILE . 158  A 158  
A 159  1 n PRO . 159  A 159  
A 160  1 n ARG . 160  A 160  
A 161  1 n SER . 161  A 161  
A 162  1 n TYR . 162  A 162  
A 163  1 n LEU . 163  A 163  
A 164  1 n PHE . 164  A 164  
A 165  1 n LEU . 165  A 165  
A 166  1 n ASP . 166  A 166  
A 167  1 n ILE . 167  A 167  
A 168  1 n GLU . 168  A 168  
A 169  1 n CYS . 169  A 169  
A 170  1 n HIS . 170  A 170  
A 171  1 n PHE . 171  A 171  
A 172  1 n ASP . 172  A 172  
A 173  1 n LYS . 173  A 173  
A 174  1 n LYS . 174  A 174  
A 175  1 n PHE . 175  A 175  
A 176  1 n PRO . 176  A 176  
A 177  1 n SER . 177  A 177  
A 178  1 n VAL . 178  A 178  
A 179  1 n PHE . 179  A 179  
A 180  1 n ILE . 180  A 180  
A 181  1 n ASN . 181  A 181  
A 182  1 n PRO . 182  A 182  
A 183  1 n ILE . 183  A 183  
A 184  1 n SER . 184  A 184  
A 185  1 n HIS . 185  A 185  
A 186  1 n THR . 186  A 186  
A 187  1 n SER . 187  A 187  
A 188  1 n TYR . 188  A 188  
A 189  1 n CYS . 189  A 189  
A 190  1 n TYR . 190  A 190  
A 191  1 n ILE . 191  A 191  
A 192  1 n ASP . 192  A 192  
A 193  1 n LEU . 193  A 193  
A 194  1 n SER . 194  A 194  
A 195  1 n GLY . 195  A 195  
A 196  1 n LYS . 196  A 196  
A 197  1 n ARG . 197  A 197  
A 198  1 n LEU . 198  A 198  
A 199  1 n LEU . 199  A 199  
A 200  1 n PHE . 200  A 200  
A 201  1 n THR . 201  A 201  
A 202  1 n LEU . 202  A 202  
A 203  1 n ILE . 203  A 203  
A 204  1 n ASN . 204  A 204  
A 205  1 n GLU . 205  A 205  
A 206  1 n GLU . 206  A 206  
A 207  1 n MET . 207  A 207  
A 208  1 n LEU . 208  A 208  
A 209  1 n THR . 209  A 209  
A 210  1 n GLU . 210  A 210  
A 211  1 n GLN . 211  A 211  
A 212  1 n GLU . 212  A 212  
A 213  1 n ILE . 213  A 213  
A 214  1 n GLN . 214  A 214  
A 215  1 n GLU . 215  A 215  
A 216  1 n ALA . 216  A 216  
A 217  1 n VAL . 217  A 217  
A 218  1 n ASP . 218  A 218  
A 219  1 n ARG . 219  A 219  
A 220  1 n GLY . 220  A 220  
A 221  1 n CYS . 221  A 221  
A 222  1 n LEU . 222  A 222  
A 223  1 n ARG . 223  A 223  
A 224  1 n ILE . 224  A 224  
A 225  1 n GLN . 225  A 225  
A 226  1 n SER . 226  A 226  
A 227  1 n LEU . 227  A 227  
A 228  1 n MET . 228  A 228  
A 229  1 n GLU . 229  A 229  
A 230  1 n MET . 230  A 230  
A 231  1 n ASP . 231  A 231  
A 232  1 n TYR . 232  A 232  
A 233  1 n GLU . 233  A 233  
A 234  1 n ARG . 234  A 234  
A 235  1 n GLU . 235  A 235  
A 236  1 n LEU . 236  A 236  
A 237  1 n VAL . 237  A 237  
A 238  1 n LEU . 238  A 238  
A 239  1 n CYS . 239  A 239  
A 240  1 n SER . 240  A 240  
A 241  1 n GLU . 241  A 241  
A 242  1 n ILE . 242  A 242  
A 243  1 n VAL . 243  A 243  
A 244  1 n LEU . 244  A 244  
A 245  1 n LEU . 245  A 245  
A 246  1 n ARG . 246  A 246  
A 247  1 n ILE . 247  A 247  
A 248  1 n ALA . 248  A 248  
A 249  1 n LYS . 249  A 249  
A 250  1 n GLN . 250  A 250  
A 251  1 n LEU . 251  A 251  
A 252  1 n LEU . 252  A 252  
A 253  1 n GLU . 253  A 253  
A 254  1 n LEU . 254  A 254  
A 255  1 n THR . 255  A 255  
A 256  1 n PHE . 256  A 256  
A 257  1 n ASP . 257  A 257  
A 258  1 n TYR . 258  A 258  
A 259  1 n VAL . 259  A 259  
A 260  1 n VAL . 260  A 260  
A 261  1 n THR . 261  A 261  
A 262  1 n PHE . 262  A 262  
A 263  1 n ASN . 263  A 263  
A 264  1 n GLY . 264  A 264  
A 265  1 n HIS . 265  A 265  
A 266  1 n ASN . 266  A 266  
A 267  1 n PHE . 267  A 267  
A 268  1 n ASP . 268  A 268  
A 269  1 n LEU . 269  A 269  
A 270  1 n ARG . 270  A 270  
A 271  1 n TYR . 271  A 271  
A 272  1 n ILE . 272  A 272  
A 273  1 n THR . 273  A 273  
A 274  1 n ASN . 274  A 274  
A 275  1 n ARG . 275  A 275  
A 276  1 n LEU . 276  A 276  
A 277  1 n GLU . 277  A 277  
A 278  1 n LEU . 278  A 278  
A 279  1 n LEU . 279  A 279  
A 280  1 n THR . 280  A 280  
A 281  1 n GLY . 281  A 281  
A 282  1 n GLU . 282  A 282  
A 283  1 n LYS . 283  A 283  
A 284  1 n ILE . 284  A 284  
A 285  1 n ILE . 285  A 285  
A 286  1 n PHE . 286  A 286  
A 287  1 n ARG . 287  A 287  
A 288  1 n SER . 288  A 288  
A 289  1 n PRO . 289  A 289  
A 290  1 n ASP . 290  A 290  
A 291  1 n LYS . 291  A 291  
A 292  1 n LYS . 292  A 292  
A 293  1 n GLU . 293  A 293  
A 294  1 n ALA . 294  A 294  
A 295  1 n VAL . 295  A 295  
A 296  1 n HIS . 296  A 296  
A 297  1 n LEU . 297  A 297  
A 298  1 n CYS . 298  A 298  
A 299  1 n ILE . 299  A 299  
A 300  1 n TYR . 300  A 300  
A 301  1 n GLU . 301  A 301  
A 302  1 n ARG . 302  A 302  
A 303  1 n ASN . 303  A 303  
A 304  1 n GLN . 304  A 304  
A 305  1 n SER . 305  A 305  
A 306  1 n SER . 306  A 306  
A 307  1 n HIS . 307  A 307  
A 308  1 n LYS . 308  A 308  
A 309  1 n GLY . 309  A 309  
A 310  1 n VAL . 310  A 310  
A 311  1 n CYS . 311  A 311  
A 312  1 n GLY . 312  A 312  
A 313  1 n MET . 313  A 313  
A 314  1 n ALA . 314  A 314  
A 315  1 n ASN . 315  A 315  
A 316  1 n THR . 316  A 316  
A 317  1 n THR . 317  A 317  
A 318  1 n PHE . 318  A 318  
A 319  1 n HIS . 319  A 319  
A 320  1 n VAL . 320  A 320  
A 321  1 n ASN . 321  A 321  
A 322  1 n ASN . 322  A 322  
A 323  1 n ASN . 323  A 323  
A 324  1 n ASN . 324  A 324  
A 325  1 n GLY . 325  A 325  
A 326  1 n THR . 326  A 326  
A 327  1 n ILE . 327  A 327  
A 328  1 n PHE . 328  A 328  
A 329  1 n PHE . 329  A 329  
A 330  1 n ASP . 330  A 330  
A 331  1 n LEU . 331  A 331  
A 332  1 n TYR . 332  A 332  
A 333  1 n SER . 333  A 333  
A 334  1 n PHE . 334  A 334  
A 335  1 n ILE . 335  A 335  
A 336  1 n GLN . 336  A 336  
A 337  1 n LYS . 337  A 337  
A 338  1 n SER . 338  A 338  
A 339  1 n GLU . 339  A 339  
A 340  1 n LYS . 340  A 340  
A 341  1 n LEU . 341  A 341  
A 342  1 n ASP . 342  A 342  
A 343  1 n SER . 343  A 343  
A 344  1 n TYR . 344  A 344  
A 345  1 n LYS . 345  A 345  
A 346  1 n LEU . 346  A 346  
A 347  1 n ASP . 347  A 347  
A 348  1 n SER . 348  A 348  
A 349  1 n ILE . 349  A 349  
A 350  1 n SER . 350  A 350  
A 351  1 n LYS . 351  A 351  
A 352  1 n ASN . 352  A 352  
A 353  1 n ALA . 353  A 353  
A 354  1 n PHE . 354  A 354  
A 355  1 n SER . 355  A 355  
A 356  1 n CYS . 356  A 356  
A 357  1 n MET . 357  A 357  
A 358  1 n GLY . 358  A 358  
A 359  1 n LYS . 359  A 359  
A 360  1 n VAL . 360  A 360  
A 361  1 n LEU . 361  A 361  
A 362  1 n ASN . 362  A 362  
A 363  1 n ARG . 363  A 363  
A 364  1 n GLY . 364  A 364  
A 365  1 n VAL . 365  A 365  
A 366  1 n ARG . 366  A 366  
A 367  1 n GLU . 367  A 367  
A 368  1 n MET . 368  A 368  
A 369  1 n THR . 369  A 369  
A 370  1 n PHE . 370  A 370  
A 371  1 n ILE . 371  A 371  
A 372  1 n GLY . 372  A 372  
A 373  1 n ASP . 373  A 373  
A 374  1 n ASP . 374  A 374  
A 375  1 n THR . 375  A 375  
A 376  1 n THR . 376  A 376  
A 377  1 n ASP . 377  A 377  
A 378  1 n ALA . 378  A 378  
A 379  1 n LYS . 379  A 379  
A 380  1 n GLY . 380  A 380  
A 381  1 n LYS . 381  A 381  
A 382  1 n ALA . 382  A 382  
A 383  1 n ASP . 383  A 383  
A 384  1 n THR . 384  A 384  
A 385  1 n PHE . 385  A 385  
A 386  1 n ALA . 386  A 386  
A 387  1 n LYS . 387  A 387  
A 388  1 n VAL . 388  A 388  
A 389  1 n LEU . 389  A 389  
A 390  1 n THR . 390  A 390  
A 391  1 n THR . 391  A 391  
A 392  1 n GLY . 392  A 392  
A 393  1 n ASN . 393  A 393  
A 394  1 n TYR . 394  A 394  
A 395  1 n VAL . 395  A 395  
A 396  1 n THR . 396  A 396  
A 397  1 n VAL . 397  A 397  
A 398  1 n ASP . 398  A 398  
A 399  1 n GLU . 399  A 399  
A 400  1 n ASP . 400  A 400  
A 401  1 n ILE . 401  A 401  
A 402  1 n ILE . 402  A 402  
A 403  1 n CYS . 403  A 403  
A 404  1 n LYS . 404  A 404  
A 405  1 n VAL . 405  A 405  
A 406  1 n ILE . 406  A 406  
A 407  1 n ARG . 407  A 407  
A 408  1 n LYS . 408  A 408  
A 409  1 n ASP . 409  A 409  
A 410  1 n ILE . 410  A 410  
A 411  1 n LEU . 411  A 411  
A 412  1 n GLU . 412  A 412  
A 413  1 n ASN . 413  A 413  
A 414  1 n GLY . 414  A 414  
A 415  1 n PHE . 415  A 415  
A 416  1 n LYS . 416  A 416  
A 417  1 n VAL . 417  A 417  
A 418  1 n VAL . 418  A 418  
A 419  1 n LEU . 419  A 419  
A 420  1 n SER . 420  A 420  
A 421  1 n CYS . 421  A 421  
A 422  1 n PRO . 422  A 422  
A 423  1 n THR . 423  A 423  
A 424  1 n LEU . 424  A 424  
A 425  1 n PRO . 425  A 425  
A 426  1 n ASN . 426  A 426  
A 427  1 n ASP . 427  A 427  
A 428  1 n ILE . 428  A 428  
A 429  1 n TYR . 429  A 429  
A 430  1 n LYS . 430  A 430  
A 431  1 n LEU . 431  A 431  
A 432  1 n SER . 432  A 432  
A 433  1 n PHE . 433  A 433  
A 434  1 n GLY . 434  A 434  
A 435  1 n LYS . 435  A 435  
A 436  1 n ASP . 436  A 436  
A 437  1 n ASP . 437  A 437  
A 438  1 n ILE . 438  A 438  
A 439  1 n ASP . 439  A 439  
A 440  1 n LEU . 440  A 440  
A 441  1 n ALA . 441  A 441  
A 442  1 n GLN . 442  A 442  
A 443  1 n MET . 443  A 443  
A 444  1 n TYR . 444  A 444  
A 445  1 n LYS . 445  A 445  
A 446  1 n ASP . 446  A 446  
A 447  1 n TYR . 447  A 447  
A 448  1 n ASN . 448  A 448  
A 449  1 n LEU . 449  A 449  
A 450  1 n ASN . 450  A 450  
A 451  1 n ILE . 451  A 451  
A 452  1 n ALA . 452  A 452  
A 453  1 n LEU . 453  A 453  
A 454  1 n ASP . 454  A 454  
A 455  1 n MET . 455  A 455  
A 456  1 n ALA . 456  A 456  
A 457  1 n ARG . 457  A 457  
A 458  1 n TYR . 458  A 458  
A 459  1 n CYS . 459  A 459  
A 460  1 n ILE . 460  A 460  
A 461  1 n HIS . 461  A 461  
A 462  1 n ASP . 462  A 462  
A 463  1 n ALA . 463  A 463  
A 464  1 n CYS . 464  A 464  
A 465  1 n LEU . 465  A 465  
A 466  1 n CYS . 466  A 466  
A 467  1 n GLN . 467  A 467  
A 468  1 n TYR . 468  A 468  
A 469  1 n LEU . 469  A 469  
A 470  1 n TRP . 470  A 470  
A 471  1 n GLU . 471  A 471  
A 472  1 n TYR . 472  A 472  
A 473  1 n TYR . 473  A 473  
A 474  1 n GLY . 474  A 474  
A 475  1 n VAL . 475  A 475  
A 476  1 n GLU . 476  A 476  
A 477  1 n THR . 477  A 477  
A 478  1 n LYS . 478  A 478  
A 479  1 n THR . 479  A 479  
A 480  1 n ASP . 480  A 480  
A 481  1 n ALA . 481  A 481  
A 482  1 n GLY . 482  A 482  
A 483  1 n ALA . 483  A 483  
A 484  1 n ALA . 484  A 484  
A 485  1 n THR . 485  A 485  
A 486  1 n TYR . 486  A 486  
A 487  1 n VAL . 487  A 487  
A 488  1 n LEU . 488  A 488  
A 489  1 n PRO . 489  A 489  
A 490  1 n GLN . 490  A 490  
A 491  1 n SER . 491  A 491  
A 492  1 n MET . 492  A 492  
A 493  1 n VAL . 493  A 493  
A 494  1 n PHE . 494  A 494  
A 495  1 n GLU . 495  A 495  
A 496  1 n TYR . 496  A 496  
A 497  1 n ARG . 497  A 497  
A 498  1 n ALA . 498  A 498  
A 499  1 n SER . 499  A 499  
A 500  1 n THR . 500  A 500  
A 501  1 n ILE . 501  A 501  
A 502  1 n ILE . 502  A 502  
A 503  1 n LYS . 503  A 503  
A 504  1 n GLY . 504  A 504  
A 505  1 n PRO . 505  A 505  
A 506  1 n LEU . 506  A 506  
A 507  1 n LEU . 507  A 507  
A 508  1 n LYS . 508  A 508  
A 509  1 n LEU . 509  A 509  
A 510  1 n LEU . 510  A 510  
A 511  1 n LEU . 511  A 511  
A 512  1 n GLU . 512  A 512  
A 513  1 n THR . 513  A 513  
A 514  1 n LYS . 514  A 514  
A 515  1 n THR . 515  A 515  
A 516  1 n ILE . 516  A 516  
A 517  1 n LEU . 517  A 517  
A 518  1 n VAL . 518  A 518  
A 519  1 n ARG . 519  A 519  
A 520  1 n SER . 520  A 520  
A 521  1 n GLU . 521  A 521  
A 522  1 n THR . 522  A 522  
A 523  1 n LYS . 523  A 523  
A 524  1 n GLN . 524  A 524  
A 525  1 n LYS . 525  A 525  
A 526  1 n PHE . 526  A 526  
A 527  1 n PRO . 527  A 527  
A 528  1 n TYR . 528  A 528  
A 529  1 n GLU . 529  A 529  
A 530  1 n GLY . 530  A 530  
A 531  1 n GLY . 531  A 531  
A 532  1 n LYS . 532  A 532  
A 533  1 n VAL . 533  A 533  
A 534  1 n PHE . 534  A 534  
A 535  1 n ALA . 535  A 535  
A 536  1 n PRO . 536  A 536  
A 537  1 n LYS . 537  A 537  
A 538  1 n GLN . 538  A 538  
A 539  1 n LYS . 539  A 539  
A 540  1 n MET . 540  A 540  
A 541  1 n PHE . 541  A 541  
A 542  1 n SER . 542  A 542  
A 543  1 n ASN . 543  A 543  
A 544  1 n ASN . 544  A 544  
A 545  1 n VAL . 545  A 545  
A 546  1 n LEU . 546  A 546  
A 547  1 n ILE . 547  A 547  
A 548  1 n PHE . 548  A 548  
A 549  1 n ASP . 549  A 549  
A 550  1 n TYR . 550  A 550  
A 551  1 n ASN . 551  A 551  
A 552  1 n SER . 552  A 552  
A 553  1 n LEU . 553  A 553  
A 554  1 n TYR . 554  A 554  
A 555  1 n PRO . 555  A 555  
A 556  1 n ASN . 556  A 556  
A 557  1 n VAL . 557  A 557  
A 558  1 n CYS . 558  A 558  
A 559  1 n ILE . 559  A 559  
A 560  1 n PHE . 560  A 560  
A 561  1 n GLY . 561  A 561  
A 562  1 n ASN . 562  A 562  
A 563  1 n LEU . 563  A 563  
A 564  1 n SER . 564  A 564  
A 565  1 n PRO . 565  A 565  
A 566  1 n GLU . 566  A 566  
A 567  1 n THR . 567  A 567  
A 568  1 n LEU . 568  A 568  
A 569  1 n VAL . 569  A 569  
A 570  1 n GLY . 570  A 570  
A 571  1 n VAL . 571  A 571  
A 572  1 n VAL . 572  A 572  
A 573  1 n VAL . 573  A 573  
A 574  1 n SER . 574  A 574  
A 575  1 n THR . 575  A 575  
A 576  1 n ASN . 576  A 576  
A 577  1 n ARG . 577  A 577  
A 578  1 n LEU . 578  A 578  
A 579  1 n GLU . 579  A 579  
A 580  1 n GLU . 580  A 580  
A 581  1 n GLU . 581  A 581  
A 582  1 n ILE . 582  A 582  
A 583  1 n ASN . 583  A 583  
A 584  1 n ASN . 584  A 584  
A 585  1 n GLN . 585  A 585  
A 586  1 n LEU . 586  A 586  
A 587  1 n LEU . 587  A 587  
A 588  1 n LEU . 588  A 588  
A 589  1 n GLN . 589  A 589  
A 590  1 n LYS . 590  A 590  
A 591  1 n TYR . 591  A 591  
A 592  1 n PRO . 592  A 592  
A 593  1 n PRO . 593  A 593  
A 594  1 n PRO . 594  A 594  
A 595  1 n ARG . 595  A 595  
A 596  1 n TYR . 596  A 596  
A 597  1 n ILE . 597  A 597  
A 598  1 n THR . 598  A 598  
A 599  1 n VAL . 599  A 599  
A 600  1 n HIS . 600  A 600  
A 601  1 n CYS . 601  A 601  
A 602  1 n GLU . 602  A 602  
A 603  1 n PRO . 603  A 603  
A 604  1 n ARG . 604  A 604  
A 605  1 n LEU . 605  A 605  
A 606  1 n PRO . 606  A 606  
A 607  1 n ASN . 607  A 607  
A 608  1 n LEU . 608  A 608  
A 609  1 n ILE . 609  A 609  
A 610  1 n SER . 610  A 610  
A 611  1 n GLU . 611  A 611  
A 612  1 n ILE . 612  A 612  
A 613  1 n ALA . 613  A 613  
A 614  1 n ILE . 614  A 614  
A 615  1 n PHE . 615  A 615  
A 616  1 n ASP . 616  A 616  
A 617  1 n ARG . 617  A 617  
A 618  1 n SER . 618  A 618  
A 619  1 n ILE . 619  A 619  
A 620  1 n GLU . 620  A 620  
A 621  1 n GLY . 621  A 621  
A 622  1 n THR . 622  A 622  
A 623  1 n ILE . 623  A 623  
A 624  1 n PRO . 624  A 624  
A 625  1 n ARG . 625  A 625  
A 626  1 n LEU . 626  A 626  
A 627  1 n LEU . 627  A 627  
A 628  1 n ARG . 628  A 628  
A 629  1 n THR . 629  A 629  
A 630  1 n PHE . 630  A 630  
A 631  1 n LEU . 631  A 631  
A 632  1 n ALA . 632  A 632  
A 633  1 n GLU . 633  A 633  
A 634  1 n ARG . 634  A 634  
A 635  1 n ALA . 635  A 635  
A 636  1 n ARG . 636  A 636  
A 637  1 n TYR . 637  A 637  
A 638  1 n LYS . 638  A 638  
A 639  1 n LYS . 639  A 639  
A 640  1 n MET . 640  A 640  
A 641  1 n LEU . 641  A 641  
A 642  1 n LYS . 642  A 642  
A 643  1 n GLN . 643  A 643  
A 644  1 n ALA . 644  A 644  
A 645  1 n THR . 645  A 645  
A 646  1 n SER . 646  A 646  
A 647  1 n SER . 647  A 647  
A 648  1 n THR . 648  A 648  
A 649  1 n GLU . 649  A 649  
A 650  1 n LYS . 650  A 650  
A 651  1 n ALA . 651  A 651  
A 652  1 n ILE . 652  A 652  
A 653  1 n TYR . 653  A 653  
A 654  1 n ASP . 654  A 654  
A 655  1 n SER . 655  A 655  
A 656  1 n MET . 656  A 656  
A 657  1 n GLN . 657  A 657  
A 658  1 n TYR . 658  A 658  
A 659  1 n THR . 659  A 659  
A 660  1 n TYR . 660  A 660  
A 661  1 n LYS . 661  A 661  
A 662  1 n ILE . 662  A 662  
A 663  1 n VAL . 663  A 663  
A 664  1 n ALA . 664  A 664  
A 665  1 n ASN . 665  A 665  
A 666  1 n SER . 666  A 666  
A 667  1 n VAL . 667  A 667  
A 668  1 n TYR . 668  A 668  
A 669  1 n GLY . 669  A 669  
A 670  1 n LEU . 670  A 670  
A 671  1 n MET . 671  A 671  
A 672  1 n GLY . 672  A 672  
A 673  1 n PHE . 673  A 673  
A 674  1 n ARG . 674  A 674  
A 675  1 n ASN . 675  A 675  
A 676  1 n SER . 676  A 676  
A 677  1 n ALA . 677  A 677  
A 678  1 n LEU . 678  A 678  
A 679  1 n TYR . 679  A 679  
A 680  1 n SER . 680  A 680  
A 681  1 n TYR . 681  A 681  
A 682  1 n ALA . 682  A 682  
A 683  1 n SER . 683  A 683  
A 684  1 n ALA . 684  A 684  
A 685  1 n LYS . 685  A 685  
A 686  1 n SER . 686  A 686  
A 687  1 n CYS . 687  A 687  
A 688  1 n THR . 688  A 688  
A 689  1 n SER . 689  A 689  
A 690  1 n ILE . 690  A 690  
A 691  1 n GLY . 691  A 691  
A 692  1 n ARG . 692  A 692  
A 693  1 n ARG . 693  A 693  
A 694  1 n MET . 694  A 694  
A 695  1 n ILE . 695  A 695  
A 696  1 n LEU . 696  A 696  
A 697  1 n TYR . 697  A 697  
A 698  1 n LEU . 698  A 698  
A 699  1 n GLU . 699  A 699  
A 700  1 n SER . 700  A 700  
A 701  1 n VAL . 701  A 701  
A 702  1 n LEU . 702  A 702  
A 703  1 n ASN . 703  A 703  
A 704  1 n GLY . 704  A 704  
A 705  1 n ALA . 705  A 705  
A 706  1 n GLU . 706  A 706  
A 707  1 n LEU . 707  A 707  
A 708  1 n SER . 708  A 708  
A 709  1 n ASN . 709  A 709  
A 710  1 n GLY . 710  A 710  
A 711  1 n MET . 711  A 711  
A 712  1 n LEU . 712  A 712  
A 713  1 n ARG . 713  A 713  
A 714  1 n PHE . 714  A 714  
A 715  1 n ALA . 715  A 715  
A 716  1 n ASN . 716  A 716  
A 717  1 n THR . 717  A 717  
A 718  1 n LEU . 718  A 718  
A 719  1 n SER . 719  A 719  
A 720  1 n ASN . 720  A 720  
A 721  1 n PRO . 721  A 721  
A 722  1 n PHE . 722  A 722  
A 723  1 n TYR . 723  A 723  
A 724  1 n MET . 724  A 724  
A 725  1 n ASP . 725  A 725  
A 726  1 n ASP . 726  A 726  
A 727  1 n ARG . 727  A 727  
A 728  1 n ASP . 728  A 728  
A 729  1 n ILE . 729  A 729  
A 730  1 n ASN . 730  A 730  
A 731  1 n PRO . 731  A 731  
A 732  1 n ILE . 732  A 732  
A 733  1 n VAL . 733  A 733  
A 734  1 n LYS . 734  A 734  
A 735  1 n THR . 735  A 735  
A 736  1 n SER . 736  A 736  
A 737  1 n LEU . 737  A 737  
A 738  1 n PRO . 738  A 738  
A 739  1 n ILE . 739  A 739  
A 740  1 n ASP . 740  A 740  
A 741  1 n TYR . 741  A 741  
A 742  1 n ARG . 742  A 742  
A 743  1 n PHE . 743  A 743  
A 744  1 n ARG . 744  A 744  
A 745  1 n PHE . 745  A 745  
A 746  1 n ARG . 746  A 746  
A 747  1 n SER . 747  A 747  
A 748  1 n VAL . 748  A 748  
A 749  1 n TYR . 749  A 749  
A 750  1 n GLY . 750  A 750  
A 751  1 n ASP . 751  A 751  
A 752  1 n THR . 752  A 752  
A 753  1 n ASP . 753  A 753  
A 754  1 n SER . 754  A 754  
A 755  1 n VAL . 755  A 755  
A 756  1 n PHE . 756  A 756  
A 757  1 n THR . 757  A 757  
A 758  1 n GLU . 758  A 758  
A 759  1 n ILE . 759  A 759  
A 760  1 n ASP . 760  A 760  
A 761  1 n SER . 761  A 761  
A 762  1 n GLN . 762  A 762  
A 763  1 n ASP . 763  A 763  
A 764  1 n VAL . 764  A 764  
A 765  1 n ASP . 765  A 765  
A 766  1 n LYS . 766  A 766  
A 767  1 n SER . 767  A 767  
A 768  1 n ILE . 768  A 768  
A 769  1 n GLU . 769  A 769  
A 770  1 n ILE . 770  A 770  
A 771  1 n ALA . 771  A 771  
A 772  1 n LYS . 772  A 772  
A 773  1 n GLU . 773  A 773  
A 774  1 n LEU . 774  A 774  
A 775  1 n GLU . 775  A 775  
A 776  1 n ARG . 776  A 776  
A 777  1 n LEU . 777  A 777  
A 778  1 n ILE . 778  A 778  
A 779  1 n ASN . 779  A 779  
A 780  1 n SER . 780  A 780  
A 781  1 n ARG . 781  A 781  
A 782  1 n VAL . 782  A 782  
A 783  1 n LEU . 783  A 783  
A 784  1 n PHE . 784  A 784  
A 785  1 n ASN . 785  A 785  
A 786  1 n ASN . 786  A 786  
A 787  1 n PHE . 787  A 787  
A 788  1 n LYS . 788  A 788  
A 789  1 n ILE . 789  A 789  
A 790  1 n GLU . 790  A 790  
A 791  1 n PHE . 791  A 791  
A 792  1 n GLU . 792  A 792  
A 793  1 n ALA . 793  A 793  
A 794  1 n VAL . 794  A 794  
A 795  1 n TYR . 795  A 795  
A 796  1 n LYS . 796  A 796  
A 797  1 n ASN . 797  A 797  
A 798  1 n LEU . 798  A 798  
A 799  1 n ILE . 799  A 799  
A 800  1 n MET . 800  A 800  
A 801  1 n GLN . 801  A 801  
A 802  1 n SER . 802  A 802  
A 803  1 n LYS . 803  A 803  
A 804  1 n LYS . 804  A 804  
A 805  1 n LYS . 805  A 805  
A 806  1 n TYR . 806  A 806  
A 807  1 n THR . 807  A 807  
A 808  1 n THR . 808  A 808  
A 809  1 n MET . 809  A 809  
A 810  1 n LYS . 810  A 810  
A 811  1 n TYR . 811  A 811  
A 812  1 n SER . 812  A 812  
A 813  1 n ALA . 813  A 813  
A 814  1 n SER . 814  A 814  
A 815  1 n SER . 815  A 815  
A 816  1 n ASN . 816  A 816  
A 817  1 n SER . 817  A 817  
A 818  1 n LYS . 818  A 818  
A 819  1 n SER . 819  A 819  
A 820  1 n VAL . 820  A 820  
A 821  1 n PRO . 821  A 821  
A 822  1 n GLU . 822  A 822  
A 823  1 n ARG . 823  A 823  
A 824  1 n ILE . 824  A 824  
A 825  1 n ASN . 825  A 825  
A 826  1 n LYS . 826  A 826  
A 827  1 n GLY . 827  A 827  
A 828  1 n THR . 828  A 828  
A 829  1 n SER . 829  A 829  
A 830  1 n GLU . 830  A 830  
A 831  1 n THR . 831  A 831  
A 832  1 n ARG . 832  A 832  
A 833  1 n ARG . 833  A 833  
A 834  1 n ASP . 834  A 834  
A 835  1 n VAL . 835  A 835  
A 836  1 n SER . 836  A 836  
A 837  1 n LYS . 837  A 837  
A 838  1 n PHE . 838  A 838  
A 839  1 n HIS . 839  A 839  
A 840  1 n LYS . 840  A 840  
A 841  1 n ASN . 841  A 841  
A 842  1 n MET . 842  A 842  
A 843  1 n ILE . 843  A 843  
A 844  1 n LYS . 844  A 844  
A 845  1 n THR . 845  A 845  
A 846  1 n TYR . 846  A 846  
A 847  1 n LYS . 847  A 847  
A 848  1 n THR . 848  A 848  
A 849  1 n ARG . 849  A 849  
A 850  1 n LEU . 850  A 850  
A 851  1 n SER . 851  A 851  
A 852  1 n GLU . 852  A 852  
A 853  1 n MET . 853  A 853  
A 854  1 n LEU . 854  A 854  
A 855  1 n SER . 855  A 855  
A 856  1 n GLU . 856  A 856  
A 857  1 n GLY . 857  A 857  
A 858  1 n ARG . 858  A 858  
A 859  1 n MET . 859  A 859  
A 860  1 n ASN . 860  A 860  
A 861  1 n SER . 861  A 861  
A 862  1 n ASN . 862  A 862  
A 863  1 n GLN . 863  A 863  
A 864  1 n VAL . 864  A 864  
A 865  1 n CYS . 865  A 865  
A 866  1 n ILE . 866  A 866  
A 867  1 n ASP . 867  A 867  
A 868  1 n ILE . 868  A 868  
A 869  1 n LEU . 869  A 869  
A 870  1 n ARG . 870  A 870  
A 871  1 n SER . 871  A 871  
A 872  1 n LEU . 872  A 872  
A 873  1 n GLU . 873  A 873  
A 874  1 n THR . 874  A 874  
A 875  1 n ASP . 875  A 875  
A 876  1 n LEU . 876  A 876  
A 877  1 n ARG . 877  A 877  
A 878  1 n SER . 878  A 878  
A 879  1 n GLU . 879  A 879  
A 880  1 n PHE . 880  A 880  
A 881  1 n ASP . 881  A 881  
A 882  1 n SER . 882  A 882  
A 883  1 n ARG . 883  A 883  
A 884  1 n SER . 884  A 884  
A 885  1 n SER . 885  A 885  
A 886  1 n PRO . 886  A 886  
A 887  1 n LEU . 887  A 887  
A 888  1 n GLU . 888  A 888  
A 889  1 n LEU . 889  A 889  
A 890  1 n PHE . 890  A 890  
A 891  1 n MET . 891  A 891  
A 892  1 n LEU . 892  A 892  
A 893  1 n SER . 893  A 893  
A 894  1 n ARG . 894  A 894  
A 895  1 n MET . 895  A 895  
A 896  1 n HIS . 896  A 896  
A 897  1 n HIS . 897  A 897  
A 898  1 n SER . 898  A 898  
A 899  1 n ASN . 899  A 899  
A 900  1 n TYR . 900  A 900  
A 901  1 n LYS . 901  A 901  
A 902  1 n SER . 902  A 902  
A 903  1 n ALA . 903  A 903  
A 904  1 n ASP . 904  A 904  
A 905  1 n ASN . 905  A 905  
A 906  1 n PRO . 906  A 906  
A 907  1 n ASN . 907  A 907  
A 908  1 n MET . 908  A 908  
A 909  1 n TYR . 909  A 909  
A 910  1 n LEU . 910  A 910  
A 911  1 n VAL . 911  A 911  
A 912  1 n THR . 912  A 912  
A 913  1 n GLU . 913  A 913  
A 914  1 n TYR . 914  A 914  
A 915  1 n ASN . 915  A 915  
A 916  1 n LYS . 916  A 916  
A 917  1 n ASN . 917  A 917  
A 918  1 n ASN . 918  A 918  
A 919  1 n PRO . 919  A 919  
A 920  1 n GLU . 920  A 920  
A 921  1 n THR . 921  A 921  
A 922  1 n ILE . 922  A 922  
A 923  1 n GLU . 923  A 923  
A 924  1 n LEU . 924  A 924  
A 925  1 n GLY . 925  A 925  
A 926  1 n GLU . 926  A 926  
A 927  1 n ARG . 927  A 927  
A 928  1 n TYR . 928  A 928  
A 929  1 n TYR . 929  A 929  
A 930  1 n PHE . 930  A 930  
A 931  1 n ALA . 931  A 931  
A 932  1 n TYR . 932  A 932  
A 933  1 n ILE . 933  A 933  
A 934  1 n CYS . 934  A 934  
A 935  1 n PRO . 935  A 935  
A 936  1 n ALA . 936  A 936  
A 937  1 n ASN . 937  A 937  
A 938  1 n VAL . 938  A 938  
A 939  1 n PRO . 939  A 939  
A 940  1 n TRP . 940  A 940  
A 941  1 n THR . 941  A 941  
A 942  1 n LYS . 942  A 942  
A 943  1 n LYS . 943  A 943  
A 944  1 n LEU . 944  A 944  
A 945  1 n VAL . 945  A 945  
A 946  1 n ASN . 946  A 946  
A 947  1 n ILE . 947  A 947  
A 948  1 n LYS . 948  A 948  
A 949  1 n THR . 949  A 949  
A 950  1 n TYR . 950  A 950  
A 951  1 n GLU . 951  A 951  
A 952  1 n THR . 952  A 952  
A 953  1 n ILE . 953  A 953  
A 954  1 n ILE . 954  A 954  
A 955  1 n ASP . 955  A 955  
A 956  1 n ARG . 956  A 956  
A 957  1 n SER . 957  A 957  
A 958  1 n PHE . 958  A 958  
A 959  1 n LYS . 959  A 959  
A 960  1 n LEU . 960  A 960  
A 961  1 n GLY . 961  A 961  
A 962  1 n SER . 962  A 962  
A 963  1 n ASN . 963  A 963  
A 964  1 n GLN . 964  A 964  
A 965  1 n ARG . 965  A 965  
A 966  1 n ILE . 966  A 966  
A 967  1 n PHE . 967  A 967  
A 968  1 n TYR . 968  A 968  
A 969  1 n GLU . 969  A 969  
A 970  1 n VAL . 970  A 970  
A 971  1 n TYR . 971  A 971  
A 972  1 n PHE . 972  A 972  
A 973  1 n LYS . 973  A 973  
A 974  1 n ARG . 974  A 974  
A 975  1 n LEU . 975  A 975  
A 976  1 n THR . 976  A 976  
A 977  1 n SER . 977  A 977  
A 978  1 n GLU . 978  A 978  
A 979  1 n ILE . 979  A 979  
A 980  1 n VAL . 980  A 980  
A 981  1 n ASN . 981  A 981  
A 982  1 n LEU . 982  A 982  
A 983  1 n LEU . 983  A 983  
A 984  1 n ASP . 984  A 984  
A 985  1 n ASN . 985  A 985  
A 986  1 n LYS . 986  A 986  
A 987  1 n VAL . 987  A 987  
A 988  1 n LEU . 988  A 988  
A 989  1 n CYS . 989  A 989  
A 990  1 n ILE . 990  A 990  
A 991  1 n SER . 991  A 991  
A 992  1 n PHE . 992  A 992  
A 993  1 n PHE . 993  A 993  
A 994  1 n GLN . 994  A 994  
A 995  1 n ARG . 995  A 995  
A 996  1 n MET . 996  A 996  
A 997  1 n PHE . 997  A 997  
A 998  1 n GLY . 998  A 998  
A 999  1 n SER . 999  A 999  
A 1000 1 n ARG . 1000 A 1000 
A 1001 1 n PRO . 1001 A 1001 
A 1002 1 n THR . 1002 A 1002 
A 1003 1 n PHE . 1003 A 1003 
A 1004 1 n TYR . 1004 A 1004 
A 1005 1 n GLU . 1005 A 1005 
A 1006 1 n ALA . 1006 A 1006 
C 1    3 n DA  . 1    C 1    
C 2    3 n DG  . 2    C 2    
C 3    3 n DC  . 3    C 3    
C 4    3 n DT  . 4    C 4    
C 5    3 n DA  . 5    C 5    
C 6    3 n DT  . 6    C 6    
C 7    3 n DG  . 7    C 7    
C 8    3 n DA  . 8    C 8    
C 9    3 n DC  . 9    C 9    
C 10   3 n DC  . 10   C 10   
C 11   3 n DA  . 11   C 11   
C 12   3 n DT  . 12   C 12   
C 13   3 n DG  . 13   C 13   
C 14   3 n DA  . 14   C 14   
C 15   3 n DT  . 15   C 15   
C 16   3 n DT  . 16   C 16   
C 17   3 n DA  . 17   C 17   
C 18   3 n DC  . 18   C 18   
C 19   3 n DG  . 19   C 19   
C 20   3 n DA  . 20   C 20   
C 21   3 n DA  . 21   C 21   
C 22   3 n DT  . 22   C 22   
C 23   3 n DT  . 23   C 23   
C 24   3 n DG  . 24   C 24   
C 25   3 n DC  . 25   C 25   
D 1    4 n DC  . 1    D 1    
D 2    4 n DT  . 2    D 2    
D 3    4 n DG  . 3    D 3    
D 4    4 n DC  . 4    D 4    
D 5    4 n DA  . 5    D 5    
D 6    4 n DC  . 6    D 6    
D 7    4 n DG  . 7    D 7    
D 8    4 n DA  . 8    D 8    
D 9    4 n DA  . 9    D 9    
D 10   4 n DT  . 10   D 10   
D 11   4 n DT  . 11   D 11   
D 12   4 n DA  . 12   D 12   
D 13   4 n DA  . 13   D 13   
D 14   4 n DG  . 14   D 14   
D 15   4 n DC  . 15   D 15   
D 16   4 n DA  . 16   D 16   
D 17   4 n DA  . 17   D 17   
D 18   4 n DT  . 18   D 18   
D 19   4 n DT  . 19   D 19   
D 20   4 n DC  . 20   D 20   
D 21   4 n DG  . 21   D 21   
D 22   4 n DT  . 22   D 22   
D 23   4 n DA  . 23   D 23   
D 24   4 n DA  . 24   D 24   
D 25   4 n DT  . 25   D 25   
D 26   4 n DC  . 26   D 26   
D 27   4 n DA  . 27   D 27   
D 28   4 n DT  . 28   D 28   
D 29   4 n DG  . 29   D 29   
D 30   4 n DG  . 30   D 30   
D 31   4 n DT  . 31   D 31   
D 32   4 n DC  . 32   D 32   
D 33   4 n DA  . 33   D 33   
D 34   4 n DT  . 34   D 34   
D 35   4 n DA  . 35   D 35   
D 36   4 n DG  . 36   D 36   
D 37   4 n DC  . 37   D 37   
D 38   4 n DT  . 38   D 38   
#
_software.classification other
_software.date           ?
_software.description    "Structure prediction"
_software.name           AlphaFold
_software.pdbx_ordinal   1
_software.type           package
_software.version        "AlphaFold-beta-20231127 (50672ca9b4fa56662098e243a6d6764bce7bbceeb4eb96d6bbe2c33d1ac6ce28)"
#
loop_
_struct_asym.entity_id
_struct_asym.id
1 A 
2 B 
3 C 
4 D 
#
loop_
_atom_site.group_PDB
_atom_site.id
_atom_site.type_symbol
_atom_site.label_atom_id
_atom_site.label_alt_id
_atom_site.label_comp_id
_atom_site.label_asym_id
_atom_site.label_entity_id
_atom_site.label_seq_id
_atom_site.pdbx_PDB_ins_code
_atom_site.Cartn_x
_atom_site.Cartn_y
_atom_site.Cartn_z
_atom_site.occupancy
_atom_site.B_iso_or_equiv
_atom_site.auth_seq_id
_atom_site.auth_asym_id
_atom_site.pdbx_PDB_model_num
ATOM   1    N N     . MET   A 1 1    ? -38.400 -22.536 3.026   1.00 83.61 1    A 1 
ATOM   2    C CA    . MET   A 1 1    ? -37.684 -21.981 1.862   1.00 89.36 1    A 1 
ATOM   3    C C     . MET   A 1 1    ? -36.209 -21.867 2.208   1.00 92.77 1    A 1 
ATOM   4    O O     . MET   A 1 1    ? -35.869 -21.120 3.116   1.00 89.33 1    A 1 
ATOM   5    C CB    . MET   A 1 1    ? -38.276 -20.610 1.493   1.00 82.34 1    A 1 
ATOM   6    C CG    . MET   A 1 1    ? -37.608 -19.974 0.271   1.00 76.69 1    A 1 
ATOM   7    S SD    . MET   A 1 1    ? -38.186 -18.286 -0.083  1.00 74.22 1    A 1 
ATOM   8    C CE    . MET   A 1 1    ? -39.899 -18.581 -0.576  1.00 68.67 1    A 1 
ATOM   9    N N     . ASP   A 1 2    ? -35.348 -22.607 1.510   1.00 95.11 2    A 1 
ATOM   10   C CA    . ASP   A 1 2    ? -33.899 -22.564 1.726   1.00 95.78 2    A 1 
ATOM   11   C C     . ASP   A 1 2    ? -33.296 -21.416 0.914   1.00 96.34 2    A 1 
ATOM   12   O O     . ASP   A 1 2    ? -33.426 -21.398 -0.312  1.00 93.76 2    A 1 
ATOM   13   C CB    . ASP   A 1 2    ? -33.246 -23.894 1.322   1.00 94.18 2    A 1 
ATOM   14   C CG    . ASP   A 1 2    ? -33.472 -25.057 2.291   1.00 92.46 2    A 1 
ATOM   15   O OD1   . ASP   A 1 2    ? -34.316 -24.938 3.208   1.00 87.12 2    A 1 
ATOM   16   O OD2   . ASP   A 1 2    ? -32.769 -26.079 2.106   1.00 88.01 2    A 1 
ATOM   17   N N     . VAL   A 1 3    ? -32.626 -20.487 1.579   1.00 97.18 3    A 1 
ATOM   18   C CA    . VAL   A 1 3    ? -32.005 -19.314 0.944   1.00 97.21 3    A 1 
ATOM   19   C C     . VAL   A 1 3    ? -30.545 -19.155 1.355   1.00 97.49 3    A 1 
ATOM   20   O O     . VAL   A 1 3    ? -30.160 -19.487 2.475   1.00 95.92 3    A 1 
ATOM   21   C CB    . VAL   A 1 3    ? -32.777 -18.010 1.219   1.00 95.69 3    A 1 
ATOM   22   C CG1   . VAL   A 1 3    ? -34.223 -18.093 0.718   1.00 91.23 3    A 1 
ATOM   23   C CG2   . VAL   A 1 3    ? -32.781 -17.602 2.694   1.00 91.37 3    A 1 
ATOM   24   N N     . ARG   A 1 4    ? -29.729 -18.583 0.455   1.00 97.86 4    A 1 
ATOM   25   C CA    . ARG   A 1 4    ? -28.388 -18.069 0.759   1.00 97.86 4    A 1 
ATOM   26   C C     . ARG   A 1 4    ? -28.387 -16.553 0.632   1.00 98.00 4    A 1 
ATOM   27   O O     . ARG   A 1 4    ? -28.849 -16.018 -0.372  1.00 96.83 4    A 1 
ATOM   28   C CB    . ARG   A 1 4    ? -27.357 -18.746 -0.149  1.00 97.11 4    A 1 
ATOM   29   C CG    . ARG   A 1 4    ? -25.933 -18.230 0.096   1.00 95.52 4    A 1 
ATOM   30   C CD    . ARG   A 1 4    ? -24.925 -19.107 -0.637  1.00 93.85 4    A 1 
ATOM   31   N NE    . ARG   A 1 4    ? -23.584 -18.515 -0.603  1.00 91.52 4    A 1 
ATOM   32   C CZ    . ARG   A 1 4    ? -22.551 -18.901 -1.332  1.00 90.83 4    A 1 
ATOM   33   N NH1   . ARG   A 1 4    ? -22.602 -19.961 -2.100  1.00 84.66 4    A 1 
ATOM   34   N NH2   . ARG   A 1 4    ? -21.456 -18.215 -1.318  1.00 86.49 4    A 1 
ATOM   35   N N     . CYS   A 1 5    ? -27.857 -15.871 1.637   1.00 97.78 5    A 1 
ATOM   36   C CA    . CYS   A 1 5    ? -27.745 -14.413 1.643   1.00 97.64 5    A 1 
ATOM   37   C C     . CYS   A 1 5    ? -26.646 -13.952 0.668   1.00 97.48 5    A 1 
ATOM   38   O O     . CYS   A 1 5    ? -25.523 -14.455 0.705   1.00 95.90 5    A 1 
ATOM   39   C CB    . CYS   A 1 5    ? -27.473 -13.937 3.075   1.00 97.10 5    A 1 
ATOM   40   S SG    . CYS   A 1 5    ? -28.828 -14.436 4.194   1.00 96.13 5    A 1 
ATOM   41   N N     . ILE   A 1 6    ? -26.965 -12.982 -0.192  1.00 97.71 6    A 1 
ATOM   42   C CA    . ILE   A 1 6    ? -26.061 -12.474 -1.244  1.00 97.33 6    A 1 
ATOM   43   C C     . ILE   A 1 6    ? -25.622 -11.039 -0.968  1.00 97.63 6    A 1 
ATOM   44   O O     . ILE   A 1 6    ? -24.453 -10.707 -1.147  1.00 95.32 6    A 1 
ATOM   45   C CB    . ILE   A 1 6    ? -26.741 -12.565 -2.628  1.00 94.65 6    A 1 
ATOM   46   C CG1   . ILE   A 1 6    ? -27.090 -14.027 -2.977  1.00 85.62 6    A 1 
ATOM   47   C CG2   . ILE   A 1 6    ? -25.854 -11.950 -3.730  1.00 84.25 6    A 1 
ATOM   48   C CD1   . ILE   A 1 6    ? -27.957 -14.129 -4.231  1.00 83.10 6    A 1 
ATOM   49   N N     . ASN   A 1 7    ? -26.543 -10.174 -0.578  1.00 98.03 7    A 1 
ATOM   50   C CA    . ASN   A 1 7    ? -26.257 -8.781  -0.245  1.00 97.99 7    A 1 
ATOM   51   C C     . ASN   A 1 7    ? -27.329 -8.207  0.679   1.00 98.15 7    A 1 
ATOM   52   O O     . ASN   A 1 7    ? -28.482 -8.628  0.649   1.00 97.16 7    A 1 
ATOM   53   C CB    . ASN   A 1 7    ? -26.140 -7.949  -1.536  1.00 97.15 7    A 1 
ATOM   54   C CG    . ASN   A 1 7    ? -25.596 -6.548  -1.280  1.00 96.45 7    A 1 
ATOM   55   O OD1   . ASN   A 1 7    ? -24.875 -6.290  -0.330  1.00 91.17 7    A 1 
ATOM   56   N ND2   . ASN   A 1 7    ? -25.948 -5.602  -2.122  1.00 91.14 7    A 1 
ATOM   57   N N     . TRP   A 1 8    ? -26.917 -7.217  1.458   1.00 97.99 8    A 1 
ATOM   58   C CA    . TRP   A 1 8    ? -27.775 -6.444  2.344   1.00 97.98 8    A 1 
ATOM   59   C C     . TRP   A 1 8    ? -27.631 -4.964  2.016   1.00 97.63 8    A 1 
ATOM   60   O O     . TRP   A 1 8    ? -26.522 -4.477  1.787   1.00 96.00 8    A 1 
ATOM   61   C CB    . TRP   A 1 8    ? -27.404 -6.715  3.793   1.00 97.89 8    A 1 
ATOM   62   C CG    . TRP   A 1 8    ? -27.515 -8.143  4.222   1.00 98.06 8    A 1 
ATOM   63   C CD1   . TRP   A 1 8    ? -26.615 -9.118  3.955   1.00 97.18 8    A 1 
ATOM   64   C CD2   . TRP   A 1 8    ? -28.582 -8.770  4.997   1.00 97.97 8    A 1 
ATOM   65   N NE1   . TRP   A 1 8    ? -27.045 -10.314 4.529   1.00 97.37 8    A 1 
ATOM   66   C CE2   . TRP   A 1 8    ? -28.240 -10.135 5.190   1.00 97.82 8    A 1 
ATOM   67   C CE3   . TRP   A 1 8    ? -29.781 -8.296  5.573   1.00 97.91 8    A 1 
ATOM   68   C CZ2   . TRP   A 1 8    ? -29.058 -11.008 5.944   1.00 97.70 8    A 1 
ATOM   69   C CZ3   . TRP   A 1 8    ? -30.600 -9.168  6.323   1.00 96.74 8    A 1 
ATOM   70   C CH2   . TRP   A 1 8    ? -30.240 -10.505 6.507   1.00 96.98 8    A 1 
ATOM   71   N N     . PHE   A 1 9    ? -28.734 -4.241  1.997   1.00 97.04 9    A 1 
ATOM   72   C CA    . PHE   A 1 9    ? -28.752 -2.829  1.624   1.00 96.74 9    A 1 
ATOM   73   C C     . PHE   A 1 9    ? -29.913 -2.104  2.299   1.00 96.48 9    A 1 
ATOM   74   O O     . PHE   A 1 9    ? -30.877 -2.720  2.745   1.00 95.33 9    A 1 
ATOM   75   C CB    . PHE   A 1 9    ? -28.803 -2.705  0.094   1.00 96.36 9    A 1 
ATOM   76   C CG    . PHE   A 1 9    ? -29.982 -3.388  -0.568  1.00 96.81 9    A 1 
ATOM   77   C CD1   . PHE   A 1 9    ? -29.981 -4.785  -0.770  1.00 96.19 9    A 1 
ATOM   78   C CD2   . PHE   A 1 9    ? -31.093 -2.636  -0.985  1.00 95.83 9    A 1 
ATOM   79   C CE1   . PHE   A 1 9    ? -31.072 -5.420  -1.375  1.00 95.29 9    A 1 
ATOM   80   C CE2   . PHE   A 1 9    ? -32.189 -3.264  -1.597  1.00 95.37 9    A 1 
ATOM   81   C CZ    . PHE   A 1 9    ? -32.179 -4.657  -1.792  1.00 95.76 9    A 1 
ATOM   82   N N     . GLU   A 1 10   ? -29.811 -0.793  2.391   1.00 95.97 10   A 1 
ATOM   83   C CA    . GLU   A 1 10   ? -30.789 0.043   3.077   1.00 95.01 10   A 1 
ATOM   84   C C     . GLU   A 1 10   ? -31.440 1.031   2.111   1.00 94.52 10   A 1 
ATOM   85   O O     . GLU   A 1 10   ? -30.785 1.548   1.201   1.00 92.02 10   A 1 
ATOM   86   C CB    . GLU   A 1 10   ? -30.131 0.791   4.247   1.00 93.17 10   A 1 
ATOM   87   C CG    . GLU   A 1 10   ? -29.620 -0.144  5.355   1.00 87.64 10   A 1 
ATOM   88   C CD    . GLU   A 1 10   ? -28.929 0.605   6.508   1.00 88.33 10   A 1 
ATOM   89   O OE1   . GLU   A 1 10   ? -28.507 -0.065  7.480   1.00 82.48 10   A 1 
ATOM   90   O OE2   . GLU   A 1 10   ? -28.816 1.855   6.458   1.00 82.99 10   A 1 
ATOM   91   N N     . SER   A 1 11   ? -32.715 1.338   2.345   1.00 93.20 11   A 1 
ATOM   92   C CA    . SER   A 1 11   ? -33.350 2.513   1.758   1.00 91.67 11   A 1 
ATOM   93   C C     . SER   A 1 11   ? -33.047 3.757   2.600   1.00 90.28 11   A 1 
ATOM   94   O O     . SER   A 1 11   ? -32.838 3.679   3.816   1.00 85.57 11   A 1 
ATOM   95   C CB    . SER   A 1 11   ? -34.852 2.290   1.559   1.00 89.36 11   A 1 
ATOM   96   O OG    . SER   A 1 11   ? -35.552 2.224   2.785   1.00 82.66 11   A 1 
ATOM   97   N N     . HIS   A 1 12   ? -32.997 4.930   1.962   1.00 89.73 12   A 1 
ATOM   98   C CA    . HIS   A 1 12   ? -32.598 6.184   2.611   1.00 86.63 12   A 1 
ATOM   99   C C     . HIS   A 1 12   ? -33.737 7.201   2.774   1.00 85.30 12   A 1 
ATOM   100  O O     . HIS   A 1 12   ? -33.514 8.289   3.313   1.00 74.52 12   A 1 
ATOM   101  C CB    . HIS   A 1 12   ? -31.401 6.778   1.866   1.00 82.82 12   A 1 
ATOM   102  C CG    . HIS   A 1 12   ? -30.158 5.939   1.977   1.00 79.28 12   A 1 
ATOM   103  N ND1   . HIS   A 1 12   ? -29.534 5.551   3.145   1.00 66.77 12   A 1 
ATOM   104  C CD2   . HIS   A 1 12   ? -29.429 5.389   0.951   1.00 67.50 12   A 1 
ATOM   105  C CE1   . HIS   A 1 12   ? -28.463 4.798   2.833   1.00 64.25 12   A 1 
ATOM   106  N NE2   . HIS   A 1 12   ? -28.367 4.683   1.500   1.00 66.07 12   A 1 
ATOM   107  N N     . GLY   A 1 13   ? -34.941 6.857   2.350   1.00 82.49 13   A 1 
ATOM   108  C CA    . GLY   A 1 13   ? -36.124 7.698   2.501   1.00 81.97 13   A 1 
ATOM   109  C C     . GLY   A 1 13   ? -36.572 7.884   3.961   1.00 83.95 13   A 1 
ATOM   110  O O     . GLY   A 1 13   ? -35.974 7.354   4.899   1.00 78.58 13   A 1 
ATOM   111  N N     . GLU   A 1 14   ? -37.679 8.623   4.155   1.00 85.10 14   A 1 
ATOM   112  C CA    . GLU   A 1 14   ? -38.254 8.829   5.501   1.00 85.29 14   A 1 
ATOM   113  C C     . GLU   A 1 14   ? -38.612 7.513   6.202   1.00 85.77 14   A 1 
ATOM   114  O O     . GLU   A 1 14   ? -38.343 7.335   7.388   1.00 79.33 14   A 1 
ATOM   115  C CB    . GLU   A 1 14   ? -39.528 9.677   5.421   1.00 81.87 14   A 1 
ATOM   116  C CG    . GLU   A 1 14   ? -39.264 11.166  5.170   1.00 70.30 14   A 1 
ATOM   117  C CD    . GLU   A 1 14   ? -40.523 12.008  5.413   1.00 62.99 14   A 1 
ATOM   118  O OE1   . GLU   A 1 14   ? -40.363 13.159  5.873   1.00 55.07 14   A 1 
ATOM   119  O OE2   . GLU   A 1 14   ? -41.634 11.483  5.193   1.00 54.89 14   A 1 
ATOM   120  N N     . ASN   A 1 15   ? -39.191 6.574   5.462   1.00 85.80 15   A 1 
ATOM   121  C CA    . ASN   A 1 15   ? -39.468 5.220   5.918   1.00 86.56 15   A 1 
ATOM   122  C C     . ASN   A 1 15   ? -38.312 4.307   5.525   1.00 88.74 15   A 1 
ATOM   123  O O     . ASN   A 1 15   ? -38.353 3.621   4.498   1.00 84.30 15   A 1 
ATOM   124  C CB    . ASN   A 1 15   ? -40.819 4.754   5.370   1.00 81.76 15   A 1 
ATOM   125  C CG    . ASN   A 1 15   ? -41.994 5.432   6.056   1.00 74.23 15   A 1 
ATOM   126  O OD1   . ASN   A 1 15   ? -41.948 5.851   7.192   1.00 64.60 15   A 1 
ATOM   127  N ND2   . ASN   A 1 15   ? -43.112 5.527   5.375   1.00 65.40 15   A 1 
ATOM   128  N N     . ARG   A 1 16   ? -37.283 4.321   6.346   1.00 91.14 16   A 1 
ATOM   129  C CA    . ARG   A 1 16   ? -36.080 3.522   6.122   1.00 92.30 16   A 1 
ATOM   130  C C     . ARG   A 1 16   ? -36.358 2.043   6.387   1.00 93.79 16   A 1 
ATOM   131  O O     . ARG   A 1 16   ? -36.925 1.692   7.419   1.00 91.45 16   A 1 
ATOM   132  C CB    . ARG   A 1 16   ? -34.950 4.095   6.989   1.00 88.88 16   A 1 
ATOM   133  C CG    . ARG   A 1 16   ? -33.567 3.865   6.375   1.00 80.46 16   A 1 
ATOM   134  C CD    . ARG   A 1 16   ? -32.518 4.603   7.204   1.00 81.22 16   A 1 
ATOM   135  N NE    . ARG   A 1 16   ? -31.165 4.408   6.665   1.00 77.38 16   A 1 
ATOM   136  C CZ    . ARG   A 1 16   ? -30.065 5.014   7.063   1.00 74.94 16   A 1 
ATOM   137  N NH1   . ARG   A 1 16   ? -30.079 5.915   7.999   1.00 68.78 16   A 1 
ATOM   138  N NH2   . ARG   A 1 16   ? -28.929 4.718   6.526   1.00 66.93 16   A 1 
ATOM   139  N N     . PHE   A 1 17   ? -35.925 1.183   5.456   1.00 93.96 17   A 1 
ATOM   140  C CA    . PHE   A 1 17   ? -35.973 -0.272  5.594   1.00 94.75 17   A 1 
ATOM   141  C C     . PHE   A 1 17   ? -34.599 -0.878  5.327   1.00 95.47 17   A 1 
ATOM   142  O O     . PHE   A 1 17   ? -33.795 -0.324  4.574   1.00 94.00 17   A 1 
ATOM   143  C CB    . PHE   A 1 17   ? -37.030 -0.863  4.653   1.00 94.00 17   A 1 
ATOM   144  C CG    . PHE   A 1 17   ? -38.458 -0.517  5.011   1.00 94.06 17   A 1 
ATOM   145  C CD1   . PHE   A 1 17   ? -39.103 -1.181  6.067   1.00 90.48 17   A 1 
ATOM   146  C CD2   . PHE   A 1 17   ? -39.154 0.466   4.285   1.00 90.76 17   A 1 
ATOM   147  C CE1   . PHE   A 1 17   ? -40.432 -0.871  6.403   1.00 89.25 17   A 1 
ATOM   148  C CE2   . PHE   A 1 17   ? -40.483 0.784   4.615   1.00 89.79 17   A 1 
ATOM   149  C CZ    . PHE   A 1 17   ? -41.122 0.116   5.677   1.00 90.85 17   A 1 
ATOM   150  N N     . LEU   A 1 18   ? -34.352 -2.039  5.923   1.00 96.52 18   A 1 
ATOM   151  C CA    . LEU   A 1 18   ? -33.254 -2.922  5.561   1.00 97.02 18   A 1 
ATOM   152  C C     . LEU   A 1 18   ? -33.789 -3.987  4.604   1.00 97.34 18   A 1 
ATOM   153  O O     . LEU   A 1 18   ? -34.856 -4.552  4.842   1.00 96.58 18   A 1 
ATOM   154  C CB    . LEU   A 1 18   ? -32.665 -3.522  6.851   1.00 96.76 18   A 1 
ATOM   155  C CG    . LEU   A 1 18   ? -31.564 -4.572  6.619   1.00 96.07 18   A 1 
ATOM   156  C CD1   . LEU   A 1 18   ? -30.302 -3.957  6.019   1.00 93.68 18   A 1 
ATOM   157  C CD2   . LEU   A 1 18   ? -31.193 -5.213  7.954   1.00 93.38 18   A 1 
ATOM   158  N N     . TYR   A 1 19   ? -33.047 -4.280  3.545   1.00 97.27 19   A 1 
ATOM   159  C CA    . TYR   A 1 19   ? -33.380 -5.317  2.582   1.00 97.36 19   A 1 
ATOM   160  C C     . TYR   A 1 19   ? -32.273 -6.364  2.516   1.00 97.54 19   A 1 
ATOM   161  O O     . TYR   A 1 19   ? -31.088 -6.037  2.526   1.00 96.70 19   A 1 
ATOM   162  C CB    . TYR   A 1 19   ? -33.645 -4.707  1.203   1.00 96.90 19   A 1 
ATOM   163  C CG    . TYR   A 1 19   ? -34.784 -3.711  1.152   1.00 96.61 19   A 1 
ATOM   164  C CD1   . TYR   A 1 19   ? -36.086 -4.122  0.808   1.00 94.60 19   A 1 
ATOM   165  C CD2   . TYR   A 1 19   ? -34.542 -2.353  1.440   1.00 94.69 19   A 1 
ATOM   166  C CE1   . TYR   A 1 19   ? -37.138 -3.193  0.746   1.00 93.60 19   A 1 
ATOM   167  C CE2   . TYR   A 1 19   ? -35.590 -1.412  1.389   1.00 93.82 19   A 1 
ATOM   168  C CZ    . TYR   A 1 19   ? -36.885 -1.836  1.039   1.00 94.56 19   A 1 
ATOM   169  O OH    . TYR   A 1 19   ? -37.901 -0.917  0.987   1.00 93.11 19   A 1 
ATOM   170  N N     . LEU   A 1 20   ? -32.674 -7.624  2.392   1.00 97.84 20   A 1 
ATOM   171  C CA    . LEU   A 1 20   ? -31.826 -8.747  2.019   1.00 97.95 20   A 1 
ATOM   172  C C     . LEU   A 1 20   ? -32.124 -9.134  0.570   1.00 97.99 20   A 1 
ATOM   173  O O     . LEU   A 1 20   ? -33.282 -9.356  0.219   1.00 97.00 20   A 1 
ATOM   174  C CB    . LEU   A 1 20   ? -32.103 -9.907  2.992   1.00 97.53 20   A 1 
ATOM   175  C CG    . LEU   A 1 20   ? -31.515 -11.266 2.576   1.00 96.79 20   A 1 
ATOM   176  C CD1   . LEU   A 1 20   ? -29.990 -11.247 2.514   1.00 94.29 20   A 1 
ATOM   177  C CD2   . LEU   A 1 20   ? -31.938 -12.342 3.574   1.00 94.23 20   A 1 
ATOM   178  N N     . LYS   A 1 21   ? -31.089 -9.284  -0.245  1.00 98.10 21   A 1 
ATOM   179  C CA    . LYS   A 1 21   ? -31.130 -10.057 -1.485  1.00 98.04 21   A 1 
ATOM   180  C C     . LYS   A 1 21   ? -30.616 -11.460 -1.188  1.00 97.99 21   A 1 
ATOM   181  O O     . LYS   A 1 21   ? -29.483 -11.619 -0.729  1.00 96.65 21   A 1 
ATOM   182  C CB    . LYS   A 1 21   ? -30.315 -9.350  -2.576  1.00 97.50 21   A 1 
ATOM   183  C CG    . LYS   A 1 21   ? -30.458 -10.039 -3.942  1.00 96.65 21   A 1 
ATOM   184  C CD    . LYS   A 1 21   ? -29.661 -9.286  -5.015  1.00 94.98 21   A 1 
ATOM   185  C CE    . LYS   A 1 21   ? -29.881 -9.937  -6.382  1.00 91.73 21   A 1 
ATOM   186  N NZ    . LYS   A 1 21   ? -29.140 -9.236  -7.456  1.00 89.43 21   A 1 
ATOM   187  N N     . SER   A 1 22   ? -31.426 -12.476 -1.463  1.00 97.69 22   A 1 
ATOM   188  C CA    . SER   A 1 22   ? -31.074 -13.880 -1.274  1.00 97.45 22   A 1 
ATOM   189  C C     . SER   A 1 22   ? -31.423 -14.713 -2.501  1.00 97.53 22   A 1 
ATOM   190  O O     . SER   A 1 22   ? -32.195 -14.282 -3.360  1.00 95.99 22   A 1 
ATOM   191  C CB    . SER   A 1 22   ? -31.737 -14.426 -0.003  1.00 96.01 22   A 1 
ATOM   192  O OG    . SER   A 1 22   ? -33.139 -14.506 -0.138  1.00 90.95 22   A 1 
ATOM   193  N N     . ARG   A 1 23   ? -30.837 -15.904 -2.595  1.00 97.38 23   A 1 
ATOM   194  C CA    . ARG   A 1 23   ? -31.150 -16.868 -3.655  1.00 97.32 23   A 1 
ATOM   195  C C     . ARG   A 1 23   ? -31.473 -18.230 -3.076  1.00 97.44 23   A 1 
ATOM   196  O O     . ARG   A 1 23   ? -30.766 -18.721 -2.195  1.00 96.02 23   A 1 
ATOM   197  C CB    . ARG   A 1 23   ? -30.010 -16.908 -4.677  1.00 96.43 23   A 1 
ATOM   198  C CG    . ARG   A 1 23   ? -30.419 -17.682 -5.937  1.00 92.79 23   A 1 
ATOM   199  C CD    . ARG   A 1 23   ? -29.646 -17.224 -7.161  1.00 92.58 23   A 1 
ATOM   200  N NE    . ARG   A 1 23   ? -29.973 -15.828 -7.492  1.00 91.15 23   A 1 
ATOM   201  C CZ    . ARG   A 1 23   ? -29.117 -14.862 -7.784  1.00 93.67 23   A 1 
ATOM   202  N NH1   . ARG   A 1 23   ? -27.847 -15.072 -7.907  1.00 83.39 23   A 1 
ATOM   203  N NH2   . ARG   A 1 23   ? -29.526 -13.643 -7.945  1.00 87.78 23   A 1 
ATOM   204  N N     . CYS   A 1 24   ? -32.541 -18.824 -3.595  1.00 96.49 24   A 1 
ATOM   205  C CA    . CYS   A 1 24   ? -32.990 -20.155 -3.208  1.00 95.76 24   A 1 
ATOM   206  C C     . CYS   A 1 24   ? -32.171 -21.253 -3.904  1.00 95.68 24   A 1 
ATOM   207  O O     . CYS   A 1 24   ? -31.521 -21.014 -4.920  1.00 92.72 24   A 1 
ATOM   208  C CB    . CYS   A 1 24   ? -34.482 -20.288 -3.545  1.00 93.41 24   A 1 
ATOM   209  S SG    . CYS   A 1 24   ? -35.452 -19.053 -2.624  1.00 87.22 24   A 1 
ATOM   210  N N     . ARG   A 1 25   ? -32.268 -22.482 -3.419  1.00 94.59 25   A 1 
ATOM   211  C CA    . ARG   A 1 25   ? -31.662 -23.665 -4.075  1.00 93.45 25   A 1 
ATOM   212  C C     . ARG   A 1 25   ? -32.145 -23.880 -5.512  1.00 93.37 25   A 1 
ATOM   213  O O     . ARG   A 1 25   ? -31.404 -24.433 -6.315  1.00 89.14 25   A 1 
ATOM   214  C CB    . ARG   A 1 25   ? -31.978 -24.941 -3.282  1.00 91.21 25   A 1 
ATOM   215  C CG    . ARG   A 1 25   ? -31.185 -25.085 -1.992  1.00 84.24 25   A 1 
ATOM   216  C CD    . ARG   A 1 25   ? -31.503 -26.452 -1.384  1.00 84.12 25   A 1 
ATOM   217  N NE    . ARG   A 1 25   ? -30.941 -26.601 -0.037  1.00 82.19 25   A 1 
ATOM   218  C CZ    . ARG   A 1 25   ? -30.061 -27.487 0.392   1.00 81.21 25   A 1 
ATOM   219  N NH1   . ARG   A 1 25   ? -29.532 -28.388 -0.387  1.00 70.58 25   A 1 
ATOM   220  N NH2   . ARG   A 1 25   ? -29.712 -27.473 1.641   1.00 73.95 25   A 1 
ATOM   221  N N     . ASN   A 1 26   ? -33.373 -23.487 -5.822  1.00 93.08 26   A 1 
ATOM   222  C CA    . ASN   A 1 26   ? -33.948 -23.594 -7.167  1.00 92.19 26   A 1 
ATOM   223  C C     . ASN   A 1 26   ? -33.471 -22.484 -8.134  1.00 92.88 26   A 1 
ATOM   224  O O     . ASN   A 1 26   ? -33.863 -22.492 -9.293  1.00 88.68 26   A 1 
ATOM   225  C CB    . ASN   A 1 26   ? -35.486 -23.651 -7.049  1.00 89.16 26   A 1 
ATOM   226  C CG    . ASN   A 1 26   ? -36.113 -22.356 -6.556  1.00 84.69 26   A 1 
ATOM   227  O OD1   . ASN   A 1 26   ? -35.428 -21.442 -6.149  1.00 72.59 26   A 1 
ATOM   228  N ND2   . ASN   A 1 26   ? -37.426 -22.252 -6.577  1.00 76.84 26   A 1 
ATOM   229  N N     . GLY   A 1 27   ? -32.653 -21.536 -7.668  1.00 92.32 27   A 1 
ATOM   230  C CA    . GLY   A 1 27   ? -32.159 -20.405 -8.462  1.00 92.42 27   A 1 
ATOM   231  C C     . GLY   A 1 27   ? -33.043 -19.156 -8.425  1.00 93.98 27   A 1 
ATOM   232  O O     . GLY   A 1 27   ? -32.638 -18.114 -8.945  1.00 90.52 27   A 1 
ATOM   233  N N     . GLU   A 1 28   ? -34.213 -19.205 -7.794  1.00 94.90 28   A 1 
ATOM   234  C CA    . GLU   A 1 28   ? -35.054 -18.013 -7.636  1.00 95.03 28   A 1 
ATOM   235  C C     . GLU   A 1 28   ? -34.411 -16.982 -6.708  1.00 95.90 28   A 1 
ATOM   236  O O     . GLU   A 1 28   ? -33.765 -17.306 -5.712  1.00 93.80 28   A 1 
ATOM   237  C CB    . GLU   A 1 28   ? -36.457 -18.367 -7.129  1.00 92.66 28   A 1 
ATOM   238  C CG    . GLU   A 1 28   ? -37.321 -19.007 -8.225  1.00 79.62 28   A 1 
ATOM   239  C CD    . GLU   A 1 28   ? -38.732 -19.360 -7.732  1.00 75.26 28   A 1 
ATOM   240  O OE1   . GLU   A 1 28   ? -39.657 -19.372 -8.575  1.00 67.42 28   A 1 
ATOM   241  O OE2   . GLU   A 1 28   ? -38.869 -19.659 -6.524  1.00 68.17 28   A 1 
ATOM   242  N N     . THR   A 1 29   ? -34.628 -15.712 -7.030  1.00 96.37 29   A 1 
ATOM   243  C CA    . THR   A 1 29   ? -34.178 -14.595 -6.198  1.00 96.52 29   A 1 
ATOM   244  C C     . THR   A 1 29   ? -35.305 -14.152 -5.278  1.00 96.72 29   A 1 
ATOM   245  O O     . THR   A 1 29   ? -36.405 -13.852 -5.736  1.00 94.65 29   A 1 
ATOM   246  C CB    . THR   A 1 29   ? -33.690 -13.424 -7.058  1.00 95.50 29   A 1 
ATOM   247  O OG1   . THR   A 1 29   ? -32.663 -13.876 -7.918  1.00 88.08 29   A 1 
ATOM   248  C CG2   . THR   A 1 29   ? -33.109 -12.283 -6.228  1.00 88.52 29   A 1 
ATOM   249  N N     . VAL   A 1 30   ? -35.018 -14.067 -3.987  1.00 96.88 30   A 1 
ATOM   250  C CA    . VAL   A 1 30   ? -35.964 -13.626 -2.961  1.00 96.89 30   A 1 
ATOM   251  C C     . VAL   A 1 30   ? -35.397 -12.413 -2.244  1.00 97.38 30   A 1 
ATOM   252  O O     . VAL   A 1 30   ? -34.300 -12.459 -1.684  1.00 96.13 30   A 1 
ATOM   253  C CB    . VAL   A 1 30   ? -36.299 -14.772 -1.988  1.00 95.30 30   A 1 
ATOM   254  C CG1   . VAL   A 1 30   ? -37.214 -14.316 -0.855  1.00 90.30 30   A 1 
ATOM   255  C CG2   . VAL   A 1 30   ? -37.018 -15.906 -2.733  1.00 90.47 30   A 1 
ATOM   256  N N     . PHE   A 1 31   ? -36.171 -11.327 -2.243  1.00 97.28 31   A 1 
ATOM   257  C CA    . PHE   A 1 31   ? -35.890 -10.151 -1.429  1.00 97.40 31   A 1 
ATOM   258  C C     . PHE   A 1 31   ? -36.721 -10.200 -0.151  1.00 97.32 31   A 1 
ATOM   259  O O     . PHE   A 1 31   ? -37.915 -10.498 -0.191  1.00 95.69 31   A 1 
ATOM   260  C CB    . PHE   A 1 31   ? -36.161 -8.872  -2.221  1.00 97.10 31   A 1 
ATOM   261  C CG    . PHE   A 1 31   ? -35.229 -8.673  -3.393  1.00 97.05 31   A 1 
ATOM   262  C CD1   . PHE   A 1 31   ? -34.008 -8.000  -3.214  1.00 94.88 31   A 1 
ATOM   263  C CD2   . PHE   A 1 31   ? -35.575 -9.151  -4.670  1.00 94.74 31   A 1 
ATOM   264  C CE1   . PHE   A 1 31   ? -33.147 -7.787  -4.302  1.00 93.90 31   A 1 
ATOM   265  C CE2   . PHE   A 1 31   ? -34.716 -8.946  -5.761  1.00 94.21 31   A 1 
ATOM   266  C CZ    . PHE   A 1 31   ? -33.503 -8.258  -5.577  1.00 95.24 31   A 1 
ATOM   267  N N     . ILE   A 1 32   ? -36.095 -9.881  0.974   1.00 97.61 32   A 1 
ATOM   268  C CA    . ILE   A 1 32   ? -36.778 -9.781  2.263   1.00 97.74 32   A 1 
ATOM   269  C C     . ILE   A 1 32   ? -36.542 -8.386  2.823   1.00 97.90 32   A 1 
ATOM   270  O O     . ILE   A 1 32   ? -35.402 -7.936  2.929   1.00 97.08 32   A 1 
ATOM   271  C CB    . ILE   A 1 32   ? -36.350 -10.897 3.237   1.00 97.23 32   A 1 
ATOM   272  C CG1   . ILE   A 1 32   ? -36.563 -12.288 2.588   1.00 94.83 32   A 1 
ATOM   273  C CG2   . ILE   A 1 32   ? -37.146 -10.778 4.550   1.00 95.56 32   A 1 
ATOM   274  C CD1   . ILE   A 1 32   ? -36.090 -13.455 3.447   1.00 87.54 32   A 1 
ATOM   275  N N     . ARG   A 1 33   ? -37.623 -7.705  3.173   1.00 97.48 33   A 1 
ATOM   276  C CA    . ARG   A 1 33   ? -37.606 -6.382  3.792   1.00 97.29 33   A 1 
ATOM   277  C C     . ARG   A 1 33   ? -37.749 -6.510  5.301   1.00 97.29 33   A 1 
ATOM   278  O O     . ARG   A 1 33   ? -38.649 -7.197  5.774   1.00 95.85 33   A 1 
ATOM   279  C CB    . ARG   A 1 33   ? -38.728 -5.531  3.180   1.00 96.17 33   A 1 
ATOM   280  C CG    . ARG   A 1 33   ? -38.663 -4.070  3.633   1.00 94.72 33   A 1 
ATOM   281  C CD    . ARG   A 1 33   ? -39.860 -3.275  3.094   1.00 94.06 33   A 1 
ATOM   282  N NE    . ARG   A 1 33   ? -41.090 -3.646  3.799   1.00 92.04 33   A 1 
ATOM   283  C CZ    . ARG   A 1 33   ? -42.313 -3.211  3.544   1.00 93.51 33   A 1 
ATOM   284  N NH1   . ARG   A 1 33   ? -42.554 -2.370  2.575   1.00 86.87 33   A 1 
ATOM   285  N NH2   . ARG   A 1 33   ? -43.316 -3.621  4.276   1.00 88.14 33   A 1 
ATOM   286  N N     . PHE   A 1 34   ? -36.923 -5.780  6.035   1.00 97.47 34   A 1 
ATOM   287  C CA    . PHE   A 1 34   ? -36.966 -5.691  7.490   1.00 97.38 34   A 1 
ATOM   288  C C     . PHE   A 1 34   ? -37.161 -4.235  7.923   1.00 97.03 34   A 1 
ATOM   289  O O     . PHE   A 1 34   ? -36.703 -3.324  7.229   1.00 95.49 34   A 1 
ATOM   290  C CB    . PHE   A 1 34   ? -35.682 -6.270  8.087   1.00 97.27 34   A 1 
ATOM   291  C CG    . PHE   A 1 34   ? -35.335 -7.656  7.591   1.00 97.54 34   A 1 
ATOM   292  C CD1   . PHE   A 1 34   ? -35.848 -8.792  8.238   1.00 96.16 34   A 1 
ATOM   293  C CD2   . PHE   A 1 34   ? -34.506 -7.816  6.467   1.00 96.21 34   A 1 
ATOM   294  C CE1   . PHE   A 1 34   ? -35.526 -10.075 7.780   1.00 95.48 34   A 1 
ATOM   295  C CE2   . PHE   A 1 34   ? -34.181 -9.100  6.001   1.00 95.70 34   A 1 
ATOM   296  C CZ    . PHE   A 1 34   ? -34.687 -10.231 6.659   1.00 96.45 34   A 1 
ATOM   297  N N     . PRO   A 1 35   ? -37.801 -3.987  9.077   1.00 96.42 35   A 1 
ATOM   298  C CA    . PRO   A 1 35   ? -37.764 -2.665  9.687   1.00 95.79 35   A 1 
ATOM   299  C C     . PRO   A 1 35   ? -36.314 -2.255  9.984   1.00 95.85 35   A 1 
ATOM   300  O O     . PRO   A 1 35   ? -35.516 -3.057  10.476  1.00 94.20 35   A 1 
ATOM   301  C CB    . PRO   A 1 35   ? -38.605 -2.775  10.965  1.00 94.15 35   A 1 
ATOM   302  C CG    . PRO   A 1 35   ? -39.437 -4.042  10.771  1.00 91.02 35   A 1 
ATOM   303  C CD    . PRO   A 1 35   ? -38.543 -4.918  9.901   1.00 94.74 35   A 1 
ATOM   304  N N     . HIS   A 1 36   ? -35.975 -0.999  9.713   1.00 96.26 36   A 1 
ATOM   305  C CA    . HIS   A 1 36   ? -34.672 -0.451  10.085  1.00 96.00 36   A 1 
ATOM   306  C C     . HIS   A 1 36   ? -34.756 0.188   11.474  1.00 95.86 36   A 1 
ATOM   307  O O     . HIS   A 1 36   ? -35.600 1.060   11.707  1.00 94.37 36   A 1 
ATOM   308  C CB    . HIS   A 1 36   ? -34.197 0.555   9.031   1.00 95.15 36   A 1 
ATOM   309  C CG    . HIS   A 1 36   ? -32.893 1.216   9.389   1.00 94.14 36   A 1 
ATOM   310  N ND1   . HIS   A 1 36   ? -32.732 2.227   10.314  1.00 82.91 36   A 1 
ATOM   311  C CD2   . HIS   A 1 36   ? -31.641 0.895   8.929   1.00 83.48 36   A 1 
ATOM   312  C CE1   . HIS   A 1 36   ? -31.422 2.501   10.415  1.00 84.17 36   A 1 
ATOM   313  N NE2   . HIS   A 1 36   ? -30.731 1.718   9.580   1.00 86.37 36   A 1 
ATOM   314  N N     . TYR   A 1 37   ? -33.834 -0.184  12.353  1.00 95.65 37   A 1 
ATOM   315  C CA    . TYR   A 1 37   ? -33.740 0.379   13.692  1.00 95.70 37   A 1 
ATOM   316  C C     . TYR   A 1 37   ? -32.374 1.012   13.969  1.00 95.72 37   A 1 
ATOM   317  O O     . TYR   A 1 37   ? -31.328 0.569   13.484  1.00 94.24 37   A 1 
ATOM   318  C CB    . TYR   A 1 37   ? -34.086 -0.693  14.731  1.00 95.23 37   A 1 
ATOM   319  C CG    . TYR   A 1 37   ? -35.482 -1.266  14.598  1.00 95.04 37   A 1 
ATOM   320  C CD1   . TYR   A 1 37   ? -36.613 -0.431  14.694  1.00 92.19 37   A 1 
ATOM   321  C CD2   . TYR   A 1 37   ? -35.668 -2.645  14.373  1.00 92.44 37   A 1 
ATOM   322  C CE1   . TYR   A 1 37   ? -37.908 -0.958  14.572  1.00 90.92 37   A 1 
ATOM   323  C CE2   . TYR   A 1 37   ? -36.959 -3.187  14.250  1.00 91.25 37   A 1 
ATOM   324  C CZ    . TYR   A 1 37   ? -38.079 -2.338  14.351  1.00 92.22 37   A 1 
ATOM   325  O OH    . TYR   A 1 37   ? -39.345 -2.855  14.233  1.00 89.85 37   A 1 
ATOM   326  N N     . PHE   A 1 38   ? -32.408 2.057   14.797  1.00 95.41 38   A 1 
ATOM   327  C CA    . PHE   A 1 38   ? -31.248 2.549   15.524  1.00 95.08 38   A 1 
ATOM   328  C C     . PHE   A 1 38   ? -31.196 1.838   16.876  1.00 95.30 38   A 1 
ATOM   329  O O     . PHE   A 1 38   ? -32.219 1.717   17.549  1.00 93.79 38   A 1 
ATOM   330  C CB    . PHE   A 1 38   ? -31.338 4.065   15.693  1.00 94.22 38   A 1 
ATOM   331  C CG    . PHE   A 1 38   ? -31.327 4.823   14.387  1.00 93.66 38   A 1 
ATOM   332  C CD1   . PHE   A 1 38   ? -30.107 5.210   13.803  1.00 90.81 38   A 1 
ATOM   333  C CD2   . PHE   A 1 38   ? -32.531 5.110   13.721  1.00 90.71 38   A 1 
ATOM   334  C CE1   . PHE   A 1 38   ? -30.085 5.871   12.565  1.00 89.29 38   A 1 
ATOM   335  C CE2   . PHE   A 1 38   ? -32.517 5.769   12.475  1.00 89.42 38   A 1 
ATOM   336  C CZ    . PHE   A 1 38   ? -31.291 6.145   11.896  1.00 90.25 38   A 1 
ATOM   337  N N     . TYR   A 1 39   ? -30.014 1.382   17.269  1.00 95.92 39   A 1 
ATOM   338  C CA    . TYR   A 1 39   ? -29.819 0.576   18.471  1.00 96.34 39   A 1 
ATOM   339  C C     . TYR   A 1 39   ? -29.148 1.394   19.572  1.00 96.15 39   A 1 
ATOM   340  O O     . TYR   A 1 39   ? -28.179 2.114   19.322  1.00 94.09 39   A 1 
ATOM   341  C CB    . TYR   A 1 39   ? -29.018 -0.680  18.129  1.00 96.35 39   A 1 
ATOM   342  C CG    . TYR   A 1 39   ? -29.737 -1.622  17.186  1.00 96.58 39   A 1 
ATOM   343  C CD1   . TYR   A 1 39   ? -30.496 -2.698  17.684  1.00 95.09 39   A 1 
ATOM   344  C CD2   . TYR   A 1 39   ? -29.670 -1.422  15.790  1.00 95.00 39   A 1 
ATOM   345  C CE1   . TYR   A 1 39   ? -31.172 -3.566  16.813  1.00 94.23 39   A 1 
ATOM   346  C CE2   . TYR   A 1 39   ? -30.349 -2.281  14.906  1.00 94.55 39   A 1 
ATOM   347  C CZ    . TYR   A 1 39   ? -31.096 -3.354  15.424  1.00 95.45 39   A 1 
ATOM   348  O OH    . TYR   A 1 39   ? -31.762 -4.195  14.564  1.00 94.35 39   A 1 
ATOM   349  N N     . TYR   A 1 40   ? -29.655 1.230   20.793  1.00 96.17 40   A 1 
ATOM   350  C CA    . TYR   A 1 40   ? -29.105 1.868   21.987  1.00 96.11 40   A 1 
ATOM   351  C C     . TYR   A 1 40   ? -29.057 0.853   23.123  1.00 96.24 40   A 1 
ATOM   352  O O     . TYR   A 1 40   ? -29.993 0.077   23.306  1.00 94.48 40   A 1 
ATOM   353  C CB    . TYR   A 1 40   ? -29.953 3.081   22.383  1.00 95.37 40   A 1 
ATOM   354  C CG    . TYR   A 1 40   ? -30.146 4.101   21.281  1.00 95.15 40   A 1 
ATOM   355  C CD1   . TYR   A 1 40   ? -29.210 5.135   21.092  1.00 92.71 40   A 1 
ATOM   356  C CD2   . TYR   A 1 40   ? -31.251 4.003   20.412  1.00 92.88 40   A 1 
ATOM   357  C CE1   . TYR   A 1 40   ? -29.368 6.061   20.053  1.00 91.43 40   A 1 
ATOM   358  C CE2   . TYR   A 1 40   ? -31.419 4.922   19.363  1.00 91.60 40   A 1 
ATOM   359  C CZ    . TYR   A 1 40   ? -30.472 5.950   19.188  1.00 92.34 40   A 1 
ATOM   360  O OH    . TYR   A 1 40   ? -30.625 6.840   18.157  1.00 90.46 40   A 1 
ATOM   361  N N     . VAL   A 1 41   ? -27.979 0.873   23.910  1.00 96.18 41   A 1 
ATOM   362  C CA    . VAL   A 1 41   ? -27.836 0.031   25.107  1.00 96.14 41   A 1 
ATOM   363  C C     . VAL   A 1 41   ? -27.920 0.912   26.343  1.00 95.99 41   A 1 
ATOM   364  O O     . VAL   A 1 41   ? -27.145 1.860   26.485  1.00 94.28 41   A 1 
ATOM   365  C CB    . VAL   A 1 41   ? -26.541 -0.791  25.080  1.00 95.33 41   A 1 
ATOM   366  C CG1   . VAL   A 1 41   ? -26.392 -1.644  26.347  1.00 92.28 41   A 1 
ATOM   367  C CG2   . VAL   A 1 41   ? -26.524 -1.742  23.878  1.00 92.84 41   A 1 
ATOM   368  N N     . VAL   A 1 42   ? -28.848 0.593   27.237  1.00 95.81 42   A 1 
ATOM   369  C CA    . VAL   A 1 42   ? -29.102 1.366   28.459  1.00 95.68 42   A 1 
ATOM   370  C C     . VAL   A 1 42   ? -29.233 0.450   29.676  1.00 95.73 42   A 1 
ATOM   371  O O     . VAL   A 1 42   ? -29.535 -0.739  29.549  1.00 93.94 42   A 1 
ATOM   372  C CB    . VAL   A 1 42   ? -30.345 2.267   28.320  1.00 94.26 42   A 1 
ATOM   373  C CG1   . VAL   A 1 42   ? -30.197 3.271   27.173  1.00 89.29 42   A 1 
ATOM   374  C CG2   . VAL   A 1 42   ? -31.640 1.473   28.127  1.00 89.45 42   A 1 
ATOM   375  N N     . THR   A 1 43   ? -29.020 1.006   30.859  1.00 95.08 43   A 1 
ATOM   376  C CA    . THR   A 1 43   ? -29.330 0.322   32.125  1.00 94.55 43   A 1 
ATOM   377  C C     . THR   A 1 43   ? -30.844 0.196   32.319  1.00 94.58 43   A 1 
ATOM   378  O O     . THR   A 1 43   ? -31.617 0.942   31.716  1.00 92.78 43   A 1 
ATOM   379  C CB    . THR   A 1 43   ? -28.725 1.061   33.327  1.00 93.07 43   A 1 
ATOM   380  O OG1   . THR   A 1 43   ? -29.244 2.368   33.418  1.00 82.78 43   A 1 
ATOM   381  C CG2   . THR   A 1 43   ? -27.204 1.184   33.243  1.00 82.91 43   A 1 
ATOM   382  N N     . ASP   A 1 44   ? -31.261 -0.712  33.202  1.00 94.29 44   A 1 
ATOM   383  C CA    . ASP   A 1 44   ? -32.678 -0.862  33.557  1.00 93.57 44   A 1 
ATOM   384  C C     . ASP   A 1 44   ? -33.271 0.439   34.128  1.00 93.53 44   A 1 
ATOM   385  O O     . ASP   A 1 44   ? -34.345 0.866   33.713  1.00 90.99 44   A 1 
ATOM   386  C CB    . ASP   A 1 44   ? -32.835 -2.028  34.536  1.00 92.20 44   A 1 
ATOM   387  C CG    . ASP   A 1 44   ? -34.314 -2.349  34.781  1.00 89.51 44   A 1 
ATOM   388  O OD1   . ASP   A 1 44   ? -35.011 -2.689  33.799  1.00 81.47 44   A 1 
ATOM   389  O OD2   . ASP   A 1 44   ? -34.752 -2.237  35.943  1.00 81.86 44   A 1 
ATOM   390  N N     . GLU   A 1 45   ? -32.538 1.157   34.980  1.00 93.76 45   A 1 
ATOM   391  C CA    . GLU   A 1 45   ? -32.974 2.467   35.496  1.00 92.90 45   A 1 
ATOM   392  C C     . GLU   A 1 45   ? -33.265 3.476   34.380  1.00 93.12 45   A 1 
ATOM   393  O O     . GLU   A 1 45   ? -34.295 4.155   34.400  1.00 90.24 45   A 1 
ATOM   394  C CB    . GLU   A 1 45   ? -31.894 3.068   36.415  1.00 91.01 45   A 1 
ATOM   395  C CG    . GLU   A 1 45   ? -32.011 2.594   37.866  1.00 78.58 45   A 1 
ATOM   396  C CD    . GLU   A 1 45   ? -30.961 3.246   38.775  1.00 71.81 45   A 1 
ATOM   397  O OE1   . GLU   A 1 45   ? -31.226 3.334   39.995  1.00 63.35 45   A 1 
ATOM   398  O OE2   . GLU   A 1 45   ? -29.896 3.646   38.261  1.00 64.08 45   A 1 
ATOM   399  N N     . ILE   A 1 46   ? -32.382 3.581   33.394  1.00 93.33 46   A 1 
ATOM   400  C CA    . ILE   A 1 46   ? -32.583 4.486   32.256  1.00 93.04 46   A 1 
ATOM   401  C C     . ILE   A 1 46   ? -33.771 4.007   31.426  1.00 93.59 46   A 1 
ATOM   402  O O     . ILE   A 1 46   ? -34.621 4.818   31.066  1.00 91.46 46   A 1 
ATOM   403  C CB    . ILE   A 1 46   ? -31.298 4.632   31.414  1.00 91.61 46   A 1 
ATOM   404  C CG1   . ILE   A 1 46   ? -30.209 5.356   32.236  1.00 86.93 46   A 1 
ATOM   405  C CG2   . ILE   A 1 46   ? -31.569 5.411   30.113  1.00 85.89 46   A 1 
ATOM   406  C CD1   . ILE   A 1 46   ? -28.810 5.270   31.621  1.00 77.20 46   A 1 
ATOM   407  N N     . TYR   A 1 47   ? -33.862 2.700   31.170  1.00 94.20 47   A 1 
ATOM   408  C CA    . TYR   A 1 47   ? -34.971 2.107   30.424  1.00 93.94 47   A 1 
ATOM   409  C C     . TYR   A 1 47   ? -36.331 2.456   31.044  1.00 93.32 47   A 1 
ATOM   410  O O     . TYR   A 1 47   ? -37.214 2.951   30.338  1.00 90.58 47   A 1 
ATOM   411  C CB    . TYR   A 1 47   ? -34.772 0.585   30.328  1.00 93.38 47   A 1 
ATOM   412  C CG    . TYR   A 1 47   ? -35.992 -0.159  29.832  1.00 93.67 47   A 1 
ATOM   413  C CD1   . TYR   A 1 47   ? -36.753 -0.955  30.712  1.00 90.61 47   A 1 
ATOM   414  C CD2   . TYR   A 1 47   ? -36.405 -0.016  28.496  1.00 90.93 47   A 1 
ATOM   415  C CE1   . TYR   A 1 47   ? -37.913 -1.607  30.259  1.00 89.43 47   A 1 
ATOM   416  C CE2   . TYR   A 1 47   ? -37.567 -0.660  28.035  1.00 89.88 47   A 1 
ATOM   417  C CZ    . TYR   A 1 47   ? -38.315 -1.454  28.921  1.00 90.84 47   A 1 
ATOM   418  O OH    . TYR   A 1 47   ? -39.448 -2.082  28.467  1.00 88.78 47   A 1 
ATOM   419  N N     . GLN   A 1 48   ? -36.477 2.290   32.357  1.00 93.26 48   A 1 
ATOM   420  C CA    . GLN   A 1 48   ? -37.718 2.609   33.079  1.00 92.59 48   A 1 
ATOM   421  C C     . GLN   A 1 48   ? -38.033 4.113   33.077  1.00 92.57 48   A 1 
ATOM   422  O O     . GLN   A 1 48   ? -39.199 4.505   33.128  1.00 88.70 48   A 1 
ATOM   423  C CB    . GLN   A 1 48   ? -37.607 2.100   34.528  1.00 91.28 48   A 1 
ATOM   424  C CG    . GLN   A 1 48   ? -37.441 0.570   34.671  1.00 86.56 48   A 1 
ATOM   425  C CD    . GLN   A 1 48   ? -38.600 -0.262  34.140  1.00 81.93 48   A 1 
ATOM   426  O OE1   . GLN   A 1 48   ? -39.699 0.206   33.897  1.00 73.48 48   A 1 
ATOM   427  N NE2   . GLN   A 1 48   ? -38.372 -1.547  33.953  1.00 71.93 48   A 1 
ATOM   428  N N     . SER   A 1 49   ? -37.009 4.965   32.991  1.00 92.51 49   A 1 
ATOM   429  C CA    . SER   A 1 49   ? -37.165 6.426   32.983  1.00 91.74 49   A 1 
ATOM   430  C C     . SER   A 1 49   ? -37.505 7.021   31.612  1.00 91.62 49   A 1 
ATOM   431  O O     . SER   A 1 49   ? -37.844 8.204   31.525  1.00 85.69 49   A 1 
ATOM   432  C CB    . SER   A 1 49   ? -35.913 7.081   33.566  1.00 89.27 49   A 1 
ATOM   433  O OG    . SER   A 1 49   ? -34.839 7.073   32.645  1.00 78.68 49   A 1 
ATOM   434  N N     . LEU   A 1 50   ? -37.405 6.239   30.525  1.00 90.27 50   A 1 
ATOM   435  C CA    . LEU   A 1 50   ? -37.580 6.761   29.167  1.00 89.51 50   A 1 
ATOM   436  C C     . LEU   A 1 50   ? -39.018 7.208   28.908  1.00 89.40 50   A 1 
ATOM   437  O O     . LEU   A 1 50   ? -39.962 6.416   28.920  1.00 84.94 50   A 1 
ATOM   438  C CB    . LEU   A 1 50   ? -37.129 5.725   28.125  1.00 87.60 50   A 1 
ATOM   439  C CG    . LEU   A 1 50   ? -35.600 5.569   28.017  1.00 84.91 50   A 1 
ATOM   440  C CD1   . LEU   A 1 50   ? -35.276 4.403   27.094  1.00 79.78 50   A 1 
ATOM   441  C CD2   . LEU   A 1 50   ? -34.917 6.814   27.452  1.00 80.87 50   A 1 
ATOM   442  N N     . SER   A 1 51   ? -39.161 8.492   28.574  1.00 89.98 51   A 1 
ATOM   443  C CA    . SER   A 1 51   ? -40.430 9.066   28.131  1.00 89.82 51   A 1 
ATOM   444  C C     . SER   A 1 51   ? -40.257 9.806   26.799  1.00 90.18 51   A 1 
ATOM   445  O O     . SER   A 1 51   ? -39.427 10.718  26.714  1.00 83.32 51   A 1 
ATOM   446  C CB    . SER   A 1 51   ? -40.994 9.988   29.211  1.00 85.86 51   A 1 
ATOM   447  O OG    . SER   A 1 51   ? -42.311 10.381  28.860  1.00 74.12 51   A 1 
ATOM   448  N N     . PRO   A 1 52   ? -41.014 9.447   25.726  1.00 91.14 52   A 1 
ATOM   449  C CA    . PRO   A 1 52   ? -41.914 8.299   25.617  1.00 91.38 52   A 1 
ATOM   450  C C     . PRO   A 1 52   ? -41.165 6.964   25.753  1.00 92.22 52   A 1 
ATOM   451  O O     . PRO   A 1 52   ? -39.937 6.939   25.595  1.00 88.21 52   A 1 
ATOM   452  C CB    . PRO   A 1 52   ? -42.584 8.452   24.251  1.00 88.89 52   A 1 
ATOM   453  C CG    . PRO   A 1 52   ? -41.519 9.170   23.427  1.00 84.76 52   A 1 
ATOM   454  C CD    . PRO   A 1 52   ? -40.869 10.104  24.445  1.00 87.94 52   A 1 
ATOM   455  N N     . PRO   A 1 53   ? -41.865 5.847   26.024  1.00 92.56 53   A 1 
ATOM   456  C CA    . PRO   A 1 53   ? -41.238 4.530   26.082  1.00 92.25 53   A 1 
ATOM   457  C C     . PRO   A 1 53   ? -40.560 4.187   24.746  1.00 92.65 53   A 1 
ATOM   458  O O     . PRO   A 1 53   ? -40.937 4.740   23.700  1.00 89.40 53   A 1 
ATOM   459  C CB    . PRO   A 1 53   ? -42.362 3.551   26.445  1.00 90.25 53   A 1 
ATOM   460  C CG    . PRO   A 1 53   ? -43.624 4.262   25.970  1.00 86.55 53   A 1 
ATOM   461  C CD    . PRO   A 1 53   ? -43.302 5.731   26.209  1.00 90.04 53   A 1 
ATOM   462  N N     . PRO   A 1 54   ? -39.550 3.301   24.754  1.00 93.18 54   A 1 
ATOM   463  C CA    . PRO   A 1 54   ? -38.881 2.881   23.533  1.00 92.86 54   A 1 
ATOM   464  C C     . PRO   A 1 54   ? -39.850 2.148   22.601  1.00 93.32 54   A 1 
ATOM   465  O O     . PRO   A 1 54   ? -40.817 1.528   23.051  1.00 90.58 54   A 1 
ATOM   466  C CB    . PRO   A 1 54   ? -37.724 1.995   23.986  1.00 90.29 54   A 1 
ATOM   467  C CG    . PRO   A 1 54   ? -38.213 1.431   25.317  1.00 86.94 54   A 1 
ATOM   468  C CD    . PRO   A 1 54   ? -39.022 2.582   25.899  1.00 90.02 54   A 1 
ATOM   469  N N     . PHE   A 1 55   ? -39.573 2.195   21.298  1.00 93.73 55   A 1 
ATOM   470  C CA    . PHE   A 1 55   ? -40.390 1.509   20.297  1.00 93.44 55   A 1 
ATOM   471  C C     . PHE   A 1 55   ? -40.344 -0.010  20.485  1.00 93.37 55   A 1 
ATOM   472  O O     . PHE   A 1 55   ? -41.389 -0.658  20.555  1.00 89.99 55   A 1 
ATOM   473  C CB    . PHE   A 1 55   ? -39.919 1.915   18.901  1.00 92.12 55   A 1 
ATOM   474  C CG    . PHE   A 1 55   ? -40.753 1.319   17.792  1.00 90.68 55   A 1 
ATOM   475  C CD1   . PHE   A 1 55   ? -40.375 0.106   17.193  1.00 86.44 55   A 1 
ATOM   476  C CD2   . PHE   A 1 55   ? -41.936 1.960   17.375  1.00 86.99 55   A 1 
ATOM   477  C CE1   . PHE   A 1 55   ? -41.165 -0.465  16.181  1.00 84.37 55   A 1 
ATOM   478  C CE2   . PHE   A 1 55   ? -42.730 1.396   16.363  1.00 85.04 55   A 1 
ATOM   479  C CZ    . PHE   A 1 55   ? -42.343 0.183   15.768  1.00 85.54 55   A 1 
ATOM   480  N N     . ASN   A 1 56   ? -39.132 -0.558  20.625  1.00 94.42 56   A 1 
ATOM   481  C CA    . ASN   A 1 56   ? -38.899 -1.930  21.056  1.00 94.17 56   A 1 
ATOM   482  C C     . ASN   A 1 56   ? -37.770 -1.965  22.084  1.00 94.61 56   A 1 
ATOM   483  O O     . ASN   A 1 56   ? -36.830 -1.167  22.030  1.00 92.40 56   A 1 
ATOM   484  C CB    . ASN   A 1 56   ? -38.553 -2.823  19.852  1.00 92.02 56   A 1 
ATOM   485  C CG    . ASN   A 1 56   ? -39.750 -3.429  19.152  1.00 86.33 56   A 1 
ATOM   486  O OD1   . ASN   A 1 56   ? -40.815 -3.614  19.706  1.00 77.62 56   A 1 
ATOM   487  N ND2   . ASN   A 1 56   ? -39.558 -3.830  17.911  1.00 77.87 56   A 1 
ATOM   488  N N     . ALA   A 1 57   ? -37.841 -2.927  22.995  1.00 94.94 57   A 1 
ATOM   489  C CA    . ALA   A 1 57   ? -36.775 -3.186  23.943  1.00 94.65 57   A 1 
ATOM   490  C C     . ALA   A 1 57   ? -36.608 -4.687  24.159  1.00 94.79 57   A 1 
ATOM   491  O O     . ALA   A 1 57   ? -37.577 -5.409  24.398  1.00 92.09 57   A 1 
ATOM   492  C CB    . ALA   A 1 57   ? -37.066 -2.440  25.249  1.00 92.67 57   A 1 
ATOM   493  N N     . ARG   A 1 58   ? -35.355 -5.164  24.113  1.00 95.38 58   A 1 
ATOM   494  C CA    . ARG   A 1 58   ? -34.998 -6.558  24.387  1.00 94.75 58   A 1 
ATOM   495  C C     . ARG   A 1 58   ? -34.091 -6.617  25.613  1.00 95.56 58   A 1 
ATOM   496  O O     . ARG   A 1 58   ? -33.089 -5.903  25.644  1.00 93.76 58   A 1 
ATOM   497  C CB    . ARG   A 1 58   ? -34.336 -7.207  23.163  1.00 92.03 58   A 1 
ATOM   498  C CG    . ARG   A 1 58   ? -35.213 -7.172  21.908  1.00 83.30 58   A 1 
ATOM   499  C CD    . ARG   A 1 58   ? -34.529 -7.924  20.766  1.00 81.96 58   A 1 
ATOM   500  N NE    . ARG   A 1 58   ? -35.208 -7.690  19.481  1.00 76.13 58   A 1 
ATOM   501  C CZ    . ARG   A 1 58   ? -34.985 -8.319  18.341  1.00 72.94 58   A 1 
ATOM   502  N NH1   . ARG   A 1 58   ? -34.194 -9.351  18.256  1.00 65.80 58   A 1 
ATOM   503  N NH2   . ARG   A 1 58   ? -35.543 -7.892  17.255  1.00 63.77 58   A 1 
ATOM   504  N N     . PRO   A 1 59   ? -34.390 -7.473  26.603  1.00 95.81 59   A 1 
ATOM   505  C CA    . PRO   A 1 59   ? -33.491 -7.657  27.731  1.00 95.43 59   A 1 
ATOM   506  C C     . PRO   A 1 59   ? -32.205 -8.342  27.258  1.00 95.44 59   A 1 
ATOM   507  O O     . PRO   A 1 59   ? -32.238 -9.418  26.660  1.00 92.80 59   A 1 
ATOM   508  C CB    . PRO   A 1 59   ? -34.281 -8.486  28.743  1.00 93.74 59   A 1 
ATOM   509  C CG    . PRO   A 1 59   ? -35.257 -9.280  27.871  1.00 90.02 59   A 1 
ATOM   510  C CD    . PRO   A 1 59   ? -35.547 -8.341  26.706  1.00 93.97 59   A 1 
ATOM   511  N N     . MET   A 1 60   ? -31.063 -7.744  27.556  1.00 95.20 60   A 1 
ATOM   512  C CA    . MET   A 1 60   ? -29.742 -8.333  27.287  1.00 94.71 60   A 1 
ATOM   513  C C     . MET   A 1 60   ? -29.293 -9.269  28.422  1.00 94.22 60   A 1 
ATOM   514  O O     . MET   A 1 60   ? -28.340 -10.039 28.269  1.00 89.09 60   A 1 
ATOM   515  C CB    . MET   A 1 60   ? -28.714 -7.215  27.062  1.00 93.57 60   A 1 
ATOM   516  C CG    . MET   A 1 60   ? -29.088 -6.271  25.910  1.00 91.21 60   A 1 
ATOM   517  S SD    . MET   A 1 60   ? -27.870 -4.957  25.627  1.00 91.17 60   A 1 
ATOM   518  C CE    . MET   A 1 60   ? -26.555 -5.887  24.812  1.00 82.06 60   A 1 
ATOM   519  N N     . GLY   A 1 61   ? -29.966 -9.217  29.545  1.00 94.01 61   A 1 
ATOM   520  C CA    . GLY   A 1 61   ? -29.575 -9.855  30.796  1.00 93.57 61   A 1 
ATOM   521  C C     . GLY   A 1 61   ? -28.483 -9.075  31.519  1.00 94.70 61   A 1 
ATOM   522  O O     . GLY   A 1 61   ? -28.202 -7.917  31.199  1.00 91.80 61   A 1 
ATOM   523  N N     . LYS   A 1 62   ? -27.841 -9.731  32.497  1.00 95.61 62   A 1 
ATOM   524  C CA    . LYS   A 1 62   ? -26.743 -9.122  33.252  1.00 95.80 62   A 1 
ATOM   525  C C     . LYS   A 1 62   ? -25.521 -8.933  32.364  1.00 96.11 62   A 1 
ATOM   526  O O     . LYS   A 1 62   ? -24.973 -9.898  31.835  1.00 93.75 62   A 1 
ATOM   527  C CB    . LYS   A 1 62   ? -26.411 -9.940  34.506  1.00 94.53 62   A 1 
ATOM   528  C CG    . LYS   A 1 62   ? -27.522 -9.764  35.552  1.00 87.16 62   A 1 
ATOM   529  C CD    . LYS   A 1 62   ? -27.180 -10.420 36.890  1.00 80.11 62   A 1 
ATOM   530  C CE    . LYS   A 1 62   ? -28.343 -10.101 37.825  1.00 73.35 62   A 1 
ATOM   531  N NZ    . LYS   A 1 62   ? -28.159 -10.637 39.193  1.00 64.10 62   A 1 
ATOM   532  N N     . MET   A 1 63   ? -25.083 -7.694  32.267  1.00 95.77 63   A 1 
ATOM   533  C CA    . MET   A 1 63   ? -23.869 -7.277  31.571  1.00 95.89 63   A 1 
ATOM   534  C C     . MET   A 1 63   ? -22.882 -6.679  32.567  1.00 96.07 63   A 1 
ATOM   535  O O     . MET   A 1 63   ? -23.269 -6.031  33.542  1.00 93.38 63   A 1 
ATOM   536  C CB    . MET   A 1 63   ? -24.217 -6.261  30.474  1.00 94.37 63   A 1 
ATOM   537  C CG    . MET   A 1 63   ? -25.119 -6.833  29.370  1.00 90.20 63   A 1 
ATOM   538  S SD    . MET   A 1 63   ? -24.320 -7.985  28.213  1.00 88.82 63   A 1 
ATOM   539  C CE    . MET   A 1 63   ? -23.321 -6.839  27.241  1.00 80.46 63   A 1 
ATOM   540  N N     . ARG   A 1 64   ? -21.597 -6.894  32.308  1.00 96.74 64   A 1 
ATOM   541  C CA    . ARG   A 1 64   ? -20.502 -6.331  33.098  1.00 96.40 64   A 1 
ATOM   542  C C     . ARG   A 1 64   ? -19.992 -5.073  32.417  1.00 96.69 64   A 1 
ATOM   543  O O     . ARG   A 1 64   ? -19.409 -5.163  31.339  1.00 95.17 64   A 1 
ATOM   544  C CB    . ARG   A 1 64   ? -19.418 -7.400  33.256  1.00 94.82 64   A 1 
ATOM   545  C CG    . ARG   A 1 64   ? -18.783 -7.354  34.653  1.00 86.56 64   A 1 
ATOM   546  C CD    . ARG   A 1 64   ? -17.623 -8.342  34.771  1.00 84.79 64   A 1 
ATOM   547  N NE    . ARG   A 1 64   ? -17.981 -9.676  34.247  1.00 74.39 64   A 1 
ATOM   548  C CZ    . ARG   A 1 64   ? -17.174 -10.713 34.131  1.00 69.21 64   A 1 
ATOM   549  N NH1   . ARG   A 1 64   ? -15.941 -10.682 34.564  1.00 60.17 64   A 1 
ATOM   550  N NH2   . ARG   A 1 64   ? -17.596 -11.805 33.555  1.00 59.31 64   A 1 
ATOM   551  N N     . THR   A 1 65   ? -20.178 -3.928  33.048  1.00 95.96 65   A 1 
ATOM   552  C CA    . THR   A 1 65   ? -19.632 -2.655  32.565  1.00 95.73 65   A 1 
ATOM   553  C C     . THR   A 1 65   ? -18.292 -2.397  33.245  1.00 95.70 65   A 1 
ATOM   554  O O     . THR   A 1 65   ? -18.231 -2.323  34.470  1.00 93.54 65   A 1 
ATOM   555  C CB    . THR   A 1 65   ? -20.611 -1.501  32.806  1.00 94.53 65   A 1 
ATOM   556  O OG1   . THR   A 1 65   ? -21.843 -1.798  32.191  1.00 85.65 65   A 1 
ATOM   557  C CG2   . THR   A 1 65   ? -20.122 -0.195  32.192  1.00 85.45 65   A 1 
ATOM   558  N N     . ILE   A 1 66   ? -17.234 -2.281  32.457  1.00 95.65 66   A 1 
ATOM   559  C CA    . ILE   A 1 66   ? -15.860 -2.097  32.929  1.00 95.65 66   A 1 
ATOM   560  C C     . ILE   A 1 66   ? -15.361 -0.731  32.463  1.00 95.56 66   A 1 
ATOM   561  O O     . ILE   A 1 66   ? -15.347 -0.444  31.262  1.00 93.81 66   A 1 
ATOM   562  C CB    . ILE   A 1 66   ? -14.936 -3.240  32.449  1.00 95.13 66   A 1 
ATOM   563  C CG1   . ILE   A 1 66   ? -15.533 -4.641  32.750  1.00 90.23 66   A 1 
ATOM   564  C CG2   . ILE   A 1 66   ? -13.555 -3.090  33.104  1.00 90.05 66   A 1 
ATOM   565  C CD1   . ILE   A 1 66   ? -14.706 -5.810  32.206  1.00 86.81 66   A 1 
ATOM   566  N N     . ASP   A 1 67   ? -14.911 0.082   33.402  1.00 94.56 67   A 1 
ATOM   567  C CA    . ASP   A 1 67   ? -14.204 1.322   33.089  1.00 94.18 67   A 1 
ATOM   568  C C     . ASP   A 1 67   ? -12.790 0.987   32.595  1.00 94.31 67   A 1 
ATOM   569  O O     . ASP   A 1 67   ? -12.001 0.367   33.310  1.00 91.96 67   A 1 
ATOM   570  C CB    . ASP   A 1 67   ? -14.198 2.224   34.331  1.00 92.55 67   A 1 
ATOM   571  C CG    . ASP   A 1 67   ? -13.625 3.622   34.066  1.00 84.74 67   A 1 
ATOM   572  O OD1   . ASP   A 1 67   ? -12.938 3.796   33.042  1.00 75.51 67   A 1 
ATOM   573  O OD2   . ASP   A 1 67   ? -13.886 4.500   34.917  1.00 76.75 67   A 1 
ATOM   574  N N     . ILE   A 1 68   ? -12.462 1.369   31.368  1.00 94.80 68   A 1 
ATOM   575  C CA    . ILE   A 1 68   ? -11.168 1.078   30.731  1.00 94.57 68   A 1 
ATOM   576  C C     . ILE   A 1 68   ? -10.255 2.301   30.640  1.00 94.37 68   A 1 
ATOM   577  O O     . ILE   A 1 68   ? -9.326  2.329   29.824  1.00 91.27 68   A 1 
ATOM   578  C CB    . ILE   A 1 68   ? -11.344 0.360   29.379  1.00 93.49 68   A 1 
ATOM   579  C CG1   . ILE   A 1 68   ? -12.200 1.191   28.398  1.00 87.78 68   A 1 
ATOM   580  C CG2   . ILE   A 1 68   ? -11.937 -1.035  29.611  1.00 86.87 68   A 1 
ATOM   581  C CD1   . ILE   A 1 68   ? -12.105 0.691   26.954  1.00 85.15 68   A 1 
ATOM   582  N N     . ASP   A 1 69   ? -10.499 3.311   31.468  1.00 93.37 69   A 1 
ATOM   583  C CA    . ASP   A 1 69   ? -9.586  4.440   31.553  1.00 92.88 69   A 1 
ATOM   584  C C     . ASP   A 1 69   ? -8.229  4.011   32.118  1.00 92.92 69   A 1 
ATOM   585  O O     . ASP   A 1 69   ? -8.111  3.186   33.025  1.00 89.82 69   A 1 
ATOM   586  C CB    . ASP   A 1 69   ? -10.229 5.627   32.287  1.00 91.26 69   A 1 
ATOM   587  C CG    . ASP   A 1 69   ? -11.299 6.290   31.406  1.00 89.08 69   A 1 
ATOM   588  O OD1   . ASP   A 1 69   ? -11.064 6.406   30.175  1.00 83.23 69   A 1 
ATOM   589  O OD2   . ASP   A 1 69   ? -12.348 6.691   31.936  1.00 83.72 69   A 1 
ATOM   590  N N     . GLU   A 1 70   ? -7.171  4.518   31.500  1.00 92.37 70   A 1 
ATOM   591  C CA    . GLU   A 1 70   ? -5.798  4.207   31.883  1.00 92.27 70   A 1 
ATOM   592  C C     . GLU   A 1 70   ? -5.301  5.251   32.871  1.00 92.03 70   A 1 
ATOM   593  O O     . GLU   A 1 70   ? -5.234  6.432   32.540  1.00 88.97 70   A 1 
ATOM   594  C CB    . GLU   A 1 70   ? -4.898  4.129   30.646  1.00 90.53 70   A 1 
ATOM   595  C CG    . GLU   A 1 70   ? -3.489  3.617   30.970  1.00 85.63 70   A 1 
ATOM   596  C CD    . GLU   A 1 70   ? -2.567  3.651   29.744  1.00 86.01 70   A 1 
ATOM   597  O OE1   . GLU   A 1 70   ? -1.440  4.170   29.860  1.00 80.57 70   A 1 
ATOM   598  O OE2   . GLU   A 1 70   ? -2.971  3.173   28.656  1.00 83.04 70   A 1 
ATOM   599  N N     . THR   A 1 71   ? -4.902  4.793   34.049  1.00 91.21 71   A 1 
ATOM   600  C CA    . THR   A 1 71   ? -4.302  5.628   35.089  1.00 90.48 71   A 1 
ATOM   601  C C     . THR   A 1 71   ? -2.863  5.206   35.346  1.00 91.60 71   A 1 
ATOM   602  O O     . THR   A 1 71   ? -2.504  4.036   35.204  1.00 88.30 71   A 1 
ATOM   603  C CB    . THR   A 1 71   ? -5.131  5.596   36.380  1.00 86.99 71   A 1 
ATOM   604  O OG1   . THR   A 1 71   ? -5.371  4.272   36.792  1.00 75.08 71   A 1 
ATOM   605  C CG2   . THR   A 1 71   ? -6.493  6.265   36.189  1.00 72.69 71   A 1 
ATOM   606  N N     . ILE   A 1 72   ? -2.027  6.165   35.717  1.00 90.88 72   A 1 
ATOM   607  C CA    . ILE   A 1 72   ? -0.662  5.917   36.187  1.00 91.15 72   A 1 
ATOM   608  C C     . ILE   A 1 72   ? -0.613  6.051   37.709  1.00 91.94 72   A 1 
ATOM   609  O O     . ILE   A 1 72   ? -1.320  6.874   38.291  1.00 88.50 72   A 1 
ATOM   610  C CB    . ILE   A 1 72   ? 0.373   6.816   35.479  1.00 88.64 72   A 1 
ATOM   611  C CG1   . ILE   A 1 72   ? 0.119   8.321   35.722  1.00 76.82 72   A 1 
ATOM   612  C CG2   . ILE   A 1 72   ? 0.399   6.476   33.980  1.00 72.63 72   A 1 
ATOM   613  C CD1   . ILE   A 1 72   ? 1.231   9.237   35.198  1.00 71.90 72   A 1 
ATOM   614  N N     . SER   A 1 73   ? 0.231   5.248   38.349  1.00 91.72 73   A 1 
ATOM   615  C CA    . SER   A 1 73   ? 0.447   5.260   39.794  1.00 91.58 73   A 1 
ATOM   616  C C     . SER   A 1 73   ? 1.939   5.398   40.079  1.00 92.24 73   A 1 
ATOM   617  O O     . SER   A 1 73   ? 2.756   4.754   39.428  1.00 88.19 73   A 1 
ATOM   618  C CB    . SER   A 1 73   ? -0.109  3.989   40.433  1.00 88.99 73   A 1 
ATOM   619  O OG    . SER   A 1 73   ? -1.500  3.878   40.183  1.00 75.19 73   A 1 
ATOM   620  N N     . TYR   A 1 74   ? 2.299   6.218   41.070  1.00 91.62 74   A 1 
ATOM   621  C CA    . TYR   A 1 74   ? 3.700   6.400   41.490  1.00 91.10 74   A 1 
ATOM   622  C C     . TYR   A 1 74   ? 4.142   5.374   42.546  1.00 90.78 74   A 1 
ATOM   623  O O     . TYR   A 1 74   ? 5.312   5.306   42.910  1.00 84.61 74   A 1 
ATOM   624  C CB    . TYR   A 1 74   ? 3.889   7.837   41.979  1.00 89.80 74   A 1 
ATOM   625  C CG    . TYR   A 1 74   ? 3.773   8.869   40.877  1.00 89.80 74   A 1 
ATOM   626  C CD1   . TYR   A 1 74   ? 4.927   9.272   40.171  1.00 83.51 74   A 1 
ATOM   627  C CD2   . TYR   A 1 74   ? 2.527   9.425   40.535  1.00 84.62 74   A 1 
ATOM   628  C CE1   . TYR   A 1 74   ? 4.840   10.222  39.142  1.00 81.97 74   A 1 
ATOM   629  C CE2   . TYR   A 1 74   ? 2.426   10.374  39.501  1.00 82.43 74   A 1 
ATOM   630  C CZ    . TYR   A 1 74   ? 3.589   10.771  38.812  1.00 85.28 74   A 1 
ATOM   631  O OH    . TYR   A 1 74   ? 3.494   11.698  37.803  1.00 82.28 74   A 1 
ATOM   632  N N     . ASN   A 1 75   ? 3.202   4.571   43.030  1.00 90.00 75   A 1 
ATOM   633  C CA    . ASN   A 1 75   ? 3.411   3.492   43.988  1.00 89.47 75   A 1 
ATOM   634  C C     . ASN   A 1 75   ? 2.522   2.295   43.609  1.00 90.26 75   A 1 
ATOM   635  O O     . ASN   A 1 75   ? 1.811   2.322   42.594  1.00 85.24 75   A 1 
ATOM   636  C CB    . ASN   A 1 75   ? 3.164   4.052   45.409  1.00 85.59 75   A 1 
ATOM   637  C CG    . ASN   A 1 75   ? 1.748   4.558   45.645  1.00 82.41 75   A 1 
ATOM   638  O OD1   . ASN   A 1 75   ? 0.817   4.224   44.952  1.00 68.97 75   A 1 
ATOM   639  N ND2   . ASN   A 1 75   ? 1.547   5.366   46.661  1.00 75.18 75   A 1 
ATOM   640  N N     . LEU   A 1 76   ? 2.550   1.231   44.422  1.00 87.86 76   A 1 
ATOM   641  C CA    . LEU   A 1 76   ? 1.720   0.038   44.207  1.00 87.94 76   A 1 
ATOM   642  C C     . LEU   A 1 76   ? 0.333   0.105   44.862  1.00 88.29 76   A 1 
ATOM   643  O O     . LEU   A 1 76   ? -0.330  -0.929  44.986  1.00 81.80 76   A 1 
ATOM   644  C CB    . LEU   A 1 76   ? 2.492   -1.216  44.605  1.00 84.54 76   A 1 
ATOM   645  C CG    . LEU   A 1 76   ? 3.438   -1.639  43.466  1.00 81.50 76   A 1 
ATOM   646  C CD1   . LEU   A 1 76   ? 4.869   -1.486  43.910  1.00 74.10 76   A 1 
ATOM   647  C CD2   . LEU   A 1 76   ? 3.163   -3.081  43.052  1.00 75.19 76   A 1 
ATOM   648  N N     . ASP   A 1 77   ? -0.127  1.271   45.273  1.00 90.50 77   A 1 
ATOM   649  C CA    . ASP   A 1 77   ? -1.482  1.472   45.782  1.00 89.65 77   A 1 
ATOM   650  C C     . ASP   A 1 77   ? -2.456  1.704   44.615  1.00 89.56 77   A 1 
ATOM   651  O O     . ASP   A 1 77   ? -3.052  2.764   44.426  1.00 84.26 77   A 1 
ATOM   652  C CB    . ASP   A 1 77   ? -1.470  2.551   46.876  1.00 87.06 77   A 1 
ATOM   653  C CG    . ASP   A 1 77   ? -2.417  2.228   48.030  1.00 77.73 77   A 1 
ATOM   654  O OD1   . ASP   A 1 77   ? -2.827  1.048   48.153  1.00 68.83 77   A 1 
ATOM   655  O OD2   . ASP   A 1 77   ? -2.674  3.162   48.823  1.00 70.49 77   A 1 
ATOM   656  N N     . ILE   A 1 78   ? -2.543  0.680   43.765  1.00 90.20 78   A 1 
ATOM   657  C CA    . ILE   A 1 78   ? -3.358  0.686   42.551  1.00 89.72 78   A 1 
ATOM   658  C C     . ILE   A 1 78   ? -4.788  0.328   42.942  1.00 89.50 78   A 1 
ATOM   659  O O     . ILE   A 1 78   ? -5.047  -0.755  43.464  1.00 84.60 78   A 1 
ATOM   660  C CB    . ILE   A 1 78   ? -2.788  -0.271  41.488  1.00 87.40 78   A 1 
ATOM   661  C CG1   . ILE   A 1 78   ? -1.312  0.068   41.166  1.00 81.24 78   A 1 
ATOM   662  C CG2   . ILE   A 1 78   ? -3.644  -0.206  40.214  1.00 80.85 78   A 1 
ATOM   663  C CD1   . ILE   A 1 78   ? -0.625  -0.964  40.269  1.00 78.77 78   A 1 
ATOM   664  N N     . LYS   A 1 79   ? -5.721  1.234   42.654  1.00 90.70 79   A 1 
ATOM   665  C CA    . LYS   A 1 79   ? -7.144  0.972   42.857  1.00 89.86 79   A 1 
ATOM   666  C C     . LYS   A 1 79   ? -7.643  -0.041  41.835  1.00 90.62 79   A 1 
ATOM   667  O O     . LYS   A 1 79   ? -7.275  0.029   40.660  1.00 86.08 79   A 1 
ATOM   668  C CB    . LYS   A 1 79   ? -7.964  2.267   42.791  1.00 86.68 79   A 1 
ATOM   669  C CG    . LYS   A 1 79   ? -7.660  3.179   43.988  1.00 74.91 79   A 1 
ATOM   670  C CD    . LYS   A 1 79   ? -8.569  4.413   43.978  1.00 63.89 79   A 1 
ATOM   671  C CE    . LYS   A 1 79   ? -8.241  5.275   45.193  1.00 51.92 79   A 1 
ATOM   672  N NZ    . LYS   A 1 79   ? -9.086  6.492   45.271  1.00 43.62 79   A 1 
ATOM   673  N N     . ASP   A 1 80   ? -8.546  -0.920  42.294  1.00 91.44 80   A 1 
ATOM   674  C CA    . ASP   A 1 80   ? -9.237  -1.830  41.397  1.00 91.30 80   A 1 
ATOM   675  C C     . ASP   A 1 80   ? -9.998  -1.065  40.313  1.00 91.58 80   A 1 
ATOM   676  O O     . ASP   A 1 80   ? -10.568 0.014   40.527  1.00 87.27 80   A 1 
ATOM   677  C CB    . ASP   A 1 80   ? -10.185 -2.753  42.177  1.00 88.53 80   A 1 
ATOM   678  C CG    . ASP   A 1 80   ? -9.441  -3.787  43.021  1.00 81.78 80   A 1 
ATOM   679  O OD1   . ASP   A 1 80   ? -8.374  -4.247  42.565  1.00 73.72 80   A 1 
ATOM   680  O OD2   . ASP   A 1 80   ? -9.959  -4.112  44.110  1.00 76.02 80   A 1 
ATOM   681  N N     . ARG   A 1 81   ? -10.014 -1.647  39.128  1.00 91.81 81   A 1 
ATOM   682  C CA    . ARG   A 1 81   ? -10.744 -1.107  37.992  1.00 91.98 81   A 1 
ATOM   683  C C     . ARG   A 1 81   ? -12.239 -1.112  38.295  1.00 92.54 81   A 1 
ATOM   684  O O     . ARG   A 1 81   ? -12.793 -2.149  38.660  1.00 88.91 81   A 1 
ATOM   685  C CB    . ARG   A 1 81   ? -10.375 -1.924  36.747  1.00 89.96 81   A 1 
ATOM   686  C CG    . ARG   A 1 81   ? -10.978 -1.323  35.477  1.00 83.37 81   A 1 
ATOM   687  C CD    . ARG   A 1 81   ? -10.497 -2.081  34.228  1.00 83.45 81   A 1 
ATOM   688  N NE    . ARG   A 1 81   ? -9.056  -1.901  33.975  1.00 83.09 81   A 1 
ATOM   689  C CZ    . ARG   A 1 81   ? -8.477  -0.823  33.458  1.00 86.17 81   A 1 
ATOM   690  N NH1   . ARG   A 1 81   ? -9.157  0.210   33.058  1.00 73.25 81   A 1 
ATOM   691  N NH2   . ARG   A 1 81   ? -7.184  -0.774  33.338  1.00 79.72 81   A 1 
ATOM   692  N N     . LYS   A 1 82   ? -12.907 0.027   38.102  1.00 93.20 82   A 1 
ATOM   693  C CA    . LYS   A 1 82   ? -14.354 0.111   38.307  1.00 92.92 82   A 1 
ATOM   694  C C     . LYS   A 1 82   ? -15.065 -0.900  37.415  1.00 93.32 82   A 1 
ATOM   695  O O     . LYS   A 1 82   ? -14.951 -0.858  36.189  1.00 90.02 82   A 1 
ATOM   696  C CB    . LYS   A 1 82   ? -14.879 1.525   38.036  1.00 90.71 82   A 1 
ATOM   697  C CG    . LYS   A 1 82   ? -14.481 2.531   39.127  1.00 78.21 82   A 1 
ATOM   698  C CD    . LYS   A 1 82   ? -15.065 3.897   38.768  1.00 70.47 82   A 1 
ATOM   699  C CE    . LYS   A 1 82   ? -14.709 4.952   39.811  1.00 57.51 82   A 1 
ATOM   700  N NZ    . LYS   A 1 82   ? -15.170 6.294   39.368  1.00 48.94 82   A 1 
ATOM   701  N N     . CYS   A 1 83   ? -15.820 -1.790  38.059  1.00 93.33 83   A 1 
ATOM   702  C CA    . CYS   A 1 83   ? -16.624 -2.797  37.390  1.00 92.74 83   A 1 
ATOM   703  C C     . CYS   A 1 83   ? -17.996 -2.859  38.062  1.00 92.79 83   A 1 
ATOM   704  O O     . CYS   A 1 83   ? -18.088 -2.919  39.288  1.00 87.35 83   A 1 
ATOM   705  C CB    . CYS   A 1 83   ? -15.879 -4.135  37.436  1.00 88.85 83   A 1 
ATOM   706  S SG    . CYS   A 1 83   ? -16.784 -5.396  36.482  1.00 76.41 83   A 1 
ATOM   707  N N     . SER   A 1 84   ? -19.055 -2.849  37.267  1.00 93.58 84   A 1 
ATOM   708  C CA    . SER   A 1 84   ? -20.426 -3.008  37.743  1.00 93.22 84   A 1 
ATOM   709  C C     . SER   A 1 84   ? -21.141 -4.080  36.932  1.00 94.24 84   A 1 
ATOM   710  O O     . SER   A 1 84   ? -20.835 -4.296  35.757  1.00 90.89 84   A 1 
ATOM   711  C CB    . SER   A 1 84   ? -21.173 -1.671  37.724  1.00 89.77 84   A 1 
ATOM   712  O OG    . SER   A 1 84   ? -21.243 -1.138  36.419  1.00 79.19 84   A 1 
ATOM   713  N N     . VAL   A 1 85   ? -22.082 -4.775  37.567  1.00 94.61 85   A 1 
ATOM   714  C CA    . VAL   A 1 85   ? -22.943 -5.760  36.904  1.00 94.86 85   A 1 
ATOM   715  C C     . VAL   A 1 85   ? -24.376 -5.282  37.060  1.00 94.63 85   A 1 
ATOM   716  O O     . VAL   A 1 85   ? -24.826 -5.074  38.187  1.00 90.82 85   A 1 
ATOM   717  C CB    . VAL   A 1 85   ? -22.753 -7.174  37.471  1.00 93.19 85   A 1 
ATOM   718  C CG1   . VAL   A 1 85   ? -23.628 -8.186  36.730  1.00 85.66 85   A 1 
ATOM   719  C CG2   . VAL   A 1 85   ? -21.296 -7.639  37.344  1.00 86.12 85   A 1 
ATOM   720  N N     . ALA   A 1 86   ? -25.070 -5.120  35.945  1.00 94.18 86   A 1 
ATOM   721  C CA    . ALA   A 1 86   ? -26.452 -4.669  35.929  1.00 93.66 86   A 1 
ATOM   722  C C     . ALA   A 1 86   ? -27.218 -5.332  34.781  1.00 94.76 86   A 1 
ATOM   723  O O     . ALA   A 1 86   ? -26.617 -5.757  33.789  1.00 92.10 86   A 1 
ATOM   724  C CB    . ALA   A 1 86   ? -26.475 -3.142  35.822  1.00 90.40 86   A 1 
ATOM   725  N N     . ASP   A 1 87   ? -28.533 -5.413  34.919  1.00 94.30 87   A 1 
ATOM   726  C CA    . ASP   A 1 87   ? -29.401 -5.783  33.809  1.00 94.43 87   A 1 
ATOM   727  C C     . ASP   A 1 87   ? -29.440 -4.635  32.796  1.00 94.81 87   A 1 
ATOM   728  O O     . ASP   A 1 87   ? -29.625 -3.467  33.149  1.00 92.21 87   A 1 
ATOM   729  C CB    . ASP   A 1 87   ? -30.789 -6.191  34.322  1.00 92.98 87   A 1 
ATOM   730  C CG    . ASP   A 1 87   ? -30.711 -7.553  35.031  1.00 89.29 87   A 1 
ATOM   731  O OD1   . ASP   A 1 87   ? -30.399 -8.550  34.344  1.00 81.37 87   A 1 
ATOM   732  O OD2   . ASP   A 1 87   ? -30.860 -7.612  36.273  1.00 82.47 87   A 1 
ATOM   733  N N     . MET   A 1 88   ? -29.216 -4.979  31.537  1.00 95.33 88   A 1 
ATOM   734  C CA    . MET   A 1 88   ? -29.143 -4.022  30.436  1.00 95.81 88   A 1 
ATOM   735  C C     . MET   A 1 88   ? -30.240 -4.308  29.414  1.00 96.24 88   A 1 
ATOM   736  O O     . MET   A 1 88   ? -30.669 -5.450  29.236  1.00 94.19 88   A 1 
ATOM   737  C CB    . MET   A 1 88   ? -27.755 -4.055  29.775  1.00 94.54 88   A 1 
ATOM   738  C CG    . MET   A 1 88   ? -26.590 -3.739  30.724  1.00 90.84 88   A 1 
ATOM   739  S SD    . MET   A 1 88   ? -26.543 -2.068  31.441  1.00 90.61 88   A 1 
ATOM   740  C CE    . MET   A 1 88   ? -26.217 -1.062  29.976  1.00 81.99 88   A 1 
ATOM   741  N N     . TRP   A 1 89   ? -30.640 -3.270  28.710  1.00 95.95 89   A 1 
ATOM   742  C CA    . TRP   A 1 89   ? -31.659 -3.334  27.672  1.00 96.12 89   A 1 
ATOM   743  C C     . TRP   A 1 89   ? -31.094 -2.879  26.331  1.00 96.24 89   A 1 
ATOM   744  O O     . TRP   A 1 89   ? -30.431 -1.840  26.243  1.00 94.33 89   A 1 
ATOM   745  C CB    . TRP   A 1 89   ? -32.865 -2.497  28.090  1.00 95.53 89   A 1 
ATOM   746  C CG    . TRP   A 1 89   ? -33.604 -3.047  29.271  1.00 95.00 89   A 1 
ATOM   747  C CD1   . TRP   A 1 89   ? -33.297 -2.828  30.568  1.00 90.82 89   A 1 
ATOM   748  C CD2   . TRP   A 1 89   ? -34.760 -3.943  29.266  1.00 93.33 89   A 1 
ATOM   749  N NE1   . TRP   A 1 89   ? -34.199 -3.517  31.383  1.00 91.04 89   A 1 
ATOM   750  C CE2   . TRP   A 1 89   ? -35.113 -4.208  30.618  1.00 92.60 89   A 1 
ATOM   751  C CE3   . TRP   A 1 89   ? -35.540 -4.539  28.253  1.00 91.24 89   A 1 
ATOM   752  C CZ2   . TRP   A 1 89   ? -36.211 -5.029  30.957  1.00 90.99 89   A 1 
ATOM   753  C CZ3   . TRP   A 1 89   ? -36.637 -5.360  28.589  1.00 87.68 89   A 1 
ATOM   754  C CH2   . TRP   A 1 89   ? -36.966 -5.600  29.927  1.00 88.64 89   A 1 
ATOM   755  N N     . LEU   A 1 90   ? -31.387 -3.650  25.285  1.00 96.47 90   A 1 
ATOM   756  C CA    . LEU   A 1 90   ? -31.179 -3.245  23.902  1.00 96.50 90   A 1 
ATOM   757  C C     . LEU   A 1 90   ? -32.471 -2.607  23.390  1.00 96.39 90   A 1 
ATOM   758  O O     . LEU   A 1 90   ? -33.493 -3.283  23.259  1.00 95.01 90   A 1 
ATOM   759  C CB    . LEU   A 1 90   ? -30.760 -4.463  23.066  1.00 96.04 90   A 1 
ATOM   760  C CG    . LEU   A 1 90   ? -30.507 -4.138  21.580  1.00 95.35 90   A 1 
ATOM   761  C CD1   . LEU   A 1 90   ? -29.295 -3.222  21.400  1.00 92.58 90   A 1 
ATOM   762  C CD2   . LEU   A 1 90   ? -30.243 -5.432  20.810  1.00 92.30 90   A 1 
ATOM   763  N N     . ILE   A 1 91   ? -32.399 -1.322  23.106  1.00 96.42 91   A 1 
ATOM   764  C CA    . ILE   A 1 91   ? -33.514 -0.536  22.582  1.00 96.02 91   A 1 
ATOM   765  C C     . ILE   A 1 91   ? -33.395 -0.444  21.065  1.00 96.21 91   A 1 
ATOM   766  O O     . ILE   A 1 91   ? -32.320 -0.140  20.539  1.00 94.76 91   A 1 
ATOM   767  C CB    . ILE   A 1 91   ? -33.553 0.849   23.263  1.00 94.15 91   A 1 
ATOM   768  C CG1   . ILE   A 1 91   ? -33.858 0.662   24.767  1.00 88.84 91   A 1 
ATOM   769  C CG2   . ILE   A 1 91   ? -34.584 1.771   22.596  1.00 88.12 91   A 1 
ATOM   770  C CD1   . ILE   A 1 91   ? -33.860 1.967   25.558  1.00 78.86 91   A 1 
ATOM   771  N N     . GLU   A 1 92   ? -34.505 -0.664  20.388  1.00 95.81 92   A 1 
ATOM   772  C CA    . GLU   A 1 92   ? -34.676 -0.475  18.953  1.00 95.37 92   A 1 
ATOM   773  C C     . GLU   A 1 92   ? -35.588 0.736   18.711  1.00 95.13 92   A 1 
ATOM   774  O O     . GLU   A 1 92   ? -36.741 0.753   19.143  1.00 93.24 92   A 1 
ATOM   775  C CB    . GLU   A 1 92   ? -35.269 -1.749  18.324  1.00 94.19 92   A 1 
ATOM   776  C CG    . GLU   A 1 92   ? -34.354 -2.978  18.442  1.00 91.22 92   A 1 
ATOM   777  C CD    . GLU   A 1 92   ? -34.987 -4.276  17.903  1.00 91.99 92   A 1 
ATOM   778  O OE1   . GLU   A 1 92   ? -34.268 -5.298  17.812  1.00 87.57 92   A 1 
ATOM   779  O OE2   . GLU   A 1 92   ? -36.201 -4.326  17.620  1.00 87.88 92   A 1 
ATOM   780  N N     . GLU   A 1 93   ? -35.080 1.745   18.010  1.00 94.39 93   A 1 
ATOM   781  C CA    . GLU   A 1 93   ? -35.834 2.958   17.673  1.00 94.16 93   A 1 
ATOM   782  C C     . GLU   A 1 93   ? -35.875 3.158   16.148  1.00 94.23 93   A 1 
ATOM   783  O O     . GLU   A 1 93   ? -34.825 3.151   15.496  1.00 92.15 93   A 1 
ATOM   784  C CB    . GLU   A 1 93   ? -35.198 4.180   18.359  1.00 92.81 93   A 1 
ATOM   785  C CG    . GLU   A 1 93   ? -35.458 4.250   19.872  1.00 88.28 93   A 1 
ATOM   786  C CD    . GLU   A 1 93   ? -36.883 4.694   20.247  1.00 91.14 93   A 1 
ATOM   787  O OE1   . GLU   A 1 93   ? -37.131 4.855   21.464  1.00 85.57 93   A 1 
ATOM   788  O OE2   . GLU   A 1 93   ? -37.709 4.955   19.350  1.00 86.49 93   A 1 
ATOM   789  N N     . PRO   A 1 94   ? -37.053 3.404   15.556  1.00 93.59 94   A 1 
ATOM   790  C CA    . PRO   A 1 94   ? -37.166 3.602   14.108  1.00 92.68 94   A 1 
ATOM   791  C C     . PRO   A 1 94   ? -36.537 4.918   13.631  1.00 92.30 94   A 1 
ATOM   792  O O     . PRO   A 1 94   ? -36.143 5.055   12.471  1.00 88.40 94   A 1 
ATOM   793  C CB    . PRO   A 1 94   ? -38.669 3.551   13.826  1.00 90.91 94   A 1 
ATOM   794  C CG    . PRO   A 1 94   ? -39.305 4.004   15.145  1.00 87.68 94   A 1 
ATOM   795  C CD    . PRO   A 1 94   ? -38.352 3.460   16.200  1.00 91.77 94   A 1 
ATOM   796  N N     . LYS   A 1 95   ? -36.415 5.902   14.522  1.00 92.44 95   A 1 
ATOM   797  C CA    . LYS   A 1 95   ? -35.752 7.186   14.277  1.00 91.71 95   A 1 
ATOM   798  C C     . LYS   A 1 95   ? -34.609 7.380   15.266  1.00 92.16 95   A 1 
ATOM   799  O O     . LYS   A 1 95   ? -34.626 6.826   16.363  1.00 88.76 95   A 1 
ATOM   800  C CB    . LYS   A 1 95   ? -36.766 8.345   14.334  1.00 89.63 95   A 1 
ATOM   801  C CG    . LYS   A 1 95   ? -37.792 8.260   13.196  1.00 80.79 95   A 1 
ATOM   802  C CD    . LYS   A 1 95   ? -38.702 9.495   13.130  1.00 73.52 95   A 1 
ATOM   803  C CE    . LYS   A 1 95   ? -39.659 9.344   11.942  1.00 62.85 95   A 1 
ATOM   804  N NZ    . LYS   A 1 95   ? -40.501 10.544  11.697  1.00 54.32 95   A 1 
ATOM   805  N N     . LYS   A 1 96   ? -33.620 8.208   14.886  1.00 91.67 96   A 1 
ATOM   806  C CA    . LYS   A 1 96   ? -32.567 8.595   15.829  1.00 91.39 96   A 1 
ATOM   807  C C     . LYS   A 1 96   ? -33.178 9.241   17.068  1.00 91.60 96   A 1 
ATOM   808  O O     . LYS   A 1 96   ? -33.956 10.187  16.960  1.00 88.00 96   A 1 
ATOM   809  C CB    . LYS   A 1 96   ? -31.549 9.548   15.190  1.00 89.31 96   A 1 
ATOM   810  C CG    . LYS   A 1 96   ? -30.501 8.786   14.367  1.00 80.11 96   A 1 
ATOM   811  C CD    . LYS   A 1 96   ? -29.411 9.737   13.877  1.00 77.36 96   A 1 
ATOM   812  C CE    . LYS   A 1 96   ? -28.323 8.941   13.157  1.00 66.07 96   A 1 
ATOM   813  N NZ    . LYS   A 1 96   ? -27.204 9.802   12.714  1.00 60.35 96   A 1 
ATOM   814  N N     . ARG   A 1 97   ? -32.750 8.759   18.234  1.00 91.17 97   A 1 
ATOM   815  C CA    . ARG   A 1 97   ? -33.150 9.281   19.541  1.00 91.57 97   A 1 
ATOM   816  C C     . ARG   A 1 97   ? -31.904 9.632   20.339  1.00 91.98 97   A 1 
ATOM   817  O O     . ARG   A 1 97   ? -30.935 8.877   20.341  1.00 87.60 97   A 1 
ATOM   818  C CB    . ARG   A 1 97   ? -34.038 8.234   20.227  1.00 89.51 97   A 1 
ATOM   819  C CG    . ARG   A 1 97   ? -34.670 8.737   21.526  1.00 85.93 97   A 1 
ATOM   820  C CD    . ARG   A 1 97   ? -35.655 7.684   22.039  1.00 85.70 97   A 1 
ATOM   821  N NE    . ARG   A 1 97   ? -36.306 8.098   23.287  1.00 85.42 97   A 1 
ATOM   822  C CZ    . ARG   A 1 97   ? -37.316 7.468   23.860  1.00 86.21 97   A 1 
ATOM   823  N NH1   . ARG   A 1 97   ? -37.841 6.391   23.345  1.00 80.57 97   A 1 
ATOM   824  N NH2   . ARG   A 1 97   ? -37.820 7.908   24.974  1.00 80.22 97   A 1 
ATOM   825  N N     . SER   A 1 98   ? -31.919 10.788  21.003  1.00 91.32 98   A 1 
ATOM   826  C CA    . SER   A 1 98   ? -30.868 11.135  21.956  1.00 91.34 98   A 1 
ATOM   827  C C     . SER   A 1 98   ? -31.223 10.541  23.314  1.00 91.84 98   A 1 
ATOM   828  O O     . SER   A 1 98   ? -32.187 10.979  23.938  1.00 87.47 98   A 1 
ATOM   829  C CB    . SER   A 1 98   ? -30.693 12.652  22.031  1.00 88.71 98   A 1 
ATOM   830  O OG    . SER   A 1 98   ? -29.548 12.954  22.801  1.00 74.59 98   A 1 
ATOM   831  N N     . ILE   A 1 99   ? -30.466 9.535   23.745  1.00 90.71 99   A 1 
ATOM   832  C CA    . ILE   A 1 99   ? -30.635 8.893   25.050  1.00 90.57 99   A 1 
ATOM   833  C C     . ILE   A 1 99   ? -29.393 9.205   25.878  1.00 90.44 99   A 1 
ATOM   834  O O     . ILE   A 1 99   ? -28.272 8.866   25.497  1.00 85.92 99   A 1 
ATOM   835  C CB    . ILE   A 1 99   ? -30.902 7.384   24.919  1.00 88.53 99   A 1 
ATOM   836  C CG1   . ILE   A 1 99   ? -32.156 7.137   24.047  1.00 83.59 99   A 1 
ATOM   837  C CG2   . ILE   A 1 99   ? -31.072 6.765   26.317  1.00 83.78 99   A 1 
ATOM   838  C CD1   . ILE   A 1 99   ? -32.484 5.659   23.811  1.00 80.71 99   A 1 
ATOM   839  N N     . GLN   A 1 100  ? -29.592 9.873   27.006  1.00 90.22 100  A 1 
ATOM   840  C CA    . GLN   A 1 100  ? -28.498 10.212  27.902  1.00 88.86 100  A 1 
ATOM   841  C C     . GLN   A 1 100  ? -27.926 8.944   28.543  1.00 88.66 100  A 1 
ATOM   842  O O     . GLN   A 1 100  ? -28.675 8.049   28.919  1.00 83.22 100  A 1 
ATOM   843  C CB    . GLN   A 1 100  ? -29.001 11.231  28.937  1.00 86.44 100  A 1 
ATOM   844  C CG    . GLN   A 1 100  ? -27.997 12.372  29.137  1.00 75.30 100  A 1 
ATOM   845  C CD    . GLN   A 1 100  ? -28.522 13.456  30.080  1.00 66.69 100  A 1 
ATOM   846  O OE1   . GLN   A 1 100  ? -29.599 13.378  30.637  1.00 58.03 100  A 1 
ATOM   847  N NE2   . GLN   A 1 100  ? -27.777 14.514  30.292  1.00 56.13 100  A 1 
ATOM   848  N N     . ASN   A 1 101  ? -26.597 8.859   28.654  1.00 88.66 101  A 1 
ATOM   849  C CA    . ASN   A 1 101  ? -25.884 7.707   29.225  1.00 88.76 101  A 1 
ATOM   850  C C     . ASN   A 1 101  ? -26.135 6.363   28.513  1.00 89.96 101  A 1 
ATOM   851  O O     . ASN   A 1 101  ? -25.917 5.304   29.108  1.00 84.67 101  A 1 
ATOM   852  C CB    . ASN   A 1 101  ? -26.119 7.634   30.746  1.00 86.01 101  A 1 
ATOM   853  C CG    . ASN   A 1 101  ? -25.725 8.894   31.486  1.00 81.83 101  A 1 
ATOM   854  O OD1   . ASN   A 1 101  ? -24.876 9.654   31.076  1.00 71.02 101  A 1 
ATOM   855  N ND2   . ASN   A 1 101  ? -26.338 9.149   32.620  1.00 71.49 101  A 1 
ATOM   856  N N     . ALA   A 1 102  ? -26.555 6.378   27.252  1.00 91.15 102  A 1 
ATOM   857  C CA    . ALA   A 1 102  ? -26.499 5.186   26.417  1.00 90.92 102  A 1 
ATOM   858  C C     . ALA   A 1 102  ? -25.034 4.747   26.228  1.00 91.29 102  A 1 
ATOM   859  O O     . ALA   A 1 102  ? -24.117 5.570   26.181  1.00 88.17 102  A 1 
ATOM   860  C CB    . ALA   A 1 102  ? -27.204 5.453   25.085  1.00 89.08 102  A 1 
ATOM   861  N N     . THR   A 1 103  ? -24.813 3.437   26.119  1.00 93.29 103  A 1 
ATOM   862  C CA    . THR   A 1 103  ? -23.483 2.837   25.945  1.00 93.15 103  A 1 
ATOM   863  C C     . THR   A 1 103  ? -23.406 2.061   24.633  1.00 93.29 103  A 1 
ATOM   864  O O     . THR   A 1 103  ? -24.423 1.807   23.987  1.00 89.10 103  A 1 
ATOM   865  C CB    . THR   A 1 103  ? -23.111 1.952   27.148  1.00 90.99 103  A 1 
ATOM   866  O OG1   . THR   A 1 103  ? -24.023 0.900   27.308  1.00 76.97 103  A 1 
ATOM   867  C CG2   . THR   A 1 103  ? -23.058 2.726   28.464  1.00 78.69 103  A 1 
ATOM   868  N N     . MET   A 1 104  ? -22.190 1.677   24.220  1.00 93.64 104  A 1 
ATOM   869  C CA    . MET   A 1 104  ? -21.949 0.899   22.992  1.00 94.25 104  A 1 
ATOM   870  C C     . MET   A 1 104  ? -22.462 1.576   21.704  1.00 94.29 104  A 1 
ATOM   871  O O     . MET   A 1 104  ? -22.763 0.905   20.721  1.00 90.48 104  A 1 
ATOM   872  C CB    . MET   A 1 104  ? -22.474 -0.541  23.144  1.00 93.27 104  A 1 
ATOM   873  C CG    . MET   A 1 104  ? -21.980 -1.261  24.400  1.00 91.33 104  A 1 
ATOM   874  S SD    . MET   A 1 104  ? -22.553 -2.982  24.539  1.00 90.55 104  A 1 
ATOM   875  C CE    . MET   A 1 104  ? -21.490 -3.788  23.318  1.00 83.48 104  A 1 
ATOM   876  N N     . ASP   A 1 105  ? -22.534 2.904   21.690  1.00 93.08 105  A 1 
ATOM   877  C CA    . ASP   A 1 105  ? -23.024 3.728   20.572  1.00 91.89 105  A 1 
ATOM   878  C C     . ASP   A 1 105  ? -22.057 3.793   19.377  1.00 92.61 105  A 1 
ATOM   879  O O     . ASP   A 1 105  ? -22.426 4.185   18.268  1.00 88.34 105  A 1 
ATOM   880  C CB    . ASP   A 1 105  ? -23.337 5.134   21.109  1.00 88.35 105  A 1 
ATOM   881  C CG    . ASP   A 1 105  ? -22.113 5.892   21.658  1.00 79.62 105  A 1 
ATOM   882  O OD1   . ASP   A 1 105  ? -21.162 5.233   22.136  1.00 68.24 105  A 1 
ATOM   883  O OD2   . ASP   A 1 105  ? -22.153 7.140   21.595  1.00 72.00 105  A 1 
ATOM   884  N N     . GLU   A 1 106  ? -20.821 3.347   19.564  1.00 93.85 106  A 1 
ATOM   885  C CA    . GLU   A 1 106  ? -19.786 3.348   18.523  1.00 93.72 106  A 1 
ATOM   886  C C     . GLU   A 1 106  ? -19.934 2.225   17.481  1.00 94.63 106  A 1 
ATOM   887  O O     . GLU   A 1 106  ? -19.279 2.266   16.435  1.00 92.76 106  A 1 
ATOM   888  C CB    . GLU   A 1 106  ? -18.406 3.338   19.192  1.00 91.24 106  A 1 
ATOM   889  C CG    . GLU   A 1 106  ? -18.157 2.129   20.112  1.00 81.53 106  A 1 
ATOM   890  C CD    . GLU   A 1 106  ? -16.837 2.275   20.887  1.00 80.26 106  A 1 
ATOM   891  O OE1   . GLU   A 1 106  ? -16.607 1.481   21.817  1.00 72.31 106  A 1 
ATOM   892  O OE2   . GLU   A 1 106  ? -16.025 3.173   20.535  1.00 74.08 106  A 1 
ATOM   893  N N     . PHE   A 1 107  ? -20.785 1.237   17.728  1.00 95.80 107  A 1 
ATOM   894  C CA    . PHE   A 1 107  ? -21.032 0.112   16.830  1.00 96.11 107  A 1 
ATOM   895  C C     . PHE   A 1 107  ? -22.040 0.460   15.728  1.00 95.72 107  A 1 
ATOM   896  O O     . PHE   A 1 107  ? -22.873 1.352   15.858  1.00 92.84 107  A 1 
ATOM   897  C CB    . PHE   A 1 107  ? -21.444 -1.120  17.637  1.00 95.90 107  A 1 
ATOM   898  C CG    . PHE   A 1 107  ? -20.373 -1.585  18.598  1.00 96.59 107  A 1 
ATOM   899  C CD1   . PHE   A 1 107  ? -19.216 -2.222  18.119  1.00 95.26 107  A 1 
ATOM   900  C CD2   . PHE   A 1 107  ? -20.500 -1.330  19.973  1.00 95.09 107  A 1 
ATOM   901  C CE1   . PHE   A 1 107  ? -18.194 -2.600  19.000  1.00 94.29 107  A 1 
ATOM   902  C CE2   . PHE   A 1 107  ? -19.481 -1.708  20.863  1.00 94.35 107  A 1 
ATOM   903  C CZ    . PHE   A 1 107  ? -18.325 -2.337  20.376  1.00 95.18 107  A 1 
ATOM   904  N N     . LEU   A 1 108  ? -21.960 -0.256  14.610  1.00 96.95 108  A 1 
ATOM   905  C CA    . LEU   A 1 108  ? -22.840 -0.014  13.470  1.00 96.85 108  A 1 
ATOM   906  C C     . LEU   A 1 108  ? -24.213 -0.654  13.706  1.00 97.15 108  A 1 
ATOM   907  O O     . LEU   A 1 108  ? -24.289 -1.806  14.123  1.00 96.18 108  A 1 
ATOM   908  C CB    . LEU   A 1 108  ? -22.200 -0.564  12.187  1.00 96.10 108  A 1 
ATOM   909  C CG    . LEU   A 1 108  ? -20.815 0.015   11.833  1.00 94.42 108  A 1 
ATOM   910  C CD1   . LEU   A 1 108  ? -20.288 -0.672  10.575  1.00 90.59 108  A 1 
ATOM   911  C CD2   . LEU   A 1 108  ? -20.862 1.521   11.570  1.00 89.99 108  A 1 
ATOM   912  N N     . ASN   A 1 109  ? -25.280 0.038   13.325  1.00 96.99 109  A 1 
ATOM   913  C CA    . ASN   A 1 109  ? -26.653 -0.492  13.412  1.00 96.94 109  A 1 
ATOM   914  C C     . ASN   A 1 109  ? -26.809 -1.825  12.658  1.00 97.46 109  A 1 
ATOM   915  O O     . ASN   A 1 109  ? -27.432 -2.749  13.165  1.00 96.81 109  A 1 
ATOM   916  C CB    . ASN   A 1 109  ? -27.641 0.548   12.853  1.00 95.86 109  A 1 
ATOM   917  C CG    . ASN   A 1 109  ? -27.686 1.826   13.678  1.00 93.50 109  A 1 
ATOM   918  O OD1   . ASN   A 1 109  ? -27.608 1.843   14.890  1.00 85.74 109  A 1 
ATOM   919  N ND2   . ASN   A 1 109  ? -27.784 2.958   13.014  1.00 84.50 109  A 1 
ATOM   920  N N     . ILE   A 1 110  ? -26.172 -1.965  11.493  1.00 97.49 110  A 1 
ATOM   921  C CA    . ILE   A 1 110  ? -26.222 -3.211  10.722  1.00 97.60 110  A 1 
ATOM   922  C C     . ILE   A 1 110  ? -25.564 -4.380  11.472  1.00 97.82 110  A 1 
ATOM   923  O O     . ILE   A 1 110  ? -26.070 -5.498  11.441  1.00 97.08 110  A 1 
ATOM   924  C CB    . ILE   A 1 110  ? -25.625 -2.985  9.320   1.00 96.76 110  A 1 
ATOM   925  C CG1   . ILE   A 1 110  ? -25.955 -4.121  8.342   1.00 91.51 110  A 1 
ATOM   926  C CG2   . ILE   A 1 110  ? -24.093 -2.765  9.354   1.00 91.74 110  A 1 
ATOM   927  C CD1   . ILE   A 1 110  ? -27.446 -4.275  8.070   1.00 85.24 110  A 1 
ATOM   928  N N     . SER   A 1 111  ? -24.472 -4.131  12.201  1.00 97.60 111  A 1 
ATOM   929  C CA    . SER   A 1 111  ? -23.835 -5.162  13.036  1.00 97.39 111  A 1 
ATOM   930  C C     . SER   A 1 111  ? -24.722 -5.563  14.219  1.00 97.83 111  A 1 
ATOM   931  O O     . SER   A 1 111  ? -24.805 -6.746  14.542  1.00 96.91 111  A 1 
ATOM   932  C CB    . SER   A 1 111  ? -22.475 -4.683  13.549  1.00 95.96 111  A 1 
ATOM   933  O OG    . SER   A 1 111  ? -21.595 -4.400  12.476  1.00 88.31 111  A 1 
ATOM   934  N N     . TRP   A 1 112  ? -25.428 -4.609  14.824  1.00 97.77 112  A 1 
ATOM   935  C CA    . TRP   A 1 112  ? -26.440 -4.893  15.844  1.00 97.85 112  A 1 
ATOM   936  C C     . TRP   A 1 112  ? -27.557 -5.777  15.293  1.00 97.84 112  A 1 
ATOM   937  O O     . TRP   A 1 112  ? -27.914 -6.764  15.940  1.00 96.85 112  A 1 
ATOM   938  C CB    . TRP   A 1 112  ? -27.030 -3.591  16.395  1.00 97.52 112  A 1 
ATOM   939  C CG    . TRP   A 1 112  ? -26.185 -2.892  17.408  1.00 97.12 112  A 1 
ATOM   940  C CD1   . TRP   A 1 112  ? -25.563 -1.707  17.249  1.00 95.41 112  A 1 
ATOM   941  C CD2   . TRP   A 1 112  ? -25.900 -3.333  18.770  1.00 96.31 112  A 1 
ATOM   942  N NE1   . TRP   A 1 112  ? -24.898 -1.370  18.425  1.00 95.10 112  A 1 
ATOM   943  C CE2   . TRP   A 1 112  ? -25.084 -2.344  19.378  1.00 95.72 112  A 1 
ATOM   944  C CE3   . TRP   A 1 112  ? -26.256 -4.465  19.531  1.00 95.87 112  A 1 
ATOM   945  C CZ2   . TRP   A 1 112  ? -24.624 -2.476  20.711  1.00 94.83 112  A 1 
ATOM   946  C CZ3   . TRP   A 1 112  ? -25.797 -4.597  20.857  1.00 93.93 112  A 1 
ATOM   947  C CH2   . TRP   A 1 112  ? -24.990 -3.611  21.434  1.00 93.89 112  A 1 
ATOM   948  N N     . PHE   A 1 113  ? -28.063 -5.488  14.100  1.00 97.86 113  A 1 
ATOM   949  C CA    . PHE   A 1 113  ? -29.095 -6.297  13.453  1.00 97.87 113  A 1 
ATOM   950  C C     . PHE   A 1 113  ? -28.647 -7.759  13.312  1.00 97.83 113  A 1 
ATOM   951  O O     . PHE   A 1 113  ? -29.349 -8.655  13.778  1.00 96.85 113  A 1 
ATOM   952  C CB    . PHE   A 1 113  ? -29.457 -5.690  12.094  1.00 97.66 113  A 1 
ATOM   953  C CG    . PHE   A 1 113  ? -30.443 -6.532  11.312  1.00 97.67 113  A 1 
ATOM   954  C CD1   . PHE   A 1 113  ? -29.983 -7.507  10.407  1.00 96.45 113  A 1 
ATOM   955  C CD2   . PHE   A 1 113  ? -31.823 -6.383  11.526  1.00 96.41 113  A 1 
ATOM   956  C CE1   . PHE   A 1 113  ? -30.898 -8.326  9.725   1.00 95.68 113  A 1 
ATOM   957  C CE2   . PHE   A 1 113  ? -32.740 -7.198  10.843  1.00 95.71 113  A 1 
ATOM   958  C CZ    . PHE   A 1 113  ? -32.275 -8.172  9.945   1.00 96.26 113  A 1 
ATOM   959  N N     . TYR   A 1 114  ? -27.469 -8.003  12.751  1.00 98.20 114  A 1 
ATOM   960  C CA    . TYR   A 1 114  ? -26.971 -9.368  12.568  1.00 98.19 114  A 1 
ATOM   961  C C     . TYR   A 1 114  ? -26.806 -10.115 13.893  1.00 97.94 114  A 1 
ATOM   962  O O     . TYR   A 1 114  ? -27.304 -11.226 14.048  1.00 96.82 114  A 1 
ATOM   963  C CB    . TYR   A 1 114  ? -25.641 -9.349  11.809  1.00 98.13 114  A 1 
ATOM   964  C CG    . TYR   A 1 114  ? -25.711 -8.843  10.387  1.00 98.28 114  A 1 
ATOM   965  C CD1   . TYR   A 1 114  ? -26.712 -9.301  9.509   1.00 97.68 114  A 1 
ATOM   966  C CD2   . TYR   A 1 114  ? -24.765 -7.912  9.924   1.00 97.63 114  A 1 
ATOM   967  C CE1   . TYR   A 1 114  ? -26.785 -8.823  8.196   1.00 97.34 114  A 1 
ATOM   968  C CE2   . TYR   A 1 114  ? -24.824 -7.428  8.608   1.00 97.44 114  A 1 
ATOM   969  C CZ    . TYR   A 1 114  ? -25.841 -7.882  7.749   1.00 97.80 114  A 1 
ATOM   970  O OH    . TYR   A 1 114  ? -25.914 -7.400  6.472   1.00 97.05 114  A 1 
ATOM   971  N N     . ILE   A 1 115  ? -26.135 -9.506  14.855  1.00 97.81 115  A 1 
ATOM   972  C CA    . ILE   A 1 115  ? -25.780 -10.182 16.106  1.00 97.53 115  A 1 
ATOM   973  C C     . ILE   A 1 115  ? -27.007 -10.371 17.005  1.00 97.25 115  A 1 
ATOM   974  O O     . ILE   A 1 115  ? -27.188 -11.444 17.575  1.00 95.68 115  A 1 
ATOM   975  C CB    . ILE   A 1 115  ? -24.634 -9.425  16.810  1.00 97.04 115  A 1 
ATOM   976  C CG1   . ILE   A 1 115  ? -23.365 -9.406  15.918  1.00 94.50 115  A 1 
ATOM   977  C CG2   . ILE   A 1 115  ? -24.298 -10.097 18.154  1.00 94.39 115  A 1 
ATOM   978  C CD1   . ILE   A 1 115  ? -22.356 -8.339  16.331  1.00 88.59 115  A 1 
ATOM   979  N N     . SER   A 1 116  ? -27.885 -9.377  17.113  1.00 96.88 116  A 1 
ATOM   980  C CA    . SER   A 1 116  ? -29.089 -9.465  17.950  1.00 95.99 116  A 1 
ATOM   981  C C     . SER   A 1 116  ? -30.105 -10.484 17.432  1.00 95.85 116  A 1 
ATOM   982  O O     . SER   A 1 116  ? -30.814 -11.098 18.230  1.00 93.42 116  A 1 
ATOM   983  C CB    . SER   A 1 116  ? -29.753 -8.090  18.106  1.00 94.26 116  A 1 
ATOM   984  O OG    . SER   A 1 116  ? -30.253 -7.611  16.882  1.00 82.71 116  A 1 
ATOM   985  N N     . ASN   A 1 117  ? -30.143 -10.705 16.121  1.00 96.73 117  A 1 
ATOM   986  C CA    . ASN   A 1 117  ? -31.047 -11.670 15.490  1.00 96.70 117  A 1 
ATOM   987  C C     . ASN   A 1 117  ? -30.379 -13.021 15.175  1.00 96.65 117  A 1 
ATOM   988  O O     . ASN   A 1 117  ? -31.057 -13.928 14.700  1.00 93.81 117  A 1 
ATOM   989  C CB    . ASN   A 1 117  ? -31.697 -11.018 14.261  1.00 96.27 117  A 1 
ATOM   990  C CG    . ASN   A 1 117  ? -32.558 -9.825  14.646  1.00 95.64 117  A 1 
ATOM   991  O OD1   . ASN   A 1 117  ? -33.457 -9.905  15.472  1.00 87.46 117  A 1 
ATOM   992  N ND2   . ASN   A 1 117  ? -32.298 -8.673  14.072  1.00 88.22 117  A 1 
ATOM   993  N N     . GLY   A 1 118  ? -29.078 -13.176 15.451  1.00 96.34 118  A 1 
ATOM   994  C CA    . GLY   A 1 118  ? -28.351 -14.421 15.185  1.00 95.78 118  A 1 
ATOM   995  C C     . GLY   A 1 118  ? -28.180 -14.722 13.691  1.00 96.29 118  A 1 
ATOM   996  O O     . GLY   A 1 118  ? -28.207 -15.885 13.296  1.00 93.61 118  A 1 
ATOM   997  N N     . ILE   A 1 119  ? -28.015 -13.693 12.865  1.00 97.13 119  A 1 
ATOM   998  C CA    . ILE   A 1 119  ? -27.915 -13.813 11.404  1.00 97.45 119  A 1 
ATOM   999  C C     . ILE   A 1 119  ? -26.474 -13.546 10.956  1.00 97.62 119  A 1 
ATOM   1000 O O     . ILE   A 1 119  ? -25.877 -12.526 11.301  1.00 96.37 119  A 1 
ATOM   1001 C CB    . ILE   A 1 119  ? -28.938 -12.886 10.704  1.00 96.96 119  A 1 
ATOM   1002 C CG1   . ILE   A 1 119  ? -30.381 -13.232 11.143  1.00 94.37 119  A 1 
ATOM   1003 C CG2   . ILE   A 1 119  ? -28.807 -12.991 9.172   1.00 94.72 119  A 1 
ATOM   1004 C CD1   . ILE   A 1 119  ? -31.456 -12.273 10.622  1.00 91.34 119  A 1 
ATOM   1005 N N     . SER   A 1 120  ? -25.917 -14.454 10.150  1.00 97.74 120  A 1 
ATOM   1006 C CA    . SER   A 1 120  ? -24.657 -14.229 9.435   1.00 97.52 120  A 1 
ATOM   1007 C C     . SER   A 1 120  ? -24.942 -13.577 8.076   1.00 97.81 120  A 1 
ATOM   1008 O O     . SER   A 1 120  ? -25.827 -14.047 7.362   1.00 96.50 120  A 1 
ATOM   1009 C CB    . SER   A 1 120  ? -23.904 -15.548 9.252   1.00 96.18 120  A 1 
ATOM   1010 O OG    . SER   A 1 120  ? -22.678 -15.317 8.583   1.00 84.46 120  A 1 
ATOM   1011 N N     . PRO   A 1 121  ? -24.194 -12.537 7.672   1.00 98.00 121  A 1 
ATOM   1012 C CA    . PRO   A 1 121  ? -24.428 -11.849 6.396   1.00 97.94 121  A 1 
ATOM   1013 C C     . PRO   A 1 121  ? -24.334 -12.743 5.151   1.00 97.78 121  A 1 
ATOM   1014 O O     . PRO   A 1 121  ? -25.018 -12.481 4.166   1.00 95.37 121  A 1 
ATOM   1015 C CB    . PRO   A 1 121  ? -23.377 -10.733 6.340   1.00 97.04 121  A 1 
ATOM   1016 C CG    . PRO   A 1 121  ? -23.043 -10.468 7.802   1.00 94.47 121  A 1 
ATOM   1017 C CD    . PRO   A 1 121  ? -23.186 -11.839 8.449   1.00 97.16 121  A 1 
ATOM   1018 N N     . ASP   A 1 122  ? -23.520 -13.795 5.192   1.00 97.83 122  A 1 
ATOM   1019 C CA    . ASP   A 1 122  ? -23.342 -14.788 4.111   1.00 97.24 122  A 1 
ATOM   1020 C C     . ASP   A 1 122  ? -23.957 -16.163 4.461   1.00 97.33 122  A 1 
ATOM   1021 O O     . ASP   A 1 122  ? -23.645 -17.191 3.855   1.00 94.25 122  A 1 
ATOM   1022 C CB    . ASP   A 1 122  ? -21.846 -14.881 3.767   1.00 95.00 122  A 1 
ATOM   1023 C CG    . ASP   A 1 122  ? -21.541 -15.793 2.570   1.00 90.89 122  A 1 
ATOM   1024 O OD1   . ASP   A 1 122  ? -22.155 -15.637 1.497   1.00 81.94 122  A 1 
ATOM   1025 O OD2   . ASP   A 1 122  ? -20.666 -16.676 2.705   1.00 85.33 122  A 1 
ATOM   1026 N N     . GLY   A 1 123  ? -24.821 -16.205 5.482   1.00 97.10 123  A 1 
ATOM   1027 C CA    . GLY   A 1 123  ? -25.416 -17.441 5.970   1.00 96.95 123  A 1 
ATOM   1028 C C     . GLY   A 1 123  ? -26.396 -18.077 4.983   1.00 97.42 123  A 1 
ATOM   1029 O O     . GLY   A 1 123  ? -26.990 -17.416 4.127   1.00 95.77 123  A 1 
ATOM   1030 N N     . CYS   A 1 124  ? -26.599 -19.389 5.144   1.00 97.53 124  A 1 
ATOM   1031 C CA    . CYS   A 1 124  ? -27.680 -20.131 4.506   1.00 97.45 124  A 1 
ATOM   1032 C C     . CYS   A 1 124  ? -28.721 -20.513 5.561   1.00 97.48 124  A 1 
ATOM   1033 O O     . CYS   A 1 124  ? -28.362 -21.001 6.634   1.00 95.31 124  A 1 
ATOM   1034 C CB    . CYS   A 1 124  ? -27.129 -21.363 3.788   1.00 96.49 124  A 1 
ATOM   1035 S SG    . CYS   A 1 124  ? -26.059 -20.876 2.400   1.00 94.36 124  A 1 
ATOM   1036 N N     . TYR   A 1 125  ? -29.999 -20.324 5.242   1.00 97.35 125  A 1 
ATOM   1037 C CA    . TYR   A 1 125  ? -31.094 -20.503 6.189   1.00 97.38 125  A 1 
ATOM   1038 C C     . TYR   A 1 125  ? -32.263 -21.247 5.555   1.00 97.23 125  A 1 
ATOM   1039 O O     . TYR   A 1 125  ? -32.603 -21.015 4.396   1.00 95.10 125  A 1 
ATOM   1040 C CB    . TYR   A 1 125  ? -31.541 -19.138 6.729   1.00 97.16 125  A 1 
ATOM   1041 C CG    . TYR   A 1 125  ? -30.456 -18.413 7.495   1.00 97.46 125  A 1 
ATOM   1042 C CD1   . TYR   A 1 125  ? -30.212 -18.729 8.842   1.00 96.21 125  A 1 
ATOM   1043 C CD2   . TYR   A 1 125  ? -29.639 -17.458 6.849   1.00 96.34 125  A 1 
ATOM   1044 C CE1   . TYR   A 1 125  ? -29.158 -18.130 9.539   1.00 95.67 125  A 1 
ATOM   1045 C CE2   . TYR   A 1 125  ? -28.573 -16.851 7.536   1.00 95.94 125  A 1 
ATOM   1046 C CZ    . TYR   A 1 125  ? -28.331 -17.202 8.881   1.00 96.50 125  A 1 
ATOM   1047 O OH    . TYR   A 1 125  ? -27.268 -16.654 9.546   1.00 95.53 125  A 1 
ATOM   1048 N N     . SER   A 1 126  ? -32.894 -22.111 6.329   1.00 97.33 126  A 1 
ATOM   1049 C CA    . SER   A 1 126  ? -34.235 -22.616 6.028   1.00 97.10 126  A 1 
ATOM   1050 C C     . SER   A 1 126  ? -35.241 -21.695 6.713   1.00 97.05 126  A 1 
ATOM   1051 O O     . SER   A 1 126  ? -35.449 -21.803 7.927   1.00 94.17 126  A 1 
ATOM   1052 C CB    . SER   A 1 126  ? -34.375 -24.064 6.494   1.00 95.86 126  A 1 
ATOM   1053 O OG    . SER   A 1 126  ? -35.541 -24.659 5.958   1.00 85.61 126  A 1 
ATOM   1054 N N     . LEU   A 1 127  ? -35.803 -20.761 5.951   1.00 96.67 127  A 1 
ATOM   1055 C CA    . LEU   A 1 127  ? -36.684 -19.726 6.486   1.00 96.55 127  A 1 
ATOM   1056 C C     . LEU   A 1 127  ? -37.995 -20.330 6.991   1.00 96.32 127  A 1 
ATOM   1057 O O     . LEU   A 1 127  ? -38.606 -21.163 6.316   1.00 93.78 127  A 1 
ATOM   1058 C CB    . LEU   A 1 127  ? -36.970 -18.646 5.430   1.00 95.90 127  A 1 
ATOM   1059 C CG    . LEU   A 1 127  ? -35.728 -17.915 4.882   1.00 95.01 127  A 1 
ATOM   1060 C CD1   . LEU   A 1 127  ? -36.182 -16.863 3.870   1.00 91.96 127  A 1 
ATOM   1061 C CD2   . LEU   A 1 127  ? -34.928 -17.217 5.979   1.00 91.73 127  A 1 
ATOM   1062 N N     . ASP   A 1 128  ? -38.442 -19.855 8.140   1.00 96.57 128  A 1 
ATOM   1063 C CA    . ASP   A 1 128  ? -39.779 -20.146 8.641   1.00 96.22 128  A 1 
ATOM   1064 C C     . ASP   A 1 128  ? -40.789 -19.185 7.999   1.00 96.07 128  A 1 
ATOM   1065 O O     . ASP   A 1 128  ? -40.875 -18.002 8.344   1.00 92.97 128  A 1 
ATOM   1066 C CB    . ASP   A 1 128  ? -39.788 -20.096 10.169  1.00 95.24 128  A 1 
ATOM   1067 C CG    . ASP   A 1 128  ? -41.075 -20.667 10.755  1.00 93.56 128  A 1 
ATOM   1068 O OD1   . ASP   A 1 128  ? -42.061 -20.845 10.006  1.00 88.06 128  A 1 
ATOM   1069 O OD2   . ASP   A 1 128  ? -41.078 -20.930 11.977  1.00 88.29 128  A 1 
ATOM   1070 N N     . GLU   A 1 129  ? -41.532 -19.699 7.025   1.00 95.98 129  A 1 
ATOM   1071 C CA    . GLU   A 1 129  ? -42.416 -18.897 6.175   1.00 95.45 129  A 1 
ATOM   1072 C C     . GLU   A 1 129  ? -43.586 -18.259 6.939   1.00 95.72 129  A 1 
ATOM   1073 O O     . GLU   A 1 129  ? -44.173 -17.296 6.446   1.00 92.35 129  A 1 
ATOM   1074 C CB    . GLU   A 1 129  ? -42.930 -19.740 4.995   1.00 93.15 129  A 1 
ATOM   1075 C CG    . GLU   A 1 129  ? -41.796 -20.168 4.047   1.00 88.32 129  A 1 
ATOM   1076 C CD    . GLU   A 1 129  ? -42.257 -20.967 2.813   1.00 85.82 129  A 1 
ATOM   1077 O OE1   . GLU   A 1 129  ? -41.391 -21.657 2.223   1.00 78.92 129  A 1 
ATOM   1078 O OE2   . GLU   A 1 129  ? -43.449 -20.890 2.443   1.00 78.81 129  A 1 
ATOM   1079 N N     . GLN   A 1 130  ? -43.902 -18.722 8.148   1.00 95.88 130  A 1 
ATOM   1080 C CA    . GLN   A 1 130  ? -44.952 -18.109 8.974   1.00 95.51 130  A 1 
ATOM   1081 C C     . GLN   A 1 130  ? -44.625 -16.662 9.376   1.00 95.99 130  A 1 
ATOM   1082 O O     . GLN   A 1 130  ? -45.533 -15.872 9.629   1.00 92.61 130  A 1 
ATOM   1083 C CB    . GLN   A 1 130  ? -45.254 -18.993 10.198  1.00 93.54 130  A 1 
ATOM   1084 C CG    . GLN   A 1 130  ? -44.203 -18.888 11.314  1.00 82.32 130  A 1 
ATOM   1085 C CD    . GLN   A 1 130  ? -44.451 -19.848 12.475  1.00 78.76 130  A 1 
ATOM   1086 O OE1   . GLN   A 1 130  ? -45.571 -20.165 12.836  1.00 70.32 130  A 1 
ATOM   1087 N NE2   . GLN   A 1 130  ? -43.427 -20.330 13.127  1.00 68.68 130  A 1 
ATOM   1088 N N     . TYR   A 1 131  ? -43.333 -16.301 9.388   1.00 96.76 131  A 1 
ATOM   1089 C CA    . TYR   A 1 131  ? -42.869 -14.941 9.693   1.00 96.52 131  A 1 
ATOM   1090 C C     . TYR   A 1 131  ? -42.678 -14.073 8.443   1.00 96.39 131  A 1 
ATOM   1091 O O     . TYR   A 1 131  ? -42.207 -12.935 8.538   1.00 93.46 131  A 1 
ATOM   1092 C CB    . TYR   A 1 131  ? -41.588 -15.017 10.530  1.00 96.19 131  A 1 
ATOM   1093 C CG    . TYR   A 1 131  ? -41.751 -15.762 11.838  1.00 96.40 131  A 1 
ATOM   1094 C CD1   . TYR   A 1 131  ? -42.416 -15.161 12.927  1.00 93.25 131  A 1 
ATOM   1095 C CD2   . TYR   A 1 131  ? -41.256 -17.070 11.969  1.00 93.79 131  A 1 
ATOM   1096 C CE1   . TYR   A 1 131  ? -42.574 -15.854 14.135  1.00 92.54 131  A 1 
ATOM   1097 C CE2   . TYR   A 1 131  ? -41.410 -17.775 13.176  1.00 93.40 131  A 1 
ATOM   1098 C CZ    . TYR   A 1 131  ? -42.069 -17.160 14.257  1.00 94.31 131  A 1 
ATOM   1099 O OH    . TYR   A 1 131  ? -42.220 -17.848 15.434  1.00 92.83 131  A 1 
ATOM   1100 N N     . LEU   A 1 132  ? -43.034 -14.589 7.268   1.00 96.34 132  A 1 
ATOM   1101 C CA    . LEU   A 1 132  ? -42.920 -13.882 5.997   1.00 96.22 132  A 1 
ATOM   1102 C C     . LEU   A 1 132  ? -44.294 -13.453 5.481   1.00 96.24 132  A 1 
ATOM   1103 O O     . LEU   A 1 132  ? -45.180 -14.266 5.233   1.00 93.10 132  A 1 
ATOM   1104 C CB    . LEU   A 1 132  ? -42.184 -14.756 4.964   1.00 95.12 132  A 1 
ATOM   1105 C CG    . LEU   A 1 132  ? -40.705 -15.046 5.300   1.00 94.26 132  A 1 
ATOM   1106 C CD1   . LEU   A 1 132  ? -40.121 -15.968 4.227   1.00 90.32 132  A 1 
ATOM   1107 C CD2   . LEU   A 1 132  ? -39.860 -13.771 5.331   1.00 90.38 132  A 1 
ATOM   1108 N N     . THR   A 1 133  ? -44.445 -12.161 5.224   1.00 96.72 133  A 1 
ATOM   1109 C CA    . THR   A 1 133  ? -45.631 -11.605 4.563   1.00 96.39 133  A 1 
ATOM   1110 C C     . THR   A 1 133  ? -45.267 -11.167 3.150   1.00 96.45 133  A 1 
ATOM   1111 O O     . THR   A 1 133  ? -44.401 -10.313 2.963   1.00 93.87 133  A 1 
ATOM   1112 C CB    . THR   A 1 133  ? -46.225 -10.440 5.361   1.00 94.54 133  A 1 
ATOM   1113 O OG1   . THR   A 1 133  ? -46.450 -10.826 6.695   1.00 79.48 133  A 1 
ATOM   1114 C CG2   . THR   A 1 133  ? -47.580 -10.003 4.800   1.00 75.96 133  A 1 
ATOM   1115 N N     . LYS   A 1 134  ? -45.936 -11.714 2.143   1.00 96.23 134  A 1 
ATOM   1116 C CA    . LYS   A 1 134  ? -45.691 -11.352 0.746   1.00 95.91 134  A 1 
ATOM   1117 C C     . LYS   A 1 134  ? -46.125 -9.908  0.467   1.00 95.84 134  A 1 
ATOM   1118 O O     . LYS   A 1 134  ? -47.271 -9.547  0.709   1.00 92.80 134  A 1 
ATOM   1119 C CB    . LYS   A 1 134  ? -46.386 -12.371 -0.169  1.00 94.57 134  A 1 
ATOM   1120 C CG    . LYS   A 1 134  ? -45.994 -12.180 -1.638  1.00 89.13 134  A 1 
ATOM   1121 C CD    . LYS   A 1 134  ? -46.619 -13.279 -2.518  1.00 84.49 134  A 1 
ATOM   1122 C CE    . LYS   A 1 134  ? -46.168 -13.066 -3.960  1.00 74.75 134  A 1 
ATOM   1123 N NZ    . LYS   A 1 134  ? -46.634 -14.140 -4.872  1.00 67.28 134  A 1 
ATOM   1124 N N     . ILE   A 1 135  ? -45.216 -9.106  -0.098  1.00 95.05 135  A 1 
ATOM   1125 C CA    . ILE   A 1 135  ? -45.504 -7.730  -0.546  1.00 94.09 135  A 1 
ATOM   1126 C C     . ILE   A 1 135  ? -45.836 -7.724  -2.043  1.00 93.68 135  A 1 
ATOM   1127 O O     . ILE   A 1 135  ? -46.859 -7.195  -2.475  1.00 87.81 135  A 1 
ATOM   1128 C CB    . ILE   A 1 135  ? -44.307 -6.794  -0.259  1.00 91.80 135  A 1 
ATOM   1129 C CG1   . ILE   A 1 135  ? -43.891 -6.810  1.229   1.00 81.93 135  A 1 
ATOM   1130 C CG2   . ILE   A 1 135  ? -44.648 -5.357  -0.699  1.00 80.54 135  A 1 
ATOM   1131 C CD1   . ILE   A 1 135  ? -42.551 -6.098  1.462   1.00 79.16 135  A 1 
ATOM   1132 N N     . ASN   A 1 136  ? -44.958 -8.319  -2.832  1.00 94.74 136  A 1 
ATOM   1133 C CA    . ASN   A 1 136  ? -45.090 -8.499  -4.274  1.00 93.34 136  A 1 
ATOM   1134 C C     . ASN   A 1 136  ? -44.382 -9.800  -4.700  1.00 94.22 136  A 1 
ATOM   1135 O O     . ASN   A 1 136  ? -43.924 -10.571 -3.848  1.00 89.77 136  A 1 
ATOM   1136 C CB    . ASN   A 1 136  ? -44.598 -7.215  -4.988  1.00 88.06 136  A 1 
ATOM   1137 C CG    . ASN   A 1 136  ? -43.135 -6.885  -4.736  1.00 83.12 136  A 1 
ATOM   1138 O OD1   . ASN   A 1 136  ? -42.318 -7.750  -4.546  1.00 69.64 136  A 1 
ATOM   1139 N ND2   . ASN   A 1 136  ? -42.769 -5.620  -4.765  1.00 74.14 136  A 1 
ATOM   1140 N N     . ASN   A 1 137  ? -44.326 -10.097 -5.990  1.00 93.26 137  A 1 
ATOM   1141 C CA    . ASN   A 1 137  ? -43.615 -11.290 -6.453  1.00 92.20 137  A 1 
ATOM   1142 C C     . ASN   A 1 137  ? -42.114 -11.190 -6.154  1.00 91.83 137  A 1 
ATOM   1143 O O     . ASN   A 1 137  ? -41.460 -10.251 -6.586  1.00 86.14 137  A 1 
ATOM   1144 C CB    . ASN   A 1 137  ? -43.894 -11.546 -7.945  1.00 90.00 137  A 1 
ATOM   1145 C CG    . ASN   A 1 137  ? -45.164 -12.347 -8.184  1.00 81.25 137  A 1 
ATOM   1146 O OD1   . ASN   A 1 137  ? -45.832 -12.829 -7.284  1.00 71.34 137  A 1 
ATOM   1147 N ND2   . ASN   A 1 137  ? -45.522 -12.538 -9.440  1.00 71.24 137  A 1 
ATOM   1148 N N     . GLY   A 1 138  ? -41.605 -12.164 -5.405  1.00 91.91 138  A 1 
ATOM   1149 C CA    . GLY   A 1 138  ? -40.194 -12.226 -5.021  1.00 92.37 138  A 1 
ATOM   1150 C C     . GLY   A 1 138  ? -39.777 -11.271 -3.896  1.00 94.26 138  A 1 
ATOM   1151 O O     . GLY   A 1 138  ? -38.597 -11.211 -3.577  1.00 90.25 138  A 1 
ATOM   1152 N N     . CYS   A 1 139  ? -40.715 -10.541 -3.284  1.00 95.75 139  A 1 
ATOM   1153 C CA    . CYS   A 1 139  ? -40.427 -9.639  -2.167  1.00 95.92 139  A 1 
ATOM   1154 C C     . CYS   A 1 139  ? -41.370 -9.899  -0.987  1.00 96.19 139  A 1 
ATOM   1155 O O     . CYS   A 1 139  ? -42.594 -9.823  -1.123  1.00 93.78 139  A 1 
ATOM   1156 C CB    . CYS   A 1 139  ? -40.491 -8.188  -2.660  1.00 94.18 139  A 1 
ATOM   1157 S SG    . CYS   A 1 139  ? -39.870 -7.057  -1.381  1.00 89.61 139  A 1 
ATOM   1158 N N     . TYR   A 1 140  ? -40.780 -10.165 0.166   1.00 96.83 140  A 1 
ATOM   1159 C CA    . TYR   A 1 140  ? -41.476 -10.454 1.413   1.00 96.85 140  A 1 
ATOM   1160 C C     . TYR   A 1 140  ? -41.104 -9.429  2.485   1.00 97.05 140  A 1 
ATOM   1161 O O     . TYR   A 1 140  ? -40.061 -8.779  2.413   1.00 95.34 140  A 1 
ATOM   1162 C CB    . TYR   A 1 140  ? -41.153 -11.884 1.865   1.00 96.25 140  A 1 
ATOM   1163 C CG    . TYR   A 1 140  ? -41.542 -12.953 0.860   1.00 95.87 140  A 1 
ATOM   1164 C CD1   . TYR   A 1 140  ? -42.795 -13.589 0.935   1.00 92.00 140  A 1 
ATOM   1165 C CD2   . TYR   A 1 140  ? -40.653 -13.308 -0.180  1.00 92.32 140  A 1 
ATOM   1166 C CE1   . TYR   A 1 140  ? -43.161 -14.568 -0.001  1.00 90.66 140  A 1 
ATOM   1167 C CE2   . TYR   A 1 140  ? -41.012 -14.283 -1.129  1.00 91.38 140  A 1 
ATOM   1168 C CZ    . TYR   A 1 140  ? -42.265 -14.912 -1.032  1.00 92.52 140  A 1 
ATOM   1169 O OH    . TYR   A 1 140  ? -42.618 -15.865 -1.957  1.00 90.62 140  A 1 
ATOM   1170 N N     . HIS   A 1 141  ? -41.964 -9.282  3.480   1.00 97.06 141  A 1 
ATOM   1171 C CA    . HIS   A 1 141  ? -41.694 -8.492  4.678   1.00 96.98 141  A 1 
ATOM   1172 C C     . HIS   A 1 141  ? -41.557 -9.418  5.887   1.00 96.93 141  A 1 
ATOM   1173 O O     . HIS   A 1 141  ? -42.302 -10.388 5.998   1.00 94.41 141  A 1 
ATOM   1174 C CB    . HIS   A 1 141  ? -42.804 -7.465  4.876   1.00 96.13 141  A 1 
ATOM   1175 C CG    . HIS   A 1 141  ? -42.559 -6.541  6.030   1.00 95.76 141  A 1 
ATOM   1176 N ND1   . HIS   A 1 141  ? -41.513 -5.648  6.153   1.00 87.06 141  A 1 
ATOM   1177 C CD2   . HIS   A 1 141  ? -43.324 -6.428  7.157   1.00 88.09 141  A 1 
ATOM   1178 C CE1   . HIS   A 1 141  ? -41.650 -5.020  7.329   1.00 88.58 141  A 1 
ATOM   1179 N NE2   . HIS   A 1 141  ? -42.743 -5.457  7.952   1.00 89.79 141  A 1 
ATOM   1180 N N     . CYS   A 1 142  ? -40.613 -9.128  6.769   1.00 96.88 142  A 1 
ATOM   1181 C CA    . CYS   A 1 142  ? -40.352 -9.899  7.975   1.00 96.70 142  A 1 
ATOM   1182 C C     . CYS   A 1 142  ? -40.217 -8.954  9.172   1.00 96.57 142  A 1 
ATOM   1183 O O     . CYS   A 1 142  ? -39.264 -8.173  9.235   1.00 94.42 142  A 1 
ATOM   1184 C CB    . CYS   A 1 142  ? -39.083 -10.734 7.750   1.00 95.71 142  A 1 
ATOM   1185 S SG    . CYS   A 1 142  ? -38.738 -11.756 9.202   1.00 94.04 142  A 1 
ATOM   1186 N N     . ASP   A 1 143  ? -41.139 -9.041  10.125  1.00 96.12 143  A 1 
ATOM   1187 C CA    . ASP   A 1 143  ? -41.082 -8.276  11.381  1.00 95.35 143  A 1 
ATOM   1188 C C     . ASP   A 1 143  ? -40.285 -8.999  12.480  1.00 95.26 143  A 1 
ATOM   1189 O O     . ASP   A 1 143  ? -39.748 -8.350  13.374  1.00 90.40 143  A 1 
ATOM   1190 C CB    . ASP   A 1 143  ? -42.510 -7.957  11.863  1.00 93.40 143  A 1 
ATOM   1191 C CG    . ASP   A 1 143  ? -43.166 -6.824  11.069  1.00 90.52 143  A 1 
ATOM   1192 O OD1   . ASP   A 1 143  ? -42.504 -5.782  10.866  1.00 83.67 143  A 1 
ATOM   1193 O OD2   . ASP   A 1 143  ? -44.337 -6.993  10.661  1.00 84.56 143  A 1 
ATOM   1194 N N     . ASP   A 1 144  ? -40.159 -10.328 12.399  1.00 96.08 144  A 1 
ATOM   1195 C CA    . ASP   A 1 144  ? -39.411 -11.149 13.359  1.00 95.88 144  A 1 
ATOM   1196 C C     . ASP   A 1 144  ? -38.268 -11.928 12.671  1.00 96.31 144  A 1 
ATOM   1197 O O     . ASP   A 1 144  ? -38.358 -13.140 12.439  1.00 93.70 144  A 1 
ATOM   1198 C CB    . ASP   A 1 144  ? -40.374 -12.051 14.148  1.00 94.42 144  A 1 
ATOM   1199 C CG    . ASP   A 1 144  ? -39.694 -12.720 15.351  1.00 92.45 144  A 1 
ATOM   1200 O OD1   . ASP   A 1 144  ? -38.443 -12.706 15.454  1.00 87.45 144  A 1 
ATOM   1201 O OD2   . ASP   A 1 144  ? -40.425 -13.269 16.195  1.00 86.87 144  A 1 
ATOM   1202 N N     . PRO   A 1 145  ? -37.154 -11.247 12.341  1.00 96.99 145  A 1 
ATOM   1203 C CA    . PRO   A 1 145  ? -36.020 -11.893 11.683  1.00 96.89 145  A 1 
ATOM   1204 C C     . PRO   A 1 145  ? -35.363 -12.973 12.543  1.00 96.85 145  A 1 
ATOM   1205 O O     . PRO   A 1 145  ? -34.794 -13.918 12.006  1.00 94.47 145  A 1 
ATOM   1206 C CB    . PRO   A 1 145  ? -35.046 -10.757 11.356  1.00 95.65 145  A 1 
ATOM   1207 C CG    . PRO   A 1 145  ? -35.394 -9.666  12.365  1.00 93.02 145  A 1 
ATOM   1208 C CD    . PRO   A 1 145  ? -36.895 -9.838  12.553  1.00 95.67 145  A 1 
ATOM   1209 N N     . ARG   A 1 146  ? -35.442 -12.877 13.866  1.00 97.13 146  A 1 
ATOM   1210 C CA    . ARG   A 1 146  ? -34.802 -13.832 14.772  1.00 96.72 146  A 1 
ATOM   1211 C C     . ARG   A 1 146  ? -35.427 -15.218 14.673  1.00 96.85 146  A 1 
ATOM   1212 O O     . ARG   A 1 146  ? -34.698 -16.206 14.597  1.00 94.70 146  A 1 
ATOM   1213 C CB    . ARG   A 1 146  ? -34.858 -13.278 16.199  1.00 95.25 146  A 1 
ATOM   1214 C CG    . ARG   A 1 146  ? -33.950 -14.082 17.131  1.00 87.37 146  A 1 
ATOM   1215 C CD    . ARG   A 1 146  ? -34.004 -13.488 18.534  1.00 84.86 146  A 1 
ATOM   1216 N NE    . ARG   A 1 146  ? -33.035 -14.159 19.414  1.00 75.05 146  A 1 
ATOM   1217 C CZ    . ARG   A 1 146  ? -32.892 -13.950 20.707  1.00 68.16 146  A 1 
ATOM   1218 N NH1   . ARG   A 1 146  ? -33.651 -13.105 21.348  1.00 60.00 146  A 1 
ATOM   1219 N NH2   . ARG   A 1 146  ? -31.972 -14.586 21.368  1.00 59.48 146  A 1 
ATOM   1220 N N     . ASN   A 1 147  ? -36.742 -15.290 14.650  1.00 96.93 147  A 1 
ATOM   1221 C CA    . ASN   A 1 147  ? -37.454 -16.559 14.507  1.00 96.85 147  A 1 
ATOM   1222 C C     . ASN   A 1 147  ? -37.488 -17.031 13.048  1.00 96.99 147  A 1 
ATOM   1223 O O     . ASN   A 1 147  ? -37.276 -18.214 12.788  1.00 94.51 147  A 1 
ATOM   1224 C CB    . ASN   A 1 147  ? -38.855 -16.416 15.116  1.00 96.29 147  A 1 
ATOM   1225 C CG    . ASN   A 1 147  ? -38.816 -16.335 16.635  1.00 94.97 147  A 1 
ATOM   1226 O OD1   . ASN   A 1 147  ? -38.091 -17.047 17.303  1.00 86.64 147  A 1 
ATOM   1227 N ND2   . ASN   A 1 147  ? -39.605 -15.466 17.226  1.00 86.80 147  A 1 
ATOM   1228 N N     . CYS   A 1 148  ? -37.647 -16.117 12.104  1.00 96.95 148  A 1 
ATOM   1229 C CA    . CYS   A 1 148  ? -37.644 -16.444 10.674  1.00 96.73 148  A 1 
ATOM   1230 C C     . CYS   A 1 148  ? -36.325 -17.110 10.227  1.00 96.81 148  A 1 
ATOM   1231 O O     . CYS   A 1 148  ? -36.345 -18.060 9.442   1.00 94.64 148  A 1 
ATOM   1232 C CB    . CYS   A 1 148  ? -37.924 -15.156 9.886   1.00 96.02 148  A 1 
ATOM   1233 S SG    . CYS   A 1 148  ? -38.162 -15.519 8.127   1.00 93.99 148  A 1 
ATOM   1234 N N     . PHE   A 1 149  ? -35.183 -16.651 10.750  1.00 97.47 149  A 1 
ATOM   1235 C CA    . PHE   A 1 149  ? -33.836 -17.132 10.422  1.00 97.59 149  A 1 
ATOM   1236 C C     . PHE   A 1 149  ? -33.258 -18.077 11.494  1.00 97.39 149  A 1 
ATOM   1237 O O     . PHE   A 1 149  ? -32.054 -18.301 11.530  1.00 94.56 149  A 1 
ATOM   1238 C CB    . PHE   A 1 149  ? -32.914 -15.935 10.135  1.00 97.33 149  A 1 
ATOM   1239 C CG    . PHE   A 1 149  ? -33.192 -15.204 8.835   1.00 97.53 149  A 1 
ATOM   1240 C CD1   . PHE   A 1 149  ? -32.273 -15.296 7.770   1.00 96.30 149  A 1 
ATOM   1241 C CD2   . PHE   A 1 149  ? -34.346 -14.420 8.673   1.00 96.18 149  A 1 
ATOM   1242 C CE1   . PHE   A 1 149  ? -32.506 -14.621 6.566   1.00 95.37 149  A 1 
ATOM   1243 C CE2   . PHE   A 1 149  ? -34.592 -13.749 7.464   1.00 95.70 149  A 1 
ATOM   1244 C CZ    . PHE   A 1 149  ? -33.669 -13.852 6.413   1.00 96.42 149  A 1 
ATOM   1245 N N     . ALA   A 1 150  ? -34.088 -18.648 12.370  1.00 96.93 150  A 1 
ATOM   1246 C CA    . ALA   A 1 150  ? -33.616 -19.463 13.492  1.00 96.62 150  A 1 
ATOM   1247 C C     . ALA   A 1 150  ? -32.877 -20.742 13.060  1.00 96.59 150  A 1 
ATOM   1248 O O     . ALA   A 1 150  ? -32.030 -21.253 13.794  1.00 92.33 150  A 1 
ATOM   1249 C CB    . ALA   A 1 150  ? -34.823 -19.809 14.370  1.00 94.90 150  A 1 
ATOM   1250 N N     . LYS   A 1 151  ? -33.184 -21.277 11.877  1.00 96.79 151  A 1 
ATOM   1251 C CA    . LYS   A 1 151  ? -32.622 -22.527 11.375  1.00 96.72 151  A 1 
ATOM   1252 C C     . LYS   A 1 151  ? -31.552 -22.273 10.317  1.00 96.93 151  A 1 
ATOM   1253 O O     . LYS   A 1 151  ? -31.836 -22.271 9.117   1.00 94.53 151  A 1 
ATOM   1254 C CB    . LYS   A 1 151  ? -33.766 -23.436 10.906  1.00 95.45 151  A 1 
ATOM   1255 C CG    . LYS   A 1 151  ? -33.283 -24.875 10.702  1.00 87.90 151  A 1 
ATOM   1256 C CD    . LYS   A 1 151  ? -34.465 -25.742 10.253  1.00 82.50 151  A 1 
ATOM   1257 C CE    . LYS   A 1 151  ? -34.021 -27.188 10.064  1.00 72.35 151  A 1 
ATOM   1258 N NZ    . LYS   A 1 151  ? -35.140 -28.014 9.555   1.00 62.75 151  A 1 
ATOM   1259 N N     . GLU   A 1 152  ? -30.305 -22.119 10.769  1.00 97.12 152  A 1 
ATOM   1260 C CA    . GLU   A 1 152  ? -29.148 -22.127 9.873   1.00 97.02 152  A 1 
ATOM   1261 C C     . GLU   A 1 152  ? -28.943 -23.523 9.269   1.00 97.14 152  A 1 
ATOM   1262 O O     . GLU   A 1 152  ? -29.147 -24.551 9.926   1.00 94.85 152  A 1 
ATOM   1263 C CB    . GLU   A 1 152  ? -27.902 -21.623 10.621  1.00 95.60 152  A 1 
ATOM   1264 C CG    . GLU   A 1 152  ? -26.742 -21.312 9.662   1.00 90.88 152  A 1 
ATOM   1265 C CD    . GLU   A 1 152  ? -25.556 -20.595 10.333  1.00 89.20 152  A 1 
ATOM   1266 O OE1   . GLU   A 1 152  ? -24.741 -20.008 9.583   1.00 82.40 152  A 1 
ATOM   1267 O OE2   . GLU   A 1 152  ? -25.472 -20.617 11.580  1.00 82.99 152  A 1 
ATOM   1268 N N     . ILE   A 1 153  ? -28.555 -23.577 8.007   1.00 97.19 153  A 1 
ATOM   1269 C CA    . ILE   A 1 153  ? -28.278 -24.811 7.263   1.00 97.00 153  A 1 
ATOM   1270 C C     . ILE   A 1 153  ? -26.874 -24.762 6.647   1.00 97.28 153  A 1 
ATOM   1271 O O     . ILE   A 1 153  ? -26.312 -23.677 6.465   1.00 95.73 153  A 1 
ATOM   1272 C CB    . ILE   A 1 153  ? -29.374 -25.101 6.211   1.00 95.55 153  A 1 
ATOM   1273 C CG1   . ILE   A 1 153  ? -29.503 -23.969 5.172   1.00 88.16 153  A 1 
ATOM   1274 C CG2   . ILE   A 1 153  ? -30.712 -25.398 6.909   1.00 85.86 153  A 1 
ATOM   1275 C CD1   . ILE   A 1 153  ? -30.438 -24.299 4.003   1.00 85.71 153  A 1 
ATOM   1276 N N     . PRO   A 1 154  ? -26.278 -25.920 6.293   1.00 97.36 154  A 1 
ATOM   1277 C CA    . PRO   A 1 154  ? -25.001 -25.950 5.595   1.00 97.10 154  A 1 
ATOM   1278 C C     . PRO   A 1 154  ? -25.023 -25.130 4.302   1.00 97.09 154  A 1 
ATOM   1279 O O     . PRO   A 1 154  ? -26.031 -25.072 3.594   1.00 95.58 154  A 1 
ATOM   1280 C CB    . PRO   A 1 154  ? -24.715 -27.426 5.318   1.00 96.25 154  A 1 
ATOM   1281 C CG    . PRO   A 1 154  ? -25.498 -28.144 6.413   1.00 93.43 154  A 1 
ATOM   1282 C CD    . PRO   A 1 154  ? -26.732 -27.271 6.581   1.00 96.26 154  A 1 
ATOM   1283 N N     . ARG   A 1 155  ? -23.874 -24.538 3.976   1.00 97.14 155  A 1 
ATOM   1284 C CA    . ARG   A 1 155  ? -23.698 -23.751 2.754   1.00 96.81 155  A 1 
ATOM   1285 C C     . ARG   A 1 155  ? -23.980 -24.602 1.517   1.00 97.05 155  A 1 
ATOM   1286 O O     . ARG   A 1 155  ? -23.534 -25.743 1.429   1.00 95.04 155  A 1 
ATOM   1287 C CB    . ARG   A 1 155  ? -22.282 -23.160 2.740   1.00 94.99 155  A 1 
ATOM   1288 C CG    . ARG   A 1 155  ? -22.160 -21.944 1.819   1.00 88.72 155  A 1 
ATOM   1289 C CD    . ARG   A 1 155  ? -20.744 -21.376 1.900   1.00 84.24 155  A 1 
ATOM   1290 N NE    . ARG   A 1 155  ? -20.668 -20.004 1.358   1.00 76.36 155  A 1 
ATOM   1291 C CZ    . ARG   A 1 155  ? -19.572 -19.278 1.216   1.00 70.77 155  A 1 
ATOM   1292 N NH1   . ARG   A 1 155  ? -18.391 -19.763 1.450   1.00 62.26 155  A 1 
ATOM   1293 N NH2   . ARG   A 1 155  ? -19.643 -18.035 0.860   1.00 63.42 155  A 1 
ATOM   1294 N N     . PHE   A 1 156  ? -24.680 -24.017 0.562   1.00 96.74 156  A 1 
ATOM   1295 C CA    . PHE   A 1 156  ? -24.915 -24.597 -0.756  1.00 96.49 156  A 1 
ATOM   1296 C C     . PHE   A 1 156  ? -24.516 -23.599 -1.844  1.00 96.52 156  A 1 
ATOM   1297 O O     . PHE   A 1 156  ? -24.543 -22.384 -1.621  1.00 94.90 156  A 1 
ATOM   1298 C CB    . PHE   A 1 156  ? -26.371 -25.062 -0.883  1.00 95.86 156  A 1 
ATOM   1299 C CG    . PHE   A 1 156  ? -27.416 -23.979 -0.708  1.00 96.77 156  A 1 
ATOM   1300 C CD1   . PHE   A 1 156  ? -27.950 -23.707 0.569   1.00 95.35 156  A 1 
ATOM   1301 C CD2   . PHE   A 1 156  ? -27.873 -23.250 -1.813  1.00 95.04 156  A 1 
ATOM   1302 C CE1   . PHE   A 1 156  ? -28.930 -22.720 0.732   1.00 94.18 156  A 1 
ATOM   1303 C CE2   . PHE   A 1 156  ? -28.856 -22.256 -1.656  1.00 94.50 156  A 1 
ATOM   1304 C CZ    . PHE   A 1 156  ? -29.385 -21.989 -0.382  1.00 95.35 156  A 1 
ATOM   1305 N N     . ASP   A 1 157  ? -24.124 -24.121 -3.008  1.00 96.49 157  A 1 
ATOM   1306 C CA    . ASP   A 1 157  ? -23.772 -23.285 -4.148  1.00 95.95 157  A 1 
ATOM   1307 C C     . ASP   A 1 157  ? -25.021 -22.707 -4.815  1.00 96.40 157  A 1 
ATOM   1308 O O     . ASP   A 1 157  ? -26.089 -23.324 -4.844  1.00 94.16 157  A 1 
ATOM   1309 C CB    . ASP   A 1 157  ? -22.887 -24.059 -5.134  1.00 94.01 157  A 1 
ATOM   1310 C CG    . ASP   A 1 157  ? -21.511 -24.362 -4.531  1.00 87.22 157  A 1 
ATOM   1311 O OD1   . ASP   A 1 157  ? -20.971 -23.468 -3.837  1.00 81.43 157  A 1 
ATOM   1312 O OD2   . ASP   A 1 157  ? -21.031 -25.497 -4.731  1.00 80.72 157  A 1 
ATOM   1313 N N     . ILE   A 1 158  ? -24.859 -21.504 -5.348  1.00 96.42 158  A 1 
ATOM   1314 C CA    . ILE   A 1 158  ? -25.921 -20.774 -6.034  1.00 96.34 158  A 1 
ATOM   1315 C C     . ILE   A 1 158  ? -25.390 -20.180 -7.339  1.00 96.72 158  A 1 
ATOM   1316 O O     . ILE   A 1 158  ? -24.232 -19.747 -7.387  1.00 95.52 158  A 1 
ATOM   1317 C CB    . ILE   A 1 158  ? -26.532 -19.673 -5.139  1.00 95.12 158  A 1 
ATOM   1318 C CG1   . ILE   A 1 158  ? -25.471 -18.689 -4.604  1.00 89.91 158  A 1 
ATOM   1319 C CG2   . ILE   A 1 158  ? -27.344 -20.315 -3.998  1.00 88.12 158  A 1 
ATOM   1320 C CD1   . ILE   A 1 158  ? -26.069 -17.431 -3.974  1.00 86.90 158  A 1 
ATOM   1321 N N     . PRO   A 1 159  ? -26.224 -20.092 -8.381  1.00 96.72 159  A 1 
ATOM   1322 C CA    . PRO   A 1 159  ? -25.877 -19.305 -9.555  1.00 96.51 159  A 1 
ATOM   1323 C C     . PRO   A 1 159  ? -25.879 -17.813 -9.205  1.00 96.88 159  A 1 
ATOM   1324 O O     . PRO   A 1 159  ? -26.625 -17.367 -8.325  1.00 95.60 159  A 1 
ATOM   1325 C CB    . PRO   A 1 159  ? -26.932 -19.666 -10.600 1.00 95.15 159  A 1 
ATOM   1326 C CG    . PRO   A 1 159  ? -28.165 -19.978 -9.753  1.00 92.89 159  A 1 
ATOM   1327 C CD    . PRO   A 1 159  ? -27.578 -20.619 -8.499  1.00 95.46 159  A 1 
ATOM   1328 N N     . ARG   A 1 160  ? -25.056 -17.026 -9.912  1.00 97.25 160  A 1 
ATOM   1329 C CA    . ARG   A 1 160  ? -25.043 -15.558 -9.810  1.00 97.40 160  A 1 
ATOM   1330 C C     . ARG   A 1 160  ? -25.061 -14.928 -11.196 1.00 97.61 160  A 1 
ATOM   1331 O O     . ARG   A 1 160  ? -24.609 -15.540 -12.161 1.00 96.22 160  A 1 
ATOM   1332 C CB    . ARG   A 1 160  ? -23.845 -15.065 -8.979  1.00 96.55 160  A 1 
ATOM   1333 C CG    . ARG   A 1 160  ? -23.876 -15.583 -7.532  1.00 94.52 160  A 1 
ATOM   1334 C CD    . ARG   A 1 160  ? -22.903 -14.797 -6.663  1.00 92.96 160  A 1 
ATOM   1335 N NE    . ARG   A 1 160  ? -22.765 -15.368 -5.311  1.00 90.40 160  A 1 
ATOM   1336 C CZ    . ARG   A 1 160  ? -22.268 -14.757 -4.247  1.00 90.99 160  A 1 
ATOM   1337 N NH1   . ARG   A 1 160  ? -21.982 -13.493 -4.227  1.00 82.69 160  A 1 
ATOM   1338 N NH2   . ARG   A 1 160  ? -22.016 -15.418 -3.164  1.00 85.17 160  A 1 
ATOM   1339 N N     . SER   A 1 161  ? -25.601 -13.718 -11.279 1.00 97.54 161  A 1 
ATOM   1340 C CA    . SER   A 1 161  ? -25.648 -12.935 -12.510 1.00 97.56 161  A 1 
ATOM   1341 C C     . SER   A 1 161  ? -24.638 -11.791 -12.471 1.00 97.94 161  A 1 
ATOM   1342 O O     . SER   A 1 161  ? -24.450 -11.144 -11.435 1.00 96.96 161  A 1 
ATOM   1343 C CB    . SER   A 1 161  ? -27.061 -12.417 -12.782 1.00 96.29 161  A 1 
ATOM   1344 O OG    . SER   A 1 161  ? -27.511 -11.564 -11.751 1.00 92.87 161  A 1 
ATOM   1345 N N     . TYR   A 1 162  ? -24.016 -11.521 -13.619 1.00 98.02 162  A 1 
ATOM   1346 C CA    . TYR   A 1 162  ? -22.981 -10.509 -13.749 1.00 98.19 162  A 1 
ATOM   1347 C C     . TYR   A 1 162  ? -23.206 -9.670  -15.002 1.00 98.21 162  A 1 
ATOM   1348 O O     . TYR   A 1 162  ? -23.623 -10.178 -16.043 1.00 96.99 162  A 1 
ATOM   1349 C CB    . TYR   A 1 162  ? -21.589 -11.161 -13.792 1.00 97.93 162  A 1 
ATOM   1350 C CG    . TYR   A 1 162  ? -21.311 -12.183 -12.709 1.00 97.90 162  A 1 
ATOM   1351 C CD1   . TYR   A 1 162  ? -20.629 -11.829 -11.531 1.00 96.40 162  A 1 
ATOM   1352 C CD2   . TYR   A 1 162  ? -21.736 -13.514 -12.883 1.00 96.48 162  A 1 
ATOM   1353 C CE1   . TYR   A 1 162  ? -20.375 -12.789 -10.539 1.00 95.62 162  A 1 
ATOM   1354 C CE2   . TYR   A 1 162  ? -21.495 -14.484 -11.896 1.00 95.89 162  A 1 
ATOM   1355 C CZ    . TYR   A 1 162  ? -20.814 -14.116 -10.724 1.00 96.44 162  A 1 
ATOM   1356 O OH    . TYR   A 1 162  ? -20.591 -15.075 -9.765  1.00 95.20 162  A 1 
ATOM   1357 N N     . LEU   A 1 163  ? -22.863 -8.393  -14.906 1.00 97.92 163  A 1 
ATOM   1358 C CA    . LEU   A 1 163  ? -22.676 -7.513  -16.049 1.00 98.06 163  A 1 
ATOM   1359 C C     . LEU   A 1 163  ? -21.286 -6.885  -15.939 1.00 98.27 163  A 1 
ATOM   1360 O O     . LEU   A 1 163  ? -21.049 -6.049  -15.067 1.00 97.59 163  A 1 
ATOM   1361 C CB    . LEU   A 1 163  ? -23.798 -6.466  -16.075 1.00 97.56 163  A 1 
ATOM   1362 C CG    . LEU   A 1 163  ? -23.776 -5.570  -17.329 1.00 96.73 163  A 1 
ATOM   1363 C CD1   . LEU   A 1 163  ? -24.187 -6.352  -18.578 1.00 94.16 163  A 1 
ATOM   1364 C CD2   . LEU   A 1 163  ? -24.754 -4.408  -17.146 1.00 93.91 163  A 1 
ATOM   1365 N N     . PHE   A 1 164  ? -20.384 -7.293  -16.810 1.00 98.30 164  A 1 
ATOM   1366 C CA    . PHE   A 1 164  ? -19.100 -6.626  -17.005 1.00 98.29 164  A 1 
ATOM   1367 C C     . PHE   A 1 164  ? -19.243 -5.678  -18.190 1.00 98.16 164  A 1 
ATOM   1368 O O     . PHE   A 1 164  ? -19.806 -6.074  -19.209 1.00 97.12 164  A 1 
ATOM   1369 C CB    . PHE   A 1 164  ? -17.985 -7.652  -17.230 1.00 98.08 164  A 1 
ATOM   1370 C CG    . PHE   A 1 164  ? -17.893 -8.713  -16.158 1.00 98.19 164  A 1 
ATOM   1371 C CD1   . PHE   A 1 164  ? -17.119 -8.490  -15.007 1.00 97.30 164  A 1 
ATOM   1372 C CD2   . PHE   A 1 164  ? -18.601 -9.922  -16.287 1.00 97.23 164  A 1 
ATOM   1373 C CE1   . PHE   A 1 164  ? -17.044 -9.459  -13.996 1.00 96.83 164  A 1 
ATOM   1374 C CE2   . PHE   A 1 164  ? -18.536 -10.899 -15.273 1.00 96.85 164  A 1 
ATOM   1375 C CZ    . PHE   A 1 164  ? -17.759 -10.662 -14.125 1.00 97.26 164  A 1 
ATOM   1376 N N     . LEU   A 1 165  ? -18.772 -4.443  -18.068 1.00 97.98 165  A 1 
ATOM   1377 C CA    . LEU   A 1 165  ? -18.885 -3.465  -19.148 1.00 97.86 165  A 1 
ATOM   1378 C C     . LEU   A 1 165  ? -17.663 -2.563  -19.241 1.00 98.05 165  A 1 
ATOM   1379 O O     . LEU   A 1 165  ? -16.987 -2.301  -18.244 1.00 96.81 165  A 1 
ATOM   1380 C CB    . LEU   A 1 165  ? -20.216 -2.693  -19.018 1.00 95.89 165  A 1 
ATOM   1381 C CG    . LEU   A 1 165  ? -20.253 -1.657  -17.873 1.00 93.77 165  A 1 
ATOM   1382 C CD1   . LEU   A 1 165  ? -19.996 -0.240  -18.380 1.00 87.41 165  A 1 
ATOM   1383 C CD2   . LEU   A 1 165  ? -21.621 -1.650  -17.194 1.00 87.16 165  A 1 
ATOM   1384 N N     . ASP   A 1 166  ? -17.450 -2.060  -20.465 1.00 98.03 166  A 1 
ATOM   1385 C CA    . ASP   A 1 166  ? -16.473 -1.037  -20.804 1.00 97.79 166  A 1 
ATOM   1386 C C     . ASP   A 1 166  ? -17.038 -0.151  -21.923 1.00 97.89 166  A 1 
ATOM   1387 O O     . ASP   A 1 166  ? -17.929 -0.571  -22.672 1.00 96.68 166  A 1 
ATOM   1388 C CB    . ASP   A 1 166  ? -15.159 -1.708  -21.215 1.00 96.56 166  A 1 
ATOM   1389 C CG    . ASP   A 1 166  ? -14.058 -0.666  -21.366 1.00 93.70 166  A 1 
ATOM   1390 O OD1   . ASP   A 1 166  ? -13.706 -0.072  -20.324 1.00 86.05 166  A 1 
ATOM   1391 O OD2   . ASP   A 1 166  ? -13.637 -0.444  -22.516 1.00 85.36 166  A 1 
ATOM   1392 N N     . ILE   A 1 167  ? -16.546 1.082   -22.023 1.00 97.76 167  A 1 
ATOM   1393 C CA    . ILE   A 1 167  ? -16.956 2.017   -23.074 1.00 97.58 167  A 1 
ATOM   1394 C C     . ILE   A 1 167  ? -15.750 2.677   -23.725 1.00 97.43 167  A 1 
ATOM   1395 O O     . ILE   A 1 167  ? -14.741 2.957   -23.072 1.00 95.99 167  A 1 
ATOM   1396 C CB    . ILE   A 1 167  ? -17.980 3.067   -22.578 1.00 96.49 167  A 1 
ATOM   1397 C CG1   . ILE   A 1 167  ? -17.351 4.155   -21.677 1.00 89.83 167  A 1 
ATOM   1398 C CG2   . ILE   A 1 167  ? -19.164 2.385   -21.870 1.00 89.89 167  A 1 
ATOM   1399 C CD1   . ILE   A 1 167  ? -18.310 5.308   -21.336 1.00 89.79 167  A 1 
ATOM   1400 N N     . GLU   A 1 168  ? -15.905 3.043   -25.007 1.00 97.66 168  A 1 
ATOM   1401 C CA    . GLU   A 1 168  ? -14.968 3.916   -25.706 1.00 97.34 168  A 1 
ATOM   1402 C C     . GLU   A 1 168  ? -15.641 5.237   -26.077 1.00 97.52 168  A 1 
ATOM   1403 O O     . GLU   A 1 168  ? -16.770 5.279   -26.569 1.00 96.29 168  A 1 
ATOM   1404 C CB    . GLU   A 1 168  ? -14.362 3.211   -26.932 1.00 96.00 168  A 1 
ATOM   1405 C CG    . GLU   A 1 168  ? -13.204 2.261   -26.561 1.00 89.97 168  A 1 
ATOM   1406 C CD    . GLU   A 1 168  ? -11.972 3.001   -26.012 1.00 88.99 168  A 1 
ATOM   1407 O OE1   . GLU   A 1 168  ? -11.041 2.328   -25.534 1.00 81.59 168  A 1 
ATOM   1408 O OE2   . GLU   A 1 168  ? -11.940 4.254   -26.072 1.00 81.76 168  A 1 
ATOM   1409 N N     . CYS   A 1 169  ? -14.939 6.336   -25.835 1.00 96.22 169  A 1 
ATOM   1410 C CA    . CYS   A 1 169  ? -15.423 7.685   -26.110 1.00 95.67 169  A 1 
ATOM   1411 C C     . CYS   A 1 169  ? -14.523 8.371   -27.134 1.00 94.93 169  A 1 
ATOM   1412 O O     . CYS   A 1 169  ? -13.299 8.370   -26.987 1.00 92.68 169  A 1 
ATOM   1413 C CB    . CYS   A 1 169  ? -15.494 8.493   -24.812 1.00 94.65 169  A 1 
ATOM   1414 S SG    . CYS   A 1 169  ? -16.722 7.776   -23.676 1.00 90.97 169  A 1 
ATOM   1415 N N     . HIS   A 1 170  ? -15.132 9.026   -28.115 1.00 95.53 170  A 1 
ATOM   1416 C CA    . HIS   A 1 170  ? -14.398 9.826   -29.087 1.00 94.92 170  A 1 
ATOM   1417 C C     . HIS   A 1 170  ? -13.594 10.941  -28.399 1.00 93.95 170  A 1 
ATOM   1418 O O     . HIS   A 1 170  ? -14.093 11.645  -27.520 1.00 89.98 170  A 1 
ATOM   1419 C CB    . HIS   A 1 170  ? -15.372 10.399  -30.125 1.00 94.13 170  A 1 
ATOM   1420 C CG    . HIS   A 1 170  ? -14.733 11.394  -31.056 1.00 93.57 170  A 1 
ATOM   1421 N ND1   . HIS   A 1 170  ? -14.565 12.736  -30.806 1.00 79.81 170  A 1 
ATOM   1422 C CD2   . HIS   A 1 170  ? -14.141 11.154  -32.269 1.00 81.28 170  A 1 
ATOM   1423 C CE1   . HIS   A 1 170  ? -13.891 13.283  -31.833 1.00 83.06 170  A 1 
ATOM   1424 N NE2   . HIS   A 1 170  ? -13.621 12.349  -32.741 1.00 85.23 170  A 1 
ATOM   1425 N N     . PHE   A 1 171  ? -12.360 11.145  -28.857 1.00 90.13 171  A 1 
ATOM   1426 C CA    . PHE   A 1 171  ? -11.555 12.301  -28.477 1.00 88.25 171  A 1 
ATOM   1427 C C     . PHE   A 1 171  ? -10.573 12.661  -29.601 1.00 87.50 171  A 1 
ATOM   1428 O O     . PHE   A 1 171  ? -10.292 11.854  -30.483 1.00 84.12 171  A 1 
ATOM   1429 C CB    . PHE   A 1 171  ? -10.827 12.041  -27.150 1.00 85.22 171  A 1 
ATOM   1430 C CG    . PHE   A 1 171  ? -9.758  10.967  -27.209 1.00 85.35 171  A 1 
ATOM   1431 C CD1   . PHE   A 1 171  ? -10.107 9.608   -27.100 1.00 81.07 171  A 1 
ATOM   1432 C CD2   . PHE   A 1 171  ? -8.410  11.320  -27.371 1.00 81.94 171  A 1 
ATOM   1433 C CE1   . PHE   A 1 171  ? -9.122  8.615   -27.157 1.00 78.51 171  A 1 
ATOM   1434 C CE2   . PHE   A 1 171  ? -7.415  10.328  -27.428 1.00 79.01 171  A 1 
ATOM   1435 C CZ    . PHE   A 1 171  ? -7.772  8.975   -27.324 1.00 80.26 171  A 1 
ATOM   1436 N N     . ASP   A 1 172  ? -10.047 13.889  -29.562 1.00 86.78 172  A 1 
ATOM   1437 C CA    . ASP   A 1 172  ? -8.997  14.332  -30.492 1.00 82.99 172  A 1 
ATOM   1438 C C     . ASP   A 1 172  ? -7.662  14.472  -29.735 1.00 81.24 172  A 1 
ATOM   1439 O O     . ASP   A 1 172  ? -6.903  13.507  -29.593 1.00 72.28 172  A 1 
ATOM   1440 C CB    . ASP   A 1 172  ? -9.459  15.609  -31.226 1.00 78.81 172  A 1 
ATOM   1441 C CG    . ASP   A 1 172  ? -8.436  16.179  -32.226 1.00 71.76 172  A 1 
ATOM   1442 O OD1   . ASP   A 1 172  ? -7.485  15.476  -32.610 1.00 64.16 172  A 1 
ATOM   1443 O OD2   . ASP   A 1 172  ? -8.563  17.376  -32.567 1.00 65.79 172  A 1 
ATOM   1444 N N     . LYS   A 1 173  ? -7.386  15.674  -29.207 1.00 78.13 173  A 1 
ATOM   1445 C CA    . LYS   A 1 173  ? -6.160  15.940  -28.431 1.00 75.74 173  A 1 
ATOM   1446 C C     . LYS   A 1 173  ? -6.390  16.000  -26.924 1.00 76.26 173  A 1 
ATOM   1447 O O     . LYS   A 1 173  ? -5.433  15.942  -26.156 1.00 70.46 173  A 1 
ATOM   1448 C CB    . LYS   A 1 173  ? -5.531  17.251  -28.895 1.00 71.05 173  A 1 
ATOM   1449 C CG    . LYS   A 1 173  ? -5.001  17.155  -30.328 1.00 63.55 173  A 1 
ATOM   1450 C CD    . LYS   A 1 173  ? -4.304  18.463  -30.692 1.00 57.70 173  A 1 
ATOM   1451 C CE    . LYS   A 1 173  ? -3.771  18.374  -32.116 1.00 51.00 173  A 1 
ATOM   1452 N NZ    . LYS   A 1 173  ? -3.087  19.624  -32.511 1.00 44.06 173  A 1 
ATOM   1453 N N     . LYS   A 1 174  ? -7.640  16.206  -26.529 1.00 75.51 174  A 1 
ATOM   1454 C CA    . LYS   A 1 174  ? -8.052  16.369  -25.139 1.00 75.73 174  A 1 
ATOM   1455 C C     . LYS   A 1 174  ? -8.726  15.095  -24.657 1.00 78.77 174  A 1 
ATOM   1456 O O     . LYS   A 1 174  ? -9.276  14.351  -25.458 1.00 74.75 174  A 1 
ATOM   1457 C CB    . LYS   A 1 174  ? -8.976  17.580  -24.994 1.00 70.13 174  A 1 
ATOM   1458 C CG    . LYS   A 1 174  ? -8.267  18.894  -25.322 1.00 62.42 174  A 1 
ATOM   1459 C CD    . LYS   A 1 174  ? -9.162  20.085  -24.988 1.00 56.21 174  A 1 
ATOM   1460 C CE    . LYS   A 1 174  ? -8.403  21.396  -25.184 1.00 48.59 174  A 1 
ATOM   1461 N NZ    . LYS   A 1 174  ? -9.196  22.558  -24.722 1.00 41.75 174  A 1 
ATOM   1462 N N     . PHE   A 1 175  ? -8.728  14.906  -23.356 1.00 77.44 175  A 1 
ATOM   1463 C CA    . PHE   A 1 175  ? -9.528  13.848  -22.748 1.00 79.37 175  A 1 
ATOM   1464 C C     . PHE   A 1 175  ? -11.018 14.033  -23.103 1.00 82.88 175  A 1 
ATOM   1465 O O     . PHE   A 1 175  ? -11.471 15.184  -23.200 1.00 80.67 175  A 1 
ATOM   1466 C CB    . PHE   A 1 175  ? -9.291  13.852  -21.233 1.00 74.49 175  A 1 
ATOM   1467 C CG    . PHE   A 1 175  ? -9.643  12.541  -20.576 1.00 70.87 175  A 1 
ATOM   1468 C CD1   . PHE   A 1 175  ? -10.864 12.384  -19.905 1.00 66.60 175  A 1 
ATOM   1469 C CD2   . PHE   A 1 175  ? -8.745  11.456  -20.653 1.00 65.63 175  A 1 
ATOM   1470 C CE1   . PHE   A 1 175  ? -11.188 11.154  -19.308 1.00 61.17 175  A 1 
ATOM   1471 C CE2   . PHE   A 1 175  ? -9.064  10.225  -20.059 1.00 61.35 175  A 1 
ATOM   1472 C CZ    . PHE   A 1 175  ? -10.288 10.072  -19.386 1.00 61.32 175  A 1 
ATOM   1473 N N     . PRO   A 1 176  ? -11.772 12.962  -23.337 1.00 82.23 176  A 1 
ATOM   1474 C CA    . PRO   A 1 176  ? -13.167 13.069  -23.751 1.00 84.52 176  A 1 
ATOM   1475 C C     . PRO   A 1 176  ? -13.999 13.866  -22.739 1.00 85.95 176  A 1 
ATOM   1476 O O     . PRO   A 1 176  ? -13.922 13.673  -21.525 1.00 83.21 176  A 1 
ATOM   1477 C CB    . PRO   A 1 176  ? -13.672 11.632  -23.934 1.00 81.19 176  A 1 
ATOM   1478 C CG    . PRO   A 1 176  ? -12.677 10.777  -23.157 1.00 79.18 176  A 1 
ATOM   1479 C CD    . PRO   A 1 176  ? -11.377 11.562  -23.287 1.00 82.63 176  A 1 
ATOM   1480 N N     . SER   A 1 177  ? -14.825 14.776  -23.271 1.00 86.58 177  A 1 
ATOM   1481 C CA    . SER   A 1 177  ? -15.764 15.584  -22.498 1.00 87.59 177  A 1 
ATOM   1482 C C     . SER   A 1 177  ? -17.190 15.205  -22.875 1.00 89.70 177  A 1 
ATOM   1483 O O     . SER   A 1 177  ? -17.562 15.281  -24.045 1.00 87.50 177  A 1 
ATOM   1484 C CB    . SER   A 1 177  ? -15.517 17.070  -22.759 1.00 83.58 177  A 1 
ATOM   1485 O OG    . SER   A 1 177  ? -16.530 17.865  -22.171 1.00 75.82 177  A 1 
ATOM   1486 N N     . VAL   A 1 178  ? -18.006 14.892  -21.878 1.00 90.24 178  A 1 
ATOM   1487 C CA    . VAL   A 1 178  ? -19.432 14.548  -22.029 1.00 91.07 178  A 1 
ATOM   1488 C C     . VAL   A 1 178  ? -20.200 15.544  -22.909 1.00 92.20 178  A 1 
ATOM   1489 O O     . VAL   A 1 178  ? -21.117 15.155  -23.626 1.00 89.72 178  A 1 
ATOM   1490 C CB    . VAL   A 1 178  ? -20.084 14.477  -20.634 1.00 88.83 178  A 1 
ATOM   1491 C CG1   . VAL   A 1 178  ? -21.609 14.360  -20.670 1.00 79.85 178  A 1 
ATOM   1492 C CG2   . VAL   A 1 178  ? -19.550 13.286  -19.842 1.00 82.13 178  A 1 
ATOM   1493 N N     . PHE   A 1 179  ? -19.821 16.829  -22.900 1.00 91.12 179  A 1 
ATOM   1494 C CA    . PHE   A 1 179  ? -20.540 17.878  -23.632 1.00 91.46 179  A 1 
ATOM   1495 C C     . PHE   A 1 179  ? -20.288 17.879  -25.144 1.00 91.95 179  A 1 
ATOM   1496 O O     . PHE   A 1 179  ? -21.107 18.412  -25.890 1.00 89.21 179  A 1 
ATOM   1497 C CB    . PHE   A 1 179  ? -20.171 19.236  -23.032 1.00 90.03 179  A 1 
ATOM   1498 C CG    . PHE   A 1 179  ? -20.545 19.375  -21.574 1.00 88.00 179  A 1 
ATOM   1499 C CD1   . PHE   A 1 179  ? -21.889 19.558  -21.208 1.00 82.16 179  A 1 
ATOM   1500 C CD2   . PHE   A 1 179  ? -19.558 19.296  -20.575 1.00 83.23 179  A 1 
ATOM   1501 C CE1   . PHE   A 1 179  ? -22.250 19.665  -19.857 1.00 79.95 179  A 1 
ATOM   1502 C CE2   . PHE   A 1 179  ? -19.911 19.401  -19.221 1.00 79.39 179  A 1 
ATOM   1503 C CZ    . PHE   A 1 179  ? -21.260 19.584  -18.862 1.00 82.13 179  A 1 
ATOM   1504 N N     . ILE   A 1 180  ? -19.160 17.331  -25.606 1.00 93.08 180  A 1 
ATOM   1505 C CA    . ILE   A 1 180  ? -18.727 17.430  -27.008 1.00 92.65 180  A 1 
ATOM   1506 C C     . ILE   A 1 180  ? -18.368 16.090  -27.645 1.00 93.76 180  A 1 
ATOM   1507 O O     . ILE   A 1 180  ? -18.468 15.968  -28.862 1.00 90.63 180  A 1 
ATOM   1508 C CB    . ILE   A 1 180  ? -17.555 18.425  -27.163 1.00 89.73 180  A 1 
ATOM   1509 C CG1   . ILE   A 1 180  ? -16.387 18.111  -26.201 1.00 81.20 180  A 1 
ATOM   1510 C CG2   . ILE   A 1 180  ? -18.067 19.868  -26.983 1.00 77.97 180  A 1 
ATOM   1511 C CD1   . ILE   A 1 180  ? -15.117 18.926  -26.463 1.00 72.89 180  A 1 
ATOM   1512 N N     . ASN   A 1 181  ? -17.970 15.104  -26.861 1.00 94.27 181  A 1 
ATOM   1513 C CA    . ASN   A 1 181  ? -17.500 13.826  -27.385 1.00 94.99 181  A 1 
ATOM   1514 C C     . ASN   A 1 181  ? -18.581 12.747  -27.228 1.00 96.00 181  A 1 
ATOM   1515 O O     . ASN   A 1 181  ? -18.976 12.461  -26.095 1.00 94.70 181  A 1 
ATOM   1516 C CB    . ASN   A 1 181  ? -16.191 13.446  -26.688 1.00 93.78 181  A 1 
ATOM   1517 C CG    . ASN   A 1 181  ? -15.079 14.440  -26.979 1.00 92.93 181  A 1 
ATOM   1518 O OD1   . ASN   A 1 181  ? -14.700 15.260  -26.167 1.00 83.05 181  A 1 
ATOM   1519 N ND2   . ASN   A 1 181  ? -14.533 14.403  -28.175 1.00 83.64 181  A 1 
ATOM   1520 N N     . PRO   A 1 182  ? -19.067 12.147  -28.322 1.00 96.48 182  A 1 
ATOM   1521 C CA    . PRO   A 1 182  ? -19.996 11.028  -28.243 1.00 96.81 182  A 1 
ATOM   1522 C C     . PRO   A 1 182  ? -19.312 9.761   -27.712 1.00 97.12 182  A 1 
ATOM   1523 O O     . PRO   A 1 182  ? -18.091 9.603   -27.801 1.00 95.69 182  A 1 
ATOM   1524 C CB    . PRO   A 1 182  ? -20.530 10.849  -29.666 1.00 95.67 182  A 1 
ATOM   1525 C CG    . PRO   A 1 182  ? -19.376 11.334  -30.538 1.00 93.13 182  A 1 
ATOM   1526 C CD    . PRO   A 1 182  ? -18.763 12.464  -29.709 1.00 95.58 182  A 1 
ATOM   1527 N N     . ILE   A 1 183  ? -20.120 8.846   -27.195 1.00 97.35 183  A 1 
ATOM   1528 C CA    . ILE   A 1 183  ? -19.693 7.464   -26.970 1.00 97.59 183  A 1 
ATOM   1529 C C     . ILE   A 1 183  ? -19.669 6.772   -28.336 1.00 97.67 183  A 1 
ATOM   1530 O O     . ILE   A 1 183  ? -20.656 6.825   -29.067 1.00 96.68 183  A 1 
ATOM   1531 C CB    . ILE   A 1 183  ? -20.619 6.746   -25.964 1.00 97.21 183  A 1 
ATOM   1532 C CG1   . ILE   A 1 183  ? -20.603 7.475   -24.600 1.00 94.47 183  A 1 
ATOM   1533 C CG2   . ILE   A 1 183  ? -20.186 5.278   -25.805 1.00 94.68 183  A 1 
ATOM   1534 C CD1   . ILE   A 1 183  ? -21.564 6.891   -23.557 1.00 92.53 183  A 1 
ATOM   1535 N N     . SER   A 1 184  ? -18.552 6.155   -28.690 1.00 97.65 184  A 1 
ATOM   1536 C CA    . SER   A 1 184  ? -18.404 5.423   -29.949 1.00 97.59 184  A 1 
ATOM   1537 C C     . SER   A 1 184  ? -18.801 3.958   -29.810 1.00 97.74 184  A 1 
ATOM   1538 O O     . SER   A 1 184  ? -19.451 3.414   -30.701 1.00 96.38 184  A 1 
ATOM   1539 C CB    . SER   A 1 184  ? -16.976 5.543   -30.474 1.00 96.70 184  A 1 
ATOM   1540 O OG    . SER   A 1 184  ? -16.041 4.985   -29.575 1.00 93.41 184  A 1 
ATOM   1541 N N     . HIS   A 1 185  ? -18.461 3.339   -28.694 1.00 98.01 185  A 1 
ATOM   1542 C CA    . HIS   A 1 185  ? -18.718 1.930   -28.427 1.00 98.17 185  A 1 
ATOM   1543 C C     . HIS   A 1 185  ? -19.137 1.713   -26.974 1.00 98.11 185  A 1 
ATOM   1544 O O     . HIS   A 1 185  ? -18.627 2.362   -26.059 1.00 97.00 185  A 1 
ATOM   1545 C CB    . HIS   A 1 185  ? -17.471 1.088   -28.739 1.00 97.86 185  A 1 
ATOM   1546 C CG    . HIS   A 1 185  ? -16.950 1.234   -30.142 1.00 97.85 185  A 1 
ATOM   1547 N ND1   . HIS   A 1 185  ? -16.228 2.301   -30.633 1.00 91.30 185  A 1 
ATOM   1548 C CD2   . HIS   A 1 185  ? -17.100 0.352   -31.185 1.00 91.55 185  A 1 
ATOM   1549 C CE1   . HIS   A 1 185  ? -15.962 2.071   -31.923 1.00 91.85 185  A 1 
ATOM   1550 N NE2   . HIS   A 1 185  ? -16.469 0.895   -32.298 1.00 93.41 185  A 1 
ATOM   1551 N N     . THR   A 1 186  ? -20.029 0.752   -26.759 1.00 98.22 186  A 1 
ATOM   1552 C CA    . THR   A 1 186  ? -20.278 0.171   -25.434 1.00 98.11 186  A 1 
ATOM   1553 C C     . THR   A 1 186  ? -20.255 -1.341  -25.549 1.00 98.04 186  A 1 
ATOM   1554 O O     . THR   A 1 186  ? -21.024 -1.911  -26.326 1.00 96.64 186  A 1 
ATOM   1555 C CB    . THR   A 1 186  ? -21.603 0.619   -24.812 1.00 97.02 186  A 1 
ATOM   1556 O OG1   . THR   A 1 186  ? -22.694 0.295   -25.638 1.00 80.56 186  A 1 
ATOM   1557 C CG2   . THR   A 1 186  ? -21.652 2.114   -24.538 1.00 85.05 186  A 1 
ATOM   1558 N N     . SER   A 1 187  ? -19.402 -1.990  -24.785 1.00 98.12 187  A 1 
ATOM   1559 C CA    . SER   A 1 187  ? -19.250 -3.441  -24.785 1.00 98.04 187  A 1 
ATOM   1560 C C     . SER   A 1 187  ? -19.719 -4.048  -23.469 1.00 98.14 187  A 1 
ATOM   1561 O O     . SER   A 1 187  ? -19.475 -3.506  -22.389 1.00 97.01 187  A 1 
ATOM   1562 C CB    . SER   A 1 187  ? -17.806 -3.832  -25.074 1.00 97.19 187  A 1 
ATOM   1563 O OG    . SER   A 1 187  ? -17.518 -3.588  -26.432 1.00 92.71 187  A 1 
ATOM   1564 N N     . TYR   A 1 188  ? -20.372 -5.198  -23.569 1.00 98.18 188  A 1 
ATOM   1565 C CA    . TYR   A 1 188  ? -20.935 -5.902  -22.428 1.00 98.15 188  A 1 
ATOM   1566 C C     . TYR   A 1 188  ? -20.571 -7.383  -22.468 1.00 97.98 188  A 1 
ATOM   1567 O O     . TYR   A 1 188  ? -20.724 -8.057  -23.489 1.00 96.52 188  A 1 
ATOM   1568 C CB    . TYR   A 1 188  ? -22.453 -5.723  -22.404 1.00 97.81 188  A 1 
ATOM   1569 C CG    . TYR   A 1 188  ? -22.918 -4.283  -22.326 1.00 98.01 188  A 1 
ATOM   1570 C CD1   . TYR   A 1 188  ? -23.095 -3.653  -21.080 1.00 96.52 188  A 1 
ATOM   1571 C CD2   . TYR   A 1 188  ? -23.174 -3.552  -23.509 1.00 96.66 188  A 1 
ATOM   1572 C CE1   . TYR   A 1 188  ? -23.533 -2.320  -21.007 1.00 95.73 188  A 1 
ATOM   1573 C CE2   . TYR   A 1 188  ? -23.607 -2.216  -23.446 1.00 95.99 188  A 1 
ATOM   1574 C CZ    . TYR   A 1 188  ? -23.790 -1.603  -22.190 1.00 96.78 188  A 1 
ATOM   1575 O OH    . TYR   A 1 188  ? -24.224 -0.302  -22.123 1.00 95.60 188  A 1 
ATOM   1576 N N     . CYS   A 1 189  ? -20.156 -7.905  -21.325 1.00 98.03 189  A 1 
ATOM   1577 C CA    . CYS   A 1 189  ? -20.099 -9.328  -21.032 1.00 97.90 189  A 1 
ATOM   1578 C C     . CYS   A 1 189  ? -21.186 -9.633  -19.999 1.00 97.98 189  A 1 
ATOM   1579 O O     . CYS   A 1 189  ? -21.052 -9.309  -18.816 1.00 96.88 189  A 1 
ATOM   1580 C CB    . CYS   A 1 189  ? -18.684 -9.689  -20.573 1.00 97.22 189  A 1 
ATOM   1581 S SG    . CYS   A 1 189  ? -18.608 -11.421 -20.043 1.00 94.82 189  A 1 
ATOM   1582 N N     . TYR   A 1 190  ? -22.275 -10.224 -20.469 1.00 97.74 190  A 1 
ATOM   1583 C CA    . TYR   A 1 190  ? -23.437 -10.584 -19.666 1.00 97.45 190  A 1 
ATOM   1584 C C     . TYR   A 1 190  ? -23.385 -12.062 -19.280 1.00 97.37 190  A 1 
ATOM   1585 O O     . TYR   A 1 190  ? -23.147 -12.916 -20.132 1.00 95.47 190  A 1 
ATOM   1586 C CB    . TYR   A 1 190  ? -24.700 -10.246 -20.465 1.00 96.02 190  A 1 
ATOM   1587 C CG    . TYR   A 1 190  ? -25.975 -10.853 -19.930 1.00 94.05 190  A 1 
ATOM   1588 C CD1   . TYR   A 1 190  ? -26.462 -12.070 -20.457 1.00 88.34 190  A 1 
ATOM   1589 C CD2   . TYR   A 1 190  ? -26.699 -10.200 -18.916 1.00 87.95 190  A 1 
ATOM   1590 C CE1   . TYR   A 1 190  ? -27.661 -12.620 -19.973 1.00 83.81 190  A 1 
ATOM   1591 C CE2   . TYR   A 1 190  ? -27.900 -10.746 -18.428 1.00 83.31 190  A 1 
ATOM   1592 C CZ    . TYR   A 1 190  ? -28.382 -11.954 -18.962 1.00 83.40 190  A 1 
ATOM   1593 O OH    . TYR   A 1 190  ? -29.561 -12.480 -18.493 1.00 80.56 190  A 1 
ATOM   1594 N N     . ILE   A 1 191  ? -23.634 -12.365 -18.013 1.00 97.49 191  A 1 
ATOM   1595 C CA    . ILE   A 1 191  ? -23.783 -13.737 -17.513 1.00 97.26 191  A 1 
ATOM   1596 C C     . ILE   A 1 191  ? -25.083 -13.808 -16.717 1.00 97.17 191  A 1 
ATOM   1597 O O     . ILE   A 1 191  ? -25.253 -13.088 -15.730 1.00 95.57 191  A 1 
ATOM   1598 C CB    . ILE   A 1 191  ? -22.561 -14.189 -16.682 1.00 96.59 191  A 1 
ATOM   1599 C CG1   . ILE   A 1 191  ? -21.250 -14.040 -17.493 1.00 94.02 191  A 1 
ATOM   1600 C CG2   . ILE   A 1 191  ? -22.750 -15.644 -16.215 1.00 94.16 191  A 1 
ATOM   1601 C CD1   . ILE   A 1 191  ? -19.978 -14.379 -16.709 1.00 88.63 191  A 1 
ATOM   1602 N N     . ASP   A 1 192  ? -26.003 -14.663 -17.149 1.00 96.13 192  A 1 
ATOM   1603 C CA    . ASP   A 1 192  ? -27.271 -14.869 -16.454 1.00 95.30 192  A 1 
ATOM   1604 C C     . ASP   A 1 192  ? -27.181 -15.958 -15.371 1.00 95.58 192  A 1 
ATOM   1605 O O     . ASP   A 1 192  ? -26.151 -16.604 -15.160 1.00 92.92 192  A 1 
ATOM   1606 C CB    . ASP   A 1 192  ? -28.405 -15.094 -17.474 1.00 92.53 192  A 1 
ATOM   1607 C CG    . ASP   A 1 192  ? -28.428 -16.463 -18.158 1.00 89.41 192  A 1 
ATOM   1608 O OD1   . ASP   A 1 192  ? -27.674 -17.366 -17.750 1.00 82.86 192  A 1 
ATOM   1609 O OD2   . ASP   A 1 192  ? -29.268 -16.641 -19.064 1.00 84.55 192  A 1 
ATOM   1610 N N     . LEU   A 1 193  ? -28.294 -16.178 -14.669 1.00 95.19 193  A 1 
ATOM   1611 C CA    . LEU   A 1 193  ? -28.390 -17.191 -13.616 1.00 94.62 193  A 1 
ATOM   1612 C C     . LEU   A 1 193  ? -28.301 -18.632 -14.147 1.00 94.35 193  A 1 
ATOM   1613 O O     . LEU   A 1 193  ? -28.054 -19.542 -13.360 1.00 90.64 193  A 1 
ATOM   1614 C CB    . LEU   A 1 193  ? -29.705 -16.997 -12.838 1.00 93.44 193  A 1 
ATOM   1615 C CG    . LEU   A 1 193  ? -29.807 -15.667 -12.067 1.00 92.17 193  A 1 
ATOM   1616 C CD1   . LEU   A 1 193  ? -31.169 -15.575 -11.376 1.00 88.09 193  A 1 
ATOM   1617 C CD2   . LEU   A 1 193  ? -28.722 -15.538 -10.996 1.00 87.86 193  A 1 
ATOM   1618 N N     . SER   A 1 194  ? -28.496 -18.856 -15.448 1.00 94.49 194  A 1 
ATOM   1619 C CA    . SER   A 1 194  ? -28.294 -20.168 -16.070 1.00 93.75 194  A 1 
ATOM   1620 C C     . SER   A 1 194  ? -26.825 -20.445 -16.411 1.00 93.80 194  A 1 
ATOM   1621 O O     . SER   A 1 194  ? -26.466 -21.569 -16.746 1.00 89.43 194  A 1 
ATOM   1622 C CB    . SER   A 1 194  ? -29.194 -20.316 -17.301 1.00 92.04 194  A 1 
ATOM   1623 O OG    . SER   A 1 194  ? -28.681 -19.670 -18.440 1.00 84.27 194  A 1 
ATOM   1624 N N     . GLY   A 1 195  ? -25.966 -19.425 -16.298 1.00 93.01 195  A 1 
ATOM   1625 C CA    . GLY   A 1 195  ? -24.566 -19.472 -16.709 1.00 92.83 195  A 1 
ATOM   1626 C C     . GLY   A 1 195  ? -24.347 -19.150 -18.191 1.00 94.09 195  A 1 
ATOM   1627 O O     . GLY   A 1 195  ? -23.206 -19.200 -18.656 1.00 90.75 195  A 1 
ATOM   1628 N N     . LYS   A 1 196  ? -25.406 -18.796 -18.931 1.00 94.82 196  A 1 
ATOM   1629 C CA    . LYS   A 1 196  ? -25.283 -18.369 -20.325 1.00 95.22 196  A 1 
ATOM   1630 C C     . LYS   A 1 196  ? -24.512 -17.055 -20.382 1.00 96.07 196  A 1 
ATOM   1631 O O     . LYS   A 1 196  ? -24.916 -16.060 -19.783 1.00 94.07 196  A 1 
ATOM   1632 C CB    . LYS   A 1 196  ? -26.668 -18.261 -20.985 1.00 93.74 196  A 1 
ATOM   1633 C CG    . LYS   A 1 196  ? -26.587 -17.993 -22.501 1.00 86.55 196  A 1 
ATOM   1634 C CD    . LYS   A 1 196  ? -27.990 -17.893 -23.126 1.00 79.87 196  A 1 
ATOM   1635 C CE    . LYS   A 1 196  ? -27.902 -17.628 -24.634 1.00 70.52 196  A 1 
ATOM   1636 N NZ    . LYS   A 1 196  ? -29.233 -17.475 -25.291 1.00 62.12 196  A 1 
ATOM   1637 N N     . ARG   A 1 197  ? -23.410 -17.056 -21.134 1.00 96.68 197  A 1 
ATOM   1638 C CA    . ARG   A 1 197  ? -22.577 -15.878 -21.376 1.00 96.85 197  A 1 
ATOM   1639 C C     . ARG   A 1 197  ? -22.894 -15.293 -22.745 1.00 97.07 197  A 1 
ATOM   1640 O O     . ARG   A 1 197  ? -22.794 -15.997 -23.742 1.00 95.16 197  A 1 
ATOM   1641 C CB    . ARG   A 1 197  ? -21.101 -16.271 -21.221 1.00 95.45 197  A 1 
ATOM   1642 C CG    . ARG   A 1 197  ? -20.138 -15.079 -21.288 1.00 93.07 197  A 1 
ATOM   1643 C CD    . ARG   A 1 197  ? -18.711 -15.572 -21.009 1.00 92.46 197  A 1 
ATOM   1644 N NE    . ARG   A 1 197  ? -17.718 -14.486 -20.994 1.00 90.27 197  A 1 
ATOM   1645 C CZ    . ARG   A 1 197  ? -16.691 -14.323 -21.827 1.00 91.90 197  A 1 
ATOM   1646 N NH1   . ARG   A 1 197  ? -16.479 -15.106 -22.844 1.00 83.12 197  A 1 
ATOM   1647 N NH2   . ARG   A 1 197  ? -15.842 -13.363 -21.635 1.00 84.88 197  A 1 
ATOM   1648 N N     . LEU   A 1 198  ? -23.241 -14.011 -22.782 1.00 96.67 198  A 1 
ATOM   1649 C CA    . LEU   A 1 198  ? -23.438 -13.235 -24.003 1.00 96.62 198  A 1 
ATOM   1650 C C     . LEU   A 1 198  ? -22.384 -12.131 -24.075 1.00 97.22 198  A 1 
ATOM   1651 O O     . LEU   A 1 198  ? -22.119 -11.453 -23.080 1.00 95.56 198  A 1 
ATOM   1652 C CB    . LEU   A 1 198  ? -24.862 -12.651 -24.045 1.00 95.16 198  A 1 
ATOM   1653 C CG    . LEU   A 1 198  ? -25.993 -13.696 -24.098 1.00 92.94 198  A 1 
ATOM   1654 C CD1   . LEU   A 1 198  ? -27.349 -12.997 -24.002 1.00 87.59 198  A 1 
ATOM   1655 C CD2   . LEU   A 1 198  ? -25.959 -14.507 -25.397 1.00 88.19 198  A 1 
ATOM   1656 N N     . LEU   A 1 199  ? -21.793 -11.965 -25.264 1.00 97.48 199  A 1 
ATOM   1657 C CA    . LEU   A 1 199  ? -20.873 -10.876 -25.569 1.00 97.50 199  A 1 
ATOM   1658 C C     . LEU   A 1 199  ? -21.500 -10.034 -26.667 1.00 97.57 199  A 1 
ATOM   1659 O O     . LEU   A 1 199  ? -21.826 -10.571 -27.725 1.00 95.54 199  A 1 
ATOM   1660 C CB    . LEU   A 1 199  ? -19.510 -11.425 -26.023 1.00 96.58 199  A 1 
ATOM   1661 C CG    . LEU   A 1 199  ? -18.784 -12.296 -24.984 1.00 94.67 199  A 1 
ATOM   1662 C CD1   . LEU   A 1 199  ? -17.456 -12.794 -25.559 1.00 90.60 199  A 1 
ATOM   1663 C CD2   . LEU   A 1 199  ? -18.482 -11.521 -23.700 1.00 90.44 199  A 1 
ATOM   1664 N N     . PHE   A 1 200  ? -21.666 -8.744  -26.433 1.00 97.93 200  A 1 
ATOM   1665 C CA    . PHE   A 1 200  ? -22.192 -7.841  -27.451 1.00 97.96 200  A 1 
ATOM   1666 C C     . PHE   A 1 200  ? -21.599 -6.446  -27.314 1.00 98.10 200  A 1 
ATOM   1667 O O     . PHE   A 1 200  ? -21.331 -5.963  -26.211 1.00 96.97 200  A 1 
ATOM   1668 C CB    . PHE   A 1 200  ? -23.729 -7.834  -27.426 1.00 97.29 200  A 1 
ATOM   1669 C CG    . PHE   A 1 200  ? -24.347 -7.451  -26.098 1.00 97.46 200  A 1 
ATOM   1670 C CD1   . PHE   A 1 200  ? -24.579 -8.431  -25.108 1.00 95.46 200  A 1 
ATOM   1671 C CD2   . PHE   A 1 200  ? -24.715 -6.120  -25.846 1.00 95.17 200  A 1 
ATOM   1672 C CE1   . PHE   A 1 200  ? -25.167 -8.080  -23.887 1.00 94.13 200  A 1 
ATOM   1673 C CE2   . PHE   A 1 200  ? -25.305 -5.762  -24.621 1.00 94.17 200  A 1 
ATOM   1674 C CZ    . PHE   A 1 200  ? -25.531 -6.744  -23.639 1.00 94.95 200  A 1 
ATOM   1675 N N     . THR   A 1 201  ? -21.399 -5.801  -28.461 1.00 98.02 201  A 1 
ATOM   1676 C CA    . THR   A 1 201  ? -20.901 -4.431  -28.567 1.00 98.05 201  A 1 
ATOM   1677 C C     . THR   A 1 201  ? -21.873 -3.605  -29.388 1.00 98.04 201  A 1 
ATOM   1678 O O     . THR   A 1 201  ? -22.250 -3.988  -30.496 1.00 96.60 201  A 1 
ATOM   1679 C CB    . THR   A 1 201  ? -19.496 -4.392  -29.177 1.00 97.41 201  A 1 
ATOM   1680 O OG1   . THR   A 1 201  ? -18.620 -5.136  -28.364 1.00 90.62 201  A 1 
ATOM   1681 C CG2   . THR   A 1 201  ? -18.930 -2.980  -29.263 1.00 91.33 201  A 1 
ATOM   1682 N N     . LEU   A 1 202  ? -22.265 -2.462  -28.846 1.00 97.95 202  A 1 
ATOM   1683 C CA    . LEU   A 1 202  ? -23.044 -1.453  -29.542 1.00 97.86 202  A 1 
ATOM   1684 C C     . LEU   A 1 202  ? -22.082 -0.433  -30.136 1.00 98.03 202  A 1 
ATOM   1685 O O     . LEU   A 1 202  ? -21.227 0.096   -29.423 1.00 96.79 202  A 1 
ATOM   1686 C CB    . LEU   A 1 202  ? -24.035 -0.802  -28.565 1.00 96.91 202  A 1 
ATOM   1687 C CG    . LEU   A 1 202  ? -24.979 -1.804  -27.880 1.00 94.06 202  A 1 
ATOM   1688 C CD1   . LEU   A 1 202  ? -25.712 -1.124  -26.729 1.00 85.39 202  A 1 
ATOM   1689 C CD2   . LEU   A 1 202  ? -26.022 -2.349  -28.851 1.00 85.51 202  A 1 
ATOM   1690 N N     . ILE   A 1 203  ? -22.237 -0.158  -31.429 1.00 97.92 203  A 1 
ATOM   1691 C CA    . ILE   A 1 203  ? -21.429 0.802   -32.186 1.00 97.88 203  A 1 
ATOM   1692 C C     . ILE   A 1 203  ? -22.317 1.995   -32.525 1.00 97.82 203  A 1 
ATOM   1693 O O     . ILE   A 1 203  ? -23.416 1.821   -33.055 1.00 96.48 203  A 1 
ATOM   1694 C CB    . ILE   A 1 203  ? -20.820 0.146   -33.447 1.00 97.36 203  A 1 
ATOM   1695 C CG1   . ILE   A 1 203  ? -20.015 -1.129  -33.085 1.00 95.27 203  A 1 
ATOM   1696 C CG2   . ILE   A 1 203  ? -19.942 1.161   -34.196 1.00 95.29 203  A 1 
ATOM   1697 C CD1   . ILE   A 1 203  ? -19.459 -1.896  -34.293 1.00 92.98 203  A 1 
ATOM   1698 N N     . ASN   A 1 204  ? -21.849 3.206   -32.242 1.00 97.76 204  A 1 
ATOM   1699 C CA    . ASN   A 1 204  ? -22.552 4.431   -32.601 1.00 97.66 204  A 1 
ATOM   1700 C C     . ASN   A 1 204  ? -22.504 4.645   -34.122 1.00 97.45 204  A 1 
ATOM   1701 O O     . ASN   A 1 204  ? -21.451 4.965   -34.676 1.00 95.41 204  A 1 
ATOM   1702 C CB    . ASN   A 1 204  ? -21.943 5.601   -31.813 1.00 96.99 204  A 1 
ATOM   1703 C CG    . ASN   A 1 204  ? -22.668 6.915   -32.056 1.00 96.90 204  A 1 
ATOM   1704 O OD1   . ASN   A 1 204  ? -23.593 7.026   -32.836 1.00 90.84 204  A 1 
ATOM   1705 N ND2   . ASN   A 1 204  ? -22.253 7.956   -31.370 1.00 89.89 204  A 1 
ATOM   1706 N N     . GLU   A 1 205  ? -23.647 4.495   -34.786 1.00 97.11 205  A 1 
ATOM   1707 C CA    . GLU   A 1 205  ? -23.754 4.655   -36.239 1.00 96.43 205  A 1 
ATOM   1708 C C     . GLU   A 1 205  ? -23.614 6.109   -36.701 1.00 96.50 205  A 1 
ATOM   1709 O O     . GLU   A 1 205  ? -23.245 6.355   -37.841 1.00 93.91 205  A 1 
ATOM   1710 C CB    . GLU   A 1 205  ? -25.052 4.016   -36.761 1.00 93.51 205  A 1 
ATOM   1711 C CG    . GLU   A 1 205  ? -26.350 4.759   -36.395 1.00 89.67 205  A 1 
ATOM   1712 C CD    . GLU   A 1 205  ? -27.592 4.133   -37.071 1.00 92.65 205  A 1 
ATOM   1713 O OE1   . GLU   A 1 205  ? -28.561 4.860   -37.372 1.00 87.39 205  A 1 
ATOM   1714 O OE2   . GLU   A 1 205  ? -27.603 2.912   -37.348 1.00 88.90 205  A 1 
ATOM   1715 N N     . GLU   A 1 206  ? -23.848 7.082   -35.830 1.00 97.34 206  A 1 
ATOM   1716 C CA    . GLU   A 1 206  ? -23.774 8.514   -36.154 1.00 96.89 206  A 1 
ATOM   1717 C C     . GLU   A 1 206  ? -22.341 8.986   -36.457 1.00 96.74 206  A 1 
ATOM   1718 O O     . GLU   A 1 206  ? -22.139 10.066  -37.003 1.00 93.72 206  A 1 
ATOM   1719 C CB    . GLU   A 1 206  ? -24.369 9.342   -35.001 1.00 95.87 206  A 1 
ATOM   1720 C CG    . GLU   A 1 206  ? -25.844 9.012   -34.717 1.00 94.13 206  A 1 
ATOM   1721 C CD    . GLU   A 1 206  ? -26.421 9.732   -33.486 1.00 93.82 206  A 1 
ATOM   1722 O OE1   . GLU   A 1 206  ? -27.640 9.576   -33.244 1.00 86.78 206  A 1 
ATOM   1723 O OE2   . GLU   A 1 206  ? -25.663 10.400  -32.751 1.00 87.98 206  A 1 
ATOM   1724 N N     . MET   A 1 207  ? -21.343 8.170   -36.138 1.00 97.12 207  A 1 
ATOM   1725 C CA    . MET   A 1 207  ? -19.932 8.413   -36.450 1.00 96.82 207  A 1 
ATOM   1726 C C     . MET   A 1 207  ? -19.489 7.770   -37.772 1.00 96.75 207  A 1 
ATOM   1727 O O     . MET   A 1 207  ? -18.327 7.901   -38.154 1.00 93.16 207  A 1 
ATOM   1728 C CB    . MET   A 1 207  ? -19.063 7.919   -35.288 1.00 95.68 207  A 1 
ATOM   1729 C CG    . MET   A 1 207  ? -19.359 8.651   -33.968 1.00 93.28 207  A 1 
ATOM   1730 S SD    . MET   A 1 207  ? -18.351 8.112   -32.554 1.00 92.54 207  A 1 
ATOM   1731 C CE    . MET   A 1 207  ? -16.682 8.488   -33.152 1.00 83.97 207  A 1 
ATOM   1732 N N     . LEU   A 1 208  ? -20.391 7.080   -38.471 1.00 96.61 208  A 1 
ATOM   1733 C CA    . LEU   A 1 208  ? -20.141 6.399   -39.738 1.00 96.41 208  A 1 
ATOM   1734 C C     . LEU   A 1 208  ? -20.983 7.017   -40.859 1.00 96.42 208  A 1 
ATOM   1735 O O     . LEU   A 1 208  ? -22.007 7.661   -40.622 1.00 93.32 208  A 1 
ATOM   1736 C CB    . LEU   A 1 208  ? -20.428 4.895   -39.577 1.00 95.44 208  A 1 
ATOM   1737 C CG    . LEU   A 1 208  ? -19.494 4.158   -38.597 1.00 94.96 208  A 1 
ATOM   1738 C CD1   . LEU   A 1 208  ? -19.973 2.714   -38.424 1.00 91.11 208  A 1 
ATOM   1739 C CD2   . LEU   A 1 208  ? -18.048 4.122   -39.104 1.00 90.85 208  A 1 
ATOM   1740 N N     . THR   A 1 209  ? -20.572 6.797   -42.097 1.00 96.50 209  A 1 
ATOM   1741 C CA    . THR   A 1 209  ? -21.380 7.149   -43.270 1.00 96.24 209  A 1 
ATOM   1742 C C     . THR   A 1 209  ? -22.479 6.111   -43.494 1.00 96.44 209  A 1 
ATOM   1743 O O     . THR   A 1 209  ? -22.327 4.940   -43.146 1.00 94.30 209  A 1 
ATOM   1744 C CB    . THR   A 1 209  ? -20.521 7.301   -44.532 1.00 95.19 209  A 1 
ATOM   1745 O OG1   . THR   A 1 209  ? -19.915 6.090   -44.873 1.00 87.15 209  A 1 
ATOM   1746 C CG2   . THR   A 1 209  ? -19.426 8.357   -44.380 1.00 85.26 209  A 1 
ATOM   1747 N N     . GLU   A 1 210  ? -23.574 6.514   -44.152 1.00 96.20 210  A 1 
ATOM   1748 C CA    . GLU   A 1 210  ? -24.674 5.587   -44.458 1.00 95.78 210  A 1 
ATOM   1749 C C     . GLU   A 1 210  ? -24.209 4.383   -45.298 1.00 95.88 210  A 1 
ATOM   1750 O O     . GLU   A 1 210  ? -24.705 3.271   -45.154 1.00 93.64 210  A 1 
ATOM   1751 C CB    . GLU   A 1 210  ? -25.793 6.362   -45.174 1.00 94.30 210  A 1 
ATOM   1752 C CG    . GLU   A 1 210  ? -27.166 5.666   -45.112 1.00 82.75 210  A 1 
ATOM   1753 C CD    . GLU   A 1 210  ? -27.735 5.538   -43.683 1.00 79.52 210  A 1 
ATOM   1754 O OE1   . GLU   A 1 210  ? -28.625 4.687   -43.462 1.00 72.36 210  A 1 
ATOM   1755 O OE2   . GLU   A 1 210  ? -27.285 6.278   -42.789 1.00 72.95 210  A 1 
ATOM   1756 N N     . GLN   A 1 211  ? -23.204 4.603   -46.146 1.00 96.56 211  A 1 
ATOM   1757 C CA    . GLN   A 1 211  ? -22.595 3.541   -46.947 1.00 96.20 211  A 1 
ATOM   1758 C C     . GLN   A 1 211  ? -21.824 2.534   -46.081 1.00 96.40 211  A 1 
ATOM   1759 O O     . GLN   A 1 211  ? -21.952 1.331   -46.284 1.00 94.01 211  A 1 
ATOM   1760 C CB    . GLN   A 1 211  ? -21.687 4.182   -48.009 1.00 95.01 211  A 1 
ATOM   1761 C CG    . GLN   A 1 211  ? -22.022 3.676   -49.413 1.00 82.99 211  A 1 
ATOM   1762 C CD    . GLN   A 1 211  ? -21.287 4.428   -50.526 1.00 76.09 211  A 1 
ATOM   1763 O OE1   . GLN   A 1 211  ? -20.525 5.349   -50.322 1.00 67.16 211  A 1 
ATOM   1764 N NE2   . GLN   A 1 211  ? -21.516 4.063   -51.762 1.00 64.98 211  A 1 
ATOM   1765 N N     . GLU   A 1 212  ? -21.082 3.020   -45.086 1.00 96.69 212  A 1 
ATOM   1766 C CA    . GLU   A 1 212  ? -20.371 2.165   -44.127 1.00 96.57 212  A 1 
ATOM   1767 C C     . GLU   A 1 212  ? -21.341 1.391   -43.228 1.00 96.83 212  A 1 
ATOM   1768 O O     . GLU   A 1 212  ? -21.111 0.218   -42.943 1.00 95.22 212  A 1 
ATOM   1769 C CB    . GLU   A 1 212  ? -19.440 3.015   -43.257 1.00 95.90 212  A 1 
ATOM   1770 C CG    . GLU   A 1 212  ? -18.199 3.499   -44.020 1.00 94.05 212  A 1 
ATOM   1771 C CD    . GLU   A 1 212  ? -17.447 4.585   -43.254 1.00 94.80 212  A 1 
ATOM   1772 O OE1   . GLU   A 1 212  ? -16.202 4.491   -43.175 1.00 89.12 212  A 1 
ATOM   1773 O OE2   . GLU   A 1 212  ? -18.121 5.533   -42.792 1.00 89.39 212  A 1 
ATOM   1774 N N     . ILE   A 1 213  ? -22.452 2.014   -42.830 1.00 96.89 213  A 1 
ATOM   1775 C CA    . ILE   A 1 213  ? -23.499 1.340   -42.054 1.00 96.70 213  A 1 
ATOM   1776 C C     . ILE   A 1 213  ? -24.094 0.186   -42.865 1.00 96.60 213  A 1 
ATOM   1777 O O     . ILE   A 1 213  ? -24.231 -0.923  -42.348 1.00 94.72 213  A 1 
ATOM   1778 C CB    . ILE   A 1 213  ? -24.592 2.334   -41.618 1.00 96.10 213  A 1 
ATOM   1779 C CG1   . ILE   A 1 213  ? -24.024 3.409   -40.669 1.00 93.50 213  A 1 
ATOM   1780 C CG2   . ILE   A 1 213  ? -25.743 1.591   -40.918 1.00 93.18 213  A 1 
ATOM   1781 C CD1   . ILE   A 1 213  ? -24.935 4.635   -40.525 1.00 89.34 213  A 1 
ATOM   1782 N N     . GLN   A 1 214  ? -24.401 0.430   -44.145 1.00 96.68 214  A 1 
ATOM   1783 C CA    . GLN   A 1 214  ? -24.924 -0.621  -45.018 1.00 96.37 214  A 1 
ATOM   1784 C C     . GLN   A 1 214  ? -23.900 -1.741  -45.227 1.00 96.40 214  A 1 
ATOM   1785 O O     . GLN   A 1 214  ? -24.248 -2.915  -45.126 1.00 94.42 214  A 1 
ATOM   1786 C CB    . GLN   A 1 214  ? -25.389 0.008   -46.343 1.00 95.43 214  A 1 
ATOM   1787 C CG    . GLN   A 1 214  ? -26.279 -0.950  -47.145 1.00 86.27 214  A 1 
ATOM   1788 C CD    . GLN   A 1 214  ? -27.536 -1.366  -46.372 1.00 81.74 214  A 1 
ATOM   1789 O OE1   . GLN   A 1 214  ? -28.251 -0.556  -45.816 1.00 73.41 214  A 1 
ATOM   1790 N NE2   . GLN   A 1 214  ? -27.825 -2.643  -46.293 1.00 71.03 214  A 1 
ATOM   1791 N N     . GLU   A 1 215  ? -22.632 -1.388  -45.417 1.00 97.03 215  A 1 
ATOM   1792 C CA    . GLU   A 1 215  ? -21.550 -2.370  -45.522 1.00 96.88 215  A 1 
ATOM   1793 C C     . GLU   A 1 215  ? -21.393 -3.201  -44.232 1.00 96.83 215  A 1 
ATOM   1794 O O     . GLU   A 1 215  ? -21.160 -4.407  -44.292 1.00 94.44 215  A 1 
ATOM   1795 C CB    . GLU   A 1 215  ? -20.243 -1.647  -45.883 1.00 96.03 215  A 1 
ATOM   1796 C CG    . GLU   A 1 215  ? -19.154 -2.646  -46.302 1.00 88.81 215  A 1 
ATOM   1797 C CD    . GLU   A 1 215  ? -17.810 -2.008  -46.680 1.00 83.30 215  A 1 
ATOM   1798 O OE1   . GLU   A 1 215  ? -16.876 -2.808  -46.937 1.00 75.33 215  A 1 
ATOM   1799 O OE2   . GLU   A 1 215  ? -17.675 -0.775  -46.688 1.00 75.24 215  A 1 
ATOM   1800 N N     . ALA   A 1 216  ? -21.588 -2.589  -43.063 1.00 96.48 216  A 1 
ATOM   1801 C CA    . ALA   A 1 216  ? -21.578 -3.308  -41.791 1.00 96.14 216  A 1 
ATOM   1802 C C     . ALA   A 1 216  ? -22.723 -4.330  -41.698 1.00 96.28 216  A 1 
ATOM   1803 O O     . ALA   A 1 216  ? -22.500 -5.465  -41.267 1.00 93.85 216  A 1 
ATOM   1804 C CB    . ALA   A 1 216  ? -21.641 -2.296  -40.645 1.00 95.03 216  A 1 
ATOM   1805 N N     . VAL   A 1 217  ? -23.929 -3.952  -42.143 1.00 96.82 217  A 1 
ATOM   1806 C CA    . VAL   A 1 217  ? -25.080 -4.864  -42.216 1.00 96.39 217  A 1 
ATOM   1807 C C     . VAL   A 1 217  ? -24.794 -6.021  -43.175 1.00 96.32 217  A 1 
ATOM   1808 O O     . VAL   A 1 217  ? -25.003 -7.176  -42.809 1.00 93.82 217  A 1 
ATOM   1809 C CB    . VAL   A 1 217  ? -26.362 -4.111  -42.611 1.00 95.30 217  A 1 
ATOM   1810 C CG1   . VAL   A 1 217  ? -27.549 -5.053  -42.816 1.00 89.29 217  A 1 
ATOM   1811 C CG2   . VAL   A 1 217  ? -26.769 -3.114  -41.516 1.00 89.75 217  A 1 
ATOM   1812 N N     . ASP   A 1 218  ? -24.241 -5.727  -44.358 1.00 96.65 218  A 1 
ATOM   1813 C CA    . ASP   A 1 218  ? -23.872 -6.739  -45.356 1.00 96.31 218  A 1 
ATOM   1814 C C     . ASP   A 1 218  ? -22.792 -7.707  -44.832 1.00 95.93 218  A 1 
ATOM   1815 O O     . ASP   A 1 218  ? -22.799 -8.897  -45.156 1.00 92.72 218  A 1 
ATOM   1816 C CB    . ASP   A 1 218  ? -23.392 -6.045  -46.641 1.00 95.66 218  A 1 
ATOM   1817 C CG    . ASP   A 1 218  ? -24.467 -5.224  -47.372 1.00 91.05 218  A 1 
ATOM   1818 O OD1   . ASP   A 1 218  ? -25.673 -5.421  -47.104 1.00 83.25 218  A 1 
ATOM   1819 O OD2   . ASP   A 1 218  ? -24.067 -4.411  -48.234 1.00 84.57 218  A 1 
ATOM   1820 N N     . ARG   A 1 219  ? -21.909 -7.236  -43.942 1.00 96.33 219  A 1 
ATOM   1821 C CA    . ARG   A 1 219  ? -20.908 -8.062  -43.236 1.00 95.50 219  A 1 
ATOM   1822 C C     . ARG   A 1 219  ? -21.484 -8.862  -42.054 1.00 95.08 219  A 1 
ATOM   1823 O O     . ARG   A 1 219  ? -20.740 -9.613  -41.415 1.00 89.70 219  A 1 
ATOM   1824 C CB    . ARG   A 1 219  ? -19.729 -7.189  -42.788 1.00 93.64 219  A 1 
ATOM   1825 C CG    . ARG   A 1 219  ? -18.871 -6.681  -43.957 1.00 90.23 219  A 1 
ATOM   1826 C CD    . ARG   A 1 219  ? -17.777 -5.779  -43.387 1.00 89.97 219  A 1 
ATOM   1827 N NE    . ARG   A 1 219  ? -16.983 -5.109  -44.437 1.00 88.70 219  A 1 
ATOM   1828 C CZ    . ARG   A 1 219  ? -15.795 -4.554  -44.264 1.00 89.40 219  A 1 
ATOM   1829 N NH1   . ARG   A 1 219  ? -15.134 -4.657  -43.146 1.00 82.55 219  A 1 
ATOM   1830 N NH2   . ARG   A 1 219  ? -15.256 -3.851  -45.213 1.00 81.53 219  A 1 
ATOM   1831 N N     . GLY   A 1 220  ? -22.771 -8.725  -41.754 1.00 94.55 220  A 1 
ATOM   1832 C CA    . GLY   A 1 220  ? -23.469 -9.503  -40.725 1.00 93.90 220  A 1 
ATOM   1833 C C     . GLY   A 1 220  ? -23.748 -8.773  -39.413 1.00 94.98 220  A 1 
ATOM   1834 O O     . GLY   A 1 220  ? -24.287 -9.397  -38.496 1.00 90.19 220  A 1 
ATOM   1835 N N     . CYS   A 1 221  ? -23.440 -7.475  -39.305 1.00 95.89 221  A 1 
ATOM   1836 C CA    . CYS   A 1 221  ? -23.850 -6.679  -38.151 1.00 95.94 221  A 1 
ATOM   1837 C C     . CYS   A 1 221  ? -25.379 -6.473  -38.139 1.00 96.12 221  A 1 
ATOM   1838 O O     . CYS   A 1 221  ? -26.028 -6.435  -39.183 1.00 93.53 221  A 1 
ATOM   1839 C CB    . CYS   A 1 221  ? -23.111 -5.334  -38.142 1.00 94.59 221  A 1 
ATOM   1840 S SG    . CYS   A 1 221  ? -21.303 -5.587  -38.095 1.00 90.32 221  A 1 
ATOM   1841 N N     . LEU   A 1 222  ? -25.958 -6.316  -36.957 1.00 96.27 222  A 1 
ATOM   1842 C CA    . LEU   A 1 222  ? -27.355 -5.916  -36.805 1.00 96.40 222  A 1 
ATOM   1843 C C     . LEU   A 1 222  ? -27.437 -4.392  -36.720 1.00 96.88 222  A 1 
ATOM   1844 O O     . LEU   A 1 222  ? -26.733 -3.792  -35.917 1.00 95.10 222  A 1 
ATOM   1845 C CB    . LEU   A 1 222  ? -27.931 -6.594  -35.551 1.00 95.25 222  A 1 
ATOM   1846 C CG    . LEU   A 1 222  ? -29.390 -6.208  -35.225 1.00 94.13 222  A 1 
ATOM   1847 C CD1   . LEU   A 1 222  ? -30.366 -6.718  -36.286 1.00 89.25 222  A 1 
ATOM   1848 C CD2   . LEU   A 1 222  ? -29.800 -6.808  -33.881 1.00 89.30 222  A 1 
ATOM   1849 N N     . ARG   A 1 223  ? -28.325 -3.764  -37.498 1.00 96.84 223  A 1 
ATOM   1850 C CA    . ARG   A 1 223  ? -28.708 -2.361  -37.306 1.00 96.93 223  A 1 
ATOM   1851 C C     . ARG   A 1 223  ? -30.068 -2.304  -36.623 1.00 97.02 223  A 1 
ATOM   1852 O O     . ARG   A 1 223  ? -30.989 -2.993  -37.060 1.00 94.79 223  A 1 
ATOM   1853 C CB    . ARG   A 1 223  ? -28.701 -1.622  -38.650 1.00 95.67 223  A 1 
ATOM   1854 C CG    . ARG   A 1 223  ? -28.923 -0.111  -38.480 1.00 93.76 223  A 1 
ATOM   1855 C CD    . ARG   A 1 223  ? -28.951 0.584   -39.843 1.00 92.37 223  A 1 
ATOM   1856 N NE    . ARG   A 1 223  ? -29.053 2.041   -39.683 1.00 90.57 223  A 1 
ATOM   1857 C CZ    . ARG   A 1 223  ? -29.129 2.957   -40.634 1.00 90.53 223  A 1 
ATOM   1858 N NH1   . ARG   A 1 223  ? -29.237 2.657   -41.891 1.00 85.00 223  A 1 
ATOM   1859 N NH2   . ARG   A 1 223  ? -29.071 4.211   -40.321 1.00 84.93 223  A 1 
ATOM   1860 N N     . ILE   A 1 224  ? -30.208 -1.467  -35.601 1.00 96.55 224  A 1 
ATOM   1861 C CA    . ILE   A 1 224  ? -31.478 -1.248  -34.897 1.00 96.35 224  A 1 
ATOM   1862 C C     . ILE   A 1 224  ? -31.822 0.242   -34.854 1.00 96.47 224  A 1 
ATOM   1863 O O     . ILE   A 1 224  ? -30.936 1.097   -34.782 1.00 94.38 224  A 1 
ATOM   1864 C CB    . ILE   A 1 224  ? -31.476 -1.882  -33.486 1.00 94.96 224  A 1 
ATOM   1865 C CG1   . ILE   A 1 224  ? -30.425 -1.244  -32.551 1.00 87.84 224  A 1 
ATOM   1866 C CG2   . ILE   A 1 224  ? -31.289 -3.406  -33.589 1.00 86.40 224  A 1 
ATOM   1867 C CD1   . ILE   A 1 224  ? -30.500 -1.735  -31.104 1.00 87.27 224  A 1 
ATOM   1868 N N     . GLN   A 1 225  ? -33.125 0.567   -34.881 1.00 96.02 225  A 1 
ATOM   1869 C CA    . GLN   A 1 225  ? -33.614 1.950   -34.778 1.00 95.30 225  A 1 
ATOM   1870 C C     . GLN   A 1 225  ? -34.180 2.286   -33.396 1.00 95.48 225  A 1 
ATOM   1871 O O     . GLN   A 1 225  ? -34.361 3.451   -33.061 1.00 89.72 225  A 1 
ATOM   1872 C CB    . GLN   A 1 225  ? -34.657 2.223   -35.862 1.00 93.09 225  A 1 
ATOM   1873 C CG    . GLN   A 1 225  ? -34.068 2.090   -37.275 1.00 85.73 225  A 1 
ATOM   1874 C CD    . GLN   A 1 225  ? -34.837 2.883   -38.334 1.00 75.18 225  A 1 
ATOM   1875 O OE1   . GLN   A 1 225  ? -35.852 3.508   -38.098 1.00 66.56 225  A 1 
ATOM   1876 N NE2   . GLN   A 1 225  ? -34.360 2.900   -39.553 1.00 63.88 225  A 1 
ATOM   1877 N N     . SER   A 1 226  ? -34.460 1.276   -32.595 1.00 94.87 226  A 1 
ATOM   1878 C CA    . SER   A 1 226  ? -35.051 1.452   -31.274 1.00 94.59 226  A 1 
ATOM   1879 C C     . SER   A 1 226  ? -34.535 0.416   -30.278 1.00 95.04 226  A 1 
ATOM   1880 O O     . SER   A 1 226  ? -34.020 -0.638  -30.642 1.00 90.49 226  A 1 
ATOM   1881 C CB    . SER   A 1 226  ? -36.578 1.393   -31.394 1.00 91.29 226  A 1 
ATOM   1882 O OG    . SER   A 1 226  ? -37.019 0.078   -31.638 1.00 83.49 226  A 1 
ATOM   1883 N N     . LEU   A 1 227  ? -34.729 0.708   -28.994 1.00 93.49 227  A 1 
ATOM   1884 C CA    . LEU   A 1 227  ? -34.443 -0.214  -27.897 1.00 93.05 227  A 1 
ATOM   1885 C C     . LEU   A 1 227  ? -35.157 -1.570  -28.063 1.00 93.64 227  A 1 
ATOM   1886 O O     . LEU   A 1 227  ? -34.626 -2.596  -27.659 1.00 89.22 227  A 1 
ATOM   1887 C CB    . LEU   A 1 227  ? -34.909 0.477   -26.603 1.00 89.92 227  A 1 
ATOM   1888 C CG    . LEU   A 1 227  ? -34.584 -0.317  -25.323 1.00 88.59 227  A 1 
ATOM   1889 C CD1   . LEU   A 1 227  ? -33.173 -0.028  -24.853 1.00 79.98 227  A 1 
ATOM   1890 C CD2   . LEU   A 1 227  ? -35.545 0.077   -24.198 1.00 80.40 227  A 1 
ATOM   1891 N N     . MET   A 1 228  ? -36.371 -1.577  -28.640 1.00 94.92 228  A 1 
ATOM   1892 C CA    . MET   A 1 228  ? -37.176 -2.800  -28.778 1.00 94.58 228  A 1 
ATOM   1893 C C     . MET   A 1 228  ? -36.639 -3.769  -29.831 1.00 95.00 228  A 1 
ATOM   1894 O O     . MET   A 1 228  ? -36.973 -4.942  -29.789 1.00 91.10 228  A 1 
ATOM   1895 C CB    . MET   A 1 228  ? -38.633 -2.449  -29.110 1.00 92.37 228  A 1 
ATOM   1896 C CG    . MET   A 1 228  ? -39.346 -1.745  -27.950 1.00 81.50 228  A 1 
ATOM   1897 S SD    . MET   A 1 228  ? -41.159 -1.802  -28.068 1.00 67.85 228  A 1 
ATOM   1898 C CE    . MET   A 1 228  ? -41.616 -0.923  -26.561 1.00 57.85 228  A 1 
ATOM   1899 N N     . GLU   A 1 229  ? -35.825 -3.285  -30.757 1.00 95.30 229  A 1 
ATOM   1900 C CA    . GLU   A 1 229  ? -35.239 -4.093  -31.831 1.00 95.10 229  A 1 
ATOM   1901 C C     . GLU   A 1 229  ? -33.924 -4.768  -31.412 1.00 95.21 229  A 1 
ATOM   1902 O O     . GLU   A 1 229  ? -33.347 -5.532  -32.186 1.00 90.82 229  A 1 
ATOM   1903 C CB    . GLU   A 1 229  ? -35.021 -3.202  -33.062 1.00 92.97 229  A 1 
ATOM   1904 C CG    . GLU   A 1 229  ? -36.332 -2.749  -33.729 1.00 88.67 229  A 1 
ATOM   1905 C CD    . GLU   A 1 229  ? -36.112 -1.559  -34.666 1.00 89.19 229  A 1 
ATOM   1906 O OE1   . GLU   A 1 229  ? -36.962 -0.639  -34.635 1.00 82.57 229  A 1 
ATOM   1907 O OE2   . GLU   A 1 229  ? -35.071 -1.518  -35.355 1.00 84.60 229  A 1 
ATOM   1908 N N     . MET   A 1 230  ? -33.441 -4.496  -30.200 1.00 95.06 230  A 1 
ATOM   1909 C CA    . MET   A 1 230  ? -32.176 -5.042  -29.716 1.00 95.36 230  A 1 
ATOM   1910 C C     . MET   A 1 230  ? -32.253 -6.566  -29.544 1.00 95.49 230  A 1 
ATOM   1911 O O     . MET   A 1 230  ? -33.028 -7.077  -28.737 1.00 92.33 230  A 1 
ATOM   1912 C CB    . MET   A 1 230  ? -31.770 -4.341  -28.414 1.00 94.28 230  A 1 
ATOM   1913 C CG    . MET   A 1 230  ? -30.433 -4.842  -27.852 1.00 91.96 230  A 1 
ATOM   1914 S SD    . MET   A 1 230  ? -29.020 -4.674  -28.979 1.00 92.70 230  A 1 
ATOM   1915 C CE    . MET   A 1 230  ? -27.764 -5.545  -28.024 1.00 85.48 230  A 1 
ATOM   1916 N N     . ASP   A 1 231  ? -31.390 -7.273  -30.265 1.00 95.74 231  A 1 
ATOM   1917 C CA    . ASP   A 1 231  ? -31.147 -8.707  -30.091 1.00 95.43 231  A 1 
ATOM   1918 C C     . ASP   A 1 231  ? -29.812 -8.917  -29.361 1.00 95.40 231  A 1 
ATOM   1919 O O     . ASP   A 1 231  ? -28.732 -8.753  -29.936 1.00 91.88 231  A 1 
ATOM   1920 C CB    . ASP   A 1 231  ? -31.191 -9.415  -31.452 1.00 93.96 231  A 1 
ATOM   1921 C CG    . ASP   A 1 231  ? -30.920 -10.921 -31.369 1.00 92.18 231  A 1 
ATOM   1922 O OD1   . ASP   A 1 231  ? -30.803 -11.454 -30.240 1.00 86.70 231  A 1 
ATOM   1923 O OD2   . ASP   A 1 231  ? -30.815 -11.541 -32.449 1.00 86.54 231  A 1 
ATOM   1924 N N     . TYR   A 1 232  ? -29.883 -9.285  -28.095 1.00 95.71 232  A 1 
ATOM   1925 C CA    . TYR   A 1 232  ? -28.719 -9.491  -27.229 1.00 95.32 232  A 1 
ATOM   1926 C C     . TYR   A 1 232  ? -27.883 -10.734 -27.584 1.00 95.22 232  A 1 
ATOM   1927 O O     . TYR   A 1 232  ? -26.817 -10.933 -27.006 1.00 91.97 232  A 1 
ATOM   1928 C CB    . TYR   A 1 232  ? -29.181 -9.544  -25.768 1.00 94.26 232  A 1 
ATOM   1929 C CG    . TYR   A 1 232  ? -29.789 -8.255  -25.263 1.00 94.30 232  A 1 
ATOM   1930 C CD1   . TYR   A 1 232  ? -28.958 -7.190  -24.863 1.00 90.52 232  A 1 
ATOM   1931 C CD2   . TYR   A 1 232  ? -31.189 -8.099  -25.191 1.00 91.16 232  A 1 
ATOM   1932 C CE1   . TYR   A 1 232  ? -29.508 -5.985  -24.399 1.00 89.79 232  A 1 
ATOM   1933 C CE2   . TYR   A 1 232  ? -31.751 -6.895  -24.731 1.00 89.95 232  A 1 
ATOM   1934 C CZ    . TYR   A 1 232  ? -30.905 -5.840  -24.334 1.00 91.39 232  A 1 
ATOM   1935 O OH    . TYR   A 1 232  ? -31.453 -4.657  -23.890 1.00 89.05 232  A 1 
ATOM   1936 N N     . GLU   A 1 233  ? -28.320 -11.568 -28.531 1.00 95.81 233  A 1 
ATOM   1937 C CA    . GLU   A 1 233  ? -27.507 -12.679 -29.047 1.00 95.28 233  A 1 
ATOM   1938 C C     . GLU   A 1 233  ? -26.580 -12.251 -30.199 1.00 95.56 233  A 1 
ATOM   1939 O O     . GLU   A 1 233  ? -25.716 -13.014 -30.623 1.00 91.38 233  A 1 
ATOM   1940 C CB    . GLU   A 1 233  ? -28.384 -13.875 -29.447 1.00 93.54 233  A 1 
ATOM   1941 C CG    . GLU   A 1 233  ? -29.252 -14.388 -28.287 1.00 89.31 233  A 1 
ATOM   1942 C CD    . GLU   A 1 233  ? -29.613 -15.883 -28.359 1.00 84.75 233  A 1 
ATOM   1943 O OE1   . GLU   A 1 233  ? -30.010 -16.424 -27.297 1.00 77.16 233  A 1 
ATOM   1944 O OE2   . GLU   A 1 233  ? -29.422 -16.533 -29.409 1.00 77.12 233  A 1 
ATOM   1945 N N     . ARG   A 1 234  ? -26.712 -11.017 -30.690 1.00 95.89 234  A 1 
ATOM   1946 C CA    . ARG   A 1 234  ? -25.856 -10.461 -31.743 1.00 96.01 234  A 1 
ATOM   1947 C C     . ARG   A 1 234  ? -24.624 -9.795  -31.141 1.00 96.49 234  A 1 
ATOM   1948 O O     . ARG   A 1 234  ? -24.741 -8.864  -30.357 1.00 93.61 234  A 1 
ATOM   1949 C CB    . ARG   A 1 234  ? -26.665 -9.490  -32.617 1.00 94.57 234  A 1 
ATOM   1950 C CG    . ARG   A 1 234  ? -27.890 -10.157 -33.284 1.00 89.86 234  A 1 
ATOM   1951 C CD    . ARG   A 1 234  ? -27.505 -11.223 -34.325 1.00 86.80 234  A 1 
ATOM   1952 N NE    . ARG   A 1 234  ? -26.948 -10.588 -35.538 1.00 84.40 234  A 1 
ATOM   1953 C CZ    . ARG   A 1 234  ? -27.564 -10.391 -36.697 1.00 83.32 234  A 1 
ATOM   1954 N NH1   . ARG   A 1 234  ? -28.781 -10.803 -36.907 1.00 73.03 234  A 1 
ATOM   1955 N NH2   . ARG   A 1 234  ? -26.965 -9.769  -37.662 1.00 75.56 234  A 1 
ATOM   1956 N N     . GLU   A 1 235  ? -23.442 -10.224 -31.561 1.00 97.21 235  A 1 
ATOM   1957 C CA    . GLU   A 1 235  ? -22.177 -9.685  -31.044 1.00 96.94 235  A 1 
ATOM   1958 C C     . GLU   A 1 235  ? -21.917 -8.223  -31.441 1.00 97.41 235  A 1 
ATOM   1959 O O     . GLU   A 1 235  ? -21.269 -7.491  -30.698 1.00 95.29 235  A 1 
ATOM   1960 C CB    . GLU   A 1 235  ? -20.998 -10.535 -31.533 1.00 94.67 235  A 1 
ATOM   1961 C CG    . GLU   A 1 235  ? -20.979 -11.948 -30.931 1.00 80.90 235  A 1 
ATOM   1962 C CD    . GLU   A 1 235  ? -19.710 -12.737 -31.310 1.00 77.27 235  A 1 
ATOM   1963 O OE1   . GLU   A 1 235  ? -19.431 -13.750 -30.623 1.00 69.89 235  A 1 
ATOM   1964 O OE2   . GLU   A 1 235  ? -19.016 -12.334 -32.267 1.00 70.58 235  A 1 
ATOM   1965 N N     . LEU   A 1 236  ? -22.398 -7.803  -32.625 1.00 97.41 236  A 1 
ATOM   1966 C CA    . LEU   A 1 236  ? -22.175 -6.459  -33.157 1.00 97.30 236  A 1 
ATOM   1967 C C     . LEU   A 1 236  ? -23.502 -5.832  -33.571 1.00 97.36 236  A 1 
ATOM   1968 O O     . LEU   A 1 236  ? -24.195 -6.345  -34.454 1.00 94.92 236  A 1 
ATOM   1969 C CB    . LEU   A 1 236  ? -21.193 -6.519  -34.342 1.00 96.18 236  A 1 
ATOM   1970 C CG    . LEU   A 1 236  ? -19.752 -6.919  -33.967 1.00 94.10 236  A 1 
ATOM   1971 C CD1   . LEU   A 1 236  ? -18.934 -7.120  -35.243 1.00 88.89 236  A 1 
ATOM   1972 C CD2   . LEU   A 1 236  ? -19.056 -5.847  -33.126 1.00 89.42 236  A 1 
ATOM   1973 N N     . VAL   A 1 237  ? -23.832 -4.703  -32.960 1.00 97.50 237  A 1 
ATOM   1974 C CA    . VAL   A 1 237  ? -25.071 -3.961  -33.212 1.00 97.51 237  A 1 
ATOM   1975 C C     . VAL   A 1 237  ? -24.741 -2.498  -33.484 1.00 97.69 237  A 1 
ATOM   1976 O O     . VAL   A 1 237  ? -24.064 -1.855  -32.681 1.00 96.18 237  A 1 
ATOM   1977 C CB    . VAL   A 1 237  ? -26.057 -4.102  -32.038 1.00 96.54 237  A 1 
ATOM   1978 C CG1   . VAL   A 1 237  ? -27.385 -3.410  -32.348 1.00 93.16 237  A 1 
ATOM   1979 C CG2   . VAL   A 1 237  ? -26.358 -5.574  -31.717 1.00 93.52 237  A 1 
ATOM   1980 N N     . LEU   A 1 238  ? -25.233 -1.961  -34.605 1.00 97.54 238  A 1 
ATOM   1981 C CA    . LEU   A 1 238  ? -25.165 -0.536  -34.918 1.00 97.47 238  A 1 
ATOM   1982 C C     . LEU   A 1 238  ? -26.472 0.146   -34.523 1.00 97.52 238  A 1 
ATOM   1983 O O     . LEU   A 1 238  ? -27.562 -0.339  -34.829 1.00 95.61 238  A 1 
ATOM   1984 C CB    . LEU   A 1 238  ? -24.837 -0.292  -36.400 1.00 96.43 238  A 1 
ATOM   1985 C CG    . LEU   A 1 238  ? -23.368 -0.590  -36.774 1.00 93.49 238  A 1 
ATOM   1986 C CD1   . LEU   A 1 238  ? -23.179 -2.041  -37.230 1.00 83.39 238  A 1 
ATOM   1987 C CD2   . LEU   A 1 238  ? -22.930 0.317   -37.920 1.00 83.70 238  A 1 
ATOM   1988 N N     . CYS   A 1 239  ? -26.369 1.299   -33.870 1.00 97.16 239  A 1 
ATOM   1989 C CA    . CYS   A 1 239  ? -27.509 2.124   -33.495 1.00 96.98 239  A 1 
ATOM   1990 C C     . CYS   A 1 239  ? -27.090 3.581   -33.262 1.00 97.25 239  A 1 
ATOM   1991 O O     . CYS   A 1 239  ? -25.901 3.895   -33.186 1.00 95.73 239  A 1 
ATOM   1992 C CB    . CYS   A 1 239  ? -28.182 1.515   -32.254 1.00 95.32 239  A 1 
ATOM   1993 S SG    . CYS   A 1 239  ? -27.066 1.470   -30.820 1.00 94.64 239  A 1 
ATOM   1994 N N     . SER   A 1 240  ? -28.071 4.478   -33.121 1.00 97.31 240  A 1 
ATOM   1995 C CA    . SER   A 1 240  ? -27.799 5.860   -32.713 1.00 97.12 240  A 1 
ATOM   1996 C C     . SER   A 1 240  ? -27.262 5.932   -31.278 1.00 97.19 240  A 1 
ATOM   1997 O O     . SER   A 1 240  ? -27.514 5.045   -30.456 1.00 95.40 240  A 1 
ATOM   1998 C CB    . SER   A 1 240  ? -29.052 6.731   -32.869 1.00 95.97 240  A 1 
ATOM   1999 O OG    . SER   A 1 240  ? -30.050 6.397   -31.923 1.00 89.74 240  A 1 
ATOM   2000 N N     . GLU   A 1 241  ? -26.577 7.027   -30.938 1.00 97.47 241  A 1 
ATOM   2001 C CA    . GLU   A 1 241  ? -26.066 7.233   -29.576 1.00 97.39 241  A 1 
ATOM   2002 C C     . GLU   A 1 241  ? -27.190 7.217   -28.527 1.00 97.56 241  A 1 
ATOM   2003 O O     . GLU   A 1 241  ? -27.041 6.648   -27.450 1.00 96.30 241  A 1 
ATOM   2004 C CB    . GLU   A 1 241  ? -25.273 8.556   -29.510 1.00 96.41 241  A 1 
ATOM   2005 C CG    . GLU   A 1 241  ? -24.441 8.638   -28.218 1.00 94.87 241  A 1 
ATOM   2006 C CD    . GLU   A 1 241  ? -23.655 9.949   -28.026 1.00 95.61 241  A 1 
ATOM   2007 O OE1   . GLU   A 1 241  ? -22.877 10.028  -27.051 1.00 91.26 241  A 1 
ATOM   2008 O OE2   . GLU   A 1 241  ? -23.827 10.934  -28.774 1.00 91.98 241  A 1 
ATOM   2009 N N     . ILE   A 1 242  ? -28.354 7.778   -28.852 1.00 97.50 242  A 1 
ATOM   2010 C CA    . ILE   A 1 242  ? -29.517 7.775   -27.949 1.00 97.42 242  A 1 
ATOM   2011 C C     . ILE   A 1 242  ? -30.004 6.344   -27.678 1.00 97.53 242  A 1 
ATOM   2012 O O     . ILE   A 1 242  ? -30.302 6.001   -26.534 1.00 96.26 242  A 1 
ATOM   2013 C CB    . ILE   A 1 242  ? -30.648 8.666   -28.513 1.00 96.53 242  A 1 
ATOM   2014 C CG1   . ILE   A 1 242  ? -30.207 10.149  -28.488 1.00 90.14 242  A 1 
ATOM   2015 C CG2   . ILE   A 1 242  ? -31.960 8.473   -27.731 1.00 89.32 242  A 1 
ATOM   2016 C CD1   . ILE   A 1 242  ? -31.188 11.115  -29.169 1.00 84.63 242  A 1 
ATOM   2017 N N     . VAL   A 1 243  ? -30.094 5.503   -28.708 1.00 97.22 243  A 1 
ATOM   2018 C CA    . VAL   A 1 243  ? -30.500 4.095   -28.543 1.00 97.15 243  A 1 
ATOM   2019 C C     . VAL   A 1 243  ? -29.459 3.335   -27.723 1.00 97.29 243  A 1 
ATOM   2020 O O     . VAL   A 1 243  ? -29.827 2.632   -26.781 1.00 96.05 243  A 1 
ATOM   2021 C CB    . VAL   A 1 243  ? -30.757 3.427   -29.907 1.00 96.34 243  A 1 
ATOM   2022 C CG1   . VAL   A 1 243  ? -31.036 1.927   -29.775 1.00 92.60 243  A 1 
ATOM   2023 C CG2   . VAL   A 1 243  ? -31.984 4.055   -30.581 1.00 92.87 243  A 1 
ATOM   2024 N N     . LEU   A 1 244  ? -28.174 3.551   -28.001 1.00 97.61 244  A 1 
ATOM   2025 C CA    . LEU   A 1 244  ? -27.055 2.991   -27.243 1.00 97.55 244  A 1 
ATOM   2026 C C     . LEU   A 1 244  ? -27.153 3.345   -25.744 1.00 97.70 244  A 1 
ATOM   2027 O O     . LEU   A 1 244  ? -27.071 2.468   -24.882 1.00 96.54 244  A 1 
ATOM   2028 C CB    . LEU   A 1 244  ? -25.758 3.482   -27.921 1.00 96.16 244  A 1 
ATOM   2029 C CG    . LEU   A 1 244  ? -24.435 3.000   -27.291 1.00 93.61 244  A 1 
ATOM   2030 C CD1   . LEU   A 1 244  ? -23.316 3.054   -28.334 1.00 85.31 244  A 1 
ATOM   2031 C CD2   . LEU   A 1 244  ? -24.009 3.887   -26.113 1.00 84.74 244  A 1 
ATOM   2032 N N     . LEU   A 1 245  ? -27.405 4.617   -25.429 1.00 97.66 245  A 1 
ATOM   2033 C CA    . LEU   A 1 245  ? -27.563 5.097   -24.054 1.00 97.59 245  A 1 
ATOM   2034 C C     . LEU   A 1 245  ? -28.821 4.537   -23.375 1.00 97.62 245  A 1 
ATOM   2035 O O     . LEU   A 1 245  ? -28.780 4.201   -22.190 1.00 96.62 245  A 1 
ATOM   2036 C CB    . LEU   A 1 245  ? -27.596 6.633   -24.064 1.00 97.18 245  A 1 
ATOM   2037 C CG    . LEU   A 1 245  ? -26.235 7.286   -24.366 1.00 96.43 245  A 1 
ATOM   2038 C CD1   . LEU   A 1 245  ? -26.443 8.774   -24.646 1.00 93.84 245  A 1 
ATOM   2039 C CD2   . LEU   A 1 245  ? -25.276 7.155   -23.181 1.00 93.35 245  A 1 
ATOM   2040 N N     . ARG   A 1 246  ? -29.922 4.382   -24.112 1.00 97.62 246  A 1 
ATOM   2041 C CA    . ARG   A 1 246  ? -31.149 3.754   -23.590 1.00 97.40 246  A 1 
ATOM   2042 C C     . ARG   A 1 246  ? -30.960 2.266   -23.293 1.00 97.42 246  A 1 
ATOM   2043 O O     . ARG   A 1 246  ? -31.502 1.777   -22.303 1.00 96.22 246  A 1 
ATOM   2044 C CB    . ARG   A 1 246  ? -32.305 3.972   -24.564 1.00 96.84 246  A 1 
ATOM   2045 C CG    . ARG   A 1 246  ? -32.873 5.387   -24.442 1.00 94.14 246  A 1 
ATOM   2046 C CD    . ARG   A 1 246  ? -33.981 5.581   -25.476 1.00 92.90 246  A 1 
ATOM   2047 N NE    . ARG   A 1 246  ? -34.664 6.859   -25.270 1.00 90.56 246  A 1 
ATOM   2048 C CZ    . ARG   A 1 246  ? -35.299 7.582   -26.170 1.00 89.96 246  A 1 
ATOM   2049 N NH1   . ARG   A 1 246  ? -35.428 7.195   -27.410 1.00 83.00 246  A 1 
ATOM   2050 N NH2   . ARG   A 1 246  ? -35.811 8.715   -25.800 1.00 85.42 246  A 1 
ATOM   2051 N N     . ILE   A 1 247  ? -30.178 1.565   -24.098 1.00 97.60 247  A 1 
ATOM   2052 C CA    . ILE   A 1 247  ? -29.803 0.171   -23.823 1.00 97.50 247  A 1 
ATOM   2053 C C     . ILE   A 1 247  ? -28.936 0.096   -22.561 1.00 97.57 247  A 1 
ATOM   2054 O O     . ILE   A 1 247  ? -29.221 -0.714  -21.679 1.00 96.72 247  A 1 
ATOM   2055 C CB    . ILE   A 1 247  ? -29.128 -0.473  -25.053 1.00 97.06 247  A 1 
ATOM   2056 C CG1   . ILE   A 1 247  ? -30.172 -0.644  -26.183 1.00 94.83 247  A 1 
ATOM   2057 C CG2   . ILE   A 1 247  ? -28.522 -1.842  -24.688 1.00 95.01 247  A 1 
ATOM   2058 C CD1   . ILE   A 1 247  ? -29.565 -0.912  -27.560 1.00 89.55 247  A 1 
ATOM   2059 N N     . ALA   A 1 248  ? -27.956 0.988   -22.416 1.00 97.52 248  A 1 
ATOM   2060 C CA    . ALA   A 1 248  ? -27.158 1.077   -21.192 1.00 97.42 248  A 1 
ATOM   2061 C C     . ALA   A 1 248  ? -28.034 1.334   -19.952 1.00 97.53 248  A 1 
ATOM   2062 O O     . ALA   A 1 248  ? -27.906 0.631   -18.950 1.00 96.54 248  A 1 
ATOM   2063 C CB    . ALA   A 1 248  ? -26.098 2.171   -21.363 1.00 96.77 248  A 1 
ATOM   2064 N N     . LYS   A 1 249  ? -28.988 2.281   -20.039 1.00 97.36 249  A 1 
ATOM   2065 C CA    . LYS   A 1 249  ? -29.988 2.540   -18.998 1.00 97.19 249  A 1 
ATOM   2066 C C     . LYS   A 1 249  ? -30.769 1.280   -18.650 1.00 97.16 249  A 1 
ATOM   2067 O O     . LYS   A 1 249  ? -30.858 0.937   -17.474 1.00 95.84 249  A 1 
ATOM   2068 C CB    . LYS   A 1 249  ? -30.906 3.693   -19.438 1.00 96.51 249  A 1 
ATOM   2069 C CG    . LYS   A 1 249  ? -32.172 3.849   -18.577 1.00 95.35 249  A 1 
ATOM   2070 C CD    . LYS   A 1 249  ? -32.990 5.081   -19.012 1.00 93.08 249  A 1 
ATOM   2071 C CE    . LYS   A 1 249  ? -34.399 5.096   -18.418 1.00 89.27 249  A 1 
ATOM   2072 N NZ    . LYS   A 1 249  ? -34.407 5.218   -16.937 1.00 85.49 249  A 1 
ATOM   2073 N N     . GLN   A 1 250  ? -31.299 0.574   -19.650 1.00 97.66 250  A 1 
ATOM   2074 C CA    . GLN   A 1 250  ? -32.090 -0.638  -19.427 1.00 97.17 250  A 1 
ATOM   2075 C C     . GLN   A 1 250  ? -31.277 -1.728  -18.713 1.00 97.27 250  A 1 
ATOM   2076 O O     . GLN   A 1 250  ? -31.767 -2.322  -17.758 1.00 95.95 250  A 1 
ATOM   2077 C CB    . GLN   A 1 250  ? -32.638 -1.146  -20.765 1.00 95.97 250  A 1 
ATOM   2078 C CG    . GLN   A 1 250  ? -33.643 -2.293  -20.555 1.00 89.44 250  A 1 
ATOM   2079 C CD    . GLN   A 1 250  ? -34.180 -2.852  -21.875 1.00 86.56 250  A 1 
ATOM   2080 O OE1   . GLN   A 1 250  ? -33.489 -2.988  -22.862 1.00 77.18 250  A 1 
ATOM   2081 N NE2   . GLN   A 1 250  ? -35.446 -3.204  -21.942 1.00 74.45 250  A 1 
ATOM   2082 N N     . LEU   A 1 251  ? -30.039 -1.958  -19.139 1.00 97.21 251  A 1 
ATOM   2083 C CA    . LEU   A 1 251  ? -29.158 -2.964  -18.540 1.00 97.16 251  A 1 
ATOM   2084 C C     . LEU   A 1 251  ? -28.764 -2.594  -17.103 1.00 97.21 251  A 1 
ATOM   2085 O O     . LEU   A 1 251  ? -28.871 -3.426  -16.208 1.00 96.01 251  A 1 
ATOM   2086 C CB    . LEU   A 1 251  ? -27.913 -3.146  -19.425 1.00 96.75 251  A 1 
ATOM   2087 C CG    . LEU   A 1 251  ? -28.187 -3.808  -20.791 1.00 95.79 251  A 1 
ATOM   2088 C CD1   . LEU   A 1 251  ? -26.926 -3.743  -21.644 1.00 92.59 251  A 1 
ATOM   2089 C CD2   . LEU   A 1 251  ? -28.603 -5.271  -20.658 1.00 92.23 251  A 1 
ATOM   2090 N N     . LEU   A 1 252  ? -28.380 -1.344  -16.853 1.00 97.04 252  A 1 
ATOM   2091 C CA    . LEU   A 1 252  ? -27.952 -0.887  -15.523 1.00 96.97 252  A 1 
ATOM   2092 C C     . LEU   A 1 252  ? -29.102 -0.843  -14.502 1.00 96.78 252  A 1 
ATOM   2093 O O     . LEU   A 1 252  ? -28.858 -0.978  -13.303 1.00 95.16 252  A 1 
ATOM   2094 C CB    . LEU   A 1 252  ? -27.277 0.489   -15.652 1.00 96.65 252  A 1 
ATOM   2095 C CG    . LEU   A 1 252  ? -25.916 0.469   -16.379 1.00 95.97 252  A 1 
ATOM   2096 C CD1   . LEU   A 1 252  ? -25.447 1.903   -16.629 1.00 94.07 252  A 1 
ATOM   2097 C CD2   . LEU   A 1 252  ? -24.839 -0.246  -15.562 1.00 93.39 252  A 1 
ATOM   2098 N N     . GLU   A 1 253  ? -30.351 -0.692  -14.956 1.00 96.51 253  A 1 
ATOM   2099 C CA    . GLU   A 1 253  ? -31.544 -0.749  -14.100 1.00 95.96 253  A 1 
ATOM   2100 C C     . GLU   A 1 253  ? -31.937 -2.183  -13.694 1.00 95.35 253  A 1 
ATOM   2101 O O     . GLU   A 1 253  ? -32.735 -2.358  -12.766 1.00 92.45 253  A 1 
ATOM   2102 C CB    . GLU   A 1 253  ? -32.715 -0.033  -14.792 1.00 95.21 253  A 1 
ATOM   2103 C CG    . GLU   A 1 253  ? -32.542 1.497   -14.753 1.00 93.69 253  A 1 
ATOM   2104 C CD    . GLU   A 1 253  ? -33.644 2.292   -15.478 1.00 94.61 253  A 1 
ATOM   2105 O OE1   . GLU   A 1 253  ? -33.616 3.543   -15.380 1.00 90.63 253  A 1 
ATOM   2106 O OE2   . GLU   A 1 253  ? -34.541 1.729   -16.136 1.00 91.55 253  A 1 
ATOM   2107 N N     . LEU   A 1 254  ? -31.377 -3.207  -14.347 1.00 96.43 254  A 1 
ATOM   2108 C CA    . LEU   A 1 254  ? -31.621 -4.602  -13.986 1.00 95.85 254  A 1 
ATOM   2109 C C     . LEU   A 1 254  ? -30.981 -4.954  -12.636 1.00 95.84 254  A 1 
ATOM   2110 O O     . LEU   A 1 254  ? -29.994 -4.369  -12.194 1.00 93.52 254  A 1 
ATOM   2111 C CB    . LEU   A 1 254  ? -31.132 -5.554  -15.095 1.00 94.93 254  A 1 
ATOM   2112 C CG    . LEU   A 1 254  ? -31.879 -5.434  -16.439 1.00 93.29 254  A 1 
ATOM   2113 C CD1   . LEU   A 1 254  ? -31.252 -6.368  -17.469 1.00 89.29 254  A 1 
ATOM   2114 C CD2   . LEU   A 1 254  ? -33.364 -5.799  -16.316 1.00 89.16 254  A 1 
ATOM   2115 N N     . THR   A 1 255  ? -31.538 -5.969  -11.981 1.00 96.13 255  A 1 
ATOM   2116 C CA    . THR   A 1 255  ? -31.085 -6.417  -10.657 1.00 95.87 255  A 1 
ATOM   2117 C C     . THR   A 1 255  ? -30.031 -7.522  -10.755 1.00 96.33 255  A 1 
ATOM   2118 O O     . THR   A 1 255  ? -30.210 -8.609  -10.200 1.00 93.42 255  A 1 
ATOM   2119 C CB    . THR   A 1 255  ? -32.269 -6.801  -9.757  1.00 93.54 255  A 1 
ATOM   2120 O OG1   . THR   A 1 255  ? -33.079 -7.770  -10.379 1.00 80.67 255  A 1 
ATOM   2121 C CG2   . THR   A 1 255  ? -33.160 -5.604  -9.431  1.00 79.06 255  A 1 
ATOM   2122 N N     . PHE   A 1 256  ? -28.919 -7.259  -11.451 1.00 96.98 256  A 1 
ATOM   2123 C CA    . PHE   A 1 256  ? -27.750 -8.144  -11.434 1.00 97.24 256  A 1 
ATOM   2124 C C     . PHE   A 1 256  ? -27.240 -8.361  -10.004 1.00 97.38 256  A 1 
ATOM   2125 O O     . PHE   A 1 256  ? -27.494 -7.551  -9.107  1.00 96.23 256  A 1 
ATOM   2126 C CB    . PHE   A 1 256  ? -26.635 -7.575  -12.317 1.00 96.90 256  A 1 
ATOM   2127 C CG    . PHE   A 1 256  ? -26.945 -7.626  -13.790 1.00 96.93 256  A 1 
ATOM   2128 C CD1   . PHE   A 1 256  ? -26.829 -8.840  -14.488 1.00 94.81 256  A 1 
ATOM   2129 C CD2   . PHE   A 1 256  ? -27.363 -6.469  -14.472 1.00 94.62 256  A 1 
ATOM   2130 C CE1   . PHE   A 1 256  ? -27.135 -8.903  -15.856 1.00 93.56 256  A 1 
ATOM   2131 C CE2   . PHE   A 1 256  ? -27.672 -6.526  -15.838 1.00 93.76 256  A 1 
ATOM   2132 C CZ    . PHE   A 1 256  ? -27.564 -7.746  -16.531 1.00 94.73 256  A 1 
ATOM   2133 N N     . ASP   A 1 257  ? -26.505 -9.437  -9.767  1.00 97.62 257  A 1 
ATOM   2134 C CA    . ASP   A 1 257  ? -25.789 -9.597  -8.496  1.00 97.72 257  A 1 
ATOM   2135 C C     . ASP   A 1 257  ? -24.589 -8.660  -8.447  1.00 97.88 257  A 1 
ATOM   2136 O O     . ASP   A 1 257  ? -24.412 -7.947  -7.458  1.00 96.46 257  A 1 
ATOM   2137 C CB    . ASP   A 1 257  ? -25.365 -11.050 -8.280  1.00 97.16 257  A 1 
ATOM   2138 C CG    . ASP   A 1 257  ? -26.571 -11.971 -8.190  1.00 96.23 257  A 1 
ATOM   2139 O OD1   . ASP   A 1 257  ? -27.615 -11.594 -7.607  1.00 92.16 257  A 1 
ATOM   2140 O OD2   . ASP   A 1 257  ? -26.500 -13.090 -8.722  1.00 91.87 257  A 1 
ATOM   2141 N N     . TYR   A 1 258  ? -23.853 -8.598  -9.556  1.00 98.14 258  A 1 
ATOM   2142 C CA    . TYR   A 1 258  ? -22.708 -7.707  -9.703  1.00 98.29 258  A 1 
ATOM   2143 C C     . TYR   A 1 258  ? -22.764 -6.943  -11.030 1.00 98.29 258  A 1 
ATOM   2144 O O     . TYR   A 1 258  ? -23.021 -7.519  -12.084 1.00 97.55 258  A 1 
ATOM   2145 C CB    . TYR   A 1 258  ? -21.413 -8.515  -9.592  1.00 98.07 258  A 1 
ATOM   2146 C CG    . TYR   A 1 258  ? -21.243 -9.235  -8.270  1.00 97.66 258  A 1 
ATOM   2147 C CD1   . TYR   A 1 258  ? -20.746 -8.545  -7.148  1.00 95.31 258  A 1 
ATOM   2148 C CD2   . TYR   A 1 258  ? -21.590 -10.595 -8.147  1.00 95.38 258  A 1 
ATOM   2149 C CE1   . TYR   A 1 258  ? -20.577 -9.202  -5.920  1.00 93.87 258  A 1 
ATOM   2150 C CE2   . TYR   A 1 258  ? -21.425 -11.264 -6.919  1.00 94.07 258  A 1 
ATOM   2151 C CZ    . TYR   A 1 258  ? -20.913 -10.561 -5.807  1.00 94.78 258  A 1 
ATOM   2152 O OH    . TYR   A 1 258  ? -20.733 -11.211 -4.610  1.00 92.43 258  A 1 
ATOM   2153 N N     . VAL   A 1 259  ? -22.467 -5.652  -10.966 1.00 97.58 259  A 1 
ATOM   2154 C CA    . VAL   A 1 259  ? -22.085 -4.837  -12.128 1.00 97.64 259  A 1 
ATOM   2155 C C     . VAL   A 1 259  ? -20.634 -4.425  -11.921 1.00 97.64 259  A 1 
ATOM   2156 O O     . VAL   A 1 259  ? -20.322 -3.724  -10.955 1.00 96.44 259  A 1 
ATOM   2157 C CB    . VAL   A 1 259  ? -23.005 -3.619  -12.317 1.00 97.09 259  A 1 
ATOM   2158 C CG1   . VAL   A 1 259  ? -22.527 -2.727  -13.467 1.00 95.08 259  A 1 
ATOM   2159 C CG2   . VAL   A 1 259  ? -24.440 -4.059  -12.628 1.00 95.41 259  A 1 
ATOM   2160 N N     . VAL   A 1 260  ? -19.746 -4.900  -12.780 1.00 97.69 260  A 1 
ATOM   2161 C CA    . VAL   A 1 260  ? -18.295 -4.807  -12.590 1.00 97.81 260  A 1 
ATOM   2162 C C     . VAL   A 1 260  ? -17.672 -3.998  -13.716 1.00 97.85 260  A 1 
ATOM   2163 O O     . VAL   A 1 260  ? -17.895 -4.268  -14.893 1.00 96.74 260  A 1 
ATOM   2164 C CB    . VAL   A 1 260  ? -17.644 -6.197  -12.483 1.00 97.31 260  A 1 
ATOM   2165 C CG1   . VAL   A 1 260  ? -16.156 -6.086  -12.130 1.00 95.07 260  A 1 
ATOM   2166 C CG2   . VAL   A 1 260  ? -18.311 -7.067  -11.408 1.00 95.69 260  A 1 
ATOM   2167 N N     . THR   A 1 261  ? -16.857 -3.023  -13.336 1.00 97.51 261  A 1 
ATOM   2168 C CA    . THR   A 1 261  ? -16.140 -2.146  -14.266 1.00 97.42 261  A 1 
ATOM   2169 C C     . THR   A 1 261  ? -14.681 -1.994  -13.839 1.00 97.09 261  A 1 
ATOM   2170 O O     . THR   A 1 261  ? -14.291 -2.376  -12.728 1.00 95.46 261  A 1 
ATOM   2171 C CB    . THR   A 1 261  ? -16.813 -0.766  -14.348 1.00 96.35 261  A 1 
ATOM   2172 O OG1   . THR   A 1 261  ? -16.851 -0.165  -13.071 1.00 85.50 261  A 1 
ATOM   2173 C CG2   . THR   A 1 261  ? -18.242 -0.823  -14.875 1.00 89.44 261  A 1 
ATOM   2174 N N     . PHE   A 1 262  ? -13.870 -1.411  -14.712 1.00 96.70 262  A 1 
ATOM   2175 C CA    . PHE   A 1 262  ? -12.521 -0.970  -14.373 1.00 96.34 262  A 1 
ATOM   2176 C C     . PHE   A 1 262  ? -12.465 0.562   -14.420 1.00 95.53 262  A 1 
ATOM   2177 O O     . PHE   A 1 262  ? -12.490 1.147   -15.494 1.00 92.92 262  A 1 
ATOM   2178 C CB    . PHE   A 1 262  ? -11.505 -1.626  -15.307 1.00 95.70 262  A 1 
ATOM   2179 C CG    . PHE   A 1 262  ? -10.083 -1.343  -14.874 1.00 95.81 262  A 1 
ATOM   2180 C CD1   . PHE   A 1 262  ? -9.414  -0.193  -15.330 1.00 94.33 262  A 1 
ATOM   2181 C CD2   . PHE   A 1 262  ? -9.451  -2.196  -13.951 1.00 94.21 262  A 1 
ATOM   2182 C CE1   . PHE   A 1 262  ? -8.124  0.109   -14.863 1.00 93.15 262  A 1 
ATOM   2183 C CE2   . PHE   A 1 262  ? -8.158  -1.899  -13.482 1.00 93.18 262  A 1 
ATOM   2184 C CZ    . PHE   A 1 262  ? -7.500  -0.743  -13.937 1.00 93.68 262  A 1 
ATOM   2185 N N     . ASN   A 1 263  ? -12.416 1.208   -13.257 1.00 93.85 263  A 1 
ATOM   2186 C CA    . ASN   A 1 263  ? -12.555 2.661   -13.090 1.00 92.77 263  A 1 
ATOM   2187 C C     . ASN   A 1 263  ? -13.901 3.228   -13.592 1.00 93.25 263  A 1 
ATOM   2188 O O     . ASN   A 1 263  ? -14.062 4.442   -13.727 1.00 90.58 263  A 1 
ATOM   2189 C CB    . ASN   A 1 263  ? -11.316 3.354   -13.685 1.00 90.12 263  A 1 
ATOM   2190 C CG    . ASN   A 1 263  ? -11.171 4.798   -13.261 1.00 84.80 263  A 1 
ATOM   2191 O OD1   . ASN   A 1 263  ? -11.359 5.170   -12.114 1.00 76.08 263  A 1 
ATOM   2192 N ND2   . ASN   A 1 263  ? -10.789 5.664   -14.173 1.00 77.15 263  A 1 
ATOM   2193 N N     . GLY   A 1 264  ? -14.884 2.368   -13.824 1.00 90.68 264  A 1 
ATOM   2194 C CA    . GLY   A 1 264  ? -16.173 2.757   -14.392 1.00 91.41 264  A 1 
ATOM   2195 C C     . GLY   A 1 264  ? -17.047 3.597   -13.466 1.00 92.98 264  A 1 
ATOM   2196 O O     . GLY   A 1 264  ? -17.884 4.365   -13.931 1.00 89.80 264  A 1 
ATOM   2197 N N     . HIS   A 1 265  ? -16.841 3.544   -12.158 1.00 89.74 265  A 1 
ATOM   2198 C CA    . HIS   A 1 265  ? -17.536 4.446   -11.234 1.00 90.66 265  A 1 
ATOM   2199 C C     . HIS   A 1 265  ? -17.105 5.902   -11.441 1.00 91.04 265  A 1 
ATOM   2200 O O     . HIS   A 1 265  ? -17.925 6.812   -11.352 1.00 87.66 265  A 1 
ATOM   2201 C CB    . HIS   A 1 265  ? -17.293 4.020   -9.776  1.00 89.48 265  A 1 
ATOM   2202 C CG    . HIS   A 1 265  ? -17.868 2.696   -9.364  1.00 91.56 265  A 1 
ATOM   2203 N ND1   . HIS   A 1 265  ? -17.954 2.252   -8.049  1.00 79.99 265  A 1 
ATOM   2204 C CD2   . HIS   A 1 265  ? -18.397 1.702   -10.143 1.00 81.43 265  A 1 
ATOM   2205 C CE1   . HIS   A 1 265  ? -18.507 1.032   -8.053  1.00 84.19 265  A 1 
ATOM   2206 N NE2   . HIS   A 1 265  ? -18.788 0.661   -9.308  1.00 86.22 265  A 1 
ATOM   2207 N N     . ASN   A 1 266  ? -15.832 6.133   -11.750 1.00 90.65 266  A 1 
ATOM   2208 C CA    . ASN   A 1 266  ? -15.314 7.467   -12.024 1.00 88.96 266  A 1 
ATOM   2209 C C     . ASN   A 1 266  ? -15.508 7.897   -13.483 1.00 89.49 266  A 1 
ATOM   2210 O O     . ASN   A 1 266  ? -15.672 9.087   -13.745 1.00 86.06 266  A 1 
ATOM   2211 C CB    . ASN   A 1 266  ? -13.827 7.517   -11.635 1.00 85.79 266  A 1 
ATOM   2212 C CG    . ASN   A 1 266  ? -13.262 8.936   -11.675 1.00 80.15 266  A 1 
ATOM   2213 O OD1   . ASN   A 1 266  ? -13.958 9.924   -11.510 1.00 70.48 266  A 1 
ATOM   2214 N ND2   . ASN   A 1 266  ? -11.969 9.085   -11.876 1.00 72.94 266  A 1 
ATOM   2215 N N     . PHE   A 1 267  ? -15.481 6.960   -14.429 1.00 90.86 267  A 1 
ATOM   2216 C CA    . PHE   A 1 267  ? -15.539 7.273   -15.853 1.00 92.01 267  A 1 
ATOM   2217 C C     . PHE   A 1 267  ? -16.807 6.724   -16.517 1.00 93.16 267  A 1 
ATOM   2218 O O     . PHE   A 1 267  ? -17.764 7.481   -16.673 1.00 92.13 267  A 1 
ATOM   2219 C CB    . PHE   A 1 267  ? -14.236 6.845   -16.537 1.00 90.50 267  A 1 
ATOM   2220 C CG    . PHE   A 1 267  ? -14.152 7.307   -17.974 1.00 89.33 267  A 1 
ATOM   2221 C CD1   . PHE   A 1 267  ? -14.321 6.388   -19.025 1.00 85.53 267  A 1 
ATOM   2222 C CD2   . PHE   A 1 267  ? -13.946 8.669   -18.265 1.00 86.13 267  A 1 
ATOM   2223 C CE1   . PHE   A 1 267  ? -14.285 6.821   -20.359 1.00 83.08 267  A 1 
ATOM   2224 C CE2   . PHE   A 1 267  ? -13.914 9.108   -19.599 1.00 83.43 267  A 1 
ATOM   2225 C CZ    . PHE   A 1 267  ? -14.085 8.184   -20.644 1.00 84.96 267  A 1 
ATOM   2226 N N     . ASP   A 1 268  ? -16.869 5.455   -16.835 1.00 94.49 268  A 1 
ATOM   2227 C CA    . ASP   A 1 268  ? -17.887 4.827   -17.690 1.00 95.35 268  A 1 
ATOM   2228 C C     . ASP   A 1 268  ? -19.322 5.111   -17.227 1.00 95.83 268  A 1 
ATOM   2229 O O     . ASP   A 1 268  ? -20.121 5.696   -17.958 1.00 94.43 268  A 1 
ATOM   2230 C CB    . ASP   A 1 268  ? -17.659 3.310   -17.746 1.00 94.73 268  A 1 
ATOM   2231 C CG    . ASP   A 1 268  ? -16.217 2.930   -18.090 1.00 93.59 268  A 1 
ATOM   2232 O OD1   . ASP   A 1 268  ? -16.022 2.256   -19.115 1.00 84.60 268  A 1 
ATOM   2233 O OD2   . ASP   A 1 268  ? -15.328 3.303   -17.293 1.00 85.74 268  A 1 
ATOM   2234 N N     . LEU   A 1 269  ? -19.657 4.782   -15.988 1.00 95.06 269  A 1 
ATOM   2235 C CA    . LEU   A 1 269  ? -21.008 4.982   -15.458 1.00 95.60 269  A 1 
ATOM   2236 C C     . LEU   A 1 269  ? -21.366 6.465   -15.359 1.00 95.67 269  A 1 
ATOM   2237 O O     . LEU   A 1 269  ? -22.502 6.858   -15.637 1.00 94.46 269  A 1 
ATOM   2238 C CB    . LEU   A 1 269  ? -21.152 4.317   -14.076 1.00 95.23 269  A 1 
ATOM   2239 C CG    . LEU   A 1 269  ? -20.964 2.792   -14.057 1.00 94.19 269  A 1 
ATOM   2240 C CD1   . LEU   A 1 269  ? -21.164 2.280   -12.630 1.00 90.36 269  A 1 
ATOM   2241 C CD2   . LEU   A 1 269  ? -21.970 2.073   -14.959 1.00 89.61 269  A 1 
ATOM   2242 N N     . ARG   A 1 270  ? -20.407 7.310   -14.995 1.00 94.29 270  A 1 
ATOM   2243 C CA    . ARG   A 1 270  ? -20.601 8.761   -14.926 1.00 93.39 270  A 1 
ATOM   2244 C C     . ARG   A 1 270  ? -20.792 9.354   -16.319 1.00 94.30 270  A 1 
ATOM   2245 O O     . ARG   A 1 270  ? -21.665 10.199  -16.507 1.00 92.72 270  A 1 
ATOM   2246 C CB    . ARG   A 1 270  ? -19.420 9.394   -14.169 1.00 90.92 270  A 1 
ATOM   2247 C CG    . ARG   A 1 270  ? -19.713 10.852  -13.794 1.00 82.65 270  A 1 
ATOM   2248 C CD    . ARG   A 1 270  ? -18.652 11.429  -12.841 1.00 82.14 270  A 1 
ATOM   2249 N NE    . ARG   A 1 270  ? -17.342 11.580  -13.494 1.00 77.20 270  A 1 
ATOM   2250 C CZ    . ARG   A 1 270  ? -16.191 11.848  -12.882 1.00 75.03 270  A 1 
ATOM   2251 N NH1   . ARG   A 1 270  ? -16.123 12.048  -11.601 1.00 66.38 270  A 1 
ATOM   2252 N NH2   . ARG   A 1 270  ? -15.081 11.919  -13.554 1.00 67.16 270  A 1 
ATOM   2253 N N     . TYR   A 1 271  ? -20.031 8.871   -17.299 1.00 95.26 271  A 1 
ATOM   2254 C CA    . TYR   A 1 271  ? -20.136 9.303   -18.693 1.00 95.55 271  A 1 
ATOM   2255 C C     . TYR   A 1 271  ? -21.484 8.908   -19.298 1.00 95.71 271  A 1 
ATOM   2256 O O     . TYR   A 1 271  ? -22.193 9.779   -19.794 1.00 94.49 271  A 1 
ATOM   2257 C CB    . TYR   A 1 271  ? -18.964 8.745   -19.504 1.00 95.14 271  A 1 
ATOM   2258 C CG    . TYR   A 1 271  ? -18.600 9.614   -20.693 1.00 95.55 271  A 1 
ATOM   2259 C CD1   . TYR   A 1 271  ? -19.398 9.646   -21.851 1.00 93.85 271  A 1 
ATOM   2260 C CD2   . TYR   A 1 271  ? -17.449 10.429  -20.626 1.00 93.75 271  A 1 
ATOM   2261 C CE1   . TYR   A 1 271  ? -19.067 10.485  -22.926 1.00 93.12 271  A 1 
ATOM   2262 C CE2   . TYR   A 1 271  ? -17.102 11.266  -21.694 1.00 93.20 271  A 1 
ATOM   2263 C CZ    . TYR   A 1 271  ? -17.914 11.299  -22.843 1.00 94.43 271  A 1 
ATOM   2264 O OH    . TYR   A 1 271  ? -17.586 12.133  -23.878 1.00 93.53 271  A 1 
ATOM   2265 N N     . ILE   A 1 272  ? -21.881 7.642   -19.169 1.00 96.49 272  A 1 
ATOM   2266 C CA    . ILE   A 1 272  ? -23.189 7.145   -19.622 1.00 96.67 272  A 1 
ATOM   2267 C C     . ILE   A 1 272  ? -24.323 7.960   -18.987 1.00 96.64 272  A 1 
ATOM   2268 O O     . ILE   A 1 272  ? -25.197 8.457   -19.692 1.00 95.62 272  A 1 
ATOM   2269 C CB    . ILE   A 1 272  ? -23.342 5.637   -19.296 1.00 96.45 272  A 1 
ATOM   2270 C CG1   . ILE   A 1 272  ? -22.382 4.783   -20.158 1.00 93.54 272  A 1 
ATOM   2271 C CG2   . ILE   A 1 272  ? -24.791 5.160   -19.517 1.00 93.59 272  A 1 
ATOM   2272 C CD1   . ILE   A 1 272  ? -22.208 3.350   -19.633 1.00 90.92 272  A 1 
ATOM   2273 N N     . THR   A 1 273  ? -24.294 8.139   -17.668 1.00 96.31 273  A 1 
ATOM   2274 C CA    . THR   A 1 273  ? -25.345 8.857   -16.931 1.00 95.75 273  A 1 
ATOM   2275 C C     . THR   A 1 273  ? -25.472 10.305  -17.399 1.00 95.58 273  A 1 
ATOM   2276 O O     . THR   A 1 273  ? -26.566 10.759  -17.723 1.00 94.04 273  A 1 
ATOM   2277 C CB    . THR   A 1 273  ? -25.074 8.826   -15.419 1.00 94.60 273  A 1 
ATOM   2278 O OG1   . THR   A 1 273  ? -24.954 7.496   -14.970 1.00 82.21 273  A 1 
ATOM   2279 C CG2   . THR   A 1 273  ? -26.207 9.455   -14.608 1.00 80.61 273  A 1 
ATOM   2280 N N     . ASN   A 1 274  ? -24.358 11.026  -17.485 1.00 95.60 274  A 1 
ATOM   2281 C CA    . ASN   A 1 274  ? -24.358 12.433  -17.882 1.00 94.98 274  A 1 
ATOM   2282 C C     . ASN   A 1 274  ? -24.695 12.611  -19.367 1.00 95.27 274  A 1 
ATOM   2283 O O     . ASN   A 1 274  ? -25.402 13.550  -19.726 1.00 93.59 274  A 1 
ATOM   2284 C CB    . ASN   A 1 274  ? -22.986 13.038  -17.563 1.00 93.72 274  A 1 
ATOM   2285 C CG    . ASN   A 1 274  ? -22.691 13.172  -16.074 1.00 90.96 274  A 1 
ATOM   2286 O OD1   . ASN   A 1 274  ? -23.540 13.101  -15.211 1.00 81.55 274  A 1 
ATOM   2287 N ND2   . ASN   A 1 274  ? -21.440 13.411  -15.733 1.00 82.03 274  A 1 
ATOM   2288 N N     . ARG   A 1 275  ? -24.224 11.721  -20.236 1.00 95.77 275  A 1 
ATOM   2289 C CA    . ARG   A 1 275  ? -24.506 11.774  -21.674 1.00 96.06 275  A 1 
ATOM   2290 C C     . ARG   A 1 275  ? -25.978 11.474  -21.961 1.00 96.48 275  A 1 
ATOM   2291 O O     . ARG   A 1 275  ? -26.584 12.179  -22.762 1.00 94.90 275  A 1 
ATOM   2292 C CB    . ARG   A 1 275  ? -23.557 10.808  -22.398 1.00 94.98 275  A 1 
ATOM   2293 C CG    . ARG   A 1 275  ? -23.497 11.030  -23.917 1.00 88.87 275  A 1 
ATOM   2294 C CD    . ARG   A 1 275  ? -22.734 12.314  -24.275 1.00 89.95 275  A 1 
ATOM   2295 N NE    . ARG   A 1 275  ? -22.648 12.436  -25.734 1.00 89.80 275  A 1 
ATOM   2296 C CZ    . ARG   A 1 275  ? -22.264 13.486  -26.431 1.00 92.97 275  A 1 
ATOM   2297 N NH1   . ARG   A 1 275  ? -21.817 14.575  -25.868 1.00 82.83 275  A 1 
ATOM   2298 N NH2   . ARG   A 1 275  ? -22.344 13.444  -27.722 1.00 86.38 275  A 1 
ATOM   2299 N N     . LEU   A 1 276  ? -26.564 10.509  -21.265 1.00 96.62 276  A 1 
ATOM   2300 C CA    . LEU   A 1 276  ? -27.992 10.206  -21.334 1.00 96.54 276  A 1 
ATOM   2301 C C     . LEU   A 1 276  ? -28.839 11.409  -20.903 1.00 96.42 276  A 1 
ATOM   2302 O O     . LEU   A 1 276  ? -29.758 11.799  -21.622 1.00 95.00 276  A 1 
ATOM   2303 C CB    . LEU   A 1 276  ? -28.278 8.974   -20.456 1.00 96.15 276  A 1 
ATOM   2304 C CG    . LEU   A 1 276  ? -29.766 8.566   -20.402 1.00 95.39 276  A 1 
ATOM   2305 C CD1   . LEU   A 1 276  ? -30.247 7.985   -21.726 1.00 91.76 276  A 1 
ATOM   2306 C CD2   . LEU   A 1 276  ? -29.975 7.524   -19.309 1.00 91.34 276  A 1 
ATOM   2307 N N     . GLU   A 1 277  ? -28.516 12.028  -19.768 1.00 95.86 277  A 1 
ATOM   2308 C CA    . GLU   A 1 277  ? -29.238 13.206  -19.278 1.00 95.38 277  A 1 
ATOM   2309 C C     . GLU   A 1 277  ? -29.096 14.398  -20.236 1.00 95.36 277  A 1 
ATOM   2310 O O     . GLU   A 1 277  ? -30.070 15.101  -20.498 1.00 92.95 277  A 1 
ATOM   2311 C CB    . GLU   A 1 277  ? -28.771 13.543  -17.845 1.00 94.04 277  A 1 
ATOM   2312 C CG    . GLU   A 1 277  ? -29.613 14.667  -17.203 1.00 85.92 277  A 1 
ATOM   2313 C CD    . GLU   A 1 277  ? -29.397 14.837  -15.678 1.00 81.61 277  A 1 
ATOM   2314 O OE1   . GLU   A 1 277  ? -30.160 15.613  -15.046 1.00 74.40 277  A 1 
ATOM   2315 O OE2   . GLU   A 1 277  ? -28.559 14.149  -15.061 1.00 74.99 277  A 1 
ATOM   2316 N N     . LEU   A 1 278  ? -27.916 14.597  -20.819 1.00 96.50 278  A 1 
ATOM   2317 C CA    . LEU   A 1 278  ? -27.654 15.681  -21.765 1.00 96.05 278  A 1 
ATOM   2318 C C     . LEU   A 1 278  ? -28.455 15.539  -23.068 1.00 96.01 278  A 1 
ATOM   2319 O O     . LEU   A 1 278  ? -28.990 16.526  -23.570 1.00 93.55 278  A 1 
ATOM   2320 C CB    . LEU   A 1 278  ? -26.141 15.712  -22.057 1.00 94.67 278  A 1 
ATOM   2321 C CG    . LEU   A 1 278  ? -25.697 16.967  -22.845 1.00 88.73 278  A 1 
ATOM   2322 C CD1   . LEU   A 1 278  ? -25.493 18.158  -21.912 1.00 81.57 278  A 1 
ATOM   2323 C CD2   . LEU   A 1 278  ? -24.386 16.693  -23.574 1.00 81.40 278  A 1 
ATOM   2324 N N     . LEU   A 1 279  ? -28.527 14.334  -23.629 1.00 96.41 279  A 1 
ATOM   2325 C CA    . LEU   A 1 279  ? -29.143 14.096  -24.941 1.00 96.10 279  A 1 
ATOM   2326 C C     . LEU   A 1 279  ? -30.656 13.862  -24.876 1.00 96.02 279  A 1 
ATOM   2327 O O     . LEU   A 1 279  ? -31.360 14.172  -25.836 1.00 92.16 279  A 1 
ATOM   2328 C CB    . LEU   A 1 279  ? -28.448 12.908  -25.625 1.00 95.38 279  A 1 
ATOM   2329 C CG    . LEU   A 1 279  ? -26.965 13.133  -25.996 1.00 94.43 279  A 1 
ATOM   2330 C CD1   . LEU   A 1 279  ? -26.436 11.878  -26.687 1.00 90.02 279  A 1 
ATOM   2331 C CD2   . LEU   A 1 279  ? -26.762 14.318  -26.943 1.00 89.52 279  A 1 
ATOM   2332 N N     . THR   A 1 280  ? -31.161 13.305  -23.775 1.00 96.00 280  A 1 
ATOM   2333 C CA    . THR   A 1 280  ? -32.571 12.881  -23.674 1.00 95.62 280  A 1 
ATOM   2334 C C     . THR   A 1 280  ? -33.312 13.477  -22.480 1.00 95.52 280  A 1 
ATOM   2335 O O     . THR   A 1 280  ? -34.541 13.445  -22.457 1.00 89.49 280  A 1 
ATOM   2336 C CB    . THR   A 1 280  ? -32.691 11.352  -23.624 1.00 94.17 280  A 1 
ATOM   2337 O OG1   . THR   A 1 280  ? -32.207 10.866  -22.395 1.00 85.74 280  A 1 
ATOM   2338 C CG2   . THR   A 1 280  ? -31.934 10.637  -24.741 1.00 85.66 280  A 1 
ATOM   2339 N N     . GLY   A 1 281  ? -32.607 13.993  -21.479 1.00 95.40 281  A 1 
ATOM   2340 C CA    . GLY   A 1 281  ? -33.168 14.357  -20.175 1.00 95.18 281  A 1 
ATOM   2341 C C     . GLY   A 1 281  ? -33.508 13.160  -19.273 1.00 95.66 281  A 1 
ATOM   2342 O O     . GLY   A 1 281  ? -33.974 13.352  -18.146 1.00 91.94 281  A 1 
ATOM   2343 N N     . GLU   A 1 282  ? -33.288 11.938  -19.737 1.00 95.71 282  A 1 
ATOM   2344 C CA    . GLU   A 1 282  ? -33.550 10.719  -18.973 1.00 95.67 282  A 1 
ATOM   2345 C C     . GLU   A 1 282  ? -32.491 10.499  -17.886 1.00 95.95 282  A 1 
ATOM   2346 O O     . GLU   A 1 282  ? -31.330 10.899  -18.000 1.00 93.64 282  A 1 
ATOM   2347 C CB    . GLU   A 1 282  ? -33.656 9.494   -19.901 1.00 94.04 282  A 1 
ATOM   2348 C CG    . GLU   A 1 282  ? -34.880 9.551   -20.832 1.00 89.68 282  A 1 
ATOM   2349 C CD    . GLU   A 1 282  ? -34.951 8.359   -21.806 1.00 90.81 282  A 1 
ATOM   2350 O OE1   . GLU   A 1 282  ? -35.318 8.560   -22.988 1.00 83.56 282  A 1 
ATOM   2351 O OE2   . GLU   A 1 282  ? -34.653 7.220   -21.386 1.00 85.33 282  A 1 
ATOM   2352 N N     . LYS   A 1 283  ? -32.906 9.806   -16.822 1.00 95.10 283  A 1 
ATOM   2353 C CA    . LYS   A 1 283  ? -32.017 9.388   -15.736 1.00 95.13 283  A 1 
ATOM   2354 C C     . LYS   A 1 283  ? -32.073 7.875   -15.585 1.00 95.93 283  A 1 
ATOM   2355 O O     . LYS   A 1 283  ? -33.104 7.261   -15.857 1.00 93.39 283  A 1 
ATOM   2356 C CB    . LYS   A 1 283  ? -32.376 10.096  -14.423 1.00 93.21 283  A 1 
ATOM   2357 C CG    . LYS   A 1 283  ? -32.299 11.625  -14.574 1.00 89.31 283  A 1 
ATOM   2358 C CD    . LYS   A 1 283  ? -32.229 12.356  -13.237 1.00 81.46 283  A 1 
ATOM   2359 C CE    . LYS   A 1 283  ? -32.172 13.846  -13.554 1.00 76.68 283  A 1 
ATOM   2360 N NZ    . LYS   A 1 283  ? -31.314 14.633  -12.645 1.00 67.65 283  A 1 
ATOM   2361 N N     . ILE   A 1 284  ? -30.984 7.294   -15.110 1.00 95.32 284  A 1 
ATOM   2362 C CA    . ILE   A 1 284  ? -30.952 5.890   -14.696 1.00 95.49 284  A 1 
ATOM   2363 C C     . ILE   A 1 284  ? -31.602 5.803   -13.313 1.00 95.36 284  A 1 
ATOM   2364 O O     . ILE   A 1 284  ? -31.218 6.543   -12.403 1.00 93.15 284  A 1 
ATOM   2365 C CB    . ILE   A 1 284  ? -29.515 5.337   -14.732 1.00 95.03 284  A 1 
ATOM   2366 C CG1   . ILE   A 1 284  ? -28.952 5.429   -16.169 1.00 92.42 284  A 1 
ATOM   2367 C CG2   . ILE   A 1 284  ? -29.494 3.884   -14.221 1.00 92.72 284  A 1 
ATOM   2368 C CD1   . ILE   A 1 284  ? -27.471 5.079   -16.296 1.00 87.70 284  A 1 
ATOM   2369 N N     . ILE   A 1 285  ? -32.614 4.953   -13.171 1.00 94.99 285  A 1 
ATOM   2370 C CA    . ILE   A 1 285  ? -33.473 4.893   -11.983 1.00 94.85 285  A 1 
ATOM   2371 C C     . ILE   A 1 285  ? -33.365 3.514   -11.342 1.00 94.91 285  A 1 
ATOM   2372 O O     . ILE   A 1 285  ? -33.796 2.511   -11.909 1.00 92.61 285  A 1 
ATOM   2373 C CB    . ILE   A 1 285  ? -34.939 5.249   -12.324 1.00 93.17 285  A 1 
ATOM   2374 C CG1   . ILE   A 1 285  ? -35.041 6.639   -13.006 1.00 85.21 285  A 1 
ATOM   2375 C CG2   . ILE   A 1 285  ? -35.798 5.219   -11.044 1.00 85.09 285  A 1 
ATOM   2376 C CD1   . ILE   A 1 285  ? -36.439 6.993   -13.521 1.00 78.64 285  A 1 
ATOM   2377 N N     . PHE   A 1 286  ? -32.875 3.476   -10.121 1.00 94.84 286  A 1 
ATOM   2378 C CA    . PHE   A 1 286  ? -32.943 2.285   -9.282  1.00 94.67 286  A 1 
ATOM   2379 C C     . PHE   A 1 286  ? -34.198 2.313   -8.417  1.00 94.11 286  A 1 
ATOM   2380 O O     . PHE   A 1 286  ? -34.640 3.372   -7.970  1.00 91.73 286  A 1 
ATOM   2381 C CB    . PHE   A 1 286  ? -31.686 2.177   -8.428  1.00 94.45 286  A 1 
ATOM   2382 C CG    . PHE   A 1 286  ? -30.410 2.172   -9.228  1.00 95.08 286  A 1 
ATOM   2383 C CD1   . PHE   A 1 286  ? -30.149 1.132   -10.138 1.00 92.68 286  A 1 
ATOM   2384 C CD2   . PHE   A 1 286  ? -29.478 3.213   -9.073  1.00 92.74 286  A 1 
ATOM   2385 C CE1   . PHE   A 1 286  ? -28.956 1.116   -10.873 1.00 91.96 286  A 1 
ATOM   2386 C CE2   . PHE   A 1 286  ? -28.281 3.199   -9.804  1.00 92.25 286  A 1 
ATOM   2387 C CZ    . PHE   A 1 286  ? -28.019 2.146   -10.702 1.00 93.63 286  A 1 
ATOM   2388 N N     . ARG   A 1 287  ? -34.767 1.135   -8.155  1.00 94.61 287  A 1 
ATOM   2389 C CA    . ARG   A 1 287  ? -35.933 0.977   -7.282  1.00 94.38 287  A 1 
ATOM   2390 C C     . ARG   A 1 287  ? -35.661 -0.069  -6.215  1.00 94.88 287  A 1 
ATOM   2391 O O     . ARG   A 1 287  ? -35.073 -1.109  -6.503  1.00 92.44 287  A 1 
ATOM   2392 C CB    . ARG   A 1 287  ? -37.188 0.638   -8.095  1.00 92.96 287  A 1 
ATOM   2393 C CG    . ARG   A 1 287  ? -37.565 1.771   -9.059  1.00 87.21 287  A 1 
ATOM   2394 C CD    . ARG   A 1 287  ? -38.917 1.492   -9.710  1.00 83.42 287  A 1 
ATOM   2395 N NE    . ARG   A 1 287  ? -39.267 2.537   -10.681 1.00 77.03 287  A 1 
ATOM   2396 C CZ    . ARG   A 1 287  ? -40.480 2.843   -11.115 1.00 70.82 287  A 1 
ATOM   2397 N NH1   . ARG   A 1 287  ? -41.541 2.209   -10.697 1.00 61.39 287  A 1 
ATOM   2398 N NH2   . ARG   A 1 287  ? -40.639 3.799   -11.986 1.00 64.74 287  A 1 
ATOM   2399 N N     . SER   A 1 288  ? -36.149 0.204   -5.016  1.00 94.32 288  A 1 
ATOM   2400 C CA    . SER   A 1 288  ? -36.169 -0.798  -3.956  1.00 94.27 288  A 1 
ATOM   2401 C C     . SER   A 1 288  ? -37.029 -2.007  -4.371  1.00 94.56 288  A 1 
ATOM   2402 O O     . SER   A 1 288  ? -37.946 -1.867  -5.190  1.00 92.23 288  A 1 
ATOM   2403 C CB    . SER   A 1 288  ? -36.651 -0.178  -2.639  1.00 92.84 288  A 1 
ATOM   2404 O OG    . SER   A 1 288  ? -37.971 0.311   -2.745  1.00 87.85 288  A 1 
ATOM   2405 N N     . PRO   A 1 289  ? -36.768 -3.210  -3.833  1.00 95.12 289  A 1 
ATOM   2406 C CA    . PRO   A 1 289  ? -37.496 -4.429  -4.215  1.00 94.72 289  A 1 
ATOM   2407 C C     . PRO   A 1 289  ? -39.015 -4.344  -4.022  1.00 94.41 289  A 1 
ATOM   2408 O O     . PRO   A 1 289  ? -39.775 -4.924  -4.796  1.00 89.36 289  A 1 
ATOM   2409 C CB    . PRO   A 1 289  ? -36.896 -5.530  -3.338  1.00 93.29 289  A 1 
ATOM   2410 C CG    . PRO   A 1 289  ? -35.491 -5.029  -3.044  1.00 91.10 289  A 1 
ATOM   2411 C CD    . PRO   A 1 289  ? -35.678 -3.523  -2.940  1.00 94.26 289  A 1 
ATOM   2412 N N     . ASP   A 1 290  ? -39.466 -3.588  -3.023  1.00 94.27 290  A 1 
ATOM   2413 C CA    . ASP   A 1 290  ? -40.882 -3.317  -2.751  1.00 92.87 290  A 1 
ATOM   2414 C C     . ASP   A 1 290  ? -41.462 -2.157  -3.585  1.00 92.41 290  A 1 
ATOM   2415 O O     . ASP   A 1 290  ? -42.630 -1.797  -3.426  1.00 85.20 290  A 1 
ATOM   2416 C CB    . ASP   A 1 290  ? -41.070 -3.089  -1.247  1.00 90.24 290  A 1 
ATOM   2417 C CG    . ASP   A 1 290  ? -40.468 -1.783  -0.718  1.00 90.75 290  A 1 
ATOM   2418 O OD1   . ASP   A 1 290  ? -39.642 -1.158  -1.414  1.00 83.21 290  A 1 
ATOM   2419 O OD2   . ASP   A 1 290  ? -40.849 -1.402  0.408   1.00 85.80 290  A 1 
ATOM   2420 N N     . LYS   A 1 291  ? -40.653 -1.561  -4.465  1.00 92.98 291  A 1 
ATOM   2421 C CA    . LYS   A 1 291  ? -40.993 -0.435  -5.357  1.00 91.98 291  A 1 
ATOM   2422 C C     . LYS   A 1 291  ? -41.363 0.871   -4.633  1.00 92.17 291  A 1 
ATOM   2423 O O     . LYS   A 1 291  ? -41.853 1.789   -5.288  1.00 86.52 291  A 1 
ATOM   2424 C CB    . LYS   A 1 291  ? -42.076 -0.855  -6.377  1.00 89.99 291  A 1 
ATOM   2425 C CG    . LYS   A 1 291  ? -41.780 -2.143  -7.167  1.00 86.30 291  A 1 
ATOM   2426 C CD    . LYS   A 1 291  ? -40.941 -1.871  -8.421  1.00 74.72 291  A 1 
ATOM   2427 C CE    . LYS   A 1 291  ? -40.728 -3.191  -9.167  1.00 69.42 291  A 1 
ATOM   2428 N NZ    . LYS   A 1 291  ? -39.981 -3.024  -10.431 1.00 57.76 291  A 1 
ATOM   2429 N N     . LYS   A 1 292  ? -41.125 0.985   -3.338  1.00 91.50 292  A 1 
ATOM   2430 C CA    . LYS   A 1 292  ? -41.486 2.185   -2.563  1.00 90.24 292  A 1 
ATOM   2431 C C     . LYS   A 1 292  ? -40.507 3.340   -2.734  1.00 90.92 292  A 1 
ATOM   2432 O O     . LYS   A 1 292  ? -40.923 4.494   -2.707  1.00 84.45 292  A 1 
ATOM   2433 C CB    . LYS   A 1 292  ? -41.618 1.848   -1.079  1.00 87.56 292  A 1 
ATOM   2434 C CG    . LYS   A 1 292  ? -42.900 1.071   -0.793  1.00 82.48 292  A 1 
ATOM   2435 C CD    . LYS   A 1 292  ? -43.167 1.056   0.709   1.00 74.60 292  A 1 
ATOM   2436 C CE    . LYS   A 1 292  ? -44.508 0.388   0.991   1.00 67.39 292  A 1 
ATOM   2437 N NZ    . LYS   A 1 292  ? -44.882 0.530   2.416   1.00 58.93 292  A 1 
ATOM   2438 N N     . GLU   A 1 293  ? -39.240 3.043   -2.895  1.00 90.21 293  A 1 
ATOM   2439 C CA    . GLU   A 1 293  ? -38.208 4.053   -3.096  1.00 90.74 293  A 1 
ATOM   2440 C C     . GLU   A 1 293  ? -37.655 3.967   -4.520  1.00 91.51 293  A 1 
ATOM   2441 O O     . GLU   A 1 293  ? -37.346 2.883   -5.016  1.00 88.78 293  A 1 
ATOM   2442 C CB    . GLU   A 1 293  ? -37.112 3.905   -2.031  1.00 87.86 293  A 1 
ATOM   2443 C CG    . GLU   A 1 293  ? -36.119 5.074   -2.054  1.00 80.93 293  A 1 
ATOM   2444 C CD    . GLU   A 1 293  ? -34.960 4.853   -1.070  1.00 79.61 293  A 1 
ATOM   2445 O OE1   . GLU   A 1 293  ? -34.628 5.773   -0.300  1.00 72.77 293  A 1 
ATOM   2446 O OE2   . GLU   A 1 293  ? -34.384 3.741   -1.090  1.00 75.97 293  A 1 
ATOM   2447 N N     . ALA   A 1 294  ? -37.513 5.127   -5.161  1.00 91.75 294  A 1 
ATOM   2448 C CA    . ALA   A 1 294  ? -36.790 5.275   -6.414  1.00 91.58 294  A 1 
ATOM   2449 C C     . ALA   A 1 294  ? -35.678 6.314   -6.231  1.00 91.93 294  A 1 
ATOM   2450 O O     . ALA   A 1 294  ? -35.919 7.395   -5.690  1.00 88.31 294  A 1 
ATOM   2451 C CB    . ALA   A 1 294  ? -37.769 5.654   -7.530  1.00 89.57 294  A 1 
ATOM   2452 N N     . VAL   A 1 295  ? -34.476 5.987   -6.691  1.00 92.41 295  A 1 
ATOM   2453 C CA    . VAL   A 1 295  ? -33.318 6.886   -6.639  1.00 92.45 295  A 1 
ATOM   2454 C C     . VAL   A 1 295  ? -32.703 7.013   -8.024  1.00 93.33 295  A 1 
ATOM   2455 O O     . VAL   A 1 295  ? -32.691 6.059   -8.798  1.00 91.51 295  A 1 
ATOM   2456 C CB    . VAL   A 1 295  ? -32.272 6.455   -5.595  1.00 90.06 295  A 1 
ATOM   2457 C CG1   . VAL   A 1 295  ? -32.866 6.500   -4.180  1.00 79.86 295  A 1 
ATOM   2458 C CG2   . VAL   A 1 295  ? -31.697 5.060   -5.842  1.00 81.62 295  A 1 
ATOM   2459 N N     . HIS   A 1 296  ? -32.203 8.201   -8.340  1.00 89.41 296  A 1 
ATOM   2460 C CA    . HIS   A 1 296  ? -31.437 8.397   -9.569  1.00 89.52 296  A 1 
ATOM   2461 C C     . HIS   A 1 296  ? -29.996 7.952   -9.338  1.00 89.46 296  A 1 
ATOM   2462 O O     . HIS   A 1 296  ? -29.441 8.214   -8.267  1.00 85.35 296  A 1 
ATOM   2463 C CB    . HIS   A 1 296  ? -31.506 9.865   -10.005 1.00 87.87 296  A 1 
ATOM   2464 C CG    . HIS   A 1 296  ? -32.893 10.390  -10.262 1.00 83.84 296  A 1 
ATOM   2465 N ND1   . HIS   A 1 296  ? -33.265 11.724  -10.233 1.00 70.01 296  A 1 
ATOM   2466 C CD2   . HIS   A 1 296  ? -34.028 9.687   -10.560 1.00 72.26 296  A 1 
ATOM   2467 C CE1   . HIS   A 1 296  ? -34.574 11.809  -10.501 1.00 73.48 296  A 1 
ATOM   2468 N NE2   . HIS   A 1 296  ? -35.075 10.592  -10.704 1.00 76.06 296  A 1 
ATOM   2469 N N     . LEU   A 1 297  ? -29.381 7.322   -10.349 1.00 87.57 297  A 1 
ATOM   2470 C CA    . LEU   A 1 297  ? -27.966 6.983   -10.288 1.00 87.20 297  A 1 
ATOM   2471 C C     . LEU   A 1 297  ? -27.148 8.255   -10.071 1.00 87.66 297  A 1 
ATOM   2472 O O     . LEU   A 1 297  ? -27.147 9.169   -10.893 1.00 83.41 297  A 1 
ATOM   2473 C CB    . LEU   A 1 297  ? -27.543 6.199   -11.544 1.00 84.97 297  A 1 
ATOM   2474 C CG    . LEU   A 1 297  ? -26.108 5.619   -11.484 1.00 87.55 297  A 1 
ATOM   2475 C CD1   . LEU   A 1 297  ? -25.975 4.444   -12.448 1.00 79.11 297  A 1 
ATOM   2476 C CD2   . LEU   A 1 297  ? -25.010 6.608   -11.869 1.00 81.13 297  A 1 
ATOM   2477 N N     . CYS   A 1 298  ? -26.428 8.285   -8.967  1.00 85.55 298  A 1 
ATOM   2478 C CA    . CYS   A 1 298  ? -25.473 9.328   -8.643  1.00 84.49 298  A 1 
ATOM   2479 C C     . CYS   A 1 298  ? -24.181 8.665   -8.167  1.00 84.76 298  A 1 
ATOM   2480 O O     . CYS   A 1 298  ? -24.208 7.781   -7.307  1.00 81.63 298  A 1 
ATOM   2481 C CB    . CYS   A 1 298  ? -26.090 10.261  -7.595  1.00 80.11 298  A 1 
ATOM   2482 S SG    . CYS   A 1 298  ? -24.986 11.668  -7.281  1.00 69.26 298  A 1 
ATOM   2483 N N     . ILE   A 1 299  ? -23.062 9.091   -8.733  1.00 83.12 299  A 1 
ATOM   2484 C CA    . ILE   A 1 299  ? -21.745 8.702   -8.244  1.00 82.43 299  A 1 
ATOM   2485 C C     . ILE   A 1 299  ? -21.359 9.683   -7.143  1.00 82.39 299  A 1 
ATOM   2486 O O     . ILE   A 1 299  ? -21.249 10.881  -7.395  1.00 79.76 299  A 1 
ATOM   2487 C CB    . ILE   A 1 299  ? -20.709 8.676   -9.382  1.00 80.78 299  A 1 
ATOM   2488 C CG1   . ILE   A 1 299  ? -21.142 7.786   -10.579 1.00 77.34 299  A 1 
ATOM   2489 C CG2   . ILE   A 1 299  ? -19.349 8.221   -8.839  1.00 75.54 299  A 1 
ATOM   2490 C CD1   . ILE   A 1 299  ? -21.386 6.317   -10.243 1.00 71.06 299  A 1 
ATOM   2491 N N     . TYR   A 1 300  ? -21.176 9.183   -5.934  1.00 83.30 300  A 1 
ATOM   2492 C CA    . TYR   A 1 300  ? -20.686 9.995   -4.830  1.00 80.02 300  A 1 
ATOM   2493 C C     . TYR   A 1 300  ? -19.230 9.652   -4.524  1.00 79.92 300  A 1 
ATOM   2494 O O     . TYR   A 1 300  ? -18.804 8.497   -4.584  1.00 76.10 300  A 1 
ATOM   2495 C CB    . TYR   A 1 300  ? -21.599 9.883   -3.603  1.00 75.28 300  A 1 
ATOM   2496 C CG    . TYR   A 1 300  ? -21.635 8.533   -2.934  1.00 71.62 300  A 1 
ATOM   2497 C CD1   . TYR   A 1 300  ? -22.584 7.566   -3.330  1.00 65.31 300  A 1 
ATOM   2498 C CD2   . TYR   A 1 300  ? -20.737 8.228   -1.890  1.00 66.70 300  A 1 
ATOM   2499 C CE1   . TYR   A 1 300  ? -22.625 6.314   -2.705  1.00 62.69 300  A 1 
ATOM   2500 C CE2   . TYR   A 1 300  ? -20.769 6.976   -1.257  1.00 62.66 300  A 1 
ATOM   2501 C CZ    . TYR   A 1 300  ? -21.717 6.019   -1.670  1.00 63.84 300  A 1 
ATOM   2502 O OH    . TYR   A 1 300  ? -21.745 4.788   -1.062  1.00 57.74 300  A 1 
ATOM   2503 N N     . GLU   A 1 301  ? -18.471 10.689  -4.189  1.00 78.31 301  A 1 
ATOM   2504 C CA    . GLU   A 1 301  ? -17.075 10.554  -3.810  1.00 76.00 301  A 1 
ATOM   2505 C C     . GLU   A 1 301  ? -16.943 10.386  -2.305  1.00 74.58 301  A 1 
ATOM   2506 O O     . GLU   A 1 301  ? -17.474 11.167  -1.509  1.00 70.34 301  A 1 
ATOM   2507 C CB    . GLU   A 1 301  ? -16.273 11.769  -4.270  1.00 72.56 301  A 1 
ATOM   2508 C CG    . GLU   A 1 301  ? -16.193 11.874  -5.790  1.00 64.11 301  A 1 
ATOM   2509 C CD    . GLU   A 1 301  ? -15.331 13.051  -6.259  1.00 60.11 301  A 1 
ATOM   2510 O OE1   . GLU   A 1 301  ? -15.388 13.350  -7.469  1.00 55.09 301  A 1 
ATOM   2511 O OE2   . GLU   A 1 301  ? -14.616 13.646  -5.422  1.00 58.19 301  A 1 
ATOM   2512 N N     . ARG   A 1 302  ? -16.151 9.397   -1.909  1.00 77.24 302  A 1 
ATOM   2513 C CA    . ARG   A 1 302  ? -15.725 9.256   -0.525  1.00 74.75 302  A 1 
ATOM   2514 C C     . ARG   A 1 302  ? -14.235 9.558   -0.424  1.00 73.62 302  A 1 
ATOM   2515 O O     . ARG   A 1 302  ? -13.386 8.690   -0.618  1.00 68.04 302  A 1 
ATOM   2516 C CB    . ARG   A 1 302  ? -16.144 7.881   0.003   1.00 71.51 302  A 1 
ATOM   2517 C CG    . ARG   A 1 302  ? -16.107 7.893   1.528   1.00 66.02 302  A 1 
ATOM   2518 C CD    . ARG   A 1 302  ? -16.637 6.560   2.054   1.00 64.19 302  A 1 
ATOM   2519 N NE    . ARG   A 1 302  ? -16.785 6.594   3.516   1.00 59.45 302  A 1 
ATOM   2520 C CZ    . ARG   A 1 302  ? -17.334 5.645   4.239   1.00 56.13 302  A 1 
ATOM   2521 N NH1   . ARG   A 1 302  ? -17.757 4.536   3.696   1.00 52.14 302  A 1 
ATOM   2522 N NH2   . ARG   A 1 302  ? -17.477 5.802   5.524   1.00 50.94 302  A 1 
ATOM   2523 N N     . ASN   A 1 303  ? -13.941 10.796  -0.051  1.00 70.73 303  A 1 
ATOM   2524 C CA    . ASN   A 1 303  ? -12.582 11.217  0.264   1.00 67.40 303  A 1 
ATOM   2525 C C     . ASN   A 1 303  ? -12.154 10.617  1.601   1.00 66.18 303  A 1 
ATOM   2526 O O     . ASN   A 1 303  ? -12.392 11.173  2.673   1.00 60.22 303  A 1 
ATOM   2527 C CB    . ASN   A 1 303  ? -12.493 12.752  0.219   1.00 62.53 303  A 1 
ATOM   2528 C CG    . ASN   A 1 303  ? -12.418 13.246  -1.213  1.00 56.51 303  A 1 
ATOM   2529 O OD1   . ASN   A 1 303  ? -11.863 12.590  -2.057  1.00 51.29 303  A 1 
ATOM   2530 N ND2   . ASN   A 1 303  ? -12.954 14.411  -1.515  1.00 50.71 303  A 1 
ATOM   2531 N N     . GLN   A 1 304  ? -11.501 9.463   1.552   1.00 65.22 304  A 1 
ATOM   2532 C CA    . GLN   A 1 304  ? -10.879 8.904   2.737   1.00 63.36 304  A 1 
ATOM   2533 C C     . GLN   A 1 304  ? -9.593  9.688   3.015   1.00 64.45 304  A 1 
ATOM   2534 O O     . GLN   A 1 304  ? -8.633  9.600   2.257   1.00 58.12 304  A 1 
ATOM   2535 C CB    . GLN   A 1 304  ? -10.642 7.406   2.569   1.00 58.19 304  A 1 
ATOM   2536 C CG    . GLN   A 1 304  ? -11.952 6.607   2.437   1.00 54.70 304  A 1 
ATOM   2537 C CD    . GLN   A 1 304  ? -11.728 5.098   2.512   1.00 49.91 304  A 1 
ATOM   2538 O OE1   . GLN   A 1 304  ? -10.622 4.606   2.686   1.00 46.62 304  A 1 
ATOM   2539 N NE2   . GLN   A 1 304  ? -12.772 4.299   2.393   1.00 45.81 304  A 1 
ATOM   2540 N N     . SER   A 1 305  ? -9.586  10.445  4.106   1.00 60.90 305  A 1 
ATOM   2541 C CA    . SER   A 1 305  ? -8.451  11.281  4.508   1.00 58.55 305  A 1 
ATOM   2542 C C     . SER   A 1 305  ? -7.140  10.491  4.611   1.00 57.99 305  A 1 
ATOM   2543 O O     . SER   A 1 305  ? -7.132  9.258   4.685   1.00 52.35 305  A 1 
ATOM   2544 C CB    . SER   A 1 305  ? -8.760  11.988  5.833   1.00 52.92 305  A 1 
ATOM   2545 O OG    . SER   A 1 305  ? -8.993  11.048  6.858   1.00 47.75 305  A 1 
ATOM   2546 N N     . SER   A 1 306  ? -6.020  11.209  4.627   1.00 56.78 306  A 1 
ATOM   2547 C CA    . SER   A 1 306  ? -4.679  10.625  4.674   1.00 54.26 306  A 1 
ATOM   2548 C C     . SER   A 1 306  ? -4.487  9.751   5.910   1.00 54.22 306  A 1 
ATOM   2549 O O     . SER   A 1 306  ? -4.212  10.250  7.004   1.00 49.68 306  A 1 
ATOM   2550 C CB    . SER   A 1 306  ? -3.628  11.729  4.669   1.00 49.21 306  A 1 
ATOM   2551 O OG    . SER   A 1 306  ? -3.826  12.611  5.753   1.00 44.15 306  A 1 
ATOM   2552 N N     . HIS   A 1 307  ? -4.573  8.455   5.722   1.00 56.23 307  A 1 
ATOM   2553 C CA    . HIS   A 1 307  ? -4.170  7.514   6.747   1.00 55.06 307  A 1 
ATOM   2554 C C     . HIS   A 1 307  ? -2.684  7.229   6.581   1.00 55.23 307  A 1 
ATOM   2555 O O     . HIS   A 1 307  ? -2.213  6.963   5.476   1.00 50.56 307  A 1 
ATOM   2556 C CB    . HIS   A 1 307  ? -5.013  6.247   6.673   1.00 50.59 307  A 1 
ATOM   2557 C CG    . HIS   A 1 307  ? -6.440  6.497   7.048   1.00 46.28 307  A 1 
ATOM   2558 N ND1   . HIS   A 1 307  ? -7.016  6.232   8.262   1.00 42.01 307  A 1 
ATOM   2559 C CD2   . HIS   A 1 307  ? -7.412  7.036   6.257   1.00 41.73 307  A 1 
ATOM   2560 C CE1   . HIS   A 1 307  ? -8.313  6.587   8.193   1.00 39.40 307  A 1 
ATOM   2561 N NE2   . HIS   A 1 307  ? -8.588  7.092   6.986   1.00 39.42 307  A 1 
ATOM   2562 N N     . LYS   A 1 308  ? -1.937  7.247   7.692   1.00 52.97 308  A 1 
ATOM   2563 C CA    . LYS   A 1 308  ? -0.577  6.718   7.676   1.00 51.14 308  A 1 
ATOM   2564 C C     . LYS   A 1 308  ? -0.629  5.200   7.482   1.00 51.04 308  A 1 
ATOM   2565 O O     . LYS   A 1 308  ? -1.544  4.552   7.975   1.00 46.50 308  A 1 
ATOM   2566 C CB    . LYS   A 1 308  ? 0.173   7.097   8.961   1.00 47.03 308  A 1 
ATOM   2567 C CG    . LYS   A 1 308  ? 0.468   8.602   9.039   1.00 42.81 308  A 1 
ATOM   2568 C CD    . LYS   A 1 308  ? 1.351   8.905   10.242  1.00 38.94 308  A 1 
ATOM   2569 C CE    . LYS   A 1 308  ? 1.738   10.385  10.279  1.00 34.42 308  A 1 
ATOM   2570 N NZ    . LYS   A 1 308  ? 2.700   10.682  11.362  1.00 31.60 308  A 1 
ATOM   2571 N N     . GLY   A 1 309  ? 0.379   4.634   6.764   1.00 53.51 309  A 1 
ATOM   2572 C CA    . GLY   A 1 309  ? 0.485   3.188   6.517   1.00 51.89 309  A 1 
ATOM   2573 C C     . GLY   A 1 309  ? 0.277   2.807   5.048   1.00 52.54 309  A 1 
ATOM   2574 O O     . GLY   A 1 309  ? 0.232   3.681   4.183   1.00 48.39 309  A 1 
ATOM   2575 N N     . VAL   A 1 310  ? 0.169   1.495   4.763   1.00 53.70 310  A 1 
ATOM   2576 C CA    . VAL   A 1 310  ? 0.150   0.948   3.384   1.00 52.56 310  A 1 
ATOM   2577 C C     . VAL   A 1 310  ? -0.924  1.580   2.493   1.00 53.52 310  A 1 
ATOM   2578 O O     . VAL   A 1 310  ? -0.637  1.970   1.368   1.00 48.16 310  A 1 
ATOM   2579 C CB    . VAL   A 1 310  ? -0.019  -0.588  3.394   1.00 47.45 310  A 1 
ATOM   2580 C CG1   . VAL   A 1 310  ? 0.096   -1.189  1.988   1.00 42.89 310  A 1 
ATOM   2581 C CG2   . VAL   A 1 310  ? 1.039   -1.272  4.271   1.00 41.77 310  A 1 
ATOM   2582 N N     . CYS   A 1 311  ? -2.160  1.750   3.016   1.00 53.48 311  A 1 
ATOM   2583 C CA    . CYS   A 1 311  ? -3.266  2.458   2.347   1.00 53.59 311  A 1 
ATOM   2584 C C     . CYS   A 1 311  ? -3.346  3.940   2.759   1.00 55.26 311  A 1 
ATOM   2585 O O     . CYS   A 1 311  ? -4.423  4.523   2.764   1.00 50.86 311  A 1 
ATOM   2586 C CB    . CYS   A 1 311  ? -4.588  1.719   2.619   1.00 49.96 311  A 1 
ATOM   2587 S SG    . CYS   A 1 311  ? -4.546  0.020   1.983   1.00 43.91 311  A 1 
ATOM   2588 N N     . GLY   A 1 312  ? -2.244  4.523   3.189   1.00 52.99 312  A 1 
ATOM   2589 C CA    . GLY   A 1 312  ? -2.248  5.746   3.972   1.00 51.83 312  A 1 
ATOM   2590 C C     . GLY   A 1 312  ? -2.581  7.026   3.235   1.00 52.78 312  A 1 
ATOM   2591 O O     . GLY   A 1 312  ? -3.061  7.974   3.862   1.00 49.13 312  A 1 
ATOM   2592 N N     . MET   A 1 313  ? -2.336  7.089   1.928   1.00 55.21 313  A 1 
ATOM   2593 C CA    . MET   A 1 313  ? -2.701  8.263   1.151   1.00 55.08 313  A 1 
ATOM   2594 C C     . MET   A 1 313  ? -4.217  8.312   0.955   1.00 55.79 313  A 1 
ATOM   2595 O O     . MET   A 1 313  ? -4.872  7.275   0.866   1.00 51.52 313  A 1 
ATOM   2596 C CB    . MET   A 1 313  ? -1.930  8.307   -0.171  1.00 51.20 313  A 1 
ATOM   2597 C CG    . MET   A 1 313  ? -0.475  8.704   0.099   1.00 47.25 313  A 1 
ATOM   2598 S SD    . MET   A 1 313  ? 0.550   8.865   -1.382  1.00 42.37 313  A 1 
ATOM   2599 C CE    . MET   A 1 313  ? 2.000   9.688   -0.681  1.00 39.40 313  A 1 
ATOM   2600 N N     . ALA   A 1 314  ? -4.774  9.530   0.921   1.00 58.39 314  A 1 
ATOM   2601 C CA    . ALA   A 1 314  ? -6.179  9.760   0.645   1.00 57.12 314  A 1 
ATOM   2602 C C     . ALA   A 1 314  ? -6.493  9.221   -0.754  1.00 60.09 314  A 1 
ATOM   2603 O O     . ALA   A 1 314  ? -6.101  9.827   -1.743  1.00 55.09 314  A 1 
ATOM   2604 C CB    . ALA   A 1 314  ? -6.472  11.260  0.765   1.00 50.52 314  A 1 
ATOM   2605 N N     . ASN   A 1 315  ? -7.163  8.081   -0.814  1.00 65.31 315  A 1 
ATOM   2606 C CA    . ASN   A 1 315  ? -7.719  7.583   -2.053  1.00 66.03 315  A 1 
ATOM   2607 C C     . ASN   A 1 315  ? -9.176  8.025   -2.082  1.00 69.00 315  A 1 
ATOM   2608 O O     . ASN   A 1 315  ? -9.977  7.579   -1.251  1.00 65.14 315  A 1 
ATOM   2609 C CB    . ASN   A 1 315  ? -7.538  6.063   -2.168  1.00 60.51 315  A 1 
ATOM   2610 C CG    . ASN   A 1 315  ? -6.138  5.657   -2.610  1.00 54.56 315  A 1 
ATOM   2611 O OD1   . ASN   A 1 315  ? -5.242  6.444   -2.826  1.00 50.04 315  A 1 
ATOM   2612 N ND2   . ASN   A 1 315  ? -5.916  4.371   -2.772  1.00 48.48 315  A 1 
ATOM   2613 N N     . THR   A 1 316  ? -9.499  8.884   -3.027  1.00 69.06 316  A 1 
ATOM   2614 C CA    . THR   A 1 316  ? -10.882 9.112   -3.420  1.00 71.90 316  A 1 
ATOM   2615 C C     . THR   A 1 316  ? -11.426 7.802   -3.968  1.00 74.98 316  A 1 
ATOM   2616 O O     . THR   A 1 316  ? -10.803 7.172   -4.822  1.00 72.99 316  A 1 
ATOM   2617 C CB    . THR   A 1 316  ? -10.987 10.236  -4.455  1.00 68.41 316  A 1 
ATOM   2618 O OG1   . THR   A 1 316  ? -10.367 11.393  -3.930  1.00 61.47 316  A 1 
ATOM   2619 C CG2   . THR   A 1 316  ? -12.436 10.594  -4.751  1.00 61.55 316  A 1 
ATOM   2620 N N     . THR   A 1 317  ? -12.549 7.349   -3.418  1.00 76.35 317  A 1 
ATOM   2621 C CA    . THR   A 1 317  ? -13.263 6.188   -3.937  1.00 77.50 317  A 1 
ATOM   2622 C C     . THR   A 1 317  ? -14.633 6.630   -4.400  1.00 79.77 317  A 1 
ATOM   2623 O O     . THR   A 1 317  ? -15.282 7.440   -3.729  1.00 78.07 317  A 1 
ATOM   2624 C CB    . THR   A 1 317  ? -13.362 5.041   -2.921  1.00 74.38 317  A 1 
ATOM   2625 O OG1   . THR   A 1 317  ? -13.830 5.473   -1.654  1.00 66.53 317  A 1 
ATOM   2626 C CG2   . THR   A 1 317  ? -11.996 4.413   -2.688  1.00 66.70 317  A 1 
ATOM   2627 N N     . PHE   A 1 318  ? -15.053 6.105   -5.538  1.00 77.39 318  A 1 
ATOM   2628 C CA    . PHE   A 1 318  ? -16.324 6.419   -6.165  1.00 79.10 318  A 1 
ATOM   2629 C C     . PHE   A 1 318  ? -17.302 5.276   -5.909  1.00 81.05 318  A 1 
ATOM   2630 O O     . PHE   A 1 318  ? -16.944 4.105   -6.055  1.00 77.78 318  A 1 
ATOM   2631 C CB    . PHE   A 1 318  ? -16.093 6.676   -7.652  1.00 76.45 318  A 1 
ATOM   2632 C CG    . PHE   A 1 318  ? -15.128 7.815   -7.919  1.00 78.18 318  A 1 
ATOM   2633 C CD1   . PHE   A 1 318  ? -15.579 9.145   -7.912  1.00 72.81 318  A 1 
ATOM   2634 C CD2   . PHE   A 1 318  ? -13.762 7.552   -8.142  1.00 75.66 318  A 1 
ATOM   2635 C CE1   . PHE   A 1 318  ? -14.684 10.205  -8.131  1.00 74.08 318  A 1 
ATOM   2636 C CE2   . PHE   A 1 318  ? -12.858 8.614   -8.361  1.00 73.82 318  A 1 
ATOM   2637 C CZ    . PHE   A 1 318  ? -13.321 9.942   -8.353  1.00 77.72 318  A 1 
ATOM   2638 N N     . HIS   A 1 319  ? -18.519 5.613   -5.511  1.00 81.78 319  A 1 
ATOM   2639 C CA    . HIS   A 1 319  ? -19.548 4.643   -5.154  1.00 81.01 319  A 1 
ATOM   2640 C C     . HIS   A 1 319  ? -20.858 4.973   -5.863  1.00 82.64 319  A 1 
ATOM   2641 O O     . HIS   A 1 319  ? -21.180 6.138   -6.097  1.00 79.63 319  A 1 
ATOM   2642 C CB    . HIS   A 1 319  ? -19.735 4.610   -3.635  1.00 78.64 319  A 1 
ATOM   2643 C CG    . HIS   A 1 319  ? -18.490 4.247   -2.872  1.00 76.72 319  A 1 
ATOM   2644 N ND1   . HIS   A 1 319  ? -18.054 2.969   -2.583  1.00 65.98 319  A 1 
ATOM   2645 C CD2   . HIS   A 1 319  ? -17.556 5.113   -2.350  1.00 66.72 319  A 1 
ATOM   2646 C CE1   . HIS   A 1 319  ? -16.896 3.069   -1.896  1.00 69.04 319  A 1 
ATOM   2647 N NE2   . HIS   A 1 319  ? -16.567 4.356   -1.737  1.00 70.16 319  A 1 
ATOM   2648 N N     . VAL   A 1 320  ? -21.632 3.935   -6.170  1.00 83.45 320  A 1 
ATOM   2649 C CA    . VAL   A 1 320  ? -22.974 4.058   -6.747  1.00 83.60 320  A 1 
ATOM   2650 C C     . VAL   A 1 320  ? -24.008 4.007   -5.622  1.00 84.83 320  A 1 
ATOM   2651 O O     . VAL   A 1 320  ? -23.927 3.160   -4.734  1.00 80.69 320  A 1 
ATOM   2652 C CB    . VAL   A 1 320  ? -23.231 2.967   -7.802  1.00 80.79 320  A 1 
ATOM   2653 C CG1   . VAL   A 1 320  ? -24.581 3.171   -8.491  1.00 73.49 320  A 1 
ATOM   2654 C CG2   . VAL   A 1 320  ? -22.147 2.967   -8.889  1.00 74.17 320  A 1 
ATOM   2655 N N     . ASN   A 1 321  ? -24.994 4.899   -5.660  1.00 86.69 321  A 1 
ATOM   2656 C CA    . ASN   A 1 321  ? -26.030 5.040   -4.627  1.00 84.17 321  A 1 
ATOM   2657 C C     . ASN   A 1 321  ? -27.261 4.132   -4.836  1.00 86.12 321  A 1 
ATOM   2658 O O     . ASN   A 1 321  ? -28.371 4.498   -4.442  1.00 82.78 321  A 1 
ATOM   2659 C CB    . ASN   A 1 321  ? -26.422 6.524   -4.531  1.00 80.57 321  A 1 
ATOM   2660 C CG    . ASN   A 1 321  ? -27.239 6.985   -5.731  1.00 78.41 321  A 1 
ATOM   2661 O OD1   . ASN   A 1 321  ? -27.073 6.531   -6.845  1.00 65.64 321  A 1 
ATOM   2662 N ND2   . ASN   A 1 321  ? -28.152 7.910   -5.524  1.00 75.06 321  A 1 
ATOM   2663 N N     . ASN   A 1 322  ? -27.115 2.990   -5.479  1.00 88.05 322  A 1 
ATOM   2664 C CA    . ASN   A 1 322  ? -28.243 2.120   -5.807  1.00 87.87 322  A 1 
ATOM   2665 C C     . ASN   A 1 322  ? -28.873 1.468   -4.564  1.00 88.77 322  A 1 
ATOM   2666 O O     . ASN   A 1 322  ? -28.186 1.103   -3.613  1.00 85.73 322  A 1 
ATOM   2667 C CB    . ASN   A 1 322  ? -27.811 1.086   -6.857  1.00 85.30 322  A 1 
ATOM   2668 C CG    . ASN   A 1 322  ? -26.850 0.058   -6.294  1.00 86.05 322  A 1 
ATOM   2669 O OD1   . ASN   A 1 322  ? -25.751 0.352   -5.879  1.00 75.92 322  A 1 
ATOM   2670 N ND2   . ASN   A 1 322  ? -27.283 -1.184  -6.238  1.00 80.11 322  A 1 
ATOM   2671 N N     . ASN   A 1 323  ? -30.192 1.266   -4.613  1.00 92.95 323  A 1 
ATOM   2672 C CA    . ASN   A 1 323  ? -30.995 0.673   -3.538  1.00 92.58 323  A 1 
ATOM   2673 C C     . ASN   A 1 323  ? -31.693 -0.635  -3.963  1.00 93.42 323  A 1 
ATOM   2674 O O     . ASN   A 1 323  ? -32.677 -1.043  -3.351  1.00 89.33 323  A 1 
ATOM   2675 C CB    . ASN   A 1 323  ? -31.993 1.732   -3.039  1.00 89.59 323  A 1 
ATOM   2676 C CG    . ASN   A 1 323  ? -33.072 2.055   -4.070  1.00 89.74 323  A 1 
ATOM   2677 O OD1   . ASN   A 1 323  ? -33.014 1.685   -5.230  1.00 80.60 323  A 1 
ATOM   2678 N ND2   . ASN   A 1 323  ? -34.093 2.765   -3.656  1.00 84.44 323  A 1 
ATOM   2679 N N     . ASN   A 1 324  ? -31.228 -1.285  -5.022  1.00 95.14 324  A 1 
ATOM   2680 C CA    . ASN   A 1 324  ? -31.864 -2.469  -5.612  1.00 95.29 324  A 1 
ATOM   2681 C C     . ASN   A 1 324  ? -31.170 -3.799  -5.260  1.00 95.87 324  A 1 
ATOM   2682 O O     . ASN   A 1 324  ? -31.597 -4.855  -5.716  1.00 92.44 324  A 1 
ATOM   2683 C CB    . ASN   A 1 324  ? -32.000 -2.249  -7.130  1.00 93.34 324  A 1 
ATOM   2684 C CG    . ASN   A 1 324  ? -30.666 -2.256  -7.860  1.00 94.31 324  A 1 
ATOM   2685 O OD1   . ASN   A 1 324  ? -29.603 -2.184  -7.275  1.00 86.04 324  A 1 
ATOM   2686 N ND2   . ASN   A 1 324  ? -30.704 -2.349  -9.174  1.00 87.88 324  A 1 
ATOM   2687 N N     . GLY   A 1 325  ? -30.109 -3.768  -4.462  1.00 95.35 325  A 1 
ATOM   2688 C CA    . GLY   A 1 325  ? -29.350 -4.948  -4.031  1.00 95.43 325  A 1 
ATOM   2689 C C     . GLY   A 1 325  ? -28.234 -5.390  -4.972  1.00 96.12 325  A 1 
ATOM   2690 O O     . GLY   A 1 325  ? -27.470 -6.287  -4.612  1.00 93.34 325  A 1 
ATOM   2691 N N     . THR   A 1 326  ? -28.099 -4.762  -6.139  1.00 96.90 326  A 1 
ATOM   2692 C CA    . THR   A 1 326  ? -26.947 -4.964  -7.028  1.00 97.08 326  A 1 
ATOM   2693 C C     . THR   A 1 326  ? -25.675 -4.435  -6.367  1.00 97.08 326  A 1 
ATOM   2694 O O     . THR   A 1 326  ? -25.676 -3.344  -5.797  1.00 95.56 326  A 1 
ATOM   2695 C CB    . THR   A 1 326  ? -27.174 -4.267  -8.374  1.00 96.49 326  A 1 
ATOM   2696 O OG1   . THR   A 1 326  ? -28.323 -4.812  -8.992  1.00 88.23 326  A 1 
ATOM   2697 C CG2   . THR   A 1 326  ? -26.020 -4.438  -9.349  1.00 89.77 326  A 1 
ATOM   2698 N N     . ILE   A 1 327  ? -24.578 -5.180  -6.474  1.00 97.27 327  A 1 
ATOM   2699 C CA    . ILE   A 1 327  ? -23.261 -4.714  -6.035  1.00 97.41 327  A 1 
ATOM   2700 C C     . ILE   A 1 327  ? -22.541 -4.117  -7.247  1.00 97.43 327  A 1 
ATOM   2701 O O     . ILE   A 1 327  ? -22.066 -4.846  -8.114  1.00 96.54 327  A 1 
ATOM   2702 C CB    . ILE   A 1 327  ? -22.457 -5.842  -5.347  1.00 97.18 327  A 1 
ATOM   2703 C CG1   . ILE   A 1 327  ? -23.242 -6.414  -4.142  1.00 95.90 327  A 1 
ATOM   2704 C CG2   . ILE   A 1 327  ? -21.086 -5.301  -4.903  1.00 95.80 327  A 1 
ATOM   2705 C CD1   . ILE   A 1 327  ? -22.574 -7.606  -3.448  1.00 93.44 327  A 1 
ATOM   2706 N N     . PHE   A 1 328  ? -22.461 -2.794  -7.303  1.00 96.23 328  A 1 
ATOM   2707 C CA    . PHE   A 1 328  ? -21.593 -2.103  -8.252  1.00 96.22 328  A 1 
ATOM   2708 C C     . PHE   A 1 328  ? -20.159 -2.157  -7.728  1.00 95.90 328  A 1 
ATOM   2709 O O     . PHE   A 1 328  ? -19.870 -1.661  -6.637  1.00 94.33 328  A 1 
ATOM   2710 C CB    . PHE   A 1 328  ? -22.072 -0.666  -8.471  1.00 95.86 328  A 1 
ATOM   2711 C CG    . PHE   A 1 328  ? -23.309 -0.567  -9.335  1.00 96.33 328  A 1 
ATOM   2712 C CD1   . PHE   A 1 328  ? -23.191 -0.297  -10.712 1.00 94.91 328  A 1 
ATOM   2713 C CD2   . PHE   A 1 328  ? -24.587 -0.754  -8.781  1.00 94.55 328  A 1 
ATOM   2714 C CE1   . PHE   A 1 328  ? -24.332 -0.216  -11.527 1.00 93.98 328  A 1 
ATOM   2715 C CE2   . PHE   A 1 328  ? -25.734 -0.681  -9.593  1.00 94.08 328  A 1 
ATOM   2716 C CZ    . PHE   A 1 328  ? -25.606 -0.413  -10.968 1.00 95.04 328  A 1 
ATOM   2717 N N     . PHE   A 1 329  ? -19.265 -2.778  -8.496  1.00 97.25 329  A 1 
ATOM   2718 C CA    . PHE   A 1 329  ? -17.899 -3.056  -8.073  1.00 97.40 329  A 1 
ATOM   2719 C C     . PHE   A 1 329  ? -16.882 -2.455  -9.047  1.00 97.34 329  A 1 
ATOM   2720 O O     . PHE   A 1 329  ? -16.871 -2.779  -10.231 1.00 96.61 329  A 1 
ATOM   2721 C CB    . PHE   A 1 329  ? -17.718 -4.566  -7.906  1.00 97.22 329  A 1 
ATOM   2722 C CG    . PHE   A 1 329  ? -16.512 -4.920  -7.069  1.00 97.40 329  A 1 
ATOM   2723 C CD1   . PHE   A 1 329  ? -15.235 -5.007  -7.652  1.00 96.31 329  A 1 
ATOM   2724 C CD2   . PHE   A 1 329  ? -16.659 -5.121  -5.681  1.00 96.20 329  A 1 
ATOM   2725 C CE1   . PHE   A 1 329  ? -14.114 -5.294  -6.855  1.00 95.47 329  A 1 
ATOM   2726 C CE2   . PHE   A 1 329  ? -15.543 -5.414  -4.882  1.00 95.51 329  A 1 
ATOM   2727 C CZ    . PHE   A 1 329  ? -14.270 -5.495  -5.470  1.00 95.89 329  A 1 
ATOM   2728 N N     . ASP   A 1 330  ? -16.004 -1.611  -8.527  1.00 96.18 330  A 1 
ATOM   2729 C CA    . ASP   A 1 330  ? -14.900 -1.027  -9.292  1.00 95.77 330  A 1 
ATOM   2730 C C     . ASP   A 1 330  ? -13.595 -1.791  -9.010  1.00 95.97 330  A 1 
ATOM   2731 O O     . ASP   A 1 330  ? -13.001 -1.687  -7.929  1.00 94.72 330  A 1 
ATOM   2732 C CB    . ASP   A 1 330  ? -14.787 0.473   -8.975  1.00 94.32 330  A 1 
ATOM   2733 C CG    . ASP   A 1 330  ? -13.608 1.142   -9.693  1.00 92.55 330  A 1 
ATOM   2734 O OD1   . ASP   A 1 330  ? -13.098 0.577   -10.684 1.00 87.83 330  A 1 
ATOM   2735 O OD2   . ASP   A 1 330  ? -13.160 2.187   -9.184  1.00 86.57 330  A 1 
ATOM   2736 N N     . LEU   A 1 331  ? -13.139 -2.547  -10.003 1.00 96.44 331  A 1 
ATOM   2737 C CA    . LEU   A 1 331  ? -11.892 -3.308  -9.933  1.00 96.51 331  A 1 
ATOM   2738 C C     . LEU   A 1 331  ? -10.673 -2.404  -9.748  1.00 95.93 331  A 1 
ATOM   2739 O O     . LEU   A 1 331  ? -9.747  -2.795  -9.042  1.00 94.66 331  A 1 
ATOM   2740 C CB    . LEU   A 1 331  ? -11.723 -4.142  -11.214 1.00 96.57 331  A 1 
ATOM   2741 C CG    . LEU   A 1 331  ? -12.630 -5.385  -11.291 1.00 96.15 331  A 1 
ATOM   2742 C CD1   . LEU   A 1 331  ? -12.544 -5.966  -12.698 1.00 94.64 331  A 1 
ATOM   2743 C CD2   . LEU   A 1 331  ? -12.195 -6.471  -10.303 1.00 93.92 331  A 1 
ATOM   2744 N N     . TYR   A 1 332  ? -10.679 -1.206  -10.326 1.00 95.25 332  A 1 
ATOM   2745 C CA    . TYR   A 1 332  ? -9.568  -0.267  -10.174 1.00 93.92 332  A 1 
ATOM   2746 C C     . TYR   A 1 332  ? -9.327  0.070   -8.702  1.00 93.38 332  A 1 
ATOM   2747 O O     . TYR   A 1 332  ? -8.223  -0.117  -8.186  1.00 92.06 332  A 1 
ATOM   2748 C CB    . TYR   A 1 332  ? -9.838  0.995   -10.998 1.00 92.19 332  A 1 
ATOM   2749 C CG    . TYR   A 1 332  ? -8.793  2.075   -10.817 1.00 90.59 332  A 1 
ATOM   2750 C CD1   . TYR   A 1 332  ? -9.001  3.122   -9.896  1.00 86.86 332  A 1 
ATOM   2751 C CD2   . TYR   A 1 332  ? -7.591  2.024   -11.551 1.00 86.46 332  A 1 
ATOM   2752 C CE1   . TYR   A 1 332  ? -8.021  4.111   -9.716  1.00 84.52 332  A 1 
ATOM   2753 C CE2   . TYR   A 1 332  ? -6.604  3.008   -11.379 1.00 83.90 332  A 1 
ATOM   2754 C CZ    . TYR   A 1 332  ? -6.823  4.052   -10.458 1.00 84.94 332  A 1 
ATOM   2755 O OH    . TYR   A 1 332  ? -5.860  5.018   -10.288 1.00 82.36 332  A 1 
ATOM   2756 N N     . SER   A 1 333  ? -10.371 0.478   -8.001  1.00 91.65 333  A 1 
ATOM   2757 C CA    . SER   A 1 333  ? -10.298 0.808   -6.573  1.00 90.38 333  A 1 
ATOM   2758 C C     . SER   A 1 333  ? -9.910  -0.396  -5.704  1.00 90.07 333  A 1 
ATOM   2759 O O     . SER   A 1 333  ? -9.170  -0.245  -4.728  1.00 87.98 333  A 1 
ATOM   2760 C CB    . SER   A 1 333  ? -11.647 1.358   -6.102  1.00 88.60 333  A 1 
ATOM   2761 O OG    . SER   A 1 333  ? -11.867 2.642   -6.641  1.00 77.49 333  A 1 
ATOM   2762 N N     . PHE   A 1 334  ? -10.389 -1.583  -6.054  1.00 94.36 334  A 1 
ATOM   2763 C CA    . PHE   A 1 334  ? -10.039 -2.824  -5.365  1.00 94.59 334  A 1 
ATOM   2764 C C     . PHE   A 1 334  ? -8.549  -3.158  -5.536  1.00 93.91 334  A 1 
ATOM   2765 O O     . PHE   A 1 334  ? -7.833  -3.285  -4.541  1.00 92.76 334  A 1 
ATOM   2766 C CB    . PHE   A 1 334  ? -10.945 -3.957  -5.863  1.00 95.01 334  A 1 
ATOM   2767 C CG    . PHE   A 1 334  ? -10.533 -5.329  -5.355  1.00 95.72 334  A 1 
ATOM   2768 C CD1   . PHE   A 1 334  ? -9.742  -6.171  -6.160  1.00 94.22 334  A 1 
ATOM   2769 C CD2   . PHE   A 1 334  ? -10.899 -5.750  -4.066  1.00 94.45 334  A 1 
ATOM   2770 C CE1   . PHE   A 1 334  ? -9.322  -7.420  -5.678  1.00 93.88 334  A 1 
ATOM   2771 C CE2   . PHE   A 1 334  ? -10.482 -7.003  -3.581  1.00 93.96 334  A 1 
ATOM   2772 C CZ    . PHE   A 1 334  ? -9.691  -7.836  -4.388  1.00 94.81 334  A 1 
ATOM   2773 N N     . ILE   A 1 335  ? -8.071  -3.220  -6.776  1.00 94.43 335  A 1 
ATOM   2774 C CA    . ILE   A 1 335  ? -6.684  -3.586  -7.102  1.00 93.75 335  A 1 
ATOM   2775 C C     . ILE   A 1 335  ? -5.700  -2.563  -6.525  1.00 92.08 335  A 1 
ATOM   2776 O O     . ILE   A 1 335  ? -4.684  -2.934  -5.940  1.00 89.96 335  A 1 
ATOM   2777 C CB    . ILE   A 1 335  ? -6.528  -3.768  -8.629  1.00 94.25 335  A 1 
ATOM   2778 C CG1   . ILE   A 1 335  ? -7.357  -4.979  -9.125  1.00 93.47 335  A 1 
ATOM   2779 C CG2   . ILE   A 1 335  ? -5.051  -3.973  -9.006  1.00 93.10 335  A 1 
ATOM   2780 C CD1   . ILE   A 1 335  ? -7.555  -5.020  -10.640 1.00 91.27 335  A 1 
ATOM   2781 N N     . GLN   A 1 336  ? -6.028  -1.273  -6.597  1.00 90.46 336  A 1 
ATOM   2782 C CA    . GLN   A 1 336  ? -5.181  -0.217  -6.032  1.00 87.63 336  A 1 
ATOM   2783 C C     . GLN   A 1 336  ? -4.990  -0.352  -4.508  1.00 86.19 336  A 1 
ATOM   2784 O O     . GLN   A 1 336  ? -3.946  0.033   -3.967  1.00 83.43 336  A 1 
ATOM   2785 C CB    . GLN   A 1 336  ? -5.792  1.146   -6.400  1.00 85.42 336  A 1 
ATOM   2786 C CG    . GLN   A 1 336  ? -4.764  2.276   -6.341  1.00 78.69 336  A 1 
ATOM   2787 C CD    . GLN   A 1 336  ? -5.395  3.656   -6.492  1.00 75.91 336  A 1 
ATOM   2788 O OE1   . GLN   A 1 336  ? -6.365  3.983   -5.840  1.00 68.86 336  A 1 
ATOM   2789 N NE2   . GLN   A 1 336  ? -4.845  4.533   -7.307  1.00 67.15 336  A 1 
ATOM   2790 N N     . LYS   A 1 337  ? -5.974  -0.910  -3.810  1.00 90.25 337  A 1 
ATOM   2791 C CA    . LYS   A 1 337  ? -5.920  -1.154  -2.359  1.00 88.35 337  A 1 
ATOM   2792 C C     . LYS   A 1 337  ? -5.267  -2.495  -1.997  1.00 87.62 337  A 1 
ATOM   2793 O O     . LYS   A 1 337  ? -4.621  -2.573  -0.951  1.00 84.03 337  A 1 
ATOM   2794 C CB    . LYS   A 1 337  ? -7.337  -1.086  -1.761  1.00 86.56 337  A 1 
ATOM   2795 C CG    . LYS   A 1 337  ? -7.911  0.343   -1.707  1.00 79.50 337  A 1 
ATOM   2796 C CD    . LYS   A 1 337  ? -9.368  0.298   -1.233  1.00 76.33 337  A 1 
ATOM   2797 C CE    . LYS   A 1 337  ? -9.997  1.695   -1.227  1.00 68.66 337  A 1 
ATOM   2798 N NZ    . LYS   A 1 337  ? -11.436 1.657   -0.862  1.00 63.51 337  A 1 
ATOM   2799 N N     . SER   A 1 338  ? -5.463  -3.529  -2.814  1.00 89.17 338  A 1 
ATOM   2800 C CA    . SER   A 1 338  ? -5.000  -4.887  -2.511  1.00 88.01 338  A 1 
ATOM   2801 C C     . SER   A 1 338  ? -3.598  -5.197  -3.037  1.00 87.25 338  A 1 
ATOM   2802 O O     . SER   A 1 338  ? -2.835  -5.889  -2.363  1.00 83.75 338  A 1 
ATOM   2803 C CB    . SER   A 1 338  ? -6.006  -5.924  -3.028  1.00 87.24 338  A 1 
ATOM   2804 O OG    . SER   A 1 338  ? -6.071  -5.942  -4.437  1.00 80.21 338  A 1 
ATOM   2805 N N     . GLU   A 1 339  ? -3.233  -4.653  -4.200  1.00 88.76 339  A 1 
ATOM   2806 C CA    . GLU   A 1 339  ? -2.002  -4.999  -4.905  1.00 86.91 339  A 1 
ATOM   2807 C C     . GLU   A 1 339  ? -0.984  -3.850  -4.909  1.00 85.69 339  A 1 
ATOM   2808 O O     . GLU   A 1 339  ? -1.296  -2.672  -5.090  1.00 81.81 339  A 1 
ATOM   2809 C CB    . GLU   A 1 339  ? -2.308  -5.469  -6.336  1.00 86.44 339  A 1 
ATOM   2810 C CG    . GLU   A 1 339  ? -3.173  -6.735  -6.419  1.00 81.84 339  A 1 
ATOM   2811 C CD    . GLU   A 1 339  ? -2.569  -7.919  -5.644  1.00 82.64 339  A 1 
ATOM   2812 O OE1   . GLU   A 1 339  ? -3.357  -8.664  -5.021  1.00 75.32 339  A 1 
ATOM   2813 O OE2   . GLU   A 1 339  ? -1.329  -8.036  -5.631  1.00 76.78 339  A 1 
ATOM   2814 N N     . LYS   A 1 340  ? 0.297   -4.205  -4.743  1.00 84.11 340  A 1 
ATOM   2815 C CA    . LYS   A 1 340  ? 1.410   -3.255  -4.845  1.00 81.29 340  A 1 
ATOM   2816 C C     . LYS   A 1 340  ? 2.024   -3.324  -6.243  1.00 81.18 340  A 1 
ATOM   2817 O O     . LYS   A 1 340  ? 3.043   -3.971  -6.445  1.00 75.81 340  A 1 
ATOM   2818 C CB    . LYS   A 1 340  ? 2.454   -3.502  -3.745  1.00 77.88 340  A 1 
ATOM   2819 C CG    . LYS   A 1 340  ? 1.950   -3.099  -2.358  1.00 69.30 340  A 1 
ATOM   2820 C CD    . LYS   A 1 340  ? 3.066   -3.330  -1.334  1.00 62.07 340  A 1 
ATOM   2821 C CE    . LYS   A 1 340  ? 2.579   -2.995  0.074   1.00 53.85 340  A 1 
ATOM   2822 N NZ    . LYS   A 1 340  ? 3.591   -3.349  1.093   1.00 46.92 340  A 1 
ATOM   2823 N N     . LEU   A 1 341  ? 1.425   -2.598  -7.173  1.00 78.08 341  A 1 
ATOM   2824 C CA    . LEU   A 1 341  ? 1.877   -2.523  -8.562  1.00 78.36 341  A 1 
ATOM   2825 C C     . LEU   A 1 341  ? 2.567   -1.183  -8.858  1.00 78.35 341  A 1 
ATOM   2826 O O     . LEU   A 1 341  ? 2.331   -0.178  -8.176  1.00 75.51 341  A 1 
ATOM   2827 C CB    . LEU   A 1 341  ? 0.678   -2.796  -9.491  1.00 79.72 341  A 1 
ATOM   2828 C CG    . LEU   A 1 341  ? -0.030  -4.143  -9.239  1.00 80.83 341  A 1 
ATOM   2829 C CD1   . LEU   A 1 341  ? -1.235  -4.274  -10.158 1.00 77.17 341  A 1 
ATOM   2830 C CD2   . LEU   A 1 341  ? 0.903   -5.342  -9.486  1.00 78.19 341  A 1 
ATOM   2831 N N     . ASP   A 1 342  ? 3.422   -1.170  -9.878  1.00 77.25 342  A 1 
ATOM   2832 C CA    . ASP   A 1 342  ? 4.074   0.064   -10.350 1.00 75.38 342  A 1 
ATOM   2833 C C     . ASP   A 1 342  ? 3.110   0.957   -11.159 1.00 76.92 342  A 1 
ATOM   2834 O O     . ASP   A 1 342  ? 3.172   2.185   -11.069 1.00 73.13 342  A 1 
ATOM   2835 C CB    . ASP   A 1 342  ? 5.335   -0.286  -11.161 1.00 71.55 342  A 1 
ATOM   2836 C CG    . ASP   A 1 342  ? 6.587   -0.531  -10.297 1.00 67.27 342  A 1 
ATOM   2837 O OD1   . ASP   A 1 342  ? 6.610   -0.099  -9.120  1.00 61.93 342  A 1 
ATOM   2838 O OD2   . ASP   A 1 342  ? 7.580   -1.069  -10.827 1.00 61.48 342  A 1 
ATOM   2839 N N     . SER   A 1 343  ? 2.193   0.335   -11.894 1.00 77.61 343  A 1 
ATOM   2840 C CA    . SER   A 1 343  ? 1.109   0.994   -12.621 1.00 78.25 343  A 1 
ATOM   2841 C C     . SER   A 1 343  ? -0.222  0.310   -12.309 1.00 80.15 343  A 1 
ATOM   2842 O O     . SER   A 1 343  ? -0.262  -0.897  -12.084 1.00 77.95 343  A 1 
ATOM   2843 C CB    . SER   A 1 343  ? 1.399   0.955   -14.123 1.00 75.12 343  A 1 
ATOM   2844 O OG    . SER   A 1 343  ? 0.354   1.559   -14.860 1.00 67.84 343  A 1 
ATOM   2845 N N     . TYR   A 1 344  ? -1.302  1.093   -12.314 1.00 81.89 344  A 1 
ATOM   2846 C CA    . TYR   A 1 344  ? -2.676  0.619   -12.150 1.00 84.61 344  A 1 
ATOM   2847 C C     . TYR   A 1 344  ? -3.515  0.848   -13.416 1.00 87.83 344  A 1 
ATOM   2848 O O     . TYR   A 1 344  ? -4.735  0.921   -13.343 1.00 86.73 344  A 1 
ATOM   2849 C CB    . TYR   A 1 344  ? -3.302  1.261   -10.909 1.00 83.29 344  A 1 
ATOM   2850 C CG    . TYR   A 1 344  ? -2.615  0.894   -9.610  1.00 83.39 344  A 1 
ATOM   2851 C CD1   . TYR   A 1 344  ? -2.829  -0.371  -9.030  1.00 81.01 344  A 1 
ATOM   2852 C CD2   . TYR   A 1 344  ? -1.760  1.812   -8.970  1.00 82.02 344  A 1 
ATOM   2853 C CE1   . TYR   A 1 344  ? -2.208  -0.715  -7.825  1.00 79.92 344  A 1 
ATOM   2854 C CE2   . TYR   A 1 344  ? -1.132  1.476   -7.761  1.00 79.64 344  A 1 
ATOM   2855 C CZ    . TYR   A 1 344  ? -1.359  0.209   -7.187  1.00 80.37 344  A 1 
ATOM   2856 O OH    . TYR   A 1 344  ? -0.751  -0.130  -6.003  1.00 77.63 344  A 1 
ATOM   2857 N N     . LYS   A 1 345  ? -2.873  0.986   -14.567 1.00 86.15 345  A 1 
ATOM   2858 C CA    . LYS   A 1 345  ? -3.579  0.963   -15.847 1.00 86.90 345  A 1 
ATOM   2859 C C     . LYS   A 1 345  ? -4.003  -0.469  -16.162 1.00 89.90 345  A 1 
ATOM   2860 O O     . LYS   A 1 345  ? -3.295  -1.406  -15.789 1.00 88.66 345  A 1 
ATOM   2861 C CB    . LYS   A 1 345  ? -2.703  1.530   -16.964 1.00 83.54 345  A 1 
ATOM   2862 C CG    . LYS   A 1 345  ? -2.396  3.022   -16.775 1.00 75.94 345  A 1 
ATOM   2863 C CD    . LYS   A 1 345  ? -1.587  3.524   -17.972 1.00 69.37 345  A 1 
ATOM   2864 C CE    . LYS   A 1 345  ? -1.315  5.025   -17.839 1.00 61.43 345  A 1 
ATOM   2865 N NZ    . LYS   A 1 345  ? -0.582  5.540   -19.013 1.00 55.22 345  A 1 
ATOM   2866 N N     . LEU   A 1 346  ? -5.129  -0.618  -16.860 1.00 90.13 346  A 1 
ATOM   2867 C CA    . LEU   A 1 346  ? -5.704  -1.928  -17.179 1.00 92.22 346  A 1 
ATOM   2868 C C     . LEU   A 1 346  ? -4.709  -2.835  -17.917 1.00 93.48 346  A 1 
ATOM   2869 O O     . LEU   A 1 346  ? -4.509  -3.975  -17.506 1.00 92.79 346  A 1 
ATOM   2870 C CB    . LEU   A 1 346  ? -7.001  -1.712  -17.978 1.00 92.06 346  A 1 
ATOM   2871 C CG    . LEU   A 1 346  ? -7.758  -3.012  -18.322 1.00 91.58 346  A 1 
ATOM   2872 C CD1   . LEU   A 1 346  ? -8.151  -3.803  -17.073 1.00 88.61 346  A 1 
ATOM   2873 C CD2   . LEU   A 1 346  ? -9.031  -2.667  -19.087 1.00 88.65 346  A 1 
ATOM   2874 N N     . ASP   A 1 347  ? -4.013  -2.291  -18.915 1.00 92.79 347  A 1 
ATOM   2875 C CA    . ASP   A 1 347  ? -2.957  -2.987  -19.667 1.00 92.04 347  A 1 
ATOM   2876 C C     . ASP   A 1 347  ? -1.827  -3.517  -18.764 1.00 92.96 347  A 1 
ATOM   2877 O O     . ASP   A 1 347  ? -1.384  -4.663  -18.885 1.00 91.03 347  A 1 
ATOM   2878 C CB    . ASP   A 1 347  ? -2.400  -2.027  -20.744 1.00 89.25 347  A 1 
ATOM   2879 C CG    . ASP   A 1 347  ? -1.765  -0.707  -20.252 1.00 82.15 347  A 1 
ATOM   2880 O OD1   . ASP   A 1 347  ? -1.855  -0.394  -19.048 1.00 72.72 347  A 1 
ATOM   2881 O OD2   . ASP   A 1 347  ? -1.160  0.013   -21.079 1.00 74.70 347  A 1 
ATOM   2882 N N     . SER   A 1 348  ? -1.387  -2.710  -17.808 1.00 91.37 348  A 1 
ATOM   2883 C CA    . SER   A 1 348  ? -0.317  -3.084  -16.879 1.00 90.27 348  A 1 
ATOM   2884 C C     . SER   A 1 348  ? -0.774  -4.133  -15.861 1.00 91.94 348  A 1 
ATOM   2885 O O     . SER   A 1 348  ? -0.009  -5.033  -15.512 1.00 90.69 348  A 1 
ATOM   2886 C CB    . SER   A 1 348  ? 0.198   -1.848  -16.138 1.00 87.56 348  A 1 
ATOM   2887 O OG    . SER   A 1 348  ? 0.641   -0.851  -17.046 1.00 76.00 348  A 1 
ATOM   2888 N N     . ILE   A 1 349  ? -2.018  -4.033  -15.395 1.00 93.66 349  A 1 
ATOM   2889 C CA    . ILE   A 1 349  ? -2.625  -5.021  -14.494 1.00 94.70 349  A 1 
ATOM   2890 C C     . ILE   A 1 349  ? -2.817  -6.351  -15.227 1.00 95.47 349  A 1 
ATOM   2891 O O     . ILE   A 1 349  ? -2.428  -7.394  -14.700 1.00 94.77 349  A 1 
ATOM   2892 C CB    . ILE   A 1 349  ? -3.948  -4.477  -13.911 1.00 94.38 349  A 1 
ATOM   2893 C CG1   . ILE   A 1 349  ? -3.651  -3.314  -12.935 1.00 91.18 349  A 1 
ATOM   2894 C CG2   . ILE   A 1 349  ? -4.732  -5.584  -13.189 1.00 91.31 349  A 1 
ATOM   2895 C CD1   . ILE   A 1 349  ? -4.882  -2.488  -12.572 1.00 85.98 349  A 1 
ATOM   2896 N N     . SER   A 1 350  ? -3.344  -6.305  -16.447 1.00 95.13 350  A 1 
ATOM   2897 C CA    . SER   A 1 350  ? -3.526  -7.468  -17.316 1.00 95.62 350  A 1 
ATOM   2898 C C     . SER   A 1 350  ? -2.193  -8.182  -17.574 1.00 95.78 350  A 1 
ATOM   2899 O O     . SER   A 1 350  ? -2.083  -9.385  -17.329 1.00 94.79 350  A 1 
ATOM   2900 C CB    . SER   A 1 350  ? -4.170  -7.016  -18.630 1.00 95.20 350  A 1 
ATOM   2901 O OG    . SER   A 1 350  ? -4.341  -8.120  -19.491 1.00 87.13 350  A 1 
ATOM   2902 N N     . LYS   A 1 351  ? -1.147  -7.437  -17.938 1.00 95.84 351  A 1 
ATOM   2903 C CA    . LYS   A 1 351  ? 0.204   -7.983  -18.149 1.00 95.24 351  A 1 
ATOM   2904 C C     . LYS   A 1 351  ? 0.754   -8.703  -16.910 1.00 95.08 351  A 1 
ATOM   2905 O O     . LYS   A 1 351  ? 1.431   -9.724  -17.038 1.00 93.58 351  A 1 
ATOM   2906 C CB    . LYS   A 1 351  ? 1.143   -6.846  -18.590 1.00 94.14 351  A 1 
ATOM   2907 C CG    . LYS   A 1 351  ? 2.532   -7.366  -19.001 1.00 91.15 351  A 1 
ATOM   2908 C CD    . LYS   A 1 351  ? 3.429   -6.250  -19.549 1.00 88.23 351  A 1 
ATOM   2909 C CE    . LYS   A 1 351  ? 4.777   -6.860  -19.934 1.00 82.58 351  A 1 
ATOM   2910 N NZ    . LYS   A 1 351  ? 5.695   -5.898  -20.586 1.00 75.81 351  A 1 
ATOM   2911 N N     . ASN   A 1 352  ? 0.476   -8.177  -15.724 1.00 94.95 352  A 1 
ATOM   2912 C CA    . ASN   A 1 352  ? 0.928   -8.775  -14.470 1.00 93.87 352  A 1 
ATOM   2913 C C     . ASN   A 1 352  ? 0.127   -10.032 -14.098 1.00 94.25 352  A 1 
ATOM   2914 O O     . ASN   A 1 352  ? 0.708   -11.006 -13.614 1.00 92.42 352  A 1 
ATOM   2915 C CB    . ASN   A 1 352  ? 0.851   -7.700  -13.371 1.00 92.19 352  A 1 
ATOM   2916 C CG    . ASN   A 1 352  ? 1.502   -8.163  -12.081 1.00 84.64 352  A 1 
ATOM   2917 O OD1   . ASN   A 1 352  ? 0.874   -8.574  -11.133 1.00 73.37 352  A 1 
ATOM   2918 N ND2   . ASN   A 1 352  ? 2.813   -8.103  -12.008 1.00 72.94 352  A 1 
ATOM   2919 N N     . ALA   A 1 353  ? -1.182  -10.024 -14.336 1.00 94.84 353  A 1 
ATOM   2920 C CA    . ALA   A 1 353  ? -2.078  -11.116 -13.976 1.00 94.90 353  A 1 
ATOM   2921 C C     . ALA   A 1 353  ? -2.019  -12.291 -14.966 1.00 95.05 353  A 1 
ATOM   2922 O O     . ALA   A 1 353  ? -1.987  -13.456 -14.557 1.00 93.05 353  A 1 
ATOM   2923 C CB    . ALA   A 1 353  ? -3.495  -10.543 -13.862 1.00 94.23 353  A 1 
ATOM   2924 N N     . PHE   A 1 354  ? -1.965  -11.997 -16.262 1.00 95.10 354  A 1 
ATOM   2925 C CA    . PHE   A 1 354  ? -2.136  -12.976 -17.333 1.00 95.61 354  A 1 
ATOM   2926 C C     . PHE   A 1 354  ? -0.840  -13.183 -18.112 1.00 95.48 354  A 1 
ATOM   2927 O O     . PHE   A 1 354  ? -0.557  -12.508 -19.104 1.00 93.36 354  A 1 
ATOM   2928 C CB    . PHE   A 1 354  ? -3.314  -12.570 -18.217 1.00 95.62 354  A 1 
ATOM   2929 C CG    . PHE   A 1 354  ? -4.593  -12.324 -17.444 1.00 96.39 354  A 1 
ATOM   2930 C CD1   . PHE   A 1 354  ? -5.108  -13.301 -16.578 1.00 95.22 354  A 1 
ATOM   2931 C CD2   . PHE   A 1 354  ? -5.247  -11.081 -17.559 1.00 95.21 354  A 1 
ATOM   2932 C CE1   . PHE   A 1 354  ? -6.262  -13.044 -15.825 1.00 94.92 354  A 1 
ATOM   2933 C CE2   . PHE   A 1 354  ? -6.402  -10.818 -16.810 1.00 94.98 354  A 1 
ATOM   2934 C CZ    . PHE   A 1 354  ? -6.907  -11.799 -15.935 1.00 96.06 354  A 1 
ATOM   2935 N N     . SER   A 1 355  ? -0.051  -14.137 -17.657 1.00 95.57 355  A 1 
ATOM   2936 C CA    . SER   A 1 355  ? 1.164   -14.575 -18.333 1.00 95.23 355  A 1 
ATOM   2937 C C     . SER   A 1 355  ? 1.312   -16.092 -18.294 1.00 95.22 355  A 1 
ATOM   2938 O O     . SER   A 1 355  ? 0.877   -16.744 -17.341 1.00 92.57 355  A 1 
ATOM   2939 C CB    . SER   A 1 355  ? 2.396   -13.881 -17.743 1.00 93.44 355  A 1 
ATOM   2940 O OG    . SER   A 1 355  ? 2.686   -14.323 -16.429 1.00 86.83 355  A 1 
ATOM   2941 N N     . CYS   A 1 356  ? 1.965   -16.638 -19.327 1.00 95.04 356  A 1 
ATOM   2942 C CA    . CYS   A 1 356  ? 2.280   -18.059 -19.434 1.00 94.81 356  A 1 
ATOM   2943 C C     . CYS   A 1 356  ? 3.600   -18.230 -20.189 1.00 95.28 356  A 1 
ATOM   2944 O O     . CYS   A 1 356  ? 3.926   -17.429 -21.066 1.00 93.56 356  A 1 
ATOM   2945 C CB    . CYS   A 1 356  ? 1.112   -18.761 -20.145 1.00 92.45 356  A 1 
ATOM   2946 S SG    . CYS   A 1 356  ? 1.389   -20.558 -20.224 1.00 88.11 356  A 1 
ATOM   2947 N N     . MET   A 1 357  ? 4.358   -19.273 -19.884 1.00 94.51 357  A 1 
ATOM   2948 C CA    . MET   A 1 357  ? 5.500   -19.665 -20.705 1.00 94.30 357  A 1 
ATOM   2949 C C     . MET   A 1 357  ? 5.003   -20.408 -21.949 1.00 94.10 357  A 1 
ATOM   2950 O O     . MET   A 1 357  ? 4.305   -21.417 -21.847 1.00 91.41 357  A 1 
ATOM   2951 C CB    . MET   A 1 357  ? 6.484   -20.506 -19.892 1.00 93.46 357  A 1 
ATOM   2952 C CG    . MET   A 1 357  ? 7.071   -19.733 -18.702 1.00 89.39 357  A 1 
ATOM   2953 S SD    . MET   A 1 357  ? 8.021   -18.233 -19.101 1.00 87.64 357  A 1 
ATOM   2954 C CE    . MET   A 1 357  ? 9.456   -18.959 -19.916 1.00 75.27 357  A 1 
ATOM   2955 N N     . GLY   A 1 358  ? 5.359   -19.894 -23.118 1.00 93.78 358  A 1 
ATOM   2956 C CA    . GLY   A 1 358  ? 5.030   -20.480 -24.411 1.00 93.27 358  A 1 
ATOM   2957 C C     . GLY   A 1 358  ? 6.254   -21.126 -25.050 1.00 93.83 358  A 1 
ATOM   2958 O O     . GLY   A 1 358  ? 7.299   -20.487 -25.186 1.00 91.32 358  A 1 
ATOM   2959 N N     . LYS   A 1 359  ? 6.120   -22.372 -25.489 1.00 94.77 359  A 1 
ATOM   2960 C CA    . LYS   A 1 359  ? 7.150   -23.070 -26.254 1.00 94.61 359  A 1 
ATOM   2961 C C     . LYS   A 1 359  ? 6.980   -22.784 -27.743 1.00 94.59 359  A 1 
ATOM   2962 O O     . LYS   A 1 359  ? 5.874   -22.853 -28.267 1.00 92.41 359  A 1 
ATOM   2963 C CB    . LYS   A 1 359  ? 7.103   -24.566 -25.924 1.00 93.38 359  A 1 
ATOM   2964 C CG    . LYS   A 1 359  ? 8.305   -25.319 -26.510 1.00 85.35 359  A 1 
ATOM   2965 C CD    . LYS   A 1 359  ? 8.238   -26.795 -26.109 1.00 81.62 359  A 1 
ATOM   2966 C CE    . LYS   A 1 359  ? 9.442   -27.535 -26.671 1.00 70.01 359  A 1 
ATOM   2967 N NZ    . LYS   A 1 359  ? 9.403   -28.972 -26.315 1.00 62.52 359  A 1 
ATOM   2968 N N     . VAL   A 1 360  ? 8.075   -22.492 -28.430 1.00 94.20 360  A 1 
ATOM   2969 C CA    . VAL   A 1 360  ? 8.063   -22.275 -29.880 1.00 93.65 360  A 1 
ATOM   2970 C C     . VAL   A 1 360  ? 7.835   -23.610 -30.591 1.00 93.15 360  A 1 
ATOM   2971 O O     . VAL   A 1 360  ? 8.595   -24.559 -30.420 1.00 90.61 360  A 1 
ATOM   2972 C CB    . VAL   A 1 360  ? 9.352   -21.595 -30.365 1.00 91.92 360  A 1 
ATOM   2973 C CG1   . VAL   A 1 360  ? 9.318   -21.367 -31.874 1.00 85.46 360  A 1 
ATOM   2974 C CG2   . VAL   A 1 360  ? 9.543   -20.231 -29.690 1.00 86.52 360  A 1 
ATOM   2975 N N     . LEU   A 1 361  ? 6.783   -23.668 -31.408 1.00 93.24 361  A 1 
ATOM   2976 C CA    . LEU   A 1 361  ? 6.447   -24.817 -32.251 1.00 92.03 361  A 1 
ATOM   2977 C C     . LEU   A 1 361  ? 6.954   -24.650 -33.678 1.00 91.71 361  A 1 
ATOM   2978 O O     . LEU   A 1 361  ? 7.419   -25.607 -34.291 1.00 85.63 361  A 1 
ATOM   2979 C CB    . LEU   A 1 361  ? 4.916   -24.999 -32.235 1.00 88.66 361  A 1 
ATOM   2980 C CG    . LEU   A 1 361  ? 4.483   -26.262 -31.467 1.00 82.36 361  A 1 
ATOM   2981 C CD1   . LEU   A 1 361  ? 3.050   -26.092 -30.993 1.00 75.51 361  A 1 
ATOM   2982 C CD2   . LEU   A 1 361  ? 4.542   -27.499 -32.351 1.00 74.96 361  A 1 
ATOM   2983 N N     . ASN   A 1 362  ? 6.846   -23.425 -34.209 1.00 91.39 362  A 1 
ATOM   2984 C CA    . ASN   A 1 362  ? 7.247   -23.124 -35.576 1.00 90.69 362  A 1 
ATOM   2985 C C     . ASN   A 1 362  ? 7.754   -21.683 -35.703 1.00 91.18 362  A 1 
ATOM   2986 O O     . ASN   A 1 362  ? 7.273   -20.786 -35.010 1.00 86.87 362  A 1 
ATOM   2987 C CB    . ASN   A 1 362  ? 6.052   -23.420 -36.506 1.00 86.50 362  A 1 
ATOM   2988 C CG    . ASN   A 1 362  ? 6.478   -23.971 -37.855 1.00 79.19 362  A 1 
ATOM   2989 O OD1   . ASN   A 1 362  ? 7.639   -24.084 -38.183 1.00 68.30 362  A 1 
ATOM   2990 N ND2   . ASN   A 1 362  ? 5.525   -24.359 -38.674 1.00 68.25 362  A 1 
ATOM   2991 N N     . ARG   A 1 363  ? 8.722   -21.466 -36.597 1.00 89.99 363  A 1 
ATOM   2992 C CA    . ARG   A 1 363  ? 9.304   -20.158 -36.923 1.00 88.33 363  A 1 
ATOM   2993 C C     . ARG   A 1 363  ? 9.076   -19.889 -38.406 1.00 87.04 363  A 1 
ATOM   2994 O O     . ARG   A 1 363  ? 9.753   -20.475 -39.250 1.00 80.26 363  A 1 
ATOM   2995 C CB    . ARG   A 1 363  ? 10.798  -20.130 -36.553 1.00 85.15 363  A 1 
ATOM   2996 C CG    . ARG   A 1 363  ? 11.078  -20.252 -35.048 1.00 79.98 363  A 1 
ATOM   2997 C CD    . ARG   A 1 363  ? 12.579  -20.179 -34.760 1.00 79.83 363  A 1 
ATOM   2998 N NE    . ARG   A 1 363  ? 12.894  -20.232 -33.323 1.00 78.88 363  A 1 
ATOM   2999 C CZ    . ARG   A 1 363  ? 13.213  -21.301 -32.596 1.00 78.21 363  A 1 
ATOM   3000 N NH1   . ARG   A 1 363  ? 13.255  -22.506 -33.087 1.00 67.57 363  A 1 
ATOM   3001 N NH2   . ARG   A 1 363  ? 13.508  -21.173 -31.341 1.00 72.19 363  A 1 
ATOM   3002 N N     . GLY   A 1 364  ? 8.103   -19.033 -38.700 1.00 86.23 364  A 1 
ATOM   3003 C CA    . GLY   A 1 364  ? 7.804   -18.575 -40.054 1.00 84.98 364  A 1 
ATOM   3004 C C     . GLY   A 1 364  ? 8.437   -17.219 -40.375 1.00 86.28 364  A 1 
ATOM   3005 O O     . GLY   A 1 364  ? 9.139   -16.610 -39.556 1.00 80.76 364  A 1 
ATOM   3006 N N     . VAL   A 1 365  ? 8.179   -16.720 -41.582 1.00 86.82 365  A 1 
ATOM   3007 C CA    . VAL   A 1 365  ? 8.579   -15.362 -41.984 1.00 85.98 365  A 1 
ATOM   3008 C C     . VAL   A 1 365  ? 7.638   -14.359 -41.313 1.00 85.88 365  A 1 
ATOM   3009 O O     . VAL   A 1 365  ? 6.484   -14.243 -41.702 1.00 78.55 365  A 1 
ATOM   3010 C CB    . VAL   A 1 365  ? 8.574   -15.204 -43.515 1.00 82.11 365  A 1 
ATOM   3011 C CG1   . VAL   A 1 365  ? 9.072   -13.818 -43.925 1.00 74.26 365  A 1 
ATOM   3012 C CG2   . VAL   A 1 365  ? 9.481   -16.247 -44.184 1.00 73.86 365  A 1 
ATOM   3013 N N     . ARG   A 1 366  ? 8.134   -13.627 -40.310 1.00 88.90 366  A 1 
ATOM   3014 C CA    . ARG   A 1 366  ? 7.361   -12.683 -39.474 1.00 90.19 366  A 1 
ATOM   3015 C C     . ARG   A 1 366  ? 6.206   -13.320 -38.682 1.00 91.83 366  A 1 
ATOM   3016 O O     . ARG   A 1 366  ? 5.369   -12.597 -38.149 1.00 87.34 366  A 1 
ATOM   3017 C CB    . ARG   A 1 366  ? 6.856   -11.478 -40.287 1.00 86.62 366  A 1 
ATOM   3018 C CG    . ARG   A 1 366  ? 7.963   -10.657 -40.933 1.00 77.32 366  A 1 
ATOM   3019 C CD    . ARG   A 1 366  ? 7.318   -9.468  -41.643 1.00 68.00 366  A 1 
ATOM   3020 N NE    . ARG   A 1 366  ? 8.321   -8.541  -42.184 1.00 59.91 366  A 1 
ATOM   3021 C CZ    . ARG   A 1 366  ? 8.060   -7.385  -42.776 1.00 52.29 366  A 1 
ATOM   3022 N NH1   . ARG   A 1 366  ? 6.834   -6.973  -42.957 1.00 47.78 366  A 1 
ATOM   3023 N NH2   . ARG   A 1 366  ? 9.035   -6.627  -43.186 1.00 46.56 366  A 1 
ATOM   3024 N N     . GLU   A 1 367  ? 6.180   -14.630 -38.576 1.00 92.31 367  A 1 
ATOM   3025 C CA    . GLU   A 1 367  ? 5.178   -15.356 -37.803 1.00 92.49 367  A 1 
ATOM   3026 C C     . GLU   A 1 367  ? 5.865   -16.364 -36.891 1.00 93.30 367  A 1 
ATOM   3027 O O     . GLU   A 1 367  ? 6.740   -17.121 -37.324 1.00 89.32 367  A 1 
ATOM   3028 C CB    . GLU   A 1 367  ? 4.173   -16.063 -38.719 1.00 87.59 367  A 1 
ATOM   3029 C CG    . GLU   A 1 367  ? 3.253   -15.076 -39.445 1.00 77.94 367  A 1 
ATOM   3030 C CD    . GLU   A 1 367  ? 2.187   -15.764 -40.306 1.00 79.47 367  A 1 
ATOM   3031 O OE1   . GLU   A 1 367  ? 1.439   -15.031 -40.990 1.00 73.20 367  A 1 
ATOM   3032 O OE2   . GLU   A 1 367  ? 2.105   -17.013 -40.284 1.00 74.81 367  A 1 
ATOM   3033 N N     . MET   A 1 368  ? 5.451   -16.396 -35.641 1.00 92.90 368  A 1 
ATOM   3034 C CA    . MET   A 1 368  ? 5.882   -17.425 -34.701 1.00 93.16 368  A 1 
ATOM   3035 C C     . MET   A 1 368  ? 4.669   -18.132 -34.114 1.00 94.25 368  A 1 
ATOM   3036 O O     . MET   A 1 368  ? 3.688   -17.496 -33.742 1.00 92.33 368  A 1 
ATOM   3037 C CB    . MET   A 1 368  ? 6.785   -16.843 -33.608 1.00 90.70 368  A 1 
ATOM   3038 C CG    . MET   A 1 368  ? 8.147   -16.415 -34.172 1.00 84.53 368  A 1 
ATOM   3039 S SD    . MET   A 1 368  ? 9.447   -16.122 -32.940 1.00 82.55 368  A 1 
ATOM   3040 C CE    . MET   A 1 368  ? 9.706   -17.785 -32.305 1.00 74.01 368  A 1 
ATOM   3041 N N     . THR   A 1 369  ? 4.752   -19.443 -34.014 1.00 94.81 369  A 1 
ATOM   3042 C CA    . THR   A 1 369  ? 3.726   -20.266 -33.372 1.00 94.61 369  A 1 
ATOM   3043 C C     . THR   A 1 369  ? 4.209   -20.695 -31.993 1.00 95.02 369  A 1 
ATOM   3044 O O     . THR   A 1 369  ? 5.289   -21.281 -31.877 1.00 93.08 369  A 1 
ATOM   3045 C CB    . THR   A 1 369  ? 3.374   -21.491 -34.218 1.00 92.99 369  A 1 
ATOM   3046 O OG1   . THR   A 1 369  ? 3.023   -21.103 -35.527 1.00 83.68 369  A 1 
ATOM   3047 C CG2   . THR   A 1 369  ? 2.178   -22.252 -33.652 1.00 82.98 369  A 1 
ATOM   3048 N N     . PHE   A 1 370  ? 3.393   -20.448 -30.983 1.00 94.82 370  A 1 
ATOM   3049 C CA    . PHE   A 1 370  ? 3.647   -20.848 -29.605 1.00 95.01 370  A 1 
ATOM   3050 C C     . PHE   A 1 370  ? 2.582   -21.832 -29.128 1.00 95.08 370  A 1 
ATOM   3051 O O     . PHE   A 1 370  ? 1.421   -21.749 -29.532 1.00 93.23 370  A 1 
ATOM   3052 C CB    . PHE   A 1 370  ? 3.700   -19.615 -28.701 1.00 94.42 370  A 1 
ATOM   3053 C CG    . PHE   A 1 370  ? 4.782   -18.618 -29.058 1.00 94.81 370  A 1 
ATOM   3054 C CD1   . PHE   A 1 370  ? 6.038   -18.679 -28.429 1.00 91.93 370  A 1 
ATOM   3055 C CD2   . PHE   A 1 370  ? 4.537   -17.613 -30.013 1.00 92.02 370  A 1 
ATOM   3056 C CE1   . PHE   A 1 370  ? 7.033   -17.743 -28.739 1.00 90.80 370  A 1 
ATOM   3057 C CE2   . PHE   A 1 370  ? 5.533   -16.676 -30.332 1.00 91.03 370  A 1 
ATOM   3058 C CZ    . PHE   A 1 370  ? 6.782   -16.739 -29.690 1.00 92.57 370  A 1 
ATOM   3059 N N     . ILE   A 1 371  ? 2.982   -22.731 -28.233 1.00 95.44 371  A 1 
ATOM   3060 C CA    . ILE   A 1 371  ? 2.076   -23.590 -27.469 1.00 95.18 371  A 1 
ATOM   3061 C C     . ILE   A 1 371  ? 2.307   -23.361 -25.974 1.00 95.38 371  A 1 
ATOM   3062 O O     . ILE   A 1 371  ? 3.453   -23.199 -25.539 1.00 92.60 371  A 1 
ATOM   3063 C CB    . ILE   A 1 371  ? 2.213   -25.064 -27.898 1.00 93.02 371  A 1 
ATOM   3064 C CG1   . ILE   A 1 371  ? 0.956   -25.866 -27.510 1.00 75.75 371  A 1 
ATOM   3065 C CG2   . ILE   A 1 371  ? 3.490   -25.710 -27.338 1.00 74.86 371  A 1 
ATOM   3066 C CD1   . ILE   A 1 371  ? 0.891   -27.258 -28.153 1.00 71.12 371  A 1 
ATOM   3067 N N     . GLY   A 1 372  ? 1.224   -23.329 -25.198 1.00 94.14 372  A 1 
ATOM   3068 C CA    . GLY   A 1 372  ? 1.277   -23.271 -23.745 1.00 93.92 372  A 1 
ATOM   3069 C C     . GLY   A 1 372  ? 0.331   -24.301 -23.142 1.00 94.21 372  A 1 
ATOM   3070 O O     . GLY   A 1 372  ? -0.819  -24.395 -23.561 1.00 91.24 372  A 1 
ATOM   3071 N N     . ASP   A 1 373  ? 0.839   -25.066 -22.182 1.00 93.86 373  A 1 
ATOM   3072 C CA    . ASP   A 1 373  ? 0.101   -26.088 -21.439 1.00 92.77 373  A 1 
ATOM   3073 C C     . ASP   A 1 373  ? 0.733   -26.291 -20.047 1.00 92.63 373  A 1 
ATOM   3074 O O     . ASP   A 1 373  ? 1.677   -25.584 -19.659 1.00 87.02 373  A 1 
ATOM   3075 C CB    . ASP   A 1 373  ? 0.036   -27.391 -22.272 1.00 89.19 373  A 1 
ATOM   3076 C CG    . ASP   A 1 373  ? 1.393   -28.002 -22.623 1.00 86.59 373  A 1 
ATOM   3077 O OD1   . ASP   A 1 373  ? 2.332   -27.879 -21.809 1.00 76.52 373  A 1 
ATOM   3078 O OD2   . ASP   A 1 373  ? 1.496   -28.639 -23.689 1.00 80.06 373  A 1 
ATOM   3079 N N     . ASP   A 1 374  ? 0.229   -27.255 -19.283 1.00 91.29 374  A 1 
ATOM   3080 C CA    . ASP   A 1 374  ? 0.749   -27.587 -17.949 1.00 90.05 374  A 1 
ATOM   3081 C C     . ASP   A 1 374  ? 2.207   -28.110 -17.953 1.00 90.25 374  A 1 
ATOM   3082 O O     . ASP   A 1 374  ? 2.818   -28.250 -16.892 1.00 84.19 374  A 1 
ATOM   3083 C CB    . ASP   A 1 374  ? -0.188  -28.605 -17.273 1.00 86.56 374  A 1 
ATOM   3084 C CG    . ASP   A 1 374  ? -1.440  -28.000 -16.616 1.00 81.94 374  A 1 
ATOM   3085 O OD1   . ASP   A 1 374  ? -1.537  -26.756 -16.506 1.00 73.93 374  A 1 
ATOM   3086 O OD2   . ASP   A 1 374  ? -2.252  -28.793 -16.090 1.00 76.27 374  A 1 
ATOM   3087 N N     . THR   A 1 375  ? 2.788   -28.388 -19.119 1.00 90.94 375  A 1 
ATOM   3088 C CA    . THR   A 1 375  ? 4.202   -28.781 -19.255 1.00 89.86 375  A 1 
ATOM   3089 C C     . THR   A 1 375  ? 5.133   -27.589 -19.479 1.00 90.39 375  A 1 
ATOM   3090 O O     . THR   A 1 375  ? 6.340   -27.701 -19.248 1.00 84.97 375  A 1 
ATOM   3091 C CB    . THR   A 1 375  ? 4.417   -29.819 -20.365 1.00 87.86 375  A 1 
ATOM   3092 O OG1   . THR   A 1 375  ? 4.405   -29.256 -21.658 1.00 80.17 375  A 1 
ATOM   3093 C CG2   . THR   A 1 375  ? 3.415   -30.968 -20.326 1.00 78.03 375  A 1 
ATOM   3094 N N     . THR   A 1 376  ? 4.594   -26.450 -19.920 1.00 89.66 376  A 1 
ATOM   3095 C CA    . THR   A 1 376  ? 5.378   -25.243 -20.227 1.00 88.69 376  A 1 
ATOM   3096 C C     . THR   A 1 376  ? 5.454   -24.267 -19.054 1.00 89.84 376  A 1 
ATOM   3097 O O     . THR   A 1 376  ? 6.437   -23.533 -18.945 1.00 84.71 376  A 1 
ATOM   3098 C CB    . THR   A 1 376  ? 4.865   -24.525 -21.480 1.00 86.65 376  A 1 
ATOM   3099 O OG1   . THR   A 1 376  ? 3.571   -24.010 -21.303 1.00 78.02 376  A 1 
ATOM   3100 C CG2   . THR   A 1 376  ? 4.844   -25.429 -22.708 1.00 77.50 376  A 1 
ATOM   3101 N N     . ASP   A 1 377  ? 4.452   -24.261 -18.169 1.00 89.67 377  A 1 
ATOM   3102 C CA    . ASP   A 1 377  ? 4.409   -23.410 -16.970 1.00 88.55 377  A 1 
ATOM   3103 C C     . ASP   A 1 377  ? 3.722   -24.132 -15.795 1.00 88.08 377  A 1 
ATOM   3104 O O     . ASP   A 1 377  ? 3.391   -25.320 -15.855 1.00 82.33 377  A 1 
ATOM   3105 C CB    . ASP   A 1 377  ? 3.735   -22.066 -17.327 1.00 85.21 377  A 1 
ATOM   3106 C CG    . ASP   A 1 377  ? 4.134   -20.870 -16.439 1.00 86.08 377  A 1 
ATOM   3107 O OD1   . ASP   A 1 377  ? 4.569   -21.047 -15.280 1.00 79.82 377  A 1 
ATOM   3108 O OD2   . ASP   A 1 377  ? 3.969   -19.717 -16.878 1.00 82.15 377  A 1 
ATOM   3109 N N     . ALA   A 1 378  ? 3.514   -23.421 -14.697 1.00 89.16 378  A 1 
ATOM   3110 C CA    . ALA   A 1 378  ? 2.799   -23.930 -13.539 1.00 87.53 378  A 1 
ATOM   3111 C C     . ALA   A 1 378  ? 1.350   -24.319 -13.890 1.00 88.29 378  A 1 
ATOM   3112 O O     . ALA   A 1 378  ? 0.687   -23.679 -14.707 1.00 84.79 378  A 1 
ATOM   3113 C CB    . ALA   A 1 378  ? 2.847   -22.883 -12.424 1.00 84.16 378  A 1 
ATOM   3114 N N     . LYS   A 1 379  ? 0.843   -25.332 -13.195 1.00 90.25 379  A 1 
ATOM   3115 C CA    . LYS   A 1 379  ? -0.491  -25.885 -13.417 1.00 89.13 379  A 1 
ATOM   3116 C C     . LYS   A 1 379  ? -1.579  -24.806 -13.380 1.00 89.44 379  A 1 
ATOM   3117 O O     . LYS   A 1 379  ? -1.651  -24.012 -12.438 1.00 84.34 379  A 1 
ATOM   3118 C CB    . LYS   A 1 379  ? -0.743  -27.006 -12.394 1.00 85.93 379  A 1 
ATOM   3119 C CG    . LYS   A 1 379  ? -2.026  -27.763 -12.724 1.00 77.72 379  A 1 
ATOM   3120 C CD    . LYS   A 1 379  ? -2.212  -28.984 -11.823 1.00 70.34 379  A 1 
ATOM   3121 C CE    . LYS   A 1 379  ? -3.482  -29.690 -12.285 1.00 60.32 379  A 1 
ATOM   3122 N NZ    . LYS   A 1 379  ? -3.714  -30.956 -11.561 1.00 51.97 379  A 1 
ATOM   3123 N N     . GLY   A 1 380  ? -2.436  -24.802 -14.408 1.00 88.04 380  A 1 
ATOM   3124 C CA    . GLY   A 1 380  ? -3.564  -23.880 -14.564 1.00 88.36 380  A 1 
ATOM   3125 C C     . GLY   A 1 380  ? -3.212  -22.492 -15.107 1.00 90.68 380  A 1 
ATOM   3126 O O     . GLY   A 1 380  ? -4.112  -21.710 -15.406 1.00 87.39 380  A 1 
ATOM   3127 N N     . LYS   A 1 381  ? -1.933  -22.146 -15.277 1.00 91.68 381  A 1 
ATOM   3128 C CA    . LYS   A 1 381  ? -1.560  -20.872 -15.914 1.00 92.36 381  A 1 
ATOM   3129 C C     . LYS   A 1 381  ? -1.918  -20.827 -17.396 1.00 93.80 381  A 1 
ATOM   3130 O O     . LYS   A 1 381  ? -2.422  -19.808 -17.859 1.00 91.70 381  A 1 
ATOM   3131 C CB    . LYS   A 1 381  ? -0.068  -20.602 -15.769 1.00 90.17 381  A 1 
ATOM   3132 C CG    . LYS   A 1 381  ? 0.281   -19.736 -14.559 1.00 86.18 381  A 1 
ATOM   3133 C CD    . LYS   A 1 381  ? 1.743   -19.349 -14.741 1.00 81.84 381  A 1 
ATOM   3134 C CE    . LYS   A 1 381  ? 2.273   -18.275 -13.813 1.00 77.11 381  A 1 
ATOM   3135 N NZ    . LYS   A 1 381  ? 3.613   -17.899 -14.320 1.00 70.68 381  A 1 
ATOM   3136 N N     . ALA   A 1 382  ? -1.669  -21.910 -18.118 1.00 91.96 382  A 1 
ATOM   3137 C CA    . ALA   A 1 382  ? -1.997  -22.008 -19.533 1.00 92.75 382  A 1 
ATOM   3138 C C     . ALA   A 1 382  ? -3.513  -21.934 -19.766 1.00 93.49 382  A 1 
ATOM   3139 O O     . ALA   A 1 382  ? -3.945  -21.194 -20.644 1.00 91.96 382  A 1 
ATOM   3140 C CB    . ALA   A 1 382  ? -1.387  -23.292 -20.095 1.00 91.54 382  A 1 
ATOM   3141 N N     . ASP   A 1 383  ? -4.319  -22.571 -18.917 1.00 93.59 383  A 1 
ATOM   3142 C CA    . ASP   A 1 383  ? -5.787  -22.495 -18.989 1.00 92.96 383  A 1 
ATOM   3143 C C     . ASP   A 1 383  ? -6.292  -21.063 -18.768 1.00 94.06 383  A 1 
ATOM   3144 O O     . ASP   A 1 383  ? -7.157  -20.570 -19.492 1.00 92.50 383  A 1 
ATOM   3145 C CB    . ASP   A 1 383  ? -6.421  -23.411 -17.931 1.00 90.53 383  A 1 
ATOM   3146 C CG    . ASP   A 1 383  ? -5.980  -24.869 -18.042 1.00 82.27 383  A 1 
ATOM   3147 O OD1   . ASP   A 1 383  ? -5.690  -25.307 -19.171 1.00 72.91 383  A 1 
ATOM   3148 O OD2   . ASP   A 1 383  ? -5.873  -25.495 -16.966 1.00 74.42 383  A 1 
ATOM   3149 N N     . THR   A 1 384  ? -5.715  -20.365 -17.787 1.00 94.34 384  A 1 
ATOM   3150 C CA    . THR   A 1 384  ? -6.052  -18.961 -17.508 1.00 94.52 384  A 1 
ATOM   3151 C C     . THR   A 1 384  ? -5.678  -18.070 -18.695 1.00 95.43 384  A 1 
ATOM   3152 O O     . THR   A 1 384  ? -6.484  -17.248 -19.125 1.00 94.48 384  A 1 
ATOM   3153 C CB    . THR   A 1 384  ? -5.348  -18.463 -16.236 1.00 93.18 384  A 1 
ATOM   3154 O OG1   . THR   A 1 384  ? -5.593  -19.325 -15.148 1.00 83.68 384  A 1 
ATOM   3155 C CG2   . THR   A 1 384  ? -5.844  -17.079 -15.812 1.00 82.07 384  A 1 
ATOM   3156 N N     . PHE   A 1 385  ? -4.495  -18.271 -19.265 1.00 95.19 385  A 1 
ATOM   3157 C CA    . PHE   A 1 385  ? -4.048  -17.534 -20.447 1.00 95.84 385  A 1 
ATOM   3158 C C     . PHE   A 1 385  ? -4.935  -17.824 -21.670 1.00 96.13 385  A 1 
ATOM   3159 O O     . PHE   A 1 385  ? -5.325  -16.904 -22.381 1.00 95.29 385  A 1 
ATOM   3160 C CB    . PHE   A 1 385  ? -2.583  -17.879 -20.719 1.00 95.71 385  A 1 
ATOM   3161 C CG    . PHE   A 1 385  ? -1.930  -16.978 -21.743 1.00 96.09 385  A 1 
ATOM   3162 C CD1   . PHE   A 1 385  ? -2.024  -17.268 -23.112 1.00 94.36 385  A 1 
ATOM   3163 C CD2   . PHE   A 1 385  ? -1.225  -15.834 -21.325 1.00 94.33 385  A 1 
ATOM   3164 C CE1   . PHE   A 1 385  ? -1.428  -16.417 -24.058 1.00 93.61 385  A 1 
ATOM   3165 C CE2   . PHE   A 1 385  ? -0.624  -14.987 -22.267 1.00 93.65 385  A 1 
ATOM   3166 C CZ    . PHE   A 1 385  ? -0.728  -15.276 -23.635 1.00 95.02 385  A 1 
ATOM   3167 N N     . ALA   A 1 386  ? -5.314  -19.086 -21.879 1.00 95.61 386  A 1 
ATOM   3168 C CA    . ALA   A 1 386  ? -6.204  -19.504 -22.957 1.00 95.56 386  A 1 
ATOM   3169 C C     . ALA   A 1 386  ? -7.584  -18.840 -22.851 1.00 95.72 386  A 1 
ATOM   3170 O O     . ALA   A 1 386  ? -8.138  -18.403 -23.861 1.00 94.36 386  A 1 
ATOM   3171 C CB    . ALA   A 1 386  ? -6.320  -21.030 -22.927 1.00 94.61 386  A 1 
ATOM   3172 N N     . LYS   A 1 387  ? -8.107  -18.680 -21.640 1.00 95.98 387  A 1 
ATOM   3173 C CA    . LYS   A 1 387  ? -9.376  -17.988 -21.393 1.00 95.57 387  A 1 
ATOM   3174 C C     . LYS   A 1 387  ? -9.306  -16.522 -21.834 1.00 95.98 387  A 1 
ATOM   3175 O O     . LYS   A 1 387  ? -10.196 -16.058 -22.534 1.00 94.60 387  A 1 
ATOM   3176 C CB    . LYS   A 1 387  ? -9.759  -18.144 -19.912 1.00 94.17 387  A 1 
ATOM   3177 C CG    . LYS   A 1 387  ? -11.270 -17.976 -19.700 1.00 83.93 387  A 1 
ATOM   3178 C CD    . LYS   A 1 387  ? -11.643 -18.202 -18.225 1.00 80.21 387  A 1 
ATOM   3179 C CE    . LYS   A 1 387  ? -13.163 -18.216 -18.062 1.00 69.19 387  A 1 
ATOM   3180 N NZ    . LYS   A 1 387  ? -13.580 -18.409 -16.657 1.00 62.56 387  A 1 
ATOM   3181 N N     . VAL   A 1 388  ? -8.230  -15.819 -21.502 1.00 96.16 388  A 1 
ATOM   3182 C CA    . VAL   A 1 388  ? -8.009  -14.425 -21.935 1.00 96.35 388  A 1 
ATOM   3183 C C     . VAL   A 1 388  ? -7.777  -14.350 -23.448 1.00 96.40 388  A 1 
ATOM   3184 O O     . VAL   A 1 388  ? -8.293  -13.452 -24.111 1.00 95.04 388  A 1 
ATOM   3185 C CB    . VAL   A 1 388  ? -6.847  -13.776 -21.161 1.00 96.00 388  A 1 
ATOM   3186 C CG1   . VAL   A 1 388  ? -6.701  -12.294 -21.511 1.00 93.95 388  A 1 
ATOM   3187 C CG2   . VAL   A 1 388  ? -7.054  -13.856 -19.647 1.00 94.26 388  A 1 
ATOM   3188 N N     . LEU   A 1 389  ? -7.094  -15.332 -24.028 1.00 96.40 389  A 1 
ATOM   3189 C CA    . LEU   A 1 389  ? -6.829  -15.404 -25.467 1.00 96.10 389  A 1 
ATOM   3190 C C     . LEU   A 1 389  ? -8.106  -15.502 -26.318 1.00 95.86 389  A 1 
ATOM   3191 O O     . LEU   A 1 389  ? -8.079  -15.133 -27.492 1.00 94.06 389  A 1 
ATOM   3192 C CB    . LEU   A 1 389  ? -5.879  -16.588 -25.728 1.00 95.32 389  A 1 
ATOM   3193 C CG    . LEU   A 1 389  ? -5.382  -16.725 -27.181 1.00 94.12 389  A 1 
ATOM   3194 C CD1   . LEU   A 1 389  ? -4.524  -15.542 -27.618 1.00 90.72 389  A 1 
ATOM   3195 C CD2   . LEU   A 1 389  ? -4.546  -17.992 -27.321 1.00 90.08 389  A 1 
ATOM   3196 N N     . THR   A 1 390  ? -9.234  -15.939 -25.754 1.00 96.40 390  A 1 
ATOM   3197 C CA    . THR   A 1 390  ? -10.515 -16.007 -26.483 1.00 95.79 390  A 1 
ATOM   3198 C C     . THR   A 1 390  ? -10.942 -14.652 -27.052 1.00 95.81 390  A 1 
ATOM   3199 O O     . THR   A 1 390  ? -11.433 -14.602 -28.179 1.00 93.37 390  A 1 
ATOM   3200 C CB    . THR   A 1 390  ? -11.651 -16.574 -25.622 1.00 94.50 390  A 1 
ATOM   3201 O OG1   . THR   A 1 390  ? -11.866 -15.810 -24.468 1.00 83.42 390  A 1 
ATOM   3202 C CG2   . THR   A 1 390  ? -11.396 -18.020 -25.199 1.00 82.66 390  A 1 
ATOM   3203 N N     . THR   A 1 391  ? -10.677 -13.554 -26.341 1.00 96.18 391  A 1 
ATOM   3204 C CA    . THR   A 1 391  ? -10.996 -12.179 -26.767 1.00 96.10 391  A 1 
ATOM   3205 C C     . THR   A 1 391  ? -9.758  -11.311 -27.015 1.00 95.99 391  A 1 
ATOM   3206 O O     . THR   A 1 391  ? -9.859  -10.279 -27.671 1.00 93.18 391  A 1 
ATOM   3207 C CB    . THR   A 1 391  ? -11.921 -11.498 -25.752 1.00 95.29 391  A 1 
ATOM   3208 O OG1   . THR   A 1 391  ? -11.358 -11.558 -24.455 1.00 87.85 391  A 1 
ATOM   3209 C CG2   . THR   A 1 391  ? -13.282 -12.184 -25.683 1.00 88.45 391  A 1 
ATOM   3210 N N     . GLY   A 1 392  ? -8.582  -11.736 -26.558 1.00 95.18 392  A 1 
ATOM   3211 C CA    . GLY   A 1 392  ? -7.328  -11.008 -26.736 1.00 95.03 392  A 1 
ATOM   3212 C C     . GLY   A 1 392  ? -6.914  -10.862 -28.206 1.00 95.47 392  A 1 
ATOM   3213 O O     . GLY   A 1 392  ? -7.044  -11.796 -29.000 1.00 93.26 392  A 1 
ATOM   3214 N N     . ASN   A 1 393  ? -6.384  -9.682  -28.557 1.00 95.69 393  A 1 
ATOM   3215 C CA    . ASN   A 1 393  ? -5.962  -9.316  -29.915 1.00 95.32 393  A 1 
ATOM   3216 C C     . ASN   A 1 393  ? -4.444  -9.140  -30.040 1.00 95.55 393  A 1 
ATOM   3217 O O     . ASN   A 1 393  ? -3.895  -9.300  -31.129 1.00 92.42 393  A 1 
ATOM   3218 C CB    . ASN   A 1 393  ? -6.698  -8.032  -30.333 1.00 93.81 393  A 1 
ATOM   3219 C CG    . ASN   A 1 393  ? -8.206  -8.204  -30.301 1.00 91.84 393  A 1 
ATOM   3220 O OD1   . ASN   A 1 393  ? -8.795  -8.870  -31.130 1.00 80.27 393  A 1 
ATOM   3221 N ND2   . ASN   A 1 393  ? -8.860  -7.616  -29.323 1.00 80.09 393  A 1 
ATOM   3222 N N     . TYR   A 1 394  ? -3.772  -8.827  -28.941 1.00 95.75 394  A 1 
ATOM   3223 C CA    . TYR   A 1 394  ? -2.324  -8.653  -28.869 1.00 95.86 394  A 1 
ATOM   3224 C C     . TYR   A 1 394  ? -1.741  -9.451  -27.706 1.00 95.96 394  A 1 
ATOM   3225 O O     . TYR   A 1 394  ? -2.313  -9.525  -26.619 1.00 94.32 394  A 1 
ATOM   3226 C CB    . TYR   A 1 394  ? -1.966  -7.169  -28.744 1.00 94.94 394  A 1 
ATOM   3227 C CG    . TYR   A 1 394  ? -2.294  -6.352  -29.977 1.00 94.61 394  A 1 
ATOM   3228 C CD1   . TYR   A 1 394  ? -1.330  -6.169  -30.986 1.00 91.48 394  A 1 
ATOM   3229 C CD2   . TYR   A 1 394  ? -3.567  -5.763  -30.126 1.00 91.82 394  A 1 
ATOM   3230 C CE1   . TYR   A 1 394  ? -1.621  -5.404  -32.126 1.00 90.27 394  A 1 
ATOM   3231 C CE2   . TYR   A 1 394  ? -3.873  -4.998  -31.266 1.00 90.45 394  A 1 
ATOM   3232 C CZ    . TYR   A 1 394  ? -2.894  -4.819  -32.264 1.00 92.02 394  A 1 
ATOM   3233 O OH    . TYR   A 1 394  ? -3.183  -4.067  -33.374 1.00 89.43 394  A 1 
ATOM   3234 N N     . VAL   A 1 395  ? -0.571  -10.025 -27.948 1.00 96.02 395  A 1 
ATOM   3235 C CA    . VAL   A 1 395  ? 0.220   -10.733 -26.937 1.00 95.98 395  A 1 
ATOM   3236 C C     . VAL   A 1 395  ? 1.604   -10.101 -26.879 1.00 95.90 395  A 1 
ATOM   3237 O O     . VAL   A 1 395  ? 2.247   -9.903  -27.908 1.00 94.15 395  A 1 
ATOM   3238 C CB    . VAL   A 1 395  ? 0.288   -12.241 -27.243 1.00 95.15 395  A 1 
ATOM   3239 C CG1   . VAL   A 1 395  ? 1.235   -12.986 -26.297 1.00 91.62 395  A 1 
ATOM   3240 C CG2   . VAL   A 1 395  ? -1.096  -12.888 -27.106 1.00 92.19 395  A 1 
ATOM   3241 N N     . THR   A 1 396  ? 2.077   -9.799  -25.686 1.00 96.27 396  A 1 
ATOM   3242 C CA    . THR   A 1 396  ? 3.457   -9.353  -25.476 1.00 95.86 396  A 1 
ATOM   3243 C C     . THR   A 1 396  ? 4.357   -10.567 -25.296 1.00 95.88 396  A 1 
ATOM   3244 O O     . THR   A 1 396  ? 4.124   -11.386 -24.404 1.00 94.42 396  A 1 
ATOM   3245 C CB    . THR   A 1 396  ? 3.569   -8.412  -24.271 1.00 94.70 396  A 1 
ATOM   3246 O OG1   . THR   A 1 396  ? 2.649   -7.351  -24.372 1.00 86.13 396  A 1 
ATOM   3247 C CG2   . THR   A 1 396  ? 4.954   -7.781  -24.168 1.00 85.80 396  A 1 
ATOM   3248 N N     . VAL   A 1 397  ? 5.391   -10.659 -26.124 1.00 95.12 397  A 1 
ATOM   3249 C CA    . VAL   A 1 397  ? 6.427   -11.700 -26.050 1.00 94.23 397  A 1 
ATOM   3250 C C     . VAL   A 1 397  ? 7.668   -11.116 -25.379 1.00 93.06 397  A 1 
ATOM   3251 O O     . VAL   A 1 397  ? 8.086   -10.011 -25.711 1.00 89.82 397  A 1 
ATOM   3252 C CB    . VAL   A 1 397  ? 6.761   -12.258 -27.446 1.00 93.27 397  A 1 
ATOM   3253 C CG1   . VAL   A 1 397  ? 7.747   -13.425 -27.361 1.00 87.98 397  A 1 
ATOM   3254 C CG2   . VAL   A 1 397  ? 5.507   -12.761 -28.175 1.00 89.13 397  A 1 
ATOM   3255 N N     . ASP   A 1 398  ? 8.258   -11.864 -24.452 1.00 92.93 398  A 1 
ATOM   3256 C CA    . ASP   A 1 398  ? 9.508   -11.520 -23.761 1.00 90.47 398  A 1 
ATOM   3257 C C     . ASP   A 1 398  ? 9.542   -10.090 -23.172 1.00 88.19 398  A 1 
ATOM   3258 O O     . ASP   A 1 398  ? 10.434  -9.295  -23.435 1.00 77.15 398  A 1 
ATOM   3259 C CB    . ASP   A 1 398  ? 10.706  -11.845 -24.666 1.00 86.99 398  A 1 
ATOM   3260 C CG    . ASP   A 1 398  ? 12.002  -12.079 -23.879 1.00 83.39 398  A 1 
ATOM   3261 O OD1   . ASP   A 1 398  ? 11.897  -12.538 -22.716 1.00 74.74 398  A 1 
ATOM   3262 O OD2   . ASP   A 1 398  ? 13.083  -11.908 -24.477 1.00 75.64 398  A 1 
ATOM   3263 N N     . GLU   A 1 399  ? 8.517   -9.779  -22.375 1.00 89.66 399  A 1 
ATOM   3264 C CA    . GLU   A 1 399  ? 8.305   -8.501  -21.666 1.00 88.04 399  A 1 
ATOM   3265 C C     . GLU   A 1 399  ? 7.958   -7.273  -22.537 1.00 88.31 399  A 1 
ATOM   3266 O O     . GLU   A 1 399  ? 7.122   -6.483  -22.096 1.00 82.02 399  A 1 
ATOM   3267 C CB    . GLU   A 1 399  ? 9.475   -8.187  -20.708 1.00 84.48 399  A 1 
ATOM   3268 C CG    . GLU   A 1 399  ? 9.707   -9.237  -19.598 1.00 76.31 399  A 1 
ATOM   3269 C CD    . GLU   A 1 399  ? 8.968   -8.916  -18.283 1.00 71.11 399  A 1 
ATOM   3270 O OE1   . GLU   A 1 399  ? 8.438   -9.870  -17.658 1.00 64.32 399  A 1 
ATOM   3271 O OE2   . GLU   A 1 399  ? 8.913   -7.734  -17.881 1.00 63.57 399  A 1 
ATOM   3272 N N     . ASP   A 1 400  ? 8.523   -7.104  -23.736 1.00 88.09 400  A 1 
ATOM   3273 C CA    . ASP   A 1 400  ? 8.456   -5.832  -24.480 1.00 87.62 400  A 1 
ATOM   3274 C C     . ASP   A 1 400  ? 7.980   -5.948  -25.943 1.00 89.38 400  A 1 
ATOM   3275 O O     . ASP   A 1 400  ? 7.587   -4.950  -26.547 1.00 84.83 400  A 1 
ATOM   3276 C CB    . ASP   A 1 400  ? 9.831   -5.141  -24.404 1.00 82.65 400  A 1 
ATOM   3277 C CG    . ASP   A 1 400  ? 10.275  -4.744  -22.984 1.00 73.50 400  A 1 
ATOM   3278 O OD1   . ASP   A 1 400  ? 9.406   -4.450  -22.128 1.00 62.82 400  A 1 
ATOM   3279 O OD2   . ASP   A 1 400  ? 11.505  -4.682  -22.769 1.00 66.08 400  A 1 
ATOM   3280 N N     . ILE   A 1 401  ? 7.983   -7.132  -26.535 1.00 90.76 401  A 1 
ATOM   3281 C CA    . ILE   A 1 401  ? 7.643   -7.324  -27.952 1.00 91.79 401  A 1 
ATOM   3282 C C     . ILE   A 1 401  ? 6.130   -7.521  -28.092 1.00 93.27 401  A 1 
ATOM   3283 O O     . ILE   A 1 401  ? 5.618   -8.614  -27.869 1.00 91.68 401  A 1 
ATOM   3284 C CB    . ILE   A 1 401  ? 8.444   -8.480  -28.587 1.00 90.45 401  A 1 
ATOM   3285 C CG1   . ILE   A 1 401  ? 9.964   -8.352  -28.304 1.00 86.75 401  A 1 
ATOM   3286 C CG2   . ILE   A 1 401  ? 8.185   -8.501  -30.103 1.00 86.15 401  A 1 
ATOM   3287 C CD1   . ILE   A 1 401  ? 10.777  -9.569  -28.760 1.00 80.11 401  A 1 
ATOM   3288 N N     . ILE   A 1 402  ? 5.411   -6.469  -28.503 1.00 92.86 402  A 1 
ATOM   3289 C CA    . ILE   A 1 402  ? 3.961   -6.515  -28.723 1.00 92.88 402  A 1 
ATOM   3290 C C     . ILE   A 1 402  ? 3.680   -7.110  -30.106 1.00 92.84 402  A 1 
ATOM   3291 O O     . ILE   A 1 402  ? 4.144   -6.592  -31.119 1.00 90.25 402  A 1 
ATOM   3292 C CB    . ILE   A 1 402  ? 3.318   -5.126  -28.542 1.00 91.59 402  A 1 
ATOM   3293 C CG1   . ILE   A 1 402  ? 3.684   -4.516  -27.161 1.00 87.62 402  A 1 
ATOM   3294 C CG2   . ILE   A 1 402  ? 1.789   -5.245  -28.693 1.00 87.41 402  A 1 
ATOM   3295 C CD1   . ILE   A 1 402  ? 3.258   -3.051  -26.996 1.00 81.17 402  A 1 
ATOM   3296 N N     . CYS   A 1 403  ? 2.910   -8.194  -30.153 1.00 94.35 403  A 1 
ATOM   3297 C CA    . CYS   A 1 403  ? 2.624   -8.954  -31.363 1.00 93.81 403  A 1 
ATOM   3298 C C     . CYS   A 1 403  ? 1.116   -9.122  -31.549 1.00 94.37 403  A 1 
ATOM   3299 O O     . CYS   A 1 403  ? 0.422   -9.555  -30.627 1.00 92.52 403  A 1 
ATOM   3300 C CB    . CYS   A 1 403  ? 3.319   -10.318 -31.276 1.00 91.84 403  A 1 
ATOM   3301 S SG    . CYS   A 1 403  ? 5.118   -10.125 -31.065 1.00 88.47 403  A 1 
ATOM   3302 N N     . LYS   A 1 404  ? 0.612   -8.842  -32.755 1.00 95.49 404  A 1 
ATOM   3303 C CA    . LYS   A 1 404  ? -0.792  -9.087  -33.097 1.00 95.34 404  A 1 
ATOM   3304 C C     . LYS   A 1 404  ? -1.060  -10.589 -33.189 1.00 95.57 404  A 1 
ATOM   3305 O O     . LYS   A 1 404  ? -0.253  -11.331 -33.750 1.00 93.91 404  A 1 
ATOM   3306 C CB    . LYS   A 1 404  ? -1.167  -8.337  -34.385 1.00 94.12 404  A 1 
ATOM   3307 C CG    . LYS   A 1 404  ? -2.689  -8.335  -34.635 1.00 88.80 404  A 1 
ATOM   3308 C CD    . LYS   A 1 404  ? -3.091  -7.415  -35.800 1.00 83.79 404  A 1 
ATOM   3309 C CE    . LYS   A 1 404  ? -4.622  -7.371  -35.899 1.00 73.74 404  A 1 
ATOM   3310 N NZ    . LYS   A 1 404  ? -5.134  -6.287  -36.783 1.00 65.68 404  A 1 
ATOM   3311 N N     . VAL   A 1 405  ? -2.204  -11.026 -32.675 1.00 95.23 405  A 1 
ATOM   3312 C CA    . VAL   A 1 405  ? -2.679  -12.406 -32.835 1.00 95.24 405  A 1 
ATOM   3313 C C     . VAL   A 1 405  ? -3.189  -12.596 -34.265 1.00 95.04 405  A 1 
ATOM   3314 O O     . VAL   A 1 405  ? -4.105  -11.906 -34.697 1.00 93.13 405  A 1 
ATOM   3315 C CB    . VAL   A 1 405  ? -3.767  -12.746 -31.800 1.00 94.49 405  A 1 
ATOM   3316 C CG1   . VAL   A 1 405  ? -4.275  -14.177 -31.975 1.00 90.65 405  A 1 
ATOM   3317 C CG2   . VAL   A 1 405  ? -3.234  -12.612 -30.368 1.00 90.90 405  A 1 
ATOM   3318 N N     . ILE   A 1 406  ? -2.609  -13.540 -34.991 1.00 94.93 406  A 1 
ATOM   3319 C CA    . ILE   A 1 406  ? -3.024  -13.909 -36.355 1.00 94.05 406  A 1 
ATOM   3320 C C     . ILE   A 1 406  ? -4.035  -15.055 -36.299 1.00 94.13 406  A 1 
ATOM   3321 O O     . ILE   A 1 406  ? -5.069  -15.028 -36.964 1.00 90.10 406  A 1 
ATOM   3322 C CB    . ILE   A 1 406  ? -1.795  -14.299 -37.205 1.00 92.37 406  A 1 
ATOM   3323 C CG1   . ILE   A 1 406  ? -0.791  -13.123 -37.280 1.00 86.93 406  A 1 
ATOM   3324 C CG2   . ILE   A 1 406  ? -2.228  -14.733 -38.616 1.00 84.46 406  A 1 
ATOM   3325 C CD1   . ILE   A 1 406  ? 0.530   -13.491 -37.959 1.00 77.18 406  A 1 
ATOM   3326 N N     . ARG   A 1 407  ? -3.734  -16.060 -35.491 1.00 94.52 407  A 1 
ATOM   3327 C CA    . ARG   A 1 407  ? -4.580  -17.236 -35.304 1.00 94.38 407  A 1 
ATOM   3328 C C     . ARG   A 1 407  ? -4.459  -17.743 -33.873 1.00 94.75 407  A 1 
ATOM   3329 O O     . ARG   A 1 407  ? -3.389  -17.650 -33.274 1.00 91.33 407  A 1 
ATOM   3330 C CB    . ARG   A 1 407  ? -4.187  -18.306 -36.334 1.00 91.62 407  A 1 
ATOM   3331 C CG    . ARG   A 1 407  ? -5.342  -19.264 -36.634 1.00 79.68 407  A 1 
ATOM   3332 C CD    . ARG   A 1 407  ? -4.917  -20.277 -37.690 1.00 76.75 407  A 1 
ATOM   3333 N NE    . ARG   A 1 407  ? -6.042  -21.130 -38.089 1.00 67.21 407  A 1 
ATOM   3334 C CZ    . ARG   A 1 407  ? -6.017  -22.083 -39.003 1.00 60.03 407  A 1 
ATOM   3335 N NH1   . ARG   A 1 407  ? -4.921  -22.371 -39.647 1.00 54.64 407  A 1 
ATOM   3336 N NH2   . ARG   A 1 407  ? -7.095  -22.754 -39.273 1.00 52.55 407  A 1 
ATOM   3337 N N     . LYS   A 1 408  ? -5.554  -18.287 -33.337 1.00 94.60 408  A 1 
ATOM   3338 C CA    . LYS   A 1 408  ? -5.603  -18.857 -31.996 1.00 94.04 408  A 1 
ATOM   3339 C C     . LYS   A 1 408  ? -6.423  -20.139 -31.998 1.00 94.17 408  A 1 
ATOM   3340 O O     . LYS   A 1 408  ? -7.502  -20.174 -32.583 1.00 90.39 408  A 1 
ATOM   3341 C CB    . LYS   A 1 408  ? -6.131  -17.810 -30.990 1.00 90.31 408  A 1 
ATOM   3342 C CG    . LYS   A 1 408  ? -7.489  -17.170 -31.339 1.00 87.54 408  A 1 
ATOM   3343 C CD    . LYS   A 1 408  ? -7.767  -15.980 -30.409 1.00 88.11 408  A 1 
ATOM   3344 C CE    . LYS   A 1 408  ? -9.045  -15.219 -30.755 1.00 83.90 408  A 1 
ATOM   3345 N NZ    . LYS   A 1 408  ? -9.189  -13.987 -29.932 1.00 80.82 408  A 1 
ATOM   3346 N N     . ASP   A 1 409  ? -5.897  -21.157 -31.335 1.00 94.65 409  A 1 
ATOM   3347 C CA    . ASP   A 1 409  ? -6.569  -22.426 -31.091 1.00 94.03 409  A 1 
ATOM   3348 C C     . ASP   A 1 409  ? -6.587  -22.660 -29.577 1.00 94.39 409  A 1 
ATOM   3349 O O     . ASP   A 1 409  ? -5.530  -22.786 -28.949 1.00 90.16 409  A 1 
ATOM   3350 C CB    . ASP   A 1 409  ? -5.853  -23.569 -31.837 1.00 90.78 409  A 1 
ATOM   3351 C CG    . ASP   A 1 409  ? -5.929  -23.479 -33.368 1.00 81.76 409  A 1 
ATOM   3352 O OD1   . ASP   A 1 409  ? -7.036  -23.247 -33.899 1.00 73.37 409  A 1 
ATOM   3353 O OD2   . ASP   A 1 409  ? -4.888  -23.676 -34.026 1.00 74.73 409  A 1 
ATOM   3354 N N     . ILE   A 1 410  ? -7.783  -22.679 -28.982 1.00 92.47 410  A 1 
ATOM   3355 C CA    . ILE   A 1 410  ? -7.961  -22.988 -27.563 1.00 90.90 410  A 1 
ATOM   3356 C C     . ILE   A 1 410  ? -8.056  -24.508 -27.428 1.00 90.31 410  A 1 
ATOM   3357 O O     . ILE   A 1 410  ? -8.912  -25.134 -28.048 1.00 84.78 410  A 1 
ATOM   3358 C CB    . ILE   A 1 410  ? -9.186  -22.263 -26.971 1.00 88.25 410  A 1 
ATOM   3359 C CG1   . ILE   A 1 410  ? -9.181  -20.738 -27.252 1.00 83.90 410  A 1 
ATOM   3360 C CG2   . ILE   A 1 410  ? -9.288  -22.520 -25.462 1.00 81.86 410  A 1 
ATOM   3361 C CD1   . ILE   A 1 410  ? -7.934  -19.984 -26.785 1.00 74.72 410  A 1 
ATOM   3362 N N     . LEU   A 1 411  ? -7.158  -25.087 -26.639 1.00 90.29 411  A 1 
ATOM   3363 C CA    . LEU   A 1 411  ? -7.064  -26.521 -26.389 1.00 88.21 411  A 1 
ATOM   3364 C C     . LEU   A 1 411  ? -7.640  -26.834 -25.003 1.00 88.12 411  A 1 
ATOM   3365 O O     . LEU   A 1 411  ? -7.710  -25.958 -24.148 1.00 82.07 411  A 1 
ATOM   3366 C CB    . LEU   A 1 411  ? -5.593  -26.965 -26.513 1.00 83.72 411  A 1 
ATOM   3367 C CG    . LEU   A 1 411  ? -4.903  -26.608 -27.847 1.00 80.13 411  A 1 
ATOM   3368 C CD1   . LEU   A 1 411  ? -3.418  -26.965 -27.775 1.00 73.34 411  A 1 
ATOM   3369 C CD2   . LEU   A 1 411  ? -5.521  -27.354 -29.030 1.00 73.98 411  A 1 
ATOM   3370 N N     . GLU   A 1 412  ? -7.998  -28.102 -24.749 1.00 87.83 412  A 1 
ATOM   3371 C CA    . GLU   A 1 412  ? -8.498  -28.530 -23.429 1.00 85.12 412  A 1 
ATOM   3372 C C     . GLU   A 1 412  ? -7.509  -28.233 -22.287 1.00 84.41 412  A 1 
ATOM   3373 O O     . GLU   A 1 412  ? -7.910  -27.861 -21.193 1.00 77.19 412  A 1 
ATOM   3374 C CB    . GLU   A 1 412  ? -8.801  -30.036 -23.443 1.00 81.40 412  A 1 
ATOM   3375 C CG    . GLU   A 1 412  ? -10.287 -30.342 -23.638 1.00 70.91 412  A 1 
ATOM   3376 C CD    . GLU   A 1 412  ? -10.614 -31.837 -23.573 1.00 63.47 412  A 1 
ATOM   3377 O OE1   . GLU   A 1 412  ? -11.793 -32.162 -23.302 1.00 55.97 412  A 1 
ATOM   3378 O OE2   . GLU   A 1 412  ? -9.707  -32.660 -23.808 1.00 56.12 412  A 1 
ATOM   3379 N N     . ASN   A 1 413  ? -6.206  -28.355 -22.562 1.00 85.52 413  A 1 
ATOM   3380 C CA    . ASN   A 1 413  ? -5.153  -28.250 -21.555 1.00 84.84 413  A 1 
ATOM   3381 C C     . ASN   A 1 413  ? -4.335  -26.956 -21.699 1.00 86.93 413  A 1 
ATOM   3382 O O     . ASN   A 1 413  ? -3.282  -26.813 -21.076 1.00 80.03 413  A 1 
ATOM   3383 C CB    . ASN   A 1 413  ? -4.230  -29.480 -21.635 1.00 78.68 413  A 1 
ATOM   3384 C CG    . ASN   A 1 413  ? -4.891  -30.839 -21.794 1.00 71.09 413  A 1 
ATOM   3385 O OD1   . ASN   A 1 413  ? -6.063  -31.018 -22.015 1.00 60.02 413  A 1 
ATOM   3386 N ND2   . ASN   A 1 413  ? -4.103  -31.887 -21.734 1.00 63.15 413  A 1 
ATOM   3387 N N     . GLY   A 1 414  ? -4.757  -26.028 -22.566 1.00 89.41 414  A 1 
ATOM   3388 C CA    . GLY   A 1 414  ? -3.981  -24.831 -22.862 1.00 90.91 414  A 1 
ATOM   3389 C C     . GLY   A 1 414  ? -4.355  -24.180 -24.189 1.00 93.30 414  A 1 
ATOM   3390 O O     . GLY   A 1 414  ? -5.528  -24.041 -24.529 1.00 90.53 414  A 1 
ATOM   3391 N N     . PHE   A 1 415  ? -3.347  -23.744 -24.934 1.00 94.83 415  A 1 
ATOM   3392 C CA    . PHE   A 1 415  ? -3.561  -22.988 -26.160 1.00 95.17 415  A 1 
ATOM   3393 C C     . PHE   A 1 415  ? -2.433  -23.189 -27.169 1.00 95.30 415  A 1 
ATOM   3394 O O     . PHE   A 1 415  ? -1.289  -23.491 -26.826 1.00 93.35 415  A 1 
ATOM   3395 C CB    . PHE   A 1 415  ? -3.727  -21.495 -25.827 1.00 94.30 415  A 1 
ATOM   3396 C CG    . PHE   A 1 415  ? -2.480  -20.849 -25.255 1.00 95.76 415  A 1 
ATOM   3397 C CD1   . PHE   A 1 415  ? -2.197  -20.943 -23.877 1.00 93.56 415  A 1 
ATOM   3398 C CD2   . PHE   A 1 415  ? -1.562  -20.194 -26.097 1.00 93.44 415  A 1 
ATOM   3399 C CE1   . PHE   A 1 415  ? -1.013  -20.410 -23.356 1.00 92.37 415  A 1 
ATOM   3400 C CE2   . PHE   A 1 415  ? -0.371  -19.656 -25.578 1.00 92.68 415  A 1 
ATOM   3401 C CZ    . PHE   A 1 415  ? -0.092  -19.770 -24.206 1.00 93.87 415  A 1 
ATOM   3402 N N     . LYS   A 1 416  ? -2.766  -22.915 -28.436 1.00 95.94 416  A 1 
ATOM   3403 C CA    . LYS   A 1 416  ? -1.818  -22.697 -29.514 1.00 95.69 416  A 1 
ATOM   3404 C C     . LYS   A 1 416  ? -2.115  -21.343 -30.147 1.00 95.77 416  A 1 
ATOM   3405 O O     . LYS   A 1 416  ? -3.265  -21.045 -30.451 1.00 93.21 416  A 1 
ATOM   3406 C CB    . LYS   A 1 416  ? -1.924  -23.860 -30.499 1.00 93.84 416  A 1 
ATOM   3407 C CG    . LYS   A 1 416  ? -0.873  -23.802 -31.605 1.00 85.80 416  A 1 
ATOM   3408 C CD    . LYS   A 1 416  ? -1.094  -24.990 -32.548 1.00 83.80 416  A 1 
ATOM   3409 C CE    . LYS   A 1 416  ? -0.091  -24.953 -33.687 1.00 72.57 416  A 1 
ATOM   3410 N NZ    . LYS   A 1 416  ? -0.338  -26.048 -34.650 1.00 67.28 416  A 1 
ATOM   3411 N N     . VAL   A 1 417  ? -1.092  -20.519 -30.349 1.00 95.26 417  A 1 
ATOM   3412 C CA    . VAL   A 1 417  ? -1.263  -19.171 -30.900 1.00 95.40 417  A 1 
ATOM   3413 C C     . VAL   A 1 417  ? -0.202  -18.878 -31.953 1.00 95.50 417  A 1 
ATOM   3414 O O     . VAL   A 1 417  ? 0.971   -19.208 -31.781 1.00 93.97 417  A 1 
ATOM   3415 C CB    . VAL   A 1 417  ? -1.312  -18.121 -29.770 1.00 94.23 417  A 1 
ATOM   3416 C CG1   . VAL   A 1 417  ? 0.015   -17.952 -29.017 1.00 89.73 417  A 1 
ATOM   3417 C CG2   . VAL   A 1 417  ? -1.760  -16.761 -30.297 1.00 89.57 417  A 1 
ATOM   3418 N N     . VAL   A 1 418  ? -0.627  -18.261 -33.061 1.00 95.72 418  A 1 
ATOM   3419 C CA    . VAL   A 1 418  ? 0.253   -17.720 -34.100 1.00 95.40 418  A 1 
ATOM   3420 C C     . VAL   A 1 418  ? 0.284   -16.206 -33.945 1.00 95.53 418  A 1 
ATOM   3421 O O     . VAL   A 1 418  ? -0.763  -15.559 -33.987 1.00 93.75 418  A 1 
ATOM   3422 C CB    . VAL   A 1 418  ? -0.198  -18.125 -35.513 1.00 93.99 418  A 1 
ATOM   3423 C CG1   . VAL   A 1 418  ? 0.817   -17.666 -36.560 1.00 88.83 418  A 1 
ATOM   3424 C CG2   . VAL   A 1 418  ? -0.356  -19.644 -35.642 1.00 89.43 418  A 1 
ATOM   3425 N N     . LEU   A 1 419  ? 1.475   -15.646 -33.768 1.00 94.86 419  A 1 
ATOM   3426 C CA    . LEU   A 1 419  ? 1.697   -14.221 -33.539 1.00 94.78 419  A 1 
ATOM   3427 C C     . LEU   A 1 419  ? 2.502   -13.602 -34.682 1.00 94.54 419  A 1 
ATOM   3428 O O     . LEU   A 1 419  ? 3.462   -14.200 -35.167 1.00 92.33 419  A 1 
ATOM   3429 C CB    . LEU   A 1 419  ? 2.414   -14.010 -32.194 1.00 93.96 419  A 1 
ATOM   3430 C CG    . LEU   A 1 419  ? 1.676   -14.540 -30.950 1.00 93.36 419  A 1 
ATOM   3431 C CD1   . LEU   A 1 419  ? 2.506   -14.260 -29.699 1.00 90.23 419  A 1 
ATOM   3432 C CD2   . LEU   A 1 419  ? 0.308   -13.882 -30.766 1.00 90.49 419  A 1 
ATOM   3433 N N     . SER   A 1 420  ? 2.146   -12.368 -35.064 1.00 94.65 420  A 1 
ATOM   3434 C CA    . SER   A 1 420  ? 2.968   -11.517 -35.929 1.00 93.83 420  A 1 
ATOM   3435 C C     . SER   A 1 420  ? 4.173   -11.010 -35.137 1.00 93.18 420  A 1 
ATOM   3436 O O     . SER   A 1 420  ? 4.115   -9.963  -34.496 1.00 88.47 420  A 1 
ATOM   3437 C CB    . SER   A 1 420  ? 2.137   -10.360 -36.476 1.00 91.81 420  A 1 
ATOM   3438 O OG    . SER   A 1 420  ? 2.926   -9.552  -37.325 1.00 79.64 420  A 1 
ATOM   3439 N N     . CYS   A 1 421  ? 5.253   -11.774 -35.159 1.00 92.13 421  A 1 
ATOM   3440 C CA    . CYS   A 1 421  ? 6.427   -11.570 -34.321 1.00 90.83 421  A 1 
ATOM   3441 C C     . CYS   A 1 421  ? 7.708   -11.647 -35.164 1.00 91.14 421  A 1 
ATOM   3442 O O     . CYS   A 1 421  ? 7.778   -12.461 -36.094 1.00 87.06 421  A 1 
ATOM   3443 C CB    . CYS   A 1 421  ? 6.387   -12.639 -33.213 1.00 86.55 421  A 1 
ATOM   3444 S SG    . CYS   A 1 421  ? 7.702   -12.409 -31.984 1.00 80.56 421  A 1 
ATOM   3445 N N     . PRO   A 1 422  ? 8.742   -10.841 -34.871 1.00 91.61 422  A 1 
ATOM   3446 C CA    . PRO   A 1 422  ? 10.068  -11.065 -35.430 1.00 90.01 422  A 1 
ATOM   3447 C C     . PRO   A 1 422  ? 10.591  -12.462 -35.063 1.00 90.06 422  A 1 
ATOM   3448 O O     . PRO   A 1 422  ? 10.193  -13.055 -34.061 1.00 85.64 422  A 1 
ATOM   3449 C CB    . PRO   A 1 422  ? 10.944  -9.942  -34.863 1.00 87.43 422  A 1 
ATOM   3450 C CG    . PRO   A 1 422  ? 10.259  -9.568  -33.555 1.00 85.45 422  A 1 
ATOM   3451 C CD    . PRO   A 1 422  ? 8.782   -9.776  -33.875 1.00 88.94 422  A 1 
ATOM   3452 N N     . THR   A 1 423  ? 11.507  -12.987 -35.870 1.00 90.22 423  A 1 
ATOM   3453 C CA    . THR   A 1 423  ? 12.100  -14.306 -35.610 1.00 89.15 423  A 1 
ATOM   3454 C C     . THR   A 1 423  ? 12.953  -14.265 -34.344 1.00 89.37 423  A 1 
ATOM   3455 O O     . THR   A 1 423  ? 13.991  -13.603 -34.307 1.00 84.23 423  A 1 
ATOM   3456 C CB    . THR   A 1 423  ? 12.937  -14.790 -36.800 1.00 84.78 423  A 1 
ATOM   3457 O OG1   . THR   A 1 423  ? 12.235  -14.599 -38.004 1.00 72.68 423  A 1 
ATOM   3458 C CG2   . THR   A 1 423  ? 13.258  -16.280 -36.700 1.00 70.34 423  A 1 
ATOM   3459 N N     . LEU   A 1 424  ? 12.524  -14.998 -33.321 1.00 87.16 424  A 1 
ATOM   3460 C CA    . LEU   A 1 424  ? 13.217  -15.086 -32.038 1.00 86.29 424  A 1 
ATOM   3461 C C     . LEU   A 1 424  ? 14.008  -16.406 -31.944 1.00 87.05 424  A 1 
ATOM   3462 O O     . LEU   A 1 424  ? 13.520  -17.448 -32.391 1.00 83.48 424  A 1 
ATOM   3463 C CB    . LEU   A 1 424  ? 12.198  -14.940 -30.899 1.00 83.16 424  A 1 
ATOM   3464 C CG    . LEU   A 1 424  ? 11.461  -13.587 -30.858 1.00 81.28 424  A 1 
ATOM   3465 C CD1   . LEU   A 1 424  ? 10.381  -13.620 -29.784 1.00 76.43 424  A 1 
ATOM   3466 C CD2   . LEU   A 1 424  ? 12.400  -12.418 -30.556 1.00 76.73 424  A 1 
ATOM   3467 N N     . PRO   A 1 425  ? 15.229  -16.386 -31.359 1.00 88.02 425  A 1 
ATOM   3468 C CA    . PRO   A 1 425  ? 16.121  -17.550 -31.381 1.00 86.89 425  A 1 
ATOM   3469 C C     . PRO   A 1 425  ? 15.797  -18.619 -30.328 1.00 87.72 425  A 1 
ATOM   3470 O O     . PRO   A 1 425  ? 16.030  -19.798 -30.577 1.00 81.45 425  A 1 
ATOM   3471 C CB    . PRO   A 1 425  ? 17.523  -16.964 -31.184 1.00 83.02 425  A 1 
ATOM   3472 C CG    . PRO   A 1 425  ? 17.279  -15.716 -30.343 1.00 81.58 425  A 1 
ATOM   3473 C CD    . PRO   A 1 425  ? 15.940  -15.212 -30.860 1.00 85.28 425  A 1 
ATOM   3474 N N     . ASN   A 1 426  ? 15.278  -18.228 -29.161 1.00 90.51 426  A 1 
ATOM   3475 C CA    . ASN   A 1 426  ? 15.051  -19.152 -28.049 1.00 90.22 426  A 1 
ATOM   3476 C C     . ASN   A 1 426  ? 13.845  -20.074 -28.302 1.00 90.67 426  A 1 
ATOM   3477 O O     . ASN   A 1 426  ? 12.975  -19.783 -29.122 1.00 87.60 426  A 1 
ATOM   3478 C CB    . ASN   A 1 426  ? 14.909  -18.365 -26.737 1.00 87.82 426  A 1 
ATOM   3479 C CG    . ASN   A 1 426  ? 16.151  -17.586 -26.344 1.00 85.02 426  A 1 
ATOM   3480 O OD1   . ASN   A 1 426  ? 17.261  -17.863 -26.755 1.00 75.61 426  A 1 
ATOM   3481 N ND2   . ASN   A 1 426  ? 15.990  -16.574 -25.516 1.00 75.76 426  A 1 
ATOM   3482 N N     . ASP   A 1 427  ? 13.781  -21.179 -27.560 1.00 92.28 427  A 1 
ATOM   3483 C CA    . ASP   A 1 427  ? 12.700  -22.165 -27.698 1.00 92.08 427  A 1 
ATOM   3484 C C     . ASP   A 1 427  ? 11.511  -21.910 -26.765 1.00 93.07 427  A 1 
ATOM   3485 O O     . ASP   A 1 427  ? 10.430  -22.453 -26.981 1.00 89.18 427  A 1 
ATOM   3486 C CB    . ASP   A 1 427  ? 13.258  -23.573 -27.481 1.00 88.46 427  A 1 
ATOM   3487 C CG    . ASP   A 1 427  ? 14.204  -24.011 -28.599 1.00 79.92 427  A 1 
ATOM   3488 O OD1   . ASP   A 1 427  ? 13.986  -23.585 -29.763 1.00 69.62 427  A 1 
ATOM   3489 O OD2   . ASP   A 1 427  ? 15.122  -24.791 -28.278 1.00 71.61 427  A 1 
ATOM   3490 N N     . ILE   A 1 428  ? 11.705  -21.101 -25.726 1.00 93.56 428  A 1 
ATOM   3491 C CA    . ILE   A 1 428  ? 10.681  -20.771 -24.732 1.00 93.54 428  A 1 
ATOM   3492 C C     . ILE   A 1 428  ? 10.716  -19.267 -24.474 1.00 94.02 428  A 1 
ATOM   3493 O O     . ILE   A 1 428  ? 11.780  -18.699 -24.235 1.00 91.21 428  A 1 
ATOM   3494 C CB    . ILE   A 1 428  ? 10.865  -21.579 -23.427 1.00 90.90 428  A 1 
ATOM   3495 C CG1   . ILE   A 1 428  ? 10.873  -23.105 -23.703 1.00 77.47 428  A 1 
ATOM   3496 C CG2   . ILE   A 1 428  ? 9.759   -21.223 -22.422 1.00 76.59 428  A 1 
ATOM   3497 C CD1   . ILE   A 1 428  ? 11.101  -23.982 -22.463 1.00 70.93 428  A 1 
ATOM   3498 N N     . TYR   A 1 429  ? 9.526   -18.641 -24.466 1.00 94.49 429  A 1 
ATOM   3499 C CA    . TYR   A 1 429  ? 9.341   -17.225 -24.167 1.00 94.69 429  A 1 
ATOM   3500 C C     . TYR   A 1 429  ? 8.187   -17.018 -23.198 1.00 95.09 429  A 1 
ATOM   3501 O O     . TYR   A 1 429  ? 7.223   -17.784 -23.183 1.00 93.37 429  A 1 
ATOM   3502 C CB    . TYR   A 1 429  ? 9.098   -16.447 -25.457 1.00 93.59 429  A 1 
ATOM   3503 C CG    . TYR   A 1 429  ? 10.336  -16.323 -26.308 1.00 94.16 429  A 1 
ATOM   3504 C CD1   . TYR   A 1 429  ? 11.254  -15.285 -26.070 1.00 91.59 429  A 1 
ATOM   3505 C CD2   . TYR   A 1 429  ? 10.606  -17.273 -27.311 1.00 92.20 429  A 1 
ATOM   3506 C CE1   . TYR   A 1 429  ? 12.426  -15.184 -26.823 1.00 90.68 429  A 1 
ATOM   3507 C CE2   . TYR   A 1 429  ? 11.781  -17.187 -28.070 1.00 90.93 429  A 1 
ATOM   3508 C CZ    . TYR   A 1 429  ? 12.689  -16.140 -27.821 1.00 92.14 429  A 1 
ATOM   3509 O OH    . TYR   A 1 429  ? 13.840  -16.050 -28.551 1.00 90.19 429  A 1 
ATOM   3510 N N     . LYS   A 1 430  ? 8.256   -15.952 -22.418 1.00 95.71 430  A 1 
ATOM   3511 C CA    . LYS   A 1 430  ? 7.125   -15.498 -21.617 1.00 95.68 430  A 1 
ATOM   3512 C C     . LYS   A 1 430  ? 6.128   -14.780 -22.518 1.00 95.91 430  A 1 
ATOM   3513 O O     . LYS   A 1 430  ? 6.479   -13.802 -23.174 1.00 94.66 430  A 1 
ATOM   3514 C CB    . LYS   A 1 430  ? 7.641   -14.612 -20.478 1.00 94.64 430  A 1 
ATOM   3515 C CG    . LYS   A 1 430  ? 6.529   -14.208 -19.499 1.00 92.70 430  A 1 
ATOM   3516 C CD    . LYS   A 1 430  ? 7.126   -13.284 -18.433 1.00 90.03 430  A 1 
ATOM   3517 C CE    . LYS   A 1 430  ? 6.052   -12.705 -17.520 1.00 83.03 430  A 1 
ATOM   3518 N NZ    . LYS   A 1 430  ? 6.608   -11.599 -16.708 1.00 77.29 430  A 1 
ATOM   3519 N N     . LEU   A 1 431  ? 4.889   -15.237 -22.509 1.00 95.89 431  A 1 
ATOM   3520 C CA    . LEU   A 1 431  ? 3.765   -14.592 -23.177 1.00 96.10 431  A 1 
ATOM   3521 C C     . LEU   A 1 431  ? 2.919   -13.874 -22.126 1.00 96.16 431  A 1 
ATOM   3522 O O     . LEU   A 1 431  ? 2.705   -14.410 -21.040 1.00 94.48 431  A 1 
ATOM   3523 C CB    . LEU   A 1 431  ? 2.945   -15.644 -23.944 1.00 95.61 431  A 1 
ATOM   3524 C CG    . LEU   A 1 431  ? 3.741   -16.509 -24.938 1.00 94.50 431  A 1 
ATOM   3525 C CD1   . LEU   A 1 431  ? 2.805   -17.505 -25.615 1.00 90.34 431  A 1 
ATOM   3526 C CD2   . LEU   A 1 431  ? 4.413   -15.671 -26.024 1.00 89.90 431  A 1 
ATOM   3527 N N     . SER   A 1 432  ? 2.429   -12.668 -22.436 1.00 96.40 432  A 1 
ATOM   3528 C CA    . SER   A 1 432  ? 1.561   -11.917 -21.526 1.00 96.23 432  A 1 
ATOM   3529 C C     . SER   A 1 432  ? 0.551   -11.053 -22.278 1.00 96.53 432  A 1 
ATOM   3530 O O     . SER   A 1 432  ? 0.812   -10.615 -23.397 1.00 94.54 432  A 1 
ATOM   3531 C CB    . SER   A 1 432  ? 2.398   -11.067 -20.559 1.00 94.02 432  A 1 
ATOM   3532 O OG    . SER   A 1 432  ? 3.284   -10.196 -21.232 1.00 84.78 432  A 1 
ATOM   3533 N N     . PHE   A 1 433  ? -0.589  -10.763 -21.653 1.00 95.71 433  A 1 
ATOM   3534 C CA    . PHE   A 1 433  ? -1.566  -9.794  -22.164 1.00 94.84 433  A 1 
ATOM   3535 C C     . PHE   A 1 433  ? -1.254  -8.408  -21.615 1.00 92.12 433  A 1 
ATOM   3536 O O     . PHE   A 1 433  ? -1.773  -7.995  -20.584 1.00 82.60 433  A 1 
ATOM   3537 C CB    . PHE   A 1 433  ? -2.983  -10.261 -21.841 1.00 93.86 433  A 1 
ATOM   3538 C CG    . PHE   A 1 433  ? -3.411  -11.416 -22.706 1.00 95.46 433  A 1 
ATOM   3539 C CD1   . PHE   A 1 433  ? -3.751  -11.195 -24.051 1.00 92.39 433  A 1 
ATOM   3540 C CD2   . PHE   A 1 433  ? -3.433  -12.720 -22.184 1.00 92.49 433  A 1 
ATOM   3541 C CE1   . PHE   A 1 433  ? -4.113  -12.267 -24.873 1.00 91.44 433  A 1 
ATOM   3542 C CE2   . PHE   A 1 433  ? -3.796  -13.798 -23.006 1.00 91.55 433  A 1 
ATOM   3543 C CZ    . PHE   A 1 433  ? -4.134  -13.573 -24.352 1.00 93.16 433  A 1 
ATOM   3544 N N     . GLY   A 1 434  ? -0.357  -7.711  -22.280 1.00 90.01 434  A 1 
ATOM   3545 C CA    . GLY   A 1 434  ? 0.051   -6.362  -21.911 1.00 86.10 434  A 1 
ATOM   3546 C C     . GLY   A 1 434  ? -0.714  -5.286  -22.673 1.00 86.48 434  A 1 
ATOM   3547 O O     . GLY   A 1 434  ? -1.907  -5.397  -22.932 1.00 79.30 434  A 1 
ATOM   3548 N N     . LYS   A 1 435  ? 0.003   -4.231  -23.031 1.00 87.62 435  A 1 
ATOM   3549 C CA    . LYS   A 1 435  ? -0.537  -3.120  -23.807 1.00 85.88 435  A 1 
ATOM   3550 C C     . LYS   A 1 435  ? -0.782  -3.551  -25.254 1.00 87.02 435  A 1 
ATOM   3551 O O     . LYS   A 1 435  ? 0.068   -4.204  -25.854 1.00 81.50 435  A 1 
ATOM   3552 C CB    . LYS   A 1 435  ? 0.435   -1.936  -23.710 1.00 79.57 435  A 1 
ATOM   3553 C CG    . LYS   A 1 435  ? -0.214  -0.652  -24.225 1.00 70.72 435  A 1 
ATOM   3554 C CD    . LYS   A 1 435  ? 0.760   0.518   -24.220 1.00 65.09 435  A 1 
ATOM   3555 C CE    . LYS   A 1 435  ? 0.039   1.704   -24.855 1.00 57.06 435  A 1 
ATOM   3556 N NZ    . LYS   A 1 435  ? 0.949   2.837   -25.114 1.00 51.47 435  A 1 
ATOM   3557 N N     . ASP   A 1 436  ? -1.909  -3.109  -25.812 1.00 87.98 436  A 1 
ATOM   3558 C CA    . ASP   A 1 436  ? -2.178  -3.222  -27.243 1.00 86.74 436  A 1 
ATOM   3559 C C     . ASP   A 1 436  ? -1.352  -2.191  -28.026 1.00 86.72 436  A 1 
ATOM   3560 O O     . ASP   A 1 436  ? -1.119  -1.071  -27.561 1.00 82.07 436  A 1 
ATOM   3561 C CB    . ASP   A 1 436  ? -3.685  -3.068  -27.496 1.00 83.88 436  A 1 
ATOM   3562 C CG    . ASP   A 1 436  ? -4.518  -4.221  -26.914 1.00 81.20 436  A 1 
ATOM   3563 O OD1   . ASP   A 1 436  ? -3.935  -5.296  -26.637 1.00 73.78 436  A 1 
ATOM   3564 O OD2   . ASP   A 1 436  ? -5.740  -4.031  -26.782 1.00 75.63 436  A 1 
ATOM   3565 N N     . ASP   A 1 437  ? -0.898  -2.560  -29.225 1.00 87.61 437  A 1 
ATOM   3566 C CA    . ASP   A 1 437  ? -0.172  -1.649  -30.120 1.00 86.63 437  A 1 
ATOM   3567 C C     . ASP   A 1 437  ? -1.159  -0.818  -30.952 1.00 87.80 437  A 1 
ATOM   3568 O O     . ASP   A 1 437  ? -1.308  -0.994  -32.163 1.00 83.14 437  A 1 
ATOM   3569 C CB    . ASP   A 1 437  ? 0.855   -2.417  -30.961 1.00 81.68 437  A 1 
ATOM   3570 C CG    . ASP   A 1 437  ? 1.880   -1.494  -31.633 1.00 76.61 437  A 1 
ATOM   3571 O OD1   . ASP   A 1 437  ? 2.113   -0.383  -31.101 1.00 69.27 437  A 1 
ATOM   3572 O OD2   . ASP   A 1 437  ? 2.501   -1.942  -32.621 1.00 70.55 437  A 1 
ATOM   3573 N N     . ILE   A 1 438  ? -1.888  0.055   -30.265 1.00 88.23 438  A 1 
ATOM   3574 C CA    . ILE   A 1 438  ? -2.934  0.903   -30.835 1.00 87.88 438  A 1 
ATOM   3575 C C     . ILE   A 1 438  ? -2.755  2.361   -30.402 1.00 88.89 438  A 1 
ATOM   3576 O O     . ILE   A 1 438  ? -2.342  2.667   -29.280 1.00 86.00 438  A 1 
ATOM   3577 C CB    . ILE   A 1 438  ? -4.347  0.366   -30.503 1.00 85.14 438  A 1 
ATOM   3578 C CG1   . ILE   A 1 438  ? -4.605  0.266   -28.983 1.00 78.13 438  A 1 
ATOM   3579 C CG2   . ILE   A 1 438  ? -4.563  -0.986  -31.207 1.00 74.81 438  A 1 
ATOM   3580 C CD1   . ILE   A 1 438  ? -6.047  -0.083  -28.608 1.00 71.35 438  A 1 
ATOM   3581 N N     . ASP   A 1 439  ? -3.111  3.275   -31.313 1.00 88.67 439  A 1 
ATOM   3582 C CA    . ASP   A 1 439  ? -3.213  4.711   -31.045 1.00 88.60 439  A 1 
ATOM   3583 C C     . ASP   A 1 439  ? -4.665  5.148   -31.263 1.00 90.24 439  A 1 
ATOM   3584 O O     . ASP   A 1 439  ? -5.073  5.468   -32.377 1.00 88.19 439  A 1 
ATOM   3585 C CB    . ASP   A 1 439  ? -2.210  5.492   -31.910 1.00 85.03 439  A 1 
ATOM   3586 C CG    . ASP   A 1 439  ? -2.160  6.996   -31.585 1.00 81.54 439  A 1 
ATOM   3587 O OD1   . ASP   A 1 439  ? -3.067  7.504   -30.888 1.00 75.67 439  A 1 
ATOM   3588 O OD2   . ASP   A 1 439  ? -1.191  7.655   -32.027 1.00 76.43 439  A 1 
ATOM   3589 N N     . LEU   A 1 440  ? -5.446  5.162   -30.187 1.00 89.87 440  A 1 
ATOM   3590 C CA    . LEU   A 1 440  ? -6.861  5.536   -30.221 1.00 90.68 440  A 1 
ATOM   3591 C C     . LEU   A 1 440  ? -7.079  6.942   -30.795 1.00 91.97 440  A 1 
ATOM   3592 O O     . LEU   A 1 440  ? -8.030  7.156   -31.538 1.00 91.20 440  A 1 
ATOM   3593 C CB    . LEU   A 1 440  ? -7.455  5.453   -28.804 1.00 89.66 440  A 1 
ATOM   3594 C CG    . LEU   A 1 440  ? -7.622  4.030   -28.239 1.00 87.03 440  A 1 
ATOM   3595 C CD1   . LEU   A 1 440  ? -8.036  4.112   -26.771 1.00 82.41 440  A 1 
ATOM   3596 C CD2   . LEU   A 1 440  ? -8.697  3.241   -28.993 1.00 82.15 440  A 1 
ATOM   3597 N N     . ALA   A 1 441  ? -6.194  7.896   -30.511 1.00 88.65 441  A 1 
ATOM   3598 C CA    . ALA   A 1 441  ? -6.311  9.254   -31.037 1.00 87.69 441  A 1 
ATOM   3599 C C     . ALA   A 1 441  ? -6.189  9.276   -32.569 1.00 89.42 441  A 1 
ATOM   3600 O O     . ALA   A 1 441  ? -6.958  9.968   -33.240 1.00 88.13 441  A 1 
ATOM   3601 C CB    . ALA   A 1 441  ? -5.246  10.141  -30.382 1.00 84.75 441  A 1 
ATOM   3602 N N     . GLN   A 1 442  ? -5.266  8.495   -33.128 1.00 90.88 442  A 1 
ATOM   3603 C CA    . GLN   A 1 442  ? -5.120  8.354   -34.573 1.00 91.74 442  A 1 
ATOM   3604 C C     . GLN   A 1 442  ? -6.274  7.549   -35.181 1.00 93.15 442  A 1 
ATOM   3605 O O     . GLN   A 1 442  ? -6.793  7.932   -36.226 1.00 92.42 442  A 1 
ATOM   3606 C CB    . GLN   A 1 442  ? -3.748  7.741   -34.889 1.00 90.92 442  A 1 
ATOM   3607 C CG    . GLN   A 1 442  ? -3.388  7.847   -36.375 1.00 85.48 442  A 1 
ATOM   3608 C CD    . GLN   A 1 442  ? -3.293  9.297   -36.873 1.00 84.08 442  A 1 
ATOM   3609 O OE1   . GLN   A 1 442  ? -2.778  10.191  -36.217 1.00 75.75 442  A 1 
ATOM   3610 N NE2   . GLN   A 1 442  ? -3.793  9.580   -38.050 1.00 73.43 442  A 1 
ATOM   3611 N N     . MET   A 1 443  ? -6.739  6.500   -34.505 1.00 92.98 443  A 1 
ATOM   3612 C CA    . MET   A 1 443  ? -7.891  5.704   -34.941 1.00 94.42 443  A 1 
ATOM   3613 C C     . MET   A 1 443  ? -9.160  6.560   -35.057 1.00 95.26 443  A 1 
ATOM   3614 O O     . MET   A 1 443  ? -9.854  6.466   -36.064 1.00 94.24 443  A 1 
ATOM   3615 C CB    . MET   A 1 443  ? -8.133  4.526   -33.988 1.00 94.60 443  A 1 
ATOM   3616 C CG    . MET   A 1 443  ? -7.038  3.458   -34.091 1.00 92.57 443  A 1 
ATOM   3617 S SD    . MET   A 1 443  ? -7.263  2.033   -32.984 1.00 90.54 443  A 1 
ATOM   3618 C CE    . MET   A 1 443  ? -8.583  1.156   -33.850 1.00 78.95 443  A 1 
ATOM   3619 N N     . TYR   A 1 444  ? -9.437  7.436   -34.100 1.00 94.84 444  A 1 
ATOM   3620 C CA    . TYR   A 1 444  ? -10.572 8.367   -34.200 1.00 95.10 444  A 1 
ATOM   3621 C C     . TYR   A 1 444  ? -10.400 9.410   -35.308 1.00 94.87 444  A 1 
ATOM   3622 O O     . TYR   A 1 444  ? -11.381 9.844   -35.902 1.00 93.14 444  A 1 
ATOM   3623 C CB    . TYR   A 1 444  ? -10.799 9.054   -32.856 1.00 95.01 444  A 1 
ATOM   3624 C CG    . TYR   A 1 444  ? -11.555 8.211   -31.857 1.00 96.01 444  A 1 
ATOM   3625 C CD1   . TYR   A 1 444  ? -12.848 7.734   -32.164 1.00 94.68 444  A 1 
ATOM   3626 C CD2   . TYR   A 1 444  ? -10.987 7.910   -30.603 1.00 94.73 444  A 1 
ATOM   3627 C CE1   . TYR   A 1 444  ? -13.564 6.964   -31.234 1.00 94.64 444  A 1 
ATOM   3628 C CE2   . TYR   A 1 444  ? -11.696 7.141   -29.664 1.00 94.64 444  A 1 
ATOM   3629 C CZ    . TYR   A 1 444  ? -12.984 6.670   -29.984 1.00 95.92 444  A 1 
ATOM   3630 O OH    . TYR   A 1 444  ? -13.681 5.919   -29.068 1.00 94.85 444  A 1 
ATOM   3631 N N     . LYS   A 1 445  ? -9.166  9.806   -35.604 1.00 95.36 445  A 1 
ATOM   3632 C CA    . LYS   A 1 445  ? -8.877  10.753  -36.680 1.00 94.86 445  A 1 
ATOM   3633 C C     . LYS   A 1 445  ? -9.122  10.163  -38.066 1.00 95.37 445  A 1 
ATOM   3634 O O     . LYS   A 1 445  ? -9.644  10.849  -38.936 1.00 93.32 445  A 1 
ATOM   3635 C CB    . LYS   A 1 445  ? -7.433  11.214  -36.536 1.00 93.46 445  A 1 
ATOM   3636 C CG    . LYS   A 1 445  ? -7.315  12.717  -36.738 1.00 83.75 445  A 1 
ATOM   3637 C CD    . LYS   A 1 445  ? -5.849  13.093  -36.551 1.00 78.09 445  A 1 
ATOM   3638 C CE    . LYS   A 1 445  ? -5.699  14.601  -36.641 1.00 67.59 445  A 1 
ATOM   3639 N NZ    . LYS   A 1 445  ? -4.280  14.955  -36.472 1.00 59.52 445  A 1 
ATOM   3640 N N     . ASP   A 1 446  ? -8.766  8.899   -38.237 1.00 95.84 446  A 1 
ATOM   3641 C CA    . ASP   A 1 446  ? -8.911  8.151   -39.488 1.00 95.87 446  A 1 
ATOM   3642 C C     . ASP   A 1 446  ? -10.171 7.257   -39.481 1.00 96.51 446  A 1 
ATOM   3643 O O     . ASP   A 1 446  ? -10.238 6.260   -40.200 1.00 93.97 446  A 1 
ATOM   3644 C CB    . ASP   A 1 446  ? -7.617  7.354   -39.750 1.00 94.48 446  A 1 
ATOM   3645 C CG    . ASP   A 1 446  ? -6.348  8.218   -39.839 1.00 91.93 446  A 1 
ATOM   3646 O OD1   . ASP   A 1 446  ? -6.414  9.383   -40.295 1.00 85.53 446  A 1 
ATOM   3647 O OD2   . ASP   A 1 446  ? -5.272  7.719   -39.446 1.00 86.09 446  A 1 
ATOM   3648 N N     . TYR   A 1 447  ? -11.160 7.587   -38.654 1.00 96.10 447  A 1 
ATOM   3649 C CA    . TYR   A 1 447  ? -12.286 6.716   -38.322 1.00 96.50 447  A 1 
ATOM   3650 C C     . TYR   A 1 447  ? -13.083 6.283   -39.559 1.00 96.66 447  A 1 
ATOM   3651 O O     . TYR   A 1 447  ? -13.530 7.102   -40.359 1.00 94.26 447  A 1 
ATOM   3652 C CB    . TYR   A 1 447  ? -13.190 7.391   -37.293 1.00 96.05 447  A 1 
ATOM   3653 C CG    . TYR   A 1 447  ? -14.121 6.437   -36.573 1.00 97.13 447  A 1 
ATOM   3654 C CD1   . TYR   A 1 447  ? -15.488 6.364   -36.919 1.00 95.75 447  A 1 
ATOM   3655 C CD2   . TYR   A 1 447  ? -13.630 5.638   -35.523 1.00 95.82 447  A 1 
ATOM   3656 C CE1   . TYR   A 1 447  ? -16.354 5.519   -36.208 1.00 95.18 447  A 1 
ATOM   3657 C CE2   . TYR   A 1 447  ? -14.491 4.788   -34.808 1.00 95.59 447  A 1 
ATOM   3658 C CZ    . TYR   A 1 447  ? -15.855 4.738   -35.146 1.00 96.58 447  A 1 
ATOM   3659 O OH    . TYR   A 1 447  ? -16.706 3.931   -34.430 1.00 95.71 447  A 1 
ATOM   3660 N N     . ASN   A 1 448  ? -13.260 4.981   -39.695 1.00 96.88 448  A 1 
ATOM   3661 C CA    . ASN   A 1 448  ? -14.040 4.319   -40.736 1.00 96.85 448  A 1 
ATOM   3662 C C     . ASN   A 1 448  ? -14.586 2.990   -40.197 1.00 97.33 448  A 1 
ATOM   3663 O O     . ASN   A 1 448  ? -14.271 2.596   -39.068 1.00 95.50 448  A 1 
ATOM   3664 C CB    . ASN   A 1 448  ? -13.155 4.147   -41.986 1.00 95.30 448  A 1 
ATOM   3665 C CG    . ASN   A 1 448  ? -11.936 3.263   -41.772 1.00 94.95 448  A 1 
ATOM   3666 O OD1   . ASN   A 1 448  ? -11.993 2.163   -41.258 1.00 84.86 448  A 1 
ATOM   3667 N ND2   . ASN   A 1 448  ? -10.777 3.720   -42.189 1.00 85.82 448  A 1 
ATOM   3668 N N     . LEU   A 1 449  ? -15.366 2.279   -41.005 1.00 96.93 449  A 1 
ATOM   3669 C CA    . LEU   A 1 449  ? -15.981 1.015   -40.591 1.00 97.00 449  A 1 
ATOM   3670 C C     . LEU   A 1 449  ? -14.968 -0.017  -40.076 1.00 97.14 449  A 1 
ATOM   3671 O O     . LEU   A 1 449  ? -15.201 -0.646  -39.045 1.00 95.63 449  A 1 
ATOM   3672 C CB    . LEU   A 1 449  ? -16.790 0.448   -41.770 1.00 96.07 449  A 1 
ATOM   3673 C CG    . LEU   A 1 449  ? -17.442 -0.914  -41.475 1.00 95.22 449  A 1 
ATOM   3674 C CD1   . LEU   A 1 449  ? -18.455 -0.833  -40.329 1.00 91.04 449  A 1 
ATOM   3675 C CD2   . LEU   A 1 449  ? -18.157 -1.421  -42.721 1.00 91.12 449  A 1 
ATOM   3676 N N     . ASN   A 1 450  ? -13.841 -0.199  -40.762 1.00 97.53 450  A 1 
ATOM   3677 C CA    . ASN   A 1 450  ? -12.848 -1.194  -40.345 1.00 97.33 450  A 1 
ATOM   3678 C C     . ASN   A 1 450  ? -12.212 -0.833  -38.996 1.00 97.43 450  A 1 
ATOM   3679 O O     . ASN   A 1 450  ? -11.997 -1.718  -38.165 1.00 95.87 450  A 1 
ATOM   3680 C CB    . ASN   A 1 450  ? -11.781 -1.351  -41.437 1.00 96.49 450  A 1 
ATOM   3681 C CG    . ASN   A 1 450  ? -12.300 -2.023  -42.698 1.00 93.59 450  A 1 
ATOM   3682 O OD1   . ASN   A 1 450  ? -13.098 -2.945  -42.691 1.00 82.75 450  A 1 
ATOM   3683 N ND2   . ASN   A 1 450  ? -11.826 -1.584  -43.847 1.00 82.07 450  A 1 
ATOM   3684 N N     . ILE   A 1 451  ? -11.970 0.459   -38.766 1.00 97.48 451  A 1 
ATOM   3685 C CA    . ILE   A 1 451  ? -11.465 0.964   -37.486 1.00 97.44 451  A 1 
ATOM   3686 C C     . ILE   A 1 451  ? -12.529 0.796   -36.397 1.00 97.56 451  A 1 
ATOM   3687 O O     . ILE   A 1 451  ? -12.206 0.303   -35.320 1.00 96.68 451  A 1 
ATOM   3688 C CB    . ILE   A 1 451  ? -10.985 2.424   -37.632 1.00 96.94 451  A 1 
ATOM   3689 C CG1   . ILE   A 1 451  ? -9.718  2.463   -38.523 1.00 94.37 451  A 1 
ATOM   3690 C CG2   . ILE   A 1 451  ? -10.700 3.059   -36.259 1.00 94.58 451  A 1 
ATOM   3691 C CD1   . ILE   A 1 451  ? -9.247  3.869   -38.901 1.00 88.45 451  A 1 
ATOM   3692 N N     . ALA   A 1 452  ? -13.802 1.111   -36.689 1.00 97.53 452  A 1 
ATOM   3693 C CA    . ALA   A 1 452  ? -14.900 0.911   -35.747 1.00 97.52 452  A 1 
ATOM   3694 C C     . ALA   A 1 452  ? -15.033 -0.561  -35.315 1.00 97.56 452  A 1 
ATOM   3695 O O     . ALA   A 1 452  ? -15.215 -0.851  -34.132 1.00 96.35 452  A 1 
ATOM   3696 C CB    . ALA   A 1 452  ? -16.198 1.421   -36.387 1.00 96.90 452  A 1 
ATOM   3697 N N     . LEU   A 1 453  ? -14.879 -1.495  -36.257 1.00 97.51 453  A 1 
ATOM   3698 C CA    . LEU   A 1 453  ? -14.906 -2.936  -35.971 1.00 97.25 453  A 1 
ATOM   3699 C C     . LEU   A 1 453  ? -13.660 -3.416  -35.204 1.00 97.08 453  A 1 
ATOM   3700 O O     . LEU   A 1 453  ? -13.767 -4.334  -34.389 1.00 95.73 453  A 1 
ATOM   3701 C CB    . LEU   A 1 453  ? -15.052 -3.713  -37.293 1.00 96.85 453  A 1 
ATOM   3702 C CG    . LEU   A 1 453  ? -16.400 -3.527  -38.024 1.00 95.49 453  A 1 
ATOM   3703 C CD1   . LEU   A 1 453  ? -16.339 -4.236  -39.379 1.00 92.07 453  A 1 
ATOM   3704 C CD2   . LEU   A 1 453  ? -17.576 -4.097  -37.235 1.00 91.92 453  A 1 
ATOM   3705 N N     . ASP   A 1 454  ? -12.492 -2.823  -35.445 1.00 97.05 454  A 1 
ATOM   3706 C CA    . ASP   A 1 454  ? -11.292 -3.099  -34.642 1.00 96.64 454  A 1 
ATOM   3707 C C     . ASP   A 1 454  ? -11.456 -2.572  -33.210 1.00 97.05 454  A 1
[truncated: 490,143 more chars]
