# Supplementary material for: AI-driven discovery of antiretroviral drug bictegravir and etravirine as inhibitors against monkeypox and related poxviruses
Source: Commun Biol. 2025 Dec 2;8:1734. doi: 10.1038/s42003-025-09129-x (PMC12673143; doi:10.1038/s42003-025-09129-x)
Supplement: Supplementary file 7 — Supplementary Data 5 [file 42003_2025_9129_MOESM7_ESM.zip › monkeypox_paper_af3_preds/p0doo5_dna_bictegravir-seed-0_sample-3/bictegravir_p0doo5_seed-0_sample-3_model.cif]

# By using this file you agree to the legally binding terms of use found at
# https://github.com/google-deepmind/alphafold3/blob/main/OUTPUT_TERMS_OF_USE.md.
# To request access to the AlphaFold 3 model parameters, follow the process set
# out at https://github.com/google-deepmind/alphafold3. You may only use these if
# received directly from Google. Use is subject to terms of use available at
# https://github.com/google-deepmind/alphafold3/blob/main/WEIGHTS_TERMS_OF_USE.md.
data_bictegravir_p0doo5
#
_entry.id bictegravir_p0doo5
#
loop_
_atom_type.symbol
C 
F 
N 
O 
P 
S 
#
loop_
_audit_author.name
_audit_author.pdbx_ordinal
"Google DeepMind" 1 
"Isomorphic Labs" 2 
#
_audit_conform.dict_location https://raw.githubusercontent.com/ihmwg/ModelCIF/master/dist/mmcif_ma.dic
_audit_conform.dict_name     mmcif_ma.dic
_audit_conform.dict_version  1.4.5
#
loop_
_chem_comp.formula
_chem_comp.formula_weight
_chem_comp.id
_chem_comp.mon_nstd_flag
_chem_comp.name
_chem_comp.pdbx_smiles
_chem_comp.pdbx_synonyms
_chem_comp.type
"C3 H7 N O2"      89.093  ALA   y ALANINE                              C[C@@H](C(=O)O)N                                                             ? "L-PEPTIDE LINKING" 
"C6 H15 N4 O2"    175.209 ARG   y ARGININE                             C(C[C@@H](C(=O)O)N)CNC(=[NH2+])N                                             ? "L-PEPTIDE LINKING" 
"C4 H8 N2 O3"     132.118 ASN   y ASPARAGINE                           C([C@@H](C(=O)O)N)C(=O)N                                                     ? "L-PEPTIDE LINKING" 
"C4 H7 N O4"      133.103 ASP   y "ASPARTIC ACID"                      C([C@@H](C(=O)O)N)C(=O)O                                                     ? "L-PEPTIDE LINKING" 
"C3 H7 N O2 S"    121.158 CYS   y CYSTEINE                             C([C@@H](C(=O)O)N)S                                                          ? "L-PEPTIDE LINKING" 
"C10 H14 N5 O6 P" 331.222 DA    y "2'-DEOXYADENOSINE-5'-MONOPHOSPHATE" c1nc(c2c(n1)n(cn2)[C@H]3C[C@@H]([C@H](O3)COP(=O)(O)O)O)N                     ? "DNA LINKING"       
"C9 H14 N3 O7 P"  307.197 DC    y "2'-DEOXYCYTIDINE-5'-MONOPHOSPHATE"  C1[C@@H]([C@H](O[C@H]1N2C=CC(=NC2=O)N)COP(=O)(O)O)O                          ? "DNA LINKING"       
"C10 H14 N5 O7 P" 347.221 DG    y "2'-DEOXYGUANOSINE-5'-MONOPHOSPHATE" c1nc2c(n1[C@H]3C[C@@H]([C@H](O3)COP(=O)(O)O)O)N=C(NC2=O)N                    ? "DNA LINKING"       
"C10 H15 N2 O8 P" 322.208 DT    y "THYMIDINE-5'-MONOPHOSPHATE"         CC1=CN(C(=O)NC1=O)[C@H]2C[C@@H]([C@H](O2)COP(=O)(O)O)O                       ? "DNA LINKING"       
"C5 H10 N2 O3"    146.144 GLN   y GLUTAMINE                            C(CC(=O)N)[C@@H](C(=O)O)N                                                    ? "L-PEPTIDE LINKING" 
"C5 H9 N O4"      147.129 GLU   y "GLUTAMIC ACID"                      C(CC(=O)O)[C@@H](C(=O)O)N                                                    ? "L-PEPTIDE LINKING" 
"C2 H5 N O2"      75.067  GLY   y GLYCINE                              C(C(=O)O)N                                                                   ? "PEPTIDE LINKING"   
"C6 H10 N3 O2"    156.162 HIS   y HISTIDINE                            c1c([nH+]c[nH]1)C[C@@H](C(=O)O)N                                             ? "L-PEPTIDE LINKING" 
"C6 H13 N O2"     131.173 ILE   y ISOLEUCINE                           CC[C@H](C)[C@@H](C(=O)O)N                                                    ? "L-PEPTIDE LINKING" 
"C6 H13 N O2"     131.173 LEU   y LEUCINE                              CC(C)C[C@@H](C(=O)O)N                                                        ? "L-PEPTIDE LINKING" 
?                 ?       LIG_B ? ?                                    OC1=C2N(C[C@H]3O[C@@H]4CC[C@@H](C4)N3C2=O)C=C(C(=O)NCC2=C(F)C=C(F)C=C2F)C1=O ? non-polymer         
"C6 H15 N2 O2"    147.195 LYS   y LYSINE                               C(CC[NH3+])C[C@@H](C(=O)O)N                                                  ? "L-PEPTIDE LINKING" 
"C5 H11 N O2 S"   149.211 MET   y METHIONINE                           CSCC[C@@H](C(=O)O)N                                                          ? "L-PEPTIDE LINKING" 
"C9 H11 N O2"     165.189 PHE   y PHENYLALANINE                        c1ccc(cc1)C[C@@H](C(=O)O)N                                                   ? "L-PEPTIDE LINKING" 
"C5 H9 N O2"      115.130 PRO   y PROLINE                              C1C[C@H](NC1)C(=O)O                                                          ? "L-PEPTIDE LINKING" 
"C3 H7 N O3"      105.093 SER   y SERINE                               C([C@@H](C(=O)O)N)O                                                          ? "L-PEPTIDE LINKING" 
"C4 H9 N O3"      119.119 THR   y THREONINE                            C[C@H]([C@@H](C(=O)O)N)O                                                     ? "L-PEPTIDE LINKING" 
"C11 H12 N2 O2"   204.225 TRP   y TRYPTOPHAN                           c1ccc2c(c1)c(c[nH]2)C[C@@H](C(=O)O)N                                         ? "L-PEPTIDE LINKING" 
"C9 H11 N O3"     181.189 TYR   y TYROSINE                             c1cc(ccc1C[C@@H](C(=O)O)N)O                                                  ? "L-PEPTIDE LINKING" 
"C5 H11 N O2"     117.146 VAL   y VALINE                               CC(C)[C@@H](C(=O)O)N                                                         ? "L-PEPTIDE LINKING" 
#
_citation.book_publisher          ?
_citation.country                 UK
_citation.id                      primary
_citation.journal_full            Nature
_citation.journal_id_ASTM         NATUAS
_citation.journal_id_CSD          0006
_citation.journal_id_ISSN         0028-0836
_citation.journal_volume          630
_citation.page_first              493
_citation.page_last               500
_citation.pdbx_database_id_DOI    10.1038/s41586-024-07487-w
_citation.pdbx_database_id_PubMed 38718835
_citation.title                   "Accurate structure prediction of biomolecular interactions with AlphaFold 3"
_citation.year                    2024
#
loop_
_citation_author.citation_id
_citation_author.name
_citation_author.ordinal
primary "Google DeepMind" 1 
primary "Isomorphic Labs" 2 
#
loop_
_entity.id
_entity.pdbx_description
_entity.type
1 . polymer     
2 . non-polymer 
3 . polymer     
4 . polymer     
#
loop_
_entity_poly.entity_id
_entity_poly.pdbx_strand_id
_entity_poly.type
1 A polypeptide(L)          
3 C polydeoxyribonucleotide 
4 D polydeoxyribonucleotide 
#
loop_
_entity_poly_seq.entity_id
_entity_poly_seq.hetero
_entity_poly_seq.mon_id
_entity_poly_seq.num
1 n MET 1    
1 n ASP 2    
1 n VAL 3    
1 n ARG 4    
1 n CYS 5    
1 n ILE 6    
1 n ASN 7    
1 n TRP 8    
1 n PHE 9    
1 n GLU 10   
1 n SER 11   
1 n HIS 12   
1 n GLY 13   
1 n GLU 14   
1 n ASN 15   
1 n ARG 16   
1 n PHE 17   
1 n LEU 18   
1 n TYR 19   
1 n LEU 20   
1 n LYS 21   
1 n SER 22   
1 n ARG 23   
1 n CYS 24   
1 n ARG 25   
1 n ASN 26   
1 n GLY 27   
1 n GLU 28   
1 n THR 29   
1 n VAL 30   
1 n PHE 31   
1 n ILE 32   
1 n ARG 33   
1 n PHE 34   
1 n PRO 35   
1 n HIS 36   
1 n TYR 37   
1 n PHE 38   
1 n TYR 39   
1 n TYR 40   
1 n VAL 41   
1 n VAL 42   
1 n THR 43   
1 n ASP 44   
1 n GLU 45   
1 n ILE 46   
1 n TYR 47   
1 n GLN 48   
1 n SER 49   
1 n LEU 50   
1 n ALA 51   
1 n PRO 52   
1 n PRO 53   
1 n PRO 54   
1 n PHE 55   
1 n ASN 56   
1 n ALA 57   
1 n ARG 58   
1 n PRO 59   
1 n MET 60   
1 n GLY 61   
1 n LYS 62   
1 n MET 63   
1 n ARG 64   
1 n THR 65   
1 n ILE 66   
1 n ASP 67   
1 n ILE 68   
1 n ASP 69   
1 n GLU 70   
1 n THR 71   
1 n ILE 72   
1 n SER 73   
1 n TYR 74   
1 n ASN 75   
1 n LEU 76   
1 n ASP 77   
1 n ILE 78   
1 n LYS 79   
1 n ASP 80   
1 n ARG 81   
1 n LYS 82   
1 n CYS 83   
1 n SER 84   
1 n VAL 85   
1 n ALA 86   
1 n ASP 87   
1 n MET 88   
1 n TRP 89   
1 n LEU 90   
1 n ILE 91   
1 n GLU 92   
1 n GLU 93   
1 n PRO 94   
1 n LYS 95   
1 n LYS 96   
1 n ARG 97   
1 n ASN 98   
1 n ILE 99   
1 n GLN 100  
1 n ASN 101  
1 n ALA 102  
1 n THR 103  
1 n MET 104  
1 n ASP 105  
1 n GLU 106  
1 n PHE 107  
1 n LEU 108  
1 n ASN 109  
1 n ILE 110  
1 n SER 111  
1 n TRP 112  
1 n PHE 113  
1 n TYR 114  
1 n ILE 115  
1 n SER 116  
1 n ASN 117  
1 n GLY 118  
1 n ILE 119  
1 n SER 120  
1 n PRO 121  
1 n ASP 122  
1 n GLY 123  
1 n CYS 124  
1 n TYR 125  
1 n SER 126  
1 n LEU 127  
1 n ASP 128  
1 n ASP 129  
1 n GLN 130  
1 n TYR 131  
1 n LEU 132  
1 n THR 133  
1 n LYS 134  
1 n ILE 135  
1 n ASN 136  
1 n ASN 137  
1 n GLY 138  
1 n CYS 139  
1 n TYR 140  
1 n HIS 141  
1 n CYS 142  
1 n GLY 143  
1 n ASP 144  
1 n PRO 145  
1 n ARG 146  
1 n ASN 147  
1 n CYS 148  
1 n PHE 149  
1 n ALA 150  
1 n LYS 151  
1 n GLU 152  
1 n ILE 153  
1 n PRO 154  
1 n ARG 155  
1 n PHE 156  
1 n ASP 157  
1 n ILE 158  
1 n PRO 159  
1 n ARG 160  
1 n SER 161  
1 n TYR 162  
1 n LEU 163  
1 n PHE 164  
1 n LEU 165  
1 n ASP 166  
1 n ILE 167  
1 n GLU 168  
1 n CYS 169  
1 n HIS 170  
1 n PHE 171  
1 n ASP 172  
1 n LYS 173  
1 n LYS 174  
1 n PHE 175  
1 n PRO 176  
1 n SER 177  
1 n VAL 178  
1 n PHE 179  
1 n ILE 180  
1 n ASN 181  
1 n PRO 182  
1 n ILE 183  
1 n SER 184  
1 n HIS 185  
1 n THR 186  
1 n SER 187  
1 n TYR 188  
1 n CYS 189  
1 n TYR 190  
1 n ILE 191  
1 n ASP 192  
1 n LEU 193  
1 n SER 194  
1 n GLY 195  
1 n LYS 196  
1 n ARG 197  
1 n LEU 198  
1 n LEU 199  
1 n PHE 200  
1 n THR 201  
1 n LEU 202  
1 n ILE 203  
1 n ASN 204  
1 n GLU 205  
1 n GLU 206  
1 n MET 207  
1 n LEU 208  
1 n THR 209  
1 n GLU 210  
1 n GLN 211  
1 n GLU 212  
1 n ILE 213  
1 n GLN 214  
1 n GLU 215  
1 n ALA 216  
1 n VAL 217  
1 n ASP 218  
1 n ARG 219  
1 n GLY 220  
1 n CYS 221  
1 n LEU 222  
1 n ARG 223  
1 n ILE 224  
1 n GLN 225  
1 n SER 226  
1 n LEU 227  
1 n MET 228  
1 n GLU 229  
1 n MET 230  
1 n ASP 231  
1 n TYR 232  
1 n GLU 233  
1 n ARG 234  
1 n GLU 235  
1 n LEU 236  
1 n VAL 237  
1 n LEU 238  
1 n CYS 239  
1 n SER 240  
1 n GLU 241  
1 n ILE 242  
1 n VAL 243  
1 n LEU 244  
1 n LEU 245  
1 n GLN 246  
1 n ILE 247  
1 n ALA 248  
1 n LYS 249  
1 n GLN 250  
1 n LEU 251  
1 n LEU 252  
1 n GLU 253  
1 n LEU 254  
1 n THR 255  
1 n PHE 256  
1 n ASP 257  
1 n TYR 258  
1 n ILE 259  
1 n VAL 260  
1 n THR 261  
1 n PHE 262  
1 n ASN 263  
1 n GLY 264  
1 n HIS 265  
1 n ASN 266  
1 n PHE 267  
1 n ASP 268  
1 n LEU 269  
1 n ARG 270  
1 n TYR 271  
1 n ILE 272  
1 n THR 273  
1 n ASN 274  
1 n ARG 275  
1 n LEU 276  
1 n GLU 277  
1 n LEU 278  
1 n LEU 279  
1 n THR 280  
1 n GLY 281  
1 n GLU 282  
1 n LYS 283  
1 n ILE 284  
1 n ILE 285  
1 n PHE 286  
1 n ARG 287  
1 n SER 288  
1 n PRO 289  
1 n ASP 290  
1 n LYS 291  
1 n LYS 292  
1 n GLU 293  
1 n ALA 294  
1 n VAL 295  
1 n HIS 296  
1 n LEU 297  
1 n CYS 298  
1 n ILE 299  
1 n TYR 300  
1 n GLU 301  
1 n ARG 302  
1 n ASN 303  
1 n GLN 304  
1 n SER 305  
1 n SER 306  
1 n HIS 307  
1 n LYS 308  
1 n GLY 309  
1 n VAL 310  
1 n GLY 311  
1 n GLY 312  
1 n MET 313  
1 n ALA 314  
1 n ASN 315  
1 n THR 316  
1 n THR 317  
1 n PHE 318  
1 n HIS 319  
1 n VAL 320  
1 n ASN 321  
1 n ASN 322  
1 n ASN 323  
1 n ASN 324  
1 n GLY 325  
1 n THR 326  
1 n ILE 327  
1 n PHE 328  
1 n PHE 329  
1 n ASP 330  
1 n LEU 331  
1 n TYR 332  
1 n SER 333  
1 n PHE 334  
1 n ILE 335  
1 n GLN 336  
1 n LYS 337  
1 n SER 338  
1 n GLU 339  
1 n LYS 340  
1 n LEU 341  
1 n ASP 342  
1 n SER 343  
1 n TYR 344  
1 n LYS 345  
1 n LEU 346  
1 n ASP 347  
1 n SER 348  
1 n ILE 349  
1 n SER 350  
1 n LYS 351  
1 n ASN 352  
1 n ALA 353  
1 n PHE 354  
1 n SER 355  
1 n CYS 356  
1 n MET 357  
1 n GLY 358  
1 n LYS 359  
1 n VAL 360  
1 n LEU 361  
1 n ASN 362  
1 n ARG 363  
1 n GLY 364  
1 n VAL 365  
1 n ARG 366  
1 n GLU 367  
1 n MET 368  
1 n THR 369  
1 n PHE 370  
1 n ILE 371  
1 n GLY 372  
1 n ASP 373  
1 n ASP 374  
1 n THR 375  
1 n THR 376  
1 n ASP 377  
1 n ALA 378  
1 n LYS 379  
1 n GLY 380  
1 n LYS 381  
1 n ALA 382  
1 n ALA 383  
1 n VAL 384  
1 n PHE 385  
1 n ALA 386  
1 n LYS 387  
1 n VAL 388  
1 n LEU 389  
1 n THR 390  
1 n THR 391  
1 n GLY 392  
1 n ASN 393  
1 n TYR 394  
1 n VAL 395  
1 n THR 396  
1 n VAL 397  
1 n ASP 398  
1 n ASP 399  
1 n ILE 400  
1 n ILE 401  
1 n CYS 402  
1 n LYS 403  
1 n VAL 404  
1 n ILE 405  
1 n HIS 406  
1 n LYS 407  
1 n ASP 408  
1 n ILE 409  
1 n TRP 410  
1 n GLU 411  
1 n ASN 412  
1 n GLY 413  
1 n PHE 414  
1 n LYS 415  
1 n VAL 416  
1 n VAL 417  
1 n LEU 418  
1 n SER 419  
1 n CYS 420  
1 n PRO 421  
1 n THR 422  
1 n LEU 423  
1 n THR 424  
1 n ASN 425  
1 n ASP 426  
1 n THR 427  
1 n TYR 428  
1 n LYS 429  
1 n LEU 430  
1 n SER 431  
1 n PHE 432  
1 n GLY 433  
1 n LYS 434  
1 n ASP 435  
1 n ASP 436  
1 n VAL 437  
1 n ASP 438  
1 n LEU 439  
1 n ALA 440  
1 n GLN 441  
1 n MET 442  
1 n TYR 443  
1 n LYS 444  
1 n ASP 445  
1 n TYR 446  
1 n ASN 447  
1 n LEU 448  
1 n ASN 449  
1 n ILE 450  
1 n ALA 451  
1 n LEU 452  
1 n ASP 453  
1 n MET 454  
1 n ALA 455  
1 n ARG 456  
1 n TYR 457  
1 n CYS 458  
1 n ILE 459  
1 n HIS 460  
1 n ASP 461  
1 n ALA 462  
1 n CYS 463  
1 n LEU 464  
1 n CYS 465  
1 n GLN 466  
1 n TYR 467  
1 n LEU 468  
1 n TRP 469  
1 n GLU 470  
1 n TYR 471  
1 n TYR 472  
1 n GLY 473  
1 n VAL 474  
1 n GLU 475  
1 n THR 476  
1 n LYS 477  
1 n THR 478  
1 n ASP 479  
1 n ALA 480  
1 n GLY 481  
1 n ALA 482  
1 n SER 483  
1 n THR 484  
1 n TYR 485  
1 n VAL 486  
1 n LEU 487  
1 n PRO 488  
1 n GLN 489  
1 n SER 490  
1 n MET 491  
1 n VAL 492  
1 n PHE 493  
1 n GLY 494  
1 n TYR 495  
1 n LYS 496  
1 n ALA 497  
1 n SER 498  
1 n THR 499  
1 n VAL 500  
1 n ILE 501  
1 n LYS 502  
1 n GLY 503  
1 n PRO 504  
1 n LEU 505  
1 n LEU 506  
1 n LYS 507  
1 n LEU 508  
1 n LEU 509  
1 n LEU 510  
1 n GLU 511  
1 n THR 512  
1 n LYS 513  
1 n THR 514  
1 n ILE 515  
1 n LEU 516  
1 n VAL 517  
1 n ARG 518  
1 n SER 519  
1 n GLU 520  
1 n THR 521  
1 n LYS 522  
1 n GLN 523  
1 n LYS 524  
1 n PHE 525  
1 n PRO 526  
1 n TYR 527  
1 n GLU 528  
1 n GLY 529  
1 n GLY 530  
1 n LYS 531  
1 n VAL 532  
1 n PHE 533  
1 n ALA 534  
1 n PRO 535  
1 n LYS 536  
1 n GLN 537  
1 n LYS 538  
1 n MET 539  
1 n PHE 540  
1 n SER 541  
1 n ASN 542  
1 n ASN 543  
1 n VAL 544  
1 n LEU 545  
1 n ILE 546  
1 n PHE 547  
1 n ASP 548  
1 n TYR 549  
1 n ASN 550  
1 n SER 551  
1 n LEU 552  
1 n TYR 553  
1 n PRO 554  
1 n ASN 555  
1 n VAL 556  
1 n CYS 557  
1 n ILE 558  
1 n PHE 559  
1 n GLY 560  
1 n ASN 561  
1 n LEU 562  
1 n SER 563  
1 n PRO 564  
1 n GLU 565  
1 n THR 566  
1 n LEU 567  
1 n VAL 568  
1 n GLY 569  
1 n VAL 570  
1 n VAL 571  
1 n VAL 572  
1 n SER 573  
1 n SER 574  
1 n ASN 575  
1 n ARG 576  
1 n LEU 577  
1 n GLU 578  
1 n GLU 579  
1 n GLU 580  
1 n ILE 581  
1 n ASN 582  
1 n ASN 583  
1 n GLN 584  
1 n LEU 585  
1 n LEU 586  
1 n LEU 587  
1 n GLN 588  
1 n LYS 589  
1 n TYR 590  
1 n PRO 591  
1 n PRO 592  
1 n PRO 593  
1 n ARG 594  
1 n TYR 595  
1 n ILE 596  
1 n THR 597  
1 n VAL 598  
1 n HIS 599  
1 n CYS 600  
1 n GLU 601  
1 n PRO 602  
1 n ARG 603  
1 n LEU 604  
1 n PRO 605  
1 n ASN 606  
1 n LEU 607  
1 n ILE 608  
1 n SER 609  
1 n GLU 610  
1 n ILE 611  
1 n ALA 612  
1 n ILE 613  
1 n PHE 614  
1 n ASP 615  
1 n ARG 616  
1 n SER 617  
1 n ILE 618  
1 n GLU 619  
1 n GLY 620  
1 n THR 621  
1 n ILE 622  
1 n PRO 623  
1 n ARG 624  
1 n LEU 625  
1 n LEU 626  
1 n ARG 627  
1 n THR 628  
1 n PHE 629  
1 n LEU 630  
1 n ALA 631  
1 n GLU 632  
1 n ARG 633  
1 n ALA 634  
1 n ARG 635  
1 n TYR 636  
1 n LYS 637  
1 n LYS 638  
1 n MET 639  
1 n LEU 640  
1 n LYS 641  
1 n GLN 642  
1 n ALA 643  
1 n THR 644  
1 n SER 645  
1 n SER 646  
1 n THR 647  
1 n GLU 648  
1 n LYS 649  
1 n ALA 650  
1 n ILE 651  
1 n TYR 652  
1 n ASP 653  
1 n SER 654  
1 n MET 655  
1 n GLN 656  
1 n TYR 657  
1 n THR 658  
1 n TYR 659  
1 n LYS 660  
1 n ILE 661  
1 n ILE 662  
1 n ALA 663  
1 n ASN 664  
1 n SER 665  
1 n VAL 666  
1 n TYR 667  
1 n GLY 668  
1 n LEU 669  
1 n MET 670  
1 n GLY 671  
1 n PHE 672  
1 n ARG 673  
1 n ASN 674  
1 n SER 675  
1 n ALA 676  
1 n LEU 677  
1 n TYR 678  
1 n SER 679  
1 n TYR 680  
1 n ALA 681  
1 n SER 682  
1 n ALA 683  
1 n LYS 684  
1 n SER 685  
1 n CYS 686  
1 n THR 687  
1 n SER 688  
1 n ILE 689  
1 n GLY 690  
1 n ARG 691  
1 n ARG 692  
1 n MET 693  
1 n ILE 694  
1 n LEU 695  
1 n TYR 696  
1 n LEU 697  
1 n GLU 698  
1 n SER 699  
1 n VAL 700  
1 n LEU 701  
1 n ASN 702  
1 n GLY 703  
1 n ALA 704  
1 n GLU 705  
1 n LEU 706  
1 n SER 707  
1 n ASN 708  
1 n GLY 709  
1 n MET 710  
1 n LEU 711  
1 n ARG 712  
1 n PHE 713  
1 n ALA 714  
1 n ASN 715  
1 n PRO 716  
1 n LEU 717  
1 n SER 718  
1 n ASN 719  
1 n PRO 720  
1 n PHE 721  
1 n TYR 722  
1 n MET 723  
1 n ASP 724  
1 n ASP 725  
1 n ARG 726  
1 n ASP 727  
1 n ILE 728  
1 n ASN 729  
1 n PRO 730  
1 n ILE 731  
1 n VAL 732  
1 n LYS 733  
1 n THR 734  
1 n SER 735  
1 n LEU 736  
1 n PRO 737  
1 n ILE 738  
1 n ASP 739  
1 n TYR 740  
1 n ARG 741  
1 n PHE 742  
1 n ARG 743  
1 n PHE 744  
1 n ARG 745  
1 n SER 746  
1 n VAL 747  
1 n TYR 748  
1 n GLY 749  
1 n ASP 750  
1 n THR 751  
1 n ASP 752  
1 n SER 753  
1 n VAL 754  
1 n PHE 755  
1 n THR 756  
1 n GLU 757  
1 n ILE 758  
1 n ASP 759  
1 n SER 760  
1 n GLN 761  
1 n ASP 762  
1 n VAL 763  
1 n ASP 764  
1 n LYS 765  
1 n SER 766  
1 n ILE 767  
1 n GLU 768  
1 n ILE 769  
1 n ALA 770  
1 n LYS 771  
1 n GLU 772  
1 n LEU 773  
1 n GLU 774  
1 n ARG 775  
1 n LEU 776  
1 n ILE 777  
1 n ASN 778  
1 n SER 779  
1 n ARG 780  
1 n VAL 781  
1 n LEU 782  
1 n PHE 783  
1 n ASN 784  
1 n ASN 785  
1 n PHE 786  
1 n LYS 787  
1 n ILE 788  
1 n GLU 789  
1 n PHE 790  
1 n GLU 791  
1 n ALA 792  
1 n VAL 793  
1 n TYR 794  
1 n LYS 795  
1 n ASN 796  
1 n LEU 797  
1 n ILE 798  
1 n MET 799  
1 n GLN 800  
1 n SER 801  
1 n LYS 802  
1 n LYS 803  
1 n LYS 804  
1 n TYR 805  
1 n THR 806  
1 n THR 807  
1 n MET 808  
1 n LYS 809  
1 n TYR 810  
1 n SER 811  
1 n ALA 812  
1 n SER 813  
1 n SER 814  
1 n ASN 815  
1 n SER 816  
1 n LYS 817  
1 n SER 818  
1 n VAL 819  
1 n PRO 820  
1 n GLU 821  
1 n ARG 822  
1 n ILE 823  
1 n ASN 824  
1 n LYS 825  
1 n GLY 826  
1 n THR 827  
1 n SER 828  
1 n GLU 829  
1 n THR 830  
1 n ARG 831  
1 n ARG 832  
1 n ASP 833  
1 n VAL 834  
1 n SER 835  
1 n LYS 836  
1 n PHE 837  
1 n HIS 838  
1 n LYS 839  
1 n ASN 840  
1 n MET 841  
1 n ILE 842  
1 n LYS 843  
1 n ILE 844  
1 n TYR 845  
1 n LYS 846  
1 n THR 847  
1 n ARG 848  
1 n LEU 849  
1 n SER 850  
1 n GLU 851  
1 n MET 852  
1 n LEU 853  
1 n SER 854  
1 n GLU 855  
1 n GLY 856  
1 n ARG 857  
1 n MET 858  
1 n ASN 859  
1 n SER 860  
1 n ASN 861  
1 n GLN 862  
1 n VAL 863  
1 n CYS 864  
1 n ILE 865  
1 n ASP 866  
1 n ILE 867  
1 n LEU 868  
1 n ARG 869  
1 n SER 870  
1 n LEU 871  
1 n GLU 872  
1 n THR 873  
1 n ASP 874  
1 n LEU 875  
1 n ARG 876  
1 n SER 877  
1 n GLU 878  
1 n PHE 879  
1 n ASP 880  
1 n SER 881  
1 n ARG 882  
1 n SER 883  
1 n SER 884  
1 n PRO 885  
1 n LEU 886  
1 n GLU 887  
1 n LEU 888  
1 n PHE 889  
1 n MET 890  
1 n LEU 891  
1 n SER 892  
1 n ARG 893  
1 n MET 894  
1 n HIS 895  
1 n HIS 896  
1 n LEU 897  
1 n ASN 898  
1 n TYR 899  
1 n LYS 900  
1 n SER 901  
1 n ALA 902  
1 n ASP 903  
1 n ASN 904  
1 n PRO 905  
1 n ASN 906  
1 n MET 907  
1 n TYR 908  
1 n LEU 909  
1 n VAL 910  
1 n THR 911  
1 n GLU 912  
1 n TYR 913  
1 n ASN 914  
1 n LYS 915  
1 n ASN 916  
1 n ASN 917  
1 n PRO 918  
1 n GLU 919  
1 n THR 920  
1 n ILE 921  
1 n GLU 922  
1 n LEU 923  
1 n GLY 924  
1 n GLU 925  
1 n ARG 926  
1 n TYR 927  
1 n TYR 928  
1 n PHE 929  
1 n ALA 930  
1 n TYR 931  
1 n ILE 932  
1 n CYS 933  
1 n PRO 934  
1 n ALA 935  
1 n ASN 936  
1 n VAL 937  
1 n PRO 938  
1 n TRP 939  
1 n THR 940  
1 n LYS 941  
1 n LYS 942  
1 n LEU 943  
1 n VAL 944  
1 n ASN 945  
1 n ILE 946  
1 n LYS 947  
1 n THR 948  
1 n TYR 949  
1 n GLU 950  
1 n THR 951  
1 n ILE 952  
1 n ILE 953  
1 n ASP 954  
1 n ARG 955  
1 n SER 956  
1 n PHE 957  
1 n LYS 958  
1 n LEU 959  
1 n GLY 960  
1 n SER 961  
1 n ASP 962  
1 n GLN 963  
1 n ARG 964  
1 n ILE 965  
1 n PHE 966  
1 n TYR 967  
1 n GLU 968  
1 n VAL 969  
1 n TYR 970  
1 n PHE 971  
1 n LYS 972  
1 n ARG 973  
1 n LEU 974  
1 n THR 975  
1 n SER 976  
1 n GLU 977  
1 n ILE 978  
1 n VAL 979  
1 n ASN 980  
1 n LEU 981  
1 n LEU 982  
1 n ASP 983  
1 n ASN 984  
1 n LYS 985  
1 n VAL 986  
1 n LEU 987  
1 n CYS 988  
1 n ILE 989  
1 n SER 990  
1 n PHE 991  
1 n PHE 992  
1 n GLU 993  
1 n ARG 994  
1 n MET 995  
1 n PHE 996  
1 n GLY 997  
1 n SER 998  
1 n ARG 999  
1 n PRO 1000 
1 n THR 1001 
1 n PHE 1002 
1 n TYR 1003 
1 n GLU 1004 
1 n ALA 1005 
3 n DA  1    
3 n DG  2    
3 n DC  3    
3 n DT  4    
3 n DA  5    
3 n DT  6    
3 n DG  7    
3 n DA  8    
3 n DC  9    
3 n DC  10   
3 n DA  11   
3 n DT  12   
3 n DG  13   
3 n DA  14   
3 n DT  15   
3 n DT  16   
3 n DA  17   
3 n DC  18   
3 n DG  19   
3 n DA  20   
3 n DA  21   
3 n DT  22   
3 n DT  23   
3 n DG  24   
3 n DC  25   
4 n DC  1    
4 n DT  2    
4 n DG  3    
4 n DC  4    
4 n DA  5    
4 n DC  6    
4 n DG  7    
4 n DA  8    
4 n DA  9    
4 n DT  10   
4 n DT  11   
4 n DA  12   
4 n DA  13   
4 n DG  14   
4 n DC  15   
4 n DA  16   
4 n DA  17   
4 n DT  18   
4 n DT  19   
4 n DC  20   
4 n DG  21   
4 n DT  22   
4 n DA  23   
4 n DA  24   
4 n DT  25   
4 n DC  26   
4 n DA  27   
4 n DT  28   
4 n DG  29   
4 n DG  30   
4 n DT  31   
4 n DC  32   
4 n DA  33   
4 n DT  34   
4 n DA  35   
4 n DG  36   
4 n DC  37   
4 n DT  38   
#
_ma_data.content_type "model coordinates"
_ma_data.id           1
_ma_data.name         Model
#
_ma_model_list.data_id          1
_ma_model_list.model_group_id   1
_ma_model_list.model_group_name "AlphaFold-beta-20231127 (3.0.1 @ 2025-08-15 15:21:31)"
_ma_model_list.model_id         1
_ma_model_list.model_name       "Top ranked model"
_ma_model_list.model_type       "Ab initio model"
_ma_model_list.ordinal_id       1
#
loop_
_ma_protocol_step.method_type
_ma_protocol_step.ordinal_id
_ma_protocol_step.protocol_id
_ma_protocol_step.step_id
"coevolution MSA" 1 1 1 
"template search" 2 1 2 
modeling          3 1 3 
#
loop_
_ma_qa_metric.id
_ma_qa_metric.mode
_ma_qa_metric.name
_ma_qa_metric.software_group_id
_ma_qa_metric.type
1 global pLDDT 1 pLDDT 
2 local  pLDDT 1 pLDDT 
#
_ma_qa_metric_global.metric_id    1
_ma_qa_metric_global.metric_value 87.81
_ma_qa_metric_global.model_id     1
_ma_qa_metric_global.ordinal_id   1
#
loop_
_ma_qa_metric_local.label_asym_id
_ma_qa_metric_local.label_comp_id
_ma_qa_metric_local.label_seq_id
_ma_qa_metric_local.metric_id
_ma_qa_metric_local.metric_value
_ma_qa_metric_local.model_id
_ma_qa_metric_local.ordinal_id
A MET   1    2 84.74 1 1    
A ASP   2    2 95.30 1 2    
A VAL   3    2 96.71 1 3    
A ARG   4    2 95.15 1 4    
A CYS   5    2 97.99 1 5    
A ILE   6    2 93.08 1 6    
A ASN   7    2 95.57 1 7    
A TRP   8    2 97.57 1 8    
A PHE   9    2 94.74 1 9    
A GLU   10   2 87.95 1 10   
A SER   11   2 87.44 1 11   
A HIS   12   2 74.02 1 12   
A GLY   13   2 80.31 1 13   
A GLU   14   2 71.21 1 14   
A ASN   15   2 78.01 1 15   
A ARG   16   2 81.83 1 16   
A PHE   17   2 92.98 1 17   
A LEU   18   2 96.14 1 18   
A TYR   19   2 95.77 1 19   
A LEU   20   2 97.58 1 20   
A LYS   21   2 96.52 1 21   
A SER   22   2 97.23 1 22   
A ARG   23   2 94.34 1 23   
A CYS   24   2 95.17 1 24   
A ARG   25   2 87.54 1 25   
A ASN   26   2 87.66 1 26   
A GLY   27   2 93.91 1 27   
A GLU   28   2 86.12 1 28   
A THR   29   2 94.78 1 29   
A VAL   30   2 95.85 1 30   
A PHE   31   2 96.64 1 31   
A ILE   32   2 96.66 1 32   
A ARG   33   2 94.49 1 33   
A PHE   34   2 97.52 1 34   
A PRO   35   2 95.52 1 35   
A HIS   36   2 90.57 1 36   
A TYR   37   2 94.27 1 37   
A PHE   38   2 93.80 1 38   
A TYR   39   2 97.07 1 39   
A TYR   40   2 96.16 1 40   
A VAL   41   2 97.36 1 41   
A VAL   42   2 96.44 1 42   
A THR   43   2 94.23 1 43   
A ASP   44   2 93.77 1 44   
A GLU   45   2 86.10 1 45   
A ILE   46   2 93.09 1 46   
A TYR   47   2 94.54 1 47   
A GLN   48   2 89.66 1 48   
A SER   49   2 91.62 1 49   
A LEU   50   2 90.89 1 50   
A ALA   51   2 90.13 1 51   
A PRO   52   2 91.57 1 52   
A PRO   53   2 92.71 1 53   
A PRO   54   2 93.35 1 54   
A PHE   55   2 91.94 1 55   
A ASN   56   2 91.01 1 56   
A ALA   57   2 95.88 1 57   
A ARG   58   2 84.01 1 58   
A PRO   59   2 96.12 1 59   
A MET   60   2 95.19 1 60   
A GLY   61   2 96.27 1 61   
A LYS   62   2 90.17 1 62   
A MET   63   2 95.17 1 63   
A ARG   64   2 86.08 1 64   
A THR   65   2 96.13 1 65   
A ILE   66   2 97.13 1 66   
A ASP   67   2 92.22 1 67   
A ILE   68   2 96.84 1 68   
A ASP   69   2 94.82 1 69   
A GLU   70   2 92.19 1 70   
A THR   71   2 89.12 1 71   
A ILE   72   2 91.32 1 72   
A SER   73   2 93.76 1 73   
A TYR   74   2 93.26 1 74   
A ASN   75   2 90.83 1 75   
A LEU   76   2 91.35 1 76   
A ASP   77   2 89.22 1 77   
A ILE   78   2 94.16 1 78   
A LYS   79   2 81.93 1 79   
A ASP   80   2 91.59 1 80   
A ARG   81   2 91.34 1 81   
A LYS   82   2 84.07 1 82   
A CYS   83   2 92.85 1 83   
A SER   84   2 94.43 1 84   
A VAL   85   2 95.40 1 85   
A ALA   86   2 96.37 1 86   
A ASP   87   2 94.04 1 87   
A MET   88   2 96.20 1 88   
A TRP   89   2 96.18 1 89   
A LEU   90   2 97.32 1 90   
A ILE   91   2 94.00 1 91   
A GLU   92   2 94.35 1 92   
A GLU   93   2 93.45 1 93   
A PRO   94   2 92.91 1 94   
A LYS   95   2 81.90 1 95   
A LYS   96   2 83.04 1 96   
A ARG   97   2 90.30 1 97   
A ASN   98   2 86.17 1 98   
A ILE   99   2 92.04 1 99   
A GLN   100  2 80.92 1 100  
A ASN   101  2 88.10 1 101  
A ALA   102  2 94.72 1 102  
A THR   103  2 92.81 1 103  
A MET   104  2 95.92 1 104  
A ASP   105  2 86.87 1 105  
A GLU   106  2 89.61 1 106  
A PHE   107  2 97.00 1 107  
A LEU   108  2 94.44 1 108  
A ASN   109  2 94.08 1 109  
A ILE   110  2 94.88 1 110  
A SER   111  2 96.23 1 111  
A TRP   112  2 97.43 1 112  
A PHE   113  2 98.04 1 113  
A TYR   114  2 98.36 1 114  
A ILE   115  2 96.90 1 115  
A SER   116  2 94.98 1 116  
A ASN   117  2 95.87 1 117  
A GLY   118  2 97.20 1 118  
A ILE   119  2 97.53 1 119  
A SER   120  2 95.91 1 120  
A PRO   121  2 97.70 1 121  
A ASP   122  2 93.56 1 122  
A GLY   123  2 97.81 1 123  
A CYS   124  2 97.77 1 124  
A TYR   125  2 97.83 1 125  
A SER   126  2 96.34 1 126  
A LEU   127  2 96.37 1 127  
A ASP   128  2 95.24 1 128  
A ASP   129  2 88.22 1 129  
A GLN   130  2 87.35 1 130  
A TYR   131  2 96.19 1 131  
A LEU   132  2 95.69 1 132  
A THR   133  2 91.99 1 133  
A LYS   134  2 89.15 1 134  
A ILE   135  2 90.12 1 135  
A ASN   136  2 86.58 1 136  
A ASN   137  2 85.30 1 137  
A GLY   138  2 93.83 1 138  
A CYS   139  2 95.16 1 139  
A TYR   140  2 95.40 1 140  
A HIS   141  2 93.72 1 141  
A CYS   142  2 96.88 1 142  
A GLY   143  2 94.89 1 143  
A ASP   144  2 94.41 1 144  
A PRO   145  2 97.01 1 145  
A ARG   146  2 85.02 1 146  
A ASN   147  2 95.01 1 147  
A CYS   148  2 97.51 1 148  
A PHE   149  2 97.70 1 149  
A ALA   150  2 96.99 1 150  
A LYS   151  2 89.57 1 151  
A GLU   152  2 93.57 1 152  
A ILE   153  2 95.66 1 153  
A PRO   154  2 96.68 1 154  
A ARG   155  2 83.70 1 155  
A PHE   156  2 96.51 1 156  
A ASP   157  2 91.02 1 157  
A ILE   158  2 94.91 1 158  
A PRO   159  2 96.12 1 159  
A ARG   160  2 93.45 1 160  
A SER   161  2 97.08 1 161  
A TYR   162  2 97.17 1 162  
A LEU   163  2 97.00 1 163  
A PHE   164  2 97.43 1 164  
A LEU   165  2 93.60 1 165  
A ASP   166  2 92.88 1 166  
A ILE   167  2 93.42 1 167  
A GLU   168  2 89.30 1 168  
A CYS   169  2 91.33 1 169  
A HIS   170  2 86.85 1 170  
A PHE   171  2 78.25 1 171  
A ASP   172  2 72.20 1 172  
A LYS   173  2 61.15 1 173  
A LYS   174  2 60.48 1 174  
A PHE   175  2 65.82 1 175  
A PRO   176  2 76.99 1 176  
A SER   177  2 78.11 1 177  
A VAL   178  2 81.11 1 178  
A PHE   179  2 81.03 1 179  
A ILE   180  2 81.94 1 180  
A ASN   181  2 89.81 1 181  
A PRO   182  2 94.85 1 182  
A ILE   183  2 95.65 1 183  
A SER   184  2 96.57 1 184  
A HIS   185  2 95.67 1 185  
A THR   186  2 93.64 1 186  
A SER   187  2 96.90 1 187  
A TYR   188  2 97.12 1 188  
A CYS   189  2 97.15 1 189  
A TYR   190  2 88.44 1 190  
A ILE   191  2 94.24 1 191  
A ASP   192  2 90.51 1 192  
A LEU   193  2 92.53 1 193  
A SER   194  2 92.05 1 194  
A GLY   195  2 91.94 1 195  
A LYS   196  2 85.39 1 196  
A ARG   197  2 92.01 1 197  
A LEU   198  2 93.60 1 198  
A LEU   199  2 95.56 1 199  
A PHE   200  2 96.43 1 200  
A THR   201  2 96.19 1 201  
A LEU   202  2 94.56 1 202  
A ILE   203  2 97.18 1 203  
A ASN   204  2 96.25 1 204  
A GLU   205  2 94.50 1 205  
A GLU   206  2 94.52 1 206  
A MET   207  2 94.49 1 207  
A LEU   208  2 95.71 1 208  
A THR   209  2 94.66 1 209  
A GLU   210  2 88.73 1 210  
A GLN   211  2 86.84 1 211  
A GLU   212  2 95.32 1 212  
A ILE   213  2 96.01 1 213  
A GLN   214  2 89.71 1 214  
A GLU   215  2 91.10 1 215  
A ALA   216  2 96.82 1 216  
A VAL   217  2 95.56 1 217  
A ASP   218  2 93.85 1 218  
A ARG   219  2 91.71 1 219  
A GLY   220  2 94.77 1 220  
A CYS   221  2 95.69 1 221  
A LEU   222  2 95.65 1 222  
A ARG   223  2 94.49 1 223  
A ILE   224  2 94.58 1 224  
A GLN   225  2 86.33 1 225  
A SER   226  2 94.04 1 226  
A LEU   227  2 90.12 1 227  
A MET   228  2 85.88 1 228  
A GLU   229  2 92.69 1 229  
A MET   230  2 94.66 1 230  
A ASP   231  2 93.63 1 231  
A TYR   232  2 93.32 1 232  
A GLU   233  2 89.36 1 233  
A ARG   234  2 89.32 1 234  
A GLU   235  2 86.87 1 235  
A LEU   236  2 95.27 1 236  
A VAL   237  2 96.90 1 237  
A LEU   238  2 94.09 1 238  
A CYS   239  2 97.13 1 239  
A SER   240  2 96.45 1 240  
A GLU   241  2 95.63 1 241  
A ILE   242  2 95.11 1 242  
A VAL   243  2 96.76 1 243  
A LEU   244  2 94.12 1 244  
A LEU   245  2 96.48 1 245  
A GLN   246  2 95.05 1 246  
A ILE   247  2 96.45 1 247  
A ALA   248  2 97.20 1 248  
A LYS   249  2 94.39 1 249  
A GLN   250  2 89.84 1 250  
A LEU   251  2 96.06 1 251  
A LEU   252  2 95.25 1 252  
A GLU   253  2 94.36 1 253  
A LEU   254  2 93.64 1 254  
A THR   255  2 90.77 1 255  
A PHE   256  2 96.25 1 256  
A ASP   257  2 96.59 1 257  
A TYR   258  2 95.50 1 258  
A ILE   259  2 96.08 1 259  
A VAL   260  2 96.26 1 260  
A THR   261  2 92.91 1 261  
A PHE   262  2 91.71 1 262  
A ASN   263  2 80.97 1 263  
A GLY   264  2 82.62 1 264  
A HIS   265  2 73.63 1 265  
A ASN   266  2 74.95 1 266  
A PHE   267  2 80.07 1 267  
A ASP   268  2 87.48 1 268  
A LEU   269  2 88.90 1 269  
A ARG   270  2 77.37 1 270  
A TYR   271  2 90.67 1 271  
A ILE   272  2 92.74 1 272  
A THR   273  2 87.95 1 273  
A ASN   274  2 86.83 1 274  
A ARG   275  2 91.11 1 275  
A LEU   276  2 94.04 1 276  
A GLU   277  2 85.71 1 277  
A LEU   278  2 89.24 1 278  
A LEU   279  2 93.75 1 279  
A THR   280  2 92.69 1 280  
A GLY   281  2 94.28 1 281  
A GLU   282  2 90.56 1 282  
A LYS   283  2 85.12 1 283  
A ILE   284  2 90.71 1 284  
A ILE   285  2 87.93 1 285  
A PHE   286  2 90.74 1 286  
A ARG   287  2 82.08 1 287  
A SER   288  2 91.65 1 288  
A PRO   289  2 93.28 1 289  
A ASP   290  2 89.52 1 290  
A LYS   291  2 80.79 1 291  
A LYS   292  2 78.20 1 292  
A GLU   293  2 78.57 1 293  
A ALA   294  2 85.69 1 294  
A VAL   295  2 80.91 1 295  
A HIS   296  2 70.01 1 296  
A LEU   297  2 64.12 1 297  
A CYS   298  2 64.18 1 298  
A ILE   299  2 63.91 1 299  
A TYR   300  2 54.56 1 300  
A GLU   301  2 53.13 1 301  
A ARG   302  2 49.27 1 302  
A ASN   303  2 51.05 1 303  
A GLN   304  2 42.21 1 304  
A SER   305  2 45.18 1 305  
A SER   306  2 40.49 1 306  
A HIS   307  2 36.50 1 307  
A LYS   308  2 31.45 1 308  
A GLY   309  2 39.35 1 309  
A VAL   310  2 34.87 1 310  
A GLY   311  2 41.50 1 311  
A GLY   312  2 44.95 1 312  
A MET   313  2 41.12 1 313  
A ALA   314  2 49.49 1 314  
A ASN   315  2 50.12 1 315  
A THR   316  2 55.79 1 316  
A THR   317  2 59.81 1 317  
A PHE   318  2 59.53 1 318  
A HIS   319  2 59.87 1 319  
A VAL   320  2 62.31 1 320  
A ASN   321  2 66.09 1 321  
A ASN   322  2 72.21 1 322  
A ASN   323  2 79.99 1 323  
A ASN   324  2 90.33 1 324  
A GLY   325  2 95.00 1 325  
A THR   326  2 93.81 1 326  
A ILE   327  2 95.39 1 327  
A PHE   328  2 93.25 1 328  
A PHE   329  2 93.83 1 329  
A ASP   330  2 90.66 1 330  
A LEU   331  2 94.29 1 331  
A TYR   332  2 84.64 1 332  
A SER   333  2 84.18 1 333  
A PHE   334  2 90.41 1 334  
A ILE   335  2 90.39 1 335  
A GLN   336  2 77.92 1 336  
A LYS   337  2 76.33 1 337  
A SER   338  2 83.67 1 338  
A GLU   339  2 81.21 1 339  
A LYS   340  2 69.29 1 340  
A LEU   341  2 79.59 1 341  
A ASP   342  2 71.41 1 342  
A SER   343  2 76.34 1 343  
A TYR   344  2 80.57 1 344  
A LYS   345  2 74.68 1 345  
A LEU   346  2 88.63 1 346  
A ASP   347  2 82.90 1 347  
A SER   348  2 85.68 1 348  
A ILE   349  2 90.55 1 349  
A SER   350  2 92.33 1 350  
A LYS   351  2 86.55 1 351  
A ASN   352  2 85.65 1 352  
A ALA   353  2 93.97 1 353  
A PHE   354  2 95.30 1 354  
A SER   355  2 93.54 1 355  
A CYS   356  2 93.81 1 356  
A MET   357  2 90.88 1 357  
A GLY   358  2 94.52 1 358  
A LYS   359  2 87.45 1 359  
A VAL   360  2 92.68 1 360  
A LEU   361  2 89.21 1 361  
A ASN   362  2 84.84 1 362  
A ARG   363  2 82.90 1 363  
A GLY   364  2 86.89 1 364  
A VAL   365  2 81.74 1 365  
A ARG   366  2 74.57 1 366  
A GLU   367  2 86.04 1 367  
A MET   368  2 89.10 1 368  
A THR   369  2 92.30 1 369  
A PHE   370  2 94.13 1 370  
A ILE   371  2 91.07 1 371  
A GLY   372  2 95.34 1 372  
A ASP   373  2 90.80 1 373  
A ASP   374  2 89.66 1 374  
A THR   375  2 90.09 1 375  
A THR   376  2 89.36 1 376  
A ASP   377  2 88.87 1 377  
A ALA   378  2 89.25 1 378  
A LYS   379  2 78.58 1 379  
A GLY   380  2 90.20 1 380  
A LYS   381  2 86.89 1 381  
A ALA   382  2 93.79 1 382  
A ALA   383  2 94.29 1 383  
A VAL   384  2 93.31 1 384  
A PHE   385  2 95.26 1 385  
A ALA   386  2 95.83 1 386  
A LYS   387  2 85.28 1 387  
A VAL   388  2 95.48 1 388  
A LEU   389  2 94.60 1 389  
A THR   390  2 91.21 1 390  
A THR   391  2 92.62 1 391  
A GLY   392  2 93.60 1 392  
A ASN   393  2 88.95 1 393  
A TYR   394  2 90.78 1 394  
A VAL   395  2 94.10 1 395  
A THR   396  2 91.79 1 396  
A VAL   397  2 92.06 1 397  
A ASP   398  2 83.55 1 398  
A ASP   399  2 80.65 1 399  
A ILE   400  2 87.19 1 400  
A ILE   401  2 88.61 1 401  
A CYS   402  2 92.14 1 402  
A LYS   403  2 86.05 1 403  
A VAL   404  2 93.73 1 404  
A ILE   405  2 90.41 1 405  
A HIS   406  2 86.58 1 406  
A LYS   407  2 91.26 1 407  
A ASP   408  2 90.32 1 408  
A ILE   409  2 92.85 1 409  
A TRP   410  2 90.16 1 410  
A GLU   411  2 82.28 1 411  
A ASN   412  2 86.68 1 412  
A GLY   413  2 95.09 1 413  
A PHE   414  2 95.80 1 414  
A LYS   415  2 89.24 1 415  
A VAL   416  2 94.22 1 416  
A VAL   417  2 94.22 1 417  
A LEU   418  2 94.00 1 418  
A SER   419  2 90.87 1 419  
A CYS   420  2 88.04 1 420  
A PRO   421  2 88.97 1 421  
A THR   422  2 82.50 1 422  
A LEU   423  2 82.68 1 423  
A THR   424  2 82.42 1 424  
A ASN   425  2 86.19 1 425  
A ASP   426  2 86.92 1 426  
A THR   427  2 89.14 1 427  
A TYR   428  2 93.40 1 428  
A LYS   429  2 89.90 1 429  
A LEU   430  2 94.59 1 430  
A SER   431  2 93.43 1 431  
A PHE   432  2 90.58 1 432  
A GLY   433  2 81.10 1 433  
A LYS   434  2 66.79 1 434  
A ASP   435  2 76.11 1 435  
A ASP   436  2 73.04 1 436  
A VAL   437  2 80.20 1 437  
A ASP   438  2 80.72 1 438  
A LEU   439  2 86.05 1 439  
A ALA   440  2 85.47 1 440  
A GLN   441  2 85.04 1 441  
A MET   442  2 90.99 1 442  
A TYR   443  2 94.78 1 443  
A LYS   444  2 83.37 1 444  
A ASP   445  2 92.97 1 445  
A TYR   446  2 96.24 1 446  
A ASN   447  2 94.33 1 447  
A LEU   448  2 96.31 1 448  
A ASN   449  2 93.83 1 449  
A ILE   450  2 95.91 1 450  
A ALA   451  2 97.48 1 451  
A LEU   452  2 96.13 1 452  
A ASP   453  2 92.42 1 453  
A MET   454  2 93.78 1 454  
A ALA   455  2 96.77 1 455  
A ARG   456  2 84.53 1 456  
A TYR   457  2 86.47 1 457  
A CYS   458  2 95.68 1 458  
A ILE   459  2 94.83 1 459  
A HIS   460  2 93.75 1 460  
A ASP   461  2 93.49 1 461  
A ALA   462  2 96.87 1 462  
A CYS   463  2 96.48 1 463  
A LEU   464  2 94.25 1 464  
A CYS   465  2 96.73 1 465  
A GLN   466  2 94.66 1 466  
A TYR   467  2 95.76 1 467  
A LEU   468  2 95.83 1 468  
A TRP   469  2 96.76 1 469  
A GLU   470  2 91.06 1 470  
A TYR   471  2 92.40 1 471  
A TYR   472  2 93.94 1 472  
A GLY   473  2 94.85 1 473  
A VAL   474  2 96.14 1 474  
A GLU   475  2 94.15 1 475  
A THR   476  2 92.97 1 476  
A LYS   477  2 93.34 1 477  
A THR   478  2 94.60 1 478  
A ASP   479  2 94.96 1 479  
A ALA   480  2 96.82 1 480  
A GLY   481  2 97.25 1 481  
A ALA   482  2 98.09 1 482  
A SER   483  2 94.82 1 483  
A THR   484  2 95.40 1 484  
A TYR   485  2 96.11 1 485  
A VAL   486  2 97.23 1 486  
A LEU   487  2 96.16 1 487  
A PRO   488  2 96.94 1 488  
A GLN   489  2 95.79 1 489  
A SER   490  2 92.11 1 490  
A MET   491  2 87.31 1 491  
A VAL   492  2 92.26 1 492  
A PHE   493  2 87.90 1 493  
A GLY   494  2 85.43 1 494  
A TYR   495  2 86.02 1 495  
A LYS   496  2 82.43 1 496  
A ALA   497  2 92.41 1 497  
A SER   498  2 91.58 1 498  
A THR   499  2 91.94 1 499  
A VAL   500  2 93.20 1 500  
A ILE   501  2 94.97 1 501  
A LYS   502  2 95.58 1 502  
A GLY   503  2 97.88 1 503  
A PRO   504  2 97.80 1 504  
A LEU   505  2 98.26 1 505  
A LEU   506  2 98.07 1 506  
A LYS   507  2 92.18 1 507  
A LEU   508  2 96.85 1 508  
A LEU   509  2 98.23 1 509  
A LEU   510  2 96.81 1 510  
A GLU   511  2 91.19 1 511  
A THR   512  2 96.08 1 512  
A LYS   513  2 91.20 1 513  
A THR   514  2 96.62 1 514  
A ILE   515  2 97.51 1 515  
A LEU   516  2 97.42 1 516  
A VAL   517  2 95.03 1 517  
A ARG   518  2 90.03 1 518  
A SER   519  2 86.41 1 519  
A GLU   520  2 75.64 1 520  
A THR   521  2 80.37 1 521  
A LYS   522  2 80.03 1 522  
A GLN   523  2 79.51 1 523  
A LYS   524  2 78.37 1 524  
A PHE   525  2 91.85 1 525  
A PRO   526  2 93.09 1 526  
A TYR   527  2 94.40 1 527  
A GLU   528  2 89.87 1 528  
A GLY   529  2 94.89 1 529  
A GLY   530  2 94.32 1 530  
A LYS   531  2 92.50 1 531  
A VAL   532  2 94.92 1 532  
A PHE   533  2 97.36 1 533  
A ALA   534  2 97.02 1 534  
A PRO   535  2 97.13 1 535  
A LYS   536  2 94.94 1 536  
A GLN   537  2 92.35 1 537  
A LYS   538  2 89.60 1 538  
A MET   539  2 92.45 1 539  
A PHE   540  2 97.37 1 540  
A SER   541  2 94.39 1 541  
A ASN   542  2 95.66 1 542  
A ASN   543  2 97.04 1 543  
A VAL   544  2 98.56 1 544  
A LEU   545  2 98.28 1 545  
A ILE   546  2 98.30 1 546  
A PHE   547  2 98.64 1 547  
A ASP   548  2 93.57 1 548  
A TYR   549  2 98.36 1 549  
A ASN   550  2 93.56 1 550  
A SER   551  2 96.16 1 551  
A LEU   552  2 97.34 1 552  
A TYR   553  2 96.24 1 553  
A PRO   554  2 97.85 1 554  
A ASN   555  2 97.21 1 555  
A VAL   556  2 98.30 1 556  
A CYS   557  2 98.53 1 557  
A ILE   558  2 98.43 1 558  
A PHE   559  2 98.54 1 559  
A GLY   560  2 98.76 1 560  
A ASN   561  2 98.20 1 561  
A LEU   562  2 98.46 1 562  
A SER   563  2 98.31 1 563  
A PRO   564  2 97.96 1 564  
A GLU   565  2 97.23 1 565  
A THR   566  2 97.91 1 566  
A LEU   567  2 98.00 1 567  
A VAL   568  2 97.34 1 568  
A GLY   569  2 97.88 1 569  
A VAL   570  2 97.47 1 570  
A VAL   571  2 97.12 1 571  
A VAL   572  2 96.93 1 572  
A SER   573  2 96.48 1 573  
A SER   574  2 94.32 1 574  
A ASN   575  2 93.46 1 575  
A ARG   576  2 80.71 1 576  
A LEU   577  2 92.76 1 577  
A GLU   578  2 90.73 1 578  
A GLU   579  2 93.41 1 579  
A GLU   580  2 85.70 1 580  
A ILE   581  2 93.37 1 581  
A ASN   582  2 94.61 1 582  
A ASN   583  2 91.87 1 583  
A GLN   584  2 86.80 1 584  
A LEU   585  2 92.79 1 585  
A LEU   586  2 93.02 1 586  
A LEU   587  2 89.10 1 587  
A GLN   588  2 87.64 1 588  
A LYS   589  2 90.66 1 589  
A TYR   590  2 97.04 1 590  
A PRO   591  2 97.38 1 591  
A PRO   592  2 96.35 1 592  
A PRO   593  2 96.45 1 593  
A ARG   594  2 96.41 1 594  
A TYR   595  2 97.88 1 595  
A ILE   596  2 92.71 1 596  
A THR   597  2 95.05 1 597  
A VAL   598  2 98.11 1 598  
A HIS   599  2 91.38 1 599  
A CYS   600  2 96.81 1 600  
A GLU   601  2 86.56 1 601  
A PRO   602  2 96.26 1 602  
A ARG   603  2 92.46 1 603  
A LEU   604  2 93.53 1 604  
A PRO   605  2 94.97 1 605  
A ASN   606  2 90.32 1 606  
A LEU   607  2 96.28 1 607  
A ILE   608  2 94.21 1 608  
A SER   609  2 96.12 1 609  
A GLU   610  2 97.02 1 610  
A ILE   611  2 97.20 1 611  
A ALA   612  2 98.40 1 612  
A ILE   613  2 97.48 1 613  
A PHE   614  2 98.66 1 614  
A ASP   615  2 97.64 1 615  
A ARG   616  2 95.43 1 616  
A SER   617  2 97.05 1 617  
A ILE   618  2 94.24 1 618  
A GLU   619  2 97.66 1 619  
A GLY   620  2 98.67 1 620  
A THR   621  2 96.92 1 621  
A ILE   622  2 98.43 1 622  
A PRO   623  2 98.38 1 623  
A ARG   624  2 92.40 1 624  
A LEU   625  2 96.70 1 625  
A LEU   626  2 98.25 1 626  
A ARG   627  2 93.86 1 627  
A THR   628  2 94.98 1 628  
A PHE   629  2 98.21 1 629  
A LEU   630  2 97.57 1 630  
A ALA   631  2 98.48 1 631  
A GLU   632  2 95.61 1 632  
A ARG   633  2 95.89 1 633  
A ALA   634  2 98.15 1 634  
A ARG   635  2 91.57 1 635  
A TYR   636  2 97.29 1 636  
A LYS   637  2 93.53 1 637  
A LYS   638  2 90.67 1 638  
A MET   639  2 92.95 1 639  
A LEU   640  2 95.55 1 640  
A LYS   641  2 88.50 1 641  
A GLN   642  2 92.66 1 642  
A ALA   643  2 94.94 1 643  
A THR   644  2 90.39 1 644  
A SER   645  2 90.67 1 645  
A SER   646  2 87.78 1 646  
A THR   647  2 88.02 1 647  
A GLU   648  2 87.55 1 648  
A LYS   649  2 88.61 1 649  
A ALA   650  2 94.71 1 650  
A ILE   651  2 93.15 1 651  
A TYR   652  2 95.71 1 652  
A ASP   653  2 93.13 1 653  
A SER   654  2 95.08 1 654  
A MET   655  2 94.22 1 655  
A GLN   656  2 93.51 1 656  
A TYR   657  2 89.58 1 657  
A THR   658  2 94.20 1 658  
A TYR   659  2 97.30 1 659  
A LYS   660  2 89.75 1 660  
A ILE   661  2 90.51 1 661  
A ILE   662  2 92.47 1 662  
A ALA   663  2 96.88 1 663  
A ASN   664  2 89.39 1 664  
A SER   665  2 93.47 1 665  
A VAL   666  2 96.58 1 666  
A TYR   667  2 93.83 1 667  
A GLY   668  2 94.89 1 668  
A LEU   669  2 95.02 1 669  
A MET   670  2 95.06 1 670  
A GLY   671  2 94.36 1 671  
A PHE   672  2 89.56 1 672  
A ARG   673  2 82.02 1 673  
A ASN   674  2 87.06 1 674  
A SER   675  2 92.84 1 675  
A ALA   676  2 95.78 1 676  
A LEU   677  2 96.23 1 677  
A TYR   678  2 94.98 1 678  
A SER   679  2 96.60 1 679  
A TYR   680  2 96.06 1 680  
A ALA   681  2 97.64 1 681  
A SER   682  2 97.73 1 682  
A ALA   683  2 96.95 1 683  
A LYS   684  2 94.09 1 684  
A SER   685  2 97.88 1 685  
A CYS   686  2 97.73 1 686  
A THR   687  2 95.64 1 687  
A SER   688  2 96.95 1 688  
A ILE   689  2 98.48 1 689  
A GLY   690  2 98.21 1 690  
A ARG   691  2 93.82 1 691  
A ARG   692  2 88.91 1 692  
A MET   693  2 98.03 1 693  
A ILE   694  2 95.40 1 694  
A LEU   695  2 96.89 1 695  
A TYR   696  2 98.55 1 696  
A LEU   697  2 98.23 1 697  
A GLU   698  2 95.23 1 698  
A SER   699  2 97.39 1 699  
A VAL   700  2 96.65 1 700  
A LEU   701  2 97.95 1 701  
A ASN   702  2 97.56 1 702  
A GLY   703  2 98.09 1 703  
A ALA   704  2 98.57 1 704  
A GLU   705  2 91.57 1 705  
A LEU   706  2 97.73 1 706  
A SER   707  2 95.84 1 707  
A ASN   708  2 91.74 1 708  
A GLY   709  2 97.67 1 709  
A MET   710  2 94.42 1 710  
A LEU   711  2 97.25 1 711  
A ARG   712  2 85.52 1 712  
A PHE   713  2 98.42 1 713  
A ALA   714  2 98.26 1 714  
A ASN   715  2 94.21 1 715  
A PRO   716  2 97.45 1 716  
A LEU   717  2 97.79 1 717  
A SER   718  2 95.89 1 718  
A ASN   719  2 96.94 1 719  
A PRO   720  2 97.53 1 720  
A PHE   721  2 97.72 1 721  
A TYR   722  2 96.36 1 722  
A MET   723  2 87.83 1 723  
A ASP   724  2 92.41 1 724  
A ASP   725  2 89.17 1 725  
A ARG   726  2 93.25 1 726  
A ASP   727  2 95.16 1 727  
A ILE   728  2 94.45 1 728  
A ASN   729  2 95.17 1 729  
A PRO   730  2 98.00 1 730  
A ILE   731  2 96.91 1 731  
A VAL   732  2 96.10 1 732  
A LYS   733  2 89.56 1 733  
A THR   734  2 97.35 1 734  
A SER   735  2 96.05 1 735  
A LEU   736  2 97.85 1 736  
A PRO   737  2 97.66 1 737  
A ILE   738  2 91.77 1 738  
A ASP   739  2 93.59 1 739  
A TYR   740  2 97.46 1 740  
A ARG   741  2 83.43 1 741  
A PHE   742  2 97.79 1 742  
A ARG   743  2 85.51 1 743  
A PHE   744  2 98.43 1 744  
A ARG   745  2 95.40 1 745  
A SER   746  2 96.41 1 746  
A VAL   747  2 97.72 1 747  
A TYR   748  2 97.85 1 748  
A GLY   749  2 97.62 1 749  
A ASP   750  2 95.58 1 750  
A THR   751  2 94.43 1 751  
A ASP   752  2 93.92 1 752  
A SER   753  2 96.88 1 753  
A VAL   754  2 96.59 1 754  
A PHE   755  2 98.47 1 755  
A THR   756  2 97.88 1 756  
A GLU   757  2 97.37 1 757  
A ILE   758  2 97.85 1 758  
A ASP   759  2 95.19 1 759  
A SER   760  2 97.28 1 760  
A GLN   761  2 91.97 1 761  
A ASP   762  2 96.20 1 762  
A VAL   763  2 97.53 1 763  
A ASP   764  2 97.16 1 764  
A LYS   765  2 94.23 1 765  
A SER   766  2 98.48 1 766  
A ILE   767  2 98.31 1 767  
A GLU   768  2 96.93 1 768  
A ILE   769  2 98.18 1 769  
A ALA   770  2 98.82 1 770  
A LYS   771  2 95.43 1 771  
A GLU   772  2 97.65 1 772  
A LEU   773  2 96.11 1 773  
A GLU   774  2 97.88 1 774  
A ARG   775  2 95.20 1 775  
A LEU   776  2 97.63 1 776  
A ILE   777  2 98.59 1 777  
A ASN   778  2 98.03 1 778  
A SER   779  2 97.04 1 779  
A ARG   780  2 92.56 1 780  
A VAL   781  2 98.39 1 781  
A LEU   782  2 98.39 1 782  
A PHE   783  2 98.45 1 783  
A ASN   784  2 95.01 1 784  
A ASN   785  2 96.85 1 785  
A PHE   786  2 98.68 1 786  
A LYS   787  2 93.16 1 787  
A ILE   788  2 96.87 1 788  
A GLU   789  2 92.62 1 789  
A PHE   790  2 98.63 1 790  
A GLU   791  2 93.29 1 791  
A ALA   792  2 98.75 1 792  
A VAL   793  2 98.31 1 793  
A TYR   794  2 98.63 1 794  
A LYS   795  2 94.13 1 795  
A ASN   796  2 95.31 1 796  
A LEU   797  2 97.91 1 797  
A ILE   798  2 97.27 1 798  
A MET   799  2 94.84 1 799  
A GLN   800  2 94.15 1 800  
A SER   801  2 94.39 1 801  
A LYS   802  2 92.96 1 802  
A LYS   803  2 92.36 1 803  
A LYS   804  2 91.24 1 804  
A TYR   805  2 97.48 1 805  
A THR   806  2 96.78 1 806  
A THR   807  2 97.14 1 807  
A MET   808  2 94.61 1 808  
A LYS   809  2 96.84 1 809  
A TYR   810  2 98.20 1 810  
A SER   811  2 96.13 1 811  
A ALA   812  2 97.54 1 812  
A SER   813  2 95.17 1 813  
A SER   814  2 95.45 1 814  
A ASN   815  2 93.81 1 815  
A SER   816  2 96.18 1 816  
A LYS   817  2 87.29 1 817  
A SER   818  2 92.30 1 818  
A VAL   819  2 92.36 1 819  
A PRO   820  2 96.67 1 820  
A GLU   821  2 92.36 1 821  
A ARG   822  2 95.57 1 822  
A ILE   823  2 93.99 1 823  
A ASN   824  2 94.75 1 824  
A LYS   825  2 92.96 1 825  
A GLY   826  2 93.55 1 826  
A THR   827  2 94.00 1 827  
A SER   828  2 93.94 1 828  
A GLU   829  2 93.99 1 829  
A THR   830  2 89.11 1 830  
A ARG   831  2 87.05 1 831  
A ARG   832  2 80.96 1 832  
A ASP   833  2 89.64 1 833  
A VAL   834  2 93.66 1 834  
A SER   835  2 96.10 1 835  
A LYS   836  2 87.28 1 836  
A PHE   837  2 97.86 1 837  
A HIS   838  2 96.44 1 838  
A LYS   839  2 95.12 1 839  
A ASN   840  2 95.62 1 840  
A MET   841  2 96.19 1 841  
A ILE   842  2 96.96 1 842  
A LYS   843  2 94.79 1 843  
A ILE   844  2 96.75 1 844  
A TYR   845  2 97.26 1 845  
A LYS   846  2 96.62 1 846  
A THR   847  2 95.33 1 847  
A ARG   848  2 88.99 1 848  
A LEU   849  2 95.08 1 849  
A SER   850  2 95.39 1 850  
A GLU   851  2 90.15 1 851  
A MET   852  2 86.61 1 852  
A LEU   853  2 92.30 1 853  
A SER   854  2 92.35 1 854  
A GLU   855  2 88.00 1 855  
A GLY   856  2 88.19 1 856  
A ARG   857  2 77.58 1 857  
A MET   858  2 76.37 1 858  
A ASN   859  2 73.08 1 859  
A SER   860  2 83.39 1 860  
A ASN   861  2 87.08 1 861  
A GLN   862  2 87.19 1 862  
A VAL   863  2 91.86 1 863  
A CYS   864  2 93.23 1 864  
A ILE   865  2 93.92 1 865  
A ASP   866  2 92.47 1 866  
A ILE   867  2 94.95 1 867  
A LEU   868  2 96.83 1 868  
A ARG   869  2 83.46 1 869  
A SER   870  2 95.55 1 870  
A LEU   871  2 97.62 1 871  
A GLU   872  2 96.08 1 872  
A THR   873  2 95.02 1 873  
A ASP   874  2 96.36 1 874  
A LEU   875  2 97.75 1 875  
A ARG   876  2 88.57 1 876  
A SER   877  2 95.35 1 877  
A GLU   878  2 93.59 1 878  
A PHE   879  2 96.71 1 879  
A ASP   880  2 93.85 1 880  
A SER   881  2 93.40 1 881  
A ARG   882  2 88.66 1 882  
A SER   883  2 92.47 1 883  
A SER   884  2 95.59 1 884  
A PRO   885  2 94.52 1 885  
A LEU   886  2 94.41 1 886  
A GLU   887  2 82.73 1 887  
A LEU   888  2 95.03 1 888  
A PHE   889  2 97.74 1 889  
A MET   890  2 92.94 1 890  
A LEU   891  2 95.29 1 891  
A SER   892  2 91.39 1 892  
A ARG   893  2 89.45 1 893  
A MET   894  2 83.45 1 894  
A HIS   895  2 87.24 1 895  
A HIS   896  2 82.74 1 896  
A LEU   897  2 78.88 1 897  
A ASN   898  2 77.43 1 898  
A TYR   899  2 85.48 1 899  
A LYS   900  2 77.19 1 900  
A SER   901  2 83.96 1 901  
A ALA   902  2 84.72 1 902  
A ASP   903  2 82.57 1 903  
A ASN   904  2 87.44 1 904  
A PRO   905  2 90.71 1 905  
A ASN   906  2 90.45 1 906  
A MET   907  2 87.56 1 907  
A TYR   908  2 87.60 1 908  
A LEU   909  2 93.22 1 909  
A VAL   910  2 93.64 1 910  
A THR   911  2 89.88 1 911  
A GLU   912  2 87.64 1 912  
A TYR   913  2 93.50 1 913  
A ASN   914  2 88.22 1 914  
A LYS   915  2 80.19 1 915  
A ASN   916  2 84.11 1 916  
A ASN   917  2 81.72 1 917  
A PRO   918  2 76.98 1 918  
A GLU   919  2 68.45 1 919  
A THR   920  2 77.91 1 920  
A ILE   921  2 86.08 1 921  
A GLU   922  2 72.47 1 922  
A LEU   923  2 74.86 1 923  
A GLY   924  2 78.46 1 924  
A GLU   925  2 75.07 1 925  
A ARG   926  2 81.72 1 926  
A TYR   927  2 92.35 1 927  
A TYR   928  2 88.45 1 928  
A PHE   929  2 96.56 1 929  
A ALA   930  2 97.52 1 930  
A TYR   931  2 96.17 1 931  
A ILE   932  2 96.12 1 932  
A CYS   933  2 97.07 1 933  
A PRO   934  2 96.86 1 934  
A ALA   935  2 95.94 1 935  
A ASN   936  2 89.74 1 936  
A VAL   937  2 94.24 1 937  
A PRO   938  2 95.87 1 938  
A TRP   939  2 94.21 1 939  
A THR   940  2 92.63 1 940  
A LYS   941  2 88.55 1 941  
A LYS   942  2 77.93 1 942  
A LEU   943  2 90.38 1 943  
A VAL   944  2 87.45 1 944  
A ASN   945  2 86.97 1 945  
A ILE   946  2 88.64 1 946  
A LYS   947  2 87.70 1 947  
A THR   948  2 90.75 1 948  
A TYR   949  2 95.77 1 949  
A GLU   950  2 94.78 1 950  
A THR   951  2 94.55 1 951  
A ILE   952  2 95.61 1 952  
A ILE   953  2 93.63 1 953  
A ASP   954  2 84.78 1 954  
A ARG   955  2 66.17 1 955  
A SER   956  2 80.46 1 956  
A PHE   957  2 91.96 1 957  
A LYS   958  2 80.23 1 958  
A LEU   959  2 93.19 1 959  
A GLY   960  2 94.62 1 960  
A SER   961  2 92.94 1 961  
A ASP   962  2 91.82 1 962  
A GLN   963  2 94.77 1 963  
A ARG   964  2 95.64 1 964  
A ILE   965  2 95.78 1 965  
A PHE   966  2 96.59 1 966  
A TYR   967  2 97.35 1 967  
A GLU   968  2 96.66 1 968  
A VAL   969  2 96.53 1 969  
A TYR   970  2 97.79 1 970  
A PHE   971  2 98.12 1 971  
A LYS   972  2 93.71 1 972  
A ARG   973  2 92.35 1 973  
A LEU   974  2 97.56 1 974  
A THR   975  2 96.82 1 975  
A SER   976  2 94.90 1 976  
A GLU   977  2 95.90 1 977  
A ILE   978  2 96.80 1 978  
A VAL   979  2 95.34 1 979  
A ASN   980  2 94.05 1 980  
A LEU   981  2 94.62 1 981  
A LEU   982  2 94.39 1 982  
A ASP   983  2 84.84 1 983  
A ASN   984  2 90.17 1 984  
A LYS   985  2 87.06 1 985  
A VAL   986  2 94.07 1 986  
A LEU   987  2 91.84 1 987  
A CYS   988  2 97.12 1 988  
A ILE   989  2 96.51 1 989  
A SER   990  2 95.11 1 990  
A PHE   991  2 96.99 1 991  
A PHE   992  2 97.36 1 992  
A GLU   993  2 91.60 1 993  
A ARG   994  2 89.49 1 994  
A MET   995  2 94.33 1 995  
A PHE   996  2 96.92 1 996  
A GLY   997  2 94.42 1 997  
A SER   998  2 92.05 1 998  
A ARG   999  2 80.93 1 999  
A PRO   1000 2 95.07 1 1000 
A THR   1001 2 88.31 1 1001 
A PHE   1002 2 93.49 1 1002 
A TYR   1003 2 78.79 1 1003 
A GLU   1004 2 66.63 1 1004 
A ALA   1005 2 59.87 1 1005 
B LIG_B .    2 84.31 1 1006 
C DA    1    2 64.31 1 1007 
C DG    2    2 68.56 1 1008 
C DC    3    2 68.62 1 1009 
C DT    4    2 73.55 1 1010 
C DA    5    2 74.19 1 1011 
C DT    6    2 74.96 1 1012 
C DG    7    2 72.81 1 1013 
C DA    8    2 71.25 1 1014 
C DC    9    2 69.55 1 1015 
C DC    10   2 68.37 1 1016 
C DA    11   2 71.58 1 1017 
C DT    12   2 71.44 1 1018 
C DG    13   2 72.63 1 1019 
C DA    14   2 74.00 1 1020 
C DT    15   2 76.46 1 1021 
C DT    16   2 78.64 1 1022 
C DA    17   2 81.15 1 1023 
C DC    18   2 80.73 1 1024 
C DG    19   2 80.91 1 1025 
C DA    20   2 79.31 1 1026 
C DA    21   2 77.82 1 1027 
C DT    22   2 76.95 1 1028 
C DT    23   2 77.81 1 1029 
C DG    24   2 77.80 1 1030 
C DC    25   2 76.55 1 1031 
D DC    1    2 31.24 1 1032 
D DT    2    2 28.42 1 1033 
D DG    3    2 28.61 1 1034 
D DC    4    2 30.41 1 1035 
D DA    5    2 33.69 1 1036 
D DC    6    2 35.97 1 1037 
D DG    7    2 38.26 1 1038 
D DA    8    2 44.33 1 1039 
D DA    9    2 47.17 1 1040 
D DT    10   2 50.28 1 1041 
D DT    11   2 56.30 1 1042 
D DA    12   2 62.00 1 1043 
D DA    13   2 70.82 1 1044 
D DG    14   2 75.56 1 1045 
D DC    15   2 78.03 1 1046 
D DA    16   2 78.00 1 1047 
D DA    17   2 77.00 1 1048 
D DT    18   2 76.62 1 1049 
D DT    19   2 80.17 1 1050 
D DC    20   2 78.92 1 1051 
D DG    21   2 81.53 1 1052 
D DT    22   2 80.15 1 1053 
D DA    23   2 79.66 1 1054 
D DA    24   2 77.15 1 1055 
D DT    25   2 74.85 1 1056 
D DC    26   2 69.74 1 1057 
D DA    27   2 68.78 1 1058 
D DT    28   2 68.39 1 1059 
D DG    29   2 71.11 1 1060 
D DG    30   2 70.97 1 1061 
D DT    31   2 72.52 1 1062 
D DC    32   2 72.37 1 1063 
D DA    33   2 74.75 1 1064 
D DT    34   2 74.77 1 1065 
D DA    35   2 73.52 1 1066 
D DG    36   2 74.02 1 1067 
D DC    37   2 68.12 1 1068 
D DT    38   2 61.97 1 1069 
#
_ma_software_group.group_id    1
_ma_software_group.ordinal_id  1
_ma_software_group.software_id 1
#
loop_
_ma_target_entity.data_id
_ma_target_entity.entity_id
_ma_target_entity.origin
1 1 . 
1 2 . 
1 3 . 
1 4 . 
#
loop_
_ma_target_entity_instance.asym_id
_ma_target_entity_instance.details
_ma_target_entity_instance.entity_id
A . 1 
B . 2 
C . 3 
D . 4 
#
loop_
_pdbx_data_usage.details
_pdbx_data_usage.id
_pdbx_data_usage.type
_pdbx_data_usage.url
;Non-commercial use only, by using this file you agree to the terms of use found
at https://github.com/google-deepmind/alphafold3/blob/main/OUTPUT_TERMS_OF_USE.md.
To request access to the AlphaFold 3 model parameters, follow the process set
out at https://github.com/google-deepmind/alphafold3. You may only use these if
received directly from Google. Use is subject to terms of use available at
https://github.com/google-deepmind/alphafold3/blob/main/WEIGHTS_TERMS_OF_USE.md.
;
1 license    https://github.com/google-deepmind/alphafold3/blob/main/OUTPUT_TERMS_OF_USE.md 
;AlphaFold 3 and its output are not intended for, have not been validated for,
and are not approved for clinical use. They are provided "as-is" without any
warranty of any kind, whether expressed or implied. No warranty is given that
use shall not infringe the rights of any third party.
;
2 disclaimer ?                                                                              
#
_pdbx_nonpoly_scheme.asym_id       B
_pdbx_nonpoly_scheme.auth_seq_num  1
_pdbx_nonpoly_scheme.entity_id     2
_pdbx_nonpoly_scheme.mon_id        LIG_B
_pdbx_nonpoly_scheme.pdb_ins_code  .
_pdbx_nonpoly_scheme.pdb_seq_num   1
_pdbx_nonpoly_scheme.pdb_strand_id B
#
loop_
_pdbx_poly_seq_scheme.asym_id
_pdbx_poly_seq_scheme.auth_seq_num
_pdbx_poly_seq_scheme.entity_id
_pdbx_poly_seq_scheme.hetero
_pdbx_poly_seq_scheme.mon_id
_pdbx_poly_seq_scheme.pdb_ins_code
_pdbx_poly_seq_scheme.pdb_seq_num
_pdbx_poly_seq_scheme.pdb_strand_id
_pdbx_poly_seq_scheme.seq_id
A 1    1 n MET . 1    A 1    
A 2    1 n ASP . 2    A 2    
A 3    1 n VAL . 3    A 3    
A 4    1 n ARG . 4    A 4    
A 5    1 n CYS . 5    A 5    
A 6    1 n ILE . 6    A 6    
A 7    1 n ASN . 7    A 7    
A 8    1 n TRP . 8    A 8    
A 9    1 n PHE . 9    A 9    
A 10   1 n GLU . 10   A 10   
A 11   1 n SER . 11   A 11   
A 12   1 n HIS . 12   A 12   
A 13   1 n GLY . 13   A 13   
A 14   1 n GLU . 14   A 14   
A 15   1 n ASN . 15   A 15   
A 16   1 n ARG . 16   A 16   
A 17   1 n PHE . 17   A 17   
A 18   1 n LEU . 18   A 18   
A 19   1 n TYR . 19   A 19   
A 20   1 n LEU . 20   A 20   
A 21   1 n LYS . 21   A 21   
A 22   1 n SER . 22   A 22   
A 23   1 n ARG . 23   A 23   
A 24   1 n CYS . 24   A 24   
A 25   1 n ARG . 25   A 25   
A 26   1 n ASN . 26   A 26   
A 27   1 n GLY . 27   A 27   
A 28   1 n GLU . 28   A 28   
A 29   1 n THR . 29   A 29   
A 30   1 n VAL . 30   A 30   
A 31   1 n PHE . 31   A 31   
A 32   1 n ILE . 32   A 32   
A 33   1 n ARG . 33   A 33   
A 34   1 n PHE . 34   A 34   
A 35   1 n PRO . 35   A 35   
A 36   1 n HIS . 36   A 36   
A 37   1 n TYR . 37   A 37   
A 38   1 n PHE . 38   A 38   
A 39   1 n TYR . 39   A 39   
A 40   1 n TYR . 40   A 40   
A 41   1 n VAL . 41   A 41   
A 42   1 n VAL . 42   A 42   
A 43   1 n THR . 43   A 43   
A 44   1 n ASP . 44   A 44   
A 45   1 n GLU . 45   A 45   
A 46   1 n ILE . 46   A 46   
A 47   1 n TYR . 47   A 47   
A 48   1 n GLN . 48   A 48   
A 49   1 n SER . 49   A 49   
A 50   1 n LEU . 50   A 50   
A 51   1 n ALA . 51   A 51   
A 52   1 n PRO . 52   A 52   
A 53   1 n PRO . 53   A 53   
A 54   1 n PRO . 54   A 54   
A 55   1 n PHE . 55   A 55   
A 56   1 n ASN . 56   A 56   
A 57   1 n ALA . 57   A 57   
A 58   1 n ARG . 58   A 58   
A 59   1 n PRO . 59   A 59   
A 60   1 n MET . 60   A 60   
A 61   1 n GLY . 61   A 61   
A 62   1 n LYS . 62   A 62   
A 63   1 n MET . 63   A 63   
A 64   1 n ARG . 64   A 64   
A 65   1 n THR . 65   A 65   
A 66   1 n ILE . 66   A 66   
A 67   1 n ASP . 67   A 67   
A 68   1 n ILE . 68   A 68   
A 69   1 n ASP . 69   A 69   
A 70   1 n GLU . 70   A 70   
A 71   1 n THR . 71   A 71   
A 72   1 n ILE . 72   A 72   
A 73   1 n SER . 73   A 73   
A 74   1 n TYR . 74   A 74   
A 75   1 n ASN . 75   A 75   
A 76   1 n LEU . 76   A 76   
A 77   1 n ASP . 77   A 77   
A 78   1 n ILE . 78   A 78   
A 79   1 n LYS . 79   A 79   
A 80   1 n ASP . 80   A 80   
A 81   1 n ARG . 81   A 81   
A 82   1 n LYS . 82   A 82   
A 83   1 n CYS . 83   A 83   
A 84   1 n SER . 84   A 84   
A 85   1 n VAL . 85   A 85   
A 86   1 n ALA . 86   A 86   
A 87   1 n ASP . 87   A 87   
A 88   1 n MET . 88   A 88   
A 89   1 n TRP . 89   A 89   
A 90   1 n LEU . 90   A 90   
A 91   1 n ILE . 91   A 91   
A 92   1 n GLU . 92   A 92   
A 93   1 n GLU . 93   A 93   
A 94   1 n PRO . 94   A 94   
A 95   1 n LYS . 95   A 95   
A 96   1 n LYS . 96   A 96   
A 97   1 n ARG . 97   A 97   
A 98   1 n ASN . 98   A 98   
A 99   1 n ILE . 99   A 99   
A 100  1 n GLN . 100  A 100  
A 101  1 n ASN . 101  A 101  
A 102  1 n ALA . 102  A 102  
A 103  1 n THR . 103  A 103  
A 104  1 n MET . 104  A 104  
A 105  1 n ASP . 105  A 105  
A 106  1 n GLU . 106  A 106  
A 107  1 n PHE . 107  A 107  
A 108  1 n LEU . 108  A 108  
A 109  1 n ASN . 109  A 109  
A 110  1 n ILE . 110  A 110  
A 111  1 n SER . 111  A 111  
A 112  1 n TRP . 112  A 112  
A 113  1 n PHE . 113  A 113  
A 114  1 n TYR . 114  A 114  
A 115  1 n ILE . 115  A 115  
A 116  1 n SER . 116  A 116  
A 117  1 n ASN . 117  A 117  
A 118  1 n GLY . 118  A 118  
A 119  1 n ILE . 119  A 119  
A 120  1 n SER . 120  A 120  
A 121  1 n PRO . 121  A 121  
A 122  1 n ASP . 122  A 122  
A 123  1 n GLY . 123  A 123  
A 124  1 n CYS . 124  A 124  
A 125  1 n TYR . 125  A 125  
A 126  1 n SER . 126  A 126  
A 127  1 n LEU . 127  A 127  
A 128  1 n ASP . 128  A 128  
A 129  1 n ASP . 129  A 129  
A 130  1 n GLN . 130  A 130  
A 131  1 n TYR . 131  A 131  
A 132  1 n LEU . 132  A 132  
A 133  1 n THR . 133  A 133  
A 134  1 n LYS . 134  A 134  
A 135  1 n ILE . 135  A 135  
A 136  1 n ASN . 136  A 136  
A 137  1 n ASN . 137  A 137  
A 138  1 n GLY . 138  A 138  
A 139  1 n CYS . 139  A 139  
A 140  1 n TYR . 140  A 140  
A 141  1 n HIS . 141  A 141  
A 142  1 n CYS . 142  A 142  
A 143  1 n GLY . 143  A 143  
A 144  1 n ASP . 144  A 144  
A 145  1 n PRO . 145  A 145  
A 146  1 n ARG . 146  A 146  
A 147  1 n ASN . 147  A 147  
A 148  1 n CYS . 148  A 148  
A 149  1 n PHE . 149  A 149  
A 150  1 n ALA . 150  A 150  
A 151  1 n LYS . 151  A 151  
A 152  1 n GLU . 152  A 152  
A 153  1 n ILE . 153  A 153  
A 154  1 n PRO . 154  A 154  
A 155  1 n ARG . 155  A 155  
A 156  1 n PHE . 156  A 156  
A 157  1 n ASP . 157  A 157  
A 158  1 n ILE . 158  A 158  
A 159  1 n PRO . 159  A 159  
A 160  1 n ARG . 160  A 160  
A 161  1 n SER . 161  A 161  
A 162  1 n TYR . 162  A 162  
A 163  1 n LEU . 163  A 163  
A 164  1 n PHE . 164  A 164  
A 165  1 n LEU . 165  A 165  
A 166  1 n ASP . 166  A 166  
A 167  1 n ILE . 167  A 167  
A 168  1 n GLU . 168  A 168  
A 169  1 n CYS . 169  A 169  
A 170  1 n HIS . 170  A 170  
A 171  1 n PHE . 171  A 171  
A 172  1 n ASP . 172  A 172  
A 173  1 n LYS . 173  A 173  
A 174  1 n LYS . 174  A 174  
A 175  1 n PHE . 175  A 175  
A 176  1 n PRO . 176  A 176  
A 177  1 n SER . 177  A 177  
A 178  1 n VAL . 178  A 178  
A 179  1 n PHE . 179  A 179  
A 180  1 n ILE . 180  A 180  
A 181  1 n ASN . 181  A 181  
A 182  1 n PRO . 182  A 182  
A 183  1 n ILE . 183  A 183  
A 184  1 n SER . 184  A 184  
A 185  1 n HIS . 185  A 185  
A 186  1 n THR . 186  A 186  
A 187  1 n SER . 187  A 187  
A 188  1 n TYR . 188  A 188  
A 189  1 n CYS . 189  A 189  
A 190  1 n TYR . 190  A 190  
A 191  1 n ILE . 191  A 191  
A 192  1 n ASP . 192  A 192  
A 193  1 n LEU . 193  A 193  
A 194  1 n SER . 194  A 194  
A 195  1 n GLY . 195  A 195  
A 196  1 n LYS . 196  A 196  
A 197  1 n ARG . 197  A 197  
A 198  1 n LEU . 198  A 198  
A 199  1 n LEU . 199  A 199  
A 200  1 n PHE . 200  A 200  
A 201  1 n THR . 201  A 201  
A 202  1 n LEU . 202  A 202  
A 203  1 n ILE . 203  A 203  
A 204  1 n ASN . 204  A 204  
A 205  1 n GLU . 205  A 205  
A 206  1 n GLU . 206  A 206  
A 207  1 n MET . 207  A 207  
A 208  1 n LEU . 208  A 208  
A 209  1 n THR . 209  A 209  
A 210  1 n GLU . 210  A 210  
A 211  1 n GLN . 211  A 211  
A 212  1 n GLU . 212  A 212  
A 213  1 n ILE . 213  A 213  
A 214  1 n GLN . 214  A 214  
A 215  1 n GLU . 215  A 215  
A 216  1 n ALA . 216  A 216  
A 217  1 n VAL . 217  A 217  
A 218  1 n ASP . 218  A 218  
A 219  1 n ARG . 219  A 219  
A 220  1 n GLY . 220  A 220  
A 221  1 n CYS . 221  A 221  
A 222  1 n LEU . 222  A 222  
A 223  1 n ARG . 223  A 223  
A 224  1 n ILE . 224  A 224  
A 225  1 n GLN . 225  A 225  
A 226  1 n SER . 226  A 226  
A 227  1 n LEU . 227  A 227  
A 228  1 n MET . 228  A 228  
A 229  1 n GLU . 229  A 229  
A 230  1 n MET . 230  A 230  
A 231  1 n ASP . 231  A 231  
A 232  1 n TYR . 232  A 232  
A 233  1 n GLU . 233  A 233  
A 234  1 n ARG . 234  A 234  
A 235  1 n GLU . 235  A 235  
A 236  1 n LEU . 236  A 236  
A 237  1 n VAL . 237  A 237  
A 238  1 n LEU . 238  A 238  
A 239  1 n CYS . 239  A 239  
A 240  1 n SER . 240  A 240  
A 241  1 n GLU . 241  A 241  
A 242  1 n ILE . 242  A 242  
A 243  1 n VAL . 243  A 243  
A 244  1 n LEU . 244  A 244  
A 245  1 n LEU . 245  A 245  
A 246  1 n GLN . 246  A 246  
A 247  1 n ILE . 247  A 247  
A 248  1 n ALA . 248  A 248  
A 249  1 n LYS . 249  A 249  
A 250  1 n GLN . 250  A 250  
A 251  1 n LEU . 251  A 251  
A 252  1 n LEU . 252  A 252  
A 253  1 n GLU . 253  A 253  
A 254  1 n LEU . 254  A 254  
A 255  1 n THR . 255  A 255  
A 256  1 n PHE . 256  A 256  
A 257  1 n ASP . 257  A 257  
A 258  1 n TYR . 258  A 258  
A 259  1 n ILE . 259  A 259  
A 260  1 n VAL . 260  A 260  
A 261  1 n THR . 261  A 261  
A 262  1 n PHE . 262  A 262  
A 263  1 n ASN . 263  A 263  
A 264  1 n GLY . 264  A 264  
A 265  1 n HIS . 265  A 265  
A 266  1 n ASN . 266  A 266  
A 267  1 n PHE . 267  A 267  
A 268  1 n ASP . 268  A 268  
A 269  1 n LEU . 269  A 269  
A 270  1 n ARG . 270  A 270  
A 271  1 n TYR . 271  A 271  
A 272  1 n ILE . 272  A 272  
A 273  1 n THR . 273  A 273  
A 274  1 n ASN . 274  A 274  
A 275  1 n ARG . 275  A 275  
A 276  1 n LEU . 276  A 276  
A 277  1 n GLU . 277  A 277  
A 278  1 n LEU . 278  A 278  
A 279  1 n LEU . 279  A 279  
A 280  1 n THR . 280  A 280  
A 281  1 n GLY . 281  A 281  
A 282  1 n GLU . 282  A 282  
A 283  1 n LYS . 283  A 283  
A 284  1 n ILE . 284  A 284  
A 285  1 n ILE . 285  A 285  
A 286  1 n PHE . 286  A 286  
A 287  1 n ARG . 287  A 287  
A 288  1 n SER . 288  A 288  
A 289  1 n PRO . 289  A 289  
A 290  1 n ASP . 290  A 290  
A 291  1 n LYS . 291  A 291  
A 292  1 n LYS . 292  A 292  
A 293  1 n GLU . 293  A 293  
A 294  1 n ALA . 294  A 294  
A 295  1 n VAL . 295  A 295  
A 296  1 n HIS . 296  A 296  
A 297  1 n LEU . 297  A 297  
A 298  1 n CYS . 298  A 298  
A 299  1 n ILE . 299  A 299  
A 300  1 n TYR . 300  A 300  
A 301  1 n GLU . 301  A 301  
A 302  1 n ARG . 302  A 302  
A 303  1 n ASN . 303  A 303  
A 304  1 n GLN . 304  A 304  
A 305  1 n SER . 305  A 305  
A 306  1 n SER . 306  A 306  
A 307  1 n HIS . 307  A 307  
A 308  1 n LYS . 308  A 308  
A 309  1 n GLY . 309  A 309  
A 310  1 n VAL . 310  A 310  
A 311  1 n GLY . 311  A 311  
A 312  1 n GLY . 312  A 312  
A 313  1 n MET . 313  A 313  
A 314  1 n ALA . 314  A 314  
A 315  1 n ASN . 315  A 315  
A 316  1 n THR . 316  A 316  
A 317  1 n THR . 317  A 317  
A 318  1 n PHE . 318  A 318  
A 319  1 n HIS . 319  A 319  
A 320  1 n VAL . 320  A 320  
A 321  1 n ASN . 321  A 321  
A 322  1 n ASN . 322  A 322  
A 323  1 n ASN . 323  A 323  
A 324  1 n ASN . 324  A 324  
A 325  1 n GLY . 325  A 325  
A 326  1 n THR . 326  A 326  
A 327  1 n ILE . 327  A 327  
A 328  1 n PHE . 328  A 328  
A 329  1 n PHE . 329  A 329  
A 330  1 n ASP . 330  A 330  
A 331  1 n LEU . 331  A 331  
A 332  1 n TYR . 332  A 332  
A 333  1 n SER . 333  A 333  
A 334  1 n PHE . 334  A 334  
A 335  1 n ILE . 335  A 335  
A 336  1 n GLN . 336  A 336  
A 337  1 n LYS . 337  A 337  
A 338  1 n SER . 338  A 338  
A 339  1 n GLU . 339  A 339  
A 340  1 n LYS . 340  A 340  
A 341  1 n LEU . 341  A 341  
A 342  1 n ASP . 342  A 342  
A 343  1 n SER . 343  A 343  
A 344  1 n TYR . 344  A 344  
A 345  1 n LYS . 345  A 345  
A 346  1 n LEU . 346  A 346  
A 347  1 n ASP . 347  A 347  
A 348  1 n SER . 348  A 348  
A 349  1 n ILE . 349  A 349  
A 350  1 n SER . 350  A 350  
A 351  1 n LYS . 351  A 351  
A 352  1 n ASN . 352  A 352  
A 353  1 n ALA . 353  A 353  
A 354  1 n PHE . 354  A 354  
A 355  1 n SER . 355  A 355  
A 356  1 n CYS . 356  A 356  
A 357  1 n MET . 357  A 357  
A 358  1 n GLY . 358  A 358  
A 359  1 n LYS . 359  A 359  
A 360  1 n VAL . 360  A 360  
A 361  1 n LEU . 361  A 361  
A 362  1 n ASN . 362  A 362  
A 363  1 n ARG . 363  A 363  
A 364  1 n GLY . 364  A 364  
A 365  1 n VAL . 365  A 365  
A 366  1 n ARG . 366  A 366  
A 367  1 n GLU . 367  A 367  
A 368  1 n MET . 368  A 368  
A 369  1 n THR . 369  A 369  
A 370  1 n PHE . 370  A 370  
A 371  1 n ILE . 371  A 371  
A 372  1 n GLY . 372  A 372  
A 373  1 n ASP . 373  A 373  
A 374  1 n ASP . 374  A 374  
A 375  1 n THR . 375  A 375  
A 376  1 n THR . 376  A 376  
A 377  1 n ASP . 377  A 377  
A 378  1 n ALA . 378  A 378  
A 379  1 n LYS . 379  A 379  
A 380  1 n GLY . 380  A 380  
A 381  1 n LYS . 381  A 381  
A 382  1 n ALA . 382  A 382  
A 383  1 n ALA . 383  A 383  
A 384  1 n VAL . 384  A 384  
A 385  1 n PHE . 385  A 385  
A 386  1 n ALA . 386  A 386  
A 387  1 n LYS . 387  A 387  
A 388  1 n VAL . 388  A 388  
A 389  1 n LEU . 389  A 389  
A 390  1 n THR . 390  A 390  
A 391  1 n THR . 391  A 391  
A 392  1 n GLY . 392  A 392  
A 393  1 n ASN . 393  A 393  
A 394  1 n TYR . 394  A 394  
A 395  1 n VAL . 395  A 395  
A 396  1 n THR . 396  A 396  
A 397  1 n VAL . 397  A 397  
A 398  1 n ASP . 398  A 398  
A 399  1 n ASP . 399  A 399  
A 400  1 n ILE . 400  A 400  
A 401  1 n ILE . 401  A 401  
A 402  1 n CYS . 402  A 402  
A 403  1 n LYS . 403  A 403  
A 404  1 n VAL . 404  A 404  
A 405  1 n ILE . 405  A 405  
A 406  1 n HIS . 406  A 406  
A 407  1 n LYS . 407  A 407  
A 408  1 n ASP . 408  A 408  
A 409  1 n ILE . 409  A 409  
A 410  1 n TRP . 410  A 410  
A 411  1 n GLU . 411  A 411  
A 412  1 n ASN . 412  A 412  
A 413  1 n GLY . 413  A 413  
A 414  1 n PHE . 414  A 414  
A 415  1 n LYS . 415  A 415  
A 416  1 n VAL . 416  A 416  
A 417  1 n VAL . 417  A 417  
A 418  1 n LEU . 418  A 418  
A 419  1 n SER . 419  A 419  
A 420  1 n CYS . 420  A 420  
A 421  1 n PRO . 421  A 421  
A 422  1 n THR . 422  A 422  
A 423  1 n LEU . 423  A 423  
A 424  1 n THR . 424  A 424  
A 425  1 n ASN . 425  A 425  
A 426  1 n ASP . 426  A 426  
A 427  1 n THR . 427  A 427  
A 428  1 n TYR . 428  A 428  
A 429  1 n LYS . 429  A 429  
A 430  1 n LEU . 430  A 430  
A 431  1 n SER . 431  A 431  
A 432  1 n PHE . 432  A 432  
A 433  1 n GLY . 433  A 433  
A 434  1 n LYS . 434  A 434  
A 435  1 n ASP . 435  A 435  
A 436  1 n ASP . 436  A 436  
A 437  1 n VAL . 437  A 437  
A 438  1 n ASP . 438  A 438  
A 439  1 n LEU . 439  A 439  
A 440  1 n ALA . 440  A 440  
A 441  1 n GLN . 441  A 441  
A 442  1 n MET . 442  A 442  
A 443  1 n TYR . 443  A 443  
A 444  1 n LYS . 444  A 444  
A 445  1 n ASP . 445  A 445  
A 446  1 n TYR . 446  A 446  
A 447  1 n ASN . 447  A 447  
A 448  1 n LEU . 448  A 448  
A 449  1 n ASN . 449  A 449  
A 450  1 n ILE . 450  A 450  
A 451  1 n ALA . 451  A 451  
A 452  1 n LEU . 452  A 452  
A 453  1 n ASP . 453  A 453  
A 454  1 n MET . 454  A 454  
A 455  1 n ALA . 455  A 455  
A 456  1 n ARG . 456  A 456  
A 457  1 n TYR . 457  A 457  
A 458  1 n CYS . 458  A 458  
A 459  1 n ILE . 459  A 459  
A 460  1 n HIS . 460  A 460  
A 461  1 n ASP . 461  A 461  
A 462  1 n ALA . 462  A 462  
A 463  1 n CYS . 463  A 463  
A 464  1 n LEU . 464  A 464  
A 465  1 n CYS . 465  A 465  
A 466  1 n GLN . 466  A 466  
A 467  1 n TYR . 467  A 467  
A 468  1 n LEU . 468  A 468  
A 469  1 n TRP . 469  A 469  
A 470  1 n GLU . 470  A 470  
A 471  1 n TYR . 471  A 471  
A 472  1 n TYR . 472  A 472  
A 473  1 n GLY . 473  A 473  
A 474  1 n VAL . 474  A 474  
A 475  1 n GLU . 475  A 475  
A 476  1 n THR . 476  A 476  
A 477  1 n LYS . 477  A 477  
A 478  1 n THR . 478  A 478  
A 479  1 n ASP . 479  A 479  
A 480  1 n ALA . 480  A 480  
A 481  1 n GLY . 481  A 481  
A 482  1 n ALA . 482  A 482  
A 483  1 n SER . 483  A 483  
A 484  1 n THR . 484  A 484  
A 485  1 n TYR . 485  A 485  
A 486  1 n VAL . 486  A 486  
A 487  1 n LEU . 487  A 487  
A 488  1 n PRO . 488  A 488  
A 489  1 n GLN . 489  A 489  
A 490  1 n SER . 490  A 490  
A 491  1 n MET . 491  A 491  
A 492  1 n VAL . 492  A 492  
A 493  1 n PHE . 493  A 493  
A 494  1 n GLY . 494  A 494  
A 495  1 n TYR . 495  A 495  
A 496  1 n LYS . 496  A 496  
A 497  1 n ALA . 497  A 497  
A 498  1 n SER . 498  A 498  
A 499  1 n THR . 499  A 499  
A 500  1 n VAL . 500  A 500  
A 501  1 n ILE . 501  A 501  
A 502  1 n LYS . 502  A 502  
A 503  1 n GLY . 503  A 503  
A 504  1 n PRO . 504  A 504  
A 505  1 n LEU . 505  A 505  
A 506  1 n LEU . 506  A 506  
A 507  1 n LYS . 507  A 507  
A 508  1 n LEU . 508  A 508  
A 509  1 n LEU . 509  A 509  
A 510  1 n LEU . 510  A 510  
A 511  1 n GLU . 511  A 511  
A 512  1 n THR . 512  A 512  
A 513  1 n LYS . 513  A 513  
A 514  1 n THR . 514  A 514  
A 515  1 n ILE . 515  A 515  
A 516  1 n LEU . 516  A 516  
A 517  1 n VAL . 517  A 517  
A 518  1 n ARG . 518  A 518  
A 519  1 n SER . 519  A 519  
A 520  1 n GLU . 520  A 520  
A 521  1 n THR . 521  A 521  
A 522  1 n LYS . 522  A 522  
A 523  1 n GLN . 523  A 523  
A 524  1 n LYS . 524  A 524  
A 525  1 n PHE . 525  A 525  
A 526  1 n PRO . 526  A 526  
A 527  1 n TYR . 527  A 527  
A 528  1 n GLU . 528  A 528  
A 529  1 n GLY . 529  A 529  
A 530  1 n GLY . 530  A 530  
A 531  1 n LYS . 531  A 531  
A 532  1 n VAL . 532  A 532  
A 533  1 n PHE . 533  A 533  
A 534  1 n ALA . 534  A 534  
A 535  1 n PRO . 535  A 535  
A 536  1 n LYS . 536  A 536  
A 537  1 n GLN . 537  A 537  
A 538  1 n LYS . 538  A 538  
A 539  1 n MET . 539  A 539  
A 540  1 n PHE . 540  A 540  
A 541  1 n SER . 541  A 541  
A 542  1 n ASN . 542  A 542  
A 543  1 n ASN . 543  A 543  
A 544  1 n VAL . 544  A 544  
A 545  1 n LEU . 545  A 545  
A 546  1 n ILE . 546  A 546  
A 547  1 n PHE . 547  A 547  
A 548  1 n ASP . 548  A 548  
A 549  1 n TYR . 549  A 549  
A 550  1 n ASN . 550  A 550  
A 551  1 n SER . 551  A 551  
A 552  1 n LEU . 552  A 552  
A 553  1 n TYR . 553  A 553  
A 554  1 n PRO . 554  A 554  
A 555  1 n ASN . 555  A 555  
A 556  1 n VAL . 556  A 556  
A 557  1 n CYS . 557  A 557  
A 558  1 n ILE . 558  A 558  
A 559  1 n PHE . 559  A 559  
A 560  1 n GLY . 560  A 560  
A 561  1 n ASN . 561  A 561  
A 562  1 n LEU . 562  A 562  
A 563  1 n SER . 563  A 563  
A 564  1 n PRO . 564  A 564  
A 565  1 n GLU . 565  A 565  
A 566  1 n THR . 566  A 566  
A 567  1 n LEU . 567  A 567  
A 568  1 n VAL . 568  A 568  
A 569  1 n GLY . 569  A 569  
A 570  1 n VAL . 570  A 570  
A 571  1 n VAL . 571  A 571  
A 572  1 n VAL . 572  A 572  
A 573  1 n SER . 573  A 573  
A 574  1 n SER . 574  A 574  
A 575  1 n ASN . 575  A 575  
A 576  1 n ARG . 576  A 576  
A 577  1 n LEU . 577  A 577  
A 578  1 n GLU . 578  A 578  
A 579  1 n GLU . 579  A 579  
A 580  1 n GLU . 580  A 580  
A 581  1 n ILE . 581  A 581  
A 582  1 n ASN . 582  A 582  
A 583  1 n ASN . 583  A 583  
A 584  1 n GLN . 584  A 584  
A 585  1 n LEU . 585  A 585  
A 586  1 n LEU . 586  A 586  
A 587  1 n LEU . 587  A 587  
A 588  1 n GLN . 588  A 588  
A 589  1 n LYS . 589  A 589  
A 590  1 n TYR . 590  A 590  
A 591  1 n PRO . 591  A 591  
A 592  1 n PRO . 592  A 592  
A 593  1 n PRO . 593  A 593  
A 594  1 n ARG . 594  A 594  
A 595  1 n TYR . 595  A 595  
A 596  1 n ILE . 596  A 596  
A 597  1 n THR . 597  A 597  
A 598  1 n VAL . 598  A 598  
A 599  1 n HIS . 599  A 599  
A 600  1 n CYS . 600  A 600  
A 601  1 n GLU . 601  A 601  
A 602  1 n PRO . 602  A 602  
A 603  1 n ARG . 603  A 603  
A 604  1 n LEU . 604  A 604  
A 605  1 n PRO . 605  A 605  
A 606  1 n ASN . 606  A 606  
A 607  1 n LEU . 607  A 607  
A 608  1 n ILE . 608  A 608  
A 609  1 n SER . 609  A 609  
A 610  1 n GLU . 610  A 610  
A 611  1 n ILE . 611  A 611  
A 612  1 n ALA . 612  A 612  
A 613  1 n ILE . 613  A 613  
A 614  1 n PHE . 614  A 614  
A 615  1 n ASP . 615  A 615  
A 616  1 n ARG . 616  A 616  
A 617  1 n SER . 617  A 617  
A 618  1 n ILE . 618  A 618  
A 619  1 n GLU . 619  A 619  
A 620  1 n GLY . 620  A 620  
A 621  1 n THR . 621  A 621  
A 622  1 n ILE . 622  A 622  
A 623  1 n PRO . 623  A 623  
A 624  1 n ARG . 624  A 624  
A 625  1 n LEU . 625  A 625  
A 626  1 n LEU . 626  A 626  
A 627  1 n ARG . 627  A 627  
A 628  1 n THR . 628  A 628  
A 629  1 n PHE . 629  A 629  
A 630  1 n LEU . 630  A 630  
A 631  1 n ALA . 631  A 631  
A 632  1 n GLU . 632  A 632  
A 633  1 n ARG . 633  A 633  
A 634  1 n ALA . 634  A 634  
A 635  1 n ARG . 635  A 635  
A 636  1 n TYR . 636  A 636  
A 637  1 n LYS . 637  A 637  
A 638  1 n LYS . 638  A 638  
A 639  1 n MET . 639  A 639  
A 640  1 n LEU . 640  A 640  
A 641  1 n LYS . 641  A 641  
A 642  1 n GLN . 642  A 642  
A 643  1 n ALA . 643  A 643  
A 644  1 n THR . 644  A 644  
A 645  1 n SER . 645  A 645  
A 646  1 n SER . 646  A 646  
A 647  1 n THR . 647  A 647  
A 648  1 n GLU . 648  A 648  
A 649  1 n LYS . 649  A 649  
A 650  1 n ALA . 650  A 650  
A 651  1 n ILE . 651  A 651  
A 652  1 n TYR . 652  A 652  
A 653  1 n ASP . 653  A 653  
A 654  1 n SER . 654  A 654  
A 655  1 n MET . 655  A 655  
A 656  1 n GLN . 656  A 656  
A 657  1 n TYR . 657  A 657  
A 658  1 n THR . 658  A 658  
A 659  1 n TYR . 659  A 659  
A 660  1 n LYS . 660  A 660  
A 661  1 n ILE . 661  A 661  
A 662  1 n ILE . 662  A 662  
A 663  1 n ALA . 663  A 663  
A 664  1 n ASN . 664  A 664  
A 665  1 n SER . 665  A 665  
A 666  1 n VAL . 666  A 666  
A 667  1 n TYR . 667  A 667  
A 668  1 n GLY . 668  A 668  
A 669  1 n LEU . 669  A 669  
A 670  1 n MET . 670  A 670  
A 671  1 n GLY . 671  A 671  
A 672  1 n PHE . 672  A 672  
A 673  1 n ARG . 673  A 673  
A 674  1 n ASN . 674  A 674  
A 675  1 n SER . 675  A 675  
A 676  1 n ALA . 676  A 676  
A 677  1 n LEU . 677  A 677  
A 678  1 n TYR . 678  A 678  
A 679  1 n SER . 679  A 679  
A 680  1 n TYR . 680  A 680  
A 681  1 n ALA . 681  A 681  
A 682  1 n SER . 682  A 682  
A 683  1 n ALA . 683  A 683  
A 684  1 n LYS . 684  A 684  
A 685  1 n SER . 685  A 685  
A 686  1 n CYS . 686  A 686  
A 687  1 n THR . 687  A 687  
A 688  1 n SER . 688  A 688  
A 689  1 n ILE . 689  A 689  
A 690  1 n GLY . 690  A 690  
A 691  1 n ARG . 691  A 691  
A 692  1 n ARG . 692  A 692  
A 693  1 n MET . 693  A 693  
A 694  1 n ILE . 694  A 694  
A 695  1 n LEU . 695  A 695  
A 696  1 n TYR . 696  A 696  
A 697  1 n LEU . 697  A 697  
A 698  1 n GLU . 698  A 698  
A 699  1 n SER . 699  A 699  
A 700  1 n VAL . 700  A 700  
A 701  1 n LEU . 701  A 701  
A 702  1 n ASN . 702  A 702  
A 703  1 n GLY . 703  A 703  
A 704  1 n ALA . 704  A 704  
A 705  1 n GLU . 705  A 705  
A 706  1 n LEU . 706  A 706  
A 707  1 n SER . 707  A 707  
A 708  1 n ASN . 708  A 708  
A 709  1 n GLY . 709  A 709  
A 710  1 n MET . 710  A 710  
A 711  1 n LEU . 711  A 711  
A 712  1 n ARG . 712  A 712  
A 713  1 n PHE . 713  A 713  
A 714  1 n ALA . 714  A 714  
A 715  1 n ASN . 715  A 715  
A 716  1 n PRO . 716  A 716  
A 717  1 n LEU . 717  A 717  
A 718  1 n SER . 718  A 718  
A 719  1 n ASN . 719  A 719  
A 720  1 n PRO . 720  A 720  
A 721  1 n PHE . 721  A 721  
A 722  1 n TYR . 722  A 722  
A 723  1 n MET . 723  A 723  
A 724  1 n ASP . 724  A 724  
A 725  1 n ASP . 725  A 725  
A 726  1 n ARG . 726  A 726  
A 727  1 n ASP . 727  A 727  
A 728  1 n ILE . 728  A 728  
A 729  1 n ASN . 729  A 729  
A 730  1 n PRO . 730  A 730  
A 731  1 n ILE . 731  A 731  
A 732  1 n VAL . 732  A 732  
A 733  1 n LYS . 733  A 733  
A 734  1 n THR . 734  A 734  
A 735  1 n SER . 735  A 735  
A 736  1 n LEU . 736  A 736  
A 737  1 n PRO . 737  A 737  
A 738  1 n ILE . 738  A 738  
A 739  1 n ASP . 739  A 739  
A 740  1 n TYR . 740  A 740  
A 741  1 n ARG . 741  A 741  
A 742  1 n PHE . 742  A 742  
A 743  1 n ARG . 743  A 743  
A 744  1 n PHE . 744  A 744  
A 745  1 n ARG . 745  A 745  
A 746  1 n SER . 746  A 746  
A 747  1 n VAL . 747  A 747  
A 748  1 n TYR . 748  A 748  
A 749  1 n GLY . 749  A 749  
A 750  1 n ASP . 750  A 750  
A 751  1 n THR . 751  A 751  
A 752  1 n ASP . 752  A 752  
A 753  1 n SER . 753  A 753  
A 754  1 n VAL . 754  A 754  
A 755  1 n PHE . 755  A 755  
A 756  1 n THR . 756  A 756  
A 757  1 n GLU . 757  A 757  
A 758  1 n ILE . 758  A 758  
A 759  1 n ASP . 759  A 759  
A 760  1 n SER . 760  A 760  
A 761  1 n GLN . 761  A 761  
A 762  1 n ASP . 762  A 762  
A 763  1 n VAL . 763  A 763  
A 764  1 n ASP . 764  A 764  
A 765  1 n LYS . 765  A 765  
A 766  1 n SER . 766  A 766  
A 767  1 n ILE . 767  A 767  
A 768  1 n GLU . 768  A 768  
A 769  1 n ILE . 769  A 769  
A 770  1 n ALA . 770  A 770  
A 771  1 n LYS . 771  A 771  
A 772  1 n GLU . 772  A 772  
A 773  1 n LEU . 773  A 773  
A 774  1 n GLU . 774  A 774  
A 775  1 n ARG . 775  A 775  
A 776  1 n LEU . 776  A 776  
A 777  1 n ILE . 777  A 777  
A 778  1 n ASN . 778  A 778  
A 779  1 n SER . 779  A 779  
A 780  1 n ARG . 780  A 780  
A 781  1 n VAL . 781  A 781  
A 782  1 n LEU . 782  A 782  
A 783  1 n PHE . 783  A 783  
A 784  1 n ASN . 784  A 784  
A 785  1 n ASN . 785  A 785  
A 786  1 n PHE . 786  A 786  
A 787  1 n LYS . 787  A 787  
A 788  1 n ILE . 788  A 788  
A 789  1 n GLU . 789  A 789  
A 790  1 n PHE . 790  A 790  
A 791  1 n GLU . 791  A 791  
A 792  1 n ALA . 792  A 792  
A 793  1 n VAL . 793  A 793  
A 794  1 n TYR . 794  A 794  
A 795  1 n LYS . 795  A 795  
A 796  1 n ASN . 796  A 796  
A 797  1 n LEU . 797  A 797  
A 798  1 n ILE . 798  A 798  
A 799  1 n MET . 799  A 799  
A 800  1 n GLN . 800  A 800  
A 801  1 n SER . 801  A 801  
A 802  1 n LYS . 802  A 802  
A 803  1 n LYS . 803  A 803  
A 804  1 n LYS . 804  A 804  
A 805  1 n TYR . 805  A 805  
A 806  1 n THR . 806  A 806  
A 807  1 n THR . 807  A 807  
A 808  1 n MET . 808  A 808  
A 809  1 n LYS . 809  A 809  
A 810  1 n TYR . 810  A 810  
A 811  1 n SER . 811  A 811  
A 812  1 n ALA . 812  A 812  
A 813  1 n SER . 813  A 813  
A 814  1 n SER . 814  A 814  
A 815  1 n ASN . 815  A 815  
A 816  1 n SER . 816  A 816  
A 817  1 n LYS . 817  A 817  
A 818  1 n SER . 818  A 818  
A 819  1 n VAL . 819  A 819  
A 820  1 n PRO . 820  A 820  
A 821  1 n GLU . 821  A 821  
A 822  1 n ARG . 822  A 822  
A 823  1 n ILE . 823  A 823  
A 824  1 n ASN . 824  A 824  
A 825  1 n LYS . 825  A 825  
A 826  1 n GLY . 826  A 826  
A 827  1 n THR . 827  A 827  
A 828  1 n SER . 828  A 828  
A 829  1 n GLU . 829  A 829  
A 830  1 n THR . 830  A 830  
A 831  1 n ARG . 831  A 831  
A 832  1 n ARG . 832  A 832  
A 833  1 n ASP . 833  A 833  
A 834  1 n VAL . 834  A 834  
A 835  1 n SER . 835  A 835  
A 836  1 n LYS . 836  A 836  
A 837  1 n PHE . 837  A 837  
A 838  1 n HIS . 838  A 838  
A 839  1 n LYS . 839  A 839  
A 840  1 n ASN . 840  A 840  
A 841  1 n MET . 841  A 841  
A 842  1 n ILE . 842  A 842  
A 843  1 n LYS . 843  A 843  
A 844  1 n ILE . 844  A 844  
A 845  1 n TYR . 845  A 845  
A 846  1 n LYS . 846  A 846  
A 847  1 n THR . 847  A 847  
A 848  1 n ARG . 848  A 848  
A 849  1 n LEU . 849  A 849  
A 850  1 n SER . 850  A 850  
A 851  1 n GLU . 851  A 851  
A 852  1 n MET . 852  A 852  
A 853  1 n LEU . 853  A 853  
A 854  1 n SER . 854  A 854  
A 855  1 n GLU . 855  A 855  
A 856  1 n GLY . 856  A 856  
A 857  1 n ARG . 857  A 857  
A 858  1 n MET . 858  A 858  
A 859  1 n ASN . 859  A 859  
A 860  1 n SER . 860  A 860  
A 861  1 n ASN . 861  A 861  
A 862  1 n GLN . 862  A 862  
A 863  1 n VAL . 863  A 863  
A 864  1 n CYS . 864  A 864  
A 865  1 n ILE . 865  A 865  
A 866  1 n ASP . 866  A 866  
A 867  1 n ILE . 867  A 867  
A 868  1 n LEU . 868  A 868  
A 869  1 n ARG . 869  A 869  
A 870  1 n SER . 870  A 870  
A 871  1 n LEU . 871  A 871  
A 872  1 n GLU . 872  A 872  
A 873  1 n THR . 873  A 873  
A 874  1 n ASP . 874  A 874  
A 875  1 n LEU . 875  A 875  
A 876  1 n ARG . 876  A 876  
A 877  1 n SER . 877  A 877  
A 878  1 n GLU . 878  A 878  
A 879  1 n PHE . 879  A 879  
A 880  1 n ASP . 880  A 880  
A 881  1 n SER . 881  A 881  
A 882  1 n ARG . 882  A 882  
A 883  1 n SER . 883  A 883  
A 884  1 n SER . 884  A 884  
A 885  1 n PRO . 885  A 885  
A 886  1 n LEU . 886  A 886  
A 887  1 n GLU . 887  A 887  
A 888  1 n LEU . 888  A 888  
A 889  1 n PHE . 889  A 889  
A 890  1 n MET . 890  A 890  
A 891  1 n LEU . 891  A 891  
A 892  1 n SER . 892  A 892  
A 893  1 n ARG . 893  A 893  
A 894  1 n MET . 894  A 894  
A 895  1 n HIS . 895  A 895  
A 896  1 n HIS . 896  A 896  
A 897  1 n LEU . 897  A 897  
A 898  1 n ASN . 898  A 898  
A 899  1 n TYR . 899  A 899  
A 900  1 n LYS . 900  A 900  
A 901  1 n SER . 901  A 901  
A 902  1 n ALA . 902  A 902  
A 903  1 n ASP . 903  A 903  
A 904  1 n ASN . 904  A 904  
A 905  1 n PRO . 905  A 905  
A 906  1 n ASN . 906  A 906  
A 907  1 n MET . 907  A 907  
A 908  1 n TYR . 908  A 908  
A 909  1 n LEU . 909  A 909  
A 910  1 n VAL . 910  A 910  
A 911  1 n THR . 911  A 911  
A 912  1 n GLU . 912  A 912  
A 913  1 n TYR . 913  A 913  
A 914  1 n ASN . 914  A 914  
A 915  1 n LYS . 915  A 915  
A 916  1 n ASN . 916  A 916  
A 917  1 n ASN . 917  A 917  
A 918  1 n PRO . 918  A 918  
A 919  1 n GLU . 919  A 919  
A 920  1 n THR . 920  A 920  
A 921  1 n ILE . 921  A 921  
A 922  1 n GLU . 922  A 922  
A 923  1 n LEU . 923  A 923  
A 924  1 n GLY . 924  A 924  
A 925  1 n GLU . 925  A 925  
A 926  1 n ARG . 926  A 926  
A 927  1 n TYR . 927  A 927  
A 928  1 n TYR . 928  A 928  
A 929  1 n PHE . 929  A 929  
A 930  1 n ALA . 930  A 930  
A 931  1 n TYR . 931  A 931  
A 932  1 n ILE . 932  A 932  
A 933  1 n CYS . 933  A 933  
A 934  1 n PRO . 934  A 934  
A 935  1 n ALA . 935  A 935  
A 936  1 n ASN . 936  A 936  
A 937  1 n VAL . 937  A 937  
A 938  1 n PRO . 938  A 938  
A 939  1 n TRP . 939  A 939  
A 940  1 n THR . 940  A 940  
A 941  1 n LYS . 941  A 941  
A 942  1 n LYS . 942  A 942  
A 943  1 n LEU . 943  A 943  
A 944  1 n VAL . 944  A 944  
A 945  1 n ASN . 945  A 945  
A 946  1 n ILE . 946  A 946  
A 947  1 n LYS . 947  A 947  
A 948  1 n THR . 948  A 948  
A 949  1 n TYR . 949  A 949  
A 950  1 n GLU . 950  A 950  
A 951  1 n THR . 951  A 951  
A 952  1 n ILE . 952  A 952  
A 953  1 n ILE . 953  A 953  
A 954  1 n ASP . 954  A 954  
A 955  1 n ARG . 955  A 955  
A 956  1 n SER . 956  A 956  
A 957  1 n PHE . 957  A 957  
A 958  1 n LYS . 958  A 958  
A 959  1 n LEU . 959  A 959  
A 960  1 n GLY . 960  A 960  
A 961  1 n SER . 961  A 961  
A 962  1 n ASP . 962  A 962  
A 963  1 n GLN . 963  A 963  
A 964  1 n ARG . 964  A 964  
A 965  1 n ILE . 965  A 965  
A 966  1 n PHE . 966  A 966  
A 967  1 n TYR . 967  A 967  
A 968  1 n GLU . 968  A 968  
A 969  1 n VAL . 969  A 969  
A 970  1 n TYR . 970  A 970  
A 971  1 n PHE . 971  A 971  
A 972  1 n LYS . 972  A 972  
A 973  1 n ARG . 973  A 973  
A 974  1 n LEU . 974  A 974  
A 975  1 n THR . 975  A 975  
A 976  1 n SER . 976  A 976  
A 977  1 n GLU . 977  A 977  
A 978  1 n ILE . 978  A 978  
A 979  1 n VAL . 979  A 979  
A 980  1 n ASN . 980  A 980  
A 981  1 n LEU . 981  A 981  
A 982  1 n LEU . 982  A 982  
A 983  1 n ASP . 983  A 983  
A 984  1 n ASN . 984  A 984  
A 985  1 n LYS . 985  A 985  
A 986  1 n VAL . 986  A 986  
A 987  1 n LEU . 987  A 987  
A 988  1 n CYS . 988  A 988  
A 989  1 n ILE . 989  A 989  
A 990  1 n SER . 990  A 990  
A 991  1 n PHE . 991  A 991  
A 992  1 n PHE . 992  A 992  
A 993  1 n GLU . 993  A 993  
A 994  1 n ARG . 994  A 994  
A 995  1 n MET . 995  A 995  
A 996  1 n PHE . 996  A 996  
A 997  1 n GLY . 997  A 997  
A 998  1 n SER . 998  A 998  
A 999  1 n ARG . 999  A 999  
A 1000 1 n PRO . 1000 A 1000 
A 1001 1 n THR . 1001 A 1001 
A 1002 1 n PHE . 1002 A 1002 
A 1003 1 n TYR . 1003 A 1003 
A 1004 1 n GLU . 1004 A 1004 
A 1005 1 n ALA . 1005 A 1005 
C 1    3 n DA  . 1    C 1    
C 2    3 n DG  . 2    C 2    
C 3    3 n DC  . 3    C 3    
C 4    3 n DT  . 4    C 4    
C 5    3 n DA  . 5    C 5    
C 6    3 n DT  . 6    C 6    
C 7    3 n DG  . 7    C 7    
C 8    3 n DA  . 8    C 8    
C 9    3 n DC  . 9    C 9    
C 10   3 n DC  . 10   C 10   
C 11   3 n DA  . 11   C 11   
C 12   3 n DT  . 12   C 12   
C 13   3 n DG  . 13   C 13   
C 14   3 n DA  . 14   C 14   
C 15   3 n DT  . 15   C 15   
C 16   3 n DT  . 16   C 16   
C 17   3 n DA  . 17   C 17   
C 18   3 n DC  . 18   C 18   
C 19   3 n DG  . 19   C 19   
C 20   3 n DA  . 20   C 20   
C 21   3 n DA  . 21   C 21   
C 22   3 n DT  . 22   C 22   
C 23   3 n DT  . 23   C 23   
C 24   3 n DG  . 24   C 24   
C 25   3 n DC  . 25   C 25   
D 1    4 n DC  . 1    D 1    
D 2    4 n DT  . 2    D 2    
D 3    4 n DG  . 3    D 3    
D 4    4 n DC  . 4    D 4    
D 5    4 n DA  . 5    D 5    
D 6    4 n DC  . 6    D 6    
D 7    4 n DG  . 7    D 7    
D 8    4 n DA  . 8    D 8    
D 9    4 n DA  . 9    D 9    
D 10   4 n DT  . 10   D 10   
D 11   4 n DT  . 11   D 11   
D 12   4 n DA  . 12   D 12   
D 13   4 n DA  . 13   D 13   
D 14   4 n DG  . 14   D 14   
D 15   4 n DC  . 15   D 15   
D 16   4 n DA  . 16   D 16   
D 17   4 n DA  . 17   D 17   
D 18   4 n DT  . 18   D 18   
D 19   4 n DT  . 19   D 19   
D 20   4 n DC  . 20   D 20   
D 21   4 n DG  . 21   D 21   
D 22   4 n DT  . 22   D 22   
D 23   4 n DA  . 23   D 23   
D 24   4 n DA  . 24   D 24   
D 25   4 n DT  . 25   D 25   
D 26   4 n DC  . 26   D 26   
D 27   4 n DA  . 27   D 27   
D 28   4 n DT  . 28   D 28   
D 29   4 n DG  . 29   D 29   
D 30   4 n DG  . 30   D 30   
D 31   4 n DT  . 31   D 31   
D 32   4 n DC  . 32   D 32   
D 33   4 n DA  . 33   D 33   
D 34   4 n DT  . 34   D 34   
D 35   4 n DA  . 35   D 35   
D 36   4 n DG  . 36   D 36   
D 37   4 n DC  . 37   D 37   
D 38   4 n DT  . 38   D 38   
#
_software.classification other
_software.date           ?
_software.description    "Structure prediction"
_software.name           AlphaFold
_software.pdbx_ordinal   1
_software.type           package
_software.version        "AlphaFold-beta-20231127 (50672ca9b4fa56662098e243a6d6764bce7bbceeb4eb96d6bbe2c33d1ac6ce28)"
#
loop_
_struct_asym.entity_id
_struct_asym.id
1 A 
2 B 
3 C 
4 D 
#
loop_
_atom_site.group_PDB
_atom_site.id
_atom_site.type_symbol
_atom_site.label_atom_id
_atom_site.label_alt_id
_atom_site.label_comp_id
_atom_site.label_asym_id
_atom_site.label_entity_id
_atom_site.label_seq_id
_atom_site.pdbx_PDB_ins_code
_atom_site.Cartn_x
_atom_site.Cartn_y
_atom_site.Cartn_z
_atom_site.occupancy
_atom_site.B_iso_or_equiv
_atom_site.auth_seq_id
_atom_site.auth_asym_id
_atom_site.pdbx_PDB_model_num
ATOM   1    N N     . MET   A 1 1    ? -40.769 -12.231 -13.570 1.00 86.23 1    A 1 
ATOM   2    C CA    . MET   A 1 1    ? -39.818 -11.344 -14.268 1.00 91.68 1    A 1 
ATOM   3    C C     . MET   A 1 1    ? -38.413 -11.687 -13.813 1.00 94.86 1    A 1 
ATOM   4    O O     . MET   A 1 1    ? -38.137 -11.599 -12.621 1.00 92.65 1    A 1 
ATOM   5    C CB    . MET   A 1 1    ? -40.165 -9.878  -13.972 1.00 85.01 1    A 1 
ATOM   6    C CG    . MET   A 1 1    ? -39.190 -8.882  -14.602 1.00 79.46 1    A 1 
ATOM   7    S SD    . MET   A 1 1    ? -39.682 -7.142  -14.415 1.00 77.12 1    A 1 
ATOM   8    C CE    . MET   A 1 1    ? -39.680 -6.955  -12.621 1.00 70.90 1    A 1 
ATOM   9    N N     . ASP   A 1 2    ? -37.531 -12.080 -14.740 1.00 96.47 2    A 1 
ATOM   10   C CA    . ASP   A 1 2    ? -36.142 -12.429 -14.430 1.00 97.21 2    A 1 
ATOM   11   C C     . ASP   A 1 2    ? -35.289 -11.158 -14.374 1.00 97.59 2    A 1 
ATOM   12   O O     . ASP   A 1 2    ? -35.216 -10.424 -15.362 1.00 96.02 2    A 1 
ATOM   13   C CB    . ASP   A 1 2    ? -35.577 -13.401 -15.476 1.00 96.35 2    A 1 
ATOM   14   C CG    . ASP   A 1 2    ? -36.091 -14.839 -15.376 1.00 95.67 2    A 1 
ATOM   15   O OD1   . ASP   A 1 2    ? -37.060 -15.094 -14.627 1.00 91.41 2    A 1 
ATOM   16   O OD2   . ASP   A 1 2    ? -35.482 -15.694 -16.064 1.00 91.70 2    A 1 
ATOM   17   N N     . VAL   A 1 3    ? -34.630 -10.914 -13.249 1.00 98.14 3    A 1 
ATOM   18   C CA    . VAL   A 1 3    ? -33.779 -9.735  -13.030 1.00 98.13 3    A 1 
ATOM   19   C C     . VAL   A 1 3    ? -32.402 -10.123 -12.504 1.00 98.27 3    A 1 
ATOM   20   O O     . VAL   A 1 3    ? -32.255 -11.089 -11.758 1.00 97.44 3    A 1 
ATOM   21   C CB    . VAL   A 1 3    ? -34.426 -8.697  -12.094 1.00 97.10 3    A 1 
ATOM   22   C CG1   . VAL   A 1 3    ? -35.758 -8.187  -12.655 1.00 94.04 3    A 1 
ATOM   23   C CG2   . VAL   A 1 3    ? -34.648 -9.209  -10.669 1.00 93.84 3    A 1 
ATOM   24   N N     . ARG   A 1 4    ? -31.375 -9.316  -12.843 1.00 98.51 4    A 1 
ATOM   25   C CA    . ARG   A 1 4    ? -30.057 -9.331  -12.203 1.00 98.47 4    A 1 
ATOM   26   C C     . ARG   A 1 4    ? -29.864 -8.046  -11.410 1.00 98.57 4    A 1 
ATOM   27   O O     . ARG   A 1 4    ? -30.076 -6.958  -11.940 1.00 97.98 4    A 1 
ATOM   28   C CB    . ARG   A 1 4    ? -28.973 -9.553  -13.259 1.00 97.93 4    A 1 
ATOM   29   C CG    . ARG   A 1 4    ? -27.568 -9.562  -12.647 1.00 96.69 4    A 1 
ATOM   30   C CD    . ARG   A 1 4    ? -26.542 -10.031 -13.672 1.00 95.28 4    A 1 
ATOM   31   N NE    . ARG   A 1 4    ? -25.184 -9.861  -13.151 1.00 93.35 4    A 1 
ATOM   32   C CZ    . ARG   A 1 4    ? -24.070 -9.888  -13.855 1.00 92.99 4    A 1 
ATOM   33   N NH1   . ARG   A 1 4    ? -24.066 -10.205 -15.129 1.00 87.56 4    A 1 
ATOM   34   N NH2   . ARG   A 1 4    ? -22.946 -9.577  -13.293 1.00 89.31 4    A 1 
ATOM   35   N N     . CYS   A 1 5    ? -29.444 -8.170  -10.155 1.00 98.38 5    A 1 
ATOM   36   C CA    . CYS   A 1 5    ? -29.177 -7.029  -9.282  1.00 98.34 5    A 1 
ATOM   37   C C     . CYS   A 1 5    ? -27.878 -6.318  -9.703  1.00 98.19 5    A 1 
ATOM   38   O O     . CYS   A 1 5    ? -26.836 -6.951  -9.856  1.00 97.28 5    A 1 
ATOM   39   C CB    . CYS   A 1 5    ? -29.118 -7.513  -7.828  1.00 98.12 5    A 1 
ATOM   40   S SG    . CYS   A 1 5    ? -30.702 -8.266  -7.331  1.00 97.62 5    A 1 
ATOM   41   N N     . ILE   A 1 6    ? -27.937 -4.993  -9.873  1.00 97.99 6    A 1 
ATOM   42   C CA    . ILE   A 1 6    ? -26.814 -4.164  -10.354 1.00 97.68 6    A 1 
ATOM   43   C C     . ILE   A 1 6    ? -26.284 -3.244  -9.260  1.00 97.90 6    A 1 
ATOM   44   O O     . ILE   A 1 6    ? -25.073 -3.092  -9.109  1.00 96.06 6    A 1 
ATOM   45   C CB    . ILE   A 1 6    ? -27.251 -3.338  -11.584 1.00 95.27 6    A 1 
ATOM   46   C CG1   . ILE   A 1 6    ? -27.656 -4.258  -12.754 1.00 87.71 6    A 1 
ATOM   47   C CG2   . ILE   A 1 6    ? -26.139 -2.365  -12.031 1.00 86.63 6    A 1 
ATOM   48   C CD1   . ILE   A 1 6    ? -28.316 -3.487  -13.894 1.00 85.41 6    A 1 
ATOM   49   N N     . ASN   A 1 7    ? -27.162 -2.591  -8.516  1.00 97.69 7    A 1 
ATOM   50   C CA    . ASN   A 1 7    ? -26.795 -1.710  -7.412  1.00 97.56 7    A 1 
ATOM   51   C C     . ASN   A 1 7    ? -27.949 -1.566  -6.423  1.00 97.75 7    A 1 
ATOM   52   O O     . ASN   A 1 7    ? -29.116 -1.669  -6.790  1.00 97.04 7    A 1 
ATOM   53   C CB    . ASN   A 1 7    ? -26.361 -0.337  -7.960  1.00 96.66 7    A 1 
ATOM   54   C CG    . ASN   A 1 7    ? -25.725 0.549   -6.895  1.00 95.80 7    A 1 
ATOM   55   O OD1   . ASN   A 1 7    ? -25.188 0.092   -5.897  1.00 91.21 7    A 1 
ATOM   56   N ND2   . ASN   A 1 7    ? -25.787 1.848   -7.079  1.00 90.85 7    A 1 
ATOM   57   N N     . TRP   A 1 8    ? -27.578 -1.282  -5.180  1.00 97.58 8    A 1 
ATOM   58   C CA    . TRP   A 1 8    ? -28.493 -0.986  -4.088  1.00 97.53 8    A 1 
ATOM   59   C C     . TRP   A 1 8    ? -28.128 0.360   -3.477  1.00 96.92 8    A 1 
ATOM   60   O O     . TRP   A 1 8    ? -26.947 0.673   -3.301  1.00 95.61 8    A 1 
ATOM   61   C CB    . TRP   A 1 8    ? -28.435 -2.089  -3.044  1.00 97.68 8    A 1 
ATOM   62   C CG    . TRP   A 1 8    ? -28.781 -3.458  -3.537  1.00 98.01 8    A 1 
ATOM   63   C CD1   . TRP   A 1 8    ? -27.966 -4.269  -4.251  1.00 97.40 8    A 1 
ATOM   64   C CD2   . TRP   A 1 8    ? -30.031 -4.191  -3.353  1.00 98.12 8    A 1 
ATOM   65   N NE1   . TRP   A 1 8    ? -28.623 -5.470  -4.519  1.00 97.68 8    A 1 
ATOM   66   C CE2   . TRP   A 1 8    ? -29.885 -5.463  -3.970  1.00 98.05 8    A 1 
ATOM   67   C CE3   . TRP   A 1 8    ? -31.250 -3.900  -2.705  1.00 98.15 8    A 1 
ATOM   68   C CZ2   . TRP   A 1 8    ? -30.918 -6.430  -3.935  1.00 98.11 8    A 1 
ATOM   69   C CZ3   . TRP   A 1 8    ? -32.281 -4.862  -2.672  1.00 97.41 8    A 1 
ATOM   70   C CH2   . TRP   A 1 8    ? -32.114 -6.112  -3.279  1.00 97.66 8    A 1 
ATOM   71   N N     . PHE   A 1 9    ? -29.122 1.162   -3.148  1.00 95.42 9    A 1 
ATOM   72   C CA    . PHE   A 1 9    ? -28.920 2.512   -2.627  1.00 95.14 9    A 1 
ATOM   73   C C     . PHE   A 1 9    ? -30.101 2.937   -1.758  1.00 94.80 9    A 1 
ATOM   74   O O     . PHE   A 1 9    ? -31.183 2.361   -1.827  1.00 93.89 9    A 1 
ATOM   75   C CB    . PHE   A 1 9    ? -28.678 3.481   -3.794  1.00 94.86 9    A 1 
ATOM   76   C CG    . PHE   A 1 9    ? -29.776 3.514   -4.838  1.00 95.61 9    A 1 
ATOM   77   C CD1   . PHE   A 1 9    ? -29.865 2.497   -5.817  1.00 94.89 9    A 1 
ATOM   78   C CD2   . PHE   A 1 9    ? -30.720 4.553   -4.843  1.00 94.65 9    A 1 
ATOM   79   C CE1   . PHE   A 1 9    ? -30.880 2.521   -6.779  1.00 94.09 9    A 1 
ATOM   80   C CE2   . PHE   A 1 9    ? -31.737 4.586   -5.809  1.00 94.07 9    A 1 
ATOM   81   C CZ    . PHE   A 1 9    ? -31.818 3.569   -6.778  1.00 94.69 9    A 1 
ATOM   82   N N     . GLU   A 1 10   ? -29.886 3.937   -0.923  1.00 94.08 10   A 1 
ATOM   83   C CA    . GLU   A 1 10   ? -30.883 4.403   0.036   1.00 93.05 10   A 1 
ATOM   84   C C     . GLU   A 1 10   ? -31.238 5.868   -0.215  1.00 92.31 10   A 1 
ATOM   85   O O     . GLU   A 1 10   ? -30.376 6.672   -0.578  1.00 90.29 10   A 1 
ATOM   86   C CB    . GLU   A 1 10   ? -30.379 4.210   1.474   1.00 91.17 10   A 1 
ATOM   87   C CG    . GLU   A 1 10   ? -30.184 2.733   1.856   1.00 85.48 10   A 1 
ATOM   88   C CD    . GLU   A 1 10   ? -29.643 2.544   3.284   1.00 85.83 10   A 1 
ATOM   89   O OE1   . GLU   A 1 10   ? -29.507 1.378   3.720   1.00 79.35 10   A 1 
ATOM   90   O OE2   . GLU   A 1 10   ? -29.356 3.552   3.973   1.00 79.95 10   A 1 
ATOM   91   N N     . SER   A 1 11   ? -32.498 6.224   0.042   1.00 91.07 11   A 1 
ATOM   92   C CA    . SER   A 1 11   ? -32.888 7.618   0.229   1.00 89.86 11   A 1 
ATOM   93   C C     . SER   A 1 11   ? -32.638 8.052   1.678   1.00 88.55 11   A 1 
ATOM   94   O O     . SER   A 1 11   ? -32.656 7.238   2.607   1.00 85.28 11   A 1 
ATOM   95   C CB    . SER   A 1 11   ? -34.335 7.851   -0.213  1.00 87.88 11   A 1 
ATOM   96   O OG    . SER   A 1 11   ? -35.264 7.203   0.634   1.00 82.02 11   A 1 
ATOM   97   N N     . HIS   A 1 12   ? -32.376 9.345   1.892   1.00 87.57 12   A 1 
ATOM   98   C CA    . HIS   A 1 12   ? -31.995 9.886   3.201   1.00 83.95 12   A 1 
ATOM   99   C C     . HIS   A 1 12   ? -33.015 10.869  3.793   1.00 82.62 12   A 1 
ATOM   100  O O     . HIS   A 1 12   ? -32.795 11.390  4.890   1.00 73.22 12   A 1 
ATOM   101  C CB    . HIS   A 1 12   ? -30.598 10.503  3.100   1.00 79.76 12   A 1 
ATOM   102  C CG    . HIS   A 1 12   ? -29.519 9.488   2.831   1.00 76.03 12   A 1 
ATOM   103  N ND1   . HIS   A 1 12   ? -29.191 8.418   3.638   1.00 64.60 12   A 1 
ATOM   104  C CD2   . HIS   A 1 12   ? -28.684 9.422   1.746   1.00 65.51 12   A 1 
ATOM   105  C CE1   . HIS   A 1 12   ? -28.185 7.733   3.058   1.00 62.78 12   A 1 
ATOM   106  N NE2   . HIS   A 1 12   ? -27.848 8.321   1.901   1.00 64.17 12   A 1 
ATOM   107  N N     . GLY   A 1 13   ? -34.118 11.109  3.104   1.00 80.96 13   A 1 
ATOM   108  C CA    . GLY   A 1 13   ? -35.207 11.953  3.586   1.00 80.55 13   A 1 
ATOM   109  C C     . GLY   A 1 13   ? -35.957 11.361  4.790   1.00 82.42 13   A 1 
ATOM   110  O O     . GLY   A 1 13   ? -35.637 10.281  5.290   1.00 77.32 13   A 1 
ATOM   111  N N     . GLU   A 1 14   ? -37.009 12.066  5.250   1.00 83.30 14   A 1 
ATOM   112  C CA    . GLU   A 1 14   ? -37.841 11.590  6.374   1.00 83.34 14   A 1 
ATOM   113  C C     . GLU   A 1 14   ? -38.444 10.201  6.124   1.00 83.75 14   A 1 
ATOM   114  O O     . GLU   A 1 14   ? -38.437 9.342   7.000   1.00 77.03 14   A 1 
ATOM   115  C CB    . GLU   A 1 14   ? -38.995 12.564  6.639   1.00 79.16 14   A 1 
ATOM   116  C CG    . GLU   A 1 14   ? -38.552 13.867  7.316   1.00 68.09 14   A 1 
ATOM   117  C CD    . GLU   A 1 14   ? -39.754 14.689  7.806   1.00 60.18 14   A 1 
ATOM   118  O OE1   . GLU   A 1 14   ? -39.587 15.396  8.822   1.00 52.92 14   A 1 
ATOM   119  O OE2   . GLU   A 1 14   ? -40.837 14.573  7.191   1.00 53.14 14   A 1 
ATOM   120  N N     . ASN   A 1 15   ? -38.930 9.963   4.910   1.00 84.67 15   A 1 
ATOM   121  C CA    . ASN   A 1 15   ? -39.411 8.665   4.454   1.00 85.65 15   A 1 
ATOM   122  C C     . ASN   A 1 15   ? -38.283 7.917   3.749   1.00 88.04 15   A 1 
ATOM   123  O O     . ASN   A 1 15   ? -38.179 7.923   2.519   1.00 83.89 15   A 1 
ATOM   124  C CB    . ASN   A 1 15   ? -40.651 8.851   3.577   1.00 80.16 15   A 1 
ATOM   125  C CG    . ASN   A 1 15   ? -41.876 9.246   4.384   1.00 73.00 15   A 1 
ATOM   126  O OD1   . ASN   A 1 15   ? -42.073 8.861   5.518   1.00 64.04 15   A 1 
ATOM   127  N ND2   . ASN   A 1 15   ? -42.767 10.012  3.796   1.00 64.63 15   A 1 
ATOM   128  N N     . ARG   A 1 16   ? -37.436 7.291   4.543   1.00 90.04 16   A 1 
ATOM   129  C CA    . ARG   A 1 16   ? -36.285 6.542   4.043   1.00 91.30 16   A 1 
ATOM   130  C C     . ARG   A 1 16   ? -36.726 5.226   3.408   1.00 93.04 16   A 1 
ATOM   131  O O     . ARG   A 1 16   ? -37.498 4.476   4.000   1.00 91.14 16   A 1 
ATOM   132  C CB    . ARG   A 1 16   ? -35.288 6.361   5.196   1.00 87.87 16   A 1 
ATOM   133  C CG    . ARG   A 1 16   ? -33.872 6.033   4.717   1.00 80.34 16   A 1 
ATOM   134  C CD    . ARG   A 1 16   ? -32.929 6.069   5.919   1.00 80.36 16   A 1 
ATOM   135  N NE    . ARG   A 1 16   ? -31.548 5.713   5.560   1.00 76.50 16   A 1 
ATOM   136  C CZ    . ARG   A 1 16   ? -30.495 5.793   6.350   1.00 74.40 16   A 1 
ATOM   137  N NH1   . ARG   A 1 16   ? -30.582 6.245   7.565   1.00 68.81 16   A 1 
ATOM   138  N NH2   . ARG   A 1 16   ? -29.332 5.414   5.937   1.00 66.32 16   A 1 
ATOM   139  N N     . PHE   A 1 17   ? -36.195 4.942   2.207   1.00 93.92 17   A 1 
ATOM   140  C CA    . PHE   A 1 17   ? -36.403 3.685   1.490   1.00 94.87 17   A 1 
ATOM   141  C C     . PHE   A 1 17   ? -35.070 3.089   1.045   1.00 95.52 17   A 1 
ATOM   142  O O     . PHE   A 1 17   ? -34.092 3.808   0.829   1.00 94.39 17   A 1 
ATOM   143  C CB    . PHE   A 1 17   ? -37.337 3.903   0.292   1.00 94.45 17   A 1 
ATOM   144  C CG    . PHE   A 1 17   ? -38.759 4.263   0.655   1.00 94.53 17   A 1 
ATOM   145  C CD1   . PHE   A 1 17   ? -39.648 3.271   1.098   1.00 91.34 17   A 1 
ATOM   146  C CD2   . PHE   A 1 17   ? -39.206 5.591   0.547   1.00 91.46 17   A 1 
ATOM   147  C CE1   . PHE   A 1 17   ? -40.975 3.595   1.432   1.00 90.18 17   A 1 
ATOM   148  C CE2   . PHE   A 1 17   ? -40.529 5.926   0.880   1.00 90.56 17   A 1 
ATOM   149  C CZ    . PHE   A 1 17   ? -41.414 4.927   1.325   1.00 91.53 17   A 1 
ATOM   150  N N     . LEU   A 1 18   ? -35.047 1.774   0.870   1.00 96.18 18   A 1 
ATOM   151  C CA    . LEU   A 1 18   ? -34.004 1.060   0.147   1.00 96.69 18   A 1 
ATOM   152  C C     . LEU   A 1 18   ? -34.482 0.841   -1.291  1.00 96.99 18   A 1 
ATOM   153  O O     . LEU   A 1 18   ? -35.630 0.459   -1.507  1.00 96.61 18   A 1 
ATOM   154  C CB    . LEU   A 1 18   ? -33.711 -0.260  0.884   1.00 96.73 18   A 1 
ATOM   155  C CG    . LEU   A 1 18   ? -32.703 -1.182  0.177   1.00 96.45 18   A 1 
ATOM   156  C CD1   . LEU   A 1 18   ? -31.297 -0.584  0.151   1.00 94.87 18   A 1 
ATOM   157  C CD2   . LEU   A 1 18   ? -32.636 -2.516  0.916   1.00 94.63 18   A 1 
ATOM   158  N N     . TYR   A 1 19   ? -33.601 1.058   -2.262  1.00 97.14 19   A 1 
ATOM   159  C CA    . TYR   A 1 19   ? -33.873 0.828   -3.672  1.00 97.35 19   A 1 
ATOM   160  C C     . TYR   A 1 19   ? -32.889 -0.184  -4.251  1.00 97.58 19   A 1 
ATOM   161  O O     . TYR   A 1 19   ? -31.698 -0.156  -3.947  1.00 97.10 19   A 1 
ATOM   162  C CB    . TYR   A 1 19   ? -33.826 2.145   -4.453  1.00 97.02 19   A 1 
ATOM   163  C CG    . TYR   A 1 19   ? -34.819 3.193   -3.999  1.00 96.77 19   A 1 
ATOM   164  C CD1   . TYR   A 1 19   ? -36.077 3.312   -4.621  1.00 95.03 19   A 1 
ATOM   165  C CD2   . TYR   A 1 19   ? -34.483 4.074   -2.952  1.00 95.00 19   A 1 
ATOM   166  C CE1   . TYR   A 1 19   ? -36.991 4.298   -4.210  1.00 94.01 19   A 1 
ATOM   167  C CE2   . TYR   A 1 19   ? -35.391 5.061   -2.526  1.00 94.07 19   A 1 
ATOM   168  C CZ    . TYR   A 1 19   ? -36.643 5.172   -3.160  1.00 94.72 19   A 1 
ATOM   169  O OH    . TYR   A 1 19   ? -37.523 6.139   -2.742  1.00 93.41 19   A 1 
ATOM   170  N N     . LEU   A 1 20   ? -33.390 -1.043  -5.133  1.00 98.04 20   A 1 
ATOM   171  C CA    . LEU   A 1 20   ? -32.613 -1.894  -6.021  1.00 98.19 20   A 1 
ATOM   172  C C     . LEU   A 1 20   ? -32.691 -1.331  -7.440  1.00 98.14 20   A 1 
ATOM   173  O O     . LEU   A 1 20   ? -33.787 -1.092  -7.943  1.00 97.60 20   A 1 
ATOM   174  C CB    . LEU   A 1 20   ? -33.178 -3.325  -5.940  1.00 98.10 20   A 1 
ATOM   175  C CG    . LEU   A 1 20   ? -32.674 -4.291  -7.024  1.00 97.73 20   A 1 
ATOM   176  C CD1   . LEU   A 1 20   ? -31.168 -4.529  -6.937  1.00 96.43 20   A 1 
ATOM   177  C CD2   . LEU   A 1 20   ? -33.376 -5.641  -6.886  1.00 96.38 20   A 1 
ATOM   178  N N     . LYS   A 1 21   ? -31.546 -1.188  -8.105  1.00 98.38 21   A 1 
ATOM   179  C CA    . LYS   A 1 21   ? -31.453 -1.109  -9.562  1.00 98.37 21   A 1 
ATOM   180  C C     . LYS   A 1 21   ? -31.157 -2.506  -10.095 1.00 98.32 21   A 1 
ATOM   181  O O     . LYS   A 1 21   ? -30.154 -3.113  -9.713  1.00 97.44 21   A 1 
ATOM   182  C CB    . LYS   A 1 21   ? -30.382 -0.088  -9.972  1.00 98.04 21   A 1 
ATOM   183  C CG    . LYS   A 1 21   ? -30.360 0.155   -11.490 1.00 97.51 21   A 1 
ATOM   184  C CD    . LYS   A 1 21   ? -29.293 1.198   -11.860 1.00 96.20 21   A 1 
ATOM   185  C CE    . LYS   A 1 21   ? -29.341 1.495   -13.359 1.00 93.56 21   A 1 
ATOM   186  N NZ    . LYS   A 1 21   ? -28.324 2.495   -13.763 1.00 90.87 21   A 1 
ATOM   187  N N     . SER   A 1 22   ? -32.005 -3.015  -10.978 1.00 98.33 22   A 1 
ATOM   188  C CA    . SER   A 1 22   ? -31.845 -4.318  -11.615 1.00 98.20 22   A 1 
ATOM   189  C C     . SER   A 1 22   ? -32.044 -4.231  -13.124 1.00 98.20 22   A 1 
ATOM   190  O O     . SER   A 1 22   ? -32.594 -3.252  -13.633 1.00 97.25 22   A 1 
ATOM   191  C CB    . SER   A 1 22   ? -32.788 -5.343  -10.972 1.00 97.35 22   A 1 
ATOM   192  O OG    . SER   A 1 22   ? -34.141 -5.059  -11.262 1.00 94.07 22   A 1 
ATOM   193  N N     . ARG   A 1 23   ? -31.576 -5.247  -13.844 1.00 98.04 23   A 1 
ATOM   194  C CA    . ARG   A 1 23   ? -31.795 -5.370  -15.289 1.00 97.97 23   A 1 
ATOM   195  C C     . ARG   A 1 23   ? -32.368 -6.732  -15.636 1.00 98.03 23   A 1 
ATOM   196  O O     . ARG   A 1 23   ? -31.898 -7.753  -15.138 1.00 97.09 23   A 1 
ATOM   197  C CB    . ARG   A 1 23   ? -30.500 -5.056  -16.046 1.00 97.25 23   A 1 
ATOM   198  C CG    . ARG   A 1 23   ? -30.760 -4.900  -17.551 1.00 93.85 23   A 1 
ATOM   199  C CD    . ARG   A 1 23   ? -29.723 -4.010  -18.218 1.00 93.78 23   A 1 
ATOM   200  N NE    . ARG   A 1 23   ? -29.827 -2.628  -17.722 1.00 92.49 23   A 1 
ATOM   201  C CZ    . ARG   A 1 23   ? -28.834 -1.865  -17.289 1.00 94.85 23   A 1 
ATOM   202  N NH1   . ARG   A 1 23   ? -27.598 -2.241  -17.342 1.00 85.21 23   A 1 
ATOM   203  N NH2   . ARG   A 1 23   ? -29.068 -0.698  -16.777 1.00 89.17 23   A 1 
ATOM   204  N N     . CYS   A 1 24   ? -33.380 -6.714  -16.496 1.00 97.54 24   A 1 
ATOM   205  C CA    . CYS   A 1 24   ? -34.042 -7.915  -16.992 1.00 97.04 24   A 1 
ATOM   206  C C     . CYS   A 1 24   ? -33.237 -8.575  -18.123 1.00 97.00 24   A 1 
ATOM   207  O O     . CYS   A 1 24   ? -32.381 -7.950  -18.744 1.00 94.83 24   A 1 
ATOM   208  C CB    . CYS   A 1 24   ? -35.452 -7.539  -17.467 1.00 95.16 24   A 1 
ATOM   209  S SG    . CYS   A 1 24   ? -36.420 -6.855  -16.088 1.00 89.43 24   A 1 
ATOM   210  N N     . ARG   A 1 25   ? -33.564 -9.817  -18.457 1.00 95.46 25   A 1 
ATOM   211  C CA    . ARG   A 1 25   ? -32.982 -10.528 -19.620 1.00 94.52 25   A 1 
ATOM   212  C C     . ARG   A 1 25   ? -33.193 -9.800  -20.949 1.00 94.39 25   A 1 
ATOM   213  O O     . ARG   A 1 25   ? -32.374 -9.947  -21.845 1.00 90.86 25   A 1 
ATOM   214  C CB    . ARG   A 1 25   ? -33.597 -11.929 -19.753 1.00 92.59 25   A 1 
ATOM   215  C CG    . ARG   A 1 25   ? -33.121 -12.925 -18.705 1.00 87.02 25   A 1 
ATOM   216  C CD    . ARG   A 1 25   ? -33.722 -14.293 -19.031 1.00 86.69 25   A 1 
ATOM   217  N NE    . ARG   A 1 25   ? -33.458 -15.283 -17.978 1.00 85.05 25   A 1 
ATOM   218  C CZ    . ARG   A 1 25   ? -32.681 -16.351 -18.027 1.00 84.84 25   A 1 
ATOM   219  N NH1   . ARG   A 1 25   ? -31.985 -16.667 -19.083 1.00 74.02 25   A 1 
ATOM   220  N NH2   . ARG   A 1 25   ? -32.613 -17.124 -16.986 1.00 77.52 25   A 1 
ATOM   221  N N     . ASN   A 1 26   ? -34.283 -9.054  -21.088 1.00 94.25 26   A 1 
ATOM   222  C CA    . ASN   A 1 26   ? -34.591 -8.274  -22.290 1.00 93.35 26   A 1 
ATOM   223  C C     . ASN   A 1 26   ? -33.822 -6.934  -22.372 1.00 93.98 26   A 1 
ATOM   224  O O     . ASN   A 1 26   ? -33.978 -6.212  -23.348 1.00 90.48 26   A 1 
ATOM   225  C CB    . ASN   A 1 26   ? -36.120 -8.080  -22.381 1.00 90.54 26   A 1 
ATOM   226  C CG    . ASN   A 1 26   ? -36.692 -7.189  -21.286 1.00 86.02 26   A 1 
ATOM   227  O OD1   . ASN   A 1 26   ? -36.008 -6.815  -20.357 1.00 74.69 26   A 1 
ATOM   228  N ND2   . ASN   A 1 26   ? -37.960 -6.839  -21.370 1.00 77.93 26   A 1 
ATOM   229  N N     . GLY   A 1 27   ? -33.009 -6.595  -21.361 1.00 93.73 27   A 1 
ATOM   230  C CA    . GLY   A 1 27   ? -32.256 -5.338  -21.292 1.00 93.94 27   A 1 
ATOM   231  C C     . GLY   A 1 27   ? -32.996 -4.179  -20.618 1.00 95.25 27   A 1 
ATOM   232  O O     . GLY   A 1 27   ? -32.393 -3.128  -20.392 1.00 92.71 27   A 1 
ATOM   233  N N     . GLU   A 1 28   ? -34.263 -4.342  -20.251 1.00 95.80 28   A 1 
ATOM   234  C CA    . GLU   A 1 28   ? -34.993 -3.306  -19.513 1.00 95.94 28   A 1 
ATOM   235  C C     . GLU   A 1 28   ? -34.437 -3.116  -18.101 1.00 96.73 28   A 1 
ATOM   236  O O     . GLU   A 1 28   ? -34.031 -4.061  -17.423 1.00 95.40 28   A 1 
ATOM   237  C CB    . GLU   A 1 28   ? -36.496 -3.609  -19.440 1.00 93.89 28   A 1 
ATOM   238  C CG    . GLU   A 1 28   ? -37.198 -3.372  -20.784 1.00 81.30 28   A 1 
ATOM   239  C CD    . GLU   A 1 28   ? -38.702 -3.674  -20.729 1.00 77.05 28   A 1 
ATOM   240  O OE1   . GLU   A 1 28   ? -39.445 -3.073  -21.535 1.00 69.33 28   A 1 
ATOM   241  O OE2   . GLU   A 1 28   ? -39.093 -4.542  -19.918 1.00 69.61 28   A 1 
ATOM   242  N N     . THR   A 1 29   ? -34.453 -1.867  -17.639 1.00 96.85 29   A 1 
ATOM   243  C CA    . THR   A 1 29   ? -34.050 -1.517  -16.275 1.00 97.03 29   A 1 
ATOM   244  C C     . THR   A 1 29   ? -35.275 -1.466  -15.375 1.00 97.27 29   A 1 
ATOM   245  O O     . THR   A 1 29   ? -36.240 -0.764  -15.671 1.00 95.75 29   A 1 
ATOM   246  C CB    . THR   A 1 29   ? -33.298 -0.183  -16.245 1.00 96.15 29   A 1 
ATOM   247  O OG1   . THR   A 1 29   ? -32.173 -0.265  -17.098 1.00 89.90 29   A 1 
ATOM   248  C CG2   . THR   A 1 29   ? -32.780 0.175   -14.854 1.00 90.49 29   A 1 
ATOM   249  N N     . VAL   A 1 30   ? -35.214 -2.169  -14.248 1.00 97.47 30   A 1 
ATOM   250  C CA    . VAL   A 1 30   ? -36.283 -2.204  -13.246 1.00 97.57 30   A 1 
ATOM   251  C C     . VAL   A 1 30   ? -35.733 -1.752  -11.905 1.00 97.97 30   A 1 
ATOM   252  O O     . VAL   A 1 30   ? -34.761 -2.309  -11.393 1.00 97.23 30   A 1 
ATOM   253  C CB    . VAL   A 1 30   ? -36.921 -3.602  -13.171 1.00 96.34 30   A 1 
ATOM   254  C CG1   . VAL   A 1 30   ? -37.961 -3.699  -12.057 1.00 92.16 30   A 1 
ATOM   255  C CG2   . VAL   A 1 30   ? -37.625 -3.925  -14.497 1.00 92.23 30   A 1 
ATOM   256  N N     . PHE   A 1 31   ? -36.385 -0.746  -11.322 1.00 97.80 31   A 1 
ATOM   257  C CA    . PHE   A 1 31   ? -36.129 -0.315  -9.952  1.00 97.91 31   A 1 
ATOM   258  C C     . PHE   A 1 31   ? -37.170 -0.923  -9.016  1.00 97.86 31   A 1 
ATOM   259  O O     . PHE   A 1 31   ? -38.364 -0.923  -9.316  1.00 96.90 31   A 1 
ATOM   260  C CB    . PHE   A 1 31   ? -36.118 1.212   -9.863  1.00 97.68 31   A 1 
ATOM   261  C CG    . PHE   A 1 31   ? -34.979 1.856   -10.621 1.00 97.59 31   A 1 
ATOM   262  C CD1   . PHE   A 1 31   ? -33.738 2.053   -9.991  1.00 95.88 31   A 1 
ATOM   263  C CD2   . PHE   A 1 31   ? -35.152 2.267   -11.955 1.00 95.66 31   A 1 
ATOM   264  C CE1   . PHE   A 1 31   ? -32.684 2.672   -10.679 1.00 94.87 31   A 1 
ATOM   265  C CE2   . PHE   A 1 31   ? -34.100 2.883   -12.650 1.00 94.99 31   A 1 
ATOM   266  C CZ    . PHE   A 1 31   ? -32.865 3.090   -12.007 1.00 95.85 31   A 1 
ATOM   267  N N     . ILE   A 1 32   ? -36.717 -1.415  -7.862  1.00 98.09 32   A 1 
ATOM   268  C CA    . ILE   A 1 32   ? -37.597 -1.944  -6.820  1.00 98.19 32   A 1 
ATOM   269  C C     . ILE   A 1 32   ? -37.322 -1.190  -5.528  1.00 98.26 32   A 1 
ATOM   270  O O     . ILE   A 1 32   ? -36.180 -1.106  -5.080  1.00 97.77 32   A 1 
ATOM   271  C CB    . ILE   A 1 32   ? -37.460 -3.471  -6.661  1.00 97.89 32   A 1 
ATOM   272  C CG1   . ILE   A 1 32   ? -37.709 -4.175  -8.019  1.00 96.06 32   A 1 
ATOM   273  C CG2   . ILE   A 1 32   ? -38.448 -3.978  -5.593  1.00 96.98 32   A 1 
ATOM   274  C CD1   . ILE   A 1 32   ? -37.526 -5.687  -7.981  1.00 90.01 32   A 1 
ATOM   275  N N     . ARG   A 1 33   ? -38.370 -0.637  -4.930  1.00 97.64 33   A 1 
ATOM   276  C CA    . ARG   A 1 33   ? -38.323 0.076   -3.654  1.00 97.45 33   A 1 
ATOM   277  C C     . ARG   A 1 33   ? -38.739 -0.843  -2.516  1.00 97.45 33   A 1 
ATOM   278  O O     . ARG   A 1 33   ? -39.779 -1.491  -2.604  1.00 96.41 33   A 1 
ATOM   279  C CB    . ARG   A 1 33   ? -39.225 1.317   -3.748  1.00 96.47 33   A 1 
ATOM   280  C CG    . ARG   A 1 33   ? -39.084 2.226   -2.524  1.00 95.51 33   A 1 
ATOM   281  C CD    . ARG   A 1 33   ? -40.066 3.404   -2.598  1.00 94.81 33   A 1 
ATOM   282  N NE    . ARG   A 1 33   ? -41.440 2.956   -2.358  1.00 92.81 33   A 1 
ATOM   283  C CZ    . ARG   A 1 33   ? -42.534 3.701   -2.412  1.00 93.97 33   A 1 
ATOM   284  N NH1   . ARG   A 1 33   ? -42.482 4.971   -2.717  1.00 87.81 33   A 1 
ATOM   285  N NH2   . ARG   A 1 33   ? -43.700 3.172   -2.155  1.00 89.03 33   A 1 
ATOM   286  N N     . PHE   A 1 34   ? -37.983 -0.820  -1.429  1.00 97.91 34   A 1 
ATOM   287  C CA    . PHE   A 1 34   ? -38.267 -1.560  -0.204  1.00 97.91 34   A 1 
ATOM   288  C C     . PHE   A 1 34   ? -38.383 -0.596  0.983   1.00 97.60 34   A 1 
ATOM   289  O O     . PHE   A 1 34   ? -37.725 0.447   0.990   1.00 96.63 34   A 1 
ATOM   290  C CB    . PHE   A 1 34   ? -37.170 -2.599  0.048   1.00 97.95 34   A 1 
ATOM   291  C CG    . PHE   A 1 34   ? -36.879 -3.494  -1.135  1.00 98.19 34   A 1 
ATOM   292  C CD1   . PHE   A 1 34   ? -37.589 -4.693  -1.311  1.00 97.44 34   A 1 
ATOM   293  C CD2   . PHE   A 1 34   ? -35.901 -3.126  -2.076  1.00 97.43 34   A 1 
ATOM   294  C CE1   . PHE   A 1 34   ? -37.319 -5.522  -2.408  1.00 97.05 34   A 1 
ATOM   295  C CE2   . PHE   A 1 34   ? -35.628 -3.951  -3.179  1.00 97.10 34   A 1 
ATOM   296  C CZ    . PHE   A 1 34   ? -36.335 -5.151  -3.343  1.00 97.56 34   A 1 
ATOM   297  N N     . PRO   A 1 35   ? -39.177 -0.925  2.013   1.00 97.05 35   A 1 
ATOM   298  C CA    . PRO   A 1 35   ? -39.111 -0.208  3.280   1.00 96.55 35   A 1 
ATOM   299  C C     . PRO   A 1 35   ? -37.701 -0.307  3.878   1.00 96.65 35   A 1 
ATOM   300  O O     . PRO   A 1 35   ? -37.080 -1.371  3.858   1.00 95.54 35   A 1 
ATOM   301  C CB    . PRO   A 1 35   ? -40.163 -0.862  4.184   1.00 95.11 35   A 1 
ATOM   302  C CG    . PRO   A 1 35   ? -41.068 -1.638  3.225   1.00 92.08 35   A 1 
ATOM   303  C CD    . PRO   A 1 35   ? -40.130 -2.014  2.084   1.00 95.64 35   A 1 
ATOM   304  N N     . HIS   A 1 36   ? -37.198 0.795   4.436   1.00 96.15 36   A 1 
ATOM   305  C CA    . HIS   A 1 36   ? -35.936 0.782   5.171   1.00 95.85 36   A 1 
ATOM   306  C C     . HIS   A 1 36   ? -36.196 0.490   6.650   1.00 95.85 36   A 1 
ATOM   307  O O     . HIS   A 1 36   ? -36.996 1.182   7.286   1.00 94.83 36   A 1 
ATOM   308  C CB    . HIS   A 1 36   ? -35.197 2.112   4.974   1.00 94.89 36   A 1 
ATOM   309  C CG    . HIS   A 1 36   ? -33.924 2.203   5.772   1.00 93.67 36   A 1 
ATOM   310  N ND1   . HIS   A 1 36   ? -33.840 2.471   7.121   1.00 82.33 36   A 1 
ATOM   311  C CD2   . HIS   A 1 36   ? -32.645 1.966   5.335   1.00 82.83 36   A 1 
ATOM   312  C CE1   . HIS   A 1 36   ? -32.550 2.390   7.486   1.00 83.66 36   A 1 
ATOM   313  N NE2   . HIS   A 1 36   ? -31.796 2.093   6.427   1.00 85.61 36   A 1 
ATOM   314  N N     . TYR   A 1 37   ? -35.464 -0.472  7.203   1.00 96.40 37   A 1 
ATOM   315  C CA    . TYR   A 1 37   ? -35.543 -0.823  8.615   1.00 96.55 37   A 1 
ATOM   316  C C     . TYR   A 1 37   ? -34.185 -0.731  9.316   1.00 96.68 37   A 1 
ATOM   317  O O     . TYR   A 1 37   ? -33.125 -0.995  8.738   1.00 95.75 37   A 1 
ATOM   318  C CB    . TYR   A 1 37   ? -36.161 -2.215  8.775   1.00 96.16 37   A 1 
ATOM   319  C CG    . TYR   A 1 37   ? -37.571 -2.339  8.239   1.00 95.88 37   A 1 
ATOM   320  C CD1   . TYR   A 1 37   ? -38.606 -1.525  8.740   1.00 93.30 37   A 1 
ATOM   321  C CD2   . TYR   A 1 37   ? -37.870 -3.276  7.226   1.00 93.36 37   A 1 
ATOM   322  C CE1   . TYR   A 1 37   ? -39.914 -1.638  8.248   1.00 91.82 37   A 1 
ATOM   323  C CE2   . TYR   A 1 37   ? -39.177 -3.401  6.725   1.00 92.05 37   A 1 
ATOM   324  C CZ    . TYR   A 1 37   ? -40.198 -2.577  7.238   1.00 92.90 37   A 1 
ATOM   325  O OH    . TYR   A 1 37   ? -41.477 -2.691  6.756   1.00 90.44 37   A 1 
ATOM   326  N N     . PHE   A 1 38   ? -34.242 -0.368  10.602  1.00 96.41 38   A 1 
ATOM   327  C CA    . PHE   A 1 38   ? -33.166 -0.604  11.553  1.00 96.17 38   A 1 
ATOM   328  C C     . PHE   A 1 38   ? -33.396 -1.967  12.205  1.00 96.50 38   A 1 
ATOM   329  O O     . PHE   A 1 38   ? -34.515 -2.275  12.611  1.00 95.72 38   A 1 
ATOM   330  C CB    . PHE   A 1 38   ? -33.130 0.514   12.596  1.00 95.33 38   A 1 
ATOM   331  C CG    . PHE   A 1 38   ? -32.832 1.878   12.014  1.00 94.63 38   A 1 
ATOM   332  C CD1   . PHE   A 1 38   ? -31.503 2.306   11.860  1.00 92.32 38   A 1 
ATOM   333  C CD2   . PHE   A 1 38   ? -33.882 2.709   11.584  1.00 92.10 38   A 1 
ATOM   334  C CE1   . PHE   A 1 38   ? -31.220 3.552   11.275  1.00 90.71 38   A 1 
ATOM   335  C CE2   . PHE   A 1 38   ? -33.606 3.955   10.995  1.00 90.70 38   A 1 
ATOM   336  C CZ    . PHE   A 1 38   ? -32.273 4.375   10.836  1.00 91.25 38   A 1 
ATOM   337  N N     . TYR   A 1 39   ? -32.338 -2.767  12.316  1.00 97.38 39   A 1 
ATOM   338  C CA    . TYR   A 1 39   ? -32.406 -4.130  12.836  1.00 97.75 39   A 1 
ATOM   339  C C     . TYR   A 1 39   ? -31.828 -4.203  14.247  1.00 97.69 39   A 1 
ATOM   340  O O     . TYR   A 1 39   ? -30.767 -3.636  14.522  1.00 96.76 39   A 1 
ATOM   341  C CB    . TYR   A 1 39   ? -31.693 -5.090  11.883  1.00 97.81 39   A 1 
ATOM   342  C CG    . TYR   A 1 39   ? -32.376 -5.223  10.538  1.00 97.88 39   A 1 
ATOM   343  C CD1   . TYR   A 1 39   ? -33.300 -6.260  10.303  1.00 96.97 39   A 1 
ATOM   344  C CD2   . TYR   A 1 39   ? -32.108 -4.299  9.505   1.00 96.83 39   A 1 
ATOM   345  C CE1   . TYR   A 1 39   ? -33.945 -6.379  9.064   1.00 96.29 39   A 1 
ATOM   346  C CE2   . TYR   A 1 39   ? -32.756 -4.404  8.259   1.00 96.42 39   A 1 
ATOM   347  C CZ    . TYR   A 1 39   ? -33.672 -5.449  8.044   1.00 96.99 39   A 1 
ATOM   348  O OH    . TYR   A 1 39   ? -34.310 -5.556  6.832   1.00 96.11 39   A 1 
ATOM   349  N N     . TYR   A 1 40   ? -32.512 -4.947  15.114  1.00 97.90 40   A 1 
ATOM   350  C CA    . TYR   A 1 40   ? -32.081 -5.214  16.484  1.00 97.91 40   A 1 
ATOM   351  C C     . TYR   A 1 40   ? -32.291 -6.690  16.801  1.00 98.01 40   A 1 
ATOM   352  O O     . TYR   A 1 40   ? -33.286 -7.282  16.388  1.00 97.12 40   A 1 
ATOM   353  C CB    . TYR   A 1 40   ? -32.859 -4.332  17.469  1.00 97.49 40   A 1 
ATOM   354  C CG    . TYR   A 1 40   ? -32.786 -2.849  17.175  1.00 97.21 40   A 1 
ATOM   355  C CD1   . TYR   A 1 40   ? -31.727 -2.073  17.681  1.00 95.61 40   A 1 
ATOM   356  C CD2   . TYR   A 1 40   ? -33.764 -2.241  16.363  1.00 95.60 40   A 1 
ATOM   357  C CE1   . TYR   A 1 40   ? -31.640 -0.706  17.383  1.00 94.44 40   A 1 
ATOM   358  C CE2   . TYR   A 1 40   ? -33.685 -0.873  16.054  1.00 94.50 40   A 1 
ATOM   359  C CZ    . TYR   A 1 40   ? -32.619 -0.110  16.567  1.00 94.90 40   A 1 
ATOM   360  O OH    . TYR   A 1 40   ? -32.531 1.221   16.258  1.00 93.25 40   A 1 
ATOM   361  N N     . VAL   A 1 41   ? -31.367 -7.288  17.565  1.00 98.16 41   A 1 
ATOM   362  C CA    . VAL   A 1 41   ? -31.483 -8.672  18.047  1.00 98.15 41   A 1 
ATOM   363  C C     . VAL   A 1 41   ? -31.665 -8.655  19.557  1.00 98.05 41   A 1 
ATOM   364  O O     . VAL   A 1 41   ? -30.835 -8.097  20.276  1.00 97.11 41   A 1 
ATOM   365  C CB    . VAL   A 1 41   ? -30.281 -9.532  17.630  1.00 97.77 41   A 1 
ATOM   366  C CG1   . VAL   A 1 41   ? -30.403 -10.966 18.160  1.00 96.08 41   A 1 
ATOM   367  C CG2   . VAL   A 1 41   ? -30.172 -9.612  16.102  1.00 96.23 41   A 1 
ATOM   368  N N     . VAL   A 1 42   ? -32.733 -9.277  20.038  1.00 97.94 42   A 1 
ATOM   369  C CA    . VAL   A 1 42   ? -33.086 -9.322  21.463  1.00 97.87 42   A 1 
ATOM   370  C C     . VAL   A 1 42   ? -33.477 -10.737 21.886  1.00 97.92 42   A 1 
ATOM   371  O O     . VAL   A 1 42   ? -33.872 -11.559 21.055  1.00 96.94 42   A 1 
ATOM   372  C CB    . VAL   A 1 42   ? -34.208 -8.324  21.809  1.00 96.94 42   A 1 
ATOM   373  C CG1   . VAL   A 1 42   ? -33.805 -6.879  21.498  1.00 94.01 42   A 1 
ATOM   374  C CG2   . VAL   A 1 42   ? -35.529 -8.634  21.096  1.00 93.47 42   A 1 
ATOM   375  N N     . THR   A 1 43   ? -33.382 -11.024 23.180  1.00 97.43 43   A 1 
ATOM   376  C CA    . THR   A 1 43   ? -33.947 -12.253 23.763  1.00 97.16 43   A 1 
ATOM   377  C C     . THR   A 1 43   ? -35.477 -12.213 23.731  1.00 97.17 43   A 1 
ATOM   378  O O     . THR   A 1 43   ? -36.073 -11.134 23.677  1.00 96.09 43   A 1 
ATOM   379  C CB    . THR   A 1 43   ? -33.474 -12.465 25.210  1.00 96.10 43   A 1 
ATOM   380  O OG1   . THR   A 1 43   ? -33.863 -11.382 26.022  1.00 87.54 43   A 1 
ATOM   381  C CG2   . THR   A 1 43   ? -31.957 -12.591 25.321  1.00 88.14 43   A 1 
ATOM   382  N N     . ASP   A 1 44   ? -36.111 -13.383 23.817  1.00 96.87 44   A 1 
ATOM   383  C CA    . ASP   A 1 44   ? -37.572 -13.474 23.930  1.00 96.52 44   A 1 
ATOM   384  C C     . ASP   A 1 44   ? -38.101 -12.684 25.137  1.00 96.44 44   A 1 
ATOM   385  O O     . ASP   A 1 44   ? -39.073 -11.943 25.031  1.00 94.93 44   A 1 
ATOM   386  C CB    . ASP   A 1 44   ? -37.980 -14.947 24.016  1.00 95.74 44   A 1 
ATOM   387  C CG    . ASP   A 1 44   ? -39.506 -15.101 23.992  1.00 94.31 44   A 1 
ATOM   388  O OD1   . ASP   A 1 44   ? -40.118 -14.694 22.979  1.00 87.85 44   A 1 
ATOM   389  O OD2   . ASP   A 1 44   ? -40.063 -15.599 24.990  1.00 87.52 44   A 1 
ATOM   390  N N     . GLU   A 1 45   ? -37.395 -12.730 26.263  1.00 96.10 45   A 1 
ATOM   391  C CA    . GLU   A 1 45   ? -37.752 -11.993 27.478  1.00 95.46 45   A 1 
ATOM   392  C C     . GLU   A 1 45   ? -37.804 -10.471 27.245  1.00 95.67 45   A 1 
ATOM   393  O O     . GLU   A 1 45   ? -38.755 -9.795  27.644  1.00 93.78 45   A 1 
ATOM   394  C CB    . GLU   A 1 45   ? -36.725 -12.364 28.563  1.00 93.96 45   A 1 
ATOM   395  C CG    . GLU   A 1 45   ? -37.333 -12.423 29.967  1.00 82.68 45   A 1 
ATOM   396  C CD    . GLU   A 1 45   ? -36.318 -12.886 31.022  1.00 77.61 45   A 1 
ATOM   397  O OE1   . GLU   A 1 45   ? -36.772 -13.323 32.105  1.00 69.59 45   A 1 
ATOM   398  O OE2   . GLU   A 1 45   ? -35.099 -12.812 30.752  1.00 70.09 45   A 1 
ATOM   399  N N     . ILE   A 1 46   ? -36.804 -9.922  26.544  1.00 96.28 46   A 1 
ATOM   400  C CA    . ILE   A 1 46   ? -36.780 -8.501  26.168  1.00 96.20 46   A 1 
ATOM   401  C C     . ILE   A 1 46   ? -37.880 -8.212  25.146  1.00 96.54 46   A 1 
ATOM   402  O O     . ILE   A 1 46   ? -38.593 -7.220  25.291  1.00 95.28 46   A 1 
ATOM   403  C CB    . ILE   A 1 46   ? -35.385 -8.079  25.653  1.00 95.27 46   A 1 
ATOM   404  C CG1   . ILE   A 1 46   ? -34.356 -8.148  26.801  1.00 91.70 46   A 1 
ATOM   405  C CG2   . ILE   A 1 46   ? -35.411 -6.657  25.059  1.00 91.42 46   A 1 
ATOM   406  C CD1   . ILE   A 1 46   ? -32.899 -8.063  26.333  1.00 82.05 46   A 1 
ATOM   407  N N     . TYR   A 1 47   ? -38.047 -9.083  24.145  1.00 96.78 47   A 1 
ATOM   408  C CA    . TYR   A 1 47   ? -39.081 -8.939  23.118  1.00 96.64 47   A 1 
ATOM   409  C C     . TYR   A 1 47   ? -40.482 -8.803  23.733  1.00 96.27 47   A 1 
ATOM   410  O O     . TYR   A 1 47   ? -41.201 -7.856  23.406  1.00 94.59 47   A 1 
ATOM   411  C CB    . TYR   A 1 47   ? -39.009 -10.125 22.144  1.00 96.24 47   A 1 
ATOM   412  C CG    . TYR   A 1 47   ? -40.202 -10.228 21.220  1.00 96.17 47   A 1 
ATOM   413  C CD1   . TYR   A 1 47   ? -41.187 -11.216 21.428  1.00 93.72 47   A 1 
ATOM   414  C CD2   . TYR   A 1 47   ? -40.364 -9.304  20.172  1.00 93.76 47   A 1 
ATOM   415  C CE1   . TYR   A 1 47   ? -42.317 -11.281 20.596  1.00 92.37 47   A 1 
ATOM   416  C CE2   . TYR   A 1 47   ? -41.494 -9.360  19.336  1.00 92.78 47   A 1 
ATOM   417  C CZ    . TYR   A 1 47   ? -42.466 -10.349 19.553  1.00 93.53 47   A 1 
ATOM   418  O OH    . TYR   A 1 47   ? -43.567 -10.402 18.739  1.00 91.66 47   A 1 
ATOM   419  N N     . GLN   A 1 48   ? -40.835 -9.675  24.680  1.00 95.87 48   A 1 
ATOM   420  C CA    . GLN   A 1 48   ? -42.133 -9.641  25.370  1.00 95.49 48   A 1 
ATOM   421  C C     . GLN   A 1 48   ? -42.313 -8.381  26.232  1.00 95.33 48   A 1 
ATOM   422  O O     . GLN   A 1 48   ? -43.438 -7.927  26.438  1.00 92.57 48   A 1 
ATOM   423  C CB    . GLN   A 1 48   ? -42.279 -10.900 26.245  1.00 94.54 48   A 1 
ATOM   424  C CG    . GLN   A 1 48   ? -42.262 -12.240 25.478  1.00 90.58 48   A 1 
ATOM   425  C CD    . GLN   A 1 48   ? -43.376 -12.418 24.454  1.00 87.47 48   A 1 
ATOM   426  O OE1   . GLN   A 1 48   ? -44.385 -11.737 24.443  1.00 78.41 48   A 1 
ATOM   427  N NE2   . GLN   A 1 48   ? -43.212 -13.369 23.555  1.00 76.72 48   A 1 
ATOM   428  N N     . SER   A 1 49   ? -41.212 -7.788  26.716  1.00 95.29 49   A 1 
ATOM   429  C CA    . SER   A 1 49   ? -41.236 -6.581  27.554  1.00 94.68 49   A 1 
ATOM   430  C C     . SER   A 1 49   ? -41.325 -5.266  26.773  1.00 94.68 49   A 1 
ATOM   431  O O     . SER   A 1 49   ? -41.534 -4.210  27.372  1.00 90.10 49   A 1 
ATOM   432  C CB    . SER   A 1 49   ? -40.025 -6.581  28.489  1.00 92.57 49   A 1 
ATOM   433  O OG    . SER   A 1 49   ? -38.839 -6.207  27.812  1.00 82.40 49   A 1 
ATOM   434  N N     . LEU   A 1 50   ? -41.147 -5.291  25.441  1.00 93.95 50   A 1 
ATOM   435  C CA    . LEU   A 1 50   ? -41.070 -4.069  24.635  1.00 93.73 50   A 1 
ATOM   436  C C     . LEU   A 1 50   ? -42.411 -3.332  24.578  1.00 93.46 50   A 1 
ATOM   437  O O     . LEU   A 1 50   ? -43.388 -3.799  23.995  1.00 90.21 50   A 1 
ATOM   438  C CB    . LEU   A 1 50   ? -40.550 -4.383  23.221  1.00 92.50 50   A 1 
ATOM   439  C CG    . LEU   A 1 50   ? -39.047 -4.709  23.161  1.00 90.64 50   A 1 
ATOM   440  C CD1   . LEU   A 1 50   ? -38.683 -5.157  21.750  1.00 86.07 50   A 1 
ATOM   441  C CD2   . LEU   A 1 50   ? -38.166 -3.507  23.509  1.00 86.60 50   A 1 
ATOM   442  N N     . ALA   A 1 51   ? -42.409 -2.104  25.112  1.00 92.30 51   A 1 
ATOM   443  C CA    . ALA   A 1 51   ? -43.532 -1.184  25.011  1.00 91.83 51   A 1 
ATOM   444  C C     . ALA   A 1 51   ? -43.094 0.140   24.353  1.00 92.13 51   A 1 
ATOM   445  O O     . ALA   A 1 51   ? -42.193 0.810   24.869  1.00 86.29 51   A 1 
ATOM   446  C CB    . ALA   A 1 51   ? -44.132 -0.972  26.406  1.00 88.09 51   A 1 
ATOM   447  N N     . PRO   A 1 52   ? -43.707 0.570   23.219  1.00 92.82 52   A 1 
ATOM   448  C CA    . PRO   A 1 52   ? -44.681 -0.156  22.402  1.00 93.40 52   A 1 
ATOM   449  C C     . PRO   A 1 52   ? -44.073 -1.416  21.767  1.00 94.30 52   A 1 
ATOM   450  O O     . PRO   A 1 52   ? -42.841 -1.528  21.702  1.00 91.50 52   A 1 
ATOM   451  C CB    . PRO   A 1 52   ? -45.140 0.855   21.351  1.00 91.09 52   A 1 
ATOM   452  C CG    . PRO   A 1 52   ? -43.911 1.745   21.170  1.00 87.44 52   A 1 
ATOM   453  C CD    . PRO   A 1 52   ? -43.328 1.814   22.578  1.00 90.45 52   A 1 
ATOM   454  N N     . PRO   A 1 53   ? -44.897 -2.360  21.281  1.00 94.37 53   A 1 
ATOM   455  C CA    . PRO   A 1 53   ? -44.402 -3.541  20.581  1.00 94.35 53   A 1 
ATOM   456  C C     . PRO   A 1 53   ? -43.575 -3.142  19.348  1.00 94.80 53   A 1 
ATOM   457  O O     . PRO   A 1 53   ? -43.755 -2.036  18.815  1.00 92.28 53   A 1 
ATOM   458  C CB    . PRO   A 1 53   ? -45.647 -4.361  20.220  1.00 92.38 53   A 1 
ATOM   459  C CG    . PRO   A 1 53   ? -46.764 -3.326  20.189  1.00 88.66 53   A 1 
ATOM   460  C CD    . PRO   A 1 53   ? -46.352 -2.342  21.278  1.00 92.14 53   A 1 
ATOM   461  N N     . PRO   A 1 54   ? -42.654 -4.008  18.893  1.00 95.04 54   A 1 
ATOM   462  C CA    . PRO   A 1 54   ? -41.851 -3.726  17.713  1.00 94.99 54   A 1 
ATOM   463  C C     . PRO   A 1 54   ? -42.733 -3.610  16.464  1.00 95.41 54   A 1 
ATOM   464  O O     . PRO   A 1 54   ? -43.796 -4.229  16.378  1.00 93.26 54   A 1 
ATOM   465  C CB    . PRO   A 1 54   ? -40.847 -4.874  17.615  1.00 92.75 54   A 1 
ATOM   466  C CG    . PRO   A 1 54   ? -41.565 -6.028  18.311  1.00 89.54 54   A 1 
ATOM   467  C CD    . PRO   A 1 54   ? -42.353 -5.328  19.412  1.00 92.43 54   A 1 
ATOM   468  N N     . PHE   A 1 55   ? -42.269 -2.833  15.482  1.00 95.58 55   A 1 
ATOM   469  C CA    . PHE   A 1 55   ? -42.980 -2.670  14.212  1.00 95.54 55   A 1 
ATOM   470  C C     . PHE   A 1 55   ? -43.095 -3.998  13.458  1.00 95.63 55   A 1 
ATOM   471  O O     . PHE   A 1 55   ? -44.163 -4.337  12.943  1.00 93.26 55   A 1 
ATOM   472  C CB    . PHE   A 1 55   ? -42.251 -1.623  13.366  1.00 94.49 55   A 1 
ATOM   473  C CG    . PHE   A 1 55   ? -42.930 -1.334  12.048  1.00 93.34 55   A 1 
ATOM   474  C CD1   . PHE   A 1 55   ? -42.553 -2.030  10.887  1.00 89.48 55   A 1 
ATOM   475  C CD2   . PHE   A 1 55   ? -43.973 -0.390  11.983  1.00 89.89 55   A 1 
ATOM   476  C CE1   . PHE   A 1 55   ? -43.206 -1.784  9.668   1.00 87.47 55   A 1 
ATOM   477  C CE2   . PHE   A 1 55   ? -44.628 -0.138  10.768  1.00 88.04 55   A 1 
ATOM   478  C CZ    . PHE   A 1 55   ? -44.244 -0.838  9.610   1.00 88.58 55   A 1 
ATOM   479  N N     . ASN   A 1 56   ? -41.996 -4.757  13.431  1.00 96.06 56   A 1 
ATOM   480  C CA    . ASN   A 1 56   ? -41.956 -6.109  12.891  1.00 95.97 56   A 1 
ATOM   481  C C     . ASN   A 1 56   ? -40.973 -6.955  13.698  1.00 96.38 56   A 1 
ATOM   482  O O     . ASN   A 1 56   ? -39.962 -6.449  14.188  1.00 94.86 56   A 1 
ATOM   483  C CB    . ASN   A 1 56   ? -41.562 -6.043  11.403  1.00 94.13 56   A 1 
ATOM   484  C CG    . ASN   A 1 56   ? -42.519 -6.758  10.477  1.00 88.97 56   A 1 
ATOM   485  O OD1   . ASN   A 1 56   ? -43.499 -7.371  10.864  1.00 80.75 56   A 1 
ATOM   486  N ND2   . ASN   A 1 56   ? -42.217 -6.703  9.197   1.00 80.93 56   A 1 
ATOM   487  N N     . ALA   A 1 57   ? -41.253 -8.243  13.829  1.00 96.69 57   A 1 
ATOM   488  C CA    . ALA   A 1 57   ? -40.365 -9.167  14.513  1.00 96.52 57   A 1 
ATOM   489  C C     . ALA   A 1 57   ? -40.398 -10.542 13.853  1.00 96.64 57   A 1 
ATOM   490  O O     . ALA   A 1 57   ? -41.463 -11.068 13.526  1.00 94.61 57   A 1 
ATOM   491  C CB    . ALA   A 1 57   ? -40.739 -9.234  15.997  1.00 94.93 57   A 1 
ATOM   492  N N     . ARG   A 1 58   ? -39.211 -11.153 13.691  1.00 96.84 58   A 1 
ATOM   493  C CA    . ARG   A 1 58   ? -39.053 -12.510 13.159  1.00 96.33 58   A 1 
ATOM   494  C C     . ARG   A 1 58   ? -38.334 -13.379 14.187  1.00 97.01 58   A 1 
ATOM   495  O O     . ARG   A 1 58   ? -37.281 -12.972 14.674  1.00 95.79 58   A 1 
ATOM   496  C CB    . ARG   A 1 58   ? -38.310 -12.491 11.814  1.00 93.89 58   A 1 
ATOM   497  C CG    . ARG   A 1 58   ? -38.972 -11.593 10.765  1.00 85.50 58   A 1 
ATOM   498  C CD    . ARG   A 1 58   ? -38.227 -11.684 9.431   1.00 83.24 58   A 1 
ATOM   499  N NE    . ARG   A 1 58   ? -38.619 -10.598 8.516   1.00 76.01 58   A 1 
ATOM   500  C CZ    . ARG   A 1 58   ? -38.284 -10.479 7.240   1.00 71.69 58   A 1 
ATOM   501  N NH1   . ARG   A 1 58   ? -37.656 -11.420 6.597   1.00 64.97 58   A 1 
ATOM   502  N NH2   . ARG   A 1 58   ? -38.561 -9.389  6.600   1.00 62.81 58   A 1 
ATOM   503  N N     . PRO   A 1 59   ? -38.850 -14.578 14.503  1.00 97.47 59   A 1 
ATOM   504  C CA    . PRO   A 1 59   ? -38.144 -15.491 15.388  1.00 97.29 59   A 1 
ATOM   505  C C     . PRO   A 1 59   ? -36.871 -15.996 14.702  1.00 97.37 59   A 1 
ATOM   506  O O     . PRO   A 1 59   ? -36.905 -16.500 13.578  1.00 95.82 59   A 1 
ATOM   507  C CB    . PRO   A 1 59   ? -39.141 -16.606 15.695  1.00 96.07 59   A 1 
ATOM   508  C CG    . PRO   A 1 59   ? -40.051 -16.623 14.465  1.00 92.70 59   A 1 
ATOM   509  C CD    . PRO   A 1 59   ? -40.086 -15.166 14.021  1.00 96.14 59   A 1 
ATOM   510  N N     . MET   A 1 60   ? -35.736 -15.896 15.393  1.00 97.53 60   A 1 
ATOM   511  C CA    . MET   A 1 60   ? -34.449 -16.442 14.937  1.00 97.36 60   A 1 
ATOM   512  C C     . MET   A 1 60   ? -34.255 -17.898 15.390  1.00 97.09 60   A 1 
ATOM   513  O O     . MET   A 1 60   ? -33.341 -18.588 14.926  1.00 93.70 60   A 1 
ATOM   514  C CB    . MET   A 1 60   ? -33.303 -15.550 15.442  1.00 96.75 60   A 1 
ATOM   515  C CG    . MET   A 1 60   ? -33.431 -14.088 14.990  1.00 95.58 60   A 1 
ATOM   516  S SD    . MET   A 1 60   ? -32.087 -13.024 15.589  1.00 95.37 60   A 1 
ATOM   517  C CE    . MET   A 1 60   ? -30.740 -13.537 14.501  1.00 88.13 60   A 1 
ATOM   518  N N     . GLY   A 1 61   ? -35.095 -18.373 16.280  1.00 96.41 61   A 1 
ATOM   519  C CA    . GLY   A 1 61   ? -34.963 -19.647 16.981  1.00 96.25 61   A 1 
ATOM   520  C C     . GLY   A 1 61   ? -33.955 -19.574 18.124  1.00 97.10 61   A 1 
ATOM   521  O O     . GLY   A 1 61   ? -33.510 -18.493 18.520  1.00 95.32 61   A 1 
ATOM   522  N N     . LYS   A 1 62   ? -33.568 -20.749 18.651  1.00 97.59 62   A 1 
ATOM   523  C CA    . LYS   A 1 62   ? -32.560 -20.836 19.711  1.00 97.69 62   A 1 
ATOM   524  C C     . LYS   A 1 62   ? -31.191 -20.427 19.187  1.00 97.86 62   A 1 
ATOM   525  O O     . LYS   A 1 62   ? -30.678 -21.013 18.235  1.00 96.48 62   A 1 
ATOM   526  C CB    . LYS   A 1 62   ? -32.529 -22.236 20.339  1.00 96.86 62   A 1 
ATOM   527  C CG    . LYS   A 1 62   ? -33.743 -22.415 21.263  1.00 91.36 62   A 1 
ATOM   528  C CD    . LYS   A 1 62   ? -33.702 -23.724 22.050  1.00 84.95 62   A 1 
ATOM   529  C CE    . LYS   A 1 62   ? -34.930 -23.700 22.958  1.00 79.05 62   A 1 
ATOM   530  N NZ    . LYS   A 1 62   ? -35.043 -24.896 23.821  1.00 69.65 62   A 1 
ATOM   531  N N     . MET   A 1 63   ? -30.595 -19.453 19.860  1.00 98.17 63   A 1 
ATOM   532  C CA    . MET   A 1 63   ? -29.242 -18.963 19.620  1.00 98.21 63   A 1 
ATOM   533  C C     . MET   A 1 63   ? -28.399 -19.162 20.876  1.00 98.29 63   A 1 
ATOM   534  O O     . MET   A 1 63   ? -28.891 -19.042 22.001  1.00 97.23 63   A 1 
ATOM   535  C CB    . MET   A 1 63   ? -29.282 -17.478 19.231  1.00 97.48 63   A 1 
ATOM   536  C CG    . MET   A 1 63   ? -30.044 -17.197 17.925  1.00 94.35 63   A 1 
ATOM   537  S SD    . MET   A 1 63   ? -29.166 -17.609 16.390  1.00 92.67 63   A 1 
ATOM   538  C CE    . MET   A 1 63   ? -27.946 -16.282 16.326  1.00 84.93 63   A 1 
ATOM   539  N N     . ARG   A 1 64   ? -27.112 -19.455 20.684  1.00 98.29 64   A 1 
ATOM   540  C CA    . ARG   A 1 64   ? -26.137 -19.572 21.767  1.00 98.09 64   A 1 
ATOM   541  C C     . ARG   A 1 64   ? -25.375 -18.260 21.898  1.00 98.25 64   A 1 
ATOM   542  O O     . ARG   A 1 64   ? -24.629 -17.897 20.993  1.00 97.48 64   A 1 
ATOM   543  C CB    . ARG   A 1 64   ? -25.223 -20.770 21.476  1.00 97.08 64   A 1 
ATOM   544  C CG    . ARG   A 1 64   ? -24.398 -21.145 22.717  1.00 90.94 64   A 1 
ATOM   545  C CD    . ARG   A 1 64   ? -23.444 -22.307 22.409  1.00 88.68 64   A 1 
ATOM   546  N NE    . ARG   A 1 64   ? -24.167 -23.483 21.884  1.00 78.35 64   A 1 
ATOM   547  C CZ    . ARG   A 1 64   ? -23.621 -24.602 21.445  1.00 72.98 64   A 1 
ATOM   548  N NH1   . ARG   A 1 64   ? -22.331 -24.799 21.488  1.00 63.27 64   A 1 
ATOM   549  N NH2   . ARG   A 1 64   ? -24.374 -25.542 20.944  1.00 63.46 64   A 1 
ATOM   550  N N     . THR   A 1 65   ? -25.535 -17.585 23.030  1.00 98.10 65   A 1 
ATOM   551  C CA    . THR   A 1 65   ? -24.782 -16.368 23.357  1.00 98.05 65   A 1 
ATOM   552  C C     . THR   A 1 65   ? -23.557 -16.738 24.181  1.00 98.03 65   A 1 
ATOM   553  O O     . THR   A 1 65   ? -23.693 -17.349 25.240  1.00 96.95 65   A 1 
ATOM   554  C CB    . THR   A 1 65   ? -25.663 -15.353 24.095  1.00 97.44 65   A 1 
ATOM   555  O OG1   . THR   A 1 65   ? -26.778 -15.031 23.292  1.00 92.06 65   A 1 
ATOM   556  C CG2   . THR   A 1 65   ? -24.935 -14.041 24.367  1.00 92.27 65   A 1 
ATOM   557  N N     . ILE   A 1 66   ? -22.373 -16.380 23.704  1.00 98.22 66   A 1 
ATOM   558  C CA    . ILE   A 1 66   ? -21.086 -16.686 24.329  1.00 98.24 66   A 1 
ATOM   559  C C     . ILE   A 1 66   ? -20.400 -15.372 24.705  1.00 98.21 66   A 1 
ATOM   560  O O     . ILE   A 1 66   ? -20.171 -14.517 23.844  1.00 97.53 66   A 1 
ATOM   561  C CB    . ILE   A 1 66   ? -20.198 -17.555 23.407  1.00 98.10 66   A 1 
ATOM   562  C CG1   . ILE   A 1 66   ? -20.960 -18.785 22.847  1.00 96.35 66   A 1 
ATOM   563  C CG2   . ILE   A 1 66   ? -18.945 -17.999 24.177  1.00 96.04 66   A 1 
ATOM   564  C CD1   . ILE   A 1 66   ? -20.161 -19.622 21.842  1.00 94.33 66   A 1 
ATOM   565  N N     . ASP   A 1 67   ? -20.044 -15.232 25.978  1.00 97.68 67   A 1 
ATOM   566  C CA    . ASP   A 1 67   ? -19.175 -14.150 26.439  1.00 97.51 67   A 1 
ATOM   567  C C     . ASP   A 1 67   ? -17.743 -14.422 25.961  1.00 97.69 67   A 1 
ATOM   568  O O     . ASP   A 1 67   ? -17.172 -15.471 26.262  1.00 96.66 67   A 1 
ATOM   569  C CB    . ASP   A 1 67   ? -19.277 -14.052 27.967  1.00 96.48 67   A 1 
ATOM   570  C CG    . ASP   A 1 67   ? -18.523 -12.857 28.560  1.00 89.58 67   A 1 
ATOM   571  O OD1   . ASP   A 1 67   ? -17.696 -12.263 27.843  1.00 81.12 67   A 1 
ATOM   572  O OD2   . ASP   A 1 67   ? -18.793 -12.567 29.748  1.00 81.04 67   A 1 
ATOM   573  N N     . ILE   A 1 68   ? -17.163 -13.507 25.191  1.00 97.97 68   A 1 
ATOM   574  C CA    . ILE   A 1 68   ? -15.825 -13.660 24.600  1.00 98.01 68   A 1 
ATOM   575  C C     . ILE   A 1 68   ? -14.787 -12.720 25.213  1.00 97.93 68   A 1 
ATOM   576  O O     . ILE   A 1 68   ? -13.744 -12.468 24.603  1.00 96.82 68   A 1 
ATOM   577  C CB    . ILE   A 1 68   ? -15.862 -13.582 23.060  1.00 97.81 68   A 1 
ATOM   578  C CG1   . ILE   A 1 68   ? -16.439 -12.236 22.569  1.00 96.30 68   A 1 
ATOM   579  C CG2   . ILE   A 1 68   ? -16.652 -14.767 22.496  1.00 95.45 68   A 1 
ATOM   580  C CD1   . ILE   A 1 68   ? -16.153 -11.983 21.086  1.00 94.47 68   A 1 
ATOM   581  N N     . ASP   A 1 69   ? -15.054 -12.211 26.418  1.00 97.11 69   A 1 
ATOM   582  C CA    . ASP   A 1 69   ? -14.069 -11.439 27.160  1.00 96.98 69   A 1 
ATOM   583  C C     . ASP   A 1 69   ? -12.854 -12.310 27.499  1.00 97.09 69   A 1 
ATOM   584  O O     . ASP   A 1 69   ? -12.957 -13.488 27.864  1.00 95.77 69   A 1 
ATOM   585  C CB    . ASP   A 1 69   ? -14.703 -10.791 28.401  1.00 96.18 69   A 1 
ATOM   586  C CG    . ASP   A 1 69   ? -15.693 -9.672  28.039  1.00 94.79 69   A 1 
ATOM   587  O OD1   . ASP   A 1 69   ? -15.541 -9.044  26.967  1.00 90.64 69   A 1 
ATOM   588  O OD2   . ASP   A 1 69   ? -16.601 -9.394  28.846  1.00 89.98 69   A 1 
ATOM   589  N N     . GLU   A 1 70   ? -11.668 -11.739 27.329  1.00 96.20 70   A 1 
ATOM   590  C CA    . GLU   A 1 70   ? -10.414 -12.430 27.598  1.00 96.00 70   A 1 
ATOM   591  C C     . GLU   A 1 70   ? -10.014 -12.233 29.057  1.00 95.72 70   A 1 
ATOM   592  O O     . GLU   A 1 70   ? -9.817  -11.113 29.519  1.00 93.53 70   A 1 
ATOM   593  C CB    . GLU   A 1 70   ? -9.319  -11.957 26.629  1.00 94.72 70   A 1 
ATOM   594  C CG    . GLU   A 1 70   ? -8.055  -12.822 26.747  1.00 89.74 70   A 1 
ATOM   595  C CD    . GLU   A 1 70   ? -6.911  -12.335 25.848  1.00 90.74 70   A 1 
ATOM   596  O OE1   . GLU   A 1 70   ? -5.783  -12.193 26.359  1.00 85.83 70   A 1 
ATOM   597  O OE2   . GLU   A 1 70   ? -7.123  -12.113 24.633  1.00 87.21 70   A 1 
ATOM   598  N N     . THR   A 1 71   ? -9.822  -13.343 29.770  1.00 95.11 71   A 1 
ATOM   599  C CA    . THR   A 1 71   ? -9.368  -13.336 31.162  1.00 94.42 71   A 1 
ATOM   600  C C     . THR   A 1 71   ? -8.000  -13.993 31.293  1.00 95.50 71   A 1 
ATOM   601  O O     . THR   A 1 71   ? -7.666  -14.928 30.560  1.00 93.36 71   A 1 
ATOM   602  C CB    . THR   A 1 71   ? -10.393 -13.992 32.095  1.00 91.15 71   A 1 
ATOM   603  O OG1   . THR   A 1 71   ? -10.727 -15.286 31.658  1.00 78.36 71   A 1 
ATOM   604  C CG2   . THR   A 1 71   ? -11.692 -13.186 32.164  1.00 75.95 71   A 1 
ATOM   605  N N     . ILE   A 1 72   ? -7.199  -13.504 32.236  1.00 95.79 72   A 1 
ATOM   606  C CA    . ILE   A 1 72   ? -5.933  -14.125 32.638  1.00 96.13 72   A 1 
ATOM   607  C C     . ILE   A 1 72   ? -6.090  -14.796 34.002  1.00 96.54 72   A 1 
ATOM   608  O O     . ILE   A 1 72   ? -6.833  -14.317 34.858  1.00 95.09 72   A 1 
ATOM   609  C CB    . ILE   A 1 72   ? -4.753  -13.131 32.603  1.00 94.90 72   A 1 
ATOM   610  C CG1   . ILE   A 1 72   ? -4.926  -11.964 33.601  1.00 86.18 72   A 1 
ATOM   611  C CG2   . ILE   A 1 72   ? -4.553  -12.629 31.166  1.00 82.50 72   A 1 
ATOM   612  C CD1   . ILE   A 1 72   ? -3.689  -11.067 33.735  1.00 83.41 72   A 1 
ATOM   613  N N     . SER   A 1 73   ? -5.376  -15.899 34.210  1.00 96.63 73   A 1 
ATOM   614  C CA    . SER   A 1 73   ? -5.362  -16.652 35.463  1.00 96.79 73   A 1 
ATOM   615  C C     . SER   A 1 73   ? -3.921  -16.934 35.877  1.00 97.27 73   A 1 
ATOM   616  O O     . SER   A 1 73   ? -3.095  -17.287 35.039  1.00 95.67 73   A 1 
ATOM   617  C CB    . SER   A 1 73   ? -6.142  -17.958 35.311  1.00 95.13 73   A 1 
ATOM   618  O OG    . SER   A 1 73   ? -7.489  -17.692 34.959  1.00 81.09 73   A 1 
ATOM   619  N N     . TYR   A 1 74   ? -3.619  -16.808 37.177  1.00 96.71 74   A 1 
ATOM   620  C CA    . TYR   A 1 74   ? -2.286  -17.123 37.722  1.00 96.61 74   A 1 
ATOM   621  C C     . TYR   A 1 74   ? -2.129  -18.608 38.093  1.00 96.42 74   A 1 
ATOM   622  O O     . TYR   A 1 74   ? -1.042  -19.057 38.443  1.00 92.92 74   A 1 
ATOM   623  C CB    . TYR   A 1 74   ? -2.008  -16.209 38.917  1.00 96.04 74   A 1 
ATOM   624  C CG    . TYR   A 1 74   ? -1.777  -14.763 38.532  1.00 95.91 74   A 1 
ATOM   625  C CD1   . TYR   A 1 74   ? -0.463  -14.296 38.318  1.00 91.37 74   A 1 
ATOM   626  C CD2   . TYR   A 1 74   ? -2.857  -13.875 38.375  1.00 91.44 74   A 1 
ATOM   627  C CE1   . TYR   A 1 74   ? -0.230  -12.960 37.956  1.00 89.58 74   A 1 
ATOM   628  C CE2   . TYR   A 1 74   ? -2.637  -12.536 38.006  1.00 90.06 74   A 1 
ATOM   629  C CZ    . TYR   A 1 74   ? -1.318  -12.085 37.801  1.00 91.99 74   A 1 
ATOM   630  O OH    . TYR   A 1 74   ? -1.101  -10.775 37.443  1.00 90.05 74   A 1 
ATOM   631  N N     . ASN   A 1 75   ? -3.220  -19.365 38.011  1.00 95.73 75   A 1 
ATOM   632  C CA    . ASN   A 1 75   ? -3.282  -20.798 38.261  1.00 95.58 75   A 1 
ATOM   633  C C     . ASN   A 1 75   ? -4.219  -21.459 37.233  1.00 96.10 75   A 1 
ATOM   634  O O     . ASN   A 1 75   ? -4.720  -20.798 36.311  1.00 92.93 75   A 1 
ATOM   635  C CB    . ASN   A 1 75   ? -3.695  -21.013 39.739  1.00 93.14 75   A 1 
ATOM   636  C CG    . ASN   A 1 75   ? -5.076  -20.479 40.090  1.00 91.58 75   A 1 
ATOM   637  O OD1   . ASN   A 1 75   ? -5.894  -20.196 39.247  1.00 79.46 75   A 1 
ATOM   638  N ND2   . ASN   A 1 75   ? -5.374  -20.354 41.362  1.00 82.14 75   A 1 
ATOM   639  N N     . LEU   A 1 76   ? -4.471  -22.767 37.388  1.00 95.35 76   A 1 
ATOM   640  C CA    . LEU   A 1 76   ? -5.376  -23.510 36.502  1.00 95.50 76   A 1 
ATOM   641  C C     . LEU   A 1 76   ? -6.837  -23.569 36.987  1.00 95.48 76   A 1 
ATOM   642  O O     . LEU   A 1 76   ? -7.623  -24.336 36.425  1.00 91.00 76   A 1 
ATOM   643  C CB    . LEU   A 1 76   ? -4.794  -24.891 36.193  1.00 93.67 76   A 1 
ATOM   644  C CG    . LEU   A 1 76   ? -3.710  -24.789 35.102  1.00 91.54 76   A 1 
ATOM   645  C CD1   . LEU   A 1 76   ? -2.344  -25.041 35.696  1.00 83.87 76   A 1 
ATOM   646  C CD2   . LEU   A 1 76   ? -3.979  -25.795 33.985  1.00 84.40 76   A 1 
ATOM   647  N N     . ASP   A 1 77   ? -7.247  -22.767 37.973  1.00 96.00 77   A 1 
ATOM   648  C CA    . ASP   A 1 77   ? -8.657  -22.586 38.335  1.00 95.64 77   A 1 
ATOM   649  C C     . ASP   A 1 77   ? -9.345  -21.611 37.374  1.00 95.66 77   A 1 
ATOM   650  O O     . ASP   A 1 77   ? -9.786  -20.512 37.716  1.00 92.08 77   A 1 
ATOM   651  C CB    . ASP   A 1 77   ? -8.810  -22.202 39.816  1.00 94.02 77   A 1 
ATOM   652  C CG    . ASP   A 1 77   ? -8.716  -23.396 40.762  1.00 84.93 77   A 1 
ATOM   653  O OD1   . ASP   A 1 77   ? -8.960  -24.538 40.301  1.00 77.38 77   A 1 
ATOM   654  O OD2   . ASP   A 1 77   ? -8.455  -23.144 41.957  1.00 78.06 77   A 1 
ATOM   655  N N     . ILE   A 1 78   ? -9.415  -22.034 36.111  1.00 96.11 78   A 1 
ATOM   656  C CA    . ILE   A 1 78   ? -10.044 -21.284 35.028  1.00 96.36 78   A 1 
ATOM   657  C C     . ILE   A 1 78   ? -11.542 -21.583 35.050  1.00 96.12 78   A 1 
ATOM   658  O O     . ILE   A 1 78   ? -11.956 -22.735 34.918  1.00 93.27 78   A 1 
ATOM   659  C CB    . ILE   A 1 78   ? -9.396  -21.619 33.670  1.00 95.64 78   A 1 
ATOM   660  C CG1   . ILE   A 1 78   ? -7.863  -21.388 33.713  1.00 92.54 78   A 1 
ATOM   661  C CG2   . ILE   A 1 78   ? -10.039 -20.767 32.566  1.00 92.19 78   A 1 
ATOM   662  C CD1   . ILE   A 1 78   ? -7.130  -21.877 32.464  1.00 91.01 78   A 1 
ATOM   663  N N     . LYS   A 1 79   ? -12.353 -20.530 35.199  1.00 95.73 79   A 1 
ATOM   664  C CA    . LYS   A 1 79   ? -13.809 -20.649 35.109  1.00 95.18 79   A 1 
ATOM   665  C C     . LYS   A 1 79   ? -14.230 -20.891 33.665  1.00 95.64 79   A 1 
ATOM   666  O O     . LYS   A 1 79   ? -13.666 -20.297 32.745  1.00 93.21 79   A 1 
ATOM   667  C CB    . LYS   A 1 79   ? -14.503 -19.404 35.679  1.00 93.27 79   A 1 
ATOM   668  C CG    . LYS   A 1 79   ? -14.311 -19.299 37.198  1.00 82.43 79   A 1 
ATOM   669  C CD    . LYS   A 1 79   ? -15.104 -18.116 37.767  1.00 71.45 79   A 1 
ATOM   670  C CE    . LYS   A 1 79   ? -14.899 -18.061 39.278  1.00 59.67 79   A 1 
ATOM   671  N NZ    . LYS   A 1 79   ? -15.644 -16.945 39.910  1.00 50.76 79   A 1 
ATOM   672  N N     . ASP   A 1 80   ? -15.282 -21.710 33.508  1.00 95.92 80   A 1 
ATOM   673  C CA    . ASP   A 1 80   ? -15.902 -21.896 32.206  1.00 95.97 80   A 1 
ATOM   674  C C     . ASP   A 1 80   ? -16.408 -20.567 31.638  1.00 96.13 80   A 1 
ATOM   675  O O     . ASP   A 1 80   ? -16.905 -19.685 32.351  1.00 93.63 80   A 1 
ATOM   676  C CB    . ASP   A 1 80   ? -17.042 -22.921 32.285  1.00 94.38 80   A 1 
ATOM   677  C CG    . ASP   A 1 80   ? -16.542 -24.344 32.538  1.00 89.65 80   A 1 
ATOM   678  O OD1   . ASP   A 1 80   ? -15.459 -24.681 32.015  1.00 83.13 80   A 1 
ATOM   679  O OD2   . ASP   A 1 80   ? -17.257 -25.080 33.249  1.00 83.89 80   A 1 
ATOM   680  N N     . ARG   A 1 81   ? -16.283 -20.430 30.332  1.00 96.58 81   A 1 
ATOM   681  C CA    . ARG   A 1 81   ? -16.771 -19.273 29.598  1.00 96.49 81   A 1 
ATOM   682  C C     . ARG   A 1 81   ? -18.293 -19.199 29.704  1.00 96.73 81   A 1 
ATOM   683  O O     . ARG   A 1 81   ? -18.983 -20.178 29.425  1.00 94.54 81   A 1 
ATOM   684  C CB    . ARG   A 1 81   ? -16.269 -19.372 28.150  1.00 94.86 81   A 1 
ATOM   685  C CG    . ARG   A 1 81   ? -16.609 -18.119 27.344  1.00 88.51 81   A 1 
ATOM   686  C CD    . ARG   A 1 81   ? -15.961 -18.169 25.948  1.00 88.87 81   A 1 
ATOM   687  N NE    . ARG   A 1 81   ? -14.489 -18.087 26.000  1.00 89.14 81   A 1 
ATOM   688  C CZ    . ARG   A 1 81   ? -13.769 -16.995 26.248  1.00 92.52 81   A 1 
ATOM   689  N NH1   . ARG   A 1 81   ? -14.308 -15.827 26.433  1.00 80.32 81   A 1 
ATOM   690  N NH2   . ARG   A 1 81   ? -12.475 -17.068 26.312  1.00 86.23 81   A 1 
ATOM   691  N N     . LYS   A 1 82   ? -18.827 -18.030 30.074  1.00 96.75 82   A 1 
ATOM   692  C CA    . LYS   A 1 82   ? -20.278 -17.843 30.156  1.00 96.52 82   A 1 
ATOM   693  C C     . LYS   A 1 82   ? -20.923 -18.129 28.806  1.00 96.82 82   A 1 
ATOM   694  O O     . LYS   A 1 82   ? -20.599 -17.499 27.798  1.00 95.06 82   A 1 
ATOM   695  C CB    . LYS   A 1 82   ? -20.637 -16.431 30.629  1.00 94.93 82   A 1 
ATOM   696  C CG    . LYS   A 1 82   ? -20.352 -16.210 32.120  1.00 83.43 82   A 1 
ATOM   697  C CD    . LYS   A 1 82   ? -20.754 -14.781 32.484  1.00 75.82 82   A 1 
ATOM   698  C CE    . LYS   A 1 82   ? -20.501 -14.483 33.957  1.00 62.94 82   A 1 
ATOM   699  N NZ    . LYS   A 1 82   ? -20.759 -13.049 34.238  1.00 54.34 82   A 1 
ATOM   700  N N     . CYS   A 1 83   ? -21.868 -19.070 28.821  1.00 96.46 83   A 1 
ATOM   701  C CA    . CYS   A 1 83   ? -22.641 -19.447 27.651  1.00 96.22 83   A 1 
ATOM   702  C C     . CYS   A 1 83   ? -24.106 -19.616 28.052  1.00 96.28 83   A 1 
ATOM   703  O O     . CYS   A 1 83   ? -24.410 -20.260 29.058  1.00 93.13 83   A 1 
ATOM   704  C CB    . CYS   A 1 83   ? -22.035 -20.724 27.058  1.00 93.39 83   A 1 
ATOM   705  S SG    . CYS   A 1 83   ? -22.882 -21.165 25.507  1.00 81.64 83   A 1 
ATOM   706  N N     . SER   A 1 84   ? -25.014 -19.044 27.273  1.00 96.80 84   A 1 
ATOM   707  C CA    . SER   A 1 84   ? -26.455 -19.194 27.459  1.00 96.61 84   A 1 
ATOM   708  C C     . SER   A 1 84   ? -27.128 -19.539 26.138  1.00 97.24 84   A 1 
ATOM   709  O O     . SER   A 1 84   ? -26.624 -19.210 25.062  1.00 95.78 84   A 1 
ATOM   710  C CB    . SER   A 1 84   ? -27.056 -17.941 28.109  1.00 94.37 84   A 1 
ATOM   711  O OG    . SER   A 1 84   ? -26.859 -16.801 27.300  1.00 85.77 84   A 1 
ATOM   712  N N     . VAL   A 1 85   ? -28.260 -20.229 26.213  1.00 97.37 85   A 1 
ATOM   713  C CA    . VAL   A 1 85   ? -29.091 -20.546 25.046  1.00 97.53 85   A 1 
ATOM   714  C C     . VAL   A 1 85   ? -30.474 -19.978 25.303  1.00 97.40 85   A 1 
ATOM   715  O O     . VAL   A 1 85   ? -31.077 -20.288 26.331  1.00 95.37 85   A 1 
ATOM   716  C CB    . VAL   A 1 85   ? -29.144 -22.058 24.768  1.00 96.71 85   A 1 
ATOM   717  C CG1   . VAL   A 1 85   ? -29.996 -22.367 23.536  1.00 91.71 85   A 1 
ATOM   718  C CG2   . VAL   A 1 85   ? -27.743 -22.632 24.516  1.00 91.74 85   A 1 
ATOM   719  N N     . ALA   A 1 86   ? -30.960 -19.162 24.378  1.00 97.12 86   A 1 
ATOM   720  C CA    . ALA   A 1 86   ? -32.276 -18.549 24.468  1.00 96.80 86   A 1 
ATOM   721  C C     . ALA   A 1 86   ? -32.905 -18.425 23.077  1.00 97.39 86   A 1 
ATOM   722  O O     . ALA   A 1 86   ? -32.192 -18.380 22.068  1.00 96.00 86   A 1 
ATOM   723  C CB    . ALA   A 1 86   ? -32.144 -17.188 25.158  1.00 94.55 86   A 1 
ATOM   724  N N     . ASP   A 1 87   ? -34.229 -18.361 23.030  1.00 97.33 87   A 1 
ATOM   725  C CA    . ASP   A 1 87   ? -34.934 -17.960 21.820  1.00 97.42 87   A 1 
ATOM   726  C C     . ASP   A 1 87   ? -34.704 -16.465 21.580  1.00 97.54 87   A 1 
ATOM   727  O O     . ASP   A 1 87   ? -34.813 -15.640 22.493  1.00 96.13 87   A 1 
ATOM   728  C CB    . ASP   A 1 87   ? -36.417 -18.343 21.907  1.00 96.72 87   A 1 
ATOM   729  C CG    . ASP   A 1 87   ? -36.578 -19.862 21.729  1.00 94.06 87   A 1 
ATOM   730  O OD1   . ASP   A 1 87   ? -36.302 -20.347 20.608  1.00 86.35 87   A 1 
ATOM   731  O OD2   . ASP   A 1 87   ? -36.872 -20.576 22.716  1.00 86.75 87   A 1 
ATOM   732  N N     . MET   A 1 88   ? -34.329 -16.128 20.356  1.00 97.95 88   A 1 
ATOM   733  C CA    . MET   A 1 88   ? -33.970 -14.768 19.958  1.00 98.11 88   A 1 
ATOM   734  C C     . MET   A 1 88   ? -34.926 -14.253 18.886  1.00 98.24 88   A 1 
ATOM   735  O O     . MET   A 1 88   ? -35.463 -15.019 18.083  1.00 97.27 88   A 1 
ATOM   736  C CB    . MET   A 1 88   ? -32.514 -14.706 19.467  1.00 97.54 88   A 1 
ATOM   737  C CG    . MET   A 1 88   ? -31.471 -15.183 20.488  1.00 95.65 88   A 1 
ATOM   738  S SD    . MET   A 1 88   ? -31.337 -14.238 22.039  1.00 95.35 88   A 1 
ATOM   739  C CE    . MET   A 1 88   ? -30.745 -12.643 21.436  1.00 89.53 88   A 1 
ATOM   740  N N     . TRP   A 1 89   ? -35.080 -12.941 18.850  1.00 98.01 89   A 1 
ATOM   741  C CA    . TRP   A 1 89   ? -35.927 -12.249 17.891  1.00 98.13 89   A 1 
ATOM   742  C C     . TRP   A 1 89   ? -35.125 -11.218 17.105  1.00 98.16 89   A 1 
ATOM   743  O O     . TRP   A 1 89   ? -34.359 -10.436 17.682  1.00 97.24 89   A 1 
ATOM   744  C CB    . TRP   A 1 89   ? -37.106 -11.607 18.617  1.00 97.85 89   A 1 
ATOM   745  C CG    . TRP   A 1 89   ? -38.075 -12.593 19.194  1.00 97.56 89   A 1 
ATOM   746  C CD1   . TRP   A 1 89   ? -37.957 -13.208 20.390  1.00 95.34 89   A 1 
ATOM   747  C CD2   . TRP   A 1 89   ? -39.304 -13.107 18.586  1.00 96.72 89   A 1 
ATOM   748  N NE1   . TRP   A 1 89   ? -39.044 -14.066 20.582  1.00 95.02 89   A 1 
ATOM   749  C CE2   . TRP   A 1 89   ? -39.894 -14.023 19.497  1.00 95.98 89   A 1 
ATOM   750  C CE3   . TRP   A 1 89   ? -39.971 -12.870 17.366  1.00 95.35 89   A 1 
ATOM   751  C CZ2   . TRP   A 1 89   ? -41.113 -14.681 19.214  1.00 94.80 89   A 1 
ATOM   752  C CZ3   . TRP   A 1 89   ? -41.186 -13.526 17.081  1.00 93.09 89   A 1 
ATOM   753  C CH2   . TRP   A 1 89   ? -41.748 -14.421 17.999  1.00 93.31 89   A 1 
ATOM   754  N N     . LEU   A 1 90   ? -35.324 -11.193 15.786  1.00 98.18 90   A 1 
ATOM   755  C CA    . LEU   A 1 90   ? -34.874 -10.116 14.913  1.00 98.19 90   A 1 
ATOM   756  C C     . LEU   A 1 90   ? -36.012 -9.104  14.771  1.00 98.11 90   A 1 
ATOM   757  O O     . LEU   A 1 90   ? -37.063 -9.419  14.211  1.00 97.34 90   A 1 
ATOM   758  C CB    . LEU   A 1 90   ? -34.441 -10.698 13.559  1.00 97.94 90   A 1 
ATOM   759  C CG    . LEU   A 1 90   ? -33.926 -9.638  12.563  1.00 97.43 90   A 1 
ATOM   760  C CD1   . LEU   A 1 90   ? -32.616 -9.001  13.033  1.00 95.80 90   A 1 
ATOM   761  C CD2   . LEU   A 1 90   ? -33.672 -10.289 11.203  1.00 95.56 90   A 1 
ATOM   762  N N     . ILE   A 1 91   ? -35.781 -7.905  15.277  1.00 97.89 91   A 1 
ATOM   763  C CA    . ILE   A 1 91   ? -36.732 -6.796  15.239  1.00 97.62 91   A 1 
ATOM   764  C C     . ILE   A 1 91   ? -36.386 -5.871  14.078  1.00 97.73 91   A 1 
ATOM   765  O O     . ILE   A 1 91   ? -35.222 -5.502  13.897  1.00 96.86 91   A 1 
ATOM   766  C CB    . ILE   A 1 91   ? -36.744 -6.063  16.600  1.00 96.13 91   A 1 
ATOM   767  C CG1   . ILE   A 1 91   ? -37.278 -7.018  17.694  1.00 91.48 91   A 1 
ATOM   768  C CG2   . ILE   A 1 91   ? -37.575 -4.774  16.533  1.00 91.43 91   A 1 
ATOM   769  C CD1   . ILE   A 1 91   ? -37.238 -6.417  19.099  1.00 82.88 91   A 1 
ATOM   770  N N     . GLU   A 1 92   ? -37.402 -5.466  13.335  1.00 97.45 92   A 1 
ATOM   771  C CA    . GLU   A 1 92   ? -37.349 -4.445  12.294  1.00 97.07 92   A 1 
ATOM   772  C C     . GLU   A 1 92   ? -38.089 -3.190  12.779  1.00 96.87 92   A 1 
ATOM   773  O O     . GLU   A 1 92   ? -39.279 -3.241  13.088  1.00 95.46 92   A 1 
ATOM   774  C CB    . GLU   A 1 92   ? -37.978 -4.987  10.994  1.00 96.14 92   A 1 
ATOM   775  C CG    . GLU   A 1 92   ? -37.186 -6.139  10.359  1.00 93.44 92   A 1 
ATOM   776  C CD    . GLU   A 1 92   ? -37.879 -6.770  9.131   1.00 93.78 92   A 1 
ATOM   777  O OE1   . GLU   A 1 92   ? -37.295 -7.701  8.527   1.00 89.30 92   A 1 
ATOM   778  O OE2   . GLU   A 1 92   ? -39.016 -6.397  8.780   1.00 89.62 92   A 1 
ATOM   779  N N     . GLU   A 1 93   ? -37.388 -2.050  12.830  1.00 96.43 93   A 1 
ATOM   780  C CA    . GLU   A 1 93   ? -37.964 -0.762  13.233  1.00 96.28 93   A 1 
ATOM   781  C C     . GLU   A 1 93   ? -37.762 0.287   12.125  1.00 96.26 93   A 1 
ATOM   782  O O     . GLU   A 1 93   ? -36.637 0.477   11.653  1.00 94.93 93   A 1 
ATOM   783  C CB    . GLU   A 1 93   ? -37.323 -0.286  14.548  1.00 95.35 93   A 1 
ATOM   784  C CG    . GLU   A 1 93   ? -37.789 -1.066  15.788  1.00 91.28 93   A 1 
ATOM   785  C CD    . GLU   A 1 93   ? -39.207 -0.705  16.264  1.00 93.39 93   A 1 
ATOM   786  O OE1   . GLU   A 1 93   ? -39.609 -1.226  17.329  1.00 88.17 93   A 1 
ATOM   787  O OE2   . GLU   A 1 93   ? -39.876 0.135   15.633  1.00 88.92 93   A 1 
ATOM   788  N N     . PRO   A 1 94   ? -38.807 1.030   11.727  1.00 95.09 94   A 1 
ATOM   789  C CA    . PRO   A 1 94   ? -38.689 2.044   10.674  1.00 94.26 94   A 1 
ATOM   790  C C     . PRO   A 1 94   ? -37.869 3.267   11.108  1.00 93.93 94   A 1 
ATOM   791  O O     . PRO   A 1 94   ? -37.300 3.980   10.276  1.00 91.10 94   A 1 
ATOM   792  C CB    . PRO   A 1 94   ? -40.133 2.417   10.328  1.00 92.68 94   A 1 
ATOM   793  C CG    . PRO   A 1 94   ? -40.902 2.132   11.623  1.00 89.77 94   A 1 
ATOM   794  C CD    . PRO   A 1 94   ? -40.172 0.926   12.206  1.00 93.57 94   A 1 
ATOM   795  N N     . LYS   A 1 95   ? -37.782 3.522   12.414  1.00 93.19 95   A 1 
ATOM   796  C CA    . LYS   A 1 95   ? -36.966 4.575   13.021  1.00 92.64 95   A 1 
ATOM   797  C C     . LYS   A 1 95   ? -35.978 3.964   14.004  1.00 93.26 95   A 1 
ATOM   798  O O     . LYS   A 1 95   ? -36.219 2.889   14.550  1.00 90.83 95   A 1 
ATOM   799  C CB    . LYS   A 1 95   ? -37.855 5.643   13.685  1.00 90.58 95   A 1 
ATOM   800  C CG    . LYS   A 1 95   ? -38.693 6.410   12.655  1.00 81.97 95   A 1 
ATOM   801  C CD    . LYS   A 1 95   ? -39.464 7.577   13.284  1.00 74.43 95   A 1 
ATOM   802  C CE    . LYS   A 1 95   ? -40.246 8.310   12.192  1.00 64.18 95   A 1 
ATOM   803  N NZ    . LYS   A 1 95   ? -40.949 9.522   12.684  1.00 56.02 95   A 1 
ATOM   804  N N     . LYS   A 1 96   ? -34.864 4.675   14.265  1.00 92.30 96   A 1 
ATOM   805  C CA    . LYS   A 1 96   ? -33.942 4.259   15.325  1.00 92.18 96   A 1 
ATOM   806  C C     . LYS   A 1 96   ? -34.676 4.167   16.657  1.00 92.55 96   A 1 
ATOM   807  O O     . LYS   A 1 96   ? -35.314 5.127   17.084  1.00 90.03 96   A 1 
ATOM   808  C CB    . LYS   A 1 96   ? -32.746 5.212   15.448  1.00 90.05 96   A 1 
ATOM   809  C CG    . LYS   A 1 96   ? -31.649 4.878   14.430  1.00 81.59 96   A 1 
ATOM   810  C CD    . LYS   A 1 96   ? -30.405 5.726   14.690  1.00 78.38 96   A 1 
ATOM   811  C CE    . LYS   A 1 96   ? -29.282 5.293   13.744  1.00 67.97 96   A 1 
ATOM   812  N NZ    . LYS   A 1 96   ? -28.024 6.020   14.016  1.00 62.29 96   A 1 
ATOM   813  N N     . ARG   A 1 97   ? -34.512 3.024   17.324  1.00 93.39 97   A 1 
ATOM   814  C CA    . ARG   A 1 97   ? -35.056 2.756   18.655  1.00 93.97 97   A 1 
ATOM   815  C C     . ARG   A 1 97   ? -33.915 2.395   19.593  1.00 94.45 97   A 1 
ATOM   816  O O     . ARG   A 1 97   ? -33.018 1.642   19.213  1.00 91.89 97   A 1 
ATOM   817  C CB    . ARG   A 1 97   ? -36.113 1.654   18.538  1.00 92.71 97   A 1 
ATOM   818  C CG    . ARG   A 1 97   ? -36.877 1.413   19.843  1.00 90.13 97   A 1 
ATOM   819  C CD    . ARG   A 1 97   ? -38.014 0.427   19.575  1.00 89.30 97   A 1 
ATOM   820  N NE    . ARG   A 1 97   ? -38.798 0.147   20.783  1.00 89.13 97   A 1 
ATOM   821  C CZ    . ARG   A 1 97   ? -39.932 -0.526  20.810  1.00 89.48 97   A 1 
ATOM   822  N NH1   . ARG   A 1 97   ? -40.473 -1.013  19.728  1.00 84.34 97   A 1 
ATOM   823  N NH2   . ARG   A 1 97   ? -40.550 -0.730  21.935  1.00 84.51 97   A 1 
ATOM   824  N N     . ASN   A 1 98   ? -33.933 2.948   20.811  1.00 93.83 98   A 1 
ATOM   825  C CA    . ASN   A 1 98   ? -32.967 2.563   21.827  1.00 93.68 98   A 1 
ATOM   826  C C     . ASN   A 1 98   ? -33.523 1.369   22.608  1.00 94.05 98   A 1 
ATOM   827  O O     . ASN   A 1 98   ? -34.458 1.531   23.389  1.00 91.44 98   A 1 
ATOM   828  C CB    . ASN   A 1 98   ? -32.631 3.784   22.697  1.00 91.66 98   A 1 
ATOM   829  C CG    . ASN   A 1 98   ? -31.341 3.580   23.479  1.00 82.23 98   A 1 
ATOM   830  O OD1   . ASN   A 1 98   ? -30.611 2.634   23.292  1.00 70.84 98   A 1 
ATOM   831  N ND2   . ASN   A 1 98   ? -31.009 4.500   24.357  1.00 71.61 98   A 1 
ATOM   832  N N     . ILE   A 1 99   ? -32.988 0.180   22.353  1.00 94.30 99   A 1 
ATOM   833  C CA    . ILE   A 1 99   ? -33.398 -1.062  23.017  1.00 94.62 99   A 1 
ATOM   834  C C     . ILE   A 1 99   ? -32.264 -1.479  23.949  1.00 94.46 99   A 1 
ATOM   835  O O     . ILE   A 1 99   ? -31.158 -1.788  23.498  1.00 91.56 99   A 1 
ATOM   836  C CB    . ILE   A 1 99   ? -33.777 -2.156  22.000  1.00 93.55 99   A 1 
ATOM   837  C CG1   . ILE   A 1 99   ? -34.898 -1.655  21.057  1.00 90.17 99   A 1 
ATOM   838  C CG2   . ILE   A 1 99   ? -34.217 -3.426  22.751  1.00 90.42 99   A 1 
ATOM   839  C CD1   . ILE   A 1 99   ? -35.330 -2.664  19.986  1.00 87.23 99   A 1 
ATOM   840  N N     . GLN   A 1 100  ? -32.524 -1.473  25.259  1.00 93.28 100  A 1 
ATOM   841  C CA    . GLN   A 1 100  ? -31.547 -1.939  26.236  1.00 92.31 100  A 1 
ATOM   842  C C     . GLN   A 1 100  ? -31.246 -3.426  26.040  1.00 92.07 100  A 1 
ATOM   843  O O     . GLN   A 1 100  ? -32.147 -4.214  25.771  1.00 87.72 100  A 1 
ATOM   844  C CB    . GLN   A 1 100  ? -32.035 -1.660  27.666  1.00 90.24 100  A 1 
ATOM   845  C CG    . GLN   A 1 100  ? -31.378 -0.403  28.249  1.00 79.12 100  A 1 
ATOM   846  C CD    . GLN   A 1 100  ? -31.803 -0.130  29.691  1.00 70.98 100  A 1 
ATOM   847  O OE1   . GLN   A 1 100  ? -32.745 -0.685  30.213  1.00 62.64 100  A 1 
ATOM   848  N NE2   . GLN   A 1 100  ? -31.116 0.738   30.390  1.00 59.95 100  A 1 
ATOM   849  N N     . ASN   A 1 101  ? -29.974 -3.797  26.190  1.00 93.27 101  A 1 
ATOM   850  C CA    . ASN   A 1 101  ? -29.486 -5.176  26.062  1.00 93.69 101  A 1 
ATOM   851  C C     . ASN   A 1 101  ? -29.751 -5.829  24.691  1.00 94.49 101  A 1 
ATOM   852  O O     . ASN   A 1 101  ? -29.734 -7.056  24.584  1.00 91.26 101  A 1 
ATOM   853  C CB    . ASN   A 1 101  ? -29.983 -6.027  27.245  1.00 91.85 101  A 1 
ATOM   854  C CG    . ASN   A 1 101  ? -29.598 -5.463  28.599  1.00 87.69 101  A 1 
ATOM   855  O OD1   . ASN   A 1 101  ? -28.600 -4.795  28.767  1.00 76.37 101  A 1 
ATOM   856  N ND2   . ASN   A 1 101  ? -30.388 -5.723  29.616  1.00 76.15 101  A 1 
ATOM   857  N N     . ALA   A 1 102  ? -29.959 -5.040  23.643  1.00 95.15 102  A 1 
ATOM   858  C CA    . ALA   A 1 102  ? -29.881 -5.550  22.281  1.00 95.37 102  A 1 
ATOM   859  C C     . ALA   A 1 102  ? -28.458 -6.068  21.995  1.00 95.51 102  A 1 
ATOM   860  O O     . ALA   A 1 102  ? -27.464 -5.537  22.503  1.00 93.39 102  A 1 
ATOM   861  C CB    . ALA   A 1 102  ? -30.315 -4.462  21.294  1.00 94.18 102  A 1 
ATOM   862  N N     . THR   A 1 103  ? -28.357 -7.117  21.181  1.00 97.06 103  A 1 
ATOM   863  C CA    . THR   A 1 103  ? -27.087 -7.757  20.812  1.00 97.03 103  A 1 
ATOM   864  C C     . THR   A 1 103  ? -26.844 -7.658  19.308  1.00 97.14 103  A 1 
ATOM   865  O O     . THR   A 1 103  ? -27.731 -7.272  18.546  1.00 95.12 103  A 1 
ATOM   866  C CB    . THR   A 1 103  ? -27.038 -9.215  21.299  1.00 95.52 103  A 1 
ATOM   867  O OG1   . THR   A 1 103  ? -28.057 -9.981  20.714  1.00 82.98 103  A 1 
ATOM   868  C CG2   . THR   A 1 103  ? -27.171 -9.344  22.817  1.00 84.80 103  A 1 
ATOM   869  N N     . MET   A 1 104  ? -25.624 -8.000  18.860  1.00 97.17 104  A 1 
ATOM   870  C CA    . MET   A 1 104  ? -25.242 -7.983  17.437  1.00 97.55 104  A 1 
ATOM   871  C C     . MET   A 1 104  ? -25.402 -6.611  16.749  1.00 97.50 104  A 1 
ATOM   872  O O     . MET   A 1 104  ? -25.515 -6.534  15.527  1.00 95.87 104  A 1 
ATOM   873  C CB    . MET   A 1 104  ? -25.951 -9.109  16.661  1.00 97.35 104  A 1 
ATOM   874  C CG    . MET   A 1 104  ? -25.809 -10.493 17.296  1.00 96.20 104  A 1 
ATOM   875  S SD    . MET   A 1 104  ? -26.551 -11.831 16.311  1.00 95.70 104  A 1 
ATOM   876  C CE    . MET   A 1 104  ? -25.295 -12.039 15.027  1.00 90.03 104  A 1 
ATOM   877  N N     . ASP   A 1 105  ? -25.374 -5.521  17.520  1.00 95.38 105  A 1 
ATOM   878  C CA    . ASP   A 1 105  ? -25.530 -4.135  17.054  1.00 94.33 105  A 1 
ATOM   879  C C     . ASP   A 1 105  ? -24.345 -3.629  16.212  1.00 95.05 105  A 1 
ATOM   880  O O     . ASP   A 1 105  ? -24.446 -2.630  15.495  1.00 92.48 105  A 1 
ATOM   881  C CB    . ASP   A 1 105  ? -25.766 -3.232  18.276  1.00 91.24 105  A 1 
ATOM   882  C CG    . ASP   A 1 105  ? -24.561 -3.150  19.235  1.00 81.95 105  A 1 
ATOM   883  O OD1   . ASP   A 1 105  ? -23.822 -4.152  19.350  1.00 70.60 105  A 1 
ATOM   884  O OD2   . ASP   A 1 105  ? -24.388 -2.064  19.830  1.00 73.93 105  A 1 
ATOM   885  N N     . GLU   A 1 106  ? -23.218 -4.349  16.233  1.00 95.24 106  A 1 
ATOM   886  C CA    . GLU   A 1 106  ? -22.035 -4.010  15.429  1.00 95.20 106  A 1 
ATOM   887  C C     . GLU   A 1 106  ? -22.212 -4.275  13.923  1.00 96.03 106  A 1 
ATOM   888  O O     . GLU   A 1 106  ? -21.449 -3.736  13.116  1.00 94.88 106  A 1 
ATOM   889  C CB    . GLU   A 1 106  ? -20.791 -4.707  16.002  1.00 93.30 106  A 1 
ATOM   890  C CG    . GLU   A 1 106  ? -20.802 -6.244  15.935  1.00 86.33 106  A 1 
ATOM   891  C CD    . GLU   A 1 106  ? -19.521 -6.864  16.548  1.00 86.25 106  A 1 
ATOM   892  O OE1   . GLU   A 1 106  ? -19.539 -8.050  16.910  1.00 79.28 106  A 1 
ATOM   893  O OE2   . GLU   A 1 106  ? -18.485 -6.156  16.647  1.00 79.98 106  A 1 
ATOM   894  N N     . PHE   A 1 107  ? -23.201 -5.070  13.528  1.00 96.64 107  A 1 
ATOM   895  C CA    . PHE   A 1 107  ? -23.475 -5.414  12.135  1.00 97.03 107  A 1 
ATOM   896  C C     . PHE   A 1 107  ? -24.283 -4.329  11.410  1.00 96.75 107  A 1 
ATOM   897  O O     . PHE   A 1 107  ? -24.982 -3.521  12.011  1.00 95.71 107  A 1 
ATOM   898  C CB    . PHE   A 1 107  ? -24.129 -6.795  12.056  1.00 97.26 107  A 1 
ATOM   899  C CG    . PHE   A 1 107  ? -23.248 -7.899  12.601  1.00 97.76 107  A 1 
ATOM   900  C CD1   . PHE   A 1 107  ? -22.103 -8.305  11.896  1.00 97.33 107  A 1 
ATOM   901  C CD2   . PHE   A 1 107  ? -23.534 -8.482  13.846  1.00 97.17 107  A 1 
ATOM   902  C CE1   . PHE   A 1 107  ? -21.250 -9.283  12.427  1.00 96.99 107  A 1 
ATOM   903  C CE2   . PHE   A 1 107  ? -22.687 -9.463  14.384  1.00 96.97 107  A 1 
ATOM   904  C CZ    . PHE   A 1 107  ? -21.540 -9.858  13.677  1.00 97.43 107  A 1 
ATOM   905  N N     . LEU   A 1 108  ? -24.164 -4.289  10.084  1.00 96.67 108  A 1 
ATOM   906  C CA    . LEU   A 1 108  ? -24.797 -3.253  9.271   1.00 96.45 108  A 1 
ATOM   907  C C     . LEU   A 1 108  ? -26.251 -3.623  8.955   1.00 96.76 108  A 1 
ATOM   908  O O     . LEU   A 1 108  ? -26.520 -4.752  8.551   1.00 96.10 108  A 1 
ATOM   909  C CB    . LEU   A 1 108  ? -24.000 -3.041  7.974   1.00 95.59 108  A 1 
ATOM   910  C CG    . LEU   A 1 108  ? -22.513 -2.668  8.158   1.00 93.96 108  A 1 
ATOM   911  C CD1   . LEU   A 1 108  ? -21.855 -2.528  6.790   1.00 90.49 108  A 1 
ATOM   912  C CD2   . LEU   A 1 108  ? -22.328 -1.351  8.912   1.00 89.48 108  A 1 
ATOM   913  N N     . ASN   A 1 109  ? -27.155 -2.651  9.014   1.00 96.85 109  A 1 
ATOM   914  C CA    . ASN   A 1 109  ? -28.569 -2.839  8.645   1.00 96.83 109  A 1 
ATOM   915  C C     . ASN   A 1 109  ? -28.733 -3.410  7.224   1.00 97.32 109  A 1 
ATOM   916  O O     . ASN   A 1 109  ? -29.526 -4.318  7.014   1.00 96.79 109  A 1 
ATOM   917  C CB    . ASN   A 1 109  ? -29.314 -1.496  8.759   1.00 95.99 109  A 1 
ATOM   918  C CG    . ASN   A 1 109  ? -29.390 -0.982  10.190  1.00 94.38 109  A 1 
ATOM   919  O OD1   . ASN   A 1 109  ? -29.614 -1.698  11.143  1.00 87.99 109  A 1 
ATOM   920  N ND2   . ASN   A 1 109  ? -29.172 0.303   10.378  1.00 86.45 109  A 1 
ATOM   921  N N     . ILE   A 1 110  ? -27.929 -2.945  6.265   1.00 97.16 110  A 1 
ATOM   922  C CA    . ILE   A 1 110  ? -27.995 -3.448  4.888   1.00 97.30 110  A 1 
ATOM   923  C C     . ILE   A 1 110  ? -27.606 -4.933  4.794   1.00 97.64 110  A 1 
ATOM   924  O O     . ILE   A 1 110  ? -28.225 -5.685  4.047   1.00 97.21 110  A 1 
ATOM   925  C CB    . ILE   A 1 110  ? -27.161 -2.544  3.955   1.00 96.49 110  A 1 
ATOM   926  C CG1   . ILE   A 1 110  ? -27.452 -2.792  2.465   1.00 92.66 110  A 1 
ATOM   927  C CG2   . ILE   A 1 110  ? -25.639 -2.674  4.211   1.00 92.78 110  A 1 
ATOM   928  C CD1   . ILE   A 1 110  ? -28.894 -2.493  2.070   1.00 87.82 110  A 1 
ATOM   929  N N     . SER   A 1 111  ? -26.631 -5.394  5.592   1.00 97.90 111  A 1 
ATOM   930  C CA    . SER   A 1 111  ? -26.269 -6.818  5.651   1.00 97.81 111  A 1 
ATOM   931  C C     . SER   A 1 111  ? -27.378 -7.659  6.293   1.00 98.19 111  A 1 
ATOM   932  O O     . SER   A 1 111  ? -27.644 -8.766  5.830   1.00 97.58 111  A 1 
ATOM   933  C CB    . SER   A 1 111  ? -24.955 -7.016  6.410   1.00 96.69 111  A 1 
ATOM   934  O OG    . SER   A 1 111  ? -23.889 -6.342  5.761   1.00 89.22 111  A 1 
ATOM   935  N N     . TRP   A 1 112  ? -28.061 -7.124  7.313   1.00 98.40 112  A 1 
ATOM   936  C CA    . TRP   A 1 112  ? -29.254 -7.754  7.884   1.00 98.49 112  A 1 
ATOM   937  C C     . TRP   A 1 112  ? -30.363 -7.907  6.845   1.00 98.45 112  A 1 
ATOM   938  O O     . TRP   A 1 112  ? -30.946 -8.989  6.749   1.00 97.88 112  A 1 
ATOM   939  C CB    . TRP   A 1 112  ? -29.769 -6.947  9.082   1.00 98.33 112  A 1 
ATOM   940  C CG    . TRP   A 1 112  ? -29.010 -7.147  10.355  1.00 98.14 112  A 1 
ATOM   941  C CD1   . TRP   A 1 112  ? -28.261 -6.224  10.986  1.00 97.08 112  A 1 
ATOM   942  C CD2   . TRP   A 1 112  ? -28.956 -8.356  11.168  1.00 97.70 112  A 1 
ATOM   943  N NE1   . TRP   A 1 112  ? -27.733 -6.773  12.152  1.00 96.76 112  A 1 
ATOM   944  C CE2   . TRP   A 1 112  ? -28.140 -8.078  12.294  1.00 97.16 112  A 1 
ATOM   945  C CE3   . TRP   A 1 112  ? -29.518 -9.644  11.057  1.00 97.35 112  A 1 
ATOM   946  C CZ2   . TRP   A 1 112  ? -27.880 -9.053  13.287  1.00 96.54 112  A 1 
ATOM   947  C CZ3   . TRP   A 1 112  ? -29.258 -10.618 12.042  1.00 95.95 112  A 1 
ATOM   948  C CH2   . TRP   A 1 112  ? -28.445 -10.318 13.141  1.00 95.83 112  A 1 
ATOM   949  N N     . PHE   A 1 113  ? -30.619 -6.884  6.032   1.00 98.53 113  A 1 
ATOM   950  C CA    . PHE   A 1 113  ? -31.611 -6.946  4.959   1.00 98.53 113  A 1 
ATOM   951  C C     . PHE   A 1 113  ? -31.324 -8.116  4.005   1.00 98.49 113  A 1 
ATOM   952  O O     . PHE   A 1 113  ? -32.199 -8.954  3.794   1.00 98.03 113  A 1 
ATOM   953  C CB    . PHE   A 1 113  ? -31.657 -5.612  4.207   1.00 98.44 113  A 1 
ATOM   954  C CG    . PHE   A 1 113  ? -32.566 -5.641  2.995   1.00 98.46 113  A 1 
ATOM   955  C CD1   . PHE   A 1 113  ? -32.050 -5.975  1.728   1.00 97.85 113  A 1 
ATOM   956  C CD2   . PHE   A 1 113  ? -33.942 -5.389  3.135   1.00 97.84 113  A 1 
ATOM   957  C CE1   . PHE   A 1 113  ? -32.905 -6.061  0.617   1.00 97.37 113  A 1 
ATOM   958  C CE2   . PHE   A 1 113  ? -34.796 -5.469  2.026   1.00 97.29 113  A 1 
ATOM   959  C CZ    . PHE   A 1 113  ? -34.277 -5.810  0.766   1.00 97.63 113  A 1 
ATOM   960  N N     . TYR   A 1 114  ? -30.099 -8.221  3.496   1.00 98.69 114  A 1 
ATOM   961  C CA    . TYR   A 1 114  ? -29.743 -9.299  2.571   1.00 98.68 114  A 1 
ATOM   962  C C     . TYR   A 1 114  ? -29.878 -10.687 3.205   1.00 98.53 114  A 1 
ATOM   963  O O     . TYR   A 1 114  ? -30.535 -11.561 2.646   1.00 97.89 114  A 1 
ATOM   964  C CB    . TYR   A 1 114  ? -28.317 -9.098  2.048   1.00 98.66 114  A 1 
ATOM   965  C CG    . TYR   A 1 114  ? -28.113 -7.864  1.197   1.00 98.72 114  A 1 
ATOM   966  C CD1   . TYR   A 1 114  ? -28.977 -7.581  0.122   1.00 98.35 114  A 1 
ATOM   967  C CD2   . TYR   A 1 114  ? -27.052 -6.984  1.475   1.00 98.32 114  A 1 
ATOM   968  C CE1   . TYR   A 1 114  ? -28.800 -6.431  -0.654  1.00 98.12 114  A 1 
ATOM   969  C CE2   . TYR   A 1 114  ? -26.862 -5.828  0.702   1.00 98.12 114  A 1 
ATOM   970  C CZ    . TYR   A 1 114  ? -27.743 -5.553  -0.359  1.00 98.39 114  A 1 
ATOM   971  O OH    . TYR   A 1 114  ? -27.573 -4.419  -1.101  1.00 97.85 114  A 1 
ATOM   972  N N     . ILE   A 1 115  ? -29.291 -10.886 4.379   1.00 98.50 115  A 1 
ATOM   973  C CA    . ILE   A 1 115  ? -29.243 -12.208 5.016   1.00 98.32 115  A 1 
ATOM   974  C C     . ILE   A 1 115  ? -30.629 -12.638 5.513   1.00 98.16 115  A 1 
ATOM   975  O O     . ILE   A 1 115  ? -31.027 -13.780 5.298   1.00 97.18 115  A 1 
ATOM   976  C CB    . ILE   A 1 115  ? -28.178 -12.226 6.135   1.00 97.99 115  A 1 
ATOM   977  C CG1   . ILE   A 1 115  ? -26.765 -11.978 5.544   1.00 96.34 115  A 1 
ATOM   978  C CG2   . ILE   A 1 115  ? -28.196 -13.579 6.869   1.00 96.12 115  A 1 
ATOM   979  C CD1   . ILE   A 1 115  ? -25.700 -11.655 6.595   1.00 92.58 115  A 1 
ATOM   980  N N     . SER   A 1 116  ? -31.393 -11.745 6.137   1.00 98.00 116  A 1 
ATOM   981  C CA    . SER   A 1 116  ? -32.722 -12.072 6.672   1.00 97.44 116  A 1 
ATOM   982  C C     . SER   A 1 116  ? -33.751 -12.382 5.584   1.00 97.36 116  A 1 
ATOM   983  O O     . SER   A 1 116  ? -34.658 -13.185 5.813   1.00 95.63 116  A 1 
ATOM   984  C CB    . SER   A 1 116  ? -33.240 -10.951 7.582   1.00 96.04 116  A 1 
ATOM   985  O OG    . SER   A 1 116  ? -33.492 -9.768  6.861   1.00 85.38 116  A 1 
ATOM   986  N N     . ASN   A 1 117  ? -33.589 -11.791 4.401   1.00 97.90 117  A 1 
ATOM   987  C CA    . ASN   A 1 117  ? -34.475 -12.020 3.258   1.00 97.91 117  A 1 
ATOM   988  C C     . ASN   A 1 117  ? -33.928 -13.052 2.254   1.00 97.89 117  A 1 
ATOM   989  O O     . ASN   A 1 117  ? -34.615 -13.369 1.289   1.00 96.27 117  A 1 
ATOM   990  C CB    . ASN   A 1 117  ? -34.819 -10.674 2.608   1.00 97.66 117  A 1 
ATOM   991  C CG    . ASN   A 1 117  ? -35.601 -9.774  3.553   1.00 97.20 117  A 1 
ATOM   992  O OD1   . ASN   A 1 117  ? -36.647 -10.125 4.079   1.00 91.00 117  A 1 
ATOM   993  N ND2   . ASN   A 1 117  ? -35.108 -8.586  3.814   1.00 91.11 117  A 1 
ATOM   994  N N     . GLY   A 1 118  ? -32.714 -13.586 2.478   1.00 97.71 118  A 1 
ATOM   995  C CA    . GLY   A 1 118  ? -32.103 -14.566 1.575   1.00 97.39 118  A 1 
ATOM   996  C C     . GLY   A 1 118  ? -31.723 -13.983 0.209   1.00 97.70 118  A 1 
ATOM   997  O O     . GLY   A 1 118  ? -31.824 -14.676 -0.798  1.00 96.01 118  A 1 
ATOM   998  N N     . ILE   A 1 119  ? -31.296 -12.717 0.168   1.00 98.15 119  A 1 
ATOM   999  C CA    . ILE   A 1 119  ? -30.966 -11.998 -1.070  1.00 98.40 119  A 1 
ATOM   1000 C C     . ILE   A 1 119  ? -29.450 -11.794 -1.166  1.00 98.47 119  A 1 
ATOM   1001 O O     . ILE   A 1 119  ? -28.822 -11.258 -0.251  1.00 97.84 119  A 1 
ATOM   1002 C CB    . ILE   A 1 119  ? -31.754 -10.669 -1.163  1.00 98.18 119  A 1 
ATOM   1003 C CG1   . ILE   A 1 119  ? -33.279 -10.931 -1.122  1.00 96.97 119  A 1 
ATOM   1004 C CG2   . ILE   A 1 119  ? -31.377 -9.905  -2.446  1.00 97.03 119  A 1 
ATOM   1005 C CD1   . ILE   A 1 119  ? -34.146 -9.665  -1.070  1.00 95.16 119  A 1 
ATOM   1006 N N     . SER   A 1 120  ? -28.854 -12.187 -2.296  1.00 98.29 120  A 1 
ATOM   1007 C CA    . SER   A 1 120  ? -27.477 -11.828 -2.647  1.00 98.13 120  A 1 
ATOM   1008 C C     . SER   A 1 120  ? -27.464 -10.486 -3.387  1.00 98.35 120  A 1 
ATOM   1009 O O     . SER   A 1 120  ? -28.263 -10.303 -4.306  1.00 97.53 120  A 1 
ATOM   1010 C CB    . SER   A 1 120  ? -26.840 -12.922 -3.506  1.00 97.05 120  A 1 
ATOM   1011 O OG    . SER   A 1 120  ? -25.493 -12.579 -3.791  1.00 86.10 120  A 1 
ATOM   1012 N N     . PRO   A 1 121  ? -26.555 -9.551  -3.045  1.00 98.47 121  A 1 
ATOM   1013 C CA    . PRO   A 1 121  ? -26.499 -8.237  -3.699  1.00 98.47 121  A 1 
ATOM   1014 C C     . PRO   A 1 121  ? -26.271 -8.277  -5.218  1.00 98.39 121  A 1 
ATOM   1015 O O     . PRO   A 1 121  ? -26.714 -7.370  -5.916  1.00 97.08 121  A 1 
ATOM   1016 C CB    . PRO   A 1 121  ? -25.361 -7.486  -2.999  1.00 97.91 121  A 1 
ATOM   1017 C CG    . PRO   A 1 121  ? -25.256 -8.157  -1.636  1.00 95.63 121  A 1 
ATOM   1018 C CD    . PRO   A 1 121  ? -25.628 -9.604  -1.930  1.00 97.98 121  A 1 
ATOM   1019 N N     . ASP   A 1 122  ? -25.602 -9.312  -5.729  1.00 98.09 122  A 1 
ATOM   1020 C CA    . ASP   A 1 122  ? -25.334 -9.552  -7.164  1.00 97.55 122  A 1 
ATOM   1021 C C     . ASP   A 1 122  ? -26.166 -10.727 -7.731  1.00 97.64 122  A 1 
ATOM   1022 O O     . ASP   A 1 122  ? -25.881 -11.274 -8.796  1.00 95.09 122  A 1 
ATOM   1023 C CB    . ASP   A 1 122  ? -23.820 -9.756  -7.356  1.00 95.48 122  A 1 
ATOM   1024 C CG    . ASP   A 1 122  ? -23.384 -9.937  -8.817  1.00 92.46 122  A 1 
ATOM   1025 O OD1   . ASP   A 1 122  ? -23.891 -9.215  -9.701  1.00 85.33 122  A 1 
ATOM   1026 O OD2   . ASP   A 1 122  ? -22.527 -10.812 -9.066  1.00 86.83 122  A 1 
ATOM   1027 N N     . GLY   A 1 123  ? -27.196 -11.155 -6.997  1.00 97.95 123  A 1 
ATOM   1028 C CA    . GLY   A 1 123  ? -28.004 -12.307 -7.373  1.00 97.91 123  A 1 
ATOM   1029 C C     . GLY   A 1 123  ? -28.854 -12.078 -8.626  1.00 98.20 123  A 1 
ATOM   1030 O O     . GLY   A 1 123  ? -29.213 -10.951 -8.980  1.00 97.19 123  A 1 
ATOM   1031 N N     . CYS   A 1 124  ? -29.218 -13.184 -9.278  1.00 98.38 124  A 1 
ATOM   1032 C CA    . CYS   A 1 124  ? -30.248 -13.218 -10.313 1.00 98.35 124  A 1 
ATOM   1033 C C     . CYS   A 1 124  ? -31.489 -13.930 -9.765  1.00 98.39 124  A 1 
ATOM   1034 O O     . CYS   A 1 124  ? -31.372 -14.993 -9.153  1.00 97.33 124  A 1 
ATOM   1035 C CB    . CYS   A 1 124  ? -29.716 -13.903 -11.572 1.00 97.78 124  A 1 
ATOM   1036 S SG    . CYS   A 1 124  ? -28.382 -12.921 -12.326 1.00 96.38 124  A 1 
ATOM   1037 N N     . TYR   A 1 125  ? -32.666 -13.364 -10.008 1.00 98.37 125  A 1 
ATOM   1038 C CA    . TYR   A 1 125  ? -33.920 -13.838 -9.431  1.00 98.39 125  A 1 
ATOM   1039 C C     . TYR   A 1 125  ? -35.040 -13.857 -10.465 1.00 98.30 125  A 1 
ATOM   1040 O O     . TYR   A 1 125  ? -35.154 -12.952 -11.288 1.00 97.28 125  A 1 
ATOM   1041 C CB    . TYR   A 1 125  ? -34.304 -12.961 -8.230  1.00 98.28 125  A 1 
ATOM   1042 C CG    . TYR   A 1 125  ? -33.290 -13.008 -7.107  1.00 98.40 125  A 1 
ATOM   1043 C CD1   . TYR   A 1 125  ? -33.304 -14.069 -6.187  1.00 97.70 125  A 1 
ATOM   1044 C CD2   . TYR   A 1 125  ? -32.281 -12.023 -7.013  1.00 97.75 125  A 1 
ATOM   1045 C CE1   . TYR   A 1 125  ? -32.319 -14.172 -5.199  1.00 97.32 125  A 1 
ATOM   1046 C CE2   . TYR   A 1 125  ? -31.283 -12.118 -6.028  1.00 97.42 125  A 1 
ATOM   1047 C CZ    . TYR   A 1 125  ? -31.301 -13.205 -5.129  1.00 97.74 125  A 1 
ATOM   1048 O OH    . TYR   A 1 125  ? -30.308 -13.334 -4.198  1.00 96.96 125  A 1 
ATOM   1049 N N     . SER   A 1 126  ? -35.881 -14.871 -10.391 1.00 98.32 126  A 1 
ATOM   1050 C CA    . SER   A 1 126  ? -37.202 -14.861 -11.024 1.00 98.18 126  A 1 
ATOM   1051 C C     . SER   A 1 126  ? -38.202 -14.329 -10.001 1.00 98.14 126  A 1 
ATOM   1052 O O     . SER   A 1 126  ? -38.614 -15.065 -9.099  1.00 96.42 126  A 1 
ATOM   1053 C CB    . SER   A 1 126  ? -37.570 -16.263 -11.509 1.00 97.40 126  A 1 
ATOM   1054 O OG    . SER   A 1 126  ? -38.679 -16.217 -12.387 1.00 89.60 126  A 1 
ATOM   1055 N N     . LEU   A 1 127  ? -38.523 -13.037 -10.103 1.00 97.78 127  A 1 
ATOM   1056 C CA    . LEU   A 1 127  ? -39.363 -12.348 -9.127  1.00 97.71 127  A 1 
ATOM   1057 C C     . LEU   A 1 127  ? -40.800 -12.872 -9.168  1.00 97.57 127  A 1 
ATOM   1058 O O     . LEU   A 1 127  ? -41.351 -13.119 -10.243 1.00 95.85 127  A 1 
ATOM   1059 C CB    . LEU   A 1 127  ? -39.343 -10.828 -9.365  1.00 97.18 127  A 1 
ATOM   1060 C CG    . LEU   A 1 127  ? -37.952 -10.169 -9.297  1.00 96.36 127  A 1 
ATOM   1061 C CD1   . LEU   A 1 127  ? -38.107 -8.666  -9.516  1.00 94.40 127  A 1 
ATOM   1062 C CD2   . LEU   A 1 127  ? -37.264 -10.389 -7.952  1.00 94.08 127  A 1 
ATOM   1063 N N     . ASP   A 1 128  ? -41.402 -12.981 -7.993  1.00 97.62 128  A 1 
ATOM   1064 C CA    . ASP   A 1 128  ? -42.823 -13.276 -7.858  1.00 97.41 128  A 1 
ATOM   1065 C C     . ASP   A 1 128  ? -43.630 -11.970 -7.909  1.00 97.27 128  A 1 
ATOM   1066 O O     . ASP   A 1 128  ? -43.648 -11.181 -6.958  1.00 95.08 128  A 1 
ATOM   1067 C CB    . ASP   A 1 128  ? -43.069 -14.085 -6.582  1.00 96.72 128  A 1 
ATOM   1068 C CG    . ASP   A 1 128  ? -44.485 -14.648 -6.505  1.00 95.63 128  A 1 
ATOM   1069 O OD1   . ASP   A 1 128  ? -45.369 -14.194 -7.264  1.00 91.25 128  A 1 
ATOM   1070 O OD2   . ASP   A 1 128  ? -44.698 -15.538 -5.656  1.00 90.93 128  A 1 
ATOM   1071 N N     . ASP   A 1 129  ? -44.287 -11.744 -9.044  1.00 96.29 129  A 1 
ATOM   1072 C CA    . ASP   A 1 129  ? -44.994 -10.495 -9.347  1.00 95.38 129  A 1 
ATOM   1073 C C     . ASP   A 1 129  ? -46.137 -10.185 -8.363  1.00 96.16 129  A 1 
ATOM   1074 O O     . ASP   A 1 129  ? -46.526 -9.023  -8.230  1.00 93.11 129  A 1 
ATOM   1075 C CB    . ASP   A 1 129  ? -45.538 -10.549 -10.787 1.00 91.52 129  A 1 
ATOM   1076 C CG    . ASP   A 1 129  ? -44.457 -10.578 -11.877 1.00 84.11 129  A 1 
ATOM   1077 O OD1   . ASP   A 1 129  ? -43.385 -9.967  -11.679 1.00 73.16 129  A 1 
ATOM   1078 O OD2   . ASP   A 1 129  ? -44.724 -11.188 -12.936 1.00 76.04 129  A 1 
ATOM   1079 N N     . GLN   A 1 130  ? -46.652 -11.172 -7.631  1.00 96.78 130  A 1 
ATOM   1080 C CA    . GLN   A 1 130  ? -47.719 -10.945 -6.642  1.00 96.61 130  A 1 
ATOM   1081 C C     . GLN   A 1 130  ? -47.274 -10.048 -5.475  1.00 97.06 130  A 1 
ATOM   1082 O O     . GLN   A 1 130  ? -48.105 -9.393  -4.844  1.00 94.56 130  A 1 
ATOM   1083 C CB    . GLN   A 1 130  ? -48.295 -12.289 -6.152  1.00 94.86 130  A 1 
ATOM   1084 C CG    . GLN   A 1 130  ? -47.410 -13.003 -5.119  1.00 84.16 130  A 1 
ATOM   1085 C CD    . GLN   A 1 130  ? -47.923 -14.385 -4.729  1.00 80.64 130  A 1 
ATOM   1086 O OE1   . GLN   A 1 130  ? -49.108 -14.649 -4.656  1.00 72.11 130  A 1 
ATOM   1087 N NE2   . GLN   A 1 130  ? -47.056 -15.319 -4.437  1.00 69.40 130  A 1 
ATOM   1088 N N     . TYR   A 1 131  ? -45.960 -9.981  -5.211  1.00 97.69 131  A 1 
ATOM   1089 C CA    . TYR   A 1 131  ? -45.380 -9.132  -4.162  1.00 97.61 131  A 1 
ATOM   1090 C C     . TYR   A 1 131  ? -44.884 -7.778  -4.687  1.00 97.51 131  A 1 
ATOM   1091 O O     . TYR   A 1 131  ? -44.299 -6.992  -3.935  1.00 95.62 131  A 1 
ATOM   1092 C CB    . TYR   A 1 131  ? -44.271 -9.904  -3.439  1.00 97.39 131  A 1 
ATOM   1093 C CG    . TYR   A 1 131  ? -44.737 -11.197 -2.807  1.00 97.52 131  A 1 
ATOM   1094 C CD1   . TYR   A 1 131  ? -45.514 -11.182 -1.630  1.00 95.41 131  A 1 
ATOM   1095 C CD2   . TYR   A 1 131  ? -44.414 -12.430 -3.403  1.00 95.68 131  A 1 
ATOM   1096 C CE1   . TYR   A 1 131  ? -45.950 -12.381 -1.050  1.00 94.63 131  A 1 
ATOM   1097 C CE2   . TYR   A 1 131  ? -44.847 -13.637 -2.830  1.00 95.12 131  A 1 
ATOM   1098 C CZ    . TYR   A 1 131  ? -45.614 -13.607 -1.652  1.00 95.73 131  A 1 
ATOM   1099 O OH    . TYR   A 1 131  ? -46.035 -14.784 -1.092  1.00 94.34 131  A 1 
ATOM   1100 N N     . LEU   A 1 132  ? -45.116 -7.481  -5.968  1.00 97.37 132  A 1 
ATOM   1101 C CA    . LEU   A 1 132  ? -44.718 -6.234  -6.612  1.00 97.36 132  A 1 
ATOM   1102 C C     . LEU   A 1 132  ? -45.931 -5.343  -6.886  1.00 97.37 132  A 1 
ATOM   1103 O O     . LEU   A 1 132  ? -46.873 -5.715  -7.578  1.00 95.27 132  A 1 
ATOM   1104 C CB    . LEU   A 1 132  ? -43.938 -6.533  -7.907  1.00 96.54 132  A 1 
ATOM   1105 C CG    . LEU   A 1 132  ? -42.573 -7.221  -7.691  1.00 95.80 132  A 1 
ATOM   1106 C CD1   . LEU   A 1 132  ? -41.952 -7.536  -9.051  1.00 92.96 132  A 1 
ATOM   1107 C CD2   . LEU   A 1 132  ? -41.593 -6.327  -6.924  1.00 92.87 132  A 1 
ATOM   1108 N N     . THR   A 1 133  ? -45.868 -4.105  -6.401  1.00 97.37 133  A 1 
ATOM   1109 C CA    . THR   A 1 133  ? -46.864 -3.073  -6.710  1.00 97.18 133  A 1 
ATOM   1110 C C     . THR   A 1 133  ? -46.221 -1.990  -7.568  1.00 97.27 133  A 1 
ATOM   1111 O O     . THR   A 1 133  ? -45.263 -1.348  -7.139  1.00 95.41 133  A 1 
ATOM   1112 C CB    . THR   A 1 133  ? -47.463 -2.469  -5.434  1.00 95.61 133  A 1 
ATOM   1113 O OG1   . THR   A 1 133  ? -47.922 -3.482  -4.571  1.00 82.44 133  A 1 
ATOM   1114 C CG2   . THR   A 1 133  ? -48.668 -1.579  -5.746  1.00 78.65 133  A 1 
ATOM   1115 N N     . LYS   A 1 134  ? -46.749 -1.748  -8.764  1.00 96.77 134  A 1 
ATOM   1116 C CA    . LYS   A 1 134  ? -46.231 -0.710  -9.660  1.00 96.57 134  A 1 
ATOM   1117 C C     . LYS   A 1 134  ? -46.446 0.686   -9.064  1.00 96.53 134  A 1 
ATOM   1118 O O     . LYS   A 1 134  ? -47.565 1.048   -8.713  1.00 94.21 134  A 1 
ATOM   1119 C CB    . LYS   A 1 134  ? -46.876 -0.873  -11.047 1.00 95.39 134  A 1 
ATOM   1120 C CG    . LYS   A 1 134  ? -46.214 0.031   -12.094 1.00 90.93 134  A 1 
ATOM   1121 C CD    . LYS   A 1 134  ? -46.793 -0.235  -13.496 1.00 86.16 134  A 1 
ATOM   1122 C CE    . LYS   A 1 134  ? -46.073 0.660   -14.503 1.00 76.88 134  A 1 
ATOM   1123 N NZ    . LYS   A 1 134  ? -46.478 0.406   -15.905 1.00 68.90 134  A 1 
ATOM   1124 N N     . ILE   A 1 135  ? -45.372 1.488   -8.996  1.00 96.01 135  A 1 
ATOM   1125 C CA    . ILE   A 1 135  ? -45.421 2.897   -8.565  1.00 95.37 135  A 1 
ATOM   1126 C C     . ILE   A 1 135  ? -45.497 3.815   -9.791  1.00 94.92 135  A 1 
ATOM   1127 O O     . ILE   A 1 135  ? -46.368 4.676   -9.895  1.00 90.26 135  A 1 
ATOM   1128 C CB    . ILE   A 1 135  ? -44.190 3.255   -7.703  1.00 93.51 135  A 1 
ATOM   1129 C CG1   . ILE   A 1 135  ? -44.039 2.325   -6.474  1.00 85.04 135  A 1 
ATOM   1130 C CG2   . ILE   A 1 135  ? -44.277 4.725   -7.248  1.00 83.43 135  A 1 
ATOM   1131 C CD1   . ILE   A 1 135  ? -42.684 2.502   -5.775  1.00 82.44 135  A 1 
ATOM   1132 N N     . ASN   A 1 136  ? -44.569 3.623   -10.719 1.00 95.11 136  A 1 
ATOM   1133 C CA    . ASN   A 1 136  ? -44.479 4.316   -11.998 1.00 93.65 136  A 1 
ATOM   1134 C C     . ASN   A 1 136  ? -43.848 3.377   -13.046 1.00 94.52 136  A 1 
ATOM   1135 O O     . ASN   A 1 136  ? -43.624 2.193   -12.765 1.00 90.56 136  A 1 
ATOM   1136 C CB    . ASN   A 1 136  ? -43.746 5.664   -11.791 1.00 88.20 136  A 1 
ATOM   1137 C CG    . ASN   A 1 136  ? -42.324 5.527   -11.270 1.00 84.04 136  A 1 
ATOM   1138 O OD1   . ASN   A 1 136  ? -41.635 4.583   -11.566 1.00 71.18 136  A 1 
ATOM   1139 N ND2   . ASN   A 1 136  ? -41.843 6.482   -10.503 1.00 75.40 136  A 1 
ATOM   1140 N N     . ASN   A 1 137  ? -43.604 3.851   -14.259 1.00 93.91 137  A 1 
ATOM   1141 C CA    . ASN   A 1 137  ? -42.953 3.017   -15.273 1.00 92.97 137  A 1 
ATOM   1142 C C     . ASN   A 1 137  ? -41.526 2.642   -14.851 1.00 92.51 137  A 1 
ATOM   1143 O O     . ASN   A 1 137  ? -40.717 3.515   -14.573 1.00 87.47 137  A 1 
ATOM   1144 C CB    . ASN   A 1 137  ? -42.990 3.705   -16.650 1.00 90.83 137  A 1 
ATOM   1145 C CG    . ASN   A 1 137  ? -44.272 3.429   -17.419 1.00 81.40 137  A 1 
ATOM   1146 O OD1   . ASN   A 1 137  ? -45.132 2.654   -17.030 1.00 71.76 137  A 1 
ATOM   1147 N ND2   . ASN   A 1 137  ? -44.422 4.051   -18.573 1.00 71.53 137  A 1 
ATOM   1148 N N     . GLY   A 1 138  ? -41.258 1.339   -14.799 1.00 93.29 138  A 1 
ATOM   1149 C CA    . GLY   A 1 138  ? -39.951 0.807   -14.410 1.00 93.80 138  A 1 
ATOM   1150 C C     . GLY   A 1 138  ? -39.639 0.863   -12.909 1.00 95.55 138  A 1 
ATOM   1151 O O     . GLY   A 1 138  ? -38.530 0.520   -12.524 1.00 92.68 138  A 1 
ATOM   1152 N N     . CYS   A 1 139  ? -40.589 1.271   -12.061 1.00 96.22 139  A 1 
ATOM   1153 C CA    . CYS   A 1 139  ? -40.400 1.320   -10.609 1.00 96.57 139  A 1 
ATOM   1154 C C     . CYS   A 1 139  ? -41.554 0.624   -9.874  1.00 96.87 139  A 1 
ATOM   1155 O O     . CYS   A 1 139  ? -42.724 0.983   -10.041 1.00 95.26 139  A 1 
ATOM   1156 C CB    . CYS   A 1 139  ? -40.215 2.778   -10.171 1.00 95.02 139  A 1 
ATOM   1157 S SG    . CYS   A 1 139  ? -39.693 2.857   -8.432  1.00 91.01 139  A 1 
ATOM   1158 N N     . TYR   A 1 140  ? -41.203 -0.336  -9.038  1.00 97.53 140  A 1 
ATOM   1159 C CA    . TYR   A 1 140  ? -42.135 -1.143  -8.258  1.00 97.61 140  A 1 
ATOM   1160 C C     . TYR   A 1 140  ? -41.850 -1.003  -6.762  1.00 97.75 140  A 1 
ATOM   1161 O O     . TYR   A 1 140  ? -40.737 -0.683  -6.350  1.00 96.77 140  A 1 
ATOM   1162 C CB    . TYR   A 1 140  ? -42.054 -2.608  -8.708  1.00 97.24 140  A 1 
ATOM   1163 C CG    . TYR   A 1 140  ? -42.380 -2.823  -10.173 1.00 96.99 140  A 1 
ATOM   1164 C CD1   . TYR   A 1 140  ? -43.688 -3.154  -10.579 1.00 94.09 140  A 1 
ATOM   1165 C CD2   . TYR   A 1 140  ? -41.374 -2.678  -11.154 1.00 94.27 140  A 1 
ATOM   1166 C CE1   . TYR   A 1 140  ? -43.993 -3.340  -11.936 1.00 92.70 140  A 1 
ATOM   1167 C CE2   . TYR   A 1 140  ? -41.671 -2.854  -12.518 1.00 93.21 140  A 1 
ATOM   1168 C CZ    . TYR   A 1 140  ? -42.981 -3.187  -12.905 1.00 94.20 140  A 1 
ATOM   1169 O OH    . TYR   A 1 140  ? -43.274 -3.362  -14.233 1.00 92.46 140  A 1 
ATOM   1170 N N     . HIS   A 1 141  ? -42.857 -1.249  -5.938  1.00 97.69 141  A 1 
ATOM   1171 C CA    . HIS   A 1 141  ? -42.713 -1.361  -4.488  1.00 97.61 141  A 1 
ATOM   1172 C C     . HIS   A 1 141  ? -42.860 -2.822  -4.064  1.00 97.62 141  A 1 
ATOM   1173 O O     . HIS   A 1 141  ? -43.784 -3.497  -4.510  1.00 96.18 141  A 1 
ATOM   1174 C CB    . HIS   A 1 141  ? -43.740 -0.468  -3.792  1.00 96.88 141  A 1 
ATOM   1175 C CG    . HIS   A 1 141  ? -43.595 -0.461  -2.297  1.00 96.29 141  A 1 
ATOM   1176 N ND1   . HIS   A 1 141  ? -42.547 0.076   -1.585  1.00 87.60 141  A 1 
ATOM   1177 C CD2   . HIS   A 1 141  ? -44.457 -0.999  -1.378  1.00 88.43 141  A 1 
ATOM   1178 C CE1   . HIS   A 1 141  ? -42.774 -0.131  -0.279  1.00 88.82 141  A 1 
ATOM   1179 N NE2   . HIS   A 1 141  ? -43.929 -0.775  -0.115  1.00 90.05 141  A 1 
ATOM   1180 N N     . CYS   A 1 142  ? -41.978 -3.291  -3.193  1.00 97.79 142  A 1 
ATOM   1181 C CA    . CYS   A 1 142  ? -42.016 -4.635  -2.629  1.00 97.63 142  A 1 
ATOM   1182 C C     . CYS   A 1 142  ? -42.096 -4.551  -1.102  1.00 97.36 142  A 1 
ATOM   1183 O O     . CYS   A 1 142  ? -41.166 -4.068  -0.454  1.00 95.54 142  A 1 
ATOM   1184 C CB    . CYS   A 1 142  ? -40.784 -5.409  -3.110  1.00 96.93 142  A 1 
ATOM   1185 S SG    . CYS   A 1 142  ? -40.843 -7.099  -2.474  1.00 96.04 142  A 1 
ATOM   1186 N N     . GLY   A 1 143  ? -43.196 -5.012  -0.529  1.00 96.42 143  A 1 
ATOM   1187 C CA    . GLY   A 1 143  ? -43.381 -5.088  0.925   1.00 95.47 143  A 1 
ATOM   1188 C C     . GLY   A 1 143  ? -42.882 -6.393  1.548   1.00 95.83 143  A 1 
ATOM   1189 O O     . GLY   A 1 143  ? -42.599 -6.422  2.744   1.00 91.86 143  A 1 
ATOM   1190 N N     . ASP   A 1 144  ? -42.735 -7.456  0.755   1.00 96.93 144  A 1 
ATOM   1191 C CA    . ASP   A 1 144  ? -42.254 -8.773  1.187   1.00 97.00 144  A 1 
ATOM   1192 C C     . ASP   A 1 144  ? -41.092 -9.253  0.294   1.00 97.40 144  A 1 
ATOM   1193 O O     . ASP   A 1 144  ? -41.271 -10.079 -0.605  1.00 95.81 144  A 1 
ATOM   1194 C CB    . ASP   A 1 144  ? -43.423 -9.768  1.242   1.00 95.84 144  A 1 
ATOM   1195 C CG    . ASP   A 1 144  ? -43.032 -11.097 1.906   1.00 94.20 144  A 1 
ATOM   1196 O OD1   . ASP   A 1 144  ? -41.822 -11.359 2.113   1.00 89.51 144  A 1 
ATOM   1197 O OD2   . ASP   A 1 144  ? -43.952 -11.880 2.211   1.00 88.61 144  A 1 
ATOM   1198 N N     . PRO   A 1 145  ? -39.868 -8.726  0.516   1.00 97.88 145  A 1 
ATOM   1199 C CA    . PRO   A 1 145  ? -38.713 -9.092  -0.298  1.00 97.93 145  A 1 
ATOM   1200 C C     . PRO   A 1 145  ? -38.334 -10.568 -0.172  1.00 97.98 145  A 1 
ATOM   1201 O O     . PRO   A 1 145  ? -37.792 -11.139 -1.115  1.00 96.65 145  A 1 
ATOM   1202 C CB    . PRO   A 1 145  ? -37.583 -8.171  0.171   1.00 97.04 145  A 1 
ATOM   1203 C CG    . PRO   A 1 145  ? -37.990 -7.775  1.589   1.00 94.58 145  A 1 
ATOM   1204 C CD    . PRO   A 1 145  ? -39.509 -7.744  1.517   1.00 97.03 145  A 1 
ATOM   1205 N N     . ARG   A 1 146  ? -38.623 -11.214 0.953   1.00 97.81 146  A 1 
ATOM   1206 C CA    . ARG   A 1 146  ? -38.256 -12.614 1.187   1.00 97.60 146  A 1 
ATOM   1207 C C     . ARG   A 1 146  ? -38.996 -13.565 0.253   1.00 97.79 146  A 1 
ATOM   1208 O O     . ARG   A 1 146  ? -38.372 -14.458 -0.319  1.00 96.52 146  A 1 
ATOM   1209 C CB    . ARG   A 1 146  ? -38.505 -12.954 2.662   1.00 96.39 146  A 1 
ATOM   1210 C CG    . ARG   A 1 146  ? -37.843 -14.279 3.036   1.00 89.52 146  A 1 
ATOM   1211 C CD    . ARG   A 1 146  ? -38.078 -14.571 4.516   1.00 87.14 146  A 1 
ATOM   1212 N NE    . ARG   A 1 146  ? -37.302 -15.745 4.943   1.00 77.47 146  A 1 
ATOM   1213 C CZ    . ARG   A 1 146  ? -37.346 -16.308 6.132   1.00 70.68 146  A 1 
ATOM   1214 N NH1   . ARG   A 1 146  ? -38.142 -15.867 7.067   1.00 62.40 146  A 1 
ATOM   1215 N NH2   . ARG   A 1 146  ? -36.578 -17.323 6.397   1.00 61.90 146  A 1 
ATOM   1216 N N     . ASN   A 1 147  ? -40.285 -13.361 0.084   1.00 97.82 147  A 1 
ATOM   1217 C CA    . ASN   A 1 147  ? -41.094 -14.177 -0.820  1.00 97.87 147  A 1 
ATOM   1218 C C     . ASN   A 1 147  ? -40.939 -13.736 -2.282  1.00 98.00 147  A 1 
ATOM   1219 O O     . ASN   A 1 147  ? -40.824 -14.586 -3.163  1.00 96.49 147  A 1 
ATOM   1220 C CB    . ASN   A 1 147  ? -42.553 -14.147 -0.344  1.00 97.44 147  A 1 
ATOM   1221 C CG    . ASN   A 1 147  ? -42.751 -14.921 0.950   1.00 96.29 147  A 1 
ATOM   1222 O OD1   . ASN   A 1 147  ? -42.237 -16.006 1.142   1.00 88.28 147  A 1 
ATOM   1223 N ND2   . ASN   A 1 147  ? -43.511 -14.385 1.880   1.00 87.90 147  A 1 
ATOM   1224 N N     . CYS   A 1 148  ? -40.833 -12.434 -2.534  1.00 98.13 148  A 1 
ATOM   1225 C CA    . CYS   A 1 148  ? -40.638 -11.900 -3.887  1.00 98.06 148  A 1 
ATOM   1226 C C     . CYS   A 1 148  ? -39.347 -12.425 -4.547  1.00 98.10 148  A 1 
ATOM   1227 O O     . CYS   A 1 148  ? -39.344 -12.742 -5.738  1.00 96.91 148  A 1 
ATOM   1228 C CB    . CYS   A 1 148  ? -40.649 -10.369 -3.807  1.00 97.60 148  A 1 
ATOM   1229 S SG    . CYS   A 1 148  ? -40.655 -9.635  -5.465  1.00 96.26 148  A 1 
ATOM   1230 N N     . PHE   A 1 149  ? -38.258 -12.555 -3.775  1.00 98.22 149  A 1 
ATOM   1231 C CA    . PHE   A 1 149  ? -36.937 -13.005 -4.231  1.00 98.30 149  A 1 
ATOM   1232 C C     . PHE   A 1 149  ? -36.648 -14.475 -3.873  1.00 98.16 149  A 1 
ATOM   1233 O O     . PHE   A 1 149  ? -35.497 -14.896 -3.890  1.00 96.47 149  A 1 
ATOM   1234 C CB    . PHE   A 1 149  ? -35.855 -12.048 -3.701  1.00 98.18 149  A 1 
ATOM   1235 C CG    . PHE   A 1 149  ? -35.836 -10.674 -4.345  1.00 98.30 149  A 1 
ATOM   1236 C CD1   . PHE   A 1 149  ? -34.766 -10.313 -5.187  1.00 97.63 149  A 1 
ATOM   1237 C CD2   . PHE   A 1 149  ? -36.861 -9.744  -4.107  1.00 97.55 149  A 1 
ATOM   1238 C CE1   . PHE   A 1 149  ? -34.725 -9.048  -5.784  1.00 97.07 149  A 1 
ATOM   1239 C CE2   . PHE   A 1 149  ? -36.831 -8.476  -4.711  1.00 97.16 149  A 1 
ATOM   1240 C CZ    . PHE   A 1 149  ? -35.762 -8.131  -5.549  1.00 97.68 149  A 1 
ATOM   1241 N N     . ALA   A 1 150  ? -37.664 -15.278 -3.549  1.00 97.90 150  A 1 
ATOM   1242 C CA    . ALA   A 1 150  ? -37.474 -16.653 -3.084  1.00 97.77 150  A 1 
ATOM   1243 C C     . ALA   A 1 150  ? -36.830 -17.576 -4.135  1.00 97.77 150  A 1 
ATOM   1244 O O     . ALA   A 1 150  ? -36.182 -18.562 -3.783  1.00 94.98 150  A 1 
ATOM   1245 C CB    . ALA   A 1 150  ? -38.836 -17.201 -2.646  1.00 96.53 150  A 1 
ATOM   1246 N N     . LYS   A 1 151  ? -36.998 -17.280 -5.421  1.00 97.79 151  A 1 
ATOM   1247 C CA    . LYS   A 1 151  ? -36.509 -18.106 -6.523  1.00 97.75 151  A 1 
ATOM   1248 C C     . LYS   A 1 151  ? -35.255 -17.507 -7.156  1.00 97.92 151  A 1 
ATOM   1249 O O     . LYS   A 1 151  ? -35.333 -16.775 -8.147  1.00 96.53 151  A 1 
ATOM   1250 C CB    . LYS   A 1 151  ? -37.657 -18.348 -7.513  1.00 96.89 151  A 1 
ATOM   1251 C CG    . LYS   A 1 151  ? -37.317 -19.479 -8.487  1.00 91.06 151  A 1 
ATOM   1252 C CD    . LYS   A 1 151  ? -38.500 -19.696 -9.441  1.00 85.60 151  A 1 
ATOM   1253 C CE    . LYS   A 1 151  ? -38.201 -20.837 -10.408 1.00 76.25 151  A 1 
ATOM   1254 N NZ    . LYS   A 1 151  ? -39.307 -21.001 -11.377 1.00 66.33 151  A 1 
ATOM   1255 N N     . GLU   A 1 152  ? -34.090 -17.864 -6.604  1.00 97.97 152  A 1 
ATOM   1256 C CA    . GLU   A 1 152  ? -32.807 -17.583 -7.251  1.00 97.92 152  A 1 
ATOM   1257 C C     . GLU   A 1 152  ? -32.664 -18.399 -8.544  1.00 98.03 152  A 1 
ATOM   1258 O O     . GLU   A 1 152  ? -33.095 -19.556 -8.631  1.00 96.74 152  A 1 
ATOM   1259 C CB    . GLU   A 1 152  ? -31.656 -17.842 -6.264  1.00 96.97 152  A 1 
ATOM   1260 C CG    . GLU   A 1 152  ? -30.321 -17.280 -6.775  1.00 93.53 152  A 1 
ATOM   1261 C CD    . GLU   A 1 152  ? -29.191 -17.318 -5.728  1.00 91.70 152  A 1 
ATOM   1262 O OE1   . GLU   A 1 152  ? -28.202 -16.575 -5.921  1.00 84.39 152  A 1 
ATOM   1263 O OE2   . GLU   A 1 152  ? -29.322 -18.072 -4.737  1.00 84.86 152  A 1 
ATOM   1264 N N     . ILE   A 1 153  ? -32.069 -17.798 -9.563  1.00 98.10 153  A 1 
ATOM   1265 C CA    . ILE   A 1 153  ? -31.805 -18.419 -10.866 1.00 98.06 153  A 1 
ATOM   1266 C C     . ILE   A 1 153  ? -30.324 -18.282 -11.233 1.00 98.08 153  A 1 
ATOM   1267 O O     . ILE   A 1 153  ? -29.634 -17.398 -10.711 1.00 97.20 153  A 1 
ATOM   1268 C CB    . ILE   A 1 153  ? -32.738 -17.858 -11.966 1.00 97.41 153  A 1 
ATOM   1269 C CG1   . ILE   A 1 153  ? -32.568 -16.335 -12.158 1.00 93.72 153  A 1 
ATOM   1270 C CG2   . ILE   A 1 153  ? -34.197 -18.243 -11.670 1.00 91.58 153  A 1 
ATOM   1271 C CD1   . ILE   A 1 153  ? -33.337 -15.767 -13.354 1.00 91.13 153  A 1 
ATOM   1272 N N     . PRO   A 1 154  ? -29.793 -19.126 -12.142 1.00 97.76 154  A 1 
ATOM   1273 C CA    . PRO   A 1 154  ? -28.430 -18.978 -12.630 1.00 97.39 154  A 1 
ATOM   1274 C C     . PRO   A 1 154  ? -28.170 -17.585 -13.212 1.00 97.35 154  A 1 
ATOM   1275 O O     . PRO   A 1 154  ? -29.043 -16.976 -13.835 1.00 96.34 154  A 1 
ATOM   1276 C CB    . PRO   A 1 154  ? -28.247 -20.071 -13.683 1.00 96.60 154  A 1 
ATOM   1277 C CG    . PRO   A 1 154  ? -29.267 -21.130 -13.268 1.00 94.39 154  A 1 
ATOM   1278 C CD    . PRO   A 1 154  ? -30.418 -20.300 -12.723 1.00 96.95 154  A 1 
ATOM   1279 N N     . ARG   A 1 155  ? -26.924 -17.118 -13.051 1.00 96.91 155  A 1 
ATOM   1280 C CA    . ARG   A 1 155  ? -26.468 -15.856 -13.630 1.00 96.55 155  A 1 
ATOM   1281 C C     . ARG   A 1 155  ? -26.693 -15.837 -15.140 1.00 96.73 155  A 1 
ATOM   1282 O O     . ARG   A 1 155  ? -26.374 -16.794 -15.835 1.00 95.39 155  A 1 
ATOM   1283 C CB    . ARG   A 1 155  ? -24.988 -15.647 -13.261 1.00 95.08 155  A 1 
ATOM   1284 C CG    . ARG   A 1 155  ? -24.388 -14.417 -13.935 1.00 89.74 155  A 1 
ATOM   1285 C CD    . ARG   A 1 155  ? -22.914 -14.261 -13.588 1.00 85.21 155  A 1 
ATOM   1286 N NE    . ARG   A 1 155  ? -22.302 -13.226 -14.429 1.00 75.26 155  A 1 
ATOM   1287 C CZ    . ARG   A 1 155  ? -21.382 -12.348 -14.068 1.00 69.13 155  A 1 
ATOM   1288 N NH1   . ARG   A 1 155  ? -20.886 -12.330 -12.861 1.00 60.36 155  A 1 
ATOM   1289 N NH2   . ARG   A 1 155  ? -20.940 -11.472 -14.921 1.00 60.33 155  A 1 
ATOM   1290 N N     . PHE   A 1 156  ? -27.153 -14.701 -15.629 1.00 96.55 156  A 1 
ATOM   1291 C CA    . PHE   A 1 156  ? -27.207 -14.382 -17.051 1.00 96.58 156  A 1 
ATOM   1292 C C     . PHE   A 1 156  ? -26.477 -13.062 -17.317 1.00 96.55 156  A 1 
ATOM   1293 O O     . PHE   A 1 156  ? -26.384 -12.205 -16.430 1.00 95.65 156  A 1 
ATOM   1294 C CB    . PHE   A 1 156  ? -28.663 -14.363 -17.532 1.00 96.59 156  A 1 
ATOM   1295 C CG    . PHE   A 1 156  ? -29.571 -13.389 -16.808 1.00 97.35 156  A 1 
ATOM   1296 C CD1   . PHE   A 1 156  ? -30.280 -13.795 -15.659 1.00 96.60 156  A 1 
ATOM   1297 C CD2   . PHE   A 1 156  ? -29.727 -12.077 -17.282 1.00 96.45 156  A 1 
ATOM   1298 C CE1   . PHE   A 1 156  ? -31.138 -12.905 -15.000 1.00 96.11 156  A 1 
ATOM   1299 C CE2   . PHE   A 1 156  ? -30.584 -11.180 -16.623 1.00 96.29 156  A 1 
ATOM   1300 C CZ    . PHE   A 1 156  ? -31.290 -11.591 -15.482 1.00 96.88 156  A 1 
ATOM   1301 N N     . ASP   A 1 157  ? -25.929 -12.915 -18.526 1.00 96.06 157  A 1 
ATOM   1302 C CA    . ASP   A 1 157  ? -25.268 -11.680 -18.931 1.00 95.62 157  A 1 
ATOM   1303 C C     . ASP   A 1 157  ? -26.295 -10.581 -19.222 1.00 96.28 157  A 1 
ATOM   1304 O O     . ASP   A 1 157  ? -27.409 -10.839 -19.683 1.00 94.87 157  A 1 
ATOM   1305 C CB    . ASP   A 1 157  ? -24.320 -11.927 -20.113 1.00 93.76 157  A 1 
ATOM   1306 C CG    . ASP   A 1 157  ? -23.089 -12.750 -19.704 1.00 87.77 157  A 1 
ATOM   1307 O OD1   . ASP   A 1 157  ? -22.558 -12.510 -18.591 1.00 82.10 157  A 1 
ATOM   1308 O OD2   . ASP   A 1 157  ? -22.684 -13.620 -20.500 1.00 81.68 157  A 1 
ATOM   1309 N N     . ILE   A 1 158  ? -25.889 -9.350  -18.936 1.00 96.61 158  A 1 
ATOM   1310 C CA    . ILE   A 1 158  ? -26.717 -8.160  -19.127 1.00 96.88 158  A 1 
ATOM   1311 C C     . ILE   A 1 158  ? -25.900 -7.058  -19.802 1.00 97.12 158  A 1 
ATOM   1312 O O     . ILE   A 1 158  ? -24.701 -6.933  -19.528 1.00 96.33 158  A 1 
ATOM   1313 C CB    . ILE   A 1 158  ? -27.316 -7.660  -17.795 1.00 96.40 158  A 1 
ATOM   1314 C CG1   . ILE   A 1 158  ? -26.237 -7.372  -16.728 1.00 93.62 158  A 1 
ATOM   1315 C CG2   . ILE   A 1 158  ? -28.369 -8.661  -17.284 1.00 91.07 158  A 1 
ATOM   1316 C CD1   . ILE   A 1 158  ? -26.766 -6.617  -15.507 1.00 91.28 158  A 1 
ATOM   1317 N N     . PRO   A 1 159  ? -26.524 -6.216  -20.637 1.00 96.88 159  A 1 
ATOM   1318 C CA    . PRO   A 1 159  ? -25.885 -4.989  -21.088 1.00 96.82 159  A 1 
ATOM   1319 C C     . PRO   A 1 159  ? -25.766 -4.004  -19.918 1.00 97.22 159  A 1 
ATOM   1320 O O     . PRO   A 1 159  ? -26.593 -4.006  -19.001 1.00 96.36 159  A 1 
ATOM   1321 C CB    . PRO   A 1 159  ? -26.782 -4.465  -22.212 1.00 95.69 159  A 1 
ATOM   1322 C CG    . PRO   A 1 159  ? -28.173 -4.943  -21.793 1.00 93.89 159  A 1 
ATOM   1323 C CD    . PRO   A 1 159  ? -27.898 -6.286  -21.120 1.00 95.98 159  A 1 
ATOM   1324 N N     . ARG   A 1 160  ? -24.735 -3.138  -19.956 1.00 97.36 160  A 1 
ATOM   1325 C CA    . ARG   A 1 160  ? -24.572 -2.022  -19.010 1.00 97.59 160  A 1 
ATOM   1326 C C     . ARG   A 1 160  ? -24.255 -0.732  -19.757 1.00 97.77 160  A 1 
ATOM   1327 O O     . ARG   A 1 160  ? -23.718 -0.771  -20.861 1.00 96.68 160  A 1 
ATOM   1328 C CB    . ARG   A 1 160  ? -23.503 -2.341  -17.947 1.00 96.95 160  A 1 
ATOM   1329 C CG    . ARG   A 1 160  ? -23.880 -3.539  -17.063 1.00 95.31 160  A 1 
ATOM   1330 C CD    . ARG   A 1 160  ? -22.999 -3.593  -15.821 1.00 93.70 160  A 1 
ATOM   1331 N NE    . ARG   A 1 160  ? -23.217 -4.811  -15.016 1.00 91.22 160  A 1 
ATOM   1332 C CZ    . ARG   A 1 160  ? -22.834 -5.005  -13.760 1.00 91.42 160  A 1 
ATOM   1333 N NH1   . ARG   A 1 160  ? -22.337 -4.066  -13.022 1.00 83.49 160  A 1 
ATOM   1334 N NH2   . ARG   A 1 160  ? -22.920 -6.169  -13.210 1.00 86.50 160  A 1 
ATOM   1335 N N     . SER   A 1 161  ? -24.610 0.396   -19.150 1.00 97.78 161  A 1 
ATOM   1336 C CA    . SER   A 1 161  ? -24.329 1.728   -19.678 1.00 97.86 161  A 1 
ATOM   1337 C C     . SER   A 1 161  ? -23.229 2.416   -18.875 1.00 98.17 161  A 1 
ATOM   1338 O O     . SER   A 1 161  ? -23.167 2.291   -17.648 1.00 97.53 161  A 1 
ATOM   1339 C CB    . SER   A 1 161  ? -25.598 2.580   -19.721 1.00 96.90 161  A 1 
ATOM   1340 O OG    . SER   A 1 161  ? -26.153 2.750   -18.433 1.00 94.25 161  A 1 
ATOM   1341 N N     . TYR   A 1 162  ? -22.378 3.169   -19.575 1.00 98.15 162  A 1 
ATOM   1342 C CA    . TYR   A 1 162  ? -21.231 3.842   -18.987 1.00 98.27 162  A 1 
ATOM   1343 C C     . TYR   A 1 162  ? -21.110 5.264   -19.521 1.00 98.27 162  A 1 
ATOM   1344 O O     . TYR   A 1 162  ? -21.367 5.525   -20.695 1.00 97.34 162  A 1 
ATOM   1345 C CB    . TYR   A 1 162  ? -19.937 3.063   -19.270 1.00 98.07 162  A 1 
ATOM   1346 C CG    . TYR   A 1 162  ? -20.000 1.570   -19.025 1.00 98.03 162  A 1 
ATOM   1347 C CD1   . TYR   A 1 162  ? -19.549 1.010   -17.816 1.00 96.71 162  A 1 
ATOM   1348 C CD2   . TYR   A 1 162  ? -20.512 0.721   -20.026 1.00 96.78 162  A 1 
ATOM   1349 C CE1   . TYR   A 1 162  ? -19.612 -0.377  -17.604 1.00 96.06 162  A 1 
ATOM   1350 C CE2   . TYR   A 1 162  ? -20.588 -0.667  -19.823 1.00 96.17 162  A 1 
ATOM   1351 C CZ    . TYR   A 1 162  ? -20.139 -1.213  -18.611 1.00 96.68 162  A 1 
ATOM   1352 O OH    . TYR   A 1 162  ? -20.229 -2.569  -18.429 1.00 95.48 162  A 1 
ATOM   1353 N N     . LEU   A 1 163  ? -20.644 6.168   -18.666 1.00 97.82 163  A 1 
ATOM   1354 C CA    . LEU   A 1 163  ? -20.135 7.473   -19.055 1.00 97.98 163  A 1 
ATOM   1355 C C     . LEU   A 1 163  ? -18.730 7.622   -18.469 1.00 98.13 163  A 1 
ATOM   1356 O O     . LEU   A 1 163  ? -18.573 7.736   -17.252 1.00 97.66 163  A 1 
ATOM   1357 C CB    . LEU   A 1 163  ? -21.098 8.564   -18.566 1.00 97.68 163  A 1 
ATOM   1358 C CG    . LEU   A 1 163  ? -20.723 9.979   -19.044 1.00 97.08 163  A 1 
ATOM   1359 C CD1   . LEU   A 1 163  ? -20.980 10.144  -20.543 1.00 94.92 163  A 1 
ATOM   1360 C CD2   . LEU   A 1 163  ? -21.568 11.013  -18.297 1.00 94.75 163  A 1 
ATOM   1361 N N     . PHE   A 1 164  ? -17.724 7.607   -19.325 1.00 98.01 164  A 1 
ATOM   1362 C CA    . PHE   A 1 164  ? -16.362 7.991   -18.967 1.00 97.97 164  A 1 
ATOM   1363 C C     . PHE   A 1 164  ? -16.166 9.446   -19.369 1.00 97.73 164  A 1 
ATOM   1364 O O     . PHE   A 1 164  ? -16.556 9.820   -20.474 1.00 96.89 164  A 1 
ATOM   1365 C CB    . PHE   A 1 164  ? -15.343 7.071   -19.648 1.00 97.86 164  A 1 
ATOM   1366 C CG    . PHE   A 1 164  ? -15.571 5.599   -19.398 1.00 98.03 164  A 1 
ATOM   1367 C CD1   . PHE   A 1 164  ? -15.009 4.981   -18.270 1.00 97.21 164  A 1 
ATOM   1368 C CD2   . PHE   A 1 164  ? -16.368 4.840   -20.277 1.00 97.11 164  A 1 
ATOM   1369 C CE1   . PHE   A 1 164  ? -15.236 3.618   -18.015 1.00 96.87 164  A 1 
ATOM   1370 C CE2   . PHE   A 1 164  ? -16.603 3.474   -20.024 1.00 96.77 164  A 1 
ATOM   1371 C CZ    . PHE   A 1 164  ? -16.038 2.866   -18.888 1.00 97.27 164  A 1 
ATOM   1372 N N     . LEU   A 1 165  ? -15.598 10.273  -18.497 1.00 97.33 165  A 1 
ATOM   1373 C CA    . LEU   A 1 165  ? -15.389 11.688  -18.798 1.00 97.15 165  A 1 
ATOM   1374 C C     . LEU   A 1 165  ? -14.080 12.211  -18.221 1.00 97.31 165  A 1 
ATOM   1375 O O     . LEU   A 1 165  ? -13.590 11.719  -17.202 1.00 96.17 165  A 1 
ATOM   1376 C CB    . LEU   A 1 165  ? -16.624 12.508  -18.362 1.00 95.15 165  A 1 
ATOM   1377 C CG    . LEU   A 1 165  ? -16.770 12.687  -16.835 1.00 92.95 165  A 1 
ATOM   1378 C CD1   . LEU   A 1 165  ? -16.299 14.068  -16.381 1.00 86.40 165  A 1 
ATOM   1379 C CD2   . LEU   A 1 165  ? -18.229 12.551  -16.409 1.00 86.36 165  A 1 
ATOM   1380 N N     . ASP   A 1 166  ? -13.574 13.262  -18.888 1.00 97.20 166  A 1 
ATOM   1381 C CA    . ASP   A 1 166  ? -12.441 14.070  -18.462 1.00 96.87 166  A 1 
ATOM   1382 C C     . ASP   A 1 166  ? -12.678 15.529  -18.878 1.00 96.97 166  A 1 
ATOM   1383 O O     . ASP   A 1 166  ? -13.455 15.803  -19.797 1.00 95.79 166  A 1 
ATOM   1384 C CB    . ASP   A 1 166  ? -11.156 13.504  -19.073 1.00 95.44 166  A 1 
ATOM   1385 C CG    . ASP   A 1 166  ? -9.934  14.147  -18.430 1.00 92.15 166  A 1 
ATOM   1386 O OD1   . ASP   A 1 166  ? -9.751  13.911  -17.216 1.00 84.79 166  A 1 
ATOM   1387 O OD2   . ASP   A 1 166  ? -9.238  14.895  -19.142 1.00 83.81 166  A 1 
ATOM   1388 N N     . ILE   A 1 167  ? -12.034 16.467  -18.187 1.00 96.51 167  A 1 
ATOM   1389 C CA    . ILE   A 1 167  ? -12.132 17.895  -18.504 1.00 96.35 167  A 1 
ATOM   1390 C C     . ILE   A 1 167  ? -10.757 18.545  -18.538 1.00 96.07 167  A 1 
ATOM   1391 O O     . ILE   A 1 167  ? -9.858  18.185  -17.775 1.00 94.77 167  A 1 
ATOM   1392 C CB    . ILE   A 1 167  ? -13.100 18.653  -17.559 1.00 95.38 167  A 1 
ATOM   1393 C CG1   . ILE   A 1 167  ? -12.522 18.869  -16.141 1.00 90.14 167  A 1 
ATOM   1394 C CG2   . ILE   A 1 167  ? -14.465 17.947  -17.497 1.00 88.61 167  A 1 
ATOM   1395 C CD1   . ILE   A 1 167  ? -13.394 19.762  -15.244 1.00 89.51 167  A 1 
ATOM   1396 N N     . GLU   A 1 168  ? -10.630 19.601  -19.355 1.00 96.08 168  A 1 
ATOM   1397 C CA    . GLU   A 1 168  ? -9.484  20.503  -19.326 1.00 95.57 168  A 1 
ATOM   1398 C C     . GLU   A 1 168  ? -9.919  21.900  -18.882 1.00 95.92 168  A 1 
ATOM   1399 O O     . GLU   A 1 168  ? -10.917 22.451  -19.351 1.00 94.56 168  A 1 
ATOM   1400 C CB    . GLU   A 1 168  ? -8.765  20.530  -20.686 1.00 93.79 168  A 1 
ATOM   1401 C CG    . GLU   A 1 168  ? -7.831  19.318  -20.895 1.00 87.01 168  A 1 
ATOM   1402 C CD    . GLU   A 1 168  ? -6.619  19.320  -19.950 1.00 85.72 168  A 1 
ATOM   1403 O OE1   . GLU   A 1 168  ? -5.864  18.333  -19.953 1.00 77.62 168  A 1 
ATOM   1404 O OE2   . GLU   A 1 168  ? -6.418  20.325  -19.221 1.00 77.45 168  A 1 
ATOM   1405 N N     . CYS   A 1 169  ? -9.162  22.484  -17.967 1.00 93.84 169  A 1 
ATOM   1406 C CA    . CYS   A 1 169  ? -9.427  23.814  -17.426 1.00 93.05 169  A 1 
ATOM   1407 C C     . CYS   A 1 169  ? -8.279  24.759  -17.765 1.00 91.95 169  A 1 
ATOM   1408 O O     . CYS   A 1 169  ? -7.112  24.422  -17.560 1.00 90.14 169  A 1 
ATOM   1409 C CB    . CYS   A 1 169  ? -9.643  23.734  -15.911 1.00 91.84 169  A 1 
ATOM   1410 S SG    . CYS   A 1 169  ? -11.132 22.759  -15.526 1.00 87.16 169  A 1 
ATOM   1411 N N     . HIS   A 1 170  ? -8.612  25.967  -18.208 1.00 93.00 170  A 1 
ATOM   1412 C CA    . HIS   A 1 170  ? -7.617  27.002  -18.461 1.00 92.36 170  A 1 
ATOM   1413 C C     . HIS   A 1 170  ? -6.813  27.330  -17.195 1.00 91.24 170  A 1 
ATOM   1414 O O     . HIS   A 1 170  ? -7.365  27.501  -16.108 1.00 87.38 170  A 1 
ATOM   1415 C CB    . HIS   A 1 170  ? -8.306  28.255  -19.023 1.00 91.49 170  A 1 
ATOM   1416 C CG    . HIS   A 1 170  ? -7.388  29.443  -19.129 1.00 91.59 170  A 1 
ATOM   1417 N ND1   . HIS   A 1 170  ? -7.102  30.328  -18.117 1.00 77.56 170  A 1 
ATOM   1418 C CD2   . HIS   A 1 170  ? -6.624  29.823  -20.200 1.00 79.64 170  A 1 
ATOM   1419 C CE1   . HIS   A 1 170  ? -6.192  31.213  -18.567 1.00 80.98 170  A 1 
ATOM   1420 N NE2   . HIS   A 1 170  ? -5.883  30.935  -19.830 1.00 83.24 170  A 1 
ATOM   1421 N N     . PHE   A 1 171  ? -5.501  27.484  -17.360 1.00 86.26 171  A 1 
ATOM   1422 C CA    . PHE   A 1 171  ? -4.631  28.031  -16.324 1.00 84.34 171  A 1 
ATOM   1423 C C     . PHE   A 1 171  ? -3.415  28.720  -16.956 1.00 84.13 171  A 1 
ATOM   1424 O O     . PHE   A 1 171  ? -3.067  28.472  -18.108 1.00 81.08 171  A 1 
ATOM   1425 C CB    . PHE   A 1 171  ? -4.211  26.935  -15.336 1.00 80.29 171  A 1 
ATOM   1426 C CG    . PHE   A 1 171  ? -3.316  25.859  -15.918 1.00 79.26 171  A 1 
ATOM   1427 C CD1   . PHE   A 1 171  ? -3.870  24.781  -16.638 1.00 73.82 171  A 1 
ATOM   1428 C CD2   . PHE   A 1 171  ? -1.927  25.924  -15.742 1.00 74.92 171  A 1 
ATOM   1429 C CE1   . PHE   A 1 171  ? -3.045  23.789  -17.177 1.00 71.36 171  A 1 
ATOM   1430 C CE2   . PHE   A 1 171  ? -1.091  24.931  -16.280 1.00 71.46 171  A 1 
ATOM   1431 C CZ    . PHE   A 1 171  ? -1.651  23.863  -17.000 1.00 73.88 171  A 1 
ATOM   1432 N N     . ASP   A 1 172  ? -2.760  29.598  -16.189 1.00 82.80 172  A 1 
ATOM   1433 C CA    . ASP   A 1 172  ? -1.493  30.222  -16.599 1.00 79.41 172  A 1 
ATOM   1434 C C     . ASP   A 1 172  ? -0.348  29.643  -15.743 1.00 77.69 172  A 1 
ATOM   1435 O O     . ASP   A 1 172  ? 0.167   28.551  -16.018 1.00 70.39 172  A 1 
ATOM   1436 C CB    . ASP   A 1 172  ? -1.634  31.757  -16.544 1.00 75.24 172  A 1 
ATOM   1437 C CG    . ASP   A 1 172  ? -0.352  32.533  -16.896 1.00 68.16 172  A 1 
ATOM   1438 O OD1   . ASP   A 1 172  ? 0.577   31.953  -17.485 1.00 61.78 172  A 1 
ATOM   1439 O OD2   . ASP   A 1 172  ? -0.259  33.712  -16.494 1.00 62.16 172  A 1 
ATOM   1440 N N     . LYS   A 1 173  ? 0.022   30.346  -14.670 1.00 73.85 173  A 1 
ATOM   1441 C CA    . LYS   A 1 173  ? 1.051   29.880  -13.725 1.00 71.88 173  A 1 
ATOM   1442 C C     . LYS   A 1 173  ? 0.472   29.156  -12.515 1.00 72.55 173  A 1 
ATOM   1443 O O     . LYS   A 1 173  ? 1.206   28.481  -11.801 1.00 66.58 173  A 1 
ATOM   1444 C CB    . LYS   A 1 173  ? 1.893   31.065  -13.256 1.00 66.34 173  A 1 
ATOM   1445 C CG    . LYS   A 1 173  ? 2.707   31.668  -14.405 1.00 59.23 173  A 1 
ATOM   1446 C CD    . LYS   A 1 173  ? 3.585   32.793  -13.867 1.00 52.92 173  A 1 
ATOM   1447 C CE    . LYS   A 1 173  ? 4.391   33.389  -15.011 1.00 46.65 173  A 1 
ATOM   1448 N NZ    . LYS   A 1 173  ? 5.269   34.481  -14.542 1.00 40.34 173  A 1 
ATOM   1449 N N     . LYS   A 1 174  ? -0.815  29.369  -12.263 1.00 70.70 174  A 1 
ATOM   1450 C CA    . LYS   A 1 174  ? -1.525  28.831  -11.108 1.00 71.60 174  A 1 
ATOM   1451 C C     . LYS   A 1 174  ? -2.354  27.626  -11.520 1.00 75.19 174  A 1 
ATOM   1452 O O     . LYS   A 1 174  ? -2.844  27.573  -12.639 1.00 70.33 174  A 1 
ATOM   1453 C CB    . LYS   A 1 174  ? -2.389  29.913  -10.446 1.00 65.27 174  A 1 
ATOM   1454 C CG    . LYS   A 1 174  ? -1.538  31.043  -9.864  1.00 57.86 174  A 1 
ATOM   1455 C CD    . LYS   A 1 174  ? -2.337  31.909  -8.899  1.00 51.08 174  A 1 
ATOM   1456 C CE    . LYS   A 1 174  ? -1.397  32.855  -8.148  1.00 44.06 174  A 1 
ATOM   1457 N NZ    . LYS   A 1 174  ? -2.108  33.603  -7.084  1.00 38.27 174  A 1 
ATOM   1458 N N     . PHE   A 1 175  ? -2.551  26.712  -10.592 1.00 71.59 175  A 1 
ATOM   1459 C CA    . PHE   A 1 175  ? -3.536  25.651  -10.766 1.00 74.50 175  A 1 
ATOM   1460 C C     . PHE   A 1 175  ? -4.934  26.264  -10.989 1.00 78.18 175  A 1 
ATOM   1461 O O     . PHE   A 1 175  ? -5.236  27.304  -10.384 1.00 74.34 175  A 1 
ATOM   1462 C CB    . PHE   A 1 175  ? -3.505  24.722  -9.545  1.00 69.35 175  A 1 
ATOM   1463 C CG    . PHE   A 1 175  ? -4.118  23.370  -9.819  1.00 66.01 175  A 1 
ATOM   1464 C CD1   . PHE   A 1 175  ? -5.441  23.098  -9.439  1.00 60.89 175  A 1 
ATOM   1465 C CD2   . PHE   A 1 175  ? -3.369  22.383  -10.488 1.00 60.50 175  A 1 
ATOM   1466 C CE1   . PHE   A 1 175  ? -6.011  21.843  -9.720  1.00 55.54 175  A 1 
ATOM   1467 C CE2   . PHE   A 1 175  ? -3.933  21.130  -10.774 1.00 56.52 175  A 1 
ATOM   1468 C CZ    . PHE   A 1 175  ? -5.256  20.858  -10.390 1.00 56.64 175  A 1 
ATOM   1469 N N     . PRO   A 1 176  ? -5.765  25.693  -11.860 1.00 76.14 176  A 1 
ATOM   1470 C CA    . PRO   A 1 176  ? -7.055  26.284  -12.201 1.00 79.48 176  A 1 
ATOM   1471 C C     . PRO   A 1 176  ? -7.939  26.481  -10.965 1.00 81.46 176  A 1 
ATOM   1472 O O     . PRO   A 1 176  ? -8.114  25.594  -10.130 1.00 78.47 176  A 1 
ATOM   1473 C CB    . PRO   A 1 176  ? -7.689  25.350  -13.240 1.00 74.75 176  A 1 
ATOM   1474 C CG    . PRO   A 1 176  ? -6.939  24.033  -13.080 1.00 72.32 176  A 1 
ATOM   1475 C CD    . PRO   A 1 176  ? -5.549  24.482  -12.640 1.00 76.33 176  A 1 
ATOM   1476 N N     . SER   A 1 177  ? -8.529  27.680  -10.875 1.00 79.10 177  A 1 
ATOM   1477 C CA    . SER   A 1 177  ? -9.505  28.044  -9.852  1.00 81.18 177  A 1 
ATOM   1478 C C     . SER   A 1 177  ? -10.864 28.250  -10.502 1.00 82.81 177  A 1 
ATOM   1479 O O     . SER   A 1 177  ? -10.997 29.068  -11.412 1.00 80.11 177  A 1 
ATOM   1480 C CB    . SER   A 1 177  ? -9.062  29.313  -9.123  1.00 76.83 177  A 1 
ATOM   1481 O OG    . SER   A 1 177  ? -10.086 29.786  -8.264  1.00 68.63 177  A 1 
ATOM   1482 N N     . VAL   A 1 178  ? -11.885 27.582  -9.983  1.00 83.57 178  A 1 
ATOM   1483 C CA    . VAL   A 1 178  ? -13.263 27.649  -10.490 1.00 84.39 178  A 1 
ATOM   1484 C C     . VAL   A 1 178  ? -13.815 29.079  -10.600 1.00 85.66 178  A 1 
ATOM   1485 O O     . VAL   A 1 178  ? -14.674 29.346  -11.428 1.00 83.87 178  A 1 
ATOM   1486 C CB    . VAL   A 1 178  ? -14.170 26.763  -9.615  1.00 81.68 178  A 1 
ATOM   1487 C CG1   . VAL   A 1 178  ? -14.451 27.351  -8.223  1.00 72.66 178  A 1 
ATOM   1488 C CG2   . VAL   A 1 178  ? -15.497 26.468  -10.311 1.00 75.94 178  A 1 
ATOM   1489 N N     . PHE   A 1 179  ? -13.295 30.020  -9.803  1.00 85.17 179  A 1 
ATOM   1490 C CA    . PHE   A 1 179  ? -13.759 31.412  -9.797  1.00 86.62 179  A 1 
ATOM   1491 C C     . PHE   A 1 179  ? -13.220 32.254  -10.958 1.00 88.04 179  A 1 
ATOM   1492 O O     . PHE   A 1 179  ? -13.823 33.270  -11.297 1.00 85.34 179  A 1 
ATOM   1493 C CB    . PHE   A 1 179  ? -13.382 32.054  -8.459  1.00 84.77 179  A 1 
ATOM   1494 C CG    . PHE   A 1 179  ? -14.014 31.381  -7.265  1.00 82.95 179  A 1 
ATOM   1495 C CD1   . PHE   A 1 179  ? -15.384 31.558  -7.002  1.00 76.06 179  A 1 
ATOM   1496 C CD2   . PHE   A 1 179  ? -13.248 30.554  -6.423  1.00 78.53 179  A 1 
ATOM   1497 C CE1   . PHE   A 1 179  ? -15.986 30.918  -5.908  1.00 73.45 179  A 1 
ATOM   1498 C CE2   . PHE   A 1 179  ? -13.843 29.910  -5.327  1.00 72.92 179  A 1 
ATOM   1499 C CZ    . PHE   A 1 179  ? -15.215 30.092  -5.070  1.00 77.53 179  A 1 
ATOM   1500 N N     . ILE   A 1 180  ? -12.081 31.876  -11.549 1.00 87.17 180  A 1 
ATOM   1501 C CA    . ILE   A 1 180  ? -11.375 32.696  -12.545 1.00 87.74 180  A 1 
ATOM   1502 C C     . ILE   A 1 180  ? -11.044 31.949  -13.836 1.00 89.35 180  A 1 
ATOM   1503 O O     . ILE   A 1 180  ? -10.901 32.590  -14.871 1.00 85.99 180  A 1 
ATOM   1504 C CB    . ILE   A 1 180  ? -10.098 33.326  -11.948 1.00 84.54 180  A 1 
ATOM   1505 C CG1   . ILE   A 1 180  ? -9.135  32.267  -11.370 1.00 76.98 180  A 1 
ATOM   1506 C CG2   . ILE   A 1 180  ? -10.479 34.385  -10.892 1.00 74.31 180  A 1 
ATOM   1507 C CD1   . ILE   A 1 180  ? -7.765  32.812  -10.960 1.00 69.42 180  A 1 
ATOM   1508 N N     . ASN   A 1 181  ? -10.924 30.630  -13.793 1.00 92.52 181  A 1 
ATOM   1509 C CA    . ASN   A 1 181  ? -10.511 29.839  -14.947 1.00 93.42 181  A 1 
ATOM   1510 C C     . ASN   A 1 181  ? -11.717 29.118  -15.566 1.00 94.57 181  A 1 
ATOM   1511 O O     . ASN   A 1 181  ? -12.351 28.318  -14.870 1.00 93.35 181  A 1 
ATOM   1512 C CB    . ASN   A 1 181  ? -9.405  28.866  -14.525 1.00 91.84 181  A 1 
ATOM   1513 C CG    . ASN   A 1 181  ? -8.152  29.590  -14.062 1.00 90.57 181  A 1 
ATOM   1514 O OD1   . ASN   A 1 181  ? -7.830  29.658  -12.892 1.00 80.39 181  A 1 
ATOM   1515 N ND2   . ASN   A 1 181  ? -7.412  30.170  -14.983 1.00 81.86 181  A 1 
ATOM   1516 N N     . PRO   A 1 182  ? -12.047 29.373  -16.836 1.00 95.19 182  A 1 
ATOM   1517 C CA    . PRO   A 1 182  ? -13.093 28.630  -17.528 1.00 95.78 182  A 1 
ATOM   1518 C C     . PRO   A 1 182  ? -12.670 27.181  -17.800 1.00 96.06 182  A 1 
ATOM   1519 O O     . PRO   A 1 182  ? -11.480 26.854  -17.853 1.00 94.48 182  A 1 
ATOM   1520 C CB    . PRO   A 1 182  ? -13.354 29.412  -18.818 1.00 94.78 182  A 1 
ATOM   1521 C CG    . PRO   A 1 182  ? -12.005 30.060  -19.115 1.00 92.61 182  A 1 
ATOM   1522 C CD    . PRO   A 1 182  ? -11.444 30.354  -17.724 1.00 95.02 182  A 1 
ATOM   1523 N N     . ILE   A 1 183  ? -13.660 26.322  -18.008 1.00 96.48 183  A 1 
ATOM   1524 C CA    . ILE   A 1 183  ? -13.443 25.009  -18.617 1.00 96.95 183  A 1 
ATOM   1525 C C     . ILE   A 1 183  ? -13.240 25.234  -20.117 1.00 97.07 183  A 1 
ATOM   1526 O O     . ILE   A 1 183  ? -14.057 25.900  -20.753 1.00 96.31 183  A 1 
ATOM   1527 C CB    . ILE   A 1 183  ? -14.616 24.049  -18.318 1.00 96.70 183  A 1 
ATOM   1528 C CG1   . ILE   A 1 183  ? -14.768 23.845  -16.791 1.00 94.44 183  A 1 
ATOM   1529 C CG2   . ILE   A 1 183  ? -14.390 22.706  -19.030 1.00 94.30 183  A 1 
ATOM   1530 C CD1   . ILE   A 1 183  ? -15.960 22.971  -16.382 1.00 92.95 183  A 1 
ATOM   1531 N N     . SER   A 1 184  ? -12.156 24.710  -20.675 1.00 97.24 184  A 1 
ATOM   1532 C CA    . SER   A 1 184  ? -11.860 24.816  -22.105 1.00 97.27 184  A 1 
ATOM   1533 C C     . SER   A 1 184  ? -12.442 23.654  -22.900 1.00 97.48 184  A 1 
ATOM   1534 O O     . SER   A 1 184  ? -12.957 23.861  -23.996 1.00 96.59 184  A 1 
ATOM   1535 C CB    . SER   A 1 184  ? -10.354 24.921  -22.334 1.00 96.66 184  A 1 
ATOM   1536 O OG    . SER   A 1 184  ? -9.672  23.776  -21.869 1.00 94.18 184  A 1 
ATOM   1537 N N     . HIS   A 1 185  ? -12.401 22.455  -22.342 1.00 97.44 185  A 1 
ATOM   1538 C CA    . HIS   A 1 185  ? -12.864 21.231  -22.986 1.00 97.69 185  A 1 
ATOM   1539 C C     . HIS   A 1 185  ? -13.574 20.318  -21.985 1.00 97.57 185  A 1 
ATOM   1540 O O     . HIS   A 1 185  ? -13.175 20.212  -20.824 1.00 96.44 185  A 1 
ATOM   1541 C CB    . HIS   A 1 185  ? -11.685 20.479  -23.626 1.00 97.42 185  A 1 
ATOM   1542 C CG    . HIS   A 1 185  ? -10.891 21.282  -24.617 1.00 97.65 185  A 1 
ATOM   1543 N ND1   . HIS   A 1 185  ? -9.968  22.263  -24.313 1.00 92.63 185  A 1 
ATOM   1544 C CD2   . HIS   A 1 185  ? -10.933 21.196  -25.987 1.00 92.99 185  A 1 
ATOM   1545 C CE1   . HIS   A 1 185  ? -9.481  22.750  -25.459 1.00 92.89 185  A 1 
ATOM   1546 N NE2   . HIS   A 1 185  ? -10.037 22.125  -26.500 1.00 93.97 185  A 1 
ATOM   1547 N N     . THR   A 1 186  ? -14.590 19.611  -22.464 1.00 97.90 186  A 1 
ATOM   1548 C CA    . THR   A 1 186  ? -15.148 18.444  -21.771 1.00 97.88 186  A 1 
ATOM   1549 C C     . THR   A 1 186  ? -15.276 17.302  -22.758 1.00 97.83 186  A 1 
ATOM   1550 O O     . THR   A 1 186  ? -15.944 17.446  -23.783 1.00 96.82 186  A 1 
ATOM   1551 C CB    . THR   A 1 186  ? -16.508 18.714  -21.120 1.00 97.05 186  A 1 
ATOM   1552 O OG1   . THR   A 1 186  ? -17.456 19.136  -22.070 1.00 81.94 186  A 1 
ATOM   1553 C CG2   . THR   A 1 186  ? -16.442 19.772  -20.030 1.00 86.04 186  A 1 
ATOM   1554 N N     . SER   A 1 187  ? -14.657 16.173  -22.467 1.00 97.98 187  A 1 
ATOM   1555 C CA    . SER   A 1 187  ? -14.675 14.988  -23.317 1.00 97.90 187  A 1 
ATOM   1556 C C     . SER   A 1 187  ? -15.448 13.849  -22.668 1.00 98.00 187  A 1 
ATOM   1557 O O     . SER   A 1 187  ? -15.356 13.616  -21.460 1.00 97.15 187  A 1 
ATOM   1558 C CB    . SER   A 1 187  ? -13.258 14.547  -23.660 1.00 97.19 187  A 1 
ATOM   1559 O OG    . SER   A 1 187  ? -12.691 15.462  -24.572 1.00 93.16 187  A 1 
ATOM   1560 N N     . TYR   A 1 188  ? -16.191 13.117  -23.490 1.00 98.12 188  A 1 
ATOM   1561 C CA    . TYR   A 1 188  ? -17.042 12.024  -23.042 1.00 98.10 188  A 1 
ATOM   1562 C C     . TYR   A 1 188  ? -16.855 10.790  -23.920 1.00 97.94 188  A 1 
ATOM   1563 O O     . TYR   A 1 188  ? -16.894 10.861  -25.148 1.00 96.85 188  A 1 
ATOM   1564 C CB    . TYR   A 1 188  ? -18.505 12.469  -23.047 1.00 97.87 188  A 1 
ATOM   1565 C CG    . TYR   A 1 188  ? -18.803 13.673  -22.176 1.00 98.09 188  A 1 
ATOM   1566 C CD1   . TYR   A 1 188  ? -19.137 13.512  -20.819 1.00 96.67 188  A 1 
ATOM   1567 C CD2   . TYR   A 1 188  ? -18.745 14.978  -22.720 1.00 96.87 188  A 1 
ATOM   1568 C CE1   . TYR   A 1 188  ? -19.423 14.628  -20.013 1.00 95.99 188  A 1 
ATOM   1569 C CE2   . TYR   A 1 188  ? -19.023 16.101  -21.922 1.00 96.14 188  A 1 
ATOM   1570 C CZ    . TYR   A 1 188  ? -19.367 15.922  -20.566 1.00 96.96 188  A 1 
ATOM   1571 O OH    . TYR   A 1 188  ? -19.652 17.015  -19.785 1.00 95.84 188  A 1 
ATOM   1572 N N     . CYS   A 1 189  ? -16.731 9.636   -23.278 1.00 97.92 189  A 1 
ATOM   1573 C CA    . CYS   A 1 189  ? -16.916 8.326   -23.877 1.00 97.81 189  A 1 
ATOM   1574 C C     . CYS   A 1 189  ? -18.222 7.743   -23.328 1.00 97.83 189  A 1 
ATOM   1575 O O     . CYS   A 1 189  ? -18.288 7.286   -22.184 1.00 96.94 189  A 1 
ATOM   1576 C CB    . CYS   A 1 189  ? -15.682 7.462   -23.595 1.00 97.28 189  A 1 
ATOM   1577 S SG    . CYS   A 1 189  ? -15.937 5.770   -24.195 1.00 95.15 189  A 1 
ATOM   1578 N N     . TYR   A 1 190  ? -19.265 7.801   -24.146 1.00 97.27 190  A 1 
ATOM   1579 C CA    . TYR   A 1 190  ? -20.609 7.329   -23.822 1.00 96.88 190  A 1 
ATOM   1580 C C     . TYR   A 1 190  ? -20.824 5.921   -24.378 1.00 96.78 190  A 1 
ATOM   1581 O O     . TYR   A 1 190  ? -20.555 5.674   -25.553 1.00 94.77 190  A 1 
ATOM   1582 C CB    . TYR   A 1 190  ? -21.621 8.335   -24.386 1.00 94.99 190  A 1 
ATOM   1583 C CG    . TYR   A 1 190  ? -23.059 7.879   -24.358 1.00 93.22 190  A 1 
ATOM   1584 C CD1   . TYR   A 1 190  ? -23.598 7.141   -25.434 1.00 86.10 190  A 1 
ATOM   1585 C CD2   . TYR   A 1 190  ? -23.881 8.193   -23.261 1.00 85.27 190  A 1 
ATOM   1586 C CE1   . TYR   A 1 190  ? -24.938 6.714   -25.402 1.00 80.03 190  A 1 
ATOM   1587 C CE2   . TYR   A 1 190  ? -25.220 7.772   -23.224 1.00 78.80 190  A 1 
ATOM   1588 C CZ    . TYR   A 1 190  ? -25.747 7.027   -24.295 1.00 79.68 190  A 1 
ATOM   1589 O OH    . TYR   A 1 190  ? -27.054 6.608   -24.255 1.00 77.48 190  A 1 
ATOM   1590 N N     . ILE   A 1 191  ? -21.332 5.012   -23.557 1.00 96.63 191  A 1 
ATOM   1591 C CA    . ILE   A 1 191  ? -21.728 3.662   -23.975 1.00 96.37 191  A 1 
ATOM   1592 C C     . ILE   A 1 191  ? -23.148 3.408   -23.472 1.00 96.31 191  A 1 
ATOM   1593 O O     . ILE   A 1 191  ? -23.400 3.432   -22.265 1.00 94.86 191  A 1 
ATOM   1594 C CB    . ILE   A 1 191  ? -20.734 2.586   -23.480 1.00 95.57 191  A 1 
ATOM   1595 C CG1   . ILE   A 1 191  ? -19.289 2.906   -23.936 1.00 92.97 191  A 1 
ATOM   1596 C CG2   . ILE   A 1 191  ? -21.168 1.197   -23.985 1.00 93.10 191  A 1 
ATOM   1597 C CD1   . ILE   A 1 191  ? -18.225 1.943   -23.398 1.00 88.13 191  A 1 
ATOM   1598 N N     . ASP   A 1 192  ? -24.078 3.173   -24.392 1.00 95.75 192  A 1 
ATOM   1599 C CA    . ASP   A 1 192  ? -25.463 2.865   -24.047 1.00 95.01 192  A 1 
ATOM   1600 C C     . ASP   A 1 192  ? -25.698 1.359   -23.831 1.00 95.35 192  A 1 
ATOM   1601 O O     . ASP   A 1 192  ? -24.805 0.519   -23.977 1.00 92.71 192  A 1 
ATOM   1602 C CB    . ASP   A 1 192  ? -26.420 3.511   -25.071 1.00 91.98 192  A 1 
ATOM   1603 C CG    . ASP   A 1 192  ? -26.498 2.824   -26.438 1.00 88.44 192  A 1 
ATOM   1604 O OD1   . ASP   A 1 192  ? -25.940 1.723   -26.603 1.00 81.41 192  A 1 
ATOM   1605 O OD2   . ASP   A 1 192  ? -27.191 3.373   -27.317 1.00 83.44 192  A 1 
ATOM   1606 N N     . LEU   A 1 193  ? -26.932 0.999   -23.479 1.00 95.32 193  A 1 
ATOM   1607 C CA    . LEU   A 1 193  ? -27.333 -0.392  -23.254 1.00 94.89 193  A 1 
ATOM   1608 C C     . LEU   A 1 193  ? -27.320 -1.248  -24.532 1.00 94.59 193  A 1 
ATOM   1609 O O     . LEU   A 1 193  ? -27.318 -2.473  -24.430 1.00 91.11 193  A 1 
ATOM   1610 C CB    . LEU   A 1 193  ? -28.731 -0.428  -22.611 1.00 93.77 193  A 1 
ATOM   1611 C CG    . LEU   A 1 193  ? -28.815 0.192   -21.204 1.00 92.67 193  A 1 
ATOM   1612 C CD1   . LEU   A 1 193  ? -30.256 0.136   -20.700 1.00 88.99 193  A 1 
ATOM   1613 C CD2   . LEU   A 1 193  ? -27.932 -0.547  -20.198 1.00 88.93 193  A 1 
ATOM   1614 N N     . SER   A 1 194  ? -27.315 -0.639  -25.720 1.00 95.12 194  A 1 
ATOM   1615 C CA    . SER   A 1 194  ? -27.165 -1.360  -26.990 1.00 94.38 194  A 1 
ATOM   1616 C C     . SER   A 1 194  ? -25.705 -1.686  -27.317 1.00 94.28 194  A 1 
ATOM   1617 O O     . SER   A 1 194  ? -25.428 -2.462  -28.226 1.00 90.26 194  A 1 
ATOM   1618 C CB    . SER   A 1 194  ? -27.833 -0.579  -28.125 1.00 92.87 194  A 1 
ATOM   1619 O OG    . SER   A 1 194  ? -27.041 0.479   -28.607 1.00 85.40 194  A 1 
ATOM   1620 N N     . GLY   A 1 195  ? -24.759 -1.114  -26.552 1.00 92.56 195  A 1 
ATOM   1621 C CA    . GLY   A 1 195  ? -23.325 -1.204  -26.802 1.00 92.09 195  A 1 
ATOM   1622 C C     . GLY   A 1 195  ? -22.800 -0.145  -27.777 1.00 93.24 195  A 1 
ATOM   1623 O O     . GLY   A 1 195  ? -21.612 -0.162  -28.103 1.00 89.85 195  A 1 
ATOM   1624 N N     . LYS   A 1 196  ? -23.650 0.787   -28.224 1.00 93.75 196  A 1 
ATOM   1625 C CA    . LYS   A 1 196  ? -23.226 1.902   -29.068 1.00 94.28 196  A 1 
ATOM   1626 C C     . LYS   A 1 196  ? -22.278 2.800   -28.280 1.00 95.31 196  A 1 
ATOM   1627 O O     . LYS   A 1 196  ? -22.646 3.331   -27.232 1.00 93.01 196  A 1 
ATOM   1628 C CB    . LYS   A 1 196  ? -24.449 2.673   -29.593 1.00 92.42 196  A 1 
ATOM   1629 C CG    . LYS   A 1 196  ? -24.076 3.748   -30.632 1.00 85.57 196  A 1 
ATOM   1630 C CD    . LYS   A 1 196  ? -25.328 4.498   -31.119 1.00 80.16 196  A 1 
ATOM   1631 C CE    . LYS   A 1 196  ? -24.959 5.548   -32.174 1.00 70.58 196  A 1 
ATOM   1632 N NZ    . LYS   A 1 196  ? -26.129 6.333   -32.657 1.00 63.40 196  A 1 
ATOM   1633 N N     . ARG   A 1 197  ? -21.061 2.977   -28.806 1.00 95.95 197  A 1 
ATOM   1634 C CA    . ARG   A 1 197  ? -20.037 3.855   -28.236 1.00 96.29 197  A 1 
ATOM   1635 C C     . ARG   A 1 197  ? -19.984 5.162   -29.013 1.00 96.60 197  A 1 
ATOM   1636 O O     . ARG   A 1 197  ? -19.739 5.141   -30.214 1.00 94.68 197  A 1 
ATOM   1637 C CB    . ARG   A 1 197  ? -18.694 3.114   -28.221 1.00 94.79 197  A 1 
ATOM   1638 C CG    . ARG   A 1 197  ? -17.581 3.882   -27.496 1.00 92.87 197  A 1 
ATOM   1639 C CD    . ARG   A 1 197  ? -16.320 3.011   -27.429 1.00 92.11 197  A 1 
ATOM   1640 N NE    . ARG   A 1 197  ? -15.223 3.642   -26.676 1.00 90.11 197  A 1 
ATOM   1641 C CZ    . ARG   A 1 197  ? -14.067 4.088   -27.156 1.00 91.23 197  A 1 
ATOM   1642 N NH1   . ARG   A 1 197  ? -13.782 4.075   -28.427 1.00 82.75 197  A 1 
ATOM   1643 N NH2   . ARG   A 1 197  ? -13.159 4.544   -26.351 1.00 84.77 197  A 1 
ATOM   1644 N N     . LEU   A 1 198  ? -20.190 6.281   -28.324 1.00 96.35 198  A 1 
ATOM   1645 C CA    . LEU   A 1 198  ? -20.048 7.633   -28.858 1.00 96.54 198  A 1 
ATOM   1646 C C     . LEU   A 1 198  ? -18.871 8.322   -28.174 1.00 97.25 198  A 1 
ATOM   1647 O O     . LEU   A 1 198  ? -18.719 8.236   -26.956 1.00 95.78 198  A 1 
ATOM   1648 C CB    . LEU   A 1 198  ? -21.355 8.424   -28.655 1.00 95.00 198  A 1 
ATOM   1649 C CG    . LEU   A 1 198  ? -22.581 7.853   -29.394 1.00 92.71 198  A 1 
ATOM   1650 C CD1   . LEU   A 1 198  ? -23.833 8.641   -29.006 1.00 87.21 198  A 1 
ATOM   1651 C CD2   . LEU   A 1 198  ? -22.412 7.929   -30.913 1.00 87.98 198  A 1 
ATOM   1652 N N     . LEU   A 1 199  ? -18.044 9.004   -28.974 1.00 97.44 199  A 1 
ATOM   1653 C CA    . LEU   A 1 199  ? -16.958 9.851   -28.491 1.00 97.59 199  A 1 
ATOM   1654 C C     . LEU   A 1 199  ? -17.254 11.276  -28.928 1.00 97.68 199  A 1 
ATOM   1655 O O     . LEU   A 1 199  ? -17.423 11.515  -30.122 1.00 96.17 199  A 1 
ATOM   1656 C CB    . LEU   A 1 199  ? -15.607 9.380   -29.055 1.00 96.86 199  A 1 
ATOM   1657 C CG    . LEU   A 1 199  ? -15.207 7.946   -28.671 1.00 95.31 199  A 1 
ATOM   1658 C CD1   . LEU   A 1 199  ? -13.851 7.599   -29.292 1.00 91.76 199  A 1 
ATOM   1659 C CD2   . LEU   A 1 199  ? -15.089 7.770   -27.156 1.00 91.65 199  A 1 
ATOM   1660 N N     . PHE   A 1 200  ? -17.315 12.207  -27.990 1.00 97.94 200  A 1 
ATOM   1661 C CA    . PHE   A 1 200  ? -17.528 13.614  -28.316 1.00 98.06 200  A 1 
ATOM   1662 C C     . PHE   A 1 200  ? -16.819 14.526  -27.324 1.00 98.23 200  A 1 
ATOM   1663 O O     . PHE   A 1 200  ? -16.709 14.221  -26.133 1.00 97.37 200  A 1 
ATOM   1664 C CB    . PHE   A 1 200  ? -19.029 13.923  -28.433 1.00 97.40 200  A 1 
ATOM   1665 C CG    . PHE   A 1 200  ? -19.847 13.600  -27.201 1.00 97.63 200  A 1 
ATOM   1666 C CD1   . PHE   A 1 200  ? -20.381 12.305  -27.015 1.00 95.48 200  A 1 
ATOM   1667 C CD2   . PHE   A 1 200  ? -20.102 14.591  -26.238 1.00 95.37 200  A 1 
ATOM   1668 C CE1   . PHE   A 1 200  ? -21.156 12.011  -25.886 1.00 94.17 200  A 1 
ATOM   1669 C CE2   . PHE   A 1 200  ? -20.877 14.300  -25.101 1.00 94.02 200  A 1 
ATOM   1670 C CZ    . PHE   A 1 200  ? -21.404 13.007  -24.925 1.00 95.04 200  A 1 
ATOM   1671 N N     . THR   A 1 201  ? -16.336 15.657  -27.835 1.00 98.15 201  A 1 
ATOM   1672 C CA    . THR   A 1 201  ? -15.678 16.708  -27.060 1.00 98.18 201  A 1 
ATOM   1673 C C     . THR   A 1 201  ? -16.380 18.030  -27.311 1.00 98.19 201  A 1 
ATOM   1674 O O     . THR   A 1 201  ? -16.575 18.434  -28.458 1.00 97.10 201  A 1 
ATOM   1675 C CB    . THR   A 1 201  ? -14.189 16.806  -27.399 1.00 97.63 201  A 1 
ATOM   1676 O OG1   . THR   A 1 201  ? -13.568 15.576  -27.115 1.00 91.69 201  A 1 
ATOM   1677 C CG2   . THR   A 1 201  ? -13.464 17.868  -26.583 1.00 92.38 201  A 1 
ATOM   1678 N N     . LEU   A 1 202  ? -16.743 18.706  -26.234 1.00 98.14 202  A 1 
ATOM   1679 C CA    . LEU   A 1 202  ? -17.251 20.067  -26.257 1.00 98.09 202  A 1 
ATOM   1680 C C     . LEU   A 1 202  ? -16.079 21.017  -26.047 1.00 98.18 202  A 1 
ATOM   1681 O O     . LEU   A 1 202  ? -15.312 20.850  -25.096 1.00 97.17 202  A 1 
ATOM   1682 C CB    . LEU   A 1 202  ? -18.325 20.233  -25.171 1.00 97.38 202  A 1 
ATOM   1683 C CG    . LEU   A 1 202  ? -19.500 19.252  -25.306 1.00 94.68 202  A 1 
ATOM   1684 C CD1   . LEU   A 1 202  ? -20.344 19.273  -24.037 1.00 86.34 202  A 1 
ATOM   1685 C CD2   . LEU   A 1 202  ? -20.399 19.614  -26.482 1.00 86.48 202  A 1 
ATOM   1686 N N     . ILE   A 1 203  ? -15.957 22.009  -26.929 1.00 98.22 203  A 1 
ATOM   1687 C CA    . ILE   A 1 203  ? -14.913 23.035  -26.896 1.00 98.22 203  A 1 
ATOM   1688 C C     . ILE   A 1 203  ? -15.574 24.363  -26.535 1.00 98.14 203  A 1 
ATOM   1689 O O     . ILE   A 1 203  ? -16.556 24.757  -27.164 1.00 97.17 203  A 1 
ATOM   1690 C CB    . ILE   A 1 203  ? -14.157 23.104  -28.244 1.00 97.90 203  A 1 
ATOM   1691 C CG1   . ILE   A 1 203  ? -13.587 21.718  -28.639 1.00 96.54 203  A 1 
ATOM   1692 C CG2   . ILE   A 1 203  ? -13.042 24.159  -28.168 1.00 96.53 203  A 1 
ATOM   1693 C CD1   . ILE   A 1 203  ? -12.905 21.677  -30.014 1.00 94.74 203  A 1 
ATOM   1694 N N     . ASN   A 1 204  ? -15.037 25.063  -25.543 1.00 98.13 204  A 1 
ATOM   1695 C CA    . ASN   A 1 204  ? -15.510 26.389  -25.165 1.00 98.07 204  A 1 
ATOM   1696 C C     . ASN   A 1 204  ? -15.144 27.414  -26.248 1.00 97.90 204  A 1 
ATOM   1697 O O     . ASN   A 1 204  ? -13.975 27.764  -26.412 1.00 96.65 204  A 1 
ATOM   1698 C CB    . ASN   A 1 204  ? -14.936 26.749  -23.788 1.00 97.64 204  A 1 
ATOM   1699 C CG    . ASN   A 1 204  ? -15.438 28.088  -23.271 1.00 97.58 204  A 1 
ATOM   1700 O OD1   . ASN   A 1 204  ? -16.172 28.809  -23.914 1.00 92.43 204  A 1 
ATOM   1701 N ND2   . ASN   A 1 204  ? -15.044 28.448  -22.071 1.00 91.58 204  A 1 
ATOM   1702 N N     . GLU   A 1 205  ? -16.147 27.909  -26.969 1.00 97.82 205  A 1 
ATOM   1703 C CA    . GLU   A 1 205  ? -15.953 28.884  -28.046 1.00 97.37 205  A 1 
ATOM   1704 C C     . GLU   A 1 205  ? -15.561 30.276  -27.541 1.00 97.47 205  A 1 
ATOM   1705 O O     . GLU   A 1 205  ? -14.953 31.044  -28.275 1.00 95.76 205  A 1 
ATOM   1706 C CB    . GLU   A 1 205  ? -17.192 28.942  -28.957 1.00 94.99 205  A 1 
ATOM   1707 C CG    . GLU   A 1 205  ? -18.437 29.593  -28.335 1.00 92.31 205  A 1 
ATOM   1708 C CD    . GLU   A 1 205  ? -19.593 29.728  -29.357 1.00 94.35 205  A 1 
ATOM   1709 O OE1   . GLU   A 1 205  ? -20.395 30.679  -29.254 1.00 89.51 205  A 1 
ATOM   1710 O OE2   . GLU   A 1 205  ? -19.687 28.917  -30.304 1.00 90.88 205  A 1 
ATOM   1711 N N     . GLU   A 1 206  ? -15.841 30.604  -26.288 1.00 97.60 206  A 1 
ATOM   1712 C CA    . GLU   A 1 206  ? -15.540 31.914  -25.688 1.00 97.22 206  A 1 
ATOM   1713 C C     . GLU   A 1 206  ? -14.031 32.163  -25.528 1.00 97.15 206  A 1 
ATOM   1714 O O     . GLU   A 1 206  ? -13.601 33.293  -25.311 1.00 94.98 206  A 1 
ATOM   1715 C CB    . GLU   A 1 206  ? -16.240 32.037  -24.324 1.00 96.41 206  A 1 
ATOM   1716 C CG    . GLU   A 1 206  ? -17.768 31.905  -24.410 1.00 95.14 206  A 1 
ATOM   1717 C CD    . GLU   A 1 206  ? -18.472 31.900  -23.042 1.00 94.87 206  A 1 
ATOM   1718 O OE1   . GLU   A 1 206  ? -19.723 31.877  -23.036 1.00 88.03 206  A 1 
ATOM   1719 O OE2   . GLU   A 1 206  ? -17.786 31.873  -21.999 1.00 89.31 206  A 1 
ATOM   1720 N N     . MET   A 1 207  ? -13.215 31.123  -25.666 1.00 97.39 207  A 1 
ATOM   1721 C CA    . MET   A 1 207  ? -11.753 31.201  -25.647 1.00 97.19 207  A 1 
ATOM   1722 C C     . MET   A 1 207  ? -11.139 31.345  -27.046 1.00 97.18 207  A 1 
ATOM   1723 O O     . MET   A 1 207  ? -9.917  31.418  -27.172 1.00 94.71 207  A 1 
ATOM   1724 C CB    . MET   A 1 207  ? -11.188 29.972  -24.928 1.00 96.33 207  A 1 
ATOM   1725 C CG    . MET   A 1 207  ? -11.641 29.877  -23.461 1.00 94.44 207  A 1 
ATOM   1726 S SD    . MET   A 1 207  ? -11.005 28.433  -22.559 1.00 93.45 207  A 1 
ATOM   1727 C CE    . MET   A 1 207  ? -9.218  28.693  -22.693 1.00 85.22 207  A 1 
ATOM   1728 N N     . LEU   A 1 208  ? -11.965 31.378  -28.097 1.00 97.37 208  A 1 
ATOM   1729 C CA    . LEU   A 1 208  ? -11.556 31.511  -29.494 1.00 97.28 208  A 1 
ATOM   1730 C C     . LEU   A 1 208  ? -12.091 32.817  -30.090 1.00 97.27 208  A 1 
ATOM   1731 O O     . LEU   A 1 208  ? -13.061 33.401  -29.605 1.00 95.35 208  A 1 
ATOM   1732 C CB    . LEU   A 1 208  ? -12.044 30.283  -30.285 1.00 96.57 208  A 1 
ATOM   1733 C CG    . LEU   A 1 208  ? -11.410 28.945  -29.865 1.00 96.01 208  A 1 
ATOM   1734 C CD1   . LEU   A 1 208  ? -12.074 27.800  -30.630 1.00 93.08 208  A 1 
ATOM   1735 C CD2   . LEU   A 1 208  ? -9.906  28.905  -30.156 1.00 92.76 208  A 1 
ATOM   1736 N N     . THR   A 1 209  ? -11.475 33.267  -31.171 1.00 97.33 209  A 1 
ATOM   1737 C CA    . THR   A 1 209  ? -12.000 34.384  -31.965 1.00 97.17 209  A 1 
ATOM   1738 C C     . THR   A 1 209  ? -13.150 33.913  -32.854 1.00 97.33 209  A 1 
ATOM   1739 O O     . THR   A 1 209  ? -13.200 32.755  -33.266 1.00 95.93 209  A 1 
ATOM   1740 C CB    . THR   A 1 209  ? -10.906 35.048  -32.812 1.00 96.35 209  A 1 
ATOM   1741 O OG1   . THR   A 1 209  ? -10.390 34.154  -33.754 1.00 90.15 209  A 1 
ATOM   1742 C CG2   . THR   A 1 209  ? -9.744  35.576  -31.971 1.00 88.39 209  A 1 
ATOM   1743 N N     . GLU   A 1 210  ? -14.051 34.829  -33.231 1.00 97.12 210  A 1 
ATOM   1744 C CA    . GLU   A 1 210  ? -15.170 34.494  -34.124 1.00 96.80 210  A 1 
ATOM   1745 C C     . GLU   A 1 210  ? -14.689 33.926  -35.473 1.00 96.92 210  A 1 
ATOM   1746 O O     . GLU   A 1 210  ? -15.327 33.066  -36.069 1.00 95.34 210  A 1 
ATOM   1747 C CB    . GLU   A 1 210  ? -16.035 35.748  -34.331 1.00 95.50 210  A 1 
ATOM   1748 C CG    . GLU   A 1 210  ? -17.455 35.441  -34.849 1.00 84.31 210  A 1 
ATOM   1749 C CD    . GLU   A 1 210  ? -18.312 34.628  -33.855 1.00 82.11 210  A 1 
ATOM   1750 O OE1   . GLU   A 1 210  ? -19.294 33.988  -34.290 1.00 74.84 210  A 1 
ATOM   1751 O OE2   . GLU   A 1 210  ? -17.998 34.624  -32.651 1.00 75.62 210  A 1 
ATOM   1752 N N     . GLN   A 1 211  ? -13.519 34.374  -35.925 1.00 97.37 211  A 1 
ATOM   1753 C CA    . GLN   A 1 211  ? -12.894 33.873  -37.148 1.00 97.16 211  A 1 
ATOM   1754 C C     . GLN   A 1 211  ? -12.418 32.420  -36.995 1.00 97.35 211  A 1 
ATOM   1755 O O     . GLN   A 1 211  ? -12.635 31.606  -37.888 1.00 95.71 211  A 1 
ATOM   1756 C CB    . GLN   A 1 211  ? -11.743 34.816  -37.532 1.00 96.20 211  A 1 
ATOM   1757 C CG    . GLN   A 1 211  ? -11.783 35.181  -39.019 1.00 84.54 211  A 1 
ATOM   1758 C CD    . GLN   A 1 211  ? -10.795 36.291  -39.396 1.00 77.82 211  A 1 
ATOM   1759 O OE1   . GLN   A 1 211  ? -10.020 36.798  -38.609 1.00 69.17 211  A 1 
ATOM   1760 N NE2   . GLN   A 1 211  ? -10.805 36.719  -40.633 1.00 66.24 211  A 1 
ATOM   1761 N N     . GLU   A 1 212  ? -11.832 32.081  -35.849 1.00 97.66 212  A 1 
ATOM   1762 C CA    . GLU   A 1 212  ? -11.427 30.704  -35.528 1.00 97.59 212  A 1 
ATOM   1763 C C     . GLU   A 1 212  ? -12.636 29.780  -35.353 1.00 97.78 212  A 1 
ATOM   1764 O O     . GLU   A 1 212  ? -12.606 28.638  -35.809 1.00 96.63 212  A 1 
ATOM   1765 C CB    . GLU   A 1 212  ? -10.588 30.693  -34.246 1.00 97.02 212  A 1 
ATOM   1766 C CG    . GLU   A 1 212  ? -9.177  31.252  -34.458 1.00 95.38 212  A 1 
ATOM   1767 C CD    . GLU   A 1 212  ? -8.465  31.526  -33.133 1.00 95.78 212  A 1 
ATOM   1768 O OE1   . GLU   A 1 212  ? -7.290  31.123  -33.003 1.00 89.91 212  A 1 
ATOM   1769 O OE2   . GLU   A 1 212  ? -9.092  32.180  -32.270 1.00 90.11 212  A 1 
ATOM   1770 N N     . ILE   A 1 213  ? -13.720 30.278  -34.758 1.00 97.72 213  A 1 
ATOM   1771 C CA    . ILE   A 1 213  ? -14.970 29.520  -34.631 1.00 97.61 213  A 1 
ATOM   1772 C C     . ILE   A 1 213  ? -15.527 29.188  -36.017 1.00 97.61 213  A 1 
ATOM   1773 O O     . ILE   A 1 213  ? -15.883 28.039  -36.281 1.00 96.41 213  A 1 
ATOM   1774 C CB    . ILE   A 1 213  ? -16.002 30.290  -33.786 1.00 97.14 213  A 1 
ATOM   1775 C CG1   . ILE   A 1 213  ? -15.508 30.480  -32.337 1.00 95.24 213  A 1 
ATOM   1776 C CG2   . ILE   A 1 213  ? -17.348 29.542  -33.772 1.00 94.90 213  A 1 
ATOM   1777 C CD1   . ILE   A 1 213  ? -16.281 31.560  -31.570 1.00 91.49 213  A 1 
ATOM   1778 N N     . GLN   A 1 214  ? -15.557 30.175  -36.921 1.00 97.67 214  A 1 
ATOM   1779 C CA    . GLN   A 1 214  ? -16.019 29.949  -38.289 1.00 97.49 214  A 1 
ATOM   1780 C C     . GLN   A 1 214  ? -15.107 28.967  -39.037 1.00 97.50 214  A 1 
ATOM   1781 O O     . GLN   A 1 214  ? -15.604 28.050  -39.689 1.00 96.31 214  A 1 
ATOM   1782 C CB    . GLN   A 1 214  ? -16.142 31.303  -39.012 1.00 96.72 214  A 1 
ATOM   1783 C CG    . GLN   A 1 214  ? -16.956 31.186  -40.305 1.00 88.27 214  A 1 
ATOM   1784 C CD    . GLN   A 1 214  ? -18.382 30.681  -40.050 1.00 84.27 214  A 1 
ATOM   1785 O OE1   . GLN   A 1 214  ? -19.098 31.171  -39.201 1.00 76.04 214  A 1 
ATOM   1786 N NE2   . GLN   A 1 214  ? -18.820 29.673  -40.762 1.00 73.10 214  A 1 
ATOM   1787 N N     . GLU   A 1 215  ? -13.795 29.090  -38.867 1.00 97.73 215  A 1 
ATOM   1788 C CA    . GLU   A 1 215  ? -12.830 28.146  -39.440 1.00 97.59 215  A 1 
ATOM   1789 C C     . GLU   A 1 215  ? -13.025 26.718  -38.895 1.00 97.54 215  A 1 
ATOM   1790 O O     . GLU   A 1 215  ? -12.929 25.746  -39.643 1.00 95.75 215  A 1 
ATOM   1791 C CB    . GLU   A 1 215  ? -11.404 28.654  -39.179 1.00 97.00 215  A 1 
ATOM   1792 C CG    . GLU   A 1 215  ? -10.374 27.868  -40.004 1.00 91.33 215  A 1 
ATOM   1793 C CD    . GLU   A 1 215  ? -8.918  28.310  -39.804 1.00 86.49 215  A 1 
ATOM   1794 O OE1   . GLU   A 1 215  ? -8.050  27.640  -40.418 1.00 78.38 215  A 1 
ATOM   1795 O OE2   . GLU   A 1 215  ? -8.645  29.253  -39.044 1.00 78.12 215  A 1 
ATOM   1796 N N     . ALA   A 1 216  ? -13.367 26.571  -37.616 1.00 97.44 216  A 1 
ATOM   1797 C CA    . ALA   A 1 216  ? -13.687 25.272  -37.030 1.00 97.23 216  A 1 
ATOM   1798 C C     . ALA   A 1 216  ? -14.940 24.645  -37.662 1.00 97.36 216  A 1 
ATOM   1799 O O     . ALA   A 1 216  ? -14.938 23.453  -37.979 1.00 95.72 216  A 1 
ATOM   1800 C CB    . ALA   A 1 216  ? -13.846 25.433  -35.516 1.00 96.35 216  A 1 
ATOM   1801 N N     . VAL   A 1 217  ? -15.986 25.447  -37.890 1.00 97.77 217  A 1 
ATOM   1802 C CA    . VAL   A 1 217  ? -17.201 25.004  -38.592 1.00 97.52 217  A 1 
ATOM   1803 C C     . VAL   A 1 217  ? -16.875 24.581  -40.023 1.00 97.46 217  A 1 
ATOM   1804 O O     . VAL   A 1 217  ? -17.284 23.500  -40.444 1.00 95.79 217  A 1 
ATOM   1805 C CB    . VAL   A 1 217  ? -18.286 26.093  -38.560 1.00 96.67 217  A 1 
ATOM   1806 C CG1   . VAL   A 1 217  ? -19.515 25.711  -39.389 1.00 91.69 217  A 1 
ATOM   1807 C CG2   . VAL   A 1 217  ? -18.775 26.336  -37.125 1.00 91.99 217  A 1 
ATOM   1808 N N     . ASP   A 1 218  ? -16.075 25.375  -40.742 1.00 97.61 218  A 1 
ATOM   1809 C CA    . ASP   A 1 218  ? -15.640 25.069  -42.113 1.00 97.36 218  A 1 
ATOM   1810 C C     . ASP   A 1 218  ? -14.803 23.776  -42.183 1.00 97.12 218  A 1 
ATOM   1811 O O     . ASP   A 1 218  ? -14.883 23.024  -43.157 1.00 94.90 218  A 1 
ATOM   1812 C CB    . ASP   A 1 218  ? -14.841 26.256  -42.676 1.00 96.85 218  A 1 
ATOM   1813 C CG    . ASP   A 1 218  ? -15.651 27.550  -42.862 1.00 93.20 218  A 1 
ATOM   1814 O OD1   . ASP   A 1 218  ? -16.899 27.492  -42.870 1.00 86.48 218  A 1 
ATOM   1815 O OD2   . ASP   A 1 218  ? -15.000 28.604  -43.027 1.00 87.30 218  A 1 
ATOM   1816 N N     . ARG   A 1 219  ? -14.059 23.452  -41.116 1.00 97.25 219  A 1 
ATOM   1817 C CA    . ARG   A 1 219  ? -13.320 22.180  -40.961 1.00 96.63 219  A 1 
ATOM   1818 C C     . ARG   A 1 219  ? -14.205 20.992  -40.545 1.00 96.25 219  A 1 
ATOM   1819 O O     . ARG   A 1 219  ? -13.696 19.875  -40.423 1.00 91.36 219  A 1 
ATOM   1820 C CB    . ARG   A 1 219  ? -12.153 22.367  -39.981 1.00 95.02 219  A 1 
ATOM   1821 C CG    . ARG   A 1 219  ? -11.033 23.260  -40.536 1.00 92.43 219  A 1 
ATOM   1822 C CD    . ARG   A 1 219  ? -9.970  23.419  -39.450 1.00 91.67 219  A 1 
ATOM   1823 N NE    . ARG   A 1 219  ? -8.915  24.387  -39.815 1.00 90.27 219  A 1 
ATOM   1824 C CZ    . ARG   A 1 219  ? -7.729  24.479  -39.238 1.00 90.68 219  A 1 
ATOM   1825 N NH1   . ARG   A 1 219  ? -7.319  23.621  -38.347 1.00 83.79 219  A 1 
ATOM   1826 N NH2   . ARG   A 1 219  ? -6.937  25.463  -39.525 1.00 83.41 219  A 1 
ATOM   1827 N N     . GLY   A 1 220  ? -15.499 21.202  -40.339 1.00 95.64 220  A 1 
ATOM   1828 C CA    . GLY   A 1 220  ? -16.471 20.144  -40.043 1.00 95.12 220  A 1 
ATOM   1829 C C     . GLY   A 1 220  ? -16.908 20.028  -38.585 1.00 96.08 220  A 1 
ATOM   1830 O O     . GLY   A 1 220  ? -17.686 19.122  -38.276 1.00 92.26 220  A 1 
ATOM   1831 N N     . CYS   A 1 221  ? -16.472 20.926  -37.695 1.00 96.98 221  A 1 
ATOM   1832 C CA    . CYS   A 1 221  ? -16.996 20.980  -36.331 1.00 97.06 221  A 1 
ATOM   1833 C C     . CYS   A 1 221  ? -18.468 21.447  -36.326 1.00 97.27 221  A 1 
ATOM   1834 O O     . CYS   A 1 221  ? -18.906 22.190  -37.202 1.00 95.52 221  A 1 
ATOM   1835 C CB    . CYS   A 1 221  ? -16.122 21.892  -35.459 1.00 95.85 221  A 1 
ATOM   1836 S SG    . CYS   A 1 221  ? -14.399 21.292  -35.423 1.00 91.48 221  A 1 
ATOM   1837 N N     . LEU   A 1 222  ? -19.232 21.025  -35.325 1.00 97.30 222  A 1 
ATOM   1838 C CA    . LEU   A 1 222  ? -20.576 21.545  -35.082 1.00 97.43 222  A 1 
ATOM   1839 C C     . LEU   A 1 222  ? -20.490 22.731  -34.122 1.00 97.75 222  A 1 
ATOM   1840 O O     . LEU   A 1 222  ? -19.868 22.617  -33.074 1.00 96.66 222  A 1 
ATOM   1841 C CB    . LEU   A 1 222  ? -21.453 20.415  -34.521 1.00 96.59 222  A 1 
ATOM   1842 C CG    . LEU   A 1 222  ? -22.890 20.837  -34.146 1.00 95.76 222  A 1 
ATOM   1843 C CD1   . LEU   A 1 222  ? -23.704 21.239  -35.376 1.00 91.86 222  A 1 
ATOM   1844 C CD2   . LEU   A 1 222  ? -23.614 19.681  -33.461 1.00 91.83 222  A 1 
ATOM   1845 N N     . ARG   A 1 223  ? -21.150 23.848  -34.437 1.00 97.76 223  A 1 
ATOM   1846 C CA    . ARG   A 1 223  ? -21.397 24.934  -33.482 1.00 97.82 223  A 1 
ATOM   1847 C C     . ARG   A 1 223  ? -22.848 24.874  -33.022 1.00 97.86 223  A 1 
ATOM   1848 O O     . ARG   A 1 223  ? -23.738 24.760  -33.863 1.00 96.36 223  A 1 
ATOM   1849 C CB    . ARG   A 1 223  ? -21.043 26.286  -34.115 1.00 96.97 223  A 1 
ATOM   1850 C CG    . ARG   A 1 223  ? -21.115 27.437  -33.099 1.00 95.91 223  A 1 
ATOM   1851 C CD    . ARG   A 1 223  ? -20.800 28.771  -33.780 1.00 94.48 223  A 1 
ATOM   1852 N NE    . ARG   A 1 223  ? -20.755 29.860  -32.793 1.00 93.04 223  A 1 
ATOM   1853 C CZ    . ARG   A 1 223  ? -20.530 31.145  -33.015 1.00 92.76 223  A 1 
ATOM   1854 N NH1   . ARG   A 1 223  ? -20.421 31.642  -34.210 1.00 88.00 223  A 1 
ATOM   1855 N NH2   . ARG   A 1 223  ? -20.387 31.952  -32.014 1.00 88.39 223  A 1 
ATOM   1856 N N     . ILE   A 1 224  ? -23.084 24.986  -31.726 1.00 97.57 224  A 1 
ATOM   1857 C CA    . ILE   A 1 224  ? -24.431 25.028  -31.140 1.00 97.44 224  A 1 
ATOM   1858 C C     . ILE   A 1 224  ? -24.597 26.263  -30.255 1.00 97.51 224  A 1 
ATOM   1859 O O     . ILE   A 1 224  ? -23.643 26.724  -29.621 1.00 96.08 224  A 1 
ATOM   1860 C CB    . ILE   A 1 224  ? -24.778 23.723  -30.384 1.00 96.39 224  A 1 
ATOM   1861 C CG1   . ILE   A 1 224  ? -23.862 23.482  -29.163 1.00 91.52 224  A 1 
ATOM   1862 C CG2   . ILE   A 1 224  ? -24.754 22.528  -31.352 1.00 89.33 224  A 1 
ATOM   1863 C CD1   . ILE   A 1 224  ? -24.267 22.278  -28.307 1.00 90.83 224  A 1 
ATOM   1864 N N     . GLN   A 1 225  ? -25.819 26.812  -30.197 1.00 97.12 225  A 1 
ATOM   1865 C CA    . GLN   A 1 225  ? -26.155 27.956  -29.339 1.00 96.57 225  A 1 
ATOM   1866 C C     . GLN   A 1 225  ? -26.941 27.559  -28.090 1.00 96.71 225  A 1 
ATOM   1867 O O     . GLN   A 1 225  ? -27.054 28.341  -27.152 1.00 92.49 225  A 1 
ATOM   1868 C CB    . GLN   A 1 225  ? -26.919 29.013  -30.138 1.00 94.80 225  A 1 
ATOM   1869 C CG    . GLN   A 1 225  ? -26.069 29.600  -31.273 1.00 87.83 225  A 1 
ATOM   1870 C CD    . GLN   A 1 225  ? -26.562 30.964  -31.763 1.00 77.28 225  A 1 
ATOM   1871 O OE1   . GLN   A 1 225  ? -27.572 31.502  -31.350 1.00 68.47 225  A 1 
ATOM   1872 N NE2   . GLN   A 1 225  ? -25.845 31.589  -32.662 1.00 65.66 225  A 1 
ATOM   1873 N N     . SER   A 1 226  ? -27.479 26.350  -28.067 1.00 96.32 226  A 1 
ATOM   1874 C CA    . SER   A 1 226  ? -28.291 25.866  -26.960 1.00 96.17 226  A 1 
ATOM   1875 C C     . SER   A 1 226  ? -28.100 24.369  -26.729 1.00 96.46 226  A 1 
ATOM   1876 O O     . SER   A 1 226  ? -27.674 23.624  -27.610 1.00 93.63 226  A 1 
ATOM   1877 C CB    . SER   A 1 226  ? -29.764 26.197  -27.225 1.00 93.82 226  A 1 
ATOM   1878 O OG    . SER   A 1 226  ? -30.288 25.400  -28.262 1.00 87.85 226  A 1 
ATOM   1879 N N     . LEU   A 1 227  ? -28.484 23.920  -25.539 1.00 94.95 227  A 1 
ATOM   1880 C CA    . LEU   A 1 227  ? -28.527 22.507  -25.167 1.00 94.57 227  A 1 
ATOM   1881 C C     . LEU   A 1 227  ? -29.350 21.660  -26.156 1.00 95.08 227  A 1 
ATOM   1882 O O     . LEU   A 1 227  ? -29.026 20.504  -26.395 1.00 91.85 227  A 1 
ATOM   1883 C CB    . LEU   A 1 227  ? -29.138 22.442  -23.754 1.00 91.54 227  A 1 
ATOM   1884 C CG    . LEU   A 1 227  ? -29.272 21.017  -23.180 1.00 89.81 227  A 1 
ATOM   1885 C CD1   . LEU   A 1 227  ? -27.919 20.459  -22.791 1.00 81.50 227  A 1 
ATOM   1886 C CD2   . LEU   A 1 227  ? -30.147 21.041  -21.926 1.00 81.63 227  A 1 
ATOM   1887 N N     . MET   A 1 228  ? -30.426 22.228  -26.728 1.00 95.99 228  A 1 
ATOM   1888 C CA    . MET   A 1 228  ? -31.325 21.493  -27.629 1.00 95.87 228  A 1 
ATOM   1889 C C     . MET   A 1 228  ? -30.710 21.194  -28.996 1.00 96.15 228  A 1 
ATOM   1890 O O     . MET   A 1 228  ? -31.182 20.301  -29.683 1.00 93.16 228  A 1 
ATOM   1891 C CB    . MET   A 1 228  ? -32.637 22.264  -27.826 1.00 94.15 228  A 1 
ATOM   1892 C CG    . MET   A 1 228  ? -33.450 22.385  -26.534 1.00 83.19 228  A 1 
ATOM   1893 S SD    . MET   A 1 228  ? -35.185 22.859  -26.804 1.00 69.08 228  A 1 
ATOM   1894 C CE    . MET   A 1 228  ? -35.738 23.059  -25.098 1.00 59.42 228  A 1 
ATOM   1895 N N     . GLU   A 1 229  ? -29.681 21.932  -29.388 1.00 96.60 229  A 1 
ATOM   1896 C CA    . GLU   A 1 229  ? -29.000 21.773  -30.676 1.00 96.53 229  A 1 
ATOM   1897 C C     . GLU   A 1 229  ? -27.879 20.722  -30.626 1.00 96.59 229  A 1 
ATOM   1898 O O     . GLU   A 1 229  ? -27.259 20.429  -31.648 1.00 93.28 229  A 1 
ATOM   1899 C CB    . GLU   A 1 229  ? -28.445 23.133  -31.121 1.00 94.99 229  A 1 
ATOM   1900 C CG    . GLU   A 1 229  ? -29.540 24.146  -31.498 1.00 91.81 229  A 1 
ATOM   1901 C CD    . GLU   A 1 229  ? -28.999 25.576  -31.537 1.00 91.93 229  A 1 
ATOM   1902 O OE1   . GLU   A 1 229  ? -29.698 26.471  -31.009 1.00 85.45 229  A 1 
ATOM   1903 O OE2   . GLU   A 1 229  ? -27.866 25.777  -32.022 1.00 87.05 229  A 1 
ATOM   1904 N N     . MET   A 1 230  ? -27.606 20.148  -29.450 1.00 96.24 230  A 1 
ATOM   1905 C CA    . MET   A 1 230  ? -26.531 19.177  -29.272 1.00 96.54 230  A 1 
ATOM   1906 C C     . MET   A 1 230  ? -26.812 17.882  -30.048 1.00 96.62 230  A 1 
ATOM   1907 O O     . MET   A 1 230  ? -27.777 17.171  -29.778 1.00 94.48 230  A 1 
ATOM   1908 C CB    . MET   A 1 230  ? -26.313 18.911  -27.777 1.00 95.67 230  A 1 
ATOM   1909 C CG    . MET   A 1 230  ? -25.181 17.913  -27.503 1.00 94.15 230  A 1 
ATOM   1910 S SD    . MET   A 1 230  ? -23.565 18.380  -28.190 1.00 94.53 230  A 1 
ATOM   1911 C CE    . MET   A 1 230  ? -22.633 16.887  -27.809 1.00 89.01 230  A 1 
ATOM   1912 N N     . ASP   A 1 231  ? -25.909 17.552  -30.974 1.00 96.55 231  A 1 
ATOM   1913 C CA    . ASP   A 1 231  ? -25.864 16.263  -31.665 1.00 96.37 231  A 1 
ATOM   1914 C C     . ASP   A 1 231  ? -24.724 15.409  -31.089 1.00 96.30 231  A 1 
ATOM   1915 O O     . ASP   A 1 231  ? -23.544 15.639  -31.364 1.00 93.65 231  A 1 
ATOM   1916 C CB    . ASP   A 1 231  ? -25.727 16.483  -33.177 1.00 95.19 231  A 1 
ATOM   1917 C CG    . ASP   A 1 231  ? -25.651 15.182  -33.980 1.00 93.78 231  A 1 
ATOM   1918 O OD1   . ASP   A 1 231  ? -25.817 14.093  -33.384 1.00 88.91 231  A 1 
ATOM   1919 O OD2   . ASP   A 1 231  ? -25.412 15.279  -35.202 1.00 88.26 231  A 1 
ATOM   1920 N N     . TYR   A 1 232  ? -25.081 14.411  -30.294 1.00 96.27 232  A 1 
ATOM   1921 C CA    . TYR   A 1 232  ? -24.134 13.513  -29.627 1.00 95.98 232  A 1 
ATOM   1922 C C     . TYR   A 1 232  ? -23.389 12.560  -30.579 1.00 95.91 232  A 1 
ATOM   1923 O O     . TYR   A 1 232  ? -22.479 11.855  -30.146 1.00 93.41 232  A 1 
ATOM   1924 C CB    . TYR   A 1 232  ? -24.872 12.726  -28.538 1.00 95.13 232  A 1 
ATOM   1925 C CG    . TYR   A 1 232  ? -25.411 13.580  -27.412 1.00 95.27 232  A 1 
ATOM   1926 C CD1   . TYR   A 1 232  ? -24.555 14.008  -26.379 1.00 91.70 232  A 1 
ATOM   1927 C CD2   . TYR   A 1 232  ? -26.767 13.963  -27.384 1.00 92.15 232  A 1 
ATOM   1928 C CE1   . TYR   A 1 232  ? -25.040 14.807  -25.332 1.00 90.73 232  A 1 
ATOM   1929 C CE2   . TYR   A 1 232  ? -27.262 14.766  -26.343 1.00 90.75 232  A 1 
ATOM   1930 C CZ    . TYR   A 1 232  ? -26.394 15.187  -25.315 1.00 92.40 232  A 1 
ATOM   1931 O OH    . TYR   A 1 232  ? -26.873 15.979  -24.295 1.00 90.09 232  A 1 
ATOM   1932 N N     . GLU   A 1 233  ? -23.733 12.527  -31.874 1.00 96.36 233  A 1 
ATOM   1933 C CA    . GLU   A 1 233  ? -22.976 11.772  -32.879 1.00 95.94 233  A 1 
ATOM   1934 C C     . GLU   A 1 233  ? -21.809 12.578  -33.477 1.00 96.22 233  A 1 
ATOM   1935 O O     . GLU   A 1 233  ? -20.982 12.036  -34.206 1.00 93.07 233  A 1 
ATOM   1936 C CB    . GLU   A 1 233  ? -23.901 11.222  -33.977 1.00 94.39 233  A 1 
ATOM   1937 C CG    . GLU   A 1 233  ? -25.025 10.344  -33.410 1.00 90.29 233  A 1 
ATOM   1938 C CD    . GLU   A 1 233  ? -25.590 9.304   -34.389 1.00 84.94 233  A 1 
ATOM   1939 O OE1   . GLU   A 1 233  ? -26.282 8.377   -33.895 1.00 76.67 233  A 1 
ATOM   1940 O OE2   . GLU   A 1 233  ? -25.288 9.339   -35.599 1.00 76.34 233  A 1 
ATOM   1941 N N     . ARG   A 1 234  ? -21.696 13.868  -33.146 1.00 96.42 234  A 1 
ATOM   1942 C CA    . ARG   A 1 234  ? -20.600 14.737  -33.593 1.00 96.68 234  A 1 
ATOM   1943 C C     . ARG   A 1 234  ? -19.431 14.675  -32.617 1.00 97.11 234  A 1 
ATOM   1944 O O     . ARG   A 1 234  ? -19.581 15.002  -31.449 1.00 94.99 234  A 1 
ATOM   1945 C CB    . ARG   A 1 234  ? -21.119 16.171  -33.778 1.00 95.47 234  A 1 
ATOM   1946 C CG    . ARG   A 1 234  ? -22.262 16.270  -34.811 1.00 91.30 234  A 1 
ATOM   1947 C CD    . ARG   A 1 234  ? -21.810 15.946  -36.249 1.00 88.24 234  A 1 
ATOM   1948 N NE    . ARG   A 1 234  ? -20.935 17.012  -36.779 1.00 85.84 234  A 1 
ATOM   1949 C CZ    . ARG   A 1 234  ? -21.279 18.004  -37.587 1.00 84.70 234  A 1 
ATOM   1950 N NH1   . ARG   A 1 234  ? -22.488 18.118  -38.060 1.00 74.58 234  A 1 
ATOM   1951 N NH2   . ARG   A 1 234  ? -20.411 18.905  -37.926 1.00 77.23 234  A 1 
ATOM   1952 N N     . GLU   A 1 235  ? -18.249 14.320  -33.108 1.00 97.21 235  A 1 
ATOM   1953 C CA    . GLU   A 1 235  ? -17.047 14.203  -32.269 1.00 96.99 235  A 1 
ATOM   1954 C C     . GLU   A 1 235  ? -16.553 15.543  -31.701 1.00 97.48 235  A 1 
ATOM   1955 O O     . GLU   A 1 235  ? -15.964 15.572  -30.624 1.00 95.53 235  A 1 
ATOM   1956 C CB    . GLU   A 1 235  ? -15.900 13.563  -33.060 1.00 94.80 235  A 1 
ATOM   1957 C CG    . GLU   A 1 235  ? -16.127 12.074  -33.362 1.00 81.70 235  A 1 
ATOM   1958 C CD    . GLU   A 1 235  ? -14.888 11.404  -33.986 1.00 77.67 235  A 1 
ATOM   1959 O OE1   . GLU   A 1 235  ? -14.790 10.158  -33.883 1.00 69.86 235  A 1 
ATOM   1960 O OE2   . GLU   A 1 235  ? -14.040 12.123  -34.552 1.00 70.57 235  A 1 
ATOM   1961 N N     . LEU   A 1 236  ? -16.762 16.649  -32.433 1.00 97.73 236  A 1 
ATOM   1962 C CA    . LEU   A 1 236  ? -16.291 17.979  -32.045 1.00 97.69 236  A 1 
ATOM   1963 C C     . LEU   A 1 236  ? -17.438 18.984  -32.116 1.00 97.77 236  A 1 
ATOM   1964 O O     . LEU   A 1 236  ? -18.002 19.224  -33.187 1.00 95.96 236  A 1 
ATOM   1965 C CB    . LEU   A 1 236  ? -15.116 18.406  -32.943 1.00 96.76 236  A 1 
ATOM   1966 C CG    . LEU   A 1 236  ? -13.828 17.580  -32.767 1.00 95.02 236  A 1 
ATOM   1967 C CD1   . LEU   A 1 236  ? -12.810 17.993  -33.829 1.00 90.38 236  A 1 
ATOM   1968 C CD2   . LEU   A 1 236  ? -13.187 17.792  -31.393 1.00 90.89 236  A 1 
ATOM   1969 N N     . VAL   A 1 237  ? -17.748 19.595  -30.985 1.00 97.99 237  A 1 
ATOM   1970 C CA    . VAL   A 1 237  ? -18.824 20.583  -30.849 1.00 98.04 237  A 1 
ATOM   1971 C C     . VAL   A 1 237  ? -18.282 21.834  -30.169 1.00 98.14 237  A 1 
ATOM   1972 O O     . VAL   A 1 237  ? -17.699 21.749  -29.088 1.00 97.06 237  A 1 
ATOM   1973 C CB    . VAL   A 1 237  ? -20.022 20.003  -30.073 1.00 97.33 237  A 1 
ATOM   1974 C CG1   . VAL   A 1 237  ? -21.179 21.001  -30.020 1.00 94.69 237  A 1 
ATOM   1975 C CG2   . VAL   A 1 237  ? -20.547 18.711  -30.715 1.00 95.08 237  A 1 
ATOM   1976 N N     . LEU   A 1 238  ? -18.482 23.004  -30.793 1.00 97.96 238  A 1 
ATOM   1977 C CA    . LEU   A 1 238  ? -18.194 24.301  -30.191 1.00 97.91 238  A 1 
ATOM   1978 C C     . LEU   A 1 238  ? -19.464 24.886  -29.580 1.00 97.97 238  A 1 
ATOM   1979 O O     . LEU   A 1 238  ? -20.523 24.900  -30.207 1.00 96.73 238  A 1 
ATOM   1980 C CB    . LEU   A 1 238  ? -17.568 25.275  -31.204 1.00 97.08 238  A 1 
ATOM   1981 C CG    . LEU   A 1 238  ? -16.100 24.955  -31.561 1.00 94.41 238  A 1 
ATOM   1982 C CD1   . LEU   A 1 238  ? -15.995 24.007  -32.759 1.00 85.19 238  A 1 
ATOM   1983 C CD2   . LEU   A 1 238  ? -15.363 26.241  -31.923 1.00 85.51 238  A 1 
ATOM   1984 N N     . CYS   A 1 239  ? -19.357 25.404  -28.368 1.00 97.77 239  A 1 
ATOM   1985 C CA    . CYS   A 1 239  ? -20.443 26.081  -27.670 1.00 97.71 239  A 1 
ATOM   1986 C C     . CYS   A 1 239  ? -19.908 27.021  -26.583 1.00 97.87 239  A 1 
ATOM   1987 O O     . CYS   A 1 239  ? -18.721 26.993  -26.248 1.00 96.82 239  A 1 
ATOM   1988 C CB    . CYS   A 1 239  ? -21.404 25.027  -27.091 1.00 96.49 239  A 1 
ATOM   1989 S SG    . CYS   A 1 239  ? -20.586 23.936  -25.891 1.00 96.10 239  A 1 
ATOM   1990 N N     . SER   A 1 240  ? -20.788 27.851  -26.015 1.00 97.78 240  A 1 
ATOM   1991 C CA    . SER   A 1 240  ? -20.439 28.665  -24.847 1.00 97.63 240  A 1 
ATOM   1992 C C     . SER   A 1 240  ? -20.158 27.795  -23.615 1.00 97.68 240  A 1 
ATOM   1993 O O     . SER   A 1 240  ? -20.635 26.659  -23.512 1.00 96.46 240  A 1 
ATOM   1994 C CB    . SER   A 1 240  ? -21.541 29.688  -24.548 1.00 96.80 240  A 1 
ATOM   1995 O OG    . SER   A 1 240  ? -22.719 29.069  -24.072 1.00 92.33 240  A 1 
ATOM   1996 N N     . GLU   A 1 241  ? -19.437 28.338  -22.634 1.00 97.53 241  A 1 
ATOM   1997 C CA    . GLU   A 1 241  ? -19.164 27.620  -21.382 1.00 97.43 241  A 1 
ATOM   1998 C C     . GLU   A 1 241  ? -20.456 27.240  -20.641 1.00 97.55 241  A 1 
ATOM   1999 O O     . GLU   A 1 241  ? -20.566 26.148  -20.092 1.00 96.54 241  A 1 
ATOM   2000 C CB    . GLU   A 1 241  ? -18.247 28.467  -20.476 1.00 96.54 241  A 1 
ATOM   2001 C CG    . GLU   A 1 241  ? -17.674 27.621  -19.326 1.00 95.18 241  A 1 
ATOM   2002 C CD    . GLU   A 1 241  ? -16.797 28.387  -18.321 1.00 95.88 241  A 1 
ATOM   2003 O OE1   . GLU   A 1 241  ? -16.210 27.729  -17.432 1.00 91.54 241  A 1 
ATOM   2004 O OE2   . GLU   A 1 241  ? -16.711 29.632  -18.334 1.00 92.44 241  A 1 
ATOM   2005 N N     . ILE   A 1 242  ? -21.472 28.106  -20.674 1.00 97.70 242  A 1 
ATOM   2006 C CA    . ILE   A 1 242  ? -22.774 27.823  -20.050 1.00 97.64 242  A 1 
ATOM   2007 C C     . ILE   A 1 242  ? -23.437 26.608  -20.710 1.00 97.73 242  A 1 
ATOM   2008 O O     . ILE   A 1 242  ? -23.874 25.701  -20.005 1.00 96.83 242  A 1 
ATOM   2009 C CB    . ILE   A 1 242  ? -23.683 29.072  -20.084 1.00 97.04 242  A 1 
ATOM   2010 C CG1   . ILE   A 1 242  ? -23.111 30.154  -19.136 1.00 93.01 242  A 1 
ATOM   2011 C CG2   . ILE   A 1 242  ? -25.131 28.717  -19.698 1.00 92.61 242  A 1 
ATOM   2012 C CD1   . ILE   A 1 242  ? -23.835 31.507  -19.204 1.00 88.34 242  A 1 
ATOM   2013 N N     . VAL   A 1 243  ? -23.488 26.561  -22.043 1.00 97.89 243  A 1 
ATOM   2014 C CA    . VAL   A 1 243  ? -24.077 25.422  -22.772 1.00 97.87 243  A 1 
ATOM   2015 C C     . VAL   A 1 243  ? -23.285 24.141  -22.504 1.00 97.91 243  A 1 
ATOM   2016 O O     . VAL   A 1 243  ? -23.878 23.098  -22.232 1.00 97.08 243  A 1 
ATOM   2017 C CB    . VAL   A 1 243  ? -24.177 25.725  -24.279 1.00 97.37 243  A 1 
ATOM   2018 C CG1   . VAL   A 1 243  ? -24.650 24.514  -25.088 1.00 94.55 243  A 1 
ATOM   2019 C CG2   . VAL   A 1 243  ? -25.184 26.854  -24.528 1.00 94.68 243  A 1 
ATOM   2020 N N     . LEU   A 1 244  ? -21.955 24.226  -22.483 1.00 97.86 244  A 1 
ATOM   2021 C CA    . LEU   A 1 244  ? -21.066 23.120  -22.130 1.00 97.74 244  A 1 
ATOM   2022 C C     . LEU   A 1 244  ? -21.392 22.552  -20.733 1.00 97.88 244  A 1 
ATOM   2023 O O     . LEU   A 1 244  ? -21.536 21.341  -20.560 1.00 97.07 244  A 1 
ATOM   2024 C CB    . LEU   A 1 244  ? -19.616 23.636  -22.275 1.00 96.58 244  A 1 
ATOM   2025 C CG    . LEU   A 1 244  ? -18.499 22.624  -21.950 1.00 94.18 244  A 1 
ATOM   2026 C CD1   . LEU   A 1 244  ? -17.206 23.034  -22.660 1.00 86.09 244  A 1 
ATOM   2027 C CD2   . LEU   A 1 244  ? -18.192 22.573  -20.445 1.00 85.58 244  A 1 
ATOM   2028 N N     . LEU   A 1 245  ? -21.574 23.430  -19.744 1.00 97.68 245  A 1 
ATOM   2029 C CA    . LEU   A 1 245  ? -21.929 23.048  -18.375 1.00 97.60 245  A 1 
ATOM   2030 C C     . LEU   A 1 245  ? -23.352 22.481  -18.272 1.00 97.65 245  A 1 
ATOM   2031 O O     . LEU   A 1 245  ? -23.582 21.527  -17.525 1.00 97.02 245  A 1 
ATOM   2032 C CB    . LEU   A 1 245  ? -21.772 24.274  -17.464 1.00 97.24 245  A 1 
ATOM   2033 C CG    . LEU   A 1 245  ? -20.309 24.679  -17.207 1.00 96.55 245  A 1 
ATOM   2034 C CD1   . LEU   A 1 245  ? -20.273 26.070  -16.577 1.00 94.30 245  A 1 
ATOM   2035 C CD2   . LEU   A 1 245  ? -19.621 23.708  -16.248 1.00 93.77 245  A 1 
ATOM   2036 N N     . GLN   A 1 246  ? -24.300 23.019  -19.042 1.00 97.76 246  A 1 
ATOM   2037 C CA    . GLN   A 1 246  ? -25.672 22.498  -19.104 1.00 97.62 246  A 1 
ATOM   2038 C C     . GLN   A 1 246  ? -25.723 21.100  -19.739 1.00 97.65 246  A 1 
ATOM   2039 O O     . GLN   A 1 246  ? -26.469 20.241  -19.267 1.00 96.84 246  A 1 
ATOM   2040 C CB    . GLN   A 1 246  ? -26.554 23.482  -19.878 1.00 97.29 246  A 1 
ATOM   2041 C CG    . GLN   A 1 246  ? -26.896 24.722  -19.040 1.00 95.87 246  A 1 
ATOM   2042 C CD    . GLN   A 1 246  ? -27.692 25.768  -19.814 1.00 95.40 246  A 1 
ATOM   2043 O OE1   . GLN   A 1 246  ? -27.691 25.831  -21.033 1.00 89.56 246  A 1 
ATOM   2044 N NE2   . GLN   A 1 246  ? -28.389 26.634  -19.114 1.00 87.48 246  A 1 
ATOM   2045 N N     . ILE   A 1 247  ? -24.894 20.831  -20.743 1.00 97.89 247  A 1 
ATOM   2046 C CA    . ILE   A 1 247  ? -24.743 19.485  -21.319 1.00 97.84 247  A 1 
ATOM   2047 C C     . ILE   A 1 247  ? -24.134 18.528  -20.286 1.00 97.84 247  A 1 
ATOM   2048 O O     . ILE   A 1 247  ? -24.647 17.424  -20.102 1.00 97.21 247  A 1 
ATOM   2049 C CB    . ILE   A 1 247  ? -23.931 19.536  -22.632 1.00 97.60 247  A 1 
ATOM   2050 C CG1   . ILE   A 1 247  ? -24.759 20.256  -23.723 1.00 95.93 247  A 1 
ATOM   2051 C CG2   . ILE   A 1 247  ? -23.565 18.117  -23.107 1.00 96.10 247  A 1 
ATOM   2052 C CD1   . ILE   A 1 247  ? -23.941 20.707  -24.932 1.00 91.16 247  A 1 
ATOM   2053 N N     . ALA   A 1 248  ? -23.107 18.962  -19.558 1.00 97.50 248  A 1 
ATOM   2054 C CA    . ALA   A 1 248  ? -22.541 18.170  -18.465 1.00 97.39 248  A 1 
ATOM   2055 C C     . ALA   A 1 248  ? -23.596 17.835  -17.396 1.00 97.45 248  A 1 
ATOM   2056 O O     . ALA   A 1 248  ? -23.733 16.674  -17.010 1.00 96.74 248  A 1 
ATOM   2057 C CB    . ALA   A 1 248  ? -21.348 18.921  -17.863 1.00 96.92 248  A 1 
ATOM   2058 N N     . LYS   A 1 249  ? -24.402 18.826  -16.978 1.00 96.96 249  A 1 
ATOM   2059 C CA    . LYS   A 1 249  ? -25.544 18.633  -16.075 1.00 96.85 249  A 1 
ATOM   2060 C C     . LYS   A 1 249  ? -26.504 17.583  -16.615 1.00 96.82 249  A 1 
ATOM   2061 O O     . LYS   A 1 249  ? -26.834 16.645  -15.892 1.00 95.84 249  A 1 
ATOM   2062 C CB    . LYS   A 1 249  ? -26.233 19.983  -15.819 1.00 96.42 249  A 1 
ATOM   2063 C CG    . LYS   A 1 249  ? -27.619 19.867  -15.165 1.00 95.83 249  A 1 
ATOM   2064 C CD    . LYS   A 1 249  ? -28.206 21.264  -14.884 1.00 93.89 249  A 1 
ATOM   2065 C CE    . LYS   A 1 249  ? -29.695 21.225  -14.544 1.00 90.55 249  A 1 
ATOM   2066 N NZ    . LYS   A 1 249  ? -29.979 20.504  -13.281 1.00 86.35 249  A 1 
ATOM   2067 N N     . GLN   A 1 250  ? -26.920 17.699  -17.877 1.00 97.28 250  A 1 
ATOM   2068 C CA    . GLN   A 1 250  ? -27.862 16.761  -18.491 1.00 96.76 250  A 1 
ATOM   2069 C C     . GLN   A 1 250  ? -27.319 15.324  -18.490 1.00 96.88 250  A 1 
ATOM   2070 O O     . GLN   A 1 250  ? -28.037 14.402  -18.110 1.00 95.75 250  A 1 
ATOM   2071 C CB    . GLN   A 1 250  ? -28.194 17.225  -19.916 1.00 95.75 250  A 1 
ATOM   2072 C CG    . GLN   A 1 250  ? -29.356 16.410  -20.508 1.00 89.17 250  A 1 
ATOM   2073 C CD    . GLN   A 1 250  ? -29.673 16.797  -21.954 1.00 86.45 250  A 1 
ATOM   2074 O OE1   . GLN   A 1 250  ? -28.816 17.068  -22.763 1.00 76.77 250  A 1 
ATOM   2075 N NE2   . GLN   A 1 250  ? -30.930 16.821  -22.341 1.00 73.72 250  A 1 
ATOM   2076 N N     . LEU   A 1 251  ? -26.055 15.138  -18.865 1.00 97.08 251  A 1 
ATOM   2077 C CA    . LEU   A 1 251  ? -25.415 13.820  -18.901 1.00 97.12 251  A 1 
ATOM   2078 C C     . LEU   A 1 251  ? -25.253 13.218  -17.499 1.00 97.15 251  A 1 
ATOM   2079 O O     . LEU   A 1 251  ? -25.595 12.057  -17.286 1.00 96.42 251  A 1 
ATOM   2080 C CB    . LEU   A 1 251  ? -24.053 13.936  -19.608 1.00 96.97 251  A 1 
ATOM   2081 C CG    . LEU   A 1 251  ? -24.140 14.214  -21.122 1.00 96.32 251  A 1 
ATOM   2082 C CD1   . LEU   A 1 251  ? -22.748 14.535  -21.656 1.00 93.91 251  A 1 
ATOM   2083 C CD2   . LEU   A 1 251  ? -24.684 13.016  -21.900 1.00 93.51 251  A 1 
ATOM   2084 N N     . LEU   A 1 252  ? -24.798 14.001  -16.520 1.00 96.33 252  A 1 
ATOM   2085 C CA    . LEU   A 1 252  ? -24.579 13.528  -15.145 1.00 96.37 252  A 1 
ATOM   2086 C C     . LEU   A 1 252  ? -25.888 13.195  -14.409 1.00 96.27 252  A 1 
ATOM   2087 O O     . LEU   A 1 252  ? -25.887 12.356  -13.507 1.00 95.19 252  A 1 
ATOM   2088 C CB    . LEU   A 1 252  ? -23.768 14.583  -14.372 1.00 96.19 252  A 1 
ATOM   2089 C CG    . LEU   A 1 252  ? -22.307 14.749  -14.841 1.00 95.47 252  A 1 
ATOM   2090 C CD1   . LEU   A 1 252  ? -21.677 15.954  -14.143 1.00 93.42 252  A 1 
ATOM   2091 C CD2   . LEU   A 1 252  ? -21.455 13.523  -14.521 1.00 92.80 252  A 1 
ATOM   2092 N N     . GLU   A 1 253  ? -27.007 13.813  -14.799 1.00 96.10 253  A 1 
ATOM   2093 C CA    . GLU   A 1 253  ? -28.337 13.514  -14.256 1.00 95.83 253  A 1 
ATOM   2094 C C     . GLU   A 1 253  ? -28.954 12.223  -14.824 1.00 95.49 253  A 1 
ATOM   2095 O O     . GLU   A 1 253  ? -29.915 11.699  -14.247 1.00 93.63 253  A 1 
ATOM   2096 C CB    . GLU   A 1 253  ? -29.270 14.715  -14.484 1.00 95.32 253  A 1 
ATOM   2097 C CG    . GLU   A 1 253  ? -28.937 15.876  -13.531 1.00 94.25 253  A 1 
ATOM   2098 C CD    . GLU   A 1 253  ? -29.790 17.142  -13.734 1.00 95.03 253  A 1 
ATOM   2099 O OE1   . GLU   A 1 253  ? -29.644 18.076  -12.910 1.00 91.30 253  A 1 
ATOM   2100 O OE2   . GLU   A 1 253  ? -30.608 17.238  -14.671 1.00 92.33 253  A 1 
ATOM   2101 N N     . LEU   A 1 254  ? -28.408 11.683  -15.920 1.00 96.00 254  A 1 
ATOM   2102 C CA    . LEU   A 1 254  ? -28.877 10.425  -16.496 1.00 95.55 254  A 1 
ATOM   2103 C C     . LEU   A 1 254  ? -28.560 9.235   -15.580 1.00 95.56 254  A 1 
ATOM   2104 O O     . LEU   A 1 254  ? -27.593 9.218   -14.822 1.00 94.04 254  A 1 
ATOM   2105 C CB    . LEU   A 1 254  ? -28.298 10.209  -17.909 1.00 94.96 254  A 1 
ATOM   2106 C CG    . LEU   A 1 254  ? -28.757 11.227  -18.972 1.00 93.49 254  A 1 
ATOM   2107 C CD1   . LEU   A 1 254  ? -28.066 10.941  -20.304 1.00 89.86 254  A 1 
ATOM   2108 C CD2   . LEU   A 1 254  ? -30.270 11.188  -19.208 1.00 89.65 254  A 1 
ATOM   2109 N N     . THR   A 1 255  ? -29.377 8.196   -15.684 1.00 96.03 255  A 1 
ATOM   2110 C CA    . THR   A 1 255  ? -29.257 6.990   -14.851 1.00 95.80 255  A 1 
ATOM   2111 C C     . THR   A 1 255  ? -28.336 5.940   -15.480 1.00 96.36 255  A 1 
ATOM   2112 O O     . THR   A 1 255  ? -28.734 4.785   -15.657 1.00 94.20 255  A 1 
ATOM   2113 C CB    . THR   A 1 255  ? -30.634 6.421   -14.475 1.00 93.74 255  A 1 
ATOM   2114 O OG1   . THR   A 1 255  ? -31.399 6.161   -15.629 1.00 80.46 255  A 1 
ATOM   2115 C CG2   . THR   A 1 255  ? -31.438 7.380   -13.602 1.00 78.77 255  A 1 
ATOM   2116 N N     . PHE   A 1 256  ? -27.091 6.319   -15.810 1.00 96.71 256  A 1 
ATOM   2117 C CA    . PHE   A 1 256  ? -26.051 5.362   -16.205 1.00 97.14 256  A 1 
ATOM   2118 C C     . PHE   A 1 256  ? -25.847 4.288   -15.129 1.00 97.33 256  A 1 
ATOM   2119 O O     . PHE   A 1 256  ? -26.162 4.495   -13.953 1.00 96.63 256  A 1 
ATOM   2120 C CB    . PHE   A 1 256  ? -24.729 6.088   -16.476 1.00 97.02 256  A 1 
ATOM   2121 C CG    . PHE   A 1 256  ? -24.739 6.924   -17.730 1.00 97.20 256  A 1 
ATOM   2122 C CD1   . PHE   A 1 256  ? -24.576 6.311   -18.984 1.00 95.69 256  A 1 
ATOM   2123 C CD2   . PHE   A 1 256  ? -24.909 8.319   -17.658 1.00 95.56 256  A 1 
ATOM   2124 C CE1   . PHE   A 1 256  ? -24.589 7.082   -20.156 1.00 94.87 256  A 1 
ATOM   2125 C CE2   . PHE   A 1 256  ? -24.925 9.093   -18.825 1.00 94.89 256  A 1 
ATOM   2126 C CZ    . PHE   A 1 256  ? -24.769 8.474   -20.078 1.00 95.76 256  A 1 
ATOM   2127 N N     . ASP   A 1 257  ? -25.307 3.136   -15.502 1.00 97.64 257  A 1 
ATOM   2128 C CA    . ASP   A 1 257  ? -24.873 2.148   -14.508 1.00 97.79 257  A 1 
ATOM   2129 C C     . ASP   A 1 257  ? -23.609 2.629   -13.802 1.00 97.83 257  A 1 
ATOM   2130 O O     . ASP   A 1 257  ? -23.548 2.603   -12.571 1.00 96.85 257  A 1 
ATOM   2131 C CB    . ASP   A 1 257  ? -24.655 0.780   -15.153 1.00 97.57 257  A 1 
ATOM   2132 C CG    . ASP   A 1 257  ? -25.949 0.216   -15.721 1.00 97.07 257  A 1 
ATOM   2133 O OD1   . ASP   A 1 257  ? -27.041 0.423   -15.139 1.00 94.11 257  A 1 
ATOM   2134 O OD2   . ASP   A 1 257  ? -25.892 -0.449  -16.769 1.00 93.86 257  A 1 
ATOM   2135 N N     . TYR   A 1 258  ? -22.665 3.156   -14.586 1.00 97.61 258  A 1 
ATOM   2136 C CA    . TYR   A 1 258  ? -21.425 3.726   -14.076 1.00 97.78 258  A 1 
ATOM   2137 C C     . TYR   A 1 258  ? -21.144 5.094   -14.702 1.00 97.70 258  A 1 
ATOM   2138 O O     . TYR   A 1 258  ? -21.250 5.268   -15.914 1.00 96.95 258  A 1 
ATOM   2139 C CB    . TYR   A 1 258  ? -20.268 2.761   -14.344 1.00 97.56 258  A 1 
ATOM   2140 C CG    . TYR   A 1 258  ? -20.423 1.407   -13.684 1.00 97.08 258  A 1 
ATOM   2141 C CD1   . TYR   A 1 258  ? -20.064 1.238   -12.333 1.00 94.51 258  A 1 
ATOM   2142 C CD2   . TYR   A 1 258  ? -20.934 0.310   -14.407 1.00 94.57 258  A 1 
ATOM   2143 C CE1   . TYR   A 1 258  ? -20.199 -0.014  -11.709 1.00 93.11 258  A 1 
ATOM   2144 C CE2   . TYR   A 1 258  ? -21.073 -0.947  -13.790 1.00 93.23 258  A 1 
ATOM   2145 C CZ    . TYR   A 1 258  ? -20.700 -1.105  -12.439 1.00 94.01 258  A 1 
ATOM   2146 O OH    . TYR   A 1 258  ? -20.820 -2.332  -11.834 1.00 91.89 258  A 1 
ATOM   2147 N N     . ILE   A 1 259  ? -20.727 6.043   -13.870 1.00 96.91 259  A 1 
ATOM   2148 C CA    . ILE   A 1 259  ? -20.045 7.269   -14.301 1.00 97.14 259  A 1 
ATOM   2149 C C     . ILE   A 1 259  ? -18.627 7.205   -13.736 1.00 96.98 259  A 1 
ATOM   2150 O O     . ILE   A 1 259  ? -18.442 7.155   -12.517 1.00 95.86 259  A 1 
ATOM   2151 C CB    . ILE   A 1 259  ? -20.813 8.539   -13.886 1.00 96.93 259  A 1 
ATOM   2152 C CG1   . ILE   A 1 259  ? -22.181 8.577   -14.609 1.00 95.64 259  A 1 
ATOM   2153 C CG2   . ILE   A 1 259  ? -19.982 9.789   -14.218 1.00 95.86 259  A 1 
ATOM   2154 C CD1   . ILE   A 1 259  ? -23.070 9.774   -14.249 1.00 93.32 259  A 1 
ATOM   2155 N N     . VAL   A 1 260  ? -17.641 7.144   -14.619 1.00 97.10 260  A 1 
ATOM   2156 C CA    . VAL   A 1 260  ? -16.252 6.824   -14.273 1.00 97.19 260  A 1 
ATOM   2157 C C     . VAL   A 1 260  ? -15.341 7.983   -14.642 1.00 96.99 260  A 1 
ATOM   2158 O O     . VAL   A 1 260  ? -15.365 8.479   -15.766 1.00 95.91 260  A 1 
ATOM   2159 C CB    . VAL   A 1 260  ? -15.783 5.521   -14.948 1.00 96.90 260  A 1 
ATOM   2160 C CG1   . VAL   A 1 260  ? -14.393 5.112   -14.451 1.00 94.59 260  A 1 
ATOM   2161 C CG2   . VAL   A 1 260  ? -16.738 4.350   -14.672 1.00 95.14 260  A 1 
ATOM   2162 N N     . THR   A 1 261  ? -14.509 8.385   -13.691 1.00 96.28 261  A 1 
ATOM   2163 C CA    . THR   A 1 261  ? -13.530 9.461   -13.854 1.00 96.24 261  A 1 
ATOM   2164 C C     . THR   A 1 261  ? -12.171 9.038   -13.301 1.00 95.63 261  A 1 
ATOM   2165 O O     . THR   A 1 261  ? -12.046 8.023   -12.601 1.00 94.19 261  A 1 
ATOM   2166 C CB    . THR   A 1 261  ? -14.006 10.746  -13.155 1.00 95.32 261  A 1 
ATOM   2167 O OG1   . THR   A 1 261  ? -14.223 10.502  -11.781 1.00 84.51 261  A 1 
ATOM   2168 C CG2   . THR   A 1 261  ? -15.300 11.302  -13.737 1.00 88.20 261  A 1 
ATOM   2169 N N     . PHE   A 1 262  ? -11.147 9.827   -13.589 1.00 94.27 262  A 1 
ATOM   2170 C CA    . PHE   A 1 262  ? -9.845  9.711   -12.943 1.00 93.60 262  A 1 
ATOM   2171 C C     . PHE   A 1 262  ? -9.608  10.943  -12.062 1.00 92.32 262  A 1 
ATOM   2172 O O     . PHE   A 1 262  ? -9.389  12.034  -12.570 1.00 89.30 262  A 1 
ATOM   2173 C CB    . PHE   A 1 262  ? -8.754  9.526   -14.000 1.00 92.86 262  A 1 
ATOM   2174 C CG    . PHE   A 1 262  ? -7.410  9.239   -13.366 1.00 93.22 262  A 1 
ATOM   2175 C CD1   . PHE   A 1 262  ? -6.549  10.294  -13.012 1.00 91.25 262  A 1 
ATOM   2176 C CD2   . PHE   A 1 262  ? -7.053  7.915   -13.054 1.00 91.29 262  A 1 
ATOM   2177 C CE1   . PHE   A 1 262  ? -5.340  10.028  -12.346 1.00 90.04 262  A 1 
ATOM   2178 C CE2   . PHE   A 1 262  ? -5.841  7.645   -12.389 1.00 89.78 262  A 1 
ATOM   2179 C CZ    . PHE   A 1 262  ? -4.993  8.706   -12.032 1.00 90.85 262  A 1 
ATOM   2180 N N     . ASN   A 1 263  ? -9.681  10.774  -10.739 1.00 88.05 263  A 1 
ATOM   2181 C CA    . ASN   A 1 263  ? -9.681  11.858  -9.746  1.00 86.92 263  A 1 
ATOM   2182 C C     . ASN   A 1 263  ? -10.845 12.861  -9.902  1.00 87.64 263  A 1 
ATOM   2183 O O     . ASN   A 1 263  ? -10.855 13.917  -9.270  1.00 85.20 263  A 1 
ATOM   2184 C CB    . ASN   A 1 263  ? -8.287  12.512  -9.715  1.00 83.97 263  A 1 
ATOM   2185 C CG    . ASN   A 1 263  ? -8.055  13.373  -8.491  1.00 77.20 263  A 1 
ATOM   2186 O OD1   . ASN   A 1 263  ? -8.416  13.035  -7.374  1.00 69.11 263  A 1 
ATOM   2187 N ND2   . ASN   A 1 263  ? -7.405  14.503  -8.653  1.00 69.64 263  A 1 
ATOM   2188 N N     . GLY   A 1 264  ? -11.852 12.521  -10.695 1.00 81.86 264  A 1 
ATOM   2189 C CA    . GLY   A 1 264  ? -12.959 13.420  -11.016 1.00 82.07 264  A 1 
ATOM   2190 C C     . GLY   A 1 264  ? -13.896 13.715  -9.848  1.00 84.76 264  A 1 
ATOM   2191 O O     . GLY   A 1 264  ? -14.543 14.757  -9.823  1.00 81.78 264  A 1 
ATOM   2192 N N     . HIS   A 1 265  ? -13.945 12.869  -8.825  1.00 76.03 265  A 1 
ATOM   2193 C CA    . HIS   A 1 265  ? -14.695 13.193  -7.605  1.00 76.94 265  A 1 
ATOM   2194 C C     . HIS   A 1 265  ? -14.063 14.368  -6.851  1.00 78.47 265  A 1 
ATOM   2195 O O     . HIS   A 1 265  ? -14.774 15.188  -6.276  1.00 75.47 265  A 1 
ATOM   2196 C CB    . HIS   A 1 265  ? -14.792 11.965  -6.685  1.00 74.63 265  A 1 
ATOM   2197 C CG    . HIS   A 1 265  ? -15.606 10.812  -7.197  1.00 77.73 265  A 1 
ATOM   2198 N ND1   . HIS   A 1 265  ? -16.006 9.728   -6.420  1.00 66.05 265  A 1 
ATOM   2199 C CD2   . HIS   A 1 265  ? -16.098 10.590  -8.455  1.00 65.37 265  A 1 
ATOM   2200 C CE1   . HIS   A 1 265  ? -16.701 8.888   -7.201  1.00 71.50 265  A 1 
ATOM   2201 N NE2   . HIS   A 1 265  ? -16.778 9.376   -8.445  1.00 74.13 265  A 1 
ATOM   2202 N N     . ASN   A 1 266  ? -12.735 14.475  -6.867  1.00 82.90 266  A 1 
ATOM   2203 C CA    . ASN   A 1 266  ? -12.014 15.572  -6.231  1.00 80.91 266  A 1 
ATOM   2204 C C     . ASN   A 1 266  ? -11.856 16.794  -7.142  1.00 82.09 266  A 1 
ATOM   2205 O O     . ASN   A 1 266  ? -11.761 17.908  -6.636  1.00 78.96 266  A 1 
ATOM   2206 C CB    . ASN   A 1 266  ? -10.645 15.067  -5.748  1.00 77.00 266  A 1 
ATOM   2207 C CG    . ASN   A 1 266  ? -9.937  16.077  -4.849  1.00 70.51 266  A 1 
ATOM   2208 O OD1   . ASN   A 1 266  ? -10.553 16.856  -4.136  1.00 63.09 266  A 1 
ATOM   2209 N ND2   . ASN   A 1 266  ? -8.619  16.086  -4.834  1.00 64.14 266  A 1 
ATOM   2210 N N     . PHE   A 1 267  ? -11.821 16.607  -8.463  1.00 84.19 267  A 1 
ATOM   2211 C CA    . PHE   A 1 267  ? -11.571 17.689  -9.412  1.00 86.40 267  A 1 
ATOM   2212 C C     . PHE   A 1 267  ? -12.742 17.888  -10.381 1.00 88.66 267  A 1 
ATOM   2213 O O     . PHE   A 1 267  ? -13.589 18.739  -10.109 1.00 87.69 267  A 1 
ATOM   2214 C CB    . PHE   A 1 267  ? -10.216 17.484  -10.098 1.00 83.75 267  A 1 
ATOM   2215 C CG    . PHE   A 1 267  ? -9.807  18.663  -10.953 1.00 81.28 267  A 1 
ATOM   2216 C CD1   . PHE   A 1 267  ? -9.882  18.578  -12.355 1.00 75.78 267  A 1 
ATOM   2217 C CD2   . PHE   A 1 267  ? -9.391  19.862  -10.349 1.00 76.04 267  A 1 
ATOM   2218 C CE1   . PHE   A 1 267  ? -9.544  19.683  -13.150 1.00 71.27 267  A 1 
ATOM   2219 C CE2   . PHE   A 1 267  ? -9.053  20.975  -11.144 1.00 71.49 267  A 1 
ATOM   2220 C CZ    . PHE   A 1 267  ? -9.132  20.882  -12.542 1.00 74.23 267  A 1 
ATOM   2221 N N     . ASP   A 1 268  ? -12.855 17.093  -11.426 1.00 88.99 268  A 1 
ATOM   2222 C CA    . ASP   A 1 268  ? -13.757 17.284  -12.570 1.00 90.42 268  A 1 
ATOM   2223 C C     . ASP   A 1 268  ? -15.213 17.536  -12.161 1.00 91.46 268  A 1 
ATOM   2224 O O     . ASP   A 1 268  ? -15.787 18.583  -12.464 1.00 90.44 268  A 1 
ATOM   2225 C CB    . ASP   A 1 268  ? -13.701 16.049  -13.487 1.00 89.34 268  A 1 
ATOM   2226 C CG    . ASP   A 1 268  ? -12.280 15.642  -13.866 1.00 88.84 268  A 1 
ATOM   2227 O OD1   . ASP   A 1 268  ? -11.521 15.299  -12.935 1.00 78.67 268  A 1 
ATOM   2228 O OD2   . ASP   A 1 268  ? -11.988 15.666  -15.067 1.00 81.71 268  A 1 
ATOM   2229 N N     . LEU   A 1 269  ? -15.819 16.624  -11.403 1.00 90.16 269  A 1 
ATOM   2230 C CA    . LEU   A 1 269  ? -17.218 16.757  -10.988 1.00 90.96 269  A 1 
ATOM   2231 C C     . LEU   A 1 269  ? -17.425 17.953  -10.060 1.00 91.44 269  A 1 
ATOM   2232 O O     . LEU   A 1 269  ? -18.438 18.651  -10.149 1.00 90.59 269  A 1 
ATOM   2233 C CB    . LEU   A 1 269  ? -17.703 15.471  -10.294 1.00 90.33 269  A 1 
ATOM   2234 C CG    . LEU   A 1 269  ? -17.684 14.202  -11.163 1.00 89.25 269  A 1 
ATOM   2235 C CD1   . LEU   A 1 269  ? -18.232 13.030  -10.343 1.00 84.30 269  A 1 
ATOM   2236 C CD2   . LEU   A 1 269  ? -18.549 14.346  -12.414 1.00 84.19 269  A 1 
ATOM   2237 N N     . ARG   A 1 270  ? -16.470 18.215  -9.173  1.00 88.31 270  A 1 
ATOM   2238 C CA    . ARG   A 1 270  ? -16.515 19.369  -8.271  1.00 87.39 270  A 1 
ATOM   2239 C C     . ARG   A 1 270  ? -16.360 20.675  -9.044  1.00 89.23 270  A 1 
ATOM   2240 O O     . ARG   A 1 270  ? -17.072 21.636  -8.763  1.00 88.29 270  A 1 
ATOM   2241 C CB    . ARG   A 1 270  ? -15.447 19.194  -7.178  1.00 84.81 270  A 1 
ATOM   2242 C CG    . ARG   A 1 270  ? -15.642 20.199  -6.036  1.00 77.50 270  A 1 
ATOM   2243 C CD    . ARG   A 1 270  ? -14.734 19.886  -4.832  1.00 75.71 270  A 1 
ATOM   2244 N NE    . ARG   A 1 270  ? -13.311 20.083  -5.144  1.00 70.44 270  A 1 
ATOM   2245 C CZ    . ARG   A 1 270  ? -12.283 19.681  -4.400  1.00 67.58 270  A 1 
ATOM   2246 N NH1   . ARG   A 1 270  ? -12.453 19.080  -3.260  1.00 61.36 270  A 1 
ATOM   2247 N NH2   . ARG   A 1 270  ? -11.061 19.875  -4.793  1.00 60.43 270  A 1 
ATOM   2248 N N     . TYR   A 1 271  ? -15.484 20.693  -10.053 1.00 91.11 271  A 1 
ATOM   2249 C CA    . TYR   A 1 271  ? -15.266 21.850  -10.919 1.00 92.06 271  A 1 
ATOM   2250 C C     . TYR   A 1 271  ? -16.508 22.159  -11.758 1.00 92.35 271  A 1 
ATOM   2251 O O     . TYR   A 1 271  ? -17.007 23.281  -11.693 1.00 91.03 271  A 1 
ATOM   2252 C CB    . TYR   A 1 271  ? -14.030 21.624  -11.793 1.00 91.72 271  A 1 
ATOM   2253 C CG    . TYR   A 1 271  ? -13.356 22.918  -12.204 1.00 92.29 271  A 1 
ATOM   2254 C CD1   . TYR   A 1 271  ? -13.902 23.749  -13.200 1.00 89.21 271  A 1 
ATOM   2255 C CD2   . TYR   A 1 271  ? -12.168 23.313  -11.552 1.00 89.27 271  A 1 
ATOM   2256 C CE1   . TYR   A 1 271  ? -13.279 24.958  -13.542 1.00 88.54 271  A 1 
ATOM   2257 C CE2   . TYR   A 1 271  ? -11.532 24.514  -11.887 1.00 88.39 271  A 1 
ATOM   2258 C CZ    . TYR   A 1 271  ? -12.090 25.339  -12.881 1.00 91.50 271  A 1 
ATOM   2259 O OH    . TYR   A 1 271  ? -11.473 26.520  -13.199 1.00 90.51 271  A 1 
ATOM   2260 N N     . ILE   A 1 272  ? -17.062 21.159  -12.448 1.00 93.94 272  A 1 
ATOM   2261 C CA    . ILE   A 1 272  ? -18.306 21.290  -13.225 1.00 94.41 272  A 1 
ATOM   2262 C C     . ILE   A 1 272  ? -19.441 21.808  -12.332 1.00 94.39 272  A 1 
ATOM   2263 O O     . ILE   A 1 272  ? -20.095 22.789  -12.674 1.00 93.46 272  A 1 
ATOM   2264 C CB    . ILE   A 1 272  ? -18.687 19.936  -13.876 1.00 94.60 272  A 1 
ATOM   2265 C CG1   . ILE   A 1 272  ? -17.678 19.548  -14.982 1.00 91.36 272  A 1 
ATOM   2266 C CG2   . ILE   A 1 272  ? -20.108 19.983  -14.470 1.00 91.13 272  A 1 
ATOM   2267 C CD1   . ILE   A 1 272  ? -17.766 18.073  -15.395 1.00 88.64 272  A 1 
ATOM   2268 N N     . THR   A 1 273  ? -19.650 21.184  -11.172 1.00 93.47 273  A 1 
ATOM   2269 C CA    . THR   A 1 273  ? -20.738 21.552  -10.249 1.00 92.54 273  A 1 
ATOM   2270 C C     . THR   A 1 273  ? -20.610 22.999  -9.775  1.00 92.37 273  A 1 
ATOM   2271 O O     . THR   A 1 273  ? -21.567 23.765  -9.851  1.00 91.20 273  A 1 
ATOM   2272 C CB    . THR   A 1 273  ? -20.767 20.620  -9.030  1.00 91.55 273  A 1 
ATOM   2273 O OG1   . THR   A 1 273  ? -20.873 19.275  -9.438  1.00 77.93 273  A 1 
ATOM   2274 C CG2   . THR   A 1 273  ? -21.961 20.889  -8.117  1.00 76.61 273  A 1 
ATOM   2275 N N     . ASN   A 1 274  ? -19.427 23.399  -9.325  1.00 92.07 274  A 1 
ATOM   2276 C CA    . ASN   A 1 274  ? -19.192 24.747  -8.808  1.00 90.95 274  A 1 
ATOM   2277 C C     . ASN   A 1 274  ? -19.213 25.802  -9.920  1.00 91.36 274  A 1 
ATOM   2278 O O     . ASN   A 1 274  ? -19.718 26.901  -9.709  1.00 90.32 274  A 1 
ATOM   2279 C CB    . ASN   A 1 274  ? -17.851 24.770  -8.068  1.00 89.56 274  A 1 
ATOM   2280 C CG    . ASN   A 1 274  ? -17.838 23.973  -6.771  1.00 86.05 274  A 1 
ATOM   2281 O OD1   . ASN   A 1 274  ? -18.839 23.628  -6.181  1.00 76.93 274  A 1 
ATOM   2282 N ND2   . ASN   A 1 274  ? -16.657 23.685  -6.260  1.00 77.38 274  A 1 
ATOM   2283 N N     . ARG   A 1 275  ? -18.686 25.488  -11.104 1.00 94.25 275  A 1 
ATOM   2284 C CA    . ARG   A 1 275  ? -18.673 26.406  -12.249 1.00 94.72 275  A 1 
ATOM   2285 C C     . ARG   A 1 275  ? -20.084 26.635  -12.788 1.00 95.37 275  A 1 
ATOM   2286 O O     . ARG   A 1 275  ? -20.437 27.779  -13.058 1.00 94.15 275  A 1 
ATOM   2287 C CB    . ARG   A 1 275  ? -17.714 25.855  -13.313 1.00 93.82 275  A 1 
ATOM   2288 C CG    . ARG   A 1 275  ? -17.340 26.884  -14.396 1.00 88.25 275  A 1 
ATOM   2289 C CD    . ARG   A 1 275  ? -16.402 27.973  -13.851 1.00 89.48 275  A 1 
ATOM   2290 N NE    . ARG   A 1 275  ? -16.022 28.878  -14.940 1.00 89.72 275  A 1 
ATOM   2291 C CZ    . ARG   A 1 275  ? -15.398 30.036  -14.846 1.00 92.76 275  A 1 
ATOM   2292 N NH1   . ARG   A 1 275  ? -14.953 30.503  -13.712 1.00 82.88 275  A 1 
ATOM   2293 N NH2   . ARG   A 1 275  ? -15.228 30.749  -15.911 1.00 86.83 275  A 1 
ATOM   2294 N N     . LEU   A 1 276  ? -20.900 25.588  -12.864 1.00 95.23 276  A 1 
ATOM   2295 C CA    . LEU   A 1 276  ? -22.313 25.683  -13.228 1.00 95.28 276  A 1 
ATOM   2296 C C     . LEU   A 1 276  ? -23.083 26.568  -12.241 1.00 95.31 276  A 1 
ATOM   2297 O O     . LEU   A 1 276  ? -23.776 27.493  -12.662 1.00 94.44 276  A 1 
ATOM   2298 C CB    . LEU   A 1 276  ? -22.901 24.260  -13.288 1.00 95.17 276  A 1 
ATOM   2299 C CG    . LEU   A 1 276  ? -24.404 24.211  -13.636 1.00 94.68 276  A 1 
ATOM   2300 C CD1   . LEU   A 1 276  ? -24.668 24.605  -15.083 1.00 91.13 276  A 1 
ATOM   2301 C CD2   . LEU   A 1 276  ? -24.940 22.799  -13.411 1.00 91.07 276  A 1 
ATOM   2302 N N     . GLU   A 1 277  ? -22.929 26.336  -10.938 1.00 94.00 277  A 1 
ATOM   2303 C CA    . GLU   A 1 277  ? -23.597 27.144  -9.910  1.00 93.50 277  A 1 
ATOM   2304 C C     . GLU   A 1 277  ? -23.132 28.606  -9.941  1.00 93.52 277  A 1 
ATOM   2305 O O     . GLU   A 1 277  ? -23.945 29.517  -9.783  1.00 91.51 277  A 1 
ATOM   2306 C CB    . GLU   A 1 277  ? -23.386 26.494  -8.524  1.00 92.13 277  A 1 
ATOM   2307 C CG    . GLU   A 1 277  ? -24.197 27.199  -7.412  1.00 83.67 277  A 1 
ATOM   2308 C CD    . GLU   A 1 277  ? -24.257 26.420  -6.074  1.00 79.18 277  A 1 
ATOM   2309 O OE1   . GLU   A 1 277  ? -25.020 26.844  -5.166  1.00 71.35 277  A 1 
ATOM   2310 O OE2   . GLU   A 1 277  ? -23.650 25.340  -5.919  1.00 72.54 277  A 1 
ATOM   2311 N N     . LEU   A 1 278  ? -21.850 28.855  -10.205 1.00 94.86 278  A 1 
ATOM   2312 C CA    . LEU   A 1 278  ? -21.287 30.202  -10.289 1.00 94.24 278  A 1 
ATOM   2313 C C     . LEU   A 1 278  ? -21.835 30.998  -11.483 1.00 94.27 278  A 1 
ATOM   2314 O O     . LEU   A 1 278  ? -22.129 32.186  -11.341 1.00 92.16 278  A 1 
ATOM   2315 C CB    . LEU   A 1 278  ? -19.753 30.083  -10.366 1.00 92.82 278  A 1 
ATOM   2316 C CG    . LEU   A 1 278  ? -19.015 31.442  -10.325 1.00 86.17 278  A 1 
ATOM   2317 C CD1   . LEU   A 1 278  ? -19.022 32.038  -8.919  1.00 79.57 278  A 1 
ATOM   2318 C CD2   . LEU   A 1 278  ? -17.564 31.252  -10.759 1.00 79.81 278  A 1 
ATOM   2319 N N     . LEU   A 1 279  ? -21.947 30.372  -12.656 1.00 95.75 279  A 1 
ATOM   2320 C CA    . LEU   A 1 279  ? -22.314 31.059  -13.901 1.00 95.68 279  A 1 
ATOM   2321 C C     . LEU   A 1 279  ? -23.828 31.152  -14.125 1.00 95.69 279  A 1 
ATOM   2322 O O     . LEU   A 1 279  ? -24.291 32.116  -14.731 1.00 93.01 279  A 1 
ATOM   2323 C CB    . LEU   A 1 279  ? -21.636 30.361  -15.090 1.00 95.19 279  A 1 
ATOM   2324 C CG    . LEU   A 1 279  ? -20.093 30.446  -15.115 1.00 94.41 279  A 1 
ATOM   2325 C CD1   . LEU   A 1 279  ? -19.579 29.738  -16.366 1.00 90.43 279  A 1 
ATOM   2326 C CD2   . LEU   A 1 279  ? -19.575 31.886  -15.141 1.00 89.80 279  A 1 
ATOM   2327 N N     . THR   A 1 280  ? -24.596 30.169  -13.652 1.00 95.98 280  A 1 
ATOM   2328 C CA    . THR   A 1 280  ? -26.040 30.073  -13.942 1.00 95.65 280  A 1 
ATOM   2329 C C     . THR   A 1 280  ? -26.915 30.018  -12.694 1.00 95.46 280  A 1 
ATOM   2330 O O     . THR   A 1 280  ? -28.119 30.262  -12.781 1.00 91.10 280  A 1 
ATOM   2331 C CB    . THR   A 1 280  ? -26.349 28.853  -14.823 1.00 94.60 280  A 1 
ATOM   2332 O OG1   . THR   A 1 280  ? -26.156 27.669  -14.084 1.00 88.17 280  A 1 
ATOM   2333 C CG2   . THR   A 1 280  ? -25.487 28.765  -16.080 1.00 87.88 280  A 1 
ATOM   2334 N N     . GLY   A 1 281  ? -26.355 29.682  -11.537 1.00 95.08 281  A 1 
ATOM   2335 C CA    . GLY   A 1 281  ? -27.111 29.341  -10.328 1.00 94.83 281  A 1 
ATOM   2336 C C     . GLY   A 1 281  ? -27.750 27.944  -10.355 1.00 95.23 281  A 1 
ATOM   2337 O O     . GLY   A 1 281  ? -28.375 27.534  -9.371  1.00 91.98 281  A 1 
ATOM   2338 N N     . GLU   A 1 282  ? -27.599 27.199  -11.446 1.00 94.45 282  A 1 
ATOM   2339 C CA    . GLU   A 1 282  ? -28.120 25.840  -11.570 1.00 94.51 282  A 1 
ATOM   2340 C C     . GLU   A 1 282  ? -27.336 24.845  -10.709 1.00 94.62 282  A 1 
ATOM   2341 O O     . GLU   A 1 282  ? -26.143 24.992  -10.437 1.00 92.42 282  A 1 
ATOM   2342 C CB    . GLU   A 1 282  ? -28.139 25.375  -13.036 1.00 93.20 282  A 1 
ATOM   2343 C CG    . GLU   A 1 282  ? -29.173 26.124  -13.891 1.00 88.83 282  A 1 
ATOM   2344 C CD    . GLU   A 1 282  ? -29.202 25.593  -15.334 1.00 90.16 282  A 1 
ATOM   2345 O OE1   . GLU   A 1 282  ? -29.164 26.414  -16.269 1.00 82.23 282  A 1 
ATOM   2346 O OE2   . GLU   A 1 282  ? -29.263 24.352  -15.503 1.00 84.66 282  A 1 
ATOM   2347 N N     . LYS   A 1 283  ? -28.031 23.779  -10.313 1.00 92.85 283  A 1 
ATOM   2348 C CA    . LYS   A 1 283  ? -27.435 22.650  -9.596  1.00 93.02 283  A 1 
ATOM   2349 C C     . LYS   A 1 283  ? -27.696 21.364  -10.365 1.00 94.19 283  A 1 
ATOM   2350 O O     . LYS   A 1 283  ? -28.731 21.228  -11.015 1.00 91.76 283  A 1 
ATOM   2351 C CB    . LYS   A 1 283  ? -27.967 22.563  -8.160  1.00 90.76 283  A 1 
ATOM   2352 C CG    . LYS   A 1 283  ? -27.701 23.864  -7.383  1.00 86.92 283  A 1 
ATOM   2353 C CD    . LYS   A 1 283  ? -27.817 23.691  -5.873  1.00 78.47 283  A 1 
ATOM   2354 C CE    . LYS   A 1 283  ? -27.578 25.059  -5.247  1.00 73.20 283  A 1 
ATOM   2355 N NZ    . LYS   A 1 283  ? -26.782 25.028  -4.003  1.00 64.88 283  A 1 
ATOM   2356 N N     . ILE   A 1 284  ? -26.779 20.417  -10.246 1.00 92.48 284  A 1 
ATOM   2357 C CA    . ILE   A 1 284  ? -26.979 19.054  -10.746 1.00 92.80 284  A 1 
ATOM   2358 C C     . ILE   A 1 284  ? -27.895 18.330  -9.757  1.00 92.48 284  A 1 
ATOM   2359 O O     . ILE   A 1 284  ? -27.623 18.322  -8.553  1.00 90.11 284  A 1 
ATOM   2360 C CB    . ILE   A 1 284  ? -25.629 18.347  -10.962 1.00 92.57 284  A 1 
ATOM   2361 C CG1   . ILE   A 1 284  ? -24.788 19.122  -12.004 1.00 90.10 284  A 1 
ATOM   2362 C CG2   . ILE   A 1 284  ? -25.856 16.893  -11.409 1.00 90.07 284  A 1 
ATOM   2363 C CD1   . ILE   A 1 284  ? -23.346 18.636  -12.143 1.00 85.06 284  A 1 
ATOM   2364 N N     . ILE   A 1 285  ? -29.001 17.773  -10.248 1.00 92.71 285  A 1 
ATOM   2365 C CA    . ILE   A 1 285  ? -30.080 17.225  -9.418  1.00 92.92 285  A 1 
ATOM   2366 C C     . ILE   A 1 285  ? -30.249 15.739  -9.712  1.00 92.98 285  A 1 
ATOM   2367 O O     . ILE   A 1 285  ? -30.636 15.341  -10.810 1.00 91.03 285  A 1 
ATOM   2368 C CB    . ILE   A 1 285  ? -31.403 17.998  -9.623  1.00 91.11 285  A 1 
ATOM   2369 C CG1   . ILE   A 1 285  ? -31.224 19.514  -9.342  1.00 82.84 285  A 1 
ATOM   2370 C CG2   . ILE   A 1 285  ? -32.500 17.415  -8.709  1.00 83.21 285  A 1 
ATOM   2371 C CD1   . ILE   A 1 285  ? -32.442 20.374  -9.692  1.00 76.63 285  A 1 
ATOM   2372 N N     . PHE   A 1 286  ? -30.056 14.918  -8.700  1.00 92.21 286  A 1 
ATOM   2373 C CA    . PHE   A 1 286  ? -30.414 13.504  -8.748  1.00 92.19 286  A 1 
ATOM   2374 C C     . PHE   A 1 286  ? -31.795 13.281  -8.144  1.00 91.81 286  A 1 
ATOM   2375 O O     . PHE   A 1 286  ? -32.188 13.952  -7.190  1.00 89.82 286  A 1 
ATOM   2376 C CB    . PHE   A 1 286  ? -29.357 12.675  -8.025  1.00 91.80 286  A 1 
ATOM   2377 C CG    . PHE   A 1 286  ? -27.959 12.895  -8.537  1.00 92.76 286  A 1 
ATOM   2378 C CD1   . PHE   A 1 286  ? -27.623 12.539  -9.856  1.00 89.28 286  A 1 
ATOM   2379 C CD2   . PHE   A 1 286  ? -26.987 13.473  -7.702  1.00 89.54 286  A 1 
ATOM   2380 C CE1   . PHE   A 1 286  ? -26.322 12.735  -10.330 1.00 88.66 286  A 1 
ATOM   2381 C CE2   . PHE   A 1 286  ? -25.681 13.669  -8.173  1.00 88.94 286  A 1 
ATOM   2382 C CZ    . PHE   A 1 286  ? -25.347 13.294  -9.488  1.00 91.16 286  A 1 
ATOM   2383 N N     . ARG   A 1 287  ? -32.528 12.306  -8.684  1.00 92.44 287  A 1 
ATOM   2384 C CA    . ARG   A 1 287  ? -33.849 11.913  -8.183  1.00 92.53 287  A 1 
ATOM   2385 C C     . ARG   A 1 287  ? -33.891 10.421  -7.897  1.00 93.16 287  A 1 
ATOM   2386 O O     . ARG   A 1 287  ? -33.355 9.624   -8.664  1.00 91.29 287  A 1 
ATOM   2387 C CB    . ARG   A 1 287  ? -34.954 12.332  -9.159  1.00 91.48 287  A 1 
ATOM   2388 C CG    . ARG   A 1 287  ? -35.020 13.856  -9.316  1.00 86.43 287  A 1 
ATOM   2389 C CD    . ARG   A 1 287  ? -36.226 14.262  -10.155 1.00 83.14 287  A 1 
ATOM   2390 N NE    . ARG   A 1 287  ? -36.272 15.715  -10.355 1.00 76.40 287  A 1 
ATOM   2391 C CZ    . ARG   A 1 287  ? -37.349 16.481  -10.428 1.00 70.14 287  A 1 
ATOM   2392 N NH1   . ARG   A 1 287  ? -38.553 15.989  -10.332 1.00 61.56 287  A 1 
ATOM   2393 N NH2   . ARG   A 1 287  ? -37.223 17.766  -10.604 1.00 64.36 287  A 1 
ATOM   2394 N N     . SER   A 1 288  ? -34.576 10.062  -6.824  1.00 92.97 288  A 1 
ATOM   2395 C CA    . SER   A 1 288  ? -34.903 8.667   -6.554  1.00 93.03 288  A 1 
ATOM   2396 C C     . SER   A 1 288  ? -35.800 8.098   -7.672  1.00 93.37 288  A 1 
ATOM   2397 O O     . SER   A 1 288  ? -36.527 8.851   -8.328  1.00 91.69 288  A 1 
ATOM   2398 C CB    . SER   A 1 288  ? -35.553 8.520   -5.172  1.00 91.80 288  A 1 
ATOM   2399 O OG    . SER   A 1 288  ? -36.773 9.225   -5.089  1.00 87.04 288  A 1 
ATOM   2400 N N     . PRO   A 1 289  ? -35.780 6.775   -7.920  1.00 94.85 289  A 1 
ATOM   2401 C CA    . PRO   A 1 289  ? -36.552 6.155   -9.007  1.00 94.45 289  A 1 
ATOM   2402 C C     . PRO   A 1 289  ? -38.064 6.403   -8.936  1.00 94.25 289  A 1 
ATOM   2403 O O     . PRO   A 1 289  ? -38.733 6.491   -9.965  1.00 90.03 289  A 1 
ATOM   2404 C CB    . PRO   A 1 289  ? -36.243 4.660   -8.897  1.00 93.09 289  A 1 
ATOM   2405 C CG    . PRO   A 1 289  ? -34.875 4.620   -8.234  1.00 91.49 289  A 1 
ATOM   2406 C CD    . PRO   A 1 289  ? -34.918 5.806   -7.284  1.00 94.77 289  A 1 
ATOM   2407 N N     . ASP   A 1 290  ? -38.606 6.555   -7.732  1.00 94.26 290  A 1 
ATOM   2408 C CA    . ASP   A 1 290  ? -40.010 6.907   -7.484  1.00 92.80 290  A 1 
ATOM   2409 C C     . ASP   A 1 290  ? -40.281 8.422   -7.520  1.00 92.42 290  A 1 
ATOM   2410 O O     . ASP   A 1 290  ? -41.413 8.858   -7.304  1.00 86.40 290  A 1 
ATOM   2411 C CB    . ASP   A 1 290  ? -40.463 6.272   -6.164  1.00 90.19 290  A 1 
ATOM   2412 C CG    . ASP   A 1 290  ? -39.826 6.870   -4.904  1.00 90.59 290  A 1 
ATOM   2413 O OD1   . ASP   A 1 290  ? -38.835 7.620   -5.007  1.00 83.35 290  A 1 
ATOM   2414 O OD2   . ASP   A 1 290  ? -40.345 6.565   -3.811  1.00 86.17 290  A 1 
ATOM   2415 N N     . LYS   A 1 291  ? -39.254 9.226   -7.778  1.00 91.11 291  A 1 
ATOM   2416 C CA    . LYS   A 1 291  ? -39.258 10.701  -7.842  1.00 89.74 291  A 1 
ATOM   2417 C C     . LYS   A 1 291  ? -39.683 11.404  -6.543  1.00 90.37 291  A 1 
ATOM   2418 O O     . LYS   A 1 291  ? -39.996 12.591  -6.581  1.00 85.10 291  A 1 
ATOM   2419 C CB    . LYS   A 1 291  ? -40.028 11.201  -9.074  1.00 87.67 291  A 1 
ATOM   2420 C CG    . LYS   A 1 291  ? -39.529 10.565  -10.380 1.00 84.71 291  A 1 
ATOM   2421 C CD    . LYS   A 1 291  ? -39.954 11.401  -11.591 1.00 72.97 291  A 1 
ATOM   2422 C CE    . LYS   A 1 291  ? -39.375 10.766  -12.854 1.00 67.98 291  A 1 
ATOM   2423 N NZ    . LYS   A 1 291  ? -39.520 11.631  -14.046 1.00 57.43 291  A 1 
ATOM   2424 N N     . LYS   A 1 292  ? -39.657 10.715  -5.413  1.00 88.49 292  A 1 
ATOM   2425 C CA    . LYS   A 1 292  ? -40.029 11.302  -4.114  1.00 87.12 292  A 1 
ATOM   2426 C C     . LYS   A 1 292  ? -38.919 12.132  -3.481  1.00 88.30 292  A 1 
ATOM   2427 O O     . LYS   A 1 292  ? -39.213 13.088  -2.774  1.00 81.38 292  A 1 
ATOM   2428 C CB    . LYS   A 1 292  ? -40.474 10.213  -3.142  1.00 83.81 292  A 1 
ATOM   2429 C CG    . LYS   A 1 292  ? -41.847 9.666   -3.513  1.00 79.42 292  A 1 
ATOM   2430 C CD    . LYS   A 1 292  ? -42.463 8.953   -2.313  1.00 72.03 292  A 1 
ATOM   2431 C CE    . LYS   A 1 292  ? -43.889 8.535   -2.643  1.00 65.50 292  A 1 
ATOM   2432 N NZ    . LYS   A 1 292  ? -44.611 8.095   -1.425  1.00 57.71 292  A 1 
ATOM   2433 N N     . GLU   A 1 293  ? -37.675 11.772  -3.722  1.00 84.54 293  A 1 
ATOM   2434 C CA    . GLU   A 1 293  ? -36.522 12.500  -3.203  1.00 85.35 293  A 1 
ATOM   2435 C C     . GLU   A 1 293  ? -35.723 13.113  -4.354  1.00 86.51 293  A 1 
ATOM   2436 O O     . GLU   A 1 293  ? -35.443 12.450  -5.353  1.00 83.78 293  A 1 
ATOM   2437 C CB    . GLU   A 1 293  ? -35.664 11.573  -2.325  1.00 81.10 293  A 1 
ATOM   2438 C CG    . GLU   A 1 293  ? -34.567 12.336  -1.568  1.00 74.39 293  A 1 
ATOM   2439 C CD    . GLU   A 1 293  ? -33.647 11.380  -0.796  1.00 72.56 293  A 1 
ATOM   2440 O OE1   . GLU   A 1 293  ? -33.446 11.572  0.420   1.00 66.89 293  A 1 
ATOM   2441 O OE2   . GLU   A 1 293  ? -33.129 10.432  -1.427  1.00 72.03 293  A 1 
ATOM   2442 N N     . ALA   A 1 294  ? -35.343 14.384  -4.191  1.00 86.81 294  A 1 
ATOM   2443 C CA    . ALA   A 1 294  ? -34.382 15.062  -5.046  1.00 86.66 294  A 1 
ATOM   2444 C C     . ALA   A 1 294  ? -33.219 15.567  -4.187  1.00 87.02 294  A 1 
ATOM   2445 O O     . ALA   A 1 294  ? -33.442 16.164  -3.131  1.00 83.59 294  A 1 
ATOM   2446 C CB    . ALA   A 1 294  ? -35.080 16.192  -5.812  1.00 84.38 294  A 1 
ATOM   2447 N N     . VAL   A 1 295  ? -31.993 15.334  -4.641  1.00 84.86 295  A 1 
ATOM   2448 C CA    . VAL   A 1 295  ? -30.778 15.785  -3.957  1.00 85.00 295  A 1 
ATOM   2449 C C     . VAL   A 1 295  ? -29.884 16.537  -4.930  1.00 86.84 295  A 1 
ATOM   2450 O O     . VAL   A 1 295  ? -29.809 16.194  -6.106  1.00 85.43 295  A 1 
ATOM   2451 C CB    . VAL   A 1 295  ? -30.015 14.636  -3.268  1.00 81.03 295  A 1 
ATOM   2452 C CG1   . VAL   A 1 295  ? -30.872 13.997  -2.166  1.00 70.21 295  A 1 
ATOM   2453 C CG2   . VAL   A 1 295  ? -29.555 13.540  -4.228  1.00 73.03 295  A 1 
ATOM   2454 N N     . HIS   A 1 296  ? -29.211 17.568  -4.440  1.00 76.78 296  A 1 
ATOM   2455 C CA    . HIS   A 1 296  ? -28.199 18.265  -5.234  1.00 77.02 296  A 1 
ATOM   2456 C C     . HIS   A 1 296  ? -26.884 17.493  -5.165  1.00 77.38 296  A 1 
ATOM   2457 O O     . HIS   A 1 296  ? -26.528 16.988  -4.097  1.00 73.43 296  A 1 
ATOM   2458 C CB    . HIS   A 1 296  ? -28.030 19.703  -4.727  1.00 74.27 296  A 1 
ATOM   2459 C CG    . HIS   A 1 296  ? -29.275 20.546  -4.771  1.00 71.32 296  A 1 
ATOM   2460 N ND1   . HIS   A 1 296  ? -29.504 21.680  -4.011  1.00 59.97 296  A 1 
ATOM   2461 C CD2   . HIS   A 1 296  ? -30.399 20.367  -5.532  1.00 61.27 296  A 1 
ATOM   2462 C CE1   . HIS   A 1 296  ? -30.719 22.158  -4.310  1.00 63.25 296  A 1 
ATOM   2463 N NE2   . HIS   A 1 296  ? -31.297 21.385  -5.228  1.00 65.43 296  A 1 
ATOM   2464 N N     . LEU   A 1 297  ? -26.152 17.436  -6.289  1.00 69.67 297  A 1 
ATOM   2465 C CA    . LEU   A 1 297  ? -24.820 16.845  -6.304  1.00 67.46 297  A 1 
ATOM   2466 C C     . LEU   A 1 297  ? -23.930 17.571  -5.296  1.00 69.19 297  A 1 
ATOM   2467 O O     . LEU   A 1 297  ? -23.683 18.770  -5.403  1.00 65.35 297  A 1 
ATOM   2468 C CB    . LEU   A 1 297  ? -24.240 16.848  -7.731  1.00 62.92 297  A 1 
ATOM   2469 C CG    . LEU   A 1 297  ? -22.916 16.060  -7.886  1.00 61.99 297  A 1 
ATOM   2470 C CD1   . LEU   A 1 297  ? -22.713 15.643  -9.341  1.00 55.82 297  A 1 
ATOM   2471 C CD2   . LEU   A 1 297  ? -21.665 16.845  -7.496  1.00 60.60 297  A 1 
ATOM   2472 N N     . CYS   A 1 298  ? -23.421 16.818  -4.339  1.00 67.80 298  A 1 
ATOM   2473 C CA    . CYS   A 1 298  ? -22.433 17.274  -3.380  1.00 67.69 298  A 1 
ATOM   2474 C C     . CYS   A 1 298  ? -21.327 16.224  -3.284  1.00 67.75 298  A 1 
ATOM   2475 O O     . CYS   A 1 298  ? -21.603 15.037  -3.078  1.00 65.65 298  A 1 
ATOM   2476 C CB    . CYS   A 1 298  ? -23.125 17.545  -2.039  1.00 62.89 298  A 1 
ATOM   2477 S SG    . CYS   A 1 298  ? -21.942 18.225  -0.842  1.00 53.30 298  A 1 
ATOM   2478 N N     . ILE   A 1 299  ? -20.085 16.664  -3.434  1.00 67.14 299  A 1 
ATOM   2479 C CA    . ILE   A 1 299  ? -18.920 15.828  -3.160  1.00 66.87 299  A 1 
ATOM   2480 C C     . ILE   A 1 299  ? -18.622 15.931  -1.669  1.00 66.55 299  A 1 
ATOM   2481 O O     . ILE   A 1 299  ? -18.329 17.014  -1.167  1.00 64.12 299  A 1 
ATOM   2482 C CB    . ILE   A 1 299  ? -17.711 16.241  -4.015  1.00 64.43 299  A 1 
ATOM   2483 C CG1   . ILE   A 1 299  ? -18.022 16.267  -5.535  1.00 62.29 299  A 1 
ATOM   2484 C CG2   . ILE   A 1 299  ? -16.524 15.311  -3.725  1.00 61.25 299  A 1 
ATOM   2485 C CD1   . ILE   A 1 299  ? -18.474 14.933  -6.127  1.00 58.59 299  A 1 
ATOM   2486 N N     . TYR   A 1 300  ? -18.706 14.814  -0.967  1.00 68.06 300  A 1 
ATOM   2487 C CA    . TYR   A 1 300  ? -18.364 14.754  0.446   1.00 64.96 300  A 1 
ATOM   2488 C C     . TYR   A 1 300  ? -17.130 13.886  0.662   1.00 65.08 300  A 1 
ATOM   2489 O O     . TYR   A 1 300  ? -16.920 12.868  -0.000  1.00 60.58 300  A 1 
ATOM   2490 C CB    . TYR   A 1 300  ? -19.563 14.299  1.287   1.00 59.35 300  A 1 
ATOM   2491 C CG    . TYR   A 1 300  ? -19.992 12.872  1.071   1.00 55.60 300  A 1 
ATOM   2492 C CD1   . TYR   A 1 300  ? -20.923 12.554  0.058   1.00 49.05 300  A 1 
ATOM   2493 C CD2   . TYR   A 1 300  ? -19.476 11.839  1.879   1.00 50.30 300  A 1 
ATOM   2494 C CE1   . TYR   A 1 300  ? -21.322 11.229  -0.146  1.00 45.97 300  A 1 
ATOM   2495 C CE2   . TYR   A 1 300  ? -19.869 10.507  1.682   1.00 47.35 300  A 1 
ATOM   2496 C CZ    . TYR   A 1 300  ? -20.792 10.205  0.664   1.00 46.62 300  A 1 
ATOM   2497 O OH    . TYR   A 1 300  ? -21.171 8.900   0.460   1.00 41.84 300  A 1 
ATOM   2498 N N     . GLU   A 1 301  ? -16.319 14.299  1.633   1.00 60.13 301  A 1 
ATOM   2499 C CA    . GLU   A 1 301  ? -15.136 13.557  2.031   1.00 59.77 301  A 1 
ATOM   2500 C C     . GLU   A 1 301  ? -15.485 12.509  3.082   1.00 58.32 301  A 1 
ATOM   2501 O O     . GLU   A 1 301  ? -16.195 12.762  4.060   1.00 55.28 301  A 1 
ATOM   2502 C CB    . GLU   A 1 301  ? -14.067 14.514  2.550   1.00 57.70 301  A 1 
ATOM   2503 C CG    . GLU   A 1 301  ? -13.506 15.419  1.452   1.00 51.21 301  A 1 
ATOM   2504 C CD    . GLU   A 1 301  ? -12.407 16.360  1.953   1.00 46.14 301  A 1 
ATOM   2505 O OE1   . GLU   A 1 301  ? -12.111 17.331  1.233   1.00 42.46 301  A 1 
ATOM   2506 O OE2   . GLU   A 1 301  ? -11.871 16.112  3.055   1.00 47.17 301  A 1 
ATOM   2507 N N     . ARG   A 1 302  ? -14.933 11.305  2.901   1.00 58.99 302  A 1 
ATOM   2508 C CA    . ARG   A 1 302  ? -15.042 10.209  3.864   1.00 57.95 302  A 1 
ATOM   2509 C C     . ARG   A 1 302  ? -13.663 9.798   4.360   1.00 58.62 302  A 1 
ATOM   2510 O O     . ARG   A 1 302  ? -12.662 9.960   3.667   1.00 54.25 302  A 1 
ATOM   2511 C CB    . ARG   A 1 302  ? -15.811 9.060   3.209   1.00 53.87 302  A 1 
ATOM   2512 C CG    . ARG   A 1 302  ? -16.514 8.197   4.255   1.00 49.07 302  A 1 
ATOM   2513 C CD    . ARG   A 1 302  ? -17.268 7.063   3.571   1.00 46.92 302  A 1 
ATOM   2514 N NE    . ARG   A 1 302  ? -18.148 6.377   4.516   1.00 43.39 302  A 1 
ATOM   2515 C CZ    . ARG   A 1 302  ? -18.923 5.356   4.241   1.00 40.44 302  A 1 
ATOM   2516 N NH1   . ARG   A 1 302  ? -18.907 4.782   3.066   1.00 39.87 302  A 1 
ATOM   2517 N NH2   . ARG   A 1 302  ? -19.734 4.904   5.143   1.00 38.59 302  A 1 
ATOM   2518 N N     . ASN   A 1 303  ? -13.612 9.204   5.556   1.00 59.44 303  A 1 
ATOM   2519 C CA    . ASN   A 1 303  ? -12.367 8.792   6.207   1.00 57.61 303  A 1 
ATOM   2520 C C     . ASN   A 1 303  ? -11.403 9.953   6.519   1.00 57.36 303  A 1 
ATOM   2521 O O     . ASN   A 1 303  ? -10.213 9.706   6.711   1.00 52.41 303  A 1 
ATOM   2522 C CB    . ASN   A 1 303  ? -11.684 7.652   5.430   1.00 52.46 303  A 1 
ATOM   2523 C CG    . ASN   A 1 303  ? -12.557 6.432   5.228   1.00 45.74 303  A 1 
ATOM   2524 O OD1   . ASN   A 1 303  ? -13.222 5.959   6.134   1.00 42.62 303  A 1 
ATOM   2525 N ND2   . ASN   A 1 303  ? -12.527 5.855   4.041   1.00 40.79 303  A 1 
ATOM   2526 N N     . GLN   A 1 304  ? -11.900 11.166  6.661   1.00 50.25 304  A 1 
ATOM   2527 C CA    . GLN   A 1 304  ? -11.133 12.328  7.136   1.00 49.25 304  A 1 
ATOM   2528 C C     . GLN   A 1 304  ? -10.561 12.147  8.544   1.00 51.15 304  A 1 
ATOM   2529 O O     . GLN   A 1 304  ? -9.641  12.861  8.927   1.00 46.11 304  A 1 
ATOM   2530 C CB    . GLN   A 1 304  ? -12.039 13.562  7.200   1.00 43.63 304  A 1 
ATOM   2531 C CG    . GLN   A 1 304  ? -12.439 14.145  5.843   1.00 39.26 304  A 1 
ATOM   2532 C CD    . GLN   A 1 304  ? -13.264 15.415  6.056   1.00 34.69 304  A 1 
ATOM   2533 O OE1   . GLN   A 1 304  ? -13.689 15.733  7.158   1.00 33.10 304  A 1 
ATOM   2534 N NE2   . GLN   A 1 304  ? -13.523 16.185  5.034   1.00 32.42 304  A 1 
ATOM   2535 N N     . SER   A 1 305  ? -11.100 11.219  9.328   1.00 49.82 305  A 1 
ATOM   2536 C CA    . SER   A 1 305  ? -10.624 10.987  10.684  1.00 47.95 305  A 1 
ATOM   2537 C C     . SER   A 1 305  ? -9.124  10.709  10.645  1.00 47.57 305  A 1 
ATOM   2538 O O     . SER   A 1 305  ? -8.674  9.779   9.968   1.00 43.20 305  A 1 
ATOM   2539 C CB    . SER   A 1 305  ? -11.375 9.841   11.359  1.00 43.46 305  A 1 
ATOM   2540 O OG    . SER   A 1 305  ? -11.247 8.639   10.632  1.00 39.05 305  A 1 
ATOM   2541 N N     . SER   A 1 306  ? -8.368  11.491  11.409  1.00 45.29 306  A 1 
ATOM   2542 C CA    . SER   A 1 306  ? -6.984  11.184  11.724  1.00 42.81 306  A 1 
ATOM   2543 C C     . SER   A 1 306  ? -6.960  9.769   12.293  1.00 42.50 306  A 1 
ATOM   2544 O O     . SER   A 1 306  ? -7.401  9.527   13.418  1.00 38.89 306  A 1 
ATOM   2545 C CB    . SER   A 1 306  ? -6.432  12.199  12.731  1.00 38.78 306  A 1 
ATOM   2546 O OG    . SER   A 1 306  ? -7.254  12.271  13.882  1.00 34.68 306  A 1 
ATOM   2547 N N     . HIS   A 1 307  ? -6.512  8.802   11.485  1.00 44.02 307  A 1 
ATOM   2548 C CA    . HIS   A 1 307  ? -6.386  7.437   11.950  1.00 42.95 307  A 1 
ATOM   2549 C C     . HIS   A 1 307  ? -5.323  7.441   13.038  1.00 43.66 307  A 1 
ATOM   2550 O O     . HIS   A 1 307  ? -4.132  7.383   12.753  1.00 39.62 307  A 1 
ATOM   2551 C CB    . HIS   A 1 307  ? -6.077  6.493   10.787  1.00 39.11 307  A 1 
ATOM   2552 C CG    . HIS   A 1 307  ? -7.294  6.156   9.975   1.00 34.98 307  A 1 
ATOM   2553 N ND1   . HIS   A 1 307  ? -8.394  5.480   10.446  1.00 31.72 307  A 1 
ATOM   2554 C CD2   . HIS   A 1 307  ? -7.562  6.527   8.684   1.00 31.14 307  A 1 
ATOM   2555 C CE1   . HIS   A 1 307  ? -9.323  5.481   9.469   1.00 29.04 307  A 1 
ATOM   2556 N NE2   . HIS   A 1 307  ? -8.852  6.092   8.380   1.00 28.78 307  A 1 
ATOM   2557 N N     . LYS   A 1 308  ? -5.759  7.525   14.303  1.00 39.29 308  A 1 
ATOM   2558 C CA    . LYS   A 1 308  ? -4.884  7.487   15.485  1.00 36.97 308  A 1 
ATOM   2559 C C     . LYS   A 1 308  ? -4.131  6.160   15.624  1.00 36.93 308  A 1 
ATOM   2560 O O     . LYS   A 1 308  ? -3.355  5.997   16.556  1.00 33.95 308  A 1 
ATOM   2561 C CB    . LYS   A 1 308  ? -5.707  7.749   16.762  1.00 33.78 308  A 1 
ATOM   2562 C CG    . LYS   A 1 308  ? -6.216  9.190   16.904  1.00 30.08 308  A 1 
ATOM   2563 C CD    . LYS   A 1 308  ? -6.873  9.386   18.274  1.00 26.77 308  A 1 
ATOM   2564 C CE    . LYS   A 1 308  ? -7.312  10.839  18.464  1.00 23.90 308  A 1 
ATOM   2565 N NZ    . LYS   A 1 308  ? -7.923  11.088  19.790  1.00 21.41 308  A 1 
ATOM   2566 N N     . GLY   A 1 309  ? -4.380  5.196   14.745  1.00 41.12 309  A 1 
ATOM   2567 C CA    . GLY   A 1 309  ? -3.641  3.946   14.699  1.00 39.27 309  A 1 
ATOM   2568 C C     . GLY   A 1 309  ? -2.174  4.181   14.333  1.00 40.35 309  A 1 
ATOM   2569 O O     . GLY   A 1 309  ? -1.833  5.138   13.642  1.00 36.67 309  A 1 
ATOM   2570 N N     . VAL   A 1 310  ? -1.313  3.285   14.793  1.00 40.86 310  A 1 
ATOM   2571 C CA    . VAL   A 1 310  ? 0.110   3.298   14.441  1.00 37.59 310  A 1 
ATOM   2572 C C     . VAL   A 1 310  ? 0.244   3.242   12.920  1.00 38.63 310  A 1 
ATOM   2573 O O     . VAL   A 1 310  ? -0.173  2.271   12.302  1.00 34.92 310  A 1 
ATOM   2574 C CB    . VAL   A 1 310  ? 0.848   2.118   15.102  1.00 33.71 310  A 1 
ATOM   2575 C CG1   . VAL   A 1 310  ? 2.345   2.118   14.784  1.00 29.33 310  A 1 
ATOM   2576 C CG2   . VAL   A 1 310  ? 0.709   2.169   16.633  1.00 29.05 310  A 1 
ATOM   2577 N N     . GLY   A 1 311  ? 0.795   4.310   12.315  1.00 42.53 311  A 1 
ATOM   2578 C CA    . GLY   A 1 311  ? 1.087   4.398   10.881  1.00 41.08 311  A 1 
ATOM   2579 C C     . GLY   A 1 311  ? -0.114  4.531   9.931   1.00 42.70 311  A 1 
ATOM   2580 O O     . GLY   A 1 311  ? 0.103   4.699   8.732   1.00 39.67 311  A 1 
ATOM   2581 N N     . GLY   A 1 312  ? -1.360  4.460   10.431  1.00 45.84 312  A 1 
ATOM   2582 C CA    . GLY   A 1 312  ? -2.544  4.601   9.594   1.00 44.77 312  A 1 
ATOM   2583 C C     . GLY   A 1 312  ? -2.718  6.044   9.126   1.00 46.31 312  A 1 
ATOM   2584 O O     . GLY   A 1 312  ? -3.269  6.856   9.858   1.00 42.88 312  A 1 
ATOM   2585 N N     . MET   A 1 313  ? -2.266  6.348   7.910   1.00 45.96 313  A 1 
ATOM   2586 C CA    . MET   A 1 313  ? -2.598  7.609   7.261   1.00 45.74 313  A 1 
ATOM   2587 C C     . MET   A 1 313  ? -4.098  7.651   6.981   1.00 47.05 313  A 1 
ATOM   2588 O O     . MET   A 1 313  ? -4.693  6.647   6.588   1.00 44.39 313  A 1 
ATOM   2589 C CB    . MET   A 1 313  ? -1.793  7.801   5.971   1.00 43.21 313  A 1 
ATOM   2590 C CG    . MET   A 1 313  ? -0.339  8.148   6.290   1.00 38.30 313  A 1 
ATOM   2591 S SD    . MET   A 1 313  ? 0.698   8.355   4.824   1.00 33.23 313  A 1 
ATOM   2592 C CE    . MET   A 1 313  ? 2.228   8.889   5.621   1.00 31.09 313  A 1 
ATOM   2593 N N     . ALA   A 1 314  ? -4.725  8.817   7.178   1.00 50.64 314  A 1 
ATOM   2594 C CA    . ALA   A 1 314  ? -6.097  9.050   6.779   1.00 50.03 314  A 1 
ATOM   2595 C C     . ALA   A 1 314  ? -6.152  9.042   5.248   1.00 53.20 314  A 1 
ATOM   2596 O O     . ALA   A 1 314  ? -5.700  9.981   4.610   1.00 49.44 314  A 1 
ATOM   2597 C CB    . ALA   A 1 314  ? -6.584  10.368  7.389   1.00 44.14 314  A 1 
ATOM   2598 N N     . ASN   A 1 315  ? -6.682  7.971   4.667   1.00 54.61 315  A 1 
ATOM   2599 C CA    . ASN   A 1 315  ? -7.007  7.969   3.249   1.00 55.69 315  A 1 
ATOM   2600 C C     . ASN   A 1 315  ? -8.355  8.664   3.087   1.00 58.58 315  A 1 
ATOM   2601 O O     . ASN   A 1 315  ? -9.403  8.032   3.263   1.00 54.77 315  A 1 
ATOM   2602 C CB    . ASN   A 1 315  ? -6.991  6.541   2.674   1.00 51.01 315  A 1 
ATOM   2603 C CG    . ASN   A 1 315  ? -5.595  6.055   2.323   1.00 44.65 315  A 1 
ATOM   2604 O OD1   . ASN   A 1 315  ? -4.596  6.692   2.534   1.00 41.88 315  A 1 
ATOM   2605 N ND2   . ASN   A 1 315  ? -5.488  4.874   1.756   1.00 39.80 315  A 1 
ATOM   2606 N N     . THR   A 1 316  ? -8.305  9.950   2.779   1.00 55.73 316  A 1 
ATOM   2607 C CA    . THR   A 1 316  ? -9.469  10.703  2.336   1.00 58.61 316  A 1 
ATOM   2608 C C     . THR   A 1 316  ? -9.968  10.108  1.025   1.00 60.51 316  A 1 
ATOM   2609 O O     . THR   A 1 316  ? -9.186  9.816   0.121   1.00 58.56 316  A 1 
ATOM   2610 C CB    . THR   A 1 316  ? -9.146  12.194  2.187   1.00 56.00 316  A 1 
ATOM   2611 O OG1   . THR   A 1 316  ? -8.618  12.664  3.413   1.00 50.16 316  A 1 
ATOM   2612 C CG2   . THR   A 1 316  ? -10.393 13.015  1.895   1.00 50.99 316  A 1 
ATOM   2613 N N     . THR   A 1 317  ? -11.275 9.862   0.954   1.00 62.65 317  A 1 
ATOM   2614 C CA    . THR   A 1 317  ? -11.937 9.431   -0.273  1.00 63.10 317  A 1 
ATOM   2615 C C     . THR   A 1 317  ? -13.121 10.338  -0.530  1.00 64.23 317  A 1 
ATOM   2616 O O     . THR   A 1 317  ? -13.836 10.698  0.410   1.00 62.43 317  A 1 
ATOM   2617 C CB    . THR   A 1 317  ? -12.391 7.962   -0.223  1.00 59.46 317  A 1 
ATOM   2618 O OG1   . THR   A 1 317  ? -13.060 7.643   0.985   1.00 53.75 317  A 1 
ATOM   2619 C CG2   . THR   A 1 317  ? -11.206 7.012   -0.320  1.00 53.02 317  A 1 
ATOM   2620 N N     . PHE   A 1 318  ? -13.322 10.689  -1.792  1.00 63.23 318  A 1 
ATOM   2621 C CA    . PHE   A 1 318  ? -14.394 11.565  -2.232  1.00 64.36 318  A 1 
ATOM   2622 C C     . PHE   A 1 318  ? -15.541 10.721  -2.779  1.00 66.59 318  A 1 
ATOM   2623 O O     . PHE   A 1 318  ? -15.318 9.755   -3.510  1.00 62.88 318  A 1 
ATOM   2624 C CB    . PHE   A 1 318  ? -13.839 12.558  -3.249  1.00 60.33 318  A 1 
ATOM   2625 C CG    . PHE   A 1 318  ? -12.702 13.396  -2.695  1.00 59.84 318  A 1 
ATOM   2626 C CD1   . PHE   A 1 318  ? -12.974 14.545  -1.931  1.00 53.54 318  A 1 
ATOM   2627 C CD2   . PHE   A 1 318  ? -11.366 13.005  -2.904  1.00 56.11 318  A 1 
ATOM   2628 C CE1   . PHE   A 1 318  ? -11.925 15.305  -1.389  1.00 53.91 318  A 1 
ATOM   2629 C CE2   . PHE   A 1 318  ? -10.310 13.764  -2.359  1.00 54.50 318  A 1 
ATOM   2630 C CZ    . PHE   A 1 318  ? -10.591 14.916  -1.600  1.00 59.51 318  A 1 
ATOM   2631 N N     . HIS   A 1 319  ? -16.765 11.056  -2.400  1.00 66.53 319  A 1 
ATOM   2632 C CA    . HIS   A 1 319  ? -17.964 10.319  -2.782  1.00 65.73 319  A 1 
ATOM   2633 C C     . HIS   A 1 319  ? -19.039 11.279  -3.277  1.00 66.82 319  A 1 
ATOM   2634 O O     . HIS   A 1 319  ? -19.172 12.395  -2.774  1.00 64.10 319  A 1 
ATOM   2635 C CB    . HIS   A 1 319  ? -18.479 9.496   -1.597  1.00 62.20 319  A 1 
ATOM   2636 C CG    . HIS   A 1 319  ? -17.514 8.449   -1.108  1.00 60.75 319  A 1 
ATOM   2637 N ND1   . HIS   A 1 319  ? -17.369 7.170   -1.618  1.00 52.54 319  A 1 
ATOM   2638 C CD2   . HIS   A 1 319  ? -16.591 8.588   -0.100  1.00 52.71 319  A 1 
ATOM   2639 C CE1   . HIS   A 1 319  ? -16.381 6.563   -0.930  1.00 53.29 319  A 1 
ATOM   2640 N NE2   . HIS   A 1 319  ? -15.896 7.390   0.004   1.00 54.01 319  A 1 
ATOM   2641 N N     . VAL   A 1 320  ? -19.840 10.807  -4.232  1.00 65.70 320  A 1 
ATOM   2642 C CA    . VAL   A 1 320  ? -21.024 11.513  -4.731  1.00 65.98 320  A 1 
ATOM   2643 C C     . VAL   A 1 320  ? -22.248 11.044  -3.944  1.00 67.03 320  A 1 
ATOM   2644 O O     . VAL   A 1 320  ? -22.410 9.850   -3.698  1.00 63.86 320  A 1 
ATOM   2645 C CB    . VAL   A 1 320  ? -21.202 11.301  -6.246  1.00 62.18 320  A 1 
ATOM   2646 C CG1   . VAL   A 1 320  ? -22.337 12.165  -6.791  1.00 55.90 320  A 1 
ATOM   2647 C CG2   . VAL   A 1 320  ? -19.925 11.658  -7.019  1.00 55.54 320  A 1 
ATOM   2648 N N     . ASN   A 1 321  ? -23.112 11.973  -3.546  1.00 73.53 321  A 1 
ATOM   2649 C CA    . ASN   A 1 321  ? -24.305 11.708  -2.728  1.00 70.73 321  A 1 
ATOM   2650 C C     . ASN   A 1 321  ? -25.561 11.341  -3.545  1.00 73.30 321  A 1 
ATOM   2651 O O     . ASN   A 1 321  ? -26.680 11.606  -3.104  1.00 70.39 321  A 1 
ATOM   2652 C CB    . ASN   A 1 321  ? -24.550 12.923  -1.814  1.00 66.51 321  A 1 
ATOM   2653 C CG    . ASN   A 1 321  ? -25.057 14.134  -2.590  1.00 62.70 321  A 1 
ATOM   2654 O OD1   . ASN   A 1 321  ? -24.716 14.362  -3.731  1.00 53.44 321  A 1 
ATOM   2655 N ND2   . ASN   A 1 321  ? -25.891 14.945  -1.974  1.00 58.11 321  A 1 
ATOM   2656 N N     . ASN   A 1 322  ? -25.411 10.782  -4.732  1.00 76.32 322  A 1 
ATOM   2657 C CA    . ASN   A 1 322  ? -26.539 10.488  -5.617  1.00 75.42 322  A 1 
ATOM   2658 C C     . ASN   A 1 322  ? -27.455 9.384   -5.061  1.00 76.10 322  A 1 
ATOM   2659 O O     . ASN   A 1 322  ? -27.001 8.431   -4.428  1.00 73.94 322  A 1 
ATOM   2660 C CB    . ASN   A 1 322  ? -26.024 10.167  -7.029  1.00 73.19 322  A 1 
ATOM   2661 C CG    . ASN   A 1 322  ? -25.296 8.839   -7.098  1.00 71.58 322  A 1 
ATOM   2662 O OD1   . ASN   A 1 322  ? -24.297 8.609   -6.453  1.00 64.93 322  A 1 
ATOM   2663 N ND2   . ASN   A 1 322  ? -25.827 7.919   -7.876  1.00 66.18 322  A 1 
ATOM   2664 N N     . ASN   A 1 323  ? -28.750 9.499   -5.356  1.00 84.33 323  A 1 
ATOM   2665 C CA    . ASN   A 1 323  ? -29.802 8.572   -4.924  1.00 84.14 323  A 1 
ATOM   2666 C C     . ASN   A 1 323  ? -30.543 7.919   -6.108  1.00 86.25 323  A 1 
ATOM   2667 O O     . ASN   A 1 323  ? -31.661 7.434   -5.950  1.00 82.23 323  A 1 
ATOM   2668 C CB    . ASN   A 1 323  ? -30.754 9.325   -3.976  1.00 80.15 323  A 1 
ATOM   2669 C CG    . ASN   A 1 323  ? -31.566 10.399  -4.694  1.00 78.85 323  A 1 
ATOM   2670 O OD1   . ASN   A 1 323  ? -31.338 10.752  -5.838  1.00 68.56 323  A 1 
ATOM   2671 N ND2   . ASN   A 1 323  ? -32.547 10.949  -4.020  1.00 75.44 323  A 1 
ATOM   2672 N N     . ASN   A 1 324  ? -29.958 7.925   -7.301  1.00 92.67 324  A 1 
ATOM   2673 C CA    . ASN   A 1 324  ? -30.589 7.448   -8.538  1.00 93.16 324  A 1 
ATOM   2674 C C     . ASN   A 1 324  ? -30.128 6.044   -8.976  1.00 93.90 324  A 1 
ATOM   2675 O O     . ASN   A 1 324  ? -30.587 5.533   -9.992  1.00 91.04 324  A 1 
ATOM   2676 C CB    . ASN   A 1 324  ? -30.389 8.510   -9.635  1.00 91.07 324  A 1 
ATOM   2677 C CG    . ASN   A 1 324  ? -28.940 8.655   -10.082 1.00 91.82 324  A 1 
ATOM   2678 O OD1   . ASN   A 1 324  ? -28.018 8.159   -9.464  1.00 83.04 324  A 1 
ATOM   2679 N ND2   . ASN   A 1 324  ? -28.719 9.347   -11.181 1.00 85.91 324  A 1 
ATOM   2680 N N     . GLY   A 1 325  ? -29.225 5.410   -8.226  1.00 94.89 325  A 1 
ATOM   2681 C CA    . GLY   A 1 325  ? -28.698 4.071   -8.510  1.00 95.03 325  A 1 
ATOM   2682 C C     . GLY   A 1 325  ? -27.475 4.027   -9.422  1.00 95.81 325  A 1 
ATOM   2683 O O     . GLY   A 1 325  ? -26.895 2.950   -9.586  1.00 94.26 325  A 1 
ATOM   2684 N N     . THR   A 1 326  ? -27.044 5.163   -9.978  1.00 96.11 326  A 1 
ATOM   2685 C CA    . THR   A 1 326  ? -25.770 5.268   -10.701 1.00 96.35 326  A 1 
ATOM   2686 C C     . THR   A 1 326  ? -24.598 5.055   -9.742  1.00 96.22 326  A 1 
ATOM   2687 O O     . THR   A 1 326  ? -24.586 5.602   -8.640  1.00 94.73 326  A 1 
ATOM   2688 C CB    . THR   A 1 326  ? -25.644 6.632   -11.391 1.00 95.91 326  A 1 
ATOM   2689 O OG1   . THR   A 1 326  ? -26.696 6.777   -12.325 1.00 87.84 326  A 1 
ATOM   2690 C CG2   . THR   A 1 326  ? -24.341 6.807   -12.154 1.00 89.52 326  A 1 
ATOM   2691 N N     . ILE   A 1 327  ? -23.590 4.294   -10.168 1.00 96.19 327  A 1 
ATOM   2692 C CA    . ILE   A 1 327  ? -22.337 4.148   -9.424  1.00 96.29 327  A 1 
ATOM   2693 C C     . ILE   A 1 327  ? -21.336 5.167   -9.973  1.00 96.08 327  A 1 
ATOM   2694 O O     . ILE   A 1 327  ? -20.777 4.976   -11.050 1.00 95.09 327  A 1 
ATOM   2695 C CB    . ILE   A 1 327  ? -21.809 2.696   -9.471  1.00 96.22 327  A 1 
ATOM   2696 C CG1   . ILE   A 1 327  ? -22.867 1.712   -8.916  1.00 95.09 327  A 1 
ATOM   2697 C CG2   . ILE   A 1 327  ? -20.499 2.597   -8.671  1.00 95.03 327  A 1 
ATOM   2698 C CD1   . ILE   A 1 327  ? -22.485 0.231   -9.027  1.00 93.14 327  A 1 
ATOM   2699 N N     . PHE   A 1 328  ? -21.099 6.239   -9.229  1.00 94.11 328  A 1 
ATOM   2700 C CA    . PHE   A 1 328  ? -19.986 7.145   -9.493  1.00 94.38 328  A 1 
ATOM   2701 C C     . PHE   A 1 328  ? -18.696 6.498   -8.991  1.00 94.00 328  A 1 
ATOM   2702 O O     . PHE   A 1 328  ? -18.569 6.188   -7.803  1.00 92.48 328  A 1 
ATOM   2703 C CB    . PHE   A 1 328  ? -20.234 8.503   -8.832  1.00 94.05 328  A 1 
ATOM   2704 C CG    . PHE   A 1 328  ? -21.257 9.350   -9.554  1.00 94.82 328  A 1 
ATOM   2705 C CD1   . PHE   A 1 328  ? -20.838 10.334  -10.472 1.00 92.74 328  A 1 
ATOM   2706 C CD2   . PHE   A 1 328  ? -22.632 9.171   -9.322  1.00 92.26 328  A 1 
ATOM   2707 C CE1   . PHE   A 1 328  ? -21.779 11.130  -11.146 1.00 91.75 328  A 1 
ATOM   2708 C CE2   . PHE   A 1 328  ? -23.579 9.962   -9.998  1.00 91.62 328  A 1 
ATOM   2709 C CZ    . PHE   A 1 328  ? -23.151 10.943  -10.910 1.00 93.59 328  A 1 
ATOM   2710 N N     . PHE   A 1 329  ? -17.743 6.276   -9.897  1.00 95.31 329  A 1 
ATOM   2711 C CA    . PHE   A 1 329  ? -16.515 5.546   -9.611  1.00 95.29 329  A 1 
ATOM   2712 C C     . PHE   A 1 329  ? -15.279 6.385   -9.943  1.00 94.96 329  A 1 
ATOM   2713 O O     . PHE   A 1 329  ? -15.095 6.822   -11.075 1.00 93.61 329  A 1 
ATOM   2714 C CB    . PHE   A 1 329  ? -16.525 4.213   -10.362 1.00 94.79 329  A 1 
ATOM   2715 C CG    . PHE   A 1 329  ? -15.543 3.219   -9.788  1.00 95.10 329  A 1 
ATOM   2716 C CD1   . PHE   A 1 329  ? -14.189 3.251   -10.165 1.00 93.26 329  A 1 
ATOM   2717 C CD2   . PHE   A 1 329  ? -15.975 2.291   -8.822  1.00 93.13 329  A 1 
ATOM   2718 C CE1   . PHE   A 1 329  ? -13.273 2.361   -9.577  1.00 92.05 329  A 1 
ATOM   2719 C CE2   . PHE   A 1 329  ? -15.065 1.396   -8.235  1.00 91.85 329  A 1 
ATOM   2720 C CZ    . PHE   A 1 329  ? -13.712 1.439   -8.610  1.00 92.76 329  A 1 
ATOM   2721 N N     . ASP   A 1 330  ? -14.413 6.569   -8.958  1.00 94.13 330  A 1 
ATOM   2722 C CA    . ASP   A 1 330  ? -13.130 7.251   -9.132  1.00 93.79 330  A 1 
ATOM   2723 C C     . ASP   A 1 330  ? -11.992 6.219   -9.235  1.00 93.89 330  A 1 
ATOM   2724 O O     . ASP   A 1 330  ? -11.616 5.567   -8.254  1.00 92.40 330  A 1 
ATOM   2725 C CB    . ASP   A 1 330  ? -12.923 8.254   -7.985  1.00 92.21 330  A 1 
ATOM   2726 C CG    . ASP   A 1 330  ? -11.584 8.994   -8.069  1.00 90.25 330  A 1 
ATOM   2727 O OD1   . ASP   A 1 330  ? -10.917 8.928   -9.121  1.00 84.88 330  A 1 
ATOM   2728 O OD2   . ASP   A 1 330  ? -11.196 9.560   -7.029  1.00 83.77 330  A 1 
ATOM   2729 N N     . LEU   A 1 331  ? -11.435 6.087   -10.439 1.00 95.04 331  A 1 
ATOM   2730 C CA    . LEU   A 1 331  ? -10.319 5.185   -10.723 1.00 95.14 331  A 1 
ATOM   2731 C C     . LEU   A 1 331  ? -9.066  5.550   -9.930  1.00 94.38 331  A 1 
ATOM   2732 O O     . LEU   A 1 331  ? -8.351  4.646   -9.500  1.00 93.23 331  A 1 
ATOM   2733 C CB    . LEU   A 1 331  ? -10.000 5.215   -12.226 1.00 95.43 331  A 1 
ATOM   2734 C CG    . LEU   A 1 331  ? -11.006 4.449   -13.102 1.00 95.13 331  A 1 
ATOM   2735 C CD1   . LEU   A 1 331  ? -10.732 4.781   -14.565 1.00 93.30 331  A 1 
ATOM   2736 C CD2   . LEU   A 1 331  ? -10.872 2.935   -12.929 1.00 92.69 331  A 1 
ATOM   2737 N N     . TYR   A 1 332  ? -8.820  6.838   -9.691  1.00 93.10 332  A 1 
ATOM   2738 C CA    . TYR   A 1 332  ? -7.661  7.282   -8.913  1.00 91.18 332  A 1 
ATOM   2739 C C     . TYR   A 1 332  ? -7.650  6.645   -7.524  1.00 90.34 332  A 1 
ATOM   2740 O O     . TYR   A 1 332  ? -6.687  5.976   -7.137  1.00 88.92 332  A 1 
ATOM   2741 C CB    . TYR   A 1 332  ? -7.659  8.811   -8.824  1.00 89.20 332  A 1 
ATOM   2742 C CG    . TYR   A 1 332  ? -6.546  9.367   -7.965  1.00 87.13 332  A 1 
ATOM   2743 C CD1   . TYR   A 1 332  ? -6.774  9.673   -6.608  1.00 81.91 332  A 1 
ATOM   2744 C CD2   . TYR   A 1 332  ? -5.260  9.559   -8.512  1.00 81.10 332  A 1 
ATOM   2745 C CE1   . TYR   A 1 332  ? -5.730  10.169  -5.811  1.00 78.42 332  A 1 
ATOM   2746 C CE2   . TYR   A 1 332  ? -4.212  10.055  -7.723  1.00 77.33 332  A 1 
ATOM   2747 C CZ    . TYR   A 1 332  ? -4.450  10.360  -6.370  1.00 79.68 332  A 1 
ATOM   2748 O OH    . TYR   A 1 332  ? -3.423  10.849  -5.595  1.00 77.40 332  A 1 
ATOM   2749 N N     . SER   A 1 333  ? -8.755  6.765   -6.800  1.00 88.25 333  A 1 
ATOM   2750 C CA    . SER   A 1 333  ? -8.904  6.195   -5.458  1.00 86.79 333  A 1 
ATOM   2751 C C     . SER   A 1 333  ? -8.814  4.663   -5.439  1.00 86.67 333  A 1 
ATOM   2752 O O     . SER   A 1 333  ? -8.307  4.084   -4.474  1.00 84.69 333  A 1 
ATOM   2753 C CB    . SER   A 1 333  ? -10.249 6.622   -4.867  1.00 84.66 333  A 1 
ATOM   2754 O OG    . SER   A 1 333  ? -10.241 7.993   -4.545  1.00 74.04 333  A 1 
ATOM   2755 N N     . PHE   A 1 334  ? -9.300  4.003   -6.484  1.00 91.06 334  A 1 
ATOM   2756 C CA    . PHE   A 1 334  ? -9.210  2.551   -6.633  1.00 91.00 334  A 1 
ATOM   2757 C C     . PHE   A 1 334  ? -7.759  2.103   -6.864  1.00 90.31 334  A 1 
ATOM   2758 O O     . PHE   A 1 334  ? -7.239  1.291   -6.096  1.00 88.98 334  A 1 
ATOM   2759 C CB    . PHE   A 1 334  ? -10.145 2.093   -7.760  1.00 91.27 334  A 1 
ATOM   2760 C CG    . PHE   A 1 334  ? -10.015 0.616   -8.085  1.00 92.50 334  A 1 
ATOM   2761 C CD1   . PHE   A 1 334  ? -9.165  0.195   -9.125  1.00 89.89 334  A 1 
ATOM   2762 C CD2   . PHE   A 1 334  ? -10.708 -0.344  -7.329  1.00 90.31 334  A 1 
ATOM   2763 C CE1   . PHE   A 1 334  ? -9.012  -1.175  -9.403  1.00 89.28 334  A 1 
ATOM   2764 C CE2   . PHE   A 1 334  ? -10.558 -1.715  -7.605  1.00 89.18 334  A 1 
ATOM   2765 C CZ    . PHE   A 1 334  ? -9.707  -2.129  -8.643  1.00 90.73 334  A 1 
ATOM   2766 N N     . ILE   A 1 335  ? -7.090  2.678   -7.862  1.00 91.32 335  A 1 
ATOM   2767 C CA    . ILE   A 1 335  ? -5.721  2.308   -8.255  1.00 91.01 335  A 1 
ATOM   2768 C C     . ILE   A 1 335  ? -4.731  2.603   -7.123  1.00 89.24 335  A 1 
ATOM   2769 O O     . ILE   A 1 335  ? -3.878  1.774   -6.811  1.00 87.43 335  A 1 
ATOM   2770 C CB    . ILE   A 1 335  ? -5.337  3.006   -9.578  1.00 92.27 335  A 1 
ATOM   2771 C CG1   . ILE   A 1 335  ? -6.222  2.491   -10.742 1.00 91.63 335  A 1 
ATOM   2772 C CG2   . ILE   A 1 335  ? -3.855  2.760   -9.910  1.00 91.00 335  A 1 
ATOM   2773 C CD1   . ILE   A 1 335  ? -6.159  3.353   -12.001 1.00 89.24 335  A 1 
ATOM   2774 N N     . GLN   A 1 336  ? -4.886  3.733   -6.429  1.00 88.11 336  A 1 
ATOM   2775 C CA    . GLN   A 1 336  ? -4.029  4.084   -5.290  1.00 84.99 336  A 1 
ATOM   2776 C C     . GLN   A 1 336  ? -4.098  3.045   -4.150  1.00 83.77 336  A 1 
ATOM   2777 O O     . GLN   A 1 336  ? -3.119  2.847   -3.421  1.00 81.54 336  A 1 
ATOM   2778 C CB    . GLN   A 1 336  ? -4.434  5.484   -4.793  1.00 82.72 336  A 1 
ATOM   2779 C CG    . GLN   A 1 336  ? -3.353  6.128   -3.926  1.00 76.15 336  A 1 
ATOM   2780 C CD    . GLN   A 1 336  ? -3.813  7.433   -3.279  1.00 72.73 336  A 1 
ATOM   2781 O OE1   . GLN   A 1 336  ? -4.876  7.515   -2.706  1.00 66.50 336  A 1 
ATOM   2782 N NE2   . GLN   A 1 336  ? -3.017  8.480   -3.304  1.00 64.79 336  A 1 
ATOM   2783 N N     . LYS   A 1 337  ? -5.233  2.367   -3.993  1.00 86.85 337  A 1 
ATOM   2784 C CA    . LYS   A 1 337  ? -5.429  1.313   -2.984  1.00 84.67 337  A 1 
ATOM   2785 C C     . LYS   A 1 337  ? -4.983  -0.070  -3.470  1.00 84.23 337  A 1 
ATOM   2786 O O     . LYS   A 1 337  ? -4.537  -0.871  -2.647  1.00 80.96 337  A 1 
ATOM   2787 C CB    . LYS   A 1 337  ? -6.906  1.257   -2.560  1.00 82.78 337  A 1 
ATOM   2788 C CG    . LYS   A 1 337  ? -7.335  2.468   -1.716  1.00 75.35 337  A 1 
ATOM   2789 C CD    . LYS   A 1 337  ? -8.847  2.426   -1.484  1.00 70.89 337  A 1 
ATOM   2790 C CE    . LYS   A 1 337  ? -9.310  3.691   -0.758  1.00 63.08 337  A 1 
ATOM   2791 N NZ    . LYS   A 1 337  ? -10.785 3.786   -0.702  1.00 58.18 337  A 1 
ATOM   2792 N N     . SER   A 1 338  ? -5.139  -0.366  -4.760  1.00 86.64 338  A 1 
ATOM   2793 C CA    . SER   A 1 338  ? -4.852  -1.690  -5.318  1.00 85.58 338  A 1 
ATOM   2794 C C     . SER   A 1 338  ? -3.399  -1.870  -5.761  1.00 85.15 338  A 1 
ATOM   2795 O O     . SER   A 1 338  ? -2.853  -2.965  -5.619  1.00 82.02 338  A 1 
ATOM   2796 C CB    . SER   A 1 338  ? -5.805  -1.998  -6.476  1.00 84.57 338  A 1 
ATOM   2797 O OG    . SER   A 1 338  ? -5.633  -1.099  -7.548  1.00 78.04 338  A 1 
ATOM   2798 N N     . GLU   A 1 339  ? -2.757  -0.798  -6.242  1.00 86.57 339  A 1 
ATOM   2799 C CA    . GLU   A 1 339  ? -1.423  -0.841  -6.841  1.00 85.44 339  A 1 
ATOM   2800 C C     . GLU   A 1 339  ? -0.392  -0.028  -6.045  1.00 84.49 339  A 1 
ATOM   2801 O O     . GLU   A 1 339  ? -0.644  1.071   -5.544  1.00 81.25 339  A 1 
ATOM   2802 C CB    . GLU   A 1 339  ? -1.481  -0.361  -8.300  1.00 84.58 339  A 1 
ATOM   2803 C CG    . GLU   A 1 339  ? -2.178  -1.336  -9.262  1.00 80.35 339  A 1 
ATOM   2804 C CD    . GLU   A 1 339  ? -1.431  -2.676  -9.428  1.00 80.95 339  A 1 
ATOM   2805 O OE1   . GLU   A 1 339  ? -2.018  -3.583  -10.045 1.00 73.20 339  A 1 
ATOM   2806 O OE2   . GLU   A 1 339  ? -0.296  -2.791  -8.915  1.00 74.06 339  A 1 
ATOM   2807 N N     . LYS   A 1 340  ? 0.833   -0.559  -5.958  1.00 83.09 340  A 1 
ATOM   2808 C CA    . LYS   A 1 340  ? 1.974   0.152   -5.375  1.00 80.21 340  A 1 
ATOM   2809 C C     . LYS   A 1 340  ? 2.824   0.766   -6.487  1.00 80.24 340  A 1 
ATOM   2810 O O     . LYS   A 1 340  ? 3.832   0.199   -6.885  1.00 75.16 340  A 1 
ATOM   2811 C CB    . LYS   A 1 340  ? 2.795   -0.765  -4.453  1.00 76.45 340  A 1 
ATOM   2812 C CG    . LYS   A 1 340  ? 2.076   -1.063  -3.133  1.00 67.55 340  A 1 
ATOM   2813 C CD    . LYS   A 1 340  ? 3.001   -1.873  -2.219  1.00 60.60 340  A 1 
ATOM   2814 C CE    . LYS   A 1 340  ? 2.304   -2.199  -0.898  1.00 53.30 340  A 1 
ATOM   2815 N NZ    . LYS   A 1 340  ? 3.161   -3.022  -0.016  1.00 47.03 340  A 1 
ATOM   2816 N N     . LEU   A 1 341  ? 2.434   1.951   -6.931  1.00 80.76 341  A 1 
ATOM   2817 C CA    . LEU   A 1 341  ? 3.122   2.700   -7.985  1.00 80.54 341  A 1 
ATOM   2818 C C     . LEU   A 1 341  ? 3.958   3.853   -7.411  1.00 80.12 341  A 1 
ATOM   2819 O O     . LEU   A 1 341  ? 3.689   4.346   -6.310  1.00 77.43 341  A 1 
ATOM   2820 C CB    . LEU   A 1 341  ? 2.081   3.184   -9.013  1.00 80.99 341  A 1 
ATOM   2821 C CG    . LEU   A 1 341  ? 1.237   2.056   -9.639  1.00 81.28 341  A 1 
ATOM   2822 C CD1   . LEU   A 1 341  ? 0.204   2.648   -10.585 1.00 77.51 341  A 1 
ATOM   2823 C CD2   . LEU   A 1 341  ? 2.101   1.052   -10.423 1.00 78.09 341  A 1 
ATOM   2824 N N     . ASP   A 1 342  ? 4.976   4.282   -8.155  1.00 78.08 342  A 1 
ATOM   2825 C CA    . ASP   A 1 342  ? 5.805   5.440   -7.779  1.00 76.23 342  A 1 
ATOM   2826 C C     . ASP   A 1 342  ? 5.067   6.776   -7.994  1.00 77.56 342  A 1 
ATOM   2827 O O     . ASP   A 1 342  ? 5.231   7.714   -7.211  1.00 74.13 342  A 1 
ATOM   2828 C CB    . ASP   A 1 342  ? 7.141   5.401   -8.544  1.00 72.35 342  A 1 
ATOM   2829 C CG    . ASP   A 1 342  ? 8.186   4.454   -7.920  1.00 68.01 342  A 1 
ATOM   2830 O OD1   . ASP   A 1 342  ? 7.992   4.013   -6.762  1.00 62.91 342  A 1 
ATOM   2831 O OD2   . ASP   A 1 342  ? 9.235   4.223   -8.556  1.00 62.04 342  A 1 
ATOM   2832 N N     . SER   A 1 343  ? 4.221   6.831   -9.015  1.00 77.74 343  A 1 
ATOM   2833 C CA    . SER   A 1 343  ? 3.315   7.942   -9.301  1.00 78.62 343  A 1 
ATOM   2834 C C     . SER   A 1 343  ? 1.904   7.409   -9.558  1.00 81.10 343  A 1 
ATOM   2835 O O     . SER   A 1 343  ? 1.742   6.306   -10.075 1.00 79.32 343  A 1 
ATOM   2836 C CB    . SER   A 1 343  ? 3.829   8.725   -10.512 1.00 74.53 343  A 1 
ATOM   2837 O OG    . SER   A 1 343  ? 2.954   9.785   -10.840 1.00 66.74 343  A 1 
ATOM   2838 N N     . TYR   A 1 344  ? 0.899   8.207   -9.199  1.00 79.52 344  A 1 
ATOM   2839 C CA    . TYR   A 1 344  ? -0.514  7.937   -9.468  1.00 82.33 344  A 1 
ATOM   2840 C C     . TYR   A 1 344  ? -1.117  8.970   -10.433 1.00 85.03 344  A 1 
ATOM   2841 O O     . TYR   A 1 344  ? -2.325  9.156   -10.453 1.00 84.12 344  A 1 
ATOM   2842 C CB    . TYR   A 1 344  ? -1.287  7.845   -8.149  1.00 81.56 344  A 1 
ATOM   2843 C CG    . TYR   A 1 344  ? -0.859  6.700   -7.261  1.00 81.59 344  A 1 
ATOM   2844 C CD1   . TYR   A 1 344  ? -1.272  5.385   -7.553  1.00 79.68 344  A 1 
ATOM   2845 C CD2   . TYR   A 1 344  ? -0.052  6.934   -6.130  1.00 80.46 344  A 1 
ATOM   2846 C CE1   . TYR   A 1 344  ? -0.893  4.319   -6.731  1.00 78.64 344  A 1 
ATOM   2847 C CE2   . TYR   A 1 344  ? 0.334   5.872   -5.298  1.00 78.15 344  A 1 
ATOM   2848 C CZ    . TYR   A 1 344  ? -0.090  4.562   -5.602  1.00 79.40 344  A 1 
ATOM   2849 O OH    . TYR   A 1 344  ? 0.282   3.515   -4.794  1.00 76.40 344  A 1 
ATOM   2850 N N     . LYS   A 1 345  ? -0.285  9.647   -11.214 1.00 84.33 345  A 1 
ATOM   2851 C CA    . LYS   A 1 345  ? -0.770  10.473  -12.319 1.00 84.53 345  A 1 
ATOM   2852 C C     . LYS   A 1 345  ? -1.244  9.565   -13.451 1.00 87.36 345  A 1 
ATOM   2853 O O     . LYS   A 1 345  ? -0.685  8.482   -13.636 1.00 85.82 345  A 1 
ATOM   2854 C CB    . LYS   A 1 345  ? 0.311   11.452  -12.791 1.00 80.36 345  A 1 
ATOM   2855 C CG    . LYS   A 1 345  ? 0.637   12.491  -11.710 1.00 72.33 345  A 1 
ATOM   2856 C CD    . LYS   A 1 345  ? 1.614   13.555  -12.227 1.00 65.89 345  A 1 
ATOM   2857 C CE    . LYS   A 1 345  ? 1.804   14.613  -11.135 1.00 58.67 345  A 1 
ATOM   2858 N NZ    . LYS   A 1 345  ? 2.597   15.771  -11.585 1.00 52.79 345  A 1 
ATOM   2859 N N     . LEU   A 1 346  ? -2.249  10.017  -14.201 1.00 88.04 346  A 1 
ATOM   2860 C CA    . LEU   A 1 346  ? -2.881  9.228   -15.262 1.00 89.88 346  A 1 
ATOM   2861 C C     . LEU   A 1 346  ? -1.864  8.729   -16.299 1.00 91.01 346  A 1 
ATOM   2862 O O     . LEU   A 1 346  ? -1.838  7.538   -16.605 1.00 90.52 346  A 1 
ATOM   2863 C CB    . LEU   A 1 346  ? -4.000  10.072  -15.896 1.00 89.55 346  A 1 
ATOM   2864 C CG    . LEU   A 1 346  ? -4.816  9.336   -16.977 1.00 88.69 346  A 1 
ATOM   2865 C CD1   . LEU   A 1 346  ? -5.486  8.072   -16.438 1.00 85.52 346  A 1 
ATOM   2866 C CD2   . LEU   A 1 346  ? -5.907  10.265  -17.500 1.00 85.81 346  A 1 
ATOM   2867 N N     . ASP   A 1 347  ? -0.959  9.609   -16.732 1.00 90.38 347  A 1 
ATOM   2868 C CA    . ASP   A 1 347  ? 0.149   9.286   -17.645 1.00 89.22 347  A 1 
ATOM   2869 C C     . ASP   A 1 347  ? 1.057   8.156   -17.116 1.00 90.49 347  A 1 
ATOM   2870 O O     . ASP   A 1 347  ? 1.417   7.222   -17.837 1.00 88.73 347  A 1 
ATOM   2871 C CB    . ASP   A 1 347  ? 0.960   10.575  -17.920 1.00 85.71 347  A 1 
ATOM   2872 C CG    . ASP   A 1 347  ? 1.537   11.328  -16.701 1.00 78.61 347  A 1 
ATOM   2873 O OD1   . ASP   A 1 347  ? 1.373   10.862  -15.559 1.00 69.28 347  A 1 
ATOM   2874 O OD2   . ASP   A 1 347  ? 2.161   12.399  -16.890 1.00 70.79 347  A 1 
ATOM   2875 N N     . SER   A 1 348  ? 1.391   8.196   -15.829 1.00 88.42 348  A 1 
ATOM   2876 C CA    . SER   A 1 348  ? 2.247   7.193   -15.192 1.00 87.84 348  A 1 
ATOM   2877 C C     . SER   A 1 348  ? 1.534   5.849   -15.017 1.00 89.89 348  A 1 
ATOM   2878 O O     . SER   A 1 348  ? 2.148   4.794   -15.189 1.00 88.94 348  A 1 
ATOM   2879 C CB    . SER   A 1 348  ? 2.730   7.697   -13.830 1.00 84.91 348  A 1 
ATOM   2880 O OG    . SER   A 1 348  ? 3.417   8.932   -13.959 1.00 74.07 348  A 1 
ATOM   2881 N N     . ILE   A 1 349  ? 0.243   5.878   -14.693 1.00 91.35 349  A 1 
ATOM   2882 C CA    . ILE   A 1 349  ? -0.593  4.676   -14.594 1.00 92.43 349  A 1 
ATOM   2883 C C     . ILE   A 1 349  ? -0.771  4.045   -15.977 1.00 93.34 349  A 1 
ATOM   2884 O O     . ILE   A 1 349  ? -0.576  2.839   -16.121 1.00 92.78 349  A 1 
ATOM   2885 C CB    . ILE   A 1 349  ? -1.941  5.013   -13.920 1.00 92.22 349  A 1 
ATOM   2886 C CG1   . ILE   A 1 349  ? -1.708  5.350   -12.431 1.00 89.34 349  A 1 
ATOM   2887 C CG2   . ILE   A 1 349  ? -2.929  3.843   -14.051 1.00 89.11 349  A 1 
ATOM   2888 C CD1   . ILE   A 1 349  ? -2.910  6.000   -11.751 1.00 83.82 349  A 1 
ATOM   2889 N N     . SER   A 1 350  ? -1.059  4.858   -16.986 1.00 94.04 350  A 1 
ATOM   2890 C CA    . SER   A 1 350  ? -1.180  4.439   -18.381 1.00 94.29 350  A 1 
ATOM   2891 C C     . SER   A 1 350  ? 0.108   3.762   -18.875 1.00 94.49 350  A 1 
ATOM   2892 O O     . SER   A 1 350  ? 0.060   2.631   -19.363 1.00 93.60 350  A 1 
ATOM   2893 C CB    . SER   A 1 350  ? -1.525  5.658   -19.242 1.00 93.75 350  A 1 
ATOM   2894 O OG    . SER   A 1 350  ? -1.633  5.277   -20.594 1.00 83.83 350  A 1 
ATOM   2895 N N     . LYS   A 1 351  ? 1.271   4.373   -18.629 1.00 93.86 351  A 1 
ATOM   2896 C CA    . LYS   A 1 351  ? 2.581   3.794   -18.980 1.00 92.84 351  A 1 
ATOM   2897 C C     . LYS   A 1 351  ? 2.815   2.422   -18.334 1.00 92.84 351  A 1 
ATOM   2898 O O     . LYS   A 1 351  ? 3.424   1.545   -18.950 1.00 91.19 351  A 1 
ATOM   2899 C CB    . LYS   A 1 351  ? 3.700   4.783   -18.607 1.00 91.29 351  A 1 
ATOM   2900 C CG    . LYS   A 1 351  ? 5.078   4.325   -19.125 1.00 87.14 351  A 1 
ATOM   2901 C CD    . LYS   A 1 351  ? 6.187   5.358   -18.882 1.00 83.48 351  A 1 
ATOM   2902 C CE    . LYS   A 1 351  ? 7.510   4.811   -19.438 1.00 76.60 351  A 1 
ATOM   2903 N NZ    . LYS   A 1 351  ? 8.644   5.762   -19.333 1.00 69.75 351  A 1 
ATOM   2904 N N     . ASN   A 1 352  ? 2.360   2.235   -17.102 1.00 93.27 352  A 1 
ATOM   2905 C CA    . ASN   A 1 352  ? 2.502   0.967   -16.388 1.00 92.01 352  A 1 
ATOM   2906 C C     . ASN   A 1 352  ? 1.542   -0.111  -16.910 1.00 92.69 352  A 1 
ATOM   2907 O O     . ASN   A 1 352  ? 1.948   -1.264  -17.063 1.00 91.12 352  A 1 
ATOM   2908 C CB    . ASN   A 1 352  ? 2.304   1.237   -14.886 1.00 90.41 352  A 1 
ATOM   2909 C CG    . ASN   A 1 352  ? 2.616   0.008   -14.051 1.00 82.20 352  A 1 
ATOM   2910 O OD1   . ASN   A 1 352  ? 1.767   -0.742  -13.634 1.00 71.85 352  A 1 
ATOM   2911 N ND2   . ASN   A 1 352  ? 3.878   -0.237  -13.777 1.00 71.61 352  A 1 
ATOM   2912 N N     . ALA   A 1 353  ? 0.300   0.262   -17.198 1.00 93.99 353  A 1 
ATOM   2913 C CA    . ALA   A 1 353  ? -0.745  -0.661  -17.623 1.00 94.33 353  A 1 
ATOM   2914 C C     . ALA   A 1 353  ? -0.623  -1.066  -19.101 1.00 94.86 353  A 1 
ATOM   2915 O O     . ALA   A 1 353  ? -0.760  -2.242  -19.445 1.00 93.10 353  A 1 
ATOM   2916 C CB    . ALA   A 1 353  ? -2.099  -0.005  -17.329 1.00 93.57 353  A 1 
ATOM   2917 N N     . PHE   A 1 354  ? -0.323  -0.110  -19.975 1.00 95.16 354  A 1 
ATOM   2918 C CA    . PHE   A 1 354  ? -0.389  -0.282  -21.424 1.00 95.72 354  A 1 
ATOM   2919 C C     . PHE   A 1 354  ? 0.999   -0.252  -22.055 1.00 95.43 354  A 1 
ATOM   2920 O O     . PHE   A 1 354  ? 1.538   0.796   -22.419 1.00 93.14 354  A 1 
ATOM   2921 C CB    . PHE   A 1 354  ? -1.347  0.750   -22.020 1.00 95.64 354  A 1 
ATOM   2922 C CG    . PHE   A 1 354  ? -2.719  0.737   -21.378 1.00 96.66 354  A 1 
ATOM   2923 C CD1   . PHE   A 1 354  ? -3.467  -0.448  -21.302 1.00 95.39 354  A 1 
ATOM   2924 C CD2   . PHE   A 1 354  ? -3.230  1.918   -20.804 1.00 95.30 354  A 1 
ATOM   2925 C CE1   . PHE   A 1 354  ? -4.713  -0.462  -20.658 1.00 94.93 354  A 1 
ATOM   2926 C CE2   . PHE   A 1 354  ? -4.475  1.913   -20.161 1.00 94.87 354  A 1 
ATOM   2927 C CZ    . PHE   A 1 354  ? -5.217  0.718   -20.082 1.00 96.07 354  A 1 
ATOM   2928 N N     . SER   A 1 355  ? 1.589   -1.426  -22.193 1.00 95.73 355  A 1 
ATOM   2929 C CA    . SER   A 1 355  ? 2.859   -1.620  -22.881 1.00 95.35 355  A 1 
ATOM   2930 C C     . SER   A 1 355  ? 2.861   -2.895  -23.714 1.00 95.57 355  A 1 
ATOM   2931 O O     . SER   A 1 355  ? 2.196   -3.872  -23.370 1.00 93.61 355  A 1 
ATOM   2932 C CB    . SER   A 1 355  ? 4.023   -1.603  -21.886 1.00 93.52 355  A 1 
ATOM   2933 O OG    . SER   A 1 355  ? 4.044   -2.744  -21.043 1.00 87.48 355  A 1 
ATOM   2934 N N     . CYS   A 1 356  ? 3.652   -2.881  -24.798 1.00 95.35 356  A 1 
ATOM   2935 C CA    . CYS   A 1 356  ? 3.831   -4.017  -25.697 1.00 95.26 356  A 1 
ATOM   2936 C C     . CYS   A 1 356  ? 5.251   -3.986  -26.272 1.00 95.53 356  A 1 
ATOM   2937 O O     . CYS   A 1 356  ? 5.809   -2.911  -26.483 1.00 93.99 356  A 1 
ATOM   2938 C CB    . CYS   A 1 356  ? 2.759   -3.926  -26.797 1.00 93.09 356  A 1 
ATOM   2939 S SG    . CYS   A 1 356  ? 2.900   -5.306  -27.970 1.00 89.61 356  A 1 
ATOM   2940 N N     . MET   A 1 357  ? 5.843   -5.144  -26.542 1.00 95.36 357  A 1 
ATOM   2941 C CA    . MET   A 1 357  ? 7.064   -5.211  -27.340 1.00 95.27 357  A 1 
ATOM   2942 C C     . MET   A 1 357  ? 6.723   -5.002  -28.817 1.00 95.38 357  A 1 
ATOM   2943 O O     . MET   A 1 357  ? 5.931   -5.747  -29.397 1.00 93.49 357  A 1 
ATOM   2944 C CB    . MET   A 1 357  ? 7.791   -6.538  -27.114 1.00 94.20 357  A 1 
ATOM   2945 C CG    . MET   A 1 357  ? 8.380   -6.644  -25.702 1.00 89.23 357  A 1 
ATOM   2946 S SD    . MET   A 1 357  ? 9.627   -5.394  -25.252 1.00 87.68 357  A 1 
ATOM   2947 C CE    . MET   A 1 357  ? 10.922  -5.753  -26.459 1.00 76.44 357  A 1 
ATOM   2948 N N     . GLY   A 1 358  ? 7.324   -3.984  -29.413 1.00 94.96 358  A 1 
ATOM   2949 C CA    . GLY   A 1 358  ? 7.204   -3.679  -30.832 1.00 94.68 358  A 1 
ATOM   2950 C C     . GLY   A 1 358  ? 8.455   -4.108  -31.595 1.00 95.14 358  A 1 
ATOM   2951 O O     . GLY   A 1 358  ? 9.576   -3.816  -31.176 1.00 93.29 358  A 1 
ATOM   2952 N N     . LYS   A 1 359  ? 8.270   -4.759  -32.737 1.00 95.68 359  A 1 
ATOM   2953 C CA    . LYS   A 1 359  ? 9.348   -5.086  -33.668 1.00 95.51 359  A 1 
ATOM   2954 C C     . LYS   A 1 359  ? 9.483   -3.982  -34.711 1.00 95.57 359  A 1 
ATOM   2955 O O     . LYS   A 1 359  ? 8.491   -3.532  -35.269 1.00 93.98 359  A 1 
ATOM   2956 C CB    . LYS   A 1 359  ? 9.088   -6.465  -34.286 1.00 94.52 359  A 1 
ATOM   2957 C CG    . LYS   A 1 359  ? 10.280  -6.956  -35.117 1.00 88.48 359  A 1 
ATOM   2958 C CD    . LYS   A 1 359  ? 9.987   -8.351  -35.676 1.00 83.86 359  A 1 
ATOM   2959 C CE    . LYS   A 1 359  ? 11.177  -8.837  -36.490 1.00 73.77 359  A 1 
ATOM   2960 N NZ    . LYS   A 1 359  ? 10.923  -10.177 -37.069 1.00 65.69 359  A 1 
ATOM   2961 N N     . VAL   A 1 360  ? 10.713  -3.571  -34.997 1.00 95.40 360  A 1 
ATOM   2962 C CA    . VAL   A 1 360  ? 10.986  -2.578  -36.041 1.00 95.16 360  A 1 
ATOM   2963 C C     . VAL   A 1 360  ? 10.752  -3.208  -37.414 1.00 95.03 360  A 1 
ATOM   2964 O O     . VAL   A 1 360  ? 11.359  -4.223  -37.752 1.00 93.23 360  A 1 
ATOM   2965 C CB    . VAL   A 1 360  ? 12.409  -2.008  -35.916 1.00 93.61 360  A 1 
ATOM   2966 C CG1   . VAL   A 1 360  ? 12.682  -0.967  -37.000 1.00 87.85 360  A 1 
ATOM   2967 C CG2   . VAL   A 1 360  ? 12.615  -1.329  -34.554 1.00 88.51 360  A 1 
ATOM   2968 N N     . LEU   A 1 361  ? 9.880   -2.592  -38.216 1.00 94.40 361  A 1 
ATOM   2969 C CA    . LEU   A 1 361  ? 9.653   -2.953  -39.617 1.00 93.75 361  A 1 
ATOM   2970 C C     . LEU   A 1 361  ? 10.446  -2.073  -40.576 1.00 93.45 361  A 1 
ATOM   2971 O O     . LEU   A 1 361  ? 10.953  -2.560  -41.585 1.00 88.85 361  A 1 
ATOM   2972 C CB    . LEU   A 1 361  ? 8.153   -2.835  -39.941 1.00 91.46 361  A 1 
ATOM   2973 C CG    . LEU   A 1 361  ? 7.312   -4.047  -39.509 1.00 87.82 361  A 1 
ATOM   2974 C CD1   . LEU   A 1 361  ? 5.840   -3.705  -39.740 1.00 81.84 361  A 1 
ATOM   2975 C CD2   . LEU   A 1 361  ? 7.637   -5.290  -40.329 1.00 82.10 361  A 1 
ATOM   2976 N N     . ASN   A 1 362  ? 10.532  -0.771  -40.278 1.00 92.89 362  A 1 
ATOM   2977 C CA    . ASN   A 1 362  ? 11.200  0.198   -41.142 1.00 92.38 362  A 1 
ATOM   2978 C C     . ASN   A 1 362  ? 11.896  1.287   -40.322 1.00 92.60 362  A 1 
ATOM   2979 O O     . ASN   A 1 362  ? 11.404  1.683   -39.263 1.00 89.26 362  A 1 
ATOM   2980 C CB    . ASN   A 1 362  ? 10.174  0.774   -42.141 1.00 89.04 362  A 1 
ATOM   2981 C CG    . ASN   A 1 362  ? 10.580  0.590   -43.593 1.00 81.65 362  A 1 
ATOM   2982 O OD1   . ASN   A 1 362  ? 11.691  0.243   -43.932 1.00 70.95 362  A 1 
ATOM   2983 N ND2   . ASN   A 1 362  ? 9.666   0.830   -44.508 1.00 69.91 362  A 1 
ATOM   2984 N N     . ARG   A 1 363  ? 13.031  1.773   -40.825 1.00 91.81 363  A 1 
ATOM   2985 C CA    . ARG   A 1 363  ? 13.833  2.848   -40.227 1.00 90.44 363  A 1 
ATOM   2986 C C     . ARG   A 1 363  ? 13.947  3.986   -41.235 1.00 89.29 363  A 1 
ATOM   2987 O O     . ARG   A 1 363  ? 14.724  3.894   -42.186 1.00 82.92 363  A 1 
ATOM   2988 C CB    . ARG   A 1 363  ? 15.213  2.313   -39.798 1.00 87.54 363  A 1 
ATOM   2989 C CG    . ARG   A 1 363  ? 15.161  1.263   -38.678 1.00 82.87 363  A 1 
ATOM   2990 C CD    . ARG   A 1 363  ? 16.565  0.814   -38.279 1.00 82.26 363  A 1 
ATOM   2991 N NE    . ARG   A 1 363  ? 16.563  -0.134  -37.149 1.00 81.06 363  A 1 
ATOM   2992 C CZ    . ARG   A 1 363  ? 16.657  -1.462  -37.191 1.00 80.03 363  A 1 
ATOM   2993 N NH1   . ARG   A 1 363  ? 16.732  -2.127  -38.306 1.00 69.56 363  A 1 
ATOM   2994 N NH2   . ARG   A 1 363  ? 16.685  -2.152  -36.092 1.00 74.08 363  A 1 
ATOM   2995 N N     . GLY   A 1 364  ? 13.161  5.032   -41.030 1.00 88.46 364  A 1 
ATOM   2996 C CA    . GLY   A 1 364  ? 13.260  6.278   -41.788 1.00 87.36 364  A 1 
ATOM   2997 C C     . GLY   A 1 364  ? 14.258  7.258   -41.172 1.00 88.47 364  A 1 
ATOM   2998 O O     . GLY   A 1 364  ? 14.922  6.965   -40.171 1.00 83.29 364  A 1 
ATOM   2999 N N     . VAL   A 1 365  ? 14.366  8.456   -41.759 1.00 87.88 365  A 1 
ATOM   3000 C CA    . VAL   A 1 365  ? 15.297  9.499   -41.273 1.00 87.10 365  A 1 
ATOM   3001 C C     . VAL   A 1 365  ? 14.857  10.080  -39.920 1.00 87.27 365  A 1 
ATOM   3002 O O     . VAL   A 1 365  ? 15.687  10.341  -39.053 1.00 79.93 365  A 1 
ATOM   3003 C CB    . VAL   A 1 365  ? 15.457  10.623  -42.313 1.00 82.69 365  A 1 
ATOM   3004 C CG1   . VAL   A 1 365  ? 16.501  11.653  -41.885 1.00 73.87 365  A 1 
ATOM   3005 C CG2   . VAL   A 1 365  ? 15.888  10.071  -43.680 1.00 73.42 365  A 1 
ATOM   3006 N N     . ARG   A 1 366  ? 13.540  10.302  -39.755 1.00 90.27 366  A 1 
ATOM   3007 C CA    . ARG   A 1 366  ? 12.924  10.814  -38.514 1.00 91.59 366  A 1 
ATOM   3008 C C     . ARG   A 1 366  ? 11.677  10.027  -38.114 1.00 93.09 366  A 1 
ATOM   3009 O O     . ARG   A 1 366  ? 10.909  10.472  -37.270 1.00 89.15 366  A 1 
ATOM   3010 C CB    . ARG   A 1 366  ? 12.588  12.306  -38.649 1.00 88.36 366  A 1 
ATOM   3011 C CG    . ARG   A 1 366  ? 13.828  13.192  -38.710 1.00 80.23 366  A 1 
ATOM   3012 C CD    . ARG   A 1 366  ? 13.392  14.652  -38.640 1.00 70.45 366  A 1 
ATOM   3013 N NE    . ARG   A 1 366  ? 14.545  15.564  -38.655 1.00 62.58 366  A 1 
ATOM   3014 C CZ    . ARG   A 1 366  ? 14.487  16.884  -38.575 1.00 54.99 366  A 1 
ATOM   3015 N NH1   . ARG   A 1 366  ? 13.348  17.510  -38.478 1.00 50.09 366  A 1 
ATOM   3016 N NH2   . ARG   A 1 366  ? 15.581  17.591  -38.594 1.00 49.45 366  A 1 
ATOM   3017 N N     . GLU   A 1 367  ? 11.479  8.885   -38.745 1.00 93.14 367  A 1 
ATOM   3018 C CA    . GLU   A 1 367  ? 10.286  8.069   -38.567 1.00 93.51 367  A 1 
ATOM   3019 C C     . GLU   A 1 367  ? 10.693  6.611   -38.414 1.00 94.21 367  A 1 
ATOM   3020 O O     . GLU   A 1 367  ? 11.529  6.103   -39.170 1.00 91.15 367  A 1 
ATOM   3021 C CB    . GLU   A 1 367  ? 9.332   8.228   -39.757 1.00 89.12 367  A 1 
ATOM   3022 C CG    . GLU   A 1 367  ? 8.790   9.656   -39.884 1.00 80.14 367  A 1 
ATOM   3023 C CD    . GLU   A 1 367  ? 7.831   9.846   -41.062 1.00 81.67 367  A 1 
ATOM   3024 O OE1   . GLU   A 1 367  ? 7.382   11.001  -41.251 1.00 75.03 367  A 1 
ATOM   3025 O OE2   . GLU   A 1 367  ? 7.557   8.859   -41.777 1.00 76.42 367  A 1 
ATOM   3026 N N     . MET   A 1 368  ? 10.091  5.938   -37.457 1.00 94.06 368  A 1 
ATOM   3027 C CA    . MET   A 1 368  ? 10.239  4.496   -37.302 1.00 94.18 368  A 1 
ATOM   3028 C C     . MET   A 1 368  ? 8.876   3.825   -37.361 1.00 95.11 368  A 1 
ATOM   3029 O O     . MET   A 1 368  ? 7.907   4.315   -36.788 1.00 93.68 368  A 1 
ATOM   3030 C CB    . MET   A 1 368  ? 10.992  4.146   -36.015 1.00 91.98 368  A 1 
ATOM   3031 C CG    . MET   A 1 368  ? 12.472  4.543   -36.106 1.00 85.87 368  A 1 
ATOM   3032 S SD    . MET   A 1 368  ? 13.558  3.822   -34.843 1.00 83.39 368  A 1 
ATOM   3033 C CE    . MET   A 1 368  ? 13.468  2.075   -35.260 1.00 74.56 368  A 1 
ATOM   3034 N N     . THR   A 1 369  ? 8.816   2.692   -38.036 1.00 95.43 369  A 1 
ATOM   3035 C CA    . THR   A 1 369  ? 7.614   1.861   -38.098 1.00 95.41 369  A 1 
ATOM   3036 C C     . THR   A 1 369  ? 7.786   0.649   -37.194 1.00 95.72 369  A 1 
ATOM   3037 O O     . THR   A 1 369  ? 8.762   -0.093  -37.338 1.00 94.09 369  A 1 
ATOM   3038 C CB    . THR   A 1 369  ? 7.306   1.422   -39.532 1.00 94.14 369  A 1 
ATOM   3039 O OG1   . THR   A 1 369  ? 7.256   2.539   -40.389 1.00 86.00 369  A 1 
ATOM   3040 C CG2   . THR   A 1 369  ? 5.951   0.729   -39.636 1.00 85.30 369  A 1 
ATOM   3041 N N     . PHE   A 1 370  ? 6.823   0.429   -36.316 1.00 96.13 370  A 1 
ATOM   3042 C CA    . PHE   A 1 370  ? 6.771   -0.721  -35.419 1.00 96.18 370  A 1 
ATOM   3043 C C     . PHE   A 1 370  ? 5.545   -1.577  -35.719 1.00 96.39 370  A 1 
ATOM   3044 O O     . PHE   A 1 370  ? 4.496   -1.060  -36.104 1.00 95.13 370  A 1 
ATOM   3045 C CB    . PHE   A 1 370  ? 6.769   -0.254  -33.962 1.00 95.46 370  A 1 
ATOM   3046 C CG    . PHE   A 1 370  ? 7.995   0.536   -33.559 1.00 95.53 370  A 1 
ATOM   3047 C CD1   . PHE   A 1 370  ? 9.097   -0.114  -32.977 1.00 92.51 370  A 1 
ATOM   3048 C CD2   . PHE   A 1 370  ? 8.039   1.929   -33.757 1.00 92.59 370  A 1 
ATOM   3049 C CE1   . PHE   A 1 370  ? 10.227  0.617   -32.588 1.00 91.22 370  A 1 
ATOM   3050 C CE2   . PHE   A 1 370  ? 9.172   2.664   -33.374 1.00 91.33 370  A 1 
ATOM   3051 C CZ    . PHE   A 1 370  ? 10.265  2.008   -32.786 1.00 92.95 370  A 1 
ATOM   3052 N N     . ILE   A 1 371  ? 5.676   -2.882  -35.492 1.00 96.18 371  A 1 
ATOM   3053 C CA    . ILE   A 1 371  ? 4.562   -3.827  -35.461 1.00 96.34 371  A 1 
ATOM   3054 C C     . ILE   A 1 371  ? 4.509   -4.500  -34.087 1.00 96.35 371  A 1 
ATOM   3055 O O     . ILE   A 1 371  ? 5.550   -4.826  -33.509 1.00 94.29 371  A 1 
ATOM   3056 C CB    . ILE   A 1 371  ? 4.641   -4.824  -36.634 1.00 95.27 371  A 1 
ATOM   3057 C CG1   . ILE   A 1 371  ? 3.309   -5.575  -36.815 1.00 85.33 371  A 1 
ATOM   3058 C CG2   . ILE   A 1 371  ? 5.819   -5.801  -36.474 1.00 84.43 371  A 1 
ATOM   3059 C CD1   . ILE   A 1 371  ? 3.222   -6.368  -38.125 1.00 80.37 371  A 1 
ATOM   3060 N N     . GLY   A 1 372  ? 3.297   -4.703  -33.566 1.00 95.76 372  A 1 
ATOM   3061 C CA    . GLY   A 1 372  ? 3.052   -5.486  -32.364 1.00 95.70 372  A 1 
ATOM   3062 C C     . GLY   A 1 372  ? 1.909   -6.466  -32.600 1.00 96.02 372  A 1 
ATOM   3063 O O     . GLY   A 1 372  ? 0.859   -6.075  -33.101 1.00 93.88 372  A 1 
ATOM   3064 N N     . ASP   A 1 373  ? 2.136   -7.730  -32.256 1.00 95.54 373  A 1 
ATOM   3065 C CA    . ASP   A 1 373  ? 1.157   -8.817  -32.343 1.00 95.00 373  A 1 
ATOM   3066 C C     . ASP   A 1 373  ? 1.510   -9.935  -31.341 1.00 95.02 373  A 1 
ATOM   3067 O O     . ASP   A 1 373  ? 2.425   -9.792  -30.516 1.00 91.15 373  A 1 
ATOM   3068 C CB    . ASP   A 1 373  ? 1.060   -9.315  -33.805 1.00 92.41 373  A 1 
ATOM   3069 C CG    . ASP   A 1 373  ? 2.357   -9.878  -34.386 1.00 90.97 373  A 1 
ATOM   3070 O OD1   . ASP   A 1 373  ? 3.164   -10.437 -33.611 1.00 82.27 373  A 1 
ATOM   3071 O OD2   . ASP   A 1 373  ? 2.527   -9.803  -35.618 1.00 84.05 373  A 1 
ATOM   3072 N N     . ASP   A 1 374  ? 0.800   -11.055 -31.397 1.00 94.62 374  A 1 
ATOM   3073 C CA    . ASP   A 1 374  ? 1.038   -12.213 -30.523 1.00 94.00 374  A 1 
ATOM   3074 C C     . ASP   A 1 374  ? 2.418   -12.887 -30.728 1.00 94.06 374  A 1 
ATOM   3075 O O     . ASP   A 1 374  ? 2.798   -13.762 -29.951 1.00 89.42 374  A 1 
ATOM   3076 C CB    . ASP   A 1 374  ? -0.100  -13.237 -30.708 1.00 91.72 374  A 1 
ATOM   3077 C CG    . ASP   A 1 374  ? -1.411  -12.889 -29.983 1.00 88.71 374  A 1 
ATOM   3078 O OD1   . ASP   A 1 374  ? -1.426  -11.960 -29.143 1.00 81.94 374  A 1 
ATOM   3079 O OD2   . ASP   A 1 374  ? -2.399  -13.637 -30.174 1.00 82.81 374  A 1 
ATOM   3080 N N     . THR   A 1 375  ? 3.185   -12.496 -31.743 1.00 94.31 375  A 1 
ATOM   3081 C CA    . THR   A 1 375  ? 4.558   -12.974 -31.982 1.00 93.63 375  A 1 
ATOM   3082 C C     . THR   A 1 375  ? 5.625   -12.076 -31.352 1.00 93.90 375  A 1 
ATOM   3083 O O     . THR   A 1 375  ? 6.766   -12.510 -31.176 1.00 89.76 375  A 1 
ATOM   3084 C CB    . THR   A 1 375  ? 4.859   -13.161 -33.476 1.00 92.15 375  A 1 
ATOM   3085 O OG1   . THR   A 1 375  ? 5.098   -11.944 -34.144 1.00 84.65 375  A 1 
ATOM   3086 C CG2   . THR   A 1 375  ? 3.769   -13.917 -34.226 1.00 82.26 375  A 1 
ATOM   3087 N N     . THR   A 1 376  ? 5.276   -10.831 -31.008 1.00 93.24 376  A 1 
ATOM   3088 C CA    . THR   A 1 376  ? 6.219   -9.839  -30.470 1.00 92.74 376  A 1 
ATOM   3089 C C     . THR   A 1 376  ? 6.199   -9.752  -28.944 1.00 92.94 376  A 1 
ATOM   3090 O O     . THR   A 1 376  ? 7.209   -9.382  -28.348 1.00 88.29 376  A 1 
ATOM   3091 C CB    . THR   A 1 376  ? 5.997   -8.451  -31.080 1.00 91.48 376  A 1 
ATOM   3092 O OG1   . THR   A 1 376  ? 4.746   -7.916  -30.725 1.00 83.63 376  A 1 
ATOM   3093 C CG2   . THR   A 1 376  ? 6.088   -8.456  -32.601 1.00 83.19 376  A 1 
ATOM   3094 N N     . ASP   A 1 377  ? 5.081   -10.098 -28.308 1.00 93.07 377  A 1 
ATOM   3095 C CA    . ASP   A 1 377  ? 4.921   -10.116 -26.845 1.00 92.39 377  A 1 
ATOM   3096 C C     . ASP   A 1 377  ? 3.979   -11.257 -26.411 1.00 91.63 377  A 1 
ATOM   3097 O O     . ASP   A 1 377  ? 3.573   -12.107 -27.213 1.00 85.76 377  A 1 
ATOM   3098 C CB    . ASP   A 1 377  ? 4.444   -8.725  -26.375 1.00 89.74 377  A 1 
ATOM   3099 C CG    . ASP   A 1 377  ? 4.785   -8.362  -24.913 1.00 90.21 377  A 1 
ATOM   3100 O OD1   . ASP   A 1 377  ? 4.948   -9.249  -24.052 1.00 83.41 377  A 1 
ATOM   3101 O OD2   . ASP   A 1 377  ? 4.837   -7.158  -24.591 1.00 84.77 377  A 1 
ATOM   3102 N N     . ALA   A 1 378  ? 3.626   -11.298 -25.134 1.00 91.70 378  A 1 
ATOM   3103 C CA    . ALA   A 1 378  ? 2.661   -12.244 -24.597 1.00 89.98 378  A 1 
ATOM   3104 C C     . ALA   A 1 378  ? 1.293   -12.124 -25.297 1.00 90.32 378  A 1 
ATOM   3105 O O     . ALA   A 1 378  ? 0.846   -11.039 -25.676 1.00 87.39 378  A 1 
ATOM   3106 C CB    . ALA   A 1 378  ? 2.542   -12.032 -23.086 1.00 86.86 378  A 1 
ATOM   3107 N N     . LYS   A 1 379  ? 0.600   -13.256 -25.407 1.00 90.67 379  A 1 
ATOM   3108 C CA    . LYS   A 1 379  ? -0.686  -13.348 -26.091 1.00 89.23 379  A 1 
ATOM   3109 C C     . LYS   A 1 379  ? -1.699  -12.331 -25.555 1.00 89.15 379  A 1 
ATOM   3110 O O     . LYS   A 1 379  ? -1.930  -12.248 -24.349 1.00 84.62 379  A 1 
ATOM   3111 C CB    . LYS   A 1 379  ? -1.204  -14.795 -25.998 1.00 86.69 379  A 1 
ATOM   3112 C CG    . LYS   A 1 379  ? -2.437  -14.982 -26.880 1.00 78.84 379  A 1 
ATOM   3113 C CD    . LYS   A 1 379  ? -2.877  -16.450 -26.944 1.00 71.33 379  A 1 
ATOM   3114 C CE    . LYS   A 1 379  ? -4.057  -16.519 -27.907 1.00 62.42 379  A 1 
ATOM   3115 N NZ    . LYS   A 1 379  ? -4.499  -17.909 -28.164 1.00 54.28 379  A 1 
ATOM   3116 N N     . GLY   A 1 380  ? -2.318  -11.585 -26.472 1.00 89.94 380  A 1 
ATOM   3117 C CA    . GLY   A 1 380  ? -3.339  -10.576 -26.175 1.00 89.93 380  A 1 
ATOM   3118 C C     . GLY   A 1 380  ? -2.799  -9.216  -25.720 1.00 91.86 380  A 1 
ATOM   3119 O O     . GLY   A 1 380  ? -3.556  -8.247  -25.682 1.00 89.05 380  A 1 
ATOM   3120 N N     . LYS   A 1 381  ? -1.508  -9.088  -25.419 1.00 92.28 381  A 1 
ATOM   3121 C CA    . LYS   A 1 381  ? -0.924  -7.820  -24.965 1.00 92.88 381  A 1 
ATOM   3122 C C     . LYS   A 1 381  ? -0.919  -6.751  -26.063 1.00 94.25 381  A 1 
ATOM   3123 O O     . LYS   A 1 381  ? -1.244  -5.596  -25.803 1.00 92.15 381  A 1 
ATOM   3124 C CB    . LYS   A 1 381  ? 0.489   -8.088  -24.455 1.00 90.77 381  A 1 
ATOM   3125 C CG    . LYS   A 1 381  ? 0.790   -7.373  -23.143 1.00 86.58 381  A 1 
ATOM   3126 C CD    . LYS   A 1 381  ? 2.236   -7.677  -22.791 1.00 82.60 381  A 1 
ATOM   3127 C CE    . LYS   A 1 381  ? 2.755   -6.930  -21.571 1.00 78.77 381  A 1 
ATOM   3128 N NZ    . LYS   A 1 381  ? 4.231   -6.981  -21.607 1.00 71.77 381  A 1 
ATOM   3129 N N     . ALA   A 1 382  ? -0.610  -7.158  -27.289 1.00 93.58 382  A 1 
ATOM   3130 C CA    . ALA   A 1 382  ? -0.680  -6.283  -28.457 1.00 94.30 382  A 1 
ATOM   3131 C C     . ALA   A 1 382  ? -2.120  -5.852  -28.780 1.00 94.81 382  A 1 
ATOM   3132 O O     . ALA   A 1 382  ? -2.334  -4.704  -29.149 1.00 93.23 382  A 1 
ATOM   3133 C CB    . ALA   A 1 382  ? -0.030  -6.996  -29.643 1.00 93.04 382  A 1 
ATOM   3134 N N     . ALA   A 1 383  ? -3.113  -6.721  -28.573 1.00 95.00 383  A 1 
ATOM   3135 C CA    . ALA   A 1 383  ? -4.525  -6.381  -28.763 1.00 94.57 383  A 1 
ATOM   3136 C C     . ALA   A 1 383  ? -4.990  -5.276  -27.794 1.00 95.22 383  A 1 
ATOM   3137 O O     . ALA   A 1 383  ? -5.666  -4.330  -28.201 1.00 93.75 383  A 1 
ATOM   3138 C CB    . ALA   A 1 383  ? -5.366  -7.653  -28.604 1.00 92.91 383  A 1 
ATOM   3139 N N     . VAL   A 1 384  ? -4.569  -5.347  -26.526 1.00 95.06 384  A 1 
ATOM   3140 C CA    . VAL   A 1 384  ? -4.846  -4.297  -25.529 1.00 95.13 384  A 1 
ATOM   3141 C C     . VAL   A 1 384  ? -4.161  -2.988  -25.925 1.00 95.97 384  A 1 
ATOM   3142 O O     . VAL   A 1 384  ? -4.804  -1.940  -25.925 1.00 95.13 384  A 1 
ATOM   3143 C CB    . VAL   A 1 384  ? -4.420  -4.741  -24.117 1.00 93.76 384  A 1 
ATOM   3144 C CG1   . VAL   A 1 384  ? -4.624  -3.633  -23.077 1.00 88.87 384  A 1 
ATOM   3145 C CG2   . VAL   A 1 384  ? -5.235  -5.955  -23.657 1.00 89.28 384  A 1 
ATOM   3146 N N     . PHE   A 1 385  ? -2.888  -3.043  -26.331 1.00 96.17 385  A 1 
ATOM   3147 C CA    . PHE   A 1 385  ? -2.155  -1.860  -26.788 1.00 96.57 385  A 1 
ATOM   3148 C C     . PHE   A 1 385  ? -2.811  -1.224  -28.027 1.00 96.72 385  A 1 
ATOM   3149 O O     . PHE   A 1 385  ? -2.977  -0.010  -28.084 1.00 95.83 385  A 1 
ATOM   3150 C CB    . PHE   A 1 385  ? -0.703  -2.252  -27.061 1.00 96.25 385  A 1 
ATOM   3151 C CG    . PHE   A 1 385  ? 0.213   -1.065  -27.257 1.00 96.52 385  A 1 
ATOM   3152 C CD1   . PHE   A 1 385  ? 0.361   -0.480  -28.524 1.00 94.27 385  A 1 
ATOM   3153 C CD2   . PHE   A 1 385  ? 0.919   -0.531  -26.163 1.00 94.18 385  A 1 
ATOM   3154 C CE1   . PHE   A 1 385  ? 1.202   0.632   -28.696 1.00 93.32 385  A 1 
ATOM   3155 C CE2   . PHE   A 1 385  ? 1.762   0.575   -26.332 1.00 93.23 385  A 1 
ATOM   3156 C CZ    . PHE   A 1 385  ? 1.902   1.161   -27.600 1.00 94.81 385  A 1 
ATOM   3157 N N     . ALA   A 1 386  ? -3.253  -2.046  -28.980 1.00 96.38 386  A 1 
ATOM   3158 C CA    . ALA   A 1 386  ? -3.951  -1.598  -30.181 1.00 96.19 386  A 1 
ATOM   3159 C C     . ALA   A 1 386  ? -5.264  -0.872  -29.853 1.00 96.22 386  A 1 
ATOM   3160 O O     . ALA   A 1 386  ? -5.575  0.145   -30.473 1.00 95.00 386  A 1 
ATOM   3161 C CB    . ALA   A 1 386  ? -4.194  -2.814  -31.078 1.00 95.35 386  A 1 
ATOM   3162 N N     . LYS   A 1 387  ? -6.003  -1.333  -28.845 1.00 95.91 387  A 1 
ATOM   3163 C CA    . LYS   A 1 387  ? -7.229  -0.668  -28.386 1.00 95.30 387  A 1 
ATOM   3164 C C     . LYS   A 1 387  ? -6.939  0.740   -27.853 1.00 95.75 387  A 1 
ATOM   3165 O O     . LYS   A 1 387  ? -7.641  1.677   -28.214 1.00 94.33 387  A 1 
ATOM   3166 C CB    . LYS   A 1 387  ? -7.942  -1.553  -27.350 1.00 93.88 387  A 1 
ATOM   3167 C CG    . LYS   A 1 387  ? -9.386  -1.079  -27.116 1.00 83.01 387  A 1 
ATOM   3168 C CD    . LYS   A 1 387  ? -10.128 -1.993  -26.126 1.00 79.49 387  A 1 
ATOM   3169 C CE    . LYS   A 1 387  ? -11.586 -1.538  -26.009 1.00 68.13 387  A 1 
ATOM   3170 N NZ    . LYS   A 1 387  ? -12.384 -2.381  -25.094 1.00 61.68 387  A 1 
ATOM   3171 N N     . VAL   A 1 388  ? -5.889  0.908   -27.057 1.00 96.35 388  A 1 
ATOM   3172 C CA    . VAL   A 1 388  ? -5.469  2.227   -26.542 1.00 96.42 388  A 1 
ATOM   3173 C C     . VAL   A 1 388  ? -4.960  3.120   -27.678 1.00 96.38 388  A 1 
ATOM   3174 O O     . VAL   A 1 388  ? -5.260  4.313   -27.712 1.00 95.16 388  A 1 
ATOM   3175 C CB    . VAL   A 1 388  ? -4.413  2.088   -25.430 1.00 96.08 388  A 1 
ATOM   3176 C CG1   . VAL   A 1 388  ? -4.074  3.444   -24.808 1.00 93.76 388  A 1 
ATOM   3177 C CG2   . VAL   A 1 388  ? -4.898  1.183   -24.295 1.00 94.18 388  A 1 
ATOM   3178 N N     . LEU   A 1 389  ? -4.278  2.546   -28.666 1.00 96.53 389  A 1 
ATOM   3179 C CA    . LEU   A 1 389  ? -3.765  3.270   -29.831 1.00 96.24 389  A 1 
ATOM   3180 C C     . LEU   A 1 389  ? -4.869  3.909   -30.692 1.00 95.94 389  A 1 
ATOM   3181 O O     . LEU   A 1 389  ? -4.587  4.846   -31.437 1.00 94.74 389  A 1 
ATOM   3182 C CB    . LEU   A 1 389  ? -2.881  2.312   -30.648 1.00 95.77 389  A 1 
ATOM   3183 C CG    . LEU   A 1 389  ? -2.100  2.964   -31.809 1.00 94.70 389  A 1 
ATOM   3184 C CD1   . LEU   A 1 389  ? -1.063  3.968   -31.321 1.00 91.65 389  A 1 
ATOM   3185 C CD2   . LEU   A 1 389  ? -1.374  1.887   -32.608 1.00 91.21 389  A 1 
ATOM   3186 N N     . THR   A 1 390  ? -6.123  3.463   -30.581 1.00 96.00 390  A 1 
ATOM   3187 C CA    . THR   A 1 390  ? -7.251  4.065   -31.320 1.00 95.34 390  A 1 
ATOM   3188 C C     . THR   A 1 390  ? -7.407  5.560   -31.033 1.00 95.22 390  A 1 
ATOM   3189 O O     . THR   A 1 390  ? -7.652  6.329   -31.965 1.00 93.15 390  A 1 
ATOM   3190 C CB    . THR   A 1 390  ? -8.585  3.358   -31.043 1.00 94.36 390  A 1 
ATOM   3191 O OG1   . THR   A 1 390  ? -8.904  3.344   -29.680 1.00 82.81 390  A 1 
ATOM   3192 C CG2   . THR   A 1 390  ? -8.595  1.915   -31.543 1.00 81.60 390  A 1 
ATOM   3193 N N     . THR   A 1 391  ? -7.177  5.990   -29.791 1.00 95.47 391  A 1 
ATOM   3194 C CA    . THR   A 1 391  ? -7.254  7.399   -29.364 1.00 95.31 391  A 1 
ATOM   3195 C C     . THR   A 1 391  ? -5.901  7.985   -28.952 1.00 95.00 391  A 1 
ATOM   3196 O O     . THR   A 1 391  ? -5.767  9.202   -28.863 1.00 92.37 391  A 1 
ATOM   3197 C CB    . THR   A 1 391  ? -8.273  7.565   -28.230 1.00 94.68 391  A 1 
ATOM   3198 O OG1   . THR   A 1 391  ? -7.982  6.675   -27.170 1.00 87.71 391  A 1 
ATOM   3199 C CG2   . THR   A 1 391  ? -9.691  7.255   -28.702 1.00 87.80 391  A 1 
ATOM   3200 N N     . GLY   A 1 392  ? -4.879  7.153   -28.750 1.00 94.12 392  A 1 
ATOM   3201 C CA    . GLY   A 1 392  ? -3.538  7.586   -28.364 1.00 93.84 392  A 1 
ATOM   3202 C C     . GLY   A 1 392  ? -2.859  8.460   -29.427 1.00 94.24 392  A 1 
ATOM   3203 O O     . GLY   A 1 392  ? -2.908  8.164   -30.621 1.00 92.20 392  A 1 
ATOM   3204 N N     . ASN   A 1 393  ? -2.187  9.527   -28.971 1.00 94.46 393  A 1 
ATOM   3205 C CA    . ASN   A 1 393  ? -1.485  10.506  -29.812 1.00 94.00 393  A 1 
ATOM   3206 C C     . ASN   A 1 393  ? 0.041   10.419  -29.674 1.00 94.22 393  A 1 
ATOM   3207 O O     . ASN   A 1 393  ? 0.764   10.819  -30.587 1.00 91.25 393  A 1 
ATOM   3208 C CB    . ASN   A 1 393  ? -1.987  11.913  -29.459 1.00 92.14 393  A 1 
ATOM   3209 C CG    . ASN   A 1 393  ? -3.487  12.051  -29.657 1.00 89.50 393  A 1 
ATOM   3210 O OD1   . ASN   A 1 393  ? -3.990  12.068  -30.764 1.00 78.38 393  A 1 
ATOM   3211 N ND2   . ASN   A 1 393  ? -4.233  12.134  -28.577 1.00 77.68 393  A 1 
ATOM   3212 N N     . TYR   A 1 394  ? 0.525   9.887   -28.560 1.00 94.66 394  A 1 
ATOM   3213 C CA    . TYR   A 1 394  ? 1.944   9.700   -28.272 1.00 94.72 394  A 1 
ATOM   3214 C C     . TYR   A 1 394  ? 2.210   8.282   -27.768 1.00 94.99 394  A 1 
ATOM   3215 O O     . TYR   A 1 394  ? 1.449   7.718   -26.984 1.00 93.51 394  A 1 
ATOM   3216 C CB    . TYR   A 1 394  ? 2.429   10.739  -27.256 1.00 93.42 394  A 1 
ATOM   3217 C CG    . TYR   A 1 394  ? 2.418   12.161  -27.777 1.00 92.40 394  A 1 
ATOM   3218 C CD1   . TYR   A 1 394  ? 3.565   12.705  -28.386 1.00 88.62 394  A 1 
ATOM   3219 C CD2   . TYR   A 1 394  ? 1.259   12.957  -27.658 1.00 88.98 394  A 1 
ATOM   3220 C CE1   . TYR   A 1 394  ? 3.563   14.024  -28.867 1.00 86.89 394  A 1 
ATOM   3221 C CE2   . TYR   A 1 394  ? 1.244   14.278  -28.141 1.00 86.79 394  A 1 
ATOM   3222 C CZ    . TYR   A 1 394  ? 2.401   14.808  -28.744 1.00 88.78 394  A 1 
ATOM   3223 O OH    . TYR   A 1 394  ? 2.392   16.096  -29.215 1.00 85.55 394  A 1 
ATOM   3224 N N     . VAL   A 1 395  ? 3.336   7.724   -28.205 1.00 95.26 395  A 1 
ATOM   3225 C CA    . VAL   A 1 395  ? 3.853   6.435   -27.739 1.00 95.46 395  A 1 
ATOM   3226 C C     . VAL   A 1 395  ? 5.265   6.644   -27.210 1.00 95.11 395  A 1 
ATOM   3227 O O     . VAL   A 1 395  ? 6.096   7.270   -27.865 1.00 93.58 395  A 1 
ATOM   3228 C CB    . VAL   A 1 395  ? 3.808   5.377   -28.858 1.00 95.03 395  A 1 
ATOM   3229 C CG1   . VAL   A 1 395  ? 4.471   4.062   -28.438 1.00 91.88 395  A 1 
ATOM   3230 C CG2   . VAL   A 1 395  ? 2.360   5.056   -29.247 1.00 92.41 395  A 1 
ATOM   3231 N N     . THR   A 1 396  ? 5.553   6.115   -26.038 1.00 95.48 396  A 1 
ATOM   3232 C CA    . THR   A 1 396  ? 6.906   6.127   -25.473 1.00 94.82 396  A 1 
ATOM   3233 C C     . THR   A 1 396  ? 7.659   4.883   -25.929 1.00 94.96 396  A 1 
ATOM   3234 O O     . THR   A 1 396  ? 7.219   3.767   -25.662 1.00 93.68 396  A 1 
ATOM   3235 C CB    . THR   A 1 396  ? 6.866   6.216   -23.942 1.00 93.36 396  A 1 
ATOM   3236 O OG1   . THR   A 1 396  ? 6.063   7.292   -23.518 1.00 85.75 396  A 1 
ATOM   3237 C CG2   . THR   A 1 396  ? 8.251   6.447   -23.352 1.00 84.48 396  A 1 
ATOM   3238 N N     . VAL   A 1 397  ? 8.805   5.083   -26.582 1.00 94.62 397  A 1 
ATOM   3239 C CA    . VAL   A 1 397  ? 9.712   4.024   -27.053 1.00 94.04 397  A 1 
ATOM   3240 C C     . VAL   A 1 397  ? 10.952  4.028   -26.164 1.00 93.12 397  A 1 
ATOM   3241 O O     . VAL   A 1 397  ? 11.768  4.934   -26.280 1.00 90.27 397  A 1 
ATOM   3242 C CB    . VAL   A 1 397  ? 10.116  4.249   -28.526 1.00 93.26 397  A 1 
ATOM   3243 C CG1   . VAL   A 1 397  ? 10.954  3.078   -29.043 1.00 88.99 397  A 1 
ATOM   3244 C CG2   . VAL   A 1 397  ? 8.902   4.410   -29.444 1.00 90.09 397  A 1 
ATOM   3245 N N     . ASP   A 1 398  ? 11.102  3.061   -25.256 1.00 91.53 398  A 1 
ATOM   3246 C CA    . ASP   A 1 398  ? 12.213  2.990   -24.284 1.00 88.59 398  A 1 
ATOM   3247 C C     . ASP   A 1 398  ? 12.568  4.354   -23.639 1.00 85.97 398  A 1 
ATOM   3248 O O     . ASP   A 1 398  ? 13.699  4.824   -23.673 1.00 77.17 398  A 1 
ATOM   3249 C CB    . ASP   A 1 398  ? 13.435  2.262   -24.893 1.00 86.35 398  A 1 
ATOM   3250 C CG    . ASP   A 1 398  ? 13.422  0.733   -24.728 1.00 83.71 398  A 1 
ATOM   3251 O OD1   . ASP   A 1 398  ? 12.481  0.188   -24.100 1.00 77.28 398  A 1 
ATOM   3252 O OD2   . ASP   A 1 398  ? 14.387  0.097   -25.205 1.00 77.79 398  A 1 
ATOM   3253 N N     . ASP   A 1 399  ? 11.553  5.003   -23.059 1.00 88.12 399  A 1 
ATOM   3254 C CA    . ASP   A 1 399  ? 11.597  6.340   -22.433 1.00 86.70 399  A 1 
ATOM   3255 C C     . ASP   A 1 399  ? 11.675  7.557   -23.383 1.00 87.82 399  A 1 
ATOM   3256 O O     . ASP   A 1 399  ? 11.637  8.693   -22.914 1.00 83.82 399  A 1 
ATOM   3257 C CB    . ASP   A 1 399  ? 12.613  6.396   -21.278 1.00 82.98 399  A 1 
ATOM   3258 C CG    . ASP   A 1 399  ? 12.338  5.359   -20.185 1.00 76.59 399  A 1 
ATOM   3259 O OD1   . ASP   A 1 399  ? 11.145  5.248   -19.775 1.00 69.85 399  A 1 
ATOM   3260 O OD2   . ASP   A 1 399  ? 13.295  4.724   -19.705 1.00 69.30 399  A 1 
ATOM   3261 N N     . ILE   A 1 400  ? 11.667  7.353   -24.694 1.00 90.55 400  A 1 
ATOM   3262 C CA    . ILE   A 1 400  ? 11.587  8.429   -25.692 1.00 91.25 400  A 1 
ATOM   3263 C C     . ILE   A 1 400  ? 10.121  8.628   -26.092 1.00 92.61 400  A 1 
ATOM   3264 O O     . ILE   A 1 400  ? 9.507   7.730   -26.657 1.00 91.15 400  A 1 
ATOM   3265 C CB    . ILE   A 1 400  ? 12.480  8.135   -26.915 1.00 89.40 400  A 1 
ATOM   3266 C CG1   . ILE   A 1 400  ? 13.934  7.814   -26.479 1.00 83.31 400  A 1 
ATOM   3267 C CG2   . ILE   A 1 400  ? 12.454  9.330   -27.881 1.00 82.46 400  A 1 
ATOM   3268 C CD1   . ILE   A 1 400  ? 14.834  7.345   -27.626 1.00 76.81 400  A 1 
ATOM   3269 N N     . ILE   A 1 401  ? 9.569   9.814   -25.830 1.00 92.12 401  A 1 
ATOM   3270 C CA    . ILE   A 1 401  ? 8.195   10.167  -26.204 1.00 92.12 401  A 1 
ATOM   3271 C C     . ILE   A 1 401  ? 8.159   10.525  -27.693 1.00 92.34 401  A 1 
ATOM   3272 O O     . ILE   A 1 401  ? 8.889   11.404  -28.143 1.00 90.47 401  A 1 
ATOM   3273 C CB    . ILE   A 1 401  ? 7.638   11.301  -25.320 1.00 90.42 401  A 1 
ATOM   3274 C CG1   . ILE   A 1 401  ? 7.741   10.935  -23.815 1.00 85.95 401  A 1 
ATOM   3275 C CG2   . ILE   A 1 401  ? 6.173   11.583  -25.706 1.00 85.41 401  A 1 
ATOM   3276 C CD1   . ILE   A 1 401  ? 7.416   12.096  -22.867 1.00 80.01 401  A 1 
ATOM   3277 N N     . CYS   A 1 402  ? 7.307   9.846   -28.455 1.00 93.48 402  A 1 
ATOM   3278 C CA    . CYS   A 1 402  ? 7.217   9.961   -29.906 1.00 93.29 402  A 1 
ATOM   3279 C C     . CYS   A 1 402  ? 5.768   10.217  -30.326 1.00 93.82 402  A 1 
ATOM   3280 O O     . CYS   A 1 402  ? 4.869   9.478   -29.924 1.00 92.30 402  A 1 
ATOM   3281 C CB    . CYS   A 1 402  ? 7.752   8.673   -30.543 1.00 91.58 402  A 1 
ATOM   3282 S SG    . CYS   A 1 402  ? 9.461   8.332   -30.015 1.00 88.39 402  A 1 
ATOM   3283 N N     . LYS   A 1 403  ? 5.546   11.225  -31.178 1.00 94.46 403  A 1 
ATOM   3284 C CA    . LYS   A 1 403  ? 4.219   11.501  -31.737 1.00 94.34 403  A 1 
ATOM   3285 C C     . LYS   A 1 403  ? 3.825   10.413  -32.733 1.00 94.81 403  A 1 
ATOM   3286 O O     . LYS   A 1 403  ? 4.645   9.985   -33.543 1.00 93.56 403  A 1 
ATOM   3287 C CB    . LYS   A 1 403  ? 4.179   12.913  -32.349 1.00 92.85 403  A 1 
ATOM   3288 C CG    . LYS   A 1 403  ? 2.745   13.354  -32.701 1.00 87.15 403  A 1 
ATOM   3289 C CD    . LYS   A 1 403  ? 2.659   14.836  -33.108 1.00 81.48 403  A 1 
ATOM   3290 C CE    . LYS   A 1 403  ? 1.189   15.216  -33.330 1.00 71.78 403  A 1 
ATOM   3291 N NZ    . LYS   A 1 403  ? 0.951   16.682  -33.425 1.00 63.98 403  A 1 
ATOM   3292 N N     . VAL   A 1 404  ? 2.566   9.991   -32.695 1.00 95.04 404  A 1 
ATOM   3293 C CA    . VAL   A 1 404  ? 1.994   9.069   -33.685 1.00 95.26 404  A 1 
ATOM   3294 C C     . VAL   A 1 404  ? 1.742   9.828   -34.989 1.00 95.04 404  A 1 
ATOM   3295 O O     . VAL   A 1 404  ? 1.049   10.841  -34.997 1.00 93.56 404  A 1 
ATOM   3296 C CB    . VAL   A 1 404  ? 0.704   8.414   -33.162 1.00 94.69 404  A 1 
ATOM   3297 C CG1   . VAL   A 1 404  ? 0.102   7.461   -34.198 1.00 91.27 404  A 1 
ATOM   3298 C CG2   . VAL   A 1 404  ? 0.965   7.605   -31.884 1.00 91.27 404  A 1 
ATOM   3299 N N     . ILE   A 1 405  ? 2.293   9.327   -36.091 1.00 95.38 405  A 1 
ATOM   3300 C CA    . ILE   A 1 405  ? 2.097   9.877   -37.442 1.00 94.91 405  A 1 
ATOM   3301 C C     . ILE   A 1 405  ? 0.997   9.104   -38.170 1.00 95.35 405  A 1 
ATOM   3302 O O     . ILE   A 1 405  ? 0.090   9.693   -38.749 1.00 92.82 405  A 1 
ATOM   3303 C CB    . ILE   A 1 405  ? 3.422   9.846   -38.239 1.00 93.26 405  A 1 
ATOM   3304 C CG1   . ILE   A 1 405  ? 4.504   10.677  -37.509 1.00 88.43 405  A 1 
ATOM   3305 C CG2   . ILE   A 1 405  ? 3.208   10.366  -39.671 1.00 85.53 405  A 1 
ATOM   3306 C CD1   . ILE   A 1 405  ? 5.883   10.600  -38.166 1.00 77.61 405  A 1 
ATOM   3307 N N     . HIS   A 1 406  ? 1.075   7.776   -38.122 1.00 95.54 406  A 1 
ATOM   3308 C CA    . HIS   A 1 406  ? 0.098   6.893   -38.744 1.00 95.71 406  A 1 
ATOM   3309 C C     . HIS   A 1 406  ? -0.091  5.626   -37.904 1.00 95.80 406  A 1 
ATOM   3310 O O     . HIS   A 1 406  ? 0.834   5.185   -37.223 1.00 93.68 406  A 1 
ATOM   3311 C CB    . HIS   A 1 406  ? 0.530   6.559   -40.177 1.00 94.37 406  A 1 
ATOM   3312 C CG    . HIS   A 1 406  ? -0.581  5.971   -40.997 1.00 90.32 406  A 1 
ATOM   3313 N ND1   . HIS   A 1 406  ? -1.766  6.597   -41.319 1.00 74.36 406  A 1 
ATOM   3314 C CD2   . HIS   A 1 406  ? -0.631  4.718   -41.548 1.00 74.81 406  A 1 
ATOM   3315 C CE1   . HIS   A 1 406  ? -2.505  5.739   -42.038 1.00 74.68 406  A 1 
ATOM   3316 N NE2   . HIS   A 1 406  ? -1.845  4.597   -42.203 1.00 76.53 406  A 1 
ATOM   3317 N N     . LYS   A 1 407  ? -1.293  5.051   -37.950 1.00 95.82 407  A 1 
ATOM   3318 C CA    . LYS   A 1 407  ? -1.631  3.847   -37.197 1.00 95.46 407  A 1 
ATOM   3319 C C     . LYS   A 1 407  ? -2.570  2.949   -37.996 1.00 96.10 407  A 1 
ATOM   3320 O O     . LYS   A 1 407  ? -3.608  3.408   -38.461 1.00 93.79 407  A 1 
ATOM   3321 C CB    . LYS   A 1 407  ? -2.199  4.219   -35.804 1.00 91.68 407  A 1 
ATOM   3322 C CG    . LYS   A 1 407  ? -3.353  5.242   -35.795 1.00 89.60 407  A 1 
ATOM   3323 C CD    . LYS   A 1 407  ? -3.670  5.685   -34.358 1.00 89.67 407  A 1 
ATOM   3324 C CE    . LYS   A 1 407  ? -4.711  6.798   -34.290 1.00 86.04 407  A 1 
ATOM   3325 N NZ    . LYS   A 1 407  ? -4.898  7.311   -32.901 1.00 83.19 407  A 1 
ATOM   3326 N N     . ASP   A 1 408  ? -2.208  1.671   -38.100 1.00 96.14 408  A 1 
ATOM   3327 C CA    . ASP   A 1 408  ? -3.063  0.590   -38.580 1.00 96.11 408  A 1 
ATOM   3328 C C     . ASP   A 1 408  ? -3.383  -0.318  -37.395 1.00 96.35 408  A 1 
ATOM   3329 O O     . ASP   A 1 408  ? -2.469  -0.790  -36.707 1.00 93.89 408  A 1 
ATOM   3330 C CB    . ASP   A 1 408  ? -2.369  -0.216  -39.686 1.00 94.47 408  A 1 
ATOM   3331 C CG    . ASP   A 1 408  ? -2.215  0.531   -41.012 1.00 87.21 408  A 1 
ATOM   3332 O OD1   . ASP   A 1 408  ? -3.193  1.179   -41.432 1.00 78.90 408  A 1 
ATOM   3333 O OD2   . ASP   A 1 408  ? -1.131  0.390   -41.620 1.00 79.48 408  A 1 
ATOM   3334 N N     . ILE   A 1 409  ? -4.662  -0.558  -37.138 1.00 95.91 409  A 1 
ATOM   3335 C CA    . ILE   A 1 409  ? -5.136  -1.313  -35.971 1.00 95.84 409  A 1 
ATOM   3336 C C     . ILE   A 1 409  ? -6.050  -2.436  -36.448 1.00 95.99 409  A 1 
ATOM   3337 O O     . ILE   A 1 409  ? -6.948  -2.212  -37.258 1.00 93.72 409  A 1 
ATOM   3338 C CB    . ILE   A 1 409  ? -5.842  -0.376  -34.964 1.00 94.20 409  A 1 
ATOM   3339 C CG1   . ILE   A 1 409  ? -4.854  0.688   -34.429 1.00 90.64 409  A 1 
ATOM   3340 C CG2   . ILE   A 1 409  ? -6.450  -1.175  -33.795 1.00 90.05 409  A 1 
ATOM   3341 C CD1   . ILE   A 1 409  ? -5.525  1.831   -33.662 1.00 86.47 409  A 1 
ATOM   3342 N N     . TRP   A 1 410  ? -5.833  -3.636  -35.919 1.00 95.88 410  A 1 
ATOM   3343 C CA    . TRP   A 1 410  ? -6.698  -4.794  -36.096 1.00 95.55 410  A 1 
ATOM   3344 C C     . TRP   A 1 410  ? -6.902  -5.511  -34.758 1.00 95.27 410  A 1 
ATOM   3345 O O     . TRP   A 1 410  ? -6.383  -5.087  -33.725 1.00 92.77 410  A 1 
ATOM   3346 C CB    . TRP   A 1 410  ? -6.132  -5.708  -37.195 1.00 94.23 410  A 1 
ATOM   3347 C CG    . TRP   A 1 410  ? -4.751  -6.233  -36.957 1.00 93.90 410  A 1 
ATOM   3348 C CD1   . TRP   A 1 410  ? -4.441  -7.414  -36.376 1.00 87.22 410  A 1 
ATOM   3349 C CD2   . TRP   A 1 410  ? -3.477  -5.607  -37.305 1.00 91.31 410  A 1 
ATOM   3350 N NE1   . TRP   A 1 410  ? -3.060  -7.567  -36.336 1.00 85.78 410  A 1 
ATOM   3351 C CE2   . TRP   A 1 410  ? -2.432  -6.483  -36.900 1.00 89.72 410  A 1 
ATOM   3352 C CE3   . TRP   A 1 410  ? -3.115  -4.394  -37.927 1.00 86.20 410  A 1 
ATOM   3353 C CZ2   . TRP   A 1 410  ? -1.063  -6.164  -37.101 1.00 87.54 410  A 1 
ATOM   3354 C CZ3   . TRP   A 1 410  ? -1.756  -4.074  -38.120 1.00 82.80 410  A 1 
ATOM   3355 C CH2   . TRP   A 1 410  ? -0.745  -4.948  -37.711 1.00 84.09 410  A 1 
ATOM   3356 N N     . GLU   A 1 411  ? -7.678  -6.582  -34.751 1.00 94.80 411  A 1 
ATOM   3357 C CA    . GLU   A 1 411  ? -8.152  -7.227  -33.522 1.00 93.38 411  A 1 
ATOM   3358 C C     . GLU   A 1 411  ? -7.018  -7.726  -32.601 1.00 93.25 411  A 1 
ATOM   3359 O O     . GLU   A 1 411  ? -7.095  -7.583  -31.382 1.00 88.83 411  A 1 
ATOM   3360 C CB    . GLU   A 1 411  ? -9.087  -8.370  -33.943 1.00 90.62 411  A 1 
ATOM   3361 C CG    . GLU   A 1 411  ? -9.975  -8.876  -32.799 1.00 78.98 411  A 1 
ATOM   3362 C CD    . GLU   A 1 411  ? -10.949 -9.977  -33.242 1.00 72.11 411  A 1 
ATOM   3363 O OE1   . GLU   A 1 411  ? -11.863 -10.283 -32.442 1.00 64.43 411  A 1 
ATOM   3364 O OE2   . GLU   A 1 411  ? -10.775 -10.519 -34.353 1.00 64.12 411  A 1 
ATOM   3365 N N     . ASN   A 1 412  ? -5.933  -8.272  -33.179 1.00 94.03 412  A 1 
ATOM   3366 C CA    . ASN   A 1 412  ? -4.844  -8.899  -32.426 1.00 93.52 412  A 1 
ATOM   3367 C C     . ASN   A 1 412  ? -3.509  -8.147  -32.496 1.00 94.17 412  A 1 
ATOM   3368 O O     . ASN   A 1 412  ? -2.495  -8.641  -31.999 1.00 89.31 412  A 1 
ATOM   3369 C CB    . ASN   A 1 412  ? -4.714  -10.363 -32.878 1.00 90.51 412  A 1 
ATOM   3370 C CG    . ASN   A 1 412  ? -5.926  -11.191 -32.484 1.00 85.71 412  A 1 
ATOM   3371 O OD1   . ASN   A 1 412  ? -6.477  -11.070 -31.408 1.00 72.85 412  A 1 
ATOM   3372 N ND2   . ASN   A 1 412  ? -6.359  -12.083 -33.344 1.00 73.30 412  A 1 
ATOM   3373 N N     . GLY   A 1 413  ? -3.478  -6.964  -33.102 1.00 94.73 413  A 1 
ATOM   3374 C CA    . GLY   A 1 413  ? -2.224  -6.253  -33.282 1.00 95.10 413  A 1 
ATOM   3375 C C     . GLY   A 1 413  ? -2.367  -4.869  -33.894 1.00 96.17 413  A 1 
ATOM   3376 O O     . GLY   A 1 413  ? -3.463  -4.364  -34.134 1.00 94.34 413  A 1 
ATOM   3377 N N     . PHE   A 1 414  ? -1.209  -4.266  -34.123 1.00 96.63 414  A 1 
ATOM   3378 C CA    . PHE   A 1 414  ? -1.122  -2.928  -34.674 1.00 96.77 414  A 1 
ATOM   3379 C C     . PHE   A 1 414  ? 0.170   -2.744  -35.464 1.00 96.84 414  A 1 
ATOM   3380 O O     . PHE   A 1 414  ? 1.187   -3.396  -35.214 1.00 95.65 414  A 1 
ATOM   3381 C CB    . PHE   A 1 414  ? -1.220  -1.890  -33.542 1.00 96.19 414  A 1 
ATOM   3382 C CG    . PHE   A 1 414  ? -0.073  -1.942  -32.555 1.00 97.12 414  A 1 
ATOM   3383 C CD1   . PHE   A 1 414  ? -0.088  -2.862  -31.485 1.00 95.43 414  A 1 
ATOM   3384 C CD2   . PHE   A 1 414  ? 1.049   -1.109  -32.724 1.00 95.27 414  A 1 
ATOM   3385 C CE1   . PHE   A 1 414  ? 1.003   -2.959  -30.617 1.00 94.12 414  A 1 
ATOM   3386 C CE2   . PHE   A 1 414  ? 2.147   -1.203  -31.852 1.00 94.36 414  A 1 
ATOM   3387 C CZ    . PHE   A 1 414  ? 2.128   -2.135  -30.801 1.00 95.43 414  A 1 
ATOM   3388 N N     . LYS   A 1 415  ? 0.130   -1.788  -36.386 1.00 96.88 415  A 1 
ATOM   3389 C CA    . LYS   A 1 415  ? 1.296   -1.198  -37.017 1.00 96.74 415  A 1 
ATOM   3390 C C     . LYS   A 1 415  ? 1.242   0.302   -36.770 1.00 96.66 415  A 1 
ATOM   3391 O O     . LYS   A 1 415  ? 0.208   0.924   -36.983 1.00 94.75 415  A 1 
ATOM   3392 C CB    . LYS   A 1 415  ? 1.290   -1.567  -38.499 1.00 95.49 415  A 1 
ATOM   3393 C CG    . LYS   A 1 415  ? 2.536   -1.081  -39.248 1.00 89.41 415  A 1 
ATOM   3394 C CD    . LYS   A 1 415  ? 2.363   -1.414  -40.734 1.00 86.79 415  A 1 
ATOM   3395 C CE    . LYS   A 1 415  ? 3.511   -0.852  -41.551 1.00 76.31 415  A 1 
ATOM   3396 N NZ    . LYS   A 1 415  ? 3.222   -0.940  -42.998 1.00 70.16 415  A 1 
ATOM   3397 N N     . VAL   A 1 416  ? 2.345   0.889   -36.313 1.00 96.18 416  A 1 
ATOM   3398 C CA    . VAL   A 1 416  ? 2.391   2.312   -35.972 1.00 96.14 416  A 1 
ATOM   3399 C C     . VAL   A 1 416  ? 3.650   2.953   -36.533 1.00 96.16 416  A 1 
ATOM   3400 O O     . VAL   A 1 416  ? 4.741   2.389   -36.446 1.00 95.11 416  A 1 
ATOM   3401 C CB    . VAL   A 1 416  ? 2.215   2.517   -34.453 1.00 95.09 416  A 1 
ATOM   3402 C CG1   . VAL   A 1 416  ? 3.391   2.002   -33.612 1.00 90.48 416  A 1 
ATOM   3403 C CG2   . VAL   A 1 416  ? 1.970   3.984   -34.120 1.00 90.37 416  A 1 
ATOM   3404 N N     . VAL   A 1 417  ? 3.491   4.134   -37.128 1.00 96.28 417  A 1 
ATOM   3405 C CA    . VAL   A 1 417  ? 4.590   5.004   -37.557 1.00 96.06 417  A 1 
ATOM   3406 C C     . VAL   A 1 417  ? 4.735   6.113   -36.524 1.00 96.03 417  A 1 
ATOM   3407 O O     . VAL   A 1 417  ? 3.773   6.837   -36.257 1.00 94.57 417  A 1 
ATOM   3408 C CB    . VAL   A 1 417  ? 4.362   5.575   -38.967 1.00 95.03 417  A 1 
ATOM   3409 C CG1   . VAL   A 1 417  ? 5.590   6.355   -39.435 1.00 90.57 417  A 1 
ATOM   3410 C CG2   . VAL   A 1 417  ? 4.091   4.466   -39.991 1.00 90.98 417  A 1 
ATOM   3411 N N     . LEU   A 1 418  ? 5.926   6.242   -35.949 1.00 95.67 418  A 1 
ATOM   3412 C CA    . LEU   A 1 418  ? 6.232   7.203   -34.895 1.00 95.51 418  A 1 
ATOM   3413 C C     . LEU   A 1 418  ? 7.299   8.194   -35.355 1.00 95.24 418  A 1 
ATOM   3414 O O     . LEU   A 1 418  ? 8.296   7.804   -35.964 1.00 93.65 418  A 1 
ATOM   3415 C CB    . LEU   A 1 418  ? 6.692   6.467   -33.623 1.00 94.77 418  A 1 
ATOM   3416 C CG    . LEU   A 1 418  ? 5.676   5.479   -33.019 1.00 94.15 418  A 1 
ATOM   3417 C CD1   . LEU   A 1 418  ? 6.274   4.818   -31.778 1.00 91.35 418  A 1 
ATOM   3418 C CD2   . LEU   A 1 418  ? 4.376   6.168   -32.604 1.00 91.65 418  A 1 
ATOM   3419 N N     . SER   A 1 419  ? 7.123   9.472   -35.010 1.00 95.02 419  A 1 
ATOM   3420 C CA    . SER   A 1 419  ? 8.160   10.496  -35.139 1.00 94.19 419  A 1 
ATOM   3421 C C     . SER   A 1 419  ? 9.176   10.330  -34.010 1.00 93.49 419  A 1 
ATOM   3422 O O     . SER   A 1 419  ? 8.952   10.799  -32.893 1.00 89.54 419  A 1 
ATOM   3423 C CB    . SER   A 1 419  ? 7.538   11.891  -35.120 1.00 92.26 419  A 1 
ATOM   3424 O OG    . SER   A 1 419  ? 8.536   12.873  -35.307 1.00 80.71 419  A 1 
ATOM   3425 N N     . CYS   A 1 420  ? 10.286  9.655   -34.290 1.00 92.33 420  A 1 
ATOM   3426 C CA    . CYS   A 1 420  ? 11.343  9.412   -33.316 1.00 90.91 420  A 1 
ATOM   3427 C C     . CYS   A 1 420  ? 12.731  9.424   -33.970 1.00 91.26 420  A 1 
ATOM   3428 O O     . CYS   A 1 420  ? 12.850  9.271   -35.195 1.00 87.37 420  A 1 
ATOM   3429 C CB    . CYS   A 1 420  ? 11.049  8.105   -32.562 1.00 86.41 420  A 1 
ATOM   3430 S SG    . CYS   A 1 420  ? 11.161  6.644   -33.633 1.00 79.95 420  A 1 
ATOM   3431 N N     . PRO   A 1 421  ? 13.807  9.616   -33.188 1.00 91.94 421  A 1 
ATOM   3432 C CA    . PRO   A 1 421  ? 15.163  9.456   -33.690 1.00 90.55 421  A 1 
ATOM   3433 C C     . PRO   A 1 421  ? 15.397  8.029   -34.204 1.00 90.59 421  A 1 
ATOM   3434 O O     . PRO   A 1 421  ? 14.742  7.076   -33.784 1.00 86.36 421  A 1 
ATOM   3435 C CB    . PRO   A 1 421  ? 16.078  9.820   -32.516 1.00 87.79 421  A 1 
ATOM   3436 C CG    . PRO   A 1 421  ? 15.229  9.533   -31.284 1.00 86.12 421  A 1 
ATOM   3437 C CD    . PRO   A 1 421  ? 13.821  9.887   -31.754 1.00 89.42 421  A 1 
ATOM   3438 N N     . THR   A 1 422  ? 16.362  7.873   -35.107 1.00 89.90 422  A 1 
ATOM   3439 C CA    . THR   A 1 422  ? 16.721  6.555   -35.647 1.00 88.81 422  A 1 
ATOM   3440 C C     . THR   A 1 422  ? 17.322  5.679   -34.547 1.00 88.79 422  A 1 
ATOM   3441 O O     . THR   A 1 422  ? 18.413  5.951   -34.047 1.00 83.50 422  A 1 
ATOM   3442 C CB    . THR   A 1 422  ? 17.695  6.677   -36.824 1.00 84.11 422  A 1 
ATOM   3443 O OG1   . THR   A 1 422  ? 17.254  7.662   -37.727 1.00 72.23 422  A 1 
ATOM   3444 C CG2   . THR   A 1 422  ? 17.806  5.373   -37.609 1.00 70.14 422  A 1 
ATOM   3445 N N     . LEU   A 1 423  ? 16.610  4.609   -34.198 1.00 88.22 423  A 1 
ATOM   3446 C CA    . LEU   A 1 423  ? 17.039  3.626   -33.206 1.00 86.89 423  A 1 
ATOM   3447 C C     . LEU   A 1 423  ? 17.630  2.392   -33.912 1.00 87.52 423  A 1 
ATOM   3448 O O     . LEU   A 1 423  ? 17.235  2.047   -35.028 1.00 83.62 423  A 1 
ATOM   3449 C CB    . LEU   A 1 423  ? 15.847  3.274   -32.301 1.00 82.92 423  A 1 
ATOM   3450 C CG    . LEU   A 1 423  ? 15.239  4.459   -31.522 1.00 80.55 423  A 1 
ATOM   3451 C CD1   . LEU   A 1 423  ? 13.960  4.019   -30.814 1.00 75.86 423  A 1 
ATOM   3452 C CD2   . LEU   A 1 423  ? 16.200  5.009   -30.469 1.00 75.88 423  A 1 
ATOM   3453 N N     . THR   A 1 424  ? 18.595  1.716   -33.265 1.00 88.37 424  A 1 
ATOM   3454 C CA    . THR   A 1 424  ? 19.382  0.640   -33.899 1.00 88.28 424  A 1 
ATOM   3455 C C     . THR   A 1 424  ? 18.894  -0.770  -33.581 1.00 89.49 424  A 1 
ATOM   3456 O O     . THR   A 1 424  ? 19.116  -1.674  -34.383 1.00 83.55 424  A 1 
ATOM   3457 C CB    . THR   A 1 424  ? 20.863  0.757   -33.522 1.00 83.18 424  A 1 
ATOM   3458 O OG1   . THR   A 1 424  ? 21.001  0.861   -32.125 1.00 73.32 424  A 1 
ATOM   3459 C CG2   . THR   A 1 424  ? 21.506  2.003   -34.138 1.00 70.77 424  A 1 
ATOM   3460 N N     . ASN   A 1 425  ? 18.226  -0.974  -32.442 1.00 91.18 425  A 1 
ATOM   3461 C CA    . ASN   A 1 425  ? 17.746  -2.298  -32.040 1.00 91.05 425  A 1 
ATOM   3462 C C     . ASN   A 1 425  ? 16.587  -2.776  -32.931 1.00 91.73 425  A 1 
ATOM   3463 O O     . ASN   A 1 425  ? 15.899  -1.980  -33.568 1.00 89.49 425  A 1 
ATOM   3464 C CB    . ASN   A 1 425  ? 17.342  -2.289  -30.558 1.00 88.57 425  A 1 
ATOM   3465 C CG    . ASN   A 1 425  ? 18.482  -1.994  -29.600 1.00 85.21 425  A 1 
ATOM   3466 O OD1   . ASN   A 1 425  ? 19.652  -2.063  -29.923 1.00 75.94 425  A 1 
ATOM   3467 N ND2   . ASN   A 1 425  ? 18.155  -1.653  -28.372 1.00 76.33 425  A 1 
ATOM   3468 N N     . ASP   A 1 426  ? 16.355  -4.091  -32.938 1.00 93.61 426  A 1 
ATOM   3469 C CA    . ASP   A 1 426  ? 15.268  -4.694  -33.725 1.00 93.63 426  A 1 
ATOM   3470 C C     . ASP   A 1 426  ? 13.927  -4.727  -32.987 1.00 94.37 426  A 1 
ATOM   3471 O O     . ASP   A 1 426  ? 12.872  -4.841  -33.609 1.00 91.02 426  A 1 
ATOM   3472 C CB    . ASP   A 1 426  ? 15.673  -6.104  -34.162 1.00 90.88 426  A 1 
ATOM   3473 C CG    . ASP   A 1 426  ? 16.794  -6.095  -35.199 1.00 83.23 426  A 1 
ATOM   3474 O OD1   . ASP   A 1 426  ? 16.844  -5.131  -36.004 1.00 73.94 426  A 1 
ATOM   3475 O OD2   . ASP   A 1 426  ? 17.573  -7.068  -35.188 1.00 74.69 426  A 1 
ATOM   3476 N N     . THR   A 1 427  ? 13.968  -4.623  -31.659 1.00 94.74 427  A 1 
ATOM   3477 C CA    . THR   A 1 427  ? 12.779  -4.610  -30.805 1.00 94.71 427  A 1 
ATOM   3478 C C     . THR   A 1 427  ? 12.907  -3.548  -29.722 1.00 94.84 427  A 1 
ATOM   3479 O O     . THR   A 1 427  ? 13.987  -3.345  -29.166 1.00 92.47 427  A 1 
ATOM   3480 C CB    . THR   A 1 427  ? 12.509  -5.972  -30.149 1.00 92.77 427  A 1 
ATOM   3481 O OG1   . THR   A 1 427  ? 13.635  -6.423  -29.434 1.00 77.59 427  A 1 
ATOM   3482 C CG2   . THR   A 1 427  ? 12.147  -7.055  -31.157 1.00 76.88 427  A 1 
ATOM   3483 N N     . TYR   A 1 428  ? 11.780  -2.905  -29.394 1.00 95.40 428  A 1 
ATOM   3484 C CA    . TYR   A 1 428  ? 11.685  -1.894  -28.344 1.00 95.43 428  A 1 
ATOM   3485 C C     . TYR   A 1 428  ? 10.410  -2.084  -27.532 1.00 95.59 428  A 1 
ATOM   3486 O O     . TYR   A 1 428  ? 9.403   -2.578  -28.037 1.00 93.95 428  A 1 
ATOM   3487 C CB    . TYR   A 1 428  ? 11.717  -0.497  -28.962 1.00 94.52 428  A 1 
ATOM   3488 C CG    . TYR   A 1 428  ? 13.081  -0.105  -29.465 1.00 94.84 428  A 1 
ATOM   3489 C CD1   . TYR   A 1 428  ? 14.020  0.464   -28.585 1.00 92.26 428  A 1 
ATOM   3490 C CD2   . TYR   A 1 428  ? 13.443  -0.349  -30.804 1.00 92.77 428  A 1 
ATOM   3491 C CE1   . TYR   A 1 428  ? 15.303  0.788   -29.028 1.00 91.25 428  A 1 
ATOM   3492 C CE2   . TYR   A 1 428  ? 14.728  -0.033  -31.259 1.00 91.40 428  A 1 
ATOM   3493 C CZ    . TYR   A 1 428  ? 15.658  0.535   -30.365 1.00 92.65 428  A 1 
ATOM   3494 O OH    . TYR   A 1 428  ? 16.918  0.835   -30.797 1.00 90.69 428  A 1 
ATOM   3495 N N     . LYS   A 1 429  ? 10.438  -1.639  -26.281 1.00 95.55 429  A 1 
ATOM   3496 C CA    . LYS   A 1 429  ? 9.234   -1.565  -25.465 1.00 95.19 429  A 1 
ATOM   3497 C C     . LYS   A 1 429  ? 8.456   -0.301  -25.820 1.00 95.42 429  A 1 
ATOM   3498 O O     . LYS   A 1 429  ? 8.934   0.809   -25.603 1.00 94.09 429  A 1 
ATOM   3499 C CB    . LYS   A 1 429  ? 9.603   -1.639  -23.979 1.00 93.82 429  A 1 
ATOM   3500 C CG    . LYS   A 1 429  ? 8.339   -1.771  -23.127 1.00 91.60 429  A 1 
ATOM   3501 C CD    . LYS   A 1 429  ? 8.682   -1.858  -21.639 1.00 88.06 429  A 1 
ATOM   3502 C CE    . LYS   A 1 429  ? 7.363   -1.970  -20.881 1.00 80.98 429  A 1 
ATOM   3503 N NZ    . LYS   A 1 429  ? 7.544   -1.991  -19.415 1.00 74.35 429  A 1 
ATOM   3504 N N     . LEU   A 1 430  ? 7.243   -0.482  -26.321 1.00 95.91 430  A 1 
ATOM   3505 C CA    . LEU   A 1 430  ? 6.288   0.588   -26.573 1.00 96.27 430  A 1 
ATOM   3506 C C     . LEU   A 1 430  ? 5.366   0.731   -25.360 1.00 96.31 430  A 1 
ATOM   3507 O O     . LEU   A 1 430  ? 4.946   -0.271  -24.782 1.00 95.07 430  A 1 
ATOM   3508 C CB    . LEU   A 1 430  ? 5.497   0.282   -27.857 1.00 96.03 430  A 1 
ATOM   3509 C CG    . LEU   A 1 430  ? 6.347   -0.020  -29.106 1.00 95.04 430  A 1 
ATOM   3510 C CD1   . LEU   A 1 430  ? 5.433   -0.289  -30.294 1.00 91.32 430  A 1 
ATOM   3511 C CD2   . LEU   A 1 430  ? 7.271   1.137   -29.468 1.00 90.81 430  A 1 
ATOM   3512 N N     . SER   A 1 431  ? 5.044   1.969   -24.970 1.00 95.97 431  A 1 
ATOM   3513 C CA    . SER   A 1 431  ? 4.120   2.229   -23.862 1.00 95.74 431  A 1 
ATOM   3514 C C     . SER   A 1 431  ? 3.347   3.531   -24.061 1.00 95.98 431  A 1 
ATOM   3515 O O     . SER   A 1 431  ? 3.843   4.466   -24.685 1.00 94.21 431  A 1 
ATOM   3516 C CB    . SER   A 1 431  ? 4.870   2.238   -22.523 1.00 93.64 431  A 1 
ATOM   3517 O OG    . SER   A 1 431  ? 5.958   3.138   -22.515 1.00 85.03 431  A 1 
ATOM   3518 N N     . PHE   A 1 432  ? 2.149   3.617   -23.489 1.00 94.21 432  A 1 
ATOM   3519 C CA    . PHE   A 1 432  ? 1.377   4.863   -23.418 1.00 92.89 432  A 1 
ATOM   3520 C C     . PHE   A 1 432  ? 1.746   5.622   -22.149 1.00 89.18 432  A 1 
ATOM   3521 O O     . PHE   A 1 432  ? 1.108   5.485   -21.111 1.00 79.04 432  A 1 
ATOM   3522 C CB    . PHE   A 1 432  ? -0.114  4.562   -23.524 1.00 91.97 432  A 1 
ATOM   3523 C CG    . PHE   A 1 432  ? -0.513  4.182   -24.922 1.00 94.40 432  A 1 
ATOM   3524 C CD1   . PHE   A 1 432  ? -0.587  5.167   -25.923 1.00 91.23 432  A 1 
ATOM   3525 C CD2   . PHE   A 1 432  ? -0.772  2.840   -25.246 1.00 91.14 432  A 1 
ATOM   3526 C CE1   . PHE   A 1 432  ? -0.921  4.816   -27.235 1.00 90.17 432  A 1 
ATOM   3527 C CE2   . PHE   A 1 432  ? -1.104  2.485   -26.561 1.00 90.07 432  A 1 
ATOM   3528 C CZ    . PHE   A 1 432  ? -1.177  3.472   -27.557 1.00 92.11 432  A 1 
ATOM   3529 N N     . GLY   A 1 433  ? 2.822   6.381   -22.222 1.00 85.75 433  A 1 
ATOM   3530 C CA    . GLY   A 1 433  ? 3.287   7.224   -21.128 1.00 81.07 433  A 1 
ATOM   3531 C C     . GLY   A 1 433  ? 2.704   8.633   -21.183 1.00 81.87 433  A 1 
ATOM   3532 O O     . GLY   A 1 433  ? 1.587   8.855   -21.642 1.00 75.71 433  A 1 
ATOM   3533 N N     . LYS   A 1 434  ? 3.491   9.589   -20.708 1.00 81.01 434  A 1 
ATOM   3534 C CA    . LYS   A 1 434  ? 3.142   11.008  -20.739 1.00 78.73 434  A 1 
ATOM   3535 C C     . LYS   A 1 434  ? 3.169   11.532  -22.176 1.00 80.32 434  A 1 
ATOM   3536 O O     . LYS   A 1 434  ? 4.096   11.229  -22.922 1.00 74.18 434  A 1 
ATOM   3537 C CB    . LYS   A 1 434  ? 4.113   11.767  -19.821 1.00 71.04 434  A 1 
ATOM   3538 C CG    . LYS   A 1 434  ? 3.661   13.211  -19.613 1.00 62.17 434  A 1 
ATOM   3539 C CD    . LYS   A 1 434  ? 4.643   14.006  -18.770 1.00 57.58 434  A 1 
ATOM   3540 C CE    . LYS   A 1 434  ? 4.155   15.452  -18.767 1.00 50.03 434  A 1 
ATOM   3541 N NZ    . LYS   A 1 434  ? 5.137   16.374  -18.167 1.00 46.05 434  A 1 
ATOM   3542 N N     . ASP   A 1 435  ? 2.190   12.366  -22.512 1.00 82.09 435  A 1 
ATOM   3543 C CA    . ASP   A 1 435  ? 2.227   13.164  -23.737 1.00 80.91 435  A 1 
ATOM   3544 C C     . ASP   A 1 435  ? 3.311   14.248  -23.633 1.00 80.82 435  A 1 
ATOM   3545 O O     . ASP   A 1 435  ? 3.522   14.840  -22.568 1.00 76.20 435  A 1 
ATOM   3546 C CB    . ASP   A 1 435  ? 0.840   13.761  -24.008 1.00 77.55 435  A 1 
ATOM   3547 C CG    . ASP   A 1 435  ? -0.218  12.697  -24.332 1.00 74.72 435  A 1 
ATOM   3548 O OD1   . ASP   A 1 435  ? 0.172   11.606  -24.809 1.00 67.83 435  A 1 
ATOM   3549 O OD2   . ASP   A 1 435  ? -1.405  12.995  -24.119 1.00 68.78 435  A 1 
ATOM   3550 N N     . ASP   A 1 436  ? 4.018   14.513  -24.730 1.00 81.21 436  A 1 
ATOM   3551 C CA    . ASP   A 1 436  ? 5.032   15.576  -24.787 1.00 80.07 436  A 1 
ATOM   3552 C C     . ASP   A 1 436  ? 4.370   16.935  -25.043 1.00 82.48 436  A 1 
ATOM   3553 O O     . ASP   A 1 436  ? 4.513   17.548  -26.105 1.00 76.71 436  A 1 
ATOM   3554 C CB    . ASP   A 1 436  ? 6.132   15.227  -25.795 1.00 72.95 436  A 1 
ATOM   3555 C CG    . ASP   A 1 436  ? 7.387   16.093  -25.615 1.00 67.52 436  A 1 
ATOM   3556 O OD1   . ASP   A 1 436  ? 7.611   16.581  -24.479 1.00 61.32 436  A 1 
ATOM   3557 O OD2   . ASP   A 1 436  ? 8.173   16.180  -26.583 1.00 62.03 436  A 1 
ATOM   3558 N N     . VAL   A 1 437  ? 3.578   17.375  -24.070 1.00 82.57 437  A 1 
ATOM   3559 C CA    . VAL   A 1 437  ? 2.794   18.611  -24.138 1.00 84.14 437  A 1 
ATOM   3560 C C     . VAL   A 1 437  ? 2.994   19.453  -22.881 1.00 85.87 437  A 1 
ATOM   3561 O O     . VAL   A 1 437  ? 3.043   18.953  -21.756 1.00 82.49 437  A 1 
ATOM   3562 C CB    . VAL   A 1 437  ? 1.299   18.337  -24.407 1.00 79.90 437  A 1 
ATOM   3563 C CG1   . VAL   A 1 437  ? 1.120   17.722  -25.801 1.00 72.28 437  A 1 
ATOM   3564 C CG2   . VAL   A 1 437  ? 0.631   17.425  -23.381 1.00 74.18 437  A 1 
ATOM   3565 N N     . ASP   A 1 438  ? 3.089   20.774  -23.095 1.00 84.99 438  A 1 
ATOM   3566 C CA    . ASP   A 1 438  ? 3.085   21.775  -22.029 1.00 85.92 438  A 1 
ATOM   3567 C C     . ASP   A 1 438  ? 1.757   22.538  -22.088 1.00 88.55 438  A 1 
ATOM   3568 O O     . ASP   A 1 438  ? 1.611   23.507  -22.832 1.00 87.11 438  A 1 
ATOM   3569 C CB    . ASP   A 1 438  ? 4.314   22.689  -22.146 1.00 81.12 438  A 1 
ATOM   3570 C CG    . ASP   A 1 438  ? 4.458   23.672  -20.972 1.00 76.36 438  A 1 
ATOM   3571 O OD1   . ASP   A 1 438  ? 3.482   23.858  -20.210 1.00 70.42 438  A 1 
ATOM   3572 O OD2   . ASP   A 1 438  ? 5.564   24.238  -20.822 1.00 71.27 438  A 1 
ATOM   3573 N N     . LEU   A 1 439  ? 0.785   22.090  -21.301 1.00 87.28 439  A 1 
ATOM   3574 C CA    . LEU   A 1 439  ? -0.550  22.686  -21.251 1.00 88.96 439  A 1 
ATOM   3575 C C     . LEU   A 1 439  ? -0.508  24.176  -20.887 1.00 91.03 439  A 1 
ATOM   3576 O O     . LEU   A 1 439  ? -1.264  24.959  -21.448 1.00 90.89 439  A 1 
ATOM   3577 C CB    . LEU   A 1 439  ? -1.426  21.922  -20.241 1.00 87.33 439  A 1 
ATOM   3578 C CG    . LEU   A 1 439  ? -1.790  20.478  -20.639 1.00 84.09 439  A 1 
ATOM   3579 C CD1   . LEU   A 1 439  ? -2.530  19.810  -19.481 1.00 79.61 439  A 1 
ATOM   3580 C CD2   . LEU   A 1 439  ? -2.693  20.434  -21.873 1.00 79.18 439  A 1 
ATOM   3581 N N     . ALA   A 1 440  ? 0.391   24.596  -20.004 1.00 85.60 440  A 1 
ATOM   3582 C CA    . ALA   A 1 440  ? 0.524   26.003  -19.628 1.00 85.20 440  A 1 
ATOM   3583 C C     . ALA   A 1 440  ? 0.952   26.863  -20.827 1.00 87.55 440  A 1 
ATOM   3584 O O     . ALA   A 1 440  ? 0.405   27.947  -21.040 1.00 86.97 440  A 1 
ATOM   3585 C CB    . ALA   A 1 440  ? 1.520   26.123  -18.470 1.00 82.03 440  A 1 
ATOM   3586 N N     . GLN   A 1 441  ? 1.883   26.364  -21.641 1.00 89.57 441  A 1 
ATOM   3587 C CA    . GLN   A 1 441  ? 2.299   27.041  -22.865 1.00 90.48 441  A 1 
ATOM   3588 C C     . GLN   A 1 441  ? 1.204   26.986  -23.938 1.00 92.21 441  A 1 
ATOM   3589 O O     . GLN   A 1 441  ? 0.958   27.990  -24.600 1.00 91.82 441  A 1 
ATOM   3590 C CB    . GLN   A 1 441  ? 3.628   26.439  -23.351 1.00 89.51 441  A 1 
ATOM   3591 C CG    . GLN   A 1 441  ? 4.299   27.301  -24.429 1.00 83.94 441  A 1 
ATOM   3592 C CD    . GLN   A 1 441  ? 4.684   28.703  -23.934 1.00 81.95 441  A 1 
ATOM   3593 O OE1   . GLN   A 1 441  ? 5.174   28.906  -22.833 1.00 74.35 441  A 1 
ATOM   3594 N NE2   . GLN   A 1 441  ? 4.473   29.719  -24.731 1.00 71.54 441  A 1 
ATOM   3595 N N     . MET   A 1 442  ? 0.490   25.864  -24.065 1.00 91.80 442  A 1 
ATOM   3596 C CA    . MET   A 1 442  ? -0.640  25.726  -24.992 1.00 93.78 442  A 1 
ATOM   3597 C C     . MET   A 1 442  ? -1.750  26.742  -24.691 1.00 94.91 442  A 1 
ATOM   3598 O O     . MET   A 1 442  ? -2.229  27.396  -25.612 1.00 94.57 442  A 1 
ATOM   3599 C CB    . MET   A 1 442  ? -1.207  24.302  -24.958 1.00 94.00 442  A 1 
ATOM   3600 C CG    . MET   A 1 442  ? -0.254  23.272  -25.575 1.00 92.04 442  A 1 
ATOM   3601 S SD    . MET   A 1 442  ? -0.892  21.573  -25.590 1.00 89.45 442  A 1 
ATOM   3602 C CE    . MET   A 1 442  ? -2.073  21.685  -26.952 1.00 77.38 442  A 1 
ATOM   3603 N N     . TYR   A 1 443  ? -2.114  26.942  -23.430 1.00 94.39 443  A 1 
ATOM   3604 C CA    . TYR   A 1 443  ? -3.095  27.973  -23.057 1.00 94.97 443  A 1 
ATOM   3605 C C     . TYR   A 1 443  ? -2.589  29.396  -23.296 1.00 94.78 443  A 1 
ATOM   3606 O O     . TYR   A 1 443  ? -3.371  30.285  -23.612 1.00 93.63 443  A 1 
ATOM   3607 C CB    . TYR   A 1 443  ? -3.501  27.797  -21.595 1.00 95.04 443  A 1 
ATOM   3608 C CG    . TYR   A 1 443  ? -4.523  26.708  -21.377 1.00 95.92 443  A 1 
ATOM   3609 C CD1   . TYR   A 1 443  ? -5.777  26.772  -22.022 1.00 94.62 443  A 1 
ATOM   3610 C CD2   . TYR   A 1 443  ? -4.246  25.629  -20.510 1.00 94.55 443  A 1 
ATOM   3611 C CE1   . TYR   A 1 443  ? -6.738  25.775  -21.811 1.00 94.42 443  A 1 
ATOM   3612 C CE2   . TYR   A 1 443  ? -5.203  24.626  -20.290 1.00 94.39 443  A 1 
ATOM   3613 C CZ    . TYR   A 1 443  ? -6.448  24.701  -20.944 1.00 95.78 443  A 1 
ATOM   3614 O OH    . TYR   A 1 443  ? -7.386  23.720  -20.737 1.00 94.82 443  A 1 
ATOM   3615 N N     . LYS   A 1 444  ? -1.286  29.618  -23.166 1.00 94.22 444  A 1 
ATOM   3616 C CA    . LYS   A 1 444  ? -0.683  30.928  -23.404 1.00 93.45 444  A 1 
ATOM   3617 C C     . LYS   A 1 444  ? -0.684  31.310  -24.886 1.00 94.11 444  A 1 
ATOM   3618 O O     . LYS   A 1 444  ? -0.907  32.473  -25.213 1.00 92.40 444  A 1 
ATOM   3619 C CB    . LYS   A 1 444  ? 0.726   30.902  -22.824 1.00 91.90 444  A 1 
ATOM   3620 C CG    . LYS   A 1 444  ? 1.243   32.312  -22.555 1.00 82.04 444  A 1 
ATOM   3621 C CD    . LYS   A 1 444  ? 2.644   32.182  -21.967 1.00 75.99 444  A 1 
ATOM   3622 C CE    . LYS   A 1 444  ? 3.182   33.559  -21.605 1.00 66.68 444  A 1 
ATOM   3623 N NZ    . LYS   A 1 444  ? 4.572   33.429  -21.141 1.00 59.56 444  A 1 
ATOM   3624 N N     . ASP   A 1 445  ? -0.480  30.326  -25.753 1.00 95.87 445  A 1 
ATOM   3625 C CA    . ASP   A 1 445  ? -0.459  30.485  -27.212 1.00 96.05 445  A 1 
ATOM   3626 C C     . ASP   A 1 445  ? -1.782  30.014  -27.860 1.00 96.79 445  A 1 
ATOM   3627 O O     . ASP   A 1 445  ? -1.805  29.618  -29.026 1.00 94.97 445  A 1 
ATOM   3628 C CB    . ASP   A 1 445  ? 0.778   29.760  -27.779 1.00 94.66 445  A 1 
ATOM   3629 C CG    . ASP   A 1 445  ? 2.118   30.266  -27.216 1.00 92.20 445  A 1 
ATOM   3630 O OD1   . ASP   A 1 445  ? 2.258   31.474  -26.917 1.00 86.67 445  A 1 
ATOM   3631 O OD2   . ASP   A 1 445  ? 3.042   29.437  -27.072 1.00 86.57 445  A 1 
ATOM   3632 N N     . TYR   A 1 446  ? -2.880  30.019  -27.107 1.00 96.23 446  A 1 
ATOM   3633 C CA    . TYR   A 1 446  ? -4.136  29.363  -27.470 1.00 96.67 446  A 1 
ATOM   3634 C C     . TYR   A 1 446  ? -4.718  29.888  -28.789 1.00 96.85 446  A 1 
ATOM   3635 O O     . TYR   A 1 446  ? -4.884  31.089  -28.991 1.00 95.13 446  A 1 
ATOM   3636 C CB    . TYR   A 1 446  ? -5.144  29.493  -26.331 1.00 96.33 446  A 1 
ATOM   3637 C CG    . TYR   A 1 446  ? -6.282  28.491  -26.399 1.00 97.32 446  A 1 
ATOM   3638 C CD1   . TYR   A 1 446  ? -7.559  28.877  -26.855 1.00 96.07 446  A 1 
ATOM   3639 C CD2   . TYR   A 1 446  ? -6.074  27.168  -25.963 1.00 96.11 446  A 1 
ATOM   3640 C CE1   . TYR   A 1 446  ? -8.621  27.961  -26.847 1.00 95.43 446  A 1 
ATOM   3641 C CE2   . TYR   A 1 446  ? -7.132  26.246  -25.954 1.00 95.82 446  A 1 
ATOM   3642 C CZ    . TYR   A 1 446  ? -8.410  26.646  -26.384 1.00 96.84 446  A 1 
ATOM   3643 O OH    . TYR   A 1 446  ? -9.454  25.755  -26.340 1.00 96.10 446  A 1 
ATOM   3644 N N     . ASN   A 1 447  ? -5.031  28.966  -29.680 1.00 97.44 447  A 1 
ATOM   3645 C CA    . ASN   A 1 447  ? -5.665  29.195  -30.975 1.00 97.42 447  A 1 
ATOM   3646 C C     . ASN   A 1 447  ? -6.448  27.939  -31.385 1.00 97.80 447  A 1 
ATOM   3647 O O     . ASN   A 1 447  ? -6.394  26.913  -30.695 1.00 96.53 447  A 1 
ATOM   3648 C CB    . ASN   A 1 447  ? -4.583  29.589  -31.997 1.00 96.14 447  A 1 
ATOM   3649 C CG    . ASN   A 1 447  ? -3.537  28.513  -32.242 1.00 95.63 447  A 1 
ATOM   3650 O OD1   . ASN   A 1 447  ? -3.819  27.376  -32.559 1.00 86.95 447  A 1 
ATOM   3651 N ND2   . ASN   A 1 447  ? -2.275  28.857  -32.113 1.00 86.75 447  A 1 
ATOM   3652 N N     . LEU   A 1 448  ? -7.138  27.993  -32.528 1.00 97.57 448  A 1 
ATOM   3653 C CA    . LEU   A 1 448  ? -7.958  26.876  -33.002 1.00 97.66 448  A 1 
ATOM   3654 C C     . LEU   A 1 448  ? -7.185  25.554  -33.118 1.00 97.72 448  A 1 
ATOM   3655 O O     . LEU   A 1 448  ? -7.680  24.515  -32.688 1.00 96.77 448  A 1 
ATOM   3656 C CB    . LEU   A 1 448  ? -8.586  27.258  -34.354 1.00 97.07 448  A 1 
ATOM   3657 C CG    . LEU   A 1 448  ? -9.431  26.137  -34.985 1.00 96.55 448  A 1 
ATOM   3658 C CD1   . LEU   A 1 448  ? -10.619 25.746  -34.105 1.00 93.56 448  A 1 
ATOM   3659 C CD2   . LEU   A 1 448  ? -9.956  26.591  -36.341 1.00 93.57 448  A 1 
ATOM   3660 N N     . ASN   A 1 449  ? -5.978  25.566  -33.678 1.00 97.91 449  A 1 
ATOM   3661 C CA    . ASN   A 1 449  ? -5.202  24.332  -33.850 1.00 97.70 449  A 1 
ATOM   3662 C C     . ASN   A 1 449  ? -4.799  23.722  -32.502 1.00 97.64 449  A 1 
ATOM   3663 O O     . ASN   A 1 449  ? -4.850  22.502  -32.341 1.00 96.41 449  A 1 
ATOM   3664 C CB    . ASN   A 1 449  ? -3.970  24.610  -34.722 1.00 97.12 449  A 1 
ATOM   3665 C CG    . ASN   A 1 449  ? -4.314  24.901  -36.173 1.00 94.87 449  A 1 
ATOM   3666 O OD1   . ASN   A 1 449  ? -5.176  24.303  -36.792 1.00 85.07 449  A 1 
ATOM   3667 N ND2   . ASN   A 1 449  ? -3.610  25.836  -36.779 1.00 83.95 449  A 1 
ATOM   3668 N N     . ILE   A 1 450  ? -4.457  24.571  -31.530 1.00 97.63 450  A 1 
ATOM   3669 C CA    . ILE   A 1 450  ? -4.157  24.141  -30.162 1.00 97.48 450  A 1 
ATOM   3670 C C     . ILE   A 1 450  ? -5.422  23.604  -29.488 1.00 97.49 450  A 1 
ATOM   3671 O O     . ILE   A 1 450  ? -5.370  22.530  -28.893 1.00 96.68 450  A 1 
ATOM   3672 C CB    . ILE   A 1 450  ? -3.500  25.288  -29.366 1.00 97.07 450  A 1 
ATOM   3673 C CG1   . ILE   A 1 450  ? -2.086  25.565  -29.935 1.00 95.20 450  A 1 
ATOM   3674 C CG2   . ILE   A 1 450  ? -3.423  24.954  -27.868 1.00 95.30 450  A 1 
ATOM   3675 C CD1   . ILE   A 1 450  ? -1.400  26.804  -29.356 1.00 90.47 450  A 1 
ATOM   3676 N N     . ALA   A 1 451  ? -6.570  24.283  -29.644 1.00 97.72 451  A 1 
ATOM   3677 C CA    . ALA   A 1 451  ? -7.844  23.814  -29.105 1.00 97.75 451  A 1 
ATOM   3678 C C     . ALA   A 1 451  ? -8.228  22.424  -29.648 1.00 97.70 451  A 1 
ATOM   3679 O O     . ALA   A 1 451  ? -8.674  21.559  -28.894 1.00 96.80 451  A 1 
ATOM   3680 C CB    . ALA   A 1 451  ? -8.926  24.854  -29.423 1.00 97.42 451  A 1 
ATOM   3681 N N     . LEU   A 1 452  ? -8.002  22.183  -30.943 1.00 97.67 452  A 1 
ATOM   3682 C CA    . LEU   A 1 452  ? -8.251  20.883  -31.576 1.00 97.41 452  A 1 
ATOM   3683 C C     . LEU   A 1 452  ? -7.245  19.804  -31.137 1.00 97.08 452  A 1 
ATOM   3684 O O     . LEU   A 1 452  ? -7.626  18.640  -31.010 1.00 95.96 452  A 1 
ATOM   3685 C CB    . LEU   A 1 452  ? -8.223  21.046  -33.107 1.00 97.23 452  A 1 
ATOM   3686 C CG    . LEU   A 1 452  ? -9.369  21.891  -33.703 1.00 96.32 452  A 1 
ATOM   3687 C CD1   . LEU   A 1 452  ? -9.131  22.073  -35.202 1.00 93.81 452  A 1 
ATOM   3688 C CD2   . LEU   A 1 452  ? -10.737 21.240  -33.507 1.00 93.57 452  A 1 
ATOM   3689 N N     . ASP   A 1 453  ? -5.984  20.163  -30.902 1.00 96.76 453  A 1 
ATOM   3690 C CA    . ASP   A 1 453  ? -5.002  19.231  -30.331 1.00 96.14 453  A 1 
ATOM   3691 C C     . ASP   A 1 453  ? -5.365  18.872  -28.881 1.00 96.47 453  A 1 
ATOM   3692 O O     . ASP   A 1 453  ? -5.408  17.688  -28.536 1.00 95.54 453  A 1 
ATOM   3693 C CB    . ASP   A 1 453  ? -3.567  19.790  -30.455 1.00 94.90 453  A 1 
ATOM   3694 C CG    . ASP   A 1 453  ? -2.834  19.436  -31.762 1.00 90.13 453  A 1 
ATOM   3695 O OD1   . ASP   A 1 453  ? -3.317  18.587  -32.549 1.00 84.96 453  A 1 
ATOM   3696 O OD2   . ASP   A 1 453  ? -1.704  19.936  -31.956 1.00 84.48 453  A 1 
ATOM   3697 N N     . MET   A 1 454  ? -5.738  19.855  -28.062 1.00 96.44 454  A 1 
ATOM   3698 C CA    . MET   A 1 454  ? -6.205  19.621  -26.689 1.00 96.59 454  A 1 
ATOM   3699 C C     . MET   A 1 454  ? -7.479  18.767  -26.645 1.00 96.66 454  A 1 
ATOM   3700 O O     . MET   A 1 454  ? -7.597  17.904  -25.778 1.00 96.04 454  A 1 
ATOM   3701 C CB    . MET   A 1 454  ? -6.450  20.954  -25.974 1.00 96.30 454  A 1 
ATOM   3702 C CG    . MET   A 1 454  ? -5.147  21.698  -25.688 1.00 93.96 454  A 1 
ATOM   3703 S SD    . MET   A 1 454  ? -5.355  23.214  -24.718 1.00 91.98 454  A 1 
ATOM   3704 C CE    . MET   A 1 454  ? -5.726  22.476  -23.117 1.00 82.27 454  A 1 
ATOM   3705 N N     . ALA   A 1 455  ? -8.392  18.936  -27.605 1.00 96.85 455  A 1 
ATOM   3706 C CA    . ALA   A 1 455  ? -9.569  18.077  -27.723 1.00 97.01 455  A 1 
ATOM   3707 C C     . ALA   A 1 455  ? -9.187  16.598  -27.930 1.00 96.88 455  A 1 
ATOM   3708 O O     . ALA   A 1 455  ? -9.816  15.712  -27.354 1.00 96.13 455  A 1 
ATOM   3709 C CB    . ALA   A 1 455  ? -10.452 18.595  -28.866 1.00 96.99 455  A 1
[truncated: 488,547 more chars]
