# Supplementary material for: AI-driven discovery of antiretroviral drug bictegravir and etravirine as inhibitors against monkeypox and related poxviruses
Source: Commun Biol. 2025 Dec 2;8:1734. doi: 10.1038/s42003-025-09129-x (PMC12673143; doi:10.1038/s42003-025-09129-x)
Supplement: Supplementary file 7 — Supplementary Data 5 [file 42003_2025_9129_MOESM7_ESM.zip › monkeypox_paper_af3_preds/p0doo5_dna_bictegravir-seed-0_sample-3/bictegravir_p0doo5_seed-0_sample-3_summary_confidences.json]

{
 "chain_iptm": [
  0.85,
  0.78,
  0.66,
  0.67
 ],
 "chain_pair_iptm": [
  [
   0.91,
   0.96,
   0.8,
   0.77
  ],
  [
   0.96,
   0.61,
   0.67,
   0.72
  ],
  [
   0.8,
   0.67,
   0.2,
   0.51
  ],
  [
   0.77,
   0.72,
   0.51,
   0.3
  ]
 ],
 "chain_pair_pae_min": [
  [
   0.76,
   1.66,
   3.27,
   2.7
  ],
  [
   2.44,
   0.77,
   3.61,
   3.77
  ],
  [
   3.23,
   2.06,
   0.79,
   1.17
  ],
  [
   2.9,
   2.14,
   1.21,
   0.79
  ]
 ],
 "chain_ptm": [
  0.91,
  0.61,
  0.2,
  0.3
 ],
 "fraction_disordered": 0.0,
 "has_clash": 0.0,
 "iptm": 0.84,
 "ptm": 0.91,
 "ranking_score": 0.85
}
