# Supplementary material for: AI-driven discovery of antiretroviral drug bictegravir and etravirine as inhibitors against monkeypox and related poxviruses
Source: Commun Biol. 2025 Dec 2;8:1734. doi: 10.1038/s42003-025-09129-x (PMC12673143; doi:10.1038/s42003-025-09129-x)
Supplement: Supplementary file 7 — Supplementary Data 5 [file 42003_2025_9129_MOESM7_ESM.zip › monkeypox_paper_af3_preds/p0doo5_dna_etravirine-seed-0_sample-3/etravirine_p0doo5_seed-0_sample-3_model.cif]

# By using this file you agree to the legally binding terms of use found at
# https://github.com/google-deepmind/alphafold3/blob/main/OUTPUT_TERMS_OF_USE.md.
# To request access to the AlphaFold 3 model parameters, follow the process set
# out at https://github.com/google-deepmind/alphafold3. You may only use these if
# received directly from Google. Use is subject to terms of use available at
# https://github.com/google-deepmind/alphafold3/blob/main/WEIGHTS_TERMS_OF_USE.md.
data_etravirine_p0doo5
#
_entry.id etravirine_p0doo5
#
loop_
_atom_type.symbol
Br 
C  
N  
O  
P  
S  
#
loop_
_audit_author.name
_audit_author.pdbx_ordinal
"Google DeepMind" 1 
"Isomorphic Labs" 2 
#
_audit_conform.dict_location https://raw.githubusercontent.com/ihmwg/ModelCIF/master/dist/mmcif_ma.dic
_audit_conform.dict_name     mmcif_ma.dic
_audit_conform.dict_version  1.4.5
#
loop_
_chem_comp.formula
_chem_comp.formula_weight
_chem_comp.id
_chem_comp.mon_nstd_flag
_chem_comp.name
_chem_comp.pdbx_smiles
_chem_comp.pdbx_synonyms
_chem_comp.type
"C3 H7 N O2"      89.093  ALA   y ALANINE                              C[C@@H](C(=O)O)N                                           ? "L-PEPTIDE LINKING" 
"C6 H15 N4 O2"    175.209 ARG   y ARGININE                             C(C[C@@H](C(=O)O)N)CNC(=[NH2+])N                           ? "L-PEPTIDE LINKING" 
"C4 H8 N2 O3"     132.118 ASN   y ASPARAGINE                           C([C@@H](C(=O)O)N)C(=O)N                                   ? "L-PEPTIDE LINKING" 
"C4 H7 N O4"      133.103 ASP   y "ASPARTIC ACID"                      C([C@@H](C(=O)O)N)C(=O)O                                   ? "L-PEPTIDE LINKING" 
"C3 H7 N O2 S"    121.158 CYS   y CYSTEINE                             C([C@@H](C(=O)O)N)S                                        ? "L-PEPTIDE LINKING" 
"C10 H14 N5 O6 P" 331.222 DA    y "2'-DEOXYADENOSINE-5'-MONOPHOSPHATE" c1nc(c2c(n1)n(cn2)[C@H]3C[C@@H]([C@H](O3)COP(=O)(O)O)O)N   ? "DNA LINKING"       
"C9 H14 N3 O7 P"  307.197 DC    y "2'-DEOXYCYTIDINE-5'-MONOPHOSPHATE"  C1[C@@H]([C@H](O[C@H]1N2C=CC(=NC2=O)N)COP(=O)(O)O)O        ? "DNA LINKING"       
"C10 H14 N5 O7 P" 347.221 DG    y "2'-DEOXYGUANOSINE-5'-MONOPHOSPHATE" c1nc2c(n1[C@H]3C[C@@H]([C@H](O3)COP(=O)(O)O)O)N=C(NC2=O)N  ? "DNA LINKING"       
"C10 H15 N2 O8 P" 322.208 DT    y "THYMIDINE-5'-MONOPHOSPHATE"         CC1=CN(C(=O)NC1=O)[C@H]2C[C@@H]([C@H](O2)COP(=O)(O)O)O     ? "DNA LINKING"       
"C5 H10 N2 O3"    146.144 GLN   y GLUTAMINE                            C(CC(=O)N)[C@@H](C(=O)O)N                                  ? "L-PEPTIDE LINKING" 
"C5 H9 N O4"      147.129 GLU   y "GLUTAMIC ACID"                      C(CC(=O)O)[C@@H](C(=O)O)N                                  ? "L-PEPTIDE LINKING" 
"C2 H5 N O2"      75.067  GLY   y GLYCINE                              C(C(=O)O)N                                                 ? "PEPTIDE LINKING"   
"C6 H10 N3 O2"    156.162 HIS   y HISTIDINE                            c1c([nH+]c[nH]1)C[C@@H](C(=O)O)N                           ? "L-PEPTIDE LINKING" 
"C6 H13 N O2"     131.173 ILE   y ISOLEUCINE                           CC[C@H](C)[C@@H](C(=O)O)N                                  ? "L-PEPTIDE LINKING" 
"C6 H13 N O2"     131.173 LEU   y LEUCINE                              CC(C)C[C@@H](C(=O)O)N                                      ? "L-PEPTIDE LINKING" 
?                 ?       LIG_B ? ?                                    CC1=CC(=CC(C)=C1OC1=C(Br)C(N)=NC(NC2=CC=C(C=C2)C#N)=N1)C#N ? non-polymer         
"C6 H15 N2 O2"    147.195 LYS   y LYSINE                               C(CC[NH3+])C[C@@H](C(=O)O)N                                ? "L-PEPTIDE LINKING" 
"C5 H11 N O2 S"   149.211 MET   y METHIONINE                           CSCC[C@@H](C(=O)O)N                                        ? "L-PEPTIDE LINKING" 
"C9 H11 N O2"     165.189 PHE   y PHENYLALANINE                        c1ccc(cc1)C[C@@H](C(=O)O)N                                 ? "L-PEPTIDE LINKING" 
"C5 H9 N O2"      115.130 PRO   y PROLINE                              C1C[C@H](NC1)C(=O)O                                        ? "L-PEPTIDE LINKING" 
"C3 H7 N O3"      105.093 SER   y SERINE                               C([C@@H](C(=O)O)N)O                                        ? "L-PEPTIDE LINKING" 
"C4 H9 N O3"      119.119 THR   y THREONINE                            C[C@H]([C@@H](C(=O)O)N)O                                   ? "L-PEPTIDE LINKING" 
"C11 H12 N2 O2"   204.225 TRP   y TRYPTOPHAN                           c1ccc2c(c1)c(c[nH]2)C[C@@H](C(=O)O)N                       ? "L-PEPTIDE LINKING" 
"C9 H11 N O3"     181.189 TYR   y TYROSINE                             c1cc(ccc1C[C@@H](C(=O)O)N)O                                ? "L-PEPTIDE LINKING" 
"C5 H11 N O2"     117.146 VAL   y VALINE                               CC(C)[C@@H](C(=O)O)N                                       ? "L-PEPTIDE LINKING" 
#
_citation.book_publisher          ?
_citation.country                 UK
_citation.id                      primary
_citation.journal_full            Nature
_citation.journal_id_ASTM         NATUAS
_citation.journal_id_CSD          0006
_citation.journal_id_ISSN         0028-0836
_citation.journal_volume          630
_citation.page_first              493
_citation.page_last               500
_citation.pdbx_database_id_DOI    10.1038/s41586-024-07487-w
_citation.pdbx_database_id_PubMed 38718835
_citation.title                   "Accurate structure prediction of biomolecular interactions with AlphaFold 3"
_citation.year                    2024
#
loop_
_citation_author.citation_id
_citation_author.name
_citation_author.ordinal
primary "Google DeepMind" 1 
primary "Isomorphic Labs" 2 
#
loop_
_entity.id
_entity.pdbx_description
_entity.type
1 . polymer     
2 . non-polymer 
3 . polymer     
4 . polymer     
#
loop_
_entity_poly.entity_id
_entity_poly.pdbx_strand_id
_entity_poly.type
1 A polypeptide(L)          
3 C polydeoxyribonucleotide 
4 D polydeoxyribonucleotide 
#
loop_
_entity_poly_seq.entity_id
_entity_poly_seq.hetero
_entity_poly_seq.mon_id
_entity_poly_seq.num
1 n MET 1    
1 n ASP 2    
1 n VAL 3    
1 n ARG 4    
1 n CYS 5    
1 n ILE 6    
1 n ASN 7    
1 n TRP 8    
1 n PHE 9    
1 n GLU 10   
1 n SER 11   
1 n HIS 12   
1 n GLY 13   
1 n GLU 14   
1 n ASN 15   
1 n ARG 16   
1 n PHE 17   
1 n LEU 18   
1 n TYR 19   
1 n LEU 20   
1 n LYS 21   
1 n SER 22   
1 n ARG 23   
1 n CYS 24   
1 n ARG 25   
1 n ASN 26   
1 n GLY 27   
1 n GLU 28   
1 n THR 29   
1 n VAL 30   
1 n PHE 31   
1 n ILE 32   
1 n ARG 33   
1 n PHE 34   
1 n PRO 35   
1 n HIS 36   
1 n TYR 37   
1 n PHE 38   
1 n TYR 39   
1 n TYR 40   
1 n VAL 41   
1 n VAL 42   
1 n THR 43   
1 n ASP 44   
1 n GLU 45   
1 n ILE 46   
1 n TYR 47   
1 n GLN 48   
1 n SER 49   
1 n LEU 50   
1 n ALA 51   
1 n PRO 52   
1 n PRO 53   
1 n PRO 54   
1 n PHE 55   
1 n ASN 56   
1 n ALA 57   
1 n ARG 58   
1 n PRO 59   
1 n MET 60   
1 n GLY 61   
1 n LYS 62   
1 n MET 63   
1 n ARG 64   
1 n THR 65   
1 n ILE 66   
1 n ASP 67   
1 n ILE 68   
1 n ASP 69   
1 n GLU 70   
1 n THR 71   
1 n ILE 72   
1 n SER 73   
1 n TYR 74   
1 n ASN 75   
1 n LEU 76   
1 n ASP 77   
1 n ILE 78   
1 n LYS 79   
1 n ASP 80   
1 n ARG 81   
1 n LYS 82   
1 n CYS 83   
1 n SER 84   
1 n VAL 85   
1 n ALA 86   
1 n ASP 87   
1 n MET 88   
1 n TRP 89   
1 n LEU 90   
1 n ILE 91   
1 n GLU 92   
1 n GLU 93   
1 n PRO 94   
1 n LYS 95   
1 n LYS 96   
1 n ARG 97   
1 n ASN 98   
1 n ILE 99   
1 n GLN 100  
1 n ASN 101  
1 n ALA 102  
1 n THR 103  
1 n MET 104  
1 n ASP 105  
1 n GLU 106  
1 n PHE 107  
1 n LEU 108  
1 n ASN 109  
1 n ILE 110  
1 n SER 111  
1 n TRP 112  
1 n PHE 113  
1 n TYR 114  
1 n ILE 115  
1 n SER 116  
1 n ASN 117  
1 n GLY 118  
1 n ILE 119  
1 n SER 120  
1 n PRO 121  
1 n ASP 122  
1 n GLY 123  
1 n CYS 124  
1 n TYR 125  
1 n SER 126  
1 n LEU 127  
1 n ASP 128  
1 n ASP 129  
1 n GLN 130  
1 n TYR 131  
1 n LEU 132  
1 n THR 133  
1 n LYS 134  
1 n ILE 135  
1 n ASN 136  
1 n ASN 137  
1 n GLY 138  
1 n CYS 139  
1 n TYR 140  
1 n HIS 141  
1 n CYS 142  
1 n GLY 143  
1 n ASP 144  
1 n PRO 145  
1 n ARG 146  
1 n ASN 147  
1 n CYS 148  
1 n PHE 149  
1 n ALA 150  
1 n LYS 151  
1 n GLU 152  
1 n ILE 153  
1 n PRO 154  
1 n ARG 155  
1 n PHE 156  
1 n ASP 157  
1 n ILE 158  
1 n PRO 159  
1 n ARG 160  
1 n SER 161  
1 n TYR 162  
1 n LEU 163  
1 n PHE 164  
1 n LEU 165  
1 n ASP 166  
1 n ILE 167  
1 n GLU 168  
1 n CYS 169  
1 n HIS 170  
1 n PHE 171  
1 n ASP 172  
1 n LYS 173  
1 n LYS 174  
1 n PHE 175  
1 n PRO 176  
1 n SER 177  
1 n VAL 178  
1 n PHE 179  
1 n ILE 180  
1 n ASN 181  
1 n PRO 182  
1 n ILE 183  
1 n SER 184  
1 n HIS 185  
1 n THR 186  
1 n SER 187  
1 n TYR 188  
1 n CYS 189  
1 n TYR 190  
1 n ILE 191  
1 n ASP 192  
1 n LEU 193  
1 n SER 194  
1 n GLY 195  
1 n LYS 196  
1 n ARG 197  
1 n LEU 198  
1 n LEU 199  
1 n PHE 200  
1 n THR 201  
1 n LEU 202  
1 n ILE 203  
1 n ASN 204  
1 n GLU 205  
1 n GLU 206  
1 n MET 207  
1 n LEU 208  
1 n THR 209  
1 n GLU 210  
1 n GLN 211  
1 n GLU 212  
1 n ILE 213  
1 n GLN 214  
1 n GLU 215  
1 n ALA 216  
1 n VAL 217  
1 n ASP 218  
1 n ARG 219  
1 n GLY 220  
1 n CYS 221  
1 n LEU 222  
1 n ARG 223  
1 n ILE 224  
1 n GLN 225  
1 n SER 226  
1 n LEU 227  
1 n MET 228  
1 n GLU 229  
1 n MET 230  
1 n ASP 231  
1 n TYR 232  
1 n GLU 233  
1 n ARG 234  
1 n GLU 235  
1 n LEU 236  
1 n VAL 237  
1 n LEU 238  
1 n CYS 239  
1 n SER 240  
1 n GLU 241  
1 n ILE 242  
1 n VAL 243  
1 n LEU 244  
1 n LEU 245  
1 n GLN 246  
1 n ILE 247  
1 n ALA 248  
1 n LYS 249  
1 n GLN 250  
1 n LEU 251  
1 n LEU 252  
1 n GLU 253  
1 n LEU 254  
1 n THR 255  
1 n PHE 256  
1 n ASP 257  
1 n TYR 258  
1 n ILE 259  
1 n VAL 260  
1 n THR 261  
1 n PHE 262  
1 n ASN 263  
1 n GLY 264  
1 n HIS 265  
1 n ASN 266  
1 n PHE 267  
1 n ASP 268  
1 n LEU 269  
1 n ARG 270  
1 n TYR 271  
1 n ILE 272  
1 n THR 273  
1 n ASN 274  
1 n ARG 275  
1 n LEU 276  
1 n GLU 277  
1 n LEU 278  
1 n LEU 279  
1 n THR 280  
1 n GLY 281  
1 n GLU 282  
1 n LYS 283  
1 n ILE 284  
1 n ILE 285  
1 n PHE 286  
1 n ARG 287  
1 n SER 288  
1 n PRO 289  
1 n ASP 290  
1 n LYS 291  
1 n LYS 292  
1 n GLU 293  
1 n ALA 294  
1 n VAL 295  
1 n HIS 296  
1 n LEU 297  
1 n CYS 298  
1 n ILE 299  
1 n TYR 300  
1 n GLU 301  
1 n ARG 302  
1 n ASN 303  
1 n GLN 304  
1 n SER 305  
1 n SER 306  
1 n HIS 307  
1 n LYS 308  
1 n GLY 309  
1 n VAL 310  
1 n GLY 311  
1 n GLY 312  
1 n MET 313  
1 n ALA 314  
1 n ASN 315  
1 n THR 316  
1 n THR 317  
1 n PHE 318  
1 n HIS 319  
1 n VAL 320  
1 n ASN 321  
1 n ASN 322  
1 n ASN 323  
1 n ASN 324  
1 n GLY 325  
1 n THR 326  
1 n ILE 327  
1 n PHE 328  
1 n PHE 329  
1 n ASP 330  
1 n LEU 331  
1 n TYR 332  
1 n SER 333  
1 n PHE 334  
1 n ILE 335  
1 n GLN 336  
1 n LYS 337  
1 n SER 338  
1 n GLU 339  
1 n LYS 340  
1 n LEU 341  
1 n ASP 342  
1 n SER 343  
1 n TYR 344  
1 n LYS 345  
1 n LEU 346  
1 n ASP 347  
1 n SER 348  
1 n ILE 349  
1 n SER 350  
1 n LYS 351  
1 n ASN 352  
1 n ALA 353  
1 n PHE 354  
1 n SER 355  
1 n CYS 356  
1 n MET 357  
1 n GLY 358  
1 n LYS 359  
1 n VAL 360  
1 n LEU 361  
1 n ASN 362  
1 n ARG 363  
1 n GLY 364  
1 n VAL 365  
1 n ARG 366  
1 n GLU 367  
1 n MET 368  
1 n THR 369  
1 n PHE 370  
1 n ILE 371  
1 n GLY 372  
1 n ASP 373  
1 n ASP 374  
1 n THR 375  
1 n THR 376  
1 n ASP 377  
1 n ALA 378  
1 n LYS 379  
1 n GLY 380  
1 n LYS 381  
1 n ALA 382  
1 n ALA 383  
1 n VAL 384  
1 n PHE 385  
1 n ALA 386  
1 n LYS 387  
1 n VAL 388  
1 n LEU 389  
1 n THR 390  
1 n THR 391  
1 n GLY 392  
1 n ASN 393  
1 n TYR 394  
1 n VAL 395  
1 n THR 396  
1 n VAL 397  
1 n ASP 398  
1 n ASP 399  
1 n ILE 400  
1 n ILE 401  
1 n CYS 402  
1 n LYS 403  
1 n VAL 404  
1 n ILE 405  
1 n HIS 406  
1 n LYS 407  
1 n ASP 408  
1 n ILE 409  
1 n TRP 410  
1 n GLU 411  
1 n ASN 412  
1 n GLY 413  
1 n PHE 414  
1 n LYS 415  
1 n VAL 416  
1 n VAL 417  
1 n LEU 418  
1 n SER 419  
1 n CYS 420  
1 n PRO 421  
1 n THR 422  
1 n LEU 423  
1 n THR 424  
1 n ASN 425  
1 n ASP 426  
1 n THR 427  
1 n TYR 428  
1 n LYS 429  
1 n LEU 430  
1 n SER 431  
1 n PHE 432  
1 n GLY 433  
1 n LYS 434  
1 n ASP 435  
1 n ASP 436  
1 n VAL 437  
1 n ASP 438  
1 n LEU 439  
1 n ALA 440  
1 n GLN 441  
1 n MET 442  
1 n TYR 443  
1 n LYS 444  
1 n ASP 445  
1 n TYR 446  
1 n ASN 447  
1 n LEU 448  
1 n ASN 449  
1 n ILE 450  
1 n ALA 451  
1 n LEU 452  
1 n ASP 453  
1 n MET 454  
1 n ALA 455  
1 n ARG 456  
1 n TYR 457  
1 n CYS 458  
1 n ILE 459  
1 n HIS 460  
1 n ASP 461  
1 n ALA 462  
1 n CYS 463  
1 n LEU 464  
1 n CYS 465  
1 n GLN 466  
1 n TYR 467  
1 n LEU 468  
1 n TRP 469  
1 n GLU 470  
1 n TYR 471  
1 n TYR 472  
1 n GLY 473  
1 n VAL 474  
1 n GLU 475  
1 n THR 476  
1 n LYS 477  
1 n THR 478  
1 n ASP 479  
1 n ALA 480  
1 n GLY 481  
1 n ALA 482  
1 n SER 483  
1 n THR 484  
1 n TYR 485  
1 n VAL 486  
1 n LEU 487  
1 n PRO 488  
1 n GLN 489  
1 n SER 490  
1 n MET 491  
1 n VAL 492  
1 n PHE 493  
1 n GLY 494  
1 n TYR 495  
1 n LYS 496  
1 n ALA 497  
1 n SER 498  
1 n THR 499  
1 n VAL 500  
1 n ILE 501  
1 n LYS 502  
1 n GLY 503  
1 n PRO 504  
1 n LEU 505  
1 n LEU 506  
1 n LYS 507  
1 n LEU 508  
1 n LEU 509  
1 n LEU 510  
1 n GLU 511  
1 n THR 512  
1 n LYS 513  
1 n THR 514  
1 n ILE 515  
1 n LEU 516  
1 n VAL 517  
1 n ARG 518  
1 n SER 519  
1 n GLU 520  
1 n THR 521  
1 n LYS 522  
1 n GLN 523  
1 n LYS 524  
1 n PHE 525  
1 n PRO 526  
1 n TYR 527  
1 n GLU 528  
1 n GLY 529  
1 n GLY 530  
1 n LYS 531  
1 n VAL 532  
1 n PHE 533  
1 n ALA 534  
1 n PRO 535  
1 n LYS 536  
1 n GLN 537  
1 n LYS 538  
1 n MET 539  
1 n PHE 540  
1 n SER 541  
1 n ASN 542  
1 n ASN 543  
1 n VAL 544  
1 n LEU 545  
1 n ILE 546  
1 n PHE 547  
1 n ASP 548  
1 n TYR 549  
1 n ASN 550  
1 n SER 551  
1 n LEU 552  
1 n TYR 553  
1 n PRO 554  
1 n ASN 555  
1 n VAL 556  
1 n CYS 557  
1 n ILE 558  
1 n PHE 559  
1 n GLY 560  
1 n ASN 561  
1 n LEU 562  
1 n SER 563  
1 n PRO 564  
1 n GLU 565  
1 n THR 566  
1 n LEU 567  
1 n VAL 568  
1 n GLY 569  
1 n VAL 570  
1 n VAL 571  
1 n VAL 572  
1 n SER 573  
1 n SER 574  
1 n ASN 575  
1 n ARG 576  
1 n LEU 577  
1 n GLU 578  
1 n GLU 579  
1 n GLU 580  
1 n ILE 581  
1 n ASN 582  
1 n ASN 583  
1 n GLN 584  
1 n LEU 585  
1 n LEU 586  
1 n LEU 587  
1 n GLN 588  
1 n LYS 589  
1 n TYR 590  
1 n PRO 591  
1 n PRO 592  
1 n PRO 593  
1 n ARG 594  
1 n TYR 595  
1 n ILE 596  
1 n THR 597  
1 n VAL 598  
1 n HIS 599  
1 n CYS 600  
1 n GLU 601  
1 n PRO 602  
1 n ARG 603  
1 n LEU 604  
1 n PRO 605  
1 n ASN 606  
1 n LEU 607  
1 n ILE 608  
1 n SER 609  
1 n GLU 610  
1 n ILE 611  
1 n ALA 612  
1 n ILE 613  
1 n PHE 614  
1 n ASP 615  
1 n ARG 616  
1 n SER 617  
1 n ILE 618  
1 n GLU 619  
1 n GLY 620  
1 n THR 621  
1 n ILE 622  
1 n PRO 623  
1 n ARG 624  
1 n LEU 625  
1 n LEU 626  
1 n ARG 627  
1 n THR 628  
1 n PHE 629  
1 n LEU 630  
1 n ALA 631  
1 n GLU 632  
1 n ARG 633  
1 n ALA 634  
1 n ARG 635  
1 n TYR 636  
1 n LYS 637  
1 n LYS 638  
1 n MET 639  
1 n LEU 640  
1 n LYS 641  
1 n GLN 642  
1 n ALA 643  
1 n THR 644  
1 n SER 645  
1 n SER 646  
1 n THR 647  
1 n GLU 648  
1 n LYS 649  
1 n ALA 650  
1 n ILE 651  
1 n TYR 652  
1 n ASP 653  
1 n SER 654  
1 n MET 655  
1 n GLN 656  
1 n TYR 657  
1 n THR 658  
1 n TYR 659  
1 n LYS 660  
1 n ILE 661  
1 n ILE 662  
1 n ALA 663  
1 n ASN 664  
1 n SER 665  
1 n VAL 666  
1 n TYR 667  
1 n GLY 668  
1 n LEU 669  
1 n MET 670  
1 n GLY 671  
1 n PHE 672  
1 n ARG 673  
1 n ASN 674  
1 n SER 675  
1 n ALA 676  
1 n LEU 677  
1 n TYR 678  
1 n SER 679  
1 n TYR 680  
1 n ALA 681  
1 n SER 682  
1 n ALA 683  
1 n LYS 684  
1 n SER 685  
1 n CYS 686  
1 n THR 687  
1 n SER 688  
1 n ILE 689  
1 n GLY 690  
1 n ARG 691  
1 n ARG 692  
1 n MET 693  
1 n ILE 694  
1 n LEU 695  
1 n TYR 696  
1 n LEU 697  
1 n GLU 698  
1 n SER 699  
1 n VAL 700  
1 n LEU 701  
1 n ASN 702  
1 n GLY 703  
1 n ALA 704  
1 n GLU 705  
1 n LEU 706  
1 n SER 707  
1 n ASN 708  
1 n GLY 709  
1 n MET 710  
1 n LEU 711  
1 n ARG 712  
1 n PHE 713  
1 n ALA 714  
1 n ASN 715  
1 n PRO 716  
1 n LEU 717  
1 n SER 718  
1 n ASN 719  
1 n PRO 720  
1 n PHE 721  
1 n TYR 722  
1 n MET 723  
1 n ASP 724  
1 n ASP 725  
1 n ARG 726  
1 n ASP 727  
1 n ILE 728  
1 n ASN 729  
1 n PRO 730  
1 n ILE 731  
1 n VAL 732  
1 n LYS 733  
1 n THR 734  
1 n SER 735  
1 n LEU 736  
1 n PRO 737  
1 n ILE 738  
1 n ASP 739  
1 n TYR 740  
1 n ARG 741  
1 n PHE 742  
1 n ARG 743  
1 n PHE 744  
1 n ARG 745  
1 n SER 746  
1 n VAL 747  
1 n TYR 748  
1 n GLY 749  
1 n ASP 750  
1 n THR 751  
1 n ASP 752  
1 n SER 753  
1 n VAL 754  
1 n PHE 755  
1 n THR 756  
1 n GLU 757  
1 n ILE 758  
1 n ASP 759  
1 n SER 760  
1 n GLN 761  
1 n ASP 762  
1 n VAL 763  
1 n ASP 764  
1 n LYS 765  
1 n SER 766  
1 n ILE 767  
1 n GLU 768  
1 n ILE 769  
1 n ALA 770  
1 n LYS 771  
1 n GLU 772  
1 n LEU 773  
1 n GLU 774  
1 n ARG 775  
1 n LEU 776  
1 n ILE 777  
1 n ASN 778  
1 n SER 779  
1 n ARG 780  
1 n VAL 781  
1 n LEU 782  
1 n PHE 783  
1 n ASN 784  
1 n ASN 785  
1 n PHE 786  
1 n LYS 787  
1 n ILE 788  
1 n GLU 789  
1 n PHE 790  
1 n GLU 791  
1 n ALA 792  
1 n VAL 793  
1 n TYR 794  
1 n LYS 795  
1 n ASN 796  
1 n LEU 797  
1 n ILE 798  
1 n MET 799  
1 n GLN 800  
1 n SER 801  
1 n LYS 802  
1 n LYS 803  
1 n LYS 804  
1 n TYR 805  
1 n THR 806  
1 n THR 807  
1 n MET 808  
1 n LYS 809  
1 n TYR 810  
1 n SER 811  
1 n ALA 812  
1 n SER 813  
1 n SER 814  
1 n ASN 815  
1 n SER 816  
1 n LYS 817  
1 n SER 818  
1 n VAL 819  
1 n PRO 820  
1 n GLU 821  
1 n ARG 822  
1 n ILE 823  
1 n ASN 824  
1 n LYS 825  
1 n GLY 826  
1 n THR 827  
1 n SER 828  
1 n GLU 829  
1 n THR 830  
1 n ARG 831  
1 n ARG 832  
1 n ASP 833  
1 n VAL 834  
1 n SER 835  
1 n LYS 836  
1 n PHE 837  
1 n HIS 838  
1 n LYS 839  
1 n ASN 840  
1 n MET 841  
1 n ILE 842  
1 n LYS 843  
1 n ILE 844  
1 n TYR 845  
1 n LYS 846  
1 n THR 847  
1 n ARG 848  
1 n LEU 849  
1 n SER 850  
1 n GLU 851  
1 n MET 852  
1 n LEU 853  
1 n SER 854  
1 n GLU 855  
1 n GLY 856  
1 n ARG 857  
1 n MET 858  
1 n ASN 859  
1 n SER 860  
1 n ASN 861  
1 n GLN 862  
1 n VAL 863  
1 n CYS 864  
1 n ILE 865  
1 n ASP 866  
1 n ILE 867  
1 n LEU 868  
1 n ARG 869  
1 n SER 870  
1 n LEU 871  
1 n GLU 872  
1 n THR 873  
1 n ASP 874  
1 n LEU 875  
1 n ARG 876  
1 n SER 877  
1 n GLU 878  
1 n PHE 879  
1 n ASP 880  
1 n SER 881  
1 n ARG 882  
1 n SER 883  
1 n SER 884  
1 n PRO 885  
1 n LEU 886  
1 n GLU 887  
1 n LEU 888  
1 n PHE 889  
1 n MET 890  
1 n LEU 891  
1 n SER 892  
1 n ARG 893  
1 n MET 894  
1 n HIS 895  
1 n HIS 896  
1 n LEU 897  
1 n ASN 898  
1 n TYR 899  
1 n LYS 900  
1 n SER 901  
1 n ALA 902  
1 n ASP 903  
1 n ASN 904  
1 n PRO 905  
1 n ASN 906  
1 n MET 907  
1 n TYR 908  
1 n LEU 909  
1 n VAL 910  
1 n THR 911  
1 n GLU 912  
1 n TYR 913  
1 n ASN 914  
1 n LYS 915  
1 n ASN 916  
1 n ASN 917  
1 n PRO 918  
1 n GLU 919  
1 n THR 920  
1 n ILE 921  
1 n GLU 922  
1 n LEU 923  
1 n GLY 924  
1 n GLU 925  
1 n ARG 926  
1 n TYR 927  
1 n TYR 928  
1 n PHE 929  
1 n ALA 930  
1 n TYR 931  
1 n ILE 932  
1 n CYS 933  
1 n PRO 934  
1 n ALA 935  
1 n ASN 936  
1 n VAL 937  
1 n PRO 938  
1 n TRP 939  
1 n THR 940  
1 n LYS 941  
1 n LYS 942  
1 n LEU 943  
1 n VAL 944  
1 n ASN 945  
1 n ILE 946  
1 n LYS 947  
1 n THR 948  
1 n TYR 949  
1 n GLU 950  
1 n THR 951  
1 n ILE 952  
1 n ILE 953  
1 n ASP 954  
1 n ARG 955  
1 n SER 956  
1 n PHE 957  
1 n LYS 958  
1 n LEU 959  
1 n GLY 960  
1 n SER 961  
1 n ASP 962  
1 n GLN 963  
1 n ARG 964  
1 n ILE 965  
1 n PHE 966  
1 n TYR 967  
1 n GLU 968  
1 n VAL 969  
1 n TYR 970  
1 n PHE 971  
1 n LYS 972  
1 n ARG 973  
1 n LEU 974  
1 n THR 975  
1 n SER 976  
1 n GLU 977  
1 n ILE 978  
1 n VAL 979  
1 n ASN 980  
1 n LEU 981  
1 n LEU 982  
1 n ASP 983  
1 n ASN 984  
1 n LYS 985  
1 n VAL 986  
1 n LEU 987  
1 n CYS 988  
1 n ILE 989  
1 n SER 990  
1 n PHE 991  
1 n PHE 992  
1 n GLU 993  
1 n ARG 994  
1 n MET 995  
1 n PHE 996  
1 n GLY 997  
1 n SER 998  
1 n ARG 999  
1 n PRO 1000 
1 n THR 1001 
1 n PHE 1002 
1 n TYR 1003 
1 n GLU 1004 
1 n ALA 1005 
3 n DA  1    
3 n DG  2    
3 n DC  3    
3 n DT  4    
3 n DA  5    
3 n DT  6    
3 n DG  7    
3 n DA  8    
3 n DC  9    
3 n DC  10   
3 n DA  11   
3 n DT  12   
3 n DG  13   
3 n DA  14   
3 n DT  15   
3 n DT  16   
3 n DA  17   
3 n DC  18   
3 n DG  19   
3 n DA  20   
3 n DA  21   
3 n DT  22   
3 n DT  23   
3 n DG  24   
3 n DC  25   
4 n DC  1    
4 n DT  2    
4 n DG  3    
4 n DC  4    
4 n DA  5    
4 n DC  6    
4 n DG  7    
4 n DA  8    
4 n DA  9    
4 n DT  10   
4 n DT  11   
4 n DA  12   
4 n DA  13   
4 n DG  14   
4 n DC  15   
4 n DA  16   
4 n DA  17   
4 n DT  18   
4 n DT  19   
4 n DC  20   
4 n DG  21   
4 n DT  22   
4 n DA  23   
4 n DA  24   
4 n DT  25   
4 n DC  26   
4 n DA  27   
4 n DT  28   
4 n DG  29   
4 n DG  30   
4 n DT  31   
4 n DC  32   
4 n DA  33   
4 n DT  34   
4 n DA  35   
4 n DG  36   
4 n DC  37   
4 n DT  38   
#
_ma_data.content_type "model coordinates"
_ma_data.id           1
_ma_data.name         Model
#
_ma_model_list.data_id          1
_ma_model_list.model_group_id   1
_ma_model_list.model_group_name "AlphaFold-beta-20231127 (3.0.1 @ 2025-08-15 15:24:53)"
_ma_model_list.model_id         1
_ma_model_list.model_name       "Top ranked model"
_ma_model_list.model_type       "Ab initio model"
_ma_model_list.ordinal_id       1
#
loop_
_ma_protocol_step.method_type
_ma_protocol_step.ordinal_id
_ma_protocol_step.protocol_id
_ma_protocol_step.step_id
"coevolution MSA" 1 1 1 
"template search" 2 1 2 
modeling          3 1 3 
#
loop_
_ma_qa_metric.id
_ma_qa_metric.mode
_ma_qa_metric.name
_ma_qa_metric.software_group_id
_ma_qa_metric.type
1 global pLDDT 1 pLDDT 
2 local  pLDDT 1 pLDDT 
#
_ma_qa_metric_global.metric_id    1
_ma_qa_metric_global.metric_value 86.80
_ma_qa_metric_global.model_id     1
_ma_qa_metric_global.ordinal_id   1
#
loop_
_ma_qa_metric_local.label_asym_id
_ma_qa_metric_local.label_comp_id
_ma_qa_metric_local.label_seq_id
_ma_qa_metric_local.metric_id
_ma_qa_metric_local.metric_value
_ma_qa_metric_local.model_id
_ma_qa_metric_local.ordinal_id
A MET   1    2 82.33 1 1    
A ASP   2    2 94.26 1 2    
A VAL   3    2 95.91 1 3    
A ARG   4    2 93.94 1 4    
A CYS   5    2 97.52 1 5    
A ILE   6    2 92.76 1 6    
A ASN   7    2 95.55 1 7    
A TRP   8    2 97.40 1 8    
A PHE   9    2 95.30 1 9    
A GLU   10   2 87.45 1 10   
A SER   11   2 87.36 1 11   
A HIS   12   2 73.13 1 12   
A GLY   13   2 79.19 1 13   
A GLU   14   2 69.64 1 14   
A ASN   15   2 76.87 1 15   
A ARG   16   2 80.39 1 16   
A PHE   17   2 92.28 1 17   
A LEU   18   2 95.81 1 18   
A TYR   19   2 95.51 1 19   
A LEU   20   2 97.07 1 20   
A LYS   21   2 96.11 1 21   
A SER   22   2 96.59 1 22   
A ARG   23   2 93.55 1 23   
A CYS   24   2 94.28 1 24   
A ARG   25   2 86.18 1 25   
A ASN   26   2 86.28 1 26   
A GLY   27   2 92.99 1 27   
A GLU   28   2 84.88 1 28   
A THR   29   2 94.24 1 29   
A VAL   30   2 95.19 1 30   
A PHE   31   2 96.29 1 31   
A ILE   32   2 95.95 1 32   
A ARG   33   2 93.68 1 33   
A PHE   34   2 96.75 1 34   
A PRO   35   2 94.53 1 35   
A HIS   36   2 89.40 1 36   
A TYR   37   2 92.82 1 37   
A PHE   38   2 92.10 1 38   
A TYR   39   2 95.93 1 39   
A TYR   40   2 94.82 1 40   
A VAL   41   2 95.97 1 41   
A VAL   42   2 94.95 1 42   
A THR   43   2 92.54 1 43   
A ASP   44   2 91.70 1 44   
A GLU   45   2 84.35 1 45   
A ILE   46   2 91.41 1 46   
A TYR   47   2 92.75 1 47   
A GLN   48   2 87.30 1 48   
A SER   49   2 89.75 1 49   
A LEU   50   2 87.66 1 50   
A ALA   51   2 87.59 1 51   
A PRO   52   2 89.08 1 52   
A PRO   53   2 91.10 1 53   
A PRO   54   2 91.89 1 54   
A PHE   55   2 89.74 1 55   
A ASN   56   2 89.37 1 56   
A ALA   57   2 94.51 1 57   
A ARG   58   2 82.76 1 58   
A PRO   59   2 94.86 1 59   
A MET   60   2 92.88 1 60   
A GLY   61   2 94.80 1 61   
A LYS   62   2 88.64 1 62   
A MET   63   2 93.89 1 63   
A ARG   64   2 85.12 1 64   
A THR   65   2 94.91 1 65   
A ILE   66   2 96.20 1 66   
A ASP   67   2 90.80 1 67   
A ILE   68   2 95.77 1 68   
A ASP   69   2 93.92 1 69   
A GLU   70   2 90.93 1 70   
A THR   71   2 89.01 1 71   
A ILE   72   2 90.40 1 72   
A SER   73   2 93.38 1 73   
A TYR   74   2 92.73 1 74   
A ASN   75   2 90.03 1 75   
A LEU   76   2 90.69 1 76   
A ASP   77   2 88.49 1 77   
A ILE   78   2 93.21 1 78   
A LYS   79   2 80.79 1 79   
A ASP   80   2 90.52 1 80   
A ARG   81   2 90.32 1 81   
A LYS   82   2 83.06 1 82   
A CYS   83   2 91.64 1 83   
A SER   84   2 93.16 1 84   
A VAL   85   2 94.06 1 85   
A ALA   86   2 95.17 1 86   
A ASP   87   2 92.40 1 87   
A MET   88   2 94.62 1 88   
A TRP   89   2 94.59 1 89   
A LEU   90   2 95.99 1 90   
A ILE   91   2 92.86 1 91   
A GLU   92   2 92.41 1 92   
A GLU   93   2 91.68 1 93   
A PRO   94   2 91.60 1 94   
A LYS   95   2 79.99 1 95   
A LYS   96   2 81.01 1 96   
A ARG   97   2 87.19 1 97   
A ASN   98   2 84.39 1 98   
A ILE   99   2 89.63 1 99   
A GLN   100  2 79.29 1 100  
A ASN   101  2 85.77 1 101  
A ALA   102  2 93.01 1 102  
A THR   103  2 90.88 1 103  
A MET   104  2 93.80 1 104  
A ASP   105  2 84.83 1 105  
A GLU   106  2 87.29 1 106  
A PHE   107  2 95.70 1 107  
A LEU   108  2 93.46 1 108  
A ASN   109  2 92.59 1 109  
A ILE   110  2 93.77 1 110  
A SER   111  2 95.56 1 111  
A TRP   112  2 96.44 1 112  
A PHE   113  2 97.21 1 113  
A TYR   114  2 97.76 1 114  
A ILE   115  2 95.67 1 115  
A SER   116  2 93.92 1 116  
A ASN   117  2 94.56 1 117  
A GLY   118  2 96.33 1 118  
A ILE   119  2 96.53 1 119  
A SER   120  2 95.16 1 120  
A PRO   121  2 97.29 1 121  
A ASP   122  2 92.69 1 122  
A GLY   123  2 97.33 1 123  
A CYS   124  2 96.95 1 124  
A TYR   125  2 96.94 1 125  
A SER   126  2 95.37 1 126  
A LEU   127  2 95.34 1 127  
A ASP   128  2 93.80 1 128  
A ASP   129  2 87.01 1 129  
A GLN   130  2 86.00 1 130  
A TYR   131  2 94.96 1 131  
A LEU   132  2 94.52 1 132  
A THR   133  2 90.72 1 133  
A LYS   134  2 87.64 1 134  
A ILE   135  2 89.14 1 135  
A ASN   136  2 85.70 1 136  
A ASN   137  2 83.99 1 137  
A GLY   138  2 92.89 1 138  
A CYS   139  2 94.83 1 139  
A TYR   140  2 94.57 1 140  
A HIS   141  2 92.87 1 141  
A CYS   142  2 95.79 1 142  
A GLY   143  2 93.84 1 143  
A ASP   144  2 92.64 1 144  
A PRO   145  2 96.31 1 145  
A ARG   146  2 84.07 1 146  
A ASN   147  2 94.07 1 147  
A CYS   148  2 96.56 1 148  
A PHE   149  2 96.88 1 149  
A ALA   150  2 96.37 1 150  
A LYS   151  2 88.16 1 151  
A GLU   152  2 92.05 1 152  
A ILE   153  2 94.28 1 153  
A PRO   154  2 95.95 1 154  
A ARG   155  2 81.56 1 155  
A PHE   156  2 95.35 1 156  
A ASP   157  2 89.51 1 157  
A ILE   158  2 93.99 1 158  
A PRO   159  2 95.67 1 159  
A ARG   160  2 93.10 1 160  
A SER   161  2 96.66 1 161  
A TYR   162  2 96.86 1 162  
A LEU   163  2 96.82 1 163  
A PHE   164  2 97.40 1 164  
A LEU   165  2 93.95 1 165  
A ASP   166  2 92.94 1 166  
A ILE   167  2 93.60 1 167  
A GLU   168  2 89.24 1 168  
A CYS   169  2 91.77 1 169  
A HIS   170  2 86.76 1 170  
A PHE   171  2 78.68 1 171  
A ASP   172  2 72.27 1 172  
A LYS   173  2 61.11 1 173  
A LYS   174  2 59.98 1 174  
A PHE   175  2 66.80 1 175  
A PRO   176  2 78.29 1 176  
A SER   177  2 80.07 1 177  
A VAL   178  2 83.02 1 178  
A PHE   179  2 81.28 1 179  
A ILE   180  2 83.21 1 180  
A ASN   181  2 90.19 1 181  
A PRO   182  2 95.21 1 182  
A ILE   183  2 95.79 1 183  
A SER   184  2 96.37 1 184  
A HIS   185  2 95.19 1 185  
A THR   186  2 93.44 1 186  
A SER   187  2 96.85 1 187  
A TYR   188  2 97.00 1 188  
A CYS   189  2 96.96 1 189  
A TYR   190  2 87.78 1 190  
A ILE   191  2 94.21 1 191  
A ASP   192  2 89.80 1 192  
A LEU   193  2 91.44 1 193  
A SER   194  2 91.30 1 194  
A GLY   195  2 91.91 1 195  
A LYS   196  2 84.82 1 196  
A ARG   197  2 91.57 1 197  
A LEU   198  2 93.75 1 198  
A LEU   199  2 95.15 1 199  
A PHE   200  2 96.08 1 200  
A THR   201  2 95.88 1 201  
A LEU   202  2 94.37 1 202  
A ILE   203  2 97.08 1 203  
A ASN   204  2 96.04 1 204  
A GLU   205  2 93.98 1 205  
A GLU   206  2 94.03 1 206  
A MET   207  2 94.19 1 207  
A LEU   208  2 95.30 1 208  
A THR   209  2 94.08 1 209  
A GLU   210  2 88.13 1 210  
A GLN   211  2 86.40 1 211  
A GLU   212  2 94.70 1 212  
A ILE   213  2 95.78 1 213  
A GLN   214  2 89.07 1 214  
A GLU   215  2 90.39 1 215  
A ALA   216  2 96.65 1 216  
A VAL   217  2 95.22 1 217  
A ASP   218  2 93.36 1 218  
A ARG   219  2 91.28 1 219  
A GLY   220  2 94.37 1 220  
A CYS   221  2 95.69 1 221  
A LEU   222  2 95.20 1 222  
A ARG   223  2 93.83 1 223  
A ILE   224  2 94.19 1 224  
A GLN   225  2 85.89 1 225  
A SER   226  2 93.43 1 226  
A LEU   227  2 89.63 1 227  
A MET   228  2 85.75 1 228  
A GLU   229  2 91.88 1 229  
A MET   230  2 93.91 1 230  
A ASP   231  2 92.47 1 231  
A TYR   232  2 92.60 1 232  
A GLU   233  2 88.78 1 233  
A ARG   234  2 88.92 1 234  
A GLU   235  2 86.26 1 235  
A LEU   236  2 95.06 1 236  
A VAL   237  2 96.71 1 237  
A LEU   238  2 93.87 1 238  
A CYS   239  2 97.04 1 239  
A SER   240  2 96.16 1 240  
A GLU   241  2 95.31 1 241  
A ILE   242  2 94.93 1 242  
A VAL   243  2 96.64 1 243  
A LEU   244  2 94.29 1 244  
A LEU   245  2 96.41 1 245  
A GLN   246  2 94.86 1 246  
A ILE   247  2 96.27 1 247  
A ALA   248  2 97.36 1 248  
A LYS   249  2 94.48 1 249  
A GLN   250  2 89.29 1 250  
A LEU   251  2 96.10 1 251  
A LEU   252  2 95.76 1 252  
A GLU   253  2 94.58 1 253  
A LEU   254  2 93.39 1 254  
A THR   255  2 90.71 1 255  
A PHE   256  2 95.97 1 256  
A ASP   257  2 96.35 1 257  
A TYR   258  2 95.56 1 258  
A ILE   259  2 96.37 1 259  
A VAL   260  2 96.42 1 260  
A THR   261  2 93.23 1 261  
A PHE   262  2 92.05 1 262  
A ASN   263  2 81.98 1 263  
A GLY   264  2 87.14 1 264  
A HIS   265  2 78.73 1 265  
A ASN   266  2 76.55 1 266  
A PHE   267  2 80.78 1 267  
A ASP   268  2 89.38 1 268  
A LEU   269  2 90.94 1 269  
A ARG   270  2 79.98 1 270  
A TYR   271  2 91.80 1 271  
A ILE   272  2 93.59 1 272  
A THR   273  2 90.04 1 273  
A ASN   274  2 88.84 1 274  
A ARG   275  2 91.78 1 275  
A LEU   276  2 94.56 1 276  
A GLU   277  2 86.32 1 277  
A LEU   278  2 89.74 1 278  
A LEU   279  2 93.67 1 279  
A THR   280  2 92.13 1 280  
A GLY   281  2 94.42 1 281  
A GLU   282  2 90.97 1 282  
A LYS   283  2 86.24 1 283  
A ILE   284  2 92.31 1 284  
A ILE   285  2 88.73 1 285  
A PHE   286  2 92.57 1 286  
A ARG   287  2 82.29 1 287  
A SER   288  2 92.33 1 288  
A PRO   289  2 93.45 1 289  
A ASP   290  2 89.83 1 290  
A LYS   291  2 81.40 1 291  
A LYS   292  2 78.79 1 292  
A GLU   293  2 81.50 1 293  
A ALA   294  2 87.29 1 294  
A VAL   295  2 83.55 1 295  
A HIS   296  2 73.34 1 296  
A LEU   297  2 73.44 1 297  
A CYS   298  2 70.54 1 298  
A ILE   299  2 68.98 1 299  
A TYR   300  2 58.16 1 300  
A GLU   301  2 57.78 1 301  
A ARG   302  2 51.99 1 302  
A ASN   303  2 53.04 1 303  
A GLN   304  2 44.75 1 304  
A SER   305  2 46.13 1 305  
A SER   306  2 39.68 1 306  
A HIS   307  2 36.14 1 307  
A LYS   308  2 31.92 1 308  
A GLY   309  2 38.80 1 309  
A VAL   310  2 33.92 1 310  
A GLY   311  2 41.25 1 311  
A GLY   312  2 44.72 1 312  
A MET   313  2 41.89 1 313  
A ALA   314  2 50.88 1 314  
A ASN   315  2 52.52 1 315  
A THR   316  2 60.26 1 316  
A THR   317  2 62.84 1 317  
A PHE   318  2 64.74 1 318  
A HIS   319  2 62.21 1 319  
A VAL   320  2 67.24 1 320  
A ASN   321  2 68.67 1 321  
A ASN   322  2 74.98 1 322  
A ASN   323  2 82.45 1 323  
A ASN   324  2 91.06 1 324  
A GLY   325  2 95.52 1 325  
A THR   326  2 94.50 1 326  
A ILE   327  2 95.77 1 327  
A PHE   328  2 93.90 1 328  
A PHE   329  2 93.87 1 329  
A ASP   330  2 90.44 1 330  
A LEU   331  2 94.08 1 331  
A TYR   332  2 84.44 1 332  
A SER   333  2 83.71 1 333  
A PHE   334  2 89.37 1 334  
A ILE   335  2 89.22 1 335  
A GLN   336  2 76.47 1 336  
A LYS   337  2 74.32 1 337  
A SER   338  2 80.51 1 338  
A GLU   339  2 79.02 1 339  
A LYS   340  2 68.09 1 340  
A LEU   341  2 79.14 1 341  
A ASP   342  2 71.65 1 342  
A SER   343  2 76.62 1 343  
A TYR   344  2 80.22 1 344  
A LYS   345  2 75.14 1 345  
A LEU   346  2 88.27 1 346  
A ASP   347  2 82.60 1 347  
A SER   348  2 85.03 1 348  
A ILE   349  2 89.51 1 349  
A SER   350  2 91.62 1 350  
A LYS   351  2 85.91 1 351  
A ASN   352  2 84.33 1 352  
A ALA   353  2 92.58 1 353  
A PHE   354  2 93.94 1 354  
A SER   355  2 92.07 1 355  
A CYS   356  2 92.71 1 356  
A MET   357  2 89.29 1 357  
A GLY   358  2 93.60 1 358  
A LYS   359  2 85.92 1 359  
A VAL   360  2 91.29 1 360  
A LEU   361  2 87.59 1 361  
A ASN   362  2 83.49 1 362  
A ARG   363  2 81.09 1 363  
A GLY   364  2 85.53 1 364  
A VAL   365  2 80.36 1 365  
A ARG   366  2 72.99 1 366  
A GLU   367  2 84.37 1 367  
A MET   368  2 87.75 1 368  
A THR   369  2 91.14 1 369  
A PHE   370  2 92.58 1 370  
A ILE   371  2 89.93 1 371  
A GLY   372  2 94.28 1 372  
A ASP   373  2 88.71 1 373  
A ASP   374  2 87.44 1 374  
A THR   375  2 88.36 1 375  
A THR   376  2 87.31 1 376  
A ASP   377  2 85.66 1 377  
A ALA   378  2 85.64 1 378  
A LYS   379  2 74.96 1 379  
A GLY   380  2 87.85 1 380  
A LYS   381  2 84.32 1 381  
A ALA   382  2 92.09 1 382  
A ALA   383  2 93.11 1 383  
A VAL   384  2 92.23 1 384  
A PHE   385  2 94.33 1 385  
A ALA   386  2 95.12 1 386  
A LYS   387  2 84.71 1 387  
A VAL   388  2 94.88 1 388  
A LEU   389  2 93.62 1 389  
A THR   390  2 90.56 1 390  
A THR   391  2 92.10 1 391  
A GLY   392  2 93.16 1 392  
A ASN   393  2 88.24 1 393  
A TYR   394  2 89.96 1 394  
A VAL   395  2 93.33 1 395  
A THR   396  2 90.69 1 396  
A VAL   397  2 90.94 1 397  
A ASP   398  2 81.93 1 398  
A ASP   399  2 78.84 1 399  
A ILE   400  2 85.73 1 400  
A ILE   401  2 87.31 1 401  
A CYS   402  2 91.22 1 402  
A LYS   403  2 84.99 1 403  
A VAL   404  2 92.63 1 404  
A ILE   405  2 89.26 1 405  
A HIS   406  2 85.48 1 406  
A LYS   407  2 89.77 1 407  
A ASP   408  2 88.97 1 408  
A ILE   409  2 91.15 1 409  
A TRP   410  2 87.95 1 410  
A GLU   411  2 80.69 1 411  
A ASN   412  2 85.04 1 412  
A GLY   413  2 94.09 1 413  
A PHE   414  2 94.50 1 414  
A LYS   415  2 87.87 1 415  
A VAL   416  2 93.18 1 416  
A VAL   417  2 93.23 1 417  
A LEU   418  2 92.47 1 418  
A SER   419  2 89.60 1 419  
A CYS   420  2 86.76 1 420  
A PRO   421  2 87.54 1 421  
A THR   422  2 81.26 1 422  
A LEU   423  2 80.64 1 423  
A THR   424  2 80.29 1 424  
A ASN   425  2 84.91 1 425  
A ASP   426  2 85.37 1 426  
A THR   427  2 88.05 1 427  
A TYR   428  2 91.67 1 428  
A LYS   429  2 88.00 1 429  
A LEU   430  2 93.40 1 430  
A SER   431  2 92.45 1 431  
A PHE   432  2 89.71 1 432  
A GLY   433  2 78.96 1 433  
A LYS   434  2 65.36 1 434  
A ASP   435  2 74.72 1 435  
A ASP   436  2 71.37 1 436  
A VAL   437  2 80.34 1 437  
A ASP   438  2 80.17 1 438  
A LEU   439  2 86.26 1 439  
A ALA   440  2 86.06 1 440  
A GLN   441  2 84.91 1 441  
A MET   442  2 90.85 1 442  
A TYR   443  2 94.53 1 443  
A LYS   444  2 83.41 1 444  
A ASP   445  2 92.74 1 445  
A TYR   446  2 96.01 1 446  
A ASN   447  2 93.94 1 447  
A LEU   448  2 95.90 1 448  
A ASN   449  2 93.51 1 449  
A ILE   450  2 95.57 1 450  
A ALA   451  2 97.28 1 451  
A LEU   452  2 95.69 1 452  
A ASP   453  2 92.28 1 453  
A MET   454  2 93.64 1 454  
A ALA   455  2 96.55 1 455  
A ARG   456  2 84.28 1 456  
A TYR   457  2 87.51 1 457  
A CYS   458  2 95.40 1 458  
A ILE   459  2 94.35 1 459  
A HIS   460  2 93.17 1 460  
A ASP   461  2 93.30 1 461  
A ALA   462  2 96.73 1 462  
A CYS   463  2 95.95 1 463  
A LEU   464  2 93.83 1 464  
A CYS   465  2 96.62 1 465  
A GLN   466  2 93.92 1 466  
A TYR   467  2 95.15 1 467  
A LEU   468  2 95.16 1 468  
A TRP   469  2 96.55 1 469  
A GLU   470  2 90.08 1 470  
A TYR   471  2 90.30 1 471  
A TYR   472  2 92.17 1 472  
A GLY   473  2 93.14 1 473  
A VAL   474  2 95.11 1 474  
A GLU   475  2 93.11 1 475  
A THR   476  2 91.63 1 476  
A LYS   477  2 91.29 1 477  
A THR   478  2 93.97 1 478  
A ASP   479  2 93.82 1 479  
A ALA   480  2 95.27 1 480  
A GLY   481  2 95.81 1 481  
A ALA   482  2 97.53 1 482  
A SER   483  2 93.41 1 483  
A THR   484  2 93.82 1 484  
A TYR   485  2 94.36 1 485  
A VAL   486  2 96.53 1 486  
A LEU   487  2 95.75 1 487  
A PRO   488  2 96.65 1 488  
A GLN   489  2 95.46 1 489  
A SER   490  2 92.11 1 490  
A MET   491  2 86.80 1 491  
A VAL   492  2 91.22 1 492  
A PHE   493  2 86.13 1 493  
A GLY   494  2 84.83 1 494  
A TYR   495  2 84.74 1 495  
A LYS   496  2 82.04 1 496  
A ALA   497  2 91.68 1 497  
A SER   498  2 90.73 1 498  
A THR   499  2 91.37 1 499  
A VAL   500  2 92.08 1 500  
A ILE   501  2 93.76 1 501  
A LYS   502  2 94.66 1 502  
A GLY   503  2 97.23 1 503  
A PRO   504  2 97.43 1 504  
A LEU   505  2 97.69 1 505  
A LEU   506  2 97.29 1 506  
A LYS   507  2 91.52 1 507  
A LEU   508  2 96.25 1 508  
A LEU   509  2 97.48 1 509  
A LEU   510  2 95.56 1 510  
A GLU   511  2 90.34 1 511  
A THR   512  2 95.19 1 512  
A LYS   513  2 89.93 1 513  
A THR   514  2 95.68 1 514  
A ILE   515  2 96.37 1 515  
A LEU   516  2 96.45 1 516  
A VAL   517  2 93.53 1 517  
A ARG   518  2 88.36 1 518  
A SER   519  2 85.55 1 519  
A GLU   520  2 74.72 1 520  
A THR   521  2 79.33 1 521  
A LYS   522  2 79.50 1 522  
A GLN   523  2 79.44 1 523  
A LYS   524  2 77.70 1 524  
A PHE   525  2 91.05 1 525  
A PRO   526  2 92.08 1 526  
A TYR   527  2 93.35 1 527  
A GLU   528  2 88.60 1 528  
A GLY   529  2 94.05 1 529  
A GLY   530  2 93.36 1 530  
A LYS   531  2 91.85 1 531  
A VAL   532  2 93.05 1 532  
A PHE   533  2 96.71 1 533  
A ALA   534  2 96.26 1 534  
A PRO   535  2 96.52 1 535  
A LYS   536  2 94.01 1 536  
A GLN   537  2 91.36 1 537  
A LYS   538  2 88.46 1 538  
A MET   539  2 91.28 1 539  
A PHE   540  2 96.93 1 540  
A SER   541  2 93.84 1 541  
A ASN   542  2 95.06 1 542  
A ASN   543  2 96.52 1 543  
A VAL   544  2 98.23 1 544  
A LEU   545  2 97.89 1 545  
A ILE   546  2 98.08 1 546  
A PHE   547  2 98.39 1 547  
A ASP   548  2 93.40 1 548  
A TYR   549  2 97.97 1 549  
A ASN   550  2 92.85 1 550  
A SER   551  2 95.13 1 551  
A LEU   552  2 96.70 1 552  
A TYR   553  2 95.71 1 553  
A PRO   554  2 97.44 1 554  
A ASN   555  2 96.73 1 555  
A VAL   556  2 98.01 1 556  
A CYS   557  2 98.35 1 557  
A ILE   558  2 98.13 1 558  
A PHE   559  2 98.24 1 559  
A GLY   560  2 98.59 1 560  
A ASN   561  2 97.71 1 561  
A LEU   562  2 98.24 1 562  
A SER   563  2 98.01 1 563  
A PRO   564  2 97.63 1 564  
A GLU   565  2 96.54 1 565  
A THR   566  2 97.38 1 566  
A LEU   567  2 97.49 1 567  
A VAL   568  2 96.79 1 568  
A GLY   569  2 97.52 1 569  
A VAL   570  2 96.87 1 570  
A VAL   571  2 96.58 1 571  
A VAL   572  2 96.32 1 572  
A SER   573  2 96.11 1 573  
A SER   574  2 93.81 1 574  
A ASN   575  2 92.45 1 575  
A ARG   576  2 80.66 1 576  
A LEU   577  2 92.53 1 577  
A GLU   578  2 90.37 1 578  
A GLU   579  2 92.81 1 579  
A GLU   580  2 85.68 1 580  
A ILE   581  2 93.56 1 581  
A ASN   582  2 94.30 1 582  
A ASN   583  2 91.92 1 583  
A GLN   584  2 86.23 1 584  
A LEU   585  2 92.90 1 585  
A LEU   586  2 92.67 1 586  
A LEU   587  2 88.88 1 587  
A GLN   588  2 87.14 1 588  
A LYS   589  2 90.25 1 589  
A TYR   590  2 96.57 1 590  
A PRO   591  2 97.01 1 591  
A PRO   592  2 96.02 1 592  
A PRO   593  2 96.03 1 593  
A ARG   594  2 95.59 1 594  
A TYR   595  2 97.46 1 595  
A ILE   596  2 92.58 1 596  
A THR   597  2 94.59 1 597  
A VAL   598  2 97.65 1 598  
A HIS   599  2 90.69 1 599  
A CYS   600  2 96.31 1 600  
A GLU   601  2 86.67 1 601  
A PRO   602  2 96.01 1 602  
A ARG   603  2 91.99 1 603  
A LEU   604  2 92.93 1 604  
A PRO   605  2 94.45 1 605  
A ASN   606  2 89.76 1 606  
A LEU   607  2 95.63 1 607  
A ILE   608  2 93.20 1 608  
A SER   609  2 95.52 1 609  
A GLU   610  2 96.26 1 610  
A ILE   611  2 96.59 1 611  
A ALA   612  2 98.20 1 612  
A ILE   613  2 96.88 1 613  
A PHE   614  2 98.41 1 614  
A ASP   615  2 97.09 1 615  
A ARG   616  2 94.68 1 616  
A SER   617  2 96.63 1 617  
A ILE   618  2 93.69 1 618  
A GLU   619  2 96.91 1 619  
A GLY   620  2 98.46 1 620  
A THR   621  2 96.51 1 621  
A ILE   622  2 98.07 1 622  
A PRO   623  2 98.22 1 623  
A ARG   624  2 91.62 1 624  
A LEU   625  2 95.89 1 625  
A LEU   626  2 97.83 1 626  
A ARG   627  2 93.13 1 627  
A THR   628  2 94.62 1 628  
A PHE   629  2 97.61 1 629  
A LEU   630  2 97.16 1 630  
A ALA   631  2 98.06 1 631  
A GLU   632  2 94.03 1 632  
A ARG   633  2 94.81 1 633  
A ALA   634  2 97.55 1 634  
A ARG   635  2 89.71 1 635  
A TYR   636  2 95.44 1 636  
A LYS   637  2 91.69 1 637  
A LYS   638  2 89.14 1 638  
A MET   639  2 90.81 1 639  
A LEU   640  2 92.82 1 640  
A LYS   641  2 86.62 1 641  
A GLN   642  2 91.35 1 642  
A ALA   643  2 92.81 1 643  
A THR   644  2 87.25 1 644  
A SER   645  2 86.07 1 645  
A SER   646  2 81.66 1 646  
A THR   647  2 82.42 1 647  
A GLU   648  2 83.15 1 648  
A LYS   649  2 85.21 1 649  
A ALA   650  2 91.11 1 650  
A ILE   651  2 89.36 1 651  
A TYR   652  2 92.85 1 652  
A ASP   653  2 90.13 1 653  
A SER   654  2 93.09 1 654  
A MET   655  2 91.84 1 655  
A GLN   656  2 91.22 1 656  
A TYR   657  2 87.74 1 657  
A THR   658  2 92.86 1 658  
A TYR   659  2 95.87 1 659  
A LYS   660  2 88.45 1 660  
A ILE   661  2 89.34 1 661  
A ILE   662  2 91.41 1 662  
A ALA   663  2 96.04 1 663  
A ASN   664  2 88.47 1 664  
A SER   665  2 92.76 1 665  
A VAL   666  2 95.24 1 666  
A TYR   667  2 91.72 1 667  
A GLY   668  2 93.97 1 668  
A LEU   669  2 93.93 1 669  
A MET   670  2 93.94 1 670  
A GLY   671  2 93.54 1 671  
A PHE   672  2 88.91 1 672  
A ARG   673  2 81.52 1 673  
A ASN   674  2 86.43 1 674  
A SER   675  2 92.20 1 675  
A ALA   676  2 94.97 1 676  
A LEU   677  2 95.37 1 677  
A TYR   678  2 94.19 1 678  
A SER   679  2 95.90 1 679  
A TYR   680  2 95.11 1 680  
A ALA   681  2 97.26 1 681  
A SER   682  2 97.11 1 682  
A ALA   683  2 96.52 1 683  
A LYS   684  2 93.44 1 684  
A SER   685  2 97.35 1 685  
A CYS   686  2 97.24 1 686  
A THR   687  2 94.69 1 687  
A SER   688  2 96.24 1 688  
A ILE   689  2 98.07 1 689  
A GLY   690  2 97.72 1 690  
A ARG   691  2 92.46 1 691  
A ARG   692  2 88.40 1 692  
A MET   693  2 97.52 1 693  
A ILE   694  2 93.97 1 694  
A LEU   695  2 96.43 1 695  
A TYR   696  2 98.19 1 696  
A LEU   697  2 97.80 1 697  
A GLU   698  2 94.17 1 698  
A SER   699  2 96.81 1 699  
A VAL   700  2 95.84 1 700  
A LEU   701  2 97.34 1 701  
A ASN   702  2 96.47 1 702  
A GLY   703  2 97.45 1 703  
A ALA   704  2 98.16 1 704  
A GLU   705  2 90.53 1 705  
A LEU   706  2 96.77 1 706  
A SER   707  2 94.51 1 707  
A ASN   708  2 90.60 1 708  
A GLY   709  2 96.86 1 709  
A MET   710  2 93.64 1 710  
A LEU   711  2 96.58 1 711  
A ARG   712  2 84.16 1 712  
A PHE   713  2 97.86 1 713  
A ALA   714  2 97.74 1 714  
A ASN   715  2 93.22 1 715  
A PRO   716  2 97.14 1 716  
A LEU   717  2 97.06 1 717  
A SER   718  2 95.24 1 718  
A ASN   719  2 96.25 1 719  
A PRO   720  2 97.06 1 720  
A PHE   721  2 97.05 1 721  
A TYR   722  2 95.65 1 722  
A MET   723  2 86.64 1 723  
A ASP   724  2 91.07 1 724  
A ASP   725  2 88.32 1 725  
A ARG   726  2 91.75 1 726  
A ASP   727  2 93.90 1 727  
A ILE   728  2 93.33 1 728  
A ASN   729  2 93.96 1 729  
A PRO   730  2 97.48 1 730  
A ILE   731  2 95.96 1 731  
A VAL   732  2 95.30 1 732  
A LYS   733  2 88.37 1 733  
A THR   734  2 96.23 1 734  
A SER   735  2 95.23 1 735  
A LEU   736  2 96.92 1 736  
A PRO   737  2 97.13 1 737  
A ILE   738  2 90.90 1 738  
A ASP   739  2 92.31 1 739  
A TYR   740  2 96.51 1 740  
A ARG   741  2 82.19 1 741  
A PHE   742  2 96.89 1 742  
A ARG   743  2 84.06 1 743  
A PHE   744  2 97.92 1 744  
A ARG   745  2 93.86 1 745  
A SER   746  2 96.07 1 746  
A VAL   747  2 96.96 1 747  
A TYR   748  2 97.39 1 748  
A GLY   749  2 96.92 1 749  
A ASP   750  2 94.58 1 750  
A THR   751  2 93.33 1 751  
A ASP   752  2 93.26 1 752  
A SER   753  2 96.35 1 753  
A VAL   754  2 96.39 1 754  
A PHE   755  2 98.05 1 755  
A THR   756  2 97.39 1 756  
A GLU   757  2 96.55 1 757  
A ILE   758  2 97.18 1 758  
A ASP   759  2 94.01 1 759  
A SER   760  2 96.56 1 760  
A GLN   761  2 91.40 1 761  
A ASP   762  2 95.15 1 762  
A VAL   763  2 96.89 1 763  
A ASP   764  2 96.44 1 764  
A LYS   765  2 93.45 1 765  
A SER   766  2 98.13 1 766  
A ILE   767  2 97.84 1 767  
A GLU   768  2 95.63 1 768  
A ILE   769  2 97.64 1 769  
A ALA   770  2 98.63 1 770  
A LYS   771  2 94.62 1 771  
A GLU   772  2 96.72 1 772  
A LEU   773  2 95.57 1 773  
A GLU   774  2 97.18 1 774  
A ARG   775  2 94.05 1 775  
A LEU   776  2 96.97 1 776  
A ILE   777  2 98.22 1 777  
A ASN   778  2 97.43 1 778  
A SER   779  2 96.44 1 779  
A ARG   780  2 91.41 1 780  
A VAL   781  2 97.94 1 781  
A LEU   782  2 97.93 1 782  
A PHE   783  2 98.09 1 783  
A ASN   784  2 94.25 1 784  
A ASN   785  2 96.12 1 785  
A PHE   786  2 98.49 1 786  
A LYS   787  2 92.62 1 787  
A ILE   788  2 96.42 1 788  
A GLU   789  2 91.65 1 789  
A PHE   790  2 98.32 1 790  
A GLU   791  2 92.73 1 791  
A ALA   792  2 98.56 1 792  
A VAL   793  2 97.88 1 793  
A TYR   794  2 98.37 1 794  
A LYS   795  2 93.54 1 795  
A ASN   796  2 94.65 1 796  
A LEU   797  2 97.48 1 797  
A ILE   798  2 96.46 1 798  
A MET   799  2 93.97 1 799  
A GLN   800  2 92.84 1 800  
A SER   801  2 93.10 1 801  
A LYS   802  2 90.88 1 802  
A LYS   803  2 90.98 1 803  
A LYS   804  2 90.62 1 804  
A TYR   805  2 97.00 1 805  
A THR   806  2 95.97 1 806  
A THR   807  2 96.44 1 807  
A MET   808  2 93.96 1 808  
A LYS   809  2 96.21 1 809  
A TYR   810  2 97.82 1 810  
A SER   811  2 95.52 1 811  
A ALA   812  2 96.64 1 812  
A SER   813  2 94.13 1 813  
A SER   814  2 94.48 1 814  
A ASN   815  2 92.64 1 815  
A SER   816  2 94.98 1 816  
A LYS   817  2 86.43 1 817  
A SER   818  2 91.58 1 818  
A VAL   819  2 91.76 1 819  
A PRO   820  2 96.22 1 820  
A GLU   821  2 91.38 1 821  
A ARG   822  2 94.04 1 822  
A ILE   823  2 93.32 1 823  
A ASN   824  2 93.61 1 824  
A LYS   825  2 91.72 1 825  
A GLY   826  2 91.93 1 826  
A THR   827  2 92.23 1 827  
A SER   828  2 91.99 1 828  
A GLU   829  2 92.30 1 829  
A THR   830  2 87.34 1 830  
A ARG   831  2 85.36 1 831  
A ARG   832  2 78.29 1 832  
A ASP   833  2 88.33 1 833  
A VAL   834  2 92.30 1 834  
A SER   835  2 94.70 1 835  
A LYS   836  2 86.28 1 836  
A PHE   837  2 96.85 1 837  
A HIS   838  2 94.90 1 838  
A LYS   839  2 93.99 1 839  
A ASN   840  2 94.48 1 840  
A MET   841  2 94.98 1 841  
A ILE   842  2 95.78 1 842  
A LYS   843  2 93.31 1 843  
A ILE   844  2 95.53 1 844  
A TYR   845  2 96.13 1 845  
A LYS   846  2 95.86 1 846  
A THR   847  2 94.37 1 847  
A ARG   848  2 87.47 1 848  
A LEU   849  2 94.12 1 849  
A SER   850  2 94.75 1 850  
A GLU   851  2 89.04 1 851  
A MET   852  2 86.63 1 852  
A LEU   853  2 92.37 1 853  
A SER   854  2 92.25 1 854  
A GLU   855  2 86.62 1 855  
A GLY   856  2 87.73 1 856  
A ARG   857  2 76.12 1 857  
A MET   858  2 74.95 1 858  
A ASN   859  2 70.17 1 859  
A SER   860  2 80.67 1 860  
A ASN   861  2 85.05 1 861  
A GLN   862  2 84.88 1 862  
A VAL   863  2 90.56 1 863  
A CYS   864  2 91.99 1 864  
A ILE   865  2 92.47 1 865  
A ASP   866  2 90.94 1 866  
A ILE   867  2 93.75 1 867  
A LEU   868  2 95.63 1 868  
A ARG   869  2 82.48 1 869  
A SER   870  2 94.62 1 870  
A LEU   871  2 96.47 1 871  
A GLU   872  2 94.53 1 872  
A THR   873  2 94.11 1 873  
A ASP   874  2 94.99 1 874  
A LEU   875  2 96.50 1 875  
A ARG   876  2 86.82 1 876  
A SER   877  2 94.04 1 877  
A GLU   878  2 91.15 1 878  
A PHE   879  2 94.71 1 879  
A ASP   880  2 91.71 1 880  
A SER   881  2 91.58 1 881  
A ARG   882  2 86.44 1 882  
A SER   883  2 90.51 1 883  
A SER   884  2 93.77 1 884  
A PRO   885  2 93.41 1 885  
A LEU   886  2 93.49 1 886  
A GLU   887  2 82.02 1 887  
A LEU   888  2 93.79 1 888  
A PHE   889  2 96.74 1 889  
A MET   890  2 91.36 1 890  
A LEU   891  2 94.11 1 891  
A SER   892  2 89.71 1 892  
A ARG   893  2 88.45 1 893  
A MET   894  2 82.12 1 894  
A HIS   895  2 85.82 1 895  
A HIS   896  2 81.14 1 896  
A LEU   897  2 76.89 1 897  
A ASN   898  2 75.66 1 898  
A TYR   899  2 83.18 1 899  
A LYS   900  2 74.10 1 900  
A SER   901  2 81.43 1 901  
A ALA   902  2 81.87 1 902  
A ASP   903  2 80.74 1 903  
A ASN   904  2 86.07 1 904  
A PRO   905  2 89.12 1 905  
A ASN   906  2 89.33 1 906  
A MET   907  2 85.65 1 907  
A TYR   908  2 85.89 1 908  
A LEU   909  2 91.66 1 909  
A VAL   910  2 92.06 1 910  
A THR   911  2 88.77 1 911  
A GLU   912  2 86.05 1 912  
A TYR   913  2 92.45 1 913  
A ASN   914  2 87.73 1 914  
A LYS   915  2 80.18 1 915  
A ASN   916  2 84.11 1 916  
A ASN   917  2 80.93 1 917  
A PRO   918  2 76.60 1 918  
A GLU   919  2 67.94 1 919  
A THR   920  2 77.67 1 920  
A ILE   921  2 85.32 1 921  
A GLU   922  2 71.54 1 922  
A LEU   923  2 74.83 1 923  
A GLY   924  2 77.56 1 924  
A GLU   925  2 73.75 1 925  
A ARG   926  2 80.03 1 926  
A TYR   927  2 91.09 1 927  
A TYR   928  2 87.53 1 928  
A PHE   929  2 95.49 1 929  
A ALA   930  2 97.05 1 930  
A TYR   931  2 95.20 1 931  
A ILE   932  2 94.94 1 932  
A CYS   933  2 95.90 1 933  
A PRO   934  2 95.77 1 934  
A ALA   935  2 94.27 1 935  
A ASN   936  2 87.70 1 936  
A VAL   937  2 92.24 1 937  
A PRO   938  2 94.20 1 938  
A TRP   939  2 91.72 1 939  
A THR   940  2 90.50 1 940  
A LYS   941  2 85.60 1 941  
A LYS   942  2 75.11 1 942  
A LEU   943  2 87.52 1 943  
A VAL   944  2 85.59 1 944  
A ASN   945  2 85.45 1 945  
A ILE   946  2 87.09 1 946  
A LYS   947  2 86.43 1 947  
A THR   948  2 89.93 1 948  
A TYR   949  2 94.46 1 949  
A GLU   950  2 93.18 1 950  
A THR   951  2 93.33 1 951  
A ILE   952  2 94.48 1 952  
A ILE   953  2 92.27 1 953  
A ASP   954  2 83.79 1 954  
A ARG   955  2 65.43 1 955  
A SER   956  2 79.58 1 956  
A PHE   957  2 90.70 1 957  
A LYS   958  2 78.85 1 958  
A LEU   959  2 91.13 1 959  
A GLY   960  2 93.09 1 960  
A SER   961  2 91.05 1 961  
A ASP   962  2 89.77 1 962  
A GLN   963  2 93.13 1 963  
A ARG   964  2 93.36 1 964  
A ILE   965  2 94.64 1 965  
A PHE   966  2 95.45 1 966  
A TYR   967  2 96.12 1 967  
A GLU   968  2 94.97 1 968  
A VAL   969  2 95.15 1 969  
A TYR   970  2 96.79 1 970  
A PHE   971  2 97.20 1 971  
A LYS   972  2 92.30 1 972  
A ARG   973  2 90.86 1 973  
A LEU   974  2 96.44 1 974  
A THR   975  2 95.63 1 975  
A SER   976  2 94.09 1 976  
A GLU   977  2 94.69 1 977  
A ILE   978  2 96.00 1 978  
A VAL   979  2 94.10 1 979  
A ASN   980  2 92.72 1 980  
A LEU   981  2 93.49 1 981  
A LEU   982  2 92.82 1 982  
A ASP   983  2 83.04 1 983  
A ASN   984  2 88.10 1 984  
A LYS   985  2 85.15 1 985  
A VAL   986  2 92.78 1 986  
A LEU   987  2 90.56 1 987  
A CYS   988  2 96.00 1 988  
A ILE   989  2 94.84 1 989  
A SER   990  2 93.90 1 990  
A PHE   991  2 95.67 1 991  
A PHE   992  2 96.01 1 992  
A GLU   993  2 89.80 1 993  
A ARG   994  2 87.61 1 994  
A MET   995  2 92.55 1 995  
A PHE   996  2 95.35 1 996  
A GLY   997  2 92.85 1 997  
A SER   998  2 90.44 1 998  
A ARG   999  2 79.41 1 999  
A PRO   1000 2 93.79 1 1000 
A THR   1001 2 87.60 1 1001 
A PHE   1002 2 91.45 1 1002 
A TYR   1003 2 77.55 1 1003 
A GLU   1004 2 63.08 1 1004 
A ALA   1005 2 55.70 1 1005 
B LIG_B .    2 55.85 1 1006 
C DA    1    2 67.14 1 1007 
C DG    2    2 68.94 1 1008 
C DC    3    2 68.52 1 1009 
C DT    4    2 72.96 1 1010 
C DA    5    2 74.37 1 1011 
C DT    6    2 75.71 1 1012 
C DG    7    2 74.50 1 1013 
C DA    8    2 72.64 1 1014 
C DC    9    2 70.51 1 1015 
C DC    10   2 70.87 1 1016 
C DA    11   2 70.91 1 1017 
C DT    12   2 69.25 1 1018 
C DG    13   2 70.61 1 1019 
C DA    14   2 71.51 1 1020 
C DT    15   2 74.28 1 1021 
C DT    16   2 76.03 1 1022 
C DA    17   2 77.94 1 1023 
C DC    18   2 77.48 1 1024 
C DG    19   2 76.78 1 1025 
C DA    20   2 75.70 1 1026 
C DA    21   2 74.16 1 1027 
C DT    22   2 72.37 1 1028 
C DT    23   2 73.02 1 1029 
C DG    24   2 72.06 1 1030 
C DC    25   2 70.42 1 1031 
D DC    1    2 28.40 1 1032 
D DT    2    2 26.08 1 1033 
D DG    3    2 26.13 1 1034 
D DC    4    2 27.32 1 1035 
D DA    5    2 31.70 1 1036 
D DC    6    2 33.98 1 1037 
D DG    7    2 35.65 1 1038 
D DA    8    2 41.90 1 1039 
D DA    9    2 46.33 1 1040 
D DT    10   2 50.42 1 1041 
D DT    11   2 57.13 1 1042 
D DA    12   2 63.59 1 1043 
D DA    13   2 69.45 1 1044 
D DG    14   2 67.22 1 1045 
D DC    15   2 68.64 1 1046 
D DA    16   2 71.91 1 1047 
D DA    17   2 72.33 1 1048 
D DT    18   2 72.97 1 1049 
D DT    19   2 75.55 1 1050 
D DC    20   2 76.60 1 1051 
D DG    21   2 77.61 1 1052 
D DT    22   2 76.77 1 1053 
D DA    23   2 76.18 1 1054 
D DA    24   2 74.12 1 1055 
D DT    25   2 73.15 1 1056 
D DC    26   2 68.39 1 1057 
D DA    27   2 67.15 1 1058 
D DT    28   2 67.76 1 1059 
D DG    29   2 70.86 1 1060 
D DG    30   2 72.11 1 1061 
D DT    31   2 74.26 1 1062 
D DC    32   2 74.71 1 1063 
D DA    33   2 76.05 1 1064 
D DT    34   2 77.03 1 1065 
D DA    35   2 75.72 1 1066 
D DG    36   2 74.62 1 1067 
D DC    37   2 67.04 1 1068 
D DT    38   2 62.35 1 1069 
#
_ma_software_group.group_id    1
_ma_software_group.ordinal_id  1
_ma_software_group.software_id 1
#
loop_
_ma_target_entity.data_id
_ma_target_entity.entity_id
_ma_target_entity.origin
1 1 . 
1 2 . 
1 3 . 
1 4 . 
#
loop_
_ma_target_entity_instance.asym_id
_ma_target_entity_instance.details
_ma_target_entity_instance.entity_id
A . 1 
B . 2 
C . 3 
D . 4 
#
loop_
_pdbx_data_usage.details
_pdbx_data_usage.id
_pdbx_data_usage.type
_pdbx_data_usage.url
;Non-commercial use only, by using this file you agree to the terms of use found
at https://github.com/google-deepmind/alphafold3/blob/main/OUTPUT_TERMS_OF_USE.md.
To request access to the AlphaFold 3 model parameters, follow the process set
out at https://github.com/google-deepmind/alphafold3. You may only use these if
received directly from Google. Use is subject to terms of use available at
https://github.com/google-deepmind/alphafold3/blob/main/WEIGHTS_TERMS_OF_USE.md.
;
1 license    https://github.com/google-deepmind/alphafold3/blob/main/OUTPUT_TERMS_OF_USE.md 
;AlphaFold 3 and its output are not intended for, have not been validated for,
and are not approved for clinical use. They are provided "as-is" without any
warranty of any kind, whether expressed or implied. No warranty is given that
use shall not infringe the rights of any third party.
;
2 disclaimer ?                                                                              
#
_pdbx_nonpoly_scheme.asym_id       B
_pdbx_nonpoly_scheme.auth_seq_num  1
_pdbx_nonpoly_scheme.entity_id     2
_pdbx_nonpoly_scheme.mon_id        LIG_B
_pdbx_nonpoly_scheme.pdb_ins_code  .
_pdbx_nonpoly_scheme.pdb_seq_num   1
_pdbx_nonpoly_scheme.pdb_strand_id B
#
loop_
_pdbx_poly_seq_scheme.asym_id
_pdbx_poly_seq_scheme.auth_seq_num
_pdbx_poly_seq_scheme.entity_id
_pdbx_poly_seq_scheme.hetero
_pdbx_poly_seq_scheme.mon_id
_pdbx_poly_seq_scheme.pdb_ins_code
_pdbx_poly_seq_scheme.pdb_seq_num
_pdbx_poly_seq_scheme.pdb_strand_id
_pdbx_poly_seq_scheme.seq_id
A 1    1 n MET . 1    A 1    
A 2    1 n ASP . 2    A 2    
A 3    1 n VAL . 3    A 3    
A 4    1 n ARG . 4    A 4    
A 5    1 n CYS . 5    A 5    
A 6    1 n ILE . 6    A 6    
A 7    1 n ASN . 7    A 7    
A 8    1 n TRP . 8    A 8    
A 9    1 n PHE . 9    A 9    
A 10   1 n GLU . 10   A 10   
A 11   1 n SER . 11   A 11   
A 12   1 n HIS . 12   A 12   
A 13   1 n GLY . 13   A 13   
A 14   1 n GLU . 14   A 14   
A 15   1 n ASN . 15   A 15   
A 16   1 n ARG . 16   A 16   
A 17   1 n PHE . 17   A 17   
A 18   1 n LEU . 18   A 18   
A 19   1 n TYR . 19   A 19   
A 20   1 n LEU . 20   A 20   
A 21   1 n LYS . 21   A 21   
A 22   1 n SER . 22   A 22   
A 23   1 n ARG . 23   A 23   
A 24   1 n CYS . 24   A 24   
A 25   1 n ARG . 25   A 25   
A 26   1 n ASN . 26   A 26   
A 27   1 n GLY . 27   A 27   
A 28   1 n GLU . 28   A 28   
A 29   1 n THR . 29   A 29   
A 30   1 n VAL . 30   A 30   
A 31   1 n PHE . 31   A 31   
A 32   1 n ILE . 32   A 32   
A 33   1 n ARG . 33   A 33   
A 34   1 n PHE . 34   A 34   
A 35   1 n PRO . 35   A 35   
A 36   1 n HIS . 36   A 36   
A 37   1 n TYR . 37   A 37   
A 38   1 n PHE . 38   A 38   
A 39   1 n TYR . 39   A 39   
A 40   1 n TYR . 40   A 40   
A 41   1 n VAL . 41   A 41   
A 42   1 n VAL . 42   A 42   
A 43   1 n THR . 43   A 43   
A 44   1 n ASP . 44   A 44   
A 45   1 n GLU . 45   A 45   
A 46   1 n ILE . 46   A 46   
A 47   1 n TYR . 47   A 47   
A 48   1 n GLN . 48   A 48   
A 49   1 n SER . 49   A 49   
A 50   1 n LEU . 50   A 50   
A 51   1 n ALA . 51   A 51   
A 52   1 n PRO . 52   A 52   
A 53   1 n PRO . 53   A 53   
A 54   1 n PRO . 54   A 54   
A 55   1 n PHE . 55   A 55   
A 56   1 n ASN . 56   A 56   
A 57   1 n ALA . 57   A 57   
A 58   1 n ARG . 58   A 58   
A 59   1 n PRO . 59   A 59   
A 60   1 n MET . 60   A 60   
A 61   1 n GLY . 61   A 61   
A 62   1 n LYS . 62   A 62   
A 63   1 n MET . 63   A 63   
A 64   1 n ARG . 64   A 64   
A 65   1 n THR . 65   A 65   
A 66   1 n ILE . 66   A 66   
A 67   1 n ASP . 67   A 67   
A 68   1 n ILE . 68   A 68   
A 69   1 n ASP . 69   A 69   
A 70   1 n GLU . 70   A 70   
A 71   1 n THR . 71   A 71   
A 72   1 n ILE . 72   A 72   
A 73   1 n SER . 73   A 73   
A 74   1 n TYR . 74   A 74   
A 75   1 n ASN . 75   A 75   
A 76   1 n LEU . 76   A 76   
A 77   1 n ASP . 77   A 77   
A 78   1 n ILE . 78   A 78   
A 79   1 n LYS . 79   A 79   
A 80   1 n ASP . 80   A 80   
A 81   1 n ARG . 81   A 81   
A 82   1 n LYS . 82   A 82   
A 83   1 n CYS . 83   A 83   
A 84   1 n SER . 84   A 84   
A 85   1 n VAL . 85   A 85   
A 86   1 n ALA . 86   A 86   
A 87   1 n ASP . 87   A 87   
A 88   1 n MET . 88   A 88   
A 89   1 n TRP . 89   A 89   
A 90   1 n LEU . 90   A 90   
A 91   1 n ILE . 91   A 91   
A 92   1 n GLU . 92   A 92   
A 93   1 n GLU . 93   A 93   
A 94   1 n PRO . 94   A 94   
A 95   1 n LYS . 95   A 95   
A 96   1 n LYS . 96   A 96   
A 97   1 n ARG . 97   A 97   
A 98   1 n ASN . 98   A 98   
A 99   1 n ILE . 99   A 99   
A 100  1 n GLN . 100  A 100  
A 101  1 n ASN . 101  A 101  
A 102  1 n ALA . 102  A 102  
A 103  1 n THR . 103  A 103  
A 104  1 n MET . 104  A 104  
A 105  1 n ASP . 105  A 105  
A 106  1 n GLU . 106  A 106  
A 107  1 n PHE . 107  A 107  
A 108  1 n LEU . 108  A 108  
A 109  1 n ASN . 109  A 109  
A 110  1 n ILE . 110  A 110  
A 111  1 n SER . 111  A 111  
A 112  1 n TRP . 112  A 112  
A 113  1 n PHE . 113  A 113  
A 114  1 n TYR . 114  A 114  
A 115  1 n ILE . 115  A 115  
A 116  1 n SER . 116  A 116  
A 117  1 n ASN . 117  A 117  
A 118  1 n GLY . 118  A 118  
A 119  1 n ILE . 119  A 119  
A 120  1 n SER . 120  A 120  
A 121  1 n PRO . 121  A 121  
A 122  1 n ASP . 122  A 122  
A 123  1 n GLY . 123  A 123  
A 124  1 n CYS . 124  A 124  
A 125  1 n TYR . 125  A 125  
A 126  1 n SER . 126  A 126  
A 127  1 n LEU . 127  A 127  
A 128  1 n ASP . 128  A 128  
A 129  1 n ASP . 129  A 129  
A 130  1 n GLN . 130  A 130  
A 131  1 n TYR . 131  A 131  
A 132  1 n LEU . 132  A 132  
A 133  1 n THR . 133  A 133  
A 134  1 n LYS . 134  A 134  
A 135  1 n ILE . 135  A 135  
A 136  1 n ASN . 136  A 136  
A 137  1 n ASN . 137  A 137  
A 138  1 n GLY . 138  A 138  
A 139  1 n CYS . 139  A 139  
A 140  1 n TYR . 140  A 140  
A 141  1 n HIS . 141  A 141  
A 142  1 n CYS . 142  A 142  
A 143  1 n GLY . 143  A 143  
A 144  1 n ASP . 144  A 144  
A 145  1 n PRO . 145  A 145  
A 146  1 n ARG . 146  A 146  
A 147  1 n ASN . 147  A 147  
A 148  1 n CYS . 148  A 148  
A 149  1 n PHE . 149  A 149  
A 150  1 n ALA . 150  A 150  
A 151  1 n LYS . 151  A 151  
A 152  1 n GLU . 152  A 152  
A 153  1 n ILE . 153  A 153  
A 154  1 n PRO . 154  A 154  
A 155  1 n ARG . 155  A 155  
A 156  1 n PHE . 156  A 156  
A 157  1 n ASP . 157  A 157  
A 158  1 n ILE . 158  A 158  
A 159  1 n PRO . 159  A 159  
A 160  1 n ARG . 160  A 160  
A 161  1 n SER . 161  A 161  
A 162  1 n TYR . 162  A 162  
A 163  1 n LEU . 163  A 163  
A 164  1 n PHE . 164  A 164  
A 165  1 n LEU . 165  A 165  
A 166  1 n ASP . 166  A 166  
A 167  1 n ILE . 167  A 167  
A 168  1 n GLU . 168  A 168  
A 169  1 n CYS . 169  A 169  
A 170  1 n HIS . 170  A 170  
A 171  1 n PHE . 171  A 171  
A 172  1 n ASP . 172  A 172  
A 173  1 n LYS . 173  A 173  
A 174  1 n LYS . 174  A 174  
A 175  1 n PHE . 175  A 175  
A 176  1 n PRO . 176  A 176  
A 177  1 n SER . 177  A 177  
A 178  1 n VAL . 178  A 178  
A 179  1 n PHE . 179  A 179  
A 180  1 n ILE . 180  A 180  
A 181  1 n ASN . 181  A 181  
A 182  1 n PRO . 182  A 182  
A 183  1 n ILE . 183  A 183  
A 184  1 n SER . 184  A 184  
A 185  1 n HIS . 185  A 185  
A 186  1 n THR . 186  A 186  
A 187  1 n SER . 187  A 187  
A 188  1 n TYR . 188  A 188  
A 189  1 n CYS . 189  A 189  
A 190  1 n TYR . 190  A 190  
A 191  1 n ILE . 191  A 191  
A 192  1 n ASP . 192  A 192  
A 193  1 n LEU . 193  A 193  
A 194  1 n SER . 194  A 194  
A 195  1 n GLY . 195  A 195  
A 196  1 n LYS . 196  A 196  
A 197  1 n ARG . 197  A 197  
A 198  1 n LEU . 198  A 198  
A 199  1 n LEU . 199  A 199  
A 200  1 n PHE . 200  A 200  
A 201  1 n THR . 201  A 201  
A 202  1 n LEU . 202  A 202  
A 203  1 n ILE . 203  A 203  
A 204  1 n ASN . 204  A 204  
A 205  1 n GLU . 205  A 205  
A 206  1 n GLU . 206  A 206  
A 207  1 n MET . 207  A 207  
A 208  1 n LEU . 208  A 208  
A 209  1 n THR . 209  A 209  
A 210  1 n GLU . 210  A 210  
A 211  1 n GLN . 211  A 211  
A 212  1 n GLU . 212  A 212  
A 213  1 n ILE . 213  A 213  
A 214  1 n GLN . 214  A 214  
A 215  1 n GLU . 215  A 215  
A 216  1 n ALA . 216  A 216  
A 217  1 n VAL . 217  A 217  
A 218  1 n ASP . 218  A 218  
A 219  1 n ARG . 219  A 219  
A 220  1 n GLY . 220  A 220  
A 221  1 n CYS . 221  A 221  
A 222  1 n LEU . 222  A 222  
A 223  1 n ARG . 223  A 223  
A 224  1 n ILE . 224  A 224  
A 225  1 n GLN . 225  A 225  
A 226  1 n SER . 226  A 226  
A 227  1 n LEU . 227  A 227  
A 228  1 n MET . 228  A 228  
A 229  1 n GLU . 229  A 229  
A 230  1 n MET . 230  A 230  
A 231  1 n ASP . 231  A 231  
A 232  1 n TYR . 232  A 232  
A 233  1 n GLU . 233  A 233  
A 234  1 n ARG . 234  A 234  
A 235  1 n GLU . 235  A 235  
A 236  1 n LEU . 236  A 236  
A 237  1 n VAL . 237  A 237  
A 238  1 n LEU . 238  A 238  
A 239  1 n CYS . 239  A 239  
A 240  1 n SER . 240  A 240  
A 241  1 n GLU . 241  A 241  
A 242  1 n ILE . 242  A 242  
A 243  1 n VAL . 243  A 243  
A 244  1 n LEU . 244  A 244  
A 245  1 n LEU . 245  A 245  
A 246  1 n GLN . 246  A 246  
A 247  1 n ILE . 247  A 247  
A 248  1 n ALA . 248  A 248  
A 249  1 n LYS . 249  A 249  
A 250  1 n GLN . 250  A 250  
A 251  1 n LEU . 251  A 251  
A 252  1 n LEU . 252  A 252  
A 253  1 n GLU . 253  A 253  
A 254  1 n LEU . 254  A 254  
A 255  1 n THR . 255  A 255  
A 256  1 n PHE . 256  A 256  
A 257  1 n ASP . 257  A 257  
A 258  1 n TYR . 258  A 258  
A 259  1 n ILE . 259  A 259  
A 260  1 n VAL . 260  A 260  
A 261  1 n THR . 261  A 261  
A 262  1 n PHE . 262  A 262  
A 263  1 n ASN . 263  A 263  
A 264  1 n GLY . 264  A 264  
A 265  1 n HIS . 265  A 265  
A 266  1 n ASN . 266  A 266  
A 267  1 n PHE . 267  A 267  
A 268  1 n ASP . 268  A 268  
A 269  1 n LEU . 269  A 269  
A 270  1 n ARG . 270  A 270  
A 271  1 n TYR . 271  A 271  
A 272  1 n ILE . 272  A 272  
A 273  1 n THR . 273  A 273  
A 274  1 n ASN . 274  A 274  
A 275  1 n ARG . 275  A 275  
A 276  1 n LEU . 276  A 276  
A 277  1 n GLU . 277  A 277  
A 278  1 n LEU . 278  A 278  
A 279  1 n LEU . 279  A 279  
A 280  1 n THR . 280  A 280  
A 281  1 n GLY . 281  A 281  
A 282  1 n GLU . 282  A 282  
A 283  1 n LYS . 283  A 283  
A 284  1 n ILE . 284  A 284  
A 285  1 n ILE . 285  A 285  
A 286  1 n PHE . 286  A 286  
A 287  1 n ARG . 287  A 287  
A 288  1 n SER . 288  A 288  
A 289  1 n PRO . 289  A 289  
A 290  1 n ASP . 290  A 290  
A 291  1 n LYS . 291  A 291  
A 292  1 n LYS . 292  A 292  
A 293  1 n GLU . 293  A 293  
A 294  1 n ALA . 294  A 294  
A 295  1 n VAL . 295  A 295  
A 296  1 n HIS . 296  A 296  
A 297  1 n LEU . 297  A 297  
A 298  1 n CYS . 298  A 298  
A 299  1 n ILE . 299  A 299  
A 300  1 n TYR . 300  A 300  
A 301  1 n GLU . 301  A 301  
A 302  1 n ARG . 302  A 302  
A 303  1 n ASN . 303  A 303  
A 304  1 n GLN . 304  A 304  
A 305  1 n SER . 305  A 305  
A 306  1 n SER . 306  A 306  
A 307  1 n HIS . 307  A 307  
A 308  1 n LYS . 308  A 308  
A 309  1 n GLY . 309  A 309  
A 310  1 n VAL . 310  A 310  
A 311  1 n GLY . 311  A 311  
A 312  1 n GLY . 312  A 312  
A 313  1 n MET . 313  A 313  
A 314  1 n ALA . 314  A 314  
A 315  1 n ASN . 315  A 315  
A 316  1 n THR . 316  A 316  
A 317  1 n THR . 317  A 317  
A 318  1 n PHE . 318  A 318  
A 319  1 n HIS . 319  A 319  
A 320  1 n VAL . 320  A 320  
A 321  1 n ASN . 321  A 321  
A 322  1 n ASN . 322  A 322  
A 323  1 n ASN . 323  A 323  
A 324  1 n ASN . 324  A 324  
A 325  1 n GLY . 325  A 325  
A 326  1 n THR . 326  A 326  
A 327  1 n ILE . 327  A 327  
A 328  1 n PHE . 328  A 328  
A 329  1 n PHE . 329  A 329  
A 330  1 n ASP . 330  A 330  
A 331  1 n LEU . 331  A 331  
A 332  1 n TYR . 332  A 332  
A 333  1 n SER . 333  A 333  
A 334  1 n PHE . 334  A 334  
A 335  1 n ILE . 335  A 335  
A 336  1 n GLN . 336  A 336  
A 337  1 n LYS . 337  A 337  
A 338  1 n SER . 338  A 338  
A 339  1 n GLU . 339  A 339  
A 340  1 n LYS . 340  A 340  
A 341  1 n LEU . 341  A 341  
A 342  1 n ASP . 342  A 342  
A 343  1 n SER . 343  A 343  
A 344  1 n TYR . 344  A 344  
A 345  1 n LYS . 345  A 345  
A 346  1 n LEU . 346  A 346  
A 347  1 n ASP . 347  A 347  
A 348  1 n SER . 348  A 348  
A 349  1 n ILE . 349  A 349  
A 350  1 n SER . 350  A 350  
A 351  1 n LYS . 351  A 351  
A 352  1 n ASN . 352  A 352  
A 353  1 n ALA . 353  A 353  
A 354  1 n PHE . 354  A 354  
A 355  1 n SER . 355  A 355  
A 356  1 n CYS . 356  A 356  
A 357  1 n MET . 357  A 357  
A 358  1 n GLY . 358  A 358  
A 359  1 n LYS . 359  A 359  
A 360  1 n VAL . 360  A 360  
A 361  1 n LEU . 361  A 361  
A 362  1 n ASN . 362  A 362  
A 363  1 n ARG . 363  A 363  
A 364  1 n GLY . 364  A 364  
A 365  1 n VAL . 365  A 365  
A 366  1 n ARG . 366  A 366  
A 367  1 n GLU . 367  A 367  
A 368  1 n MET . 368  A 368  
A 369  1 n THR . 369  A 369  
A 370  1 n PHE . 370  A 370  
A 371  1 n ILE . 371  A 371  
A 372  1 n GLY . 372  A 372  
A 373  1 n ASP . 373  A 373  
A 374  1 n ASP . 374  A 374  
A 375  1 n THR . 375  A 375  
A 376  1 n THR . 376  A 376  
A 377  1 n ASP . 377  A 377  
A 378  1 n ALA . 378  A 378  
A 379  1 n LYS . 379  A 379  
A 380  1 n GLY . 380  A 380  
A 381  1 n LYS . 381  A 381  
A 382  1 n ALA . 382  A 382  
A 383  1 n ALA . 383  A 383  
A 384  1 n VAL . 384  A 384  
A 385  1 n PHE . 385  A 385  
A 386  1 n ALA . 386  A 386  
A 387  1 n LYS . 387  A 387  
A 388  1 n VAL . 388  A 388  
A 389  1 n LEU . 389  A 389  
A 390  1 n THR . 390  A 390  
A 391  1 n THR . 391  A 391  
A 392  1 n GLY . 392  A 392  
A 393  1 n ASN . 393  A 393  
A 394  1 n TYR . 394  A 394  
A 395  1 n VAL . 395  A 395  
A 396  1 n THR . 396  A 396  
A 397  1 n VAL . 397  A 397  
A 398  1 n ASP . 398  A 398  
A 399  1 n ASP . 399  A 399  
A 400  1 n ILE . 400  A 400  
A 401  1 n ILE . 401  A 401  
A 402  1 n CYS . 402  A 402  
A 403  1 n LYS . 403  A 403  
A 404  1 n VAL . 404  A 404  
A 405  1 n ILE . 405  A 405  
A 406  1 n HIS . 406  A 406  
A 407  1 n LYS . 407  A 407  
A 408  1 n ASP . 408  A 408  
A 409  1 n ILE . 409  A 409  
A 410  1 n TRP . 410  A 410  
A 411  1 n GLU . 411  A 411  
A 412  1 n ASN . 412  A 412  
A 413  1 n GLY . 413  A 413  
A 414  1 n PHE . 414  A 414  
A 415  1 n LYS . 415  A 415  
A 416  1 n VAL . 416  A 416  
A 417  1 n VAL . 417  A 417  
A 418  1 n LEU . 418  A 418  
A 419  1 n SER . 419  A 419  
A 420  1 n CYS . 420  A 420  
A 421  1 n PRO . 421  A 421  
A 422  1 n THR . 422  A 422  
A 423  1 n LEU . 423  A 423  
A 424  1 n THR . 424  A 424  
A 425  1 n ASN . 425  A 425  
A 426  1 n ASP . 426  A 426  
A 427  1 n THR . 427  A 427  
A 428  1 n TYR . 428  A 428  
A 429  1 n LYS . 429  A 429  
A 430  1 n LEU . 430  A 430  
A 431  1 n SER . 431  A 431  
A 432  1 n PHE . 432  A 432  
A 433  1 n GLY . 433  A 433  
A 434  1 n LYS . 434  A 434  
A 435  1 n ASP . 435  A 435  
A 436  1 n ASP . 436  A 436  
A 437  1 n VAL . 437  A 437  
A 438  1 n ASP . 438  A 438  
A 439  1 n LEU . 439  A 439  
A 440  1 n ALA . 440  A 440  
A 441  1 n GLN . 441  A 441  
A 442  1 n MET . 442  A 442  
A 443  1 n TYR . 443  A 443  
A 444  1 n LYS . 444  A 444  
A 445  1 n ASP . 445  A 445  
A 446  1 n TYR . 446  A 446  
A 447  1 n ASN . 447  A 447  
A 448  1 n LEU . 448  A 448  
A 449  1 n ASN . 449  A 449  
A 450  1 n ILE . 450  A 450  
A 451  1 n ALA . 451  A 451  
A 452  1 n LEU . 452  A 452  
A 453  1 n ASP . 453  A 453  
A 454  1 n MET . 454  A 454  
A 455  1 n ALA . 455  A 455  
A 456  1 n ARG . 456  A 456  
A 457  1 n TYR . 457  A 457  
A 458  1 n CYS . 458  A 458  
A 459  1 n ILE . 459  A 459  
A 460  1 n HIS . 460  A 460  
A 461  1 n ASP . 461  A 461  
A 462  1 n ALA . 462  A 462  
A 463  1 n CYS . 463  A 463  
A 464  1 n LEU . 464  A 464  
A 465  1 n CYS . 465  A 465  
A 466  1 n GLN . 466  A 466  
A 467  1 n TYR . 467  A 467  
A 468  1 n LEU . 468  A 468  
A 469  1 n TRP . 469  A 469  
A 470  1 n GLU . 470  A 470  
A 471  1 n TYR . 471  A 471  
A 472  1 n TYR . 472  A 472  
A 473  1 n GLY . 473  A 473  
A 474  1 n VAL . 474  A 474  
A 475  1 n GLU . 475  A 475  
A 476  1 n THR . 476  A 476  
A 477  1 n LYS . 477  A 477  
A 478  1 n THR . 478  A 478  
A 479  1 n ASP . 479  A 479  
A 480  1 n ALA . 480  A 480  
A 481  1 n GLY . 481  A 481  
A 482  1 n ALA . 482  A 482  
A 483  1 n SER . 483  A 483  
A 484  1 n THR . 484  A 484  
A 485  1 n TYR . 485  A 485  
A 486  1 n VAL . 486  A 486  
A 487  1 n LEU . 487  A 487  
A 488  1 n PRO . 488  A 488  
A 489  1 n GLN . 489  A 489  
A 490  1 n SER . 490  A 490  
A 491  1 n MET . 491  A 491  
A 492  1 n VAL . 492  A 492  
A 493  1 n PHE . 493  A 493  
A 494  1 n GLY . 494  A 494  
A 495  1 n TYR . 495  A 495  
A 496  1 n LYS . 496  A 496  
A 497  1 n ALA . 497  A 497  
A 498  1 n SER . 498  A 498  
A 499  1 n THR . 499  A 499  
A 500  1 n VAL . 500  A 500  
A 501  1 n ILE . 501  A 501  
A 502  1 n LYS . 502  A 502  
A 503  1 n GLY . 503  A 503  
A 504  1 n PRO . 504  A 504  
A 505  1 n LEU . 505  A 505  
A 506  1 n LEU . 506  A 506  
A 507  1 n LYS . 507  A 507  
A 508  1 n LEU . 508  A 508  
A 509  1 n LEU . 509  A 509  
A 510  1 n LEU . 510  A 510  
A 511  1 n GLU . 511  A 511  
A 512  1 n THR . 512  A 512  
A 513  1 n LYS . 513  A 513  
A 514  1 n THR . 514  A 514  
A 515  1 n ILE . 515  A 515  
A 516  1 n LEU . 516  A 516  
A 517  1 n VAL . 517  A 517  
A 518  1 n ARG . 518  A 518  
A 519  1 n SER . 519  A 519  
A 520  1 n GLU . 520  A 520  
A 521  1 n THR . 521  A 521  
A 522  1 n LYS . 522  A 522  
A 523  1 n GLN . 523  A 523  
A 524  1 n LYS . 524  A 524  
A 525  1 n PHE . 525  A 525  
A 526  1 n PRO . 526  A 526  
A 527  1 n TYR . 527  A 527  
A 528  1 n GLU . 528  A 528  
A 529  1 n GLY . 529  A 529  
A 530  1 n GLY . 530  A 530  
A 531  1 n LYS . 531  A 531  
A 532  1 n VAL . 532  A 532  
A 533  1 n PHE . 533  A 533  
A 534  1 n ALA . 534  A 534  
A 535  1 n PRO . 535  A 535  
A 536  1 n LYS . 536  A 536  
A 537  1 n GLN . 537  A 537  
A 538  1 n LYS . 538  A 538  
A 539  1 n MET . 539  A 539  
A 540  1 n PHE . 540  A 540  
A 541  1 n SER . 541  A 541  
A 542  1 n ASN . 542  A 542  
A 543  1 n ASN . 543  A 543  
A 544  1 n VAL . 544  A 544  
A 545  1 n LEU . 545  A 545  
A 546  1 n ILE . 546  A 546  
A 547  1 n PHE . 547  A 547  
A 548  1 n ASP . 548  A 548  
A 549  1 n TYR . 549  A 549  
A 550  1 n ASN . 550  A 550  
A 551  1 n SER . 551  A 551  
A 552  1 n LEU . 552  A 552  
A 553  1 n TYR . 553  A 553  
A 554  1 n PRO . 554  A 554  
A 555  1 n ASN . 555  A 555  
A 556  1 n VAL . 556  A 556  
A 557  1 n CYS . 557  A 557  
A 558  1 n ILE . 558  A 558  
A 559  1 n PHE . 559  A 559  
A 560  1 n GLY . 560  A 560  
A 561  1 n ASN . 561  A 561  
A 562  1 n LEU . 562  A 562  
A 563  1 n SER . 563  A 563  
A 564  1 n PRO . 564  A 564  
A 565  1 n GLU . 565  A 565  
A 566  1 n THR . 566  A 566  
A 567  1 n LEU . 567  A 567  
A 568  1 n VAL . 568  A 568  
A 569  1 n GLY . 569  A 569  
A 570  1 n VAL . 570  A 570  
A 571  1 n VAL . 571  A 571  
A 572  1 n VAL . 572  A 572  
A 573  1 n SER . 573  A 573  
A 574  1 n SER . 574  A 574  
A 575  1 n ASN . 575  A 575  
A 576  1 n ARG . 576  A 576  
A 577  1 n LEU . 577  A 577  
A 578  1 n GLU . 578  A 578  
A 579  1 n GLU . 579  A 579  
A 580  1 n GLU . 580  A 580  
A 581  1 n ILE . 581  A 581  
A 582  1 n ASN . 582  A 582  
A 583  1 n ASN . 583  A 583  
A 584  1 n GLN . 584  A 584  
A 585  1 n LEU . 585  A 585  
A 586  1 n LEU . 586  A 586  
A 587  1 n LEU . 587  A 587  
A 588  1 n GLN . 588  A 588  
A 589  1 n LYS . 589  A 589  
A 590  1 n TYR . 590  A 590  
A 591  1 n PRO . 591  A 591  
A 592  1 n PRO . 592  A 592  
A 593  1 n PRO . 593  A 593  
A 594  1 n ARG . 594  A 594  
A 595  1 n TYR . 595  A 595  
A 596  1 n ILE . 596  A 596  
A 597  1 n THR . 597  A 597  
A 598  1 n VAL . 598  A 598  
A 599  1 n HIS . 599  A 599  
A 600  1 n CYS . 600  A 600  
A 601  1 n GLU . 601  A 601  
A 602  1 n PRO . 602  A 602  
A 603  1 n ARG . 603  A 603  
A 604  1 n LEU . 604  A 604  
A 605  1 n PRO . 605  A 605  
A 606  1 n ASN . 606  A 606  
A 607  1 n LEU . 607  A 607  
A 608  1 n ILE . 608  A 608  
A 609  1 n SER . 609  A 609  
A 610  1 n GLU . 610  A 610  
A 611  1 n ILE . 611  A 611  
A 612  1 n ALA . 612  A 612  
A 613  1 n ILE . 613  A 613  
A 614  1 n PHE . 614  A 614  
A 615  1 n ASP . 615  A 615  
A 616  1 n ARG . 616  A 616  
A 617  1 n SER . 617  A 617  
A 618  1 n ILE . 618  A 618  
A 619  1 n GLU . 619  A 619  
A 620  1 n GLY . 620  A 620  
A 621  1 n THR . 621  A 621  
A 622  1 n ILE . 622  A 622  
A 623  1 n PRO . 623  A 623  
A 624  1 n ARG . 624  A 624  
A 625  1 n LEU . 625  A 625  
A 626  1 n LEU . 626  A 626  
A 627  1 n ARG . 627  A 627  
A 628  1 n THR . 628  A 628  
A 629  1 n PHE . 629  A 629  
A 630  1 n LEU . 630  A 630  
A 631  1 n ALA . 631  A 631  
A 632  1 n GLU . 632  A 632  
A 633  1 n ARG . 633  A 633  
A 634  1 n ALA . 634  A 634  
A 635  1 n ARG . 635  A 635  
A 636  1 n TYR . 636  A 636  
A 637  1 n LYS . 637  A 637  
A 638  1 n LYS . 638  A 638  
A 639  1 n MET . 639  A 639  
A 640  1 n LEU . 640  A 640  
A 641  1 n LYS . 641  A 641  
A 642  1 n GLN . 642  A 642  
A 643  1 n ALA . 643  A 643  
A 644  1 n THR . 644  A 644  
A 645  1 n SER . 645  A 645  
A 646  1 n SER . 646  A 646  
A 647  1 n THR . 647  A 647  
A 648  1 n GLU . 648  A 648  
A 649  1 n LYS . 649  A 649  
A 650  1 n ALA . 650  A 650  
A 651  1 n ILE . 651  A 651  
A 652  1 n TYR . 652  A 652  
A 653  1 n ASP . 653  A 653  
A 654  1 n SER . 654  A 654  
A 655  1 n MET . 655  A 655  
A 656  1 n GLN . 656  A 656  
A 657  1 n TYR . 657  A 657  
A 658  1 n THR . 658  A 658  
A 659  1 n TYR . 659  A 659  
A 660  1 n LYS . 660  A 660  
A 661  1 n ILE . 661  A 661  
A 662  1 n ILE . 662  A 662  
A 663  1 n ALA . 663  A 663  
A 664  1 n ASN . 664  A 664  
A 665  1 n SER . 665  A 665  
A 666  1 n VAL . 666  A 666  
A 667  1 n TYR . 667  A 667  
A 668  1 n GLY . 668  A 668  
A 669  1 n LEU . 669  A 669  
A 670  1 n MET . 670  A 670  
A 671  1 n GLY . 671  A 671  
A 672  1 n PHE . 672  A 672  
A 673  1 n ARG . 673  A 673  
A 674  1 n ASN . 674  A 674  
A 675  1 n SER . 675  A 675  
A 676  1 n ALA . 676  A 676  
A 677  1 n LEU . 677  A 677  
A 678  1 n TYR . 678  A 678  
A 679  1 n SER . 679  A 679  
A 680  1 n TYR . 680  A 680  
A 681  1 n ALA . 681  A 681  
A 682  1 n SER . 682  A 682  
A 683  1 n ALA . 683  A 683  
A 684  1 n LYS . 684  A 684  
A 685  1 n SER . 685  A 685  
A 686  1 n CYS . 686  A 686  
A 687  1 n THR . 687  A 687  
A 688  1 n SER . 688  A 688  
A 689  1 n ILE . 689  A 689  
A 690  1 n GLY . 690  A 690  
A 691  1 n ARG . 691  A 691  
A 692  1 n ARG . 692  A 692  
A 693  1 n MET . 693  A 693  
A 694  1 n ILE . 694  A 694  
A 695  1 n LEU . 695  A 695  
A 696  1 n TYR . 696  A 696  
A 697  1 n LEU . 697  A 697  
A 698  1 n GLU . 698  A 698  
A 699  1 n SER . 699  A 699  
A 700  1 n VAL . 700  A 700  
A 701  1 n LEU . 701  A 701  
A 702  1 n ASN . 702  A 702  
A 703  1 n GLY . 703  A 703  
A 704  1 n ALA . 704  A 704  
A 705  1 n GLU . 705  A 705  
A 706  1 n LEU . 706  A 706  
A 707  1 n SER . 707  A 707  
A 708  1 n ASN . 708  A 708  
A 709  1 n GLY . 709  A 709  
A 710  1 n MET . 710  A 710  
A 711  1 n LEU . 711  A 711  
A 712  1 n ARG . 712  A 712  
A 713  1 n PHE . 713  A 713  
A 714  1 n ALA . 714  A 714  
A 715  1 n ASN . 715  A 715  
A 716  1 n PRO . 716  A 716  
A 717  1 n LEU . 717  A 717  
A 718  1 n SER . 718  A 718  
A 719  1 n ASN . 719  A 719  
A 720  1 n PRO . 720  A 720  
A 721  1 n PHE . 721  A 721  
A 722  1 n TYR . 722  A 722  
A 723  1 n MET . 723  A 723  
A 724  1 n ASP . 724  A 724  
A 725  1 n ASP . 725  A 725  
A 726  1 n ARG . 726  A 726  
A 727  1 n ASP . 727  A 727  
A 728  1 n ILE . 728  A 728  
A 729  1 n ASN . 729  A 729  
A 730  1 n PRO . 730  A 730  
A 731  1 n ILE . 731  A 731  
A 732  1 n VAL . 732  A 732  
A 733  1 n LYS . 733  A 733  
A 734  1 n THR . 734  A 734  
A 735  1 n SER . 735  A 735  
A 736  1 n LEU . 736  A 736  
A 737  1 n PRO . 737  A 737  
A 738  1 n ILE . 738  A 738  
A 739  1 n ASP . 739  A 739  
A 740  1 n TYR . 740  A 740  
A 741  1 n ARG . 741  A 741  
A 742  1 n PHE . 742  A 742  
A 743  1 n ARG . 743  A 743  
A 744  1 n PHE . 744  A 744  
A 745  1 n ARG . 745  A 745  
A 746  1 n SER . 746  A 746  
A 747  1 n VAL . 747  A 747  
A 748  1 n TYR . 748  A 748  
A 749  1 n GLY . 749  A 749  
A 750  1 n ASP . 750  A 750  
A 751  1 n THR . 751  A 751  
A 752  1 n ASP . 752  A 752  
A 753  1 n SER . 753  A 753  
A 754  1 n VAL . 754  A 754  
A 755  1 n PHE . 755  A 755  
A 756  1 n THR . 756  A 756  
A 757  1 n GLU . 757  A 757  
A 758  1 n ILE . 758  A 758  
A 759  1 n ASP . 759  A 759  
A 760  1 n SER . 760  A 760  
A 761  1 n GLN . 761  A 761  
A 762  1 n ASP . 762  A 762  
A 763  1 n VAL . 763  A 763  
A 764  1 n ASP . 764  A 764  
A 765  1 n LYS . 765  A 765  
A 766  1 n SER . 766  A 766  
A 767  1 n ILE . 767  A 767  
A 768  1 n GLU . 768  A 768  
A 769  1 n ILE . 769  A 769  
A 770  1 n ALA . 770  A 770  
A 771  1 n LYS . 771  A 771  
A 772  1 n GLU . 772  A 772  
A 773  1 n LEU . 773  A 773  
A 774  1 n GLU . 774  A 774  
A 775  1 n ARG . 775  A 775  
A 776  1 n LEU . 776  A 776  
A 777  1 n ILE . 777  A 777  
A 778  1 n ASN . 778  A 778  
A 779  1 n SER . 779  A 779  
A 780  1 n ARG . 780  A 780  
A 781  1 n VAL . 781  A 781  
A 782  1 n LEU . 782  A 782  
A 783  1 n PHE . 783  A 783  
A 784  1 n ASN . 784  A 784  
A 785  1 n ASN . 785  A 785  
A 786  1 n PHE . 786  A 786  
A 787  1 n LYS . 787  A 787  
A 788  1 n ILE . 788  A 788  
A 789  1 n GLU . 789  A 789  
A 790  1 n PHE . 790  A 790  
A 791  1 n GLU . 791  A 791  
A 792  1 n ALA . 792  A 792  
A 793  1 n VAL . 793  A 793  
A 794  1 n TYR . 794  A 794  
A 795  1 n LYS . 795  A 795  
A 796  1 n ASN . 796  A 796  
A 797  1 n LEU . 797  A 797  
A 798  1 n ILE . 798  A 798  
A 799  1 n MET . 799  A 799  
A 800  1 n GLN . 800  A 800  
A 801  1 n SER . 801  A 801  
A 802  1 n LYS . 802  A 802  
A 803  1 n LYS . 803  A 803  
A 804  1 n LYS . 804  A 804  
A 805  1 n TYR . 805  A 805  
A 806  1 n THR . 806  A 806  
A 807  1 n THR . 807  A 807  
A 808  1 n MET . 808  A 808  
A 809  1 n LYS . 809  A 809  
A 810  1 n TYR . 810  A 810  
A 811  1 n SER . 811  A 811  
A 812  1 n ALA . 812  A 812  
A 813  1 n SER . 813  A 813  
A 814  1 n SER . 814  A 814  
A 815  1 n ASN . 815  A 815  
A 816  1 n SER . 816  A 816  
A 817  1 n LYS . 817  A 817  
A 818  1 n SER . 818  A 818  
A 819  1 n VAL . 819  A 819  
A 820  1 n PRO . 820  A 820  
A 821  1 n GLU . 821  A 821  
A 822  1 n ARG . 822  A 822  
A 823  1 n ILE . 823  A 823  
A 824  1 n ASN . 824  A 824  
A 825  1 n LYS . 825  A 825  
A 826  1 n GLY . 826  A 826  
A 827  1 n THR . 827  A 827  
A 828  1 n SER . 828  A 828  
A 829  1 n GLU . 829  A 829  
A 830  1 n THR . 830  A 830  
A 831  1 n ARG . 831  A 831  
A 832  1 n ARG . 832  A 832  
A 833  1 n ASP . 833  A 833  
A 834  1 n VAL . 834  A 834  
A 835  1 n SER . 835  A 835  
A 836  1 n LYS . 836  A 836  
A 837  1 n PHE . 837  A 837  
A 838  1 n HIS . 838  A 838  
A 839  1 n LYS . 839  A 839  
A 840  1 n ASN . 840  A 840  
A 841  1 n MET . 841  A 841  
A 842  1 n ILE . 842  A 842  
A 843  1 n LYS . 843  A 843  
A 844  1 n ILE . 844  A 844  
A 845  1 n TYR . 845  A 845  
A 846  1 n LYS . 846  A 846  
A 847  1 n THR . 847  A 847  
A 848  1 n ARG . 848  A 848  
A 849  1 n LEU . 849  A 849  
A 850  1 n SER . 850  A 850  
A 851  1 n GLU . 851  A 851  
A 852  1 n MET . 852  A 852  
A 853  1 n LEU . 853  A 853  
A 854  1 n SER . 854  A 854  
A 855  1 n GLU . 855  A 855  
A 856  1 n GLY . 856  A 856  
A 857  1 n ARG . 857  A 857  
A 858  1 n MET . 858  A 858  
A 859  1 n ASN . 859  A 859  
A 860  1 n SER . 860  A 860  
A 861  1 n ASN . 861  A 861  
A 862  1 n GLN . 862  A 862  
A 863  1 n VAL . 863  A 863  
A 864  1 n CYS . 864  A 864  
A 865  1 n ILE . 865  A 865  
A 866  1 n ASP . 866  A 866  
A 867  1 n ILE . 867  A 867  
A 868  1 n LEU . 868  A 868  
A 869  1 n ARG . 869  A 869  
A 870  1 n SER . 870  A 870  
A 871  1 n LEU . 871  A 871  
A 872  1 n GLU . 872  A 872  
A 873  1 n THR . 873  A 873  
A 874  1 n ASP . 874  A 874  
A 875  1 n LEU . 875  A 875  
A 876  1 n ARG . 876  A 876  
A 877  1 n SER . 877  A 877  
A 878  1 n GLU . 878  A 878  
A 879  1 n PHE . 879  A 879  
A 880  1 n ASP . 880  A 880  
A 881  1 n SER . 881  A 881  
A 882  1 n ARG . 882  A 882  
A 883  1 n SER . 883  A 883  
A 884  1 n SER . 884  A 884  
A 885  1 n PRO . 885  A 885  
A 886  1 n LEU . 886  A 886  
A 887  1 n GLU . 887  A 887  
A 888  1 n LEU . 888  A 888  
A 889  1 n PHE . 889  A 889  
A 890  1 n MET . 890  A 890  
A 891  1 n LEU . 891  A 891  
A 892  1 n SER . 892  A 892  
A 893  1 n ARG . 893  A 893  
A 894  1 n MET . 894  A 894  
A 895  1 n HIS . 895  A 895  
A 896  1 n HIS . 896  A 896  
A 897  1 n LEU . 897  A 897  
A 898  1 n ASN . 898  A 898  
A 899  1 n TYR . 899  A 899  
A 900  1 n LYS . 900  A 900  
A 901  1 n SER . 901  A 901  
A 902  1 n ALA . 902  A 902  
A 903  1 n ASP . 903  A 903  
A 904  1 n ASN . 904  A 904  
A 905  1 n PRO . 905  A 905  
A 906  1 n ASN . 906  A 906  
A 907  1 n MET . 907  A 907  
A 908  1 n TYR . 908  A 908  
A 909  1 n LEU . 909  A 909  
A 910  1 n VAL . 910  A 910  
A 911  1 n THR . 911  A 911  
A 912  1 n GLU . 912  A 912  
A 913  1 n TYR . 913  A 913  
A 914  1 n ASN . 914  A 914  
A 915  1 n LYS . 915  A 915  
A 916  1 n ASN . 916  A 916  
A 917  1 n ASN . 917  A 917  
A 918  1 n PRO . 918  A 918  
A 919  1 n GLU . 919  A 919  
A 920  1 n THR . 920  A 920  
A 921  1 n ILE . 921  A 921  
A 922  1 n GLU . 922  A 922  
A 923  1 n LEU . 923  A 923  
A 924  1 n GLY . 924  A 924  
A 925  1 n GLU . 925  A 925  
A 926  1 n ARG . 926  A 926  
A 927  1 n TYR . 927  A 927  
A 928  1 n TYR . 928  A 928  
A 929  1 n PHE . 929  A 929  
A 930  1 n ALA . 930  A 930  
A 931  1 n TYR . 931  A 931  
A 932  1 n ILE . 932  A 932  
A 933  1 n CYS . 933  A 933  
A 934  1 n PRO . 934  A 934  
A 935  1 n ALA . 935  A 935  
A 936  1 n ASN . 936  A 936  
A 937  1 n VAL . 937  A 937  
A 938  1 n PRO . 938  A 938  
A 939  1 n TRP . 939  A 939  
A 940  1 n THR . 940  A 940  
A 941  1 n LYS . 941  A 941  
A 942  1 n LYS . 942  A 942  
A 943  1 n LEU . 943  A 943  
A 944  1 n VAL . 944  A 944  
A 945  1 n ASN . 945  A 945  
A 946  1 n ILE . 946  A 946  
A 947  1 n LYS . 947  A 947  
A 948  1 n THR . 948  A 948  
A 949  1 n TYR . 949  A 949  
A 950  1 n GLU . 950  A 950  
A 951  1 n THR . 951  A 951  
A 952  1 n ILE . 952  A 952  
A 953  1 n ILE . 953  A 953  
A 954  1 n ASP . 954  A 954  
A 955  1 n ARG . 955  A 955  
A 956  1 n SER . 956  A 956  
A 957  1 n PHE . 957  A 957  
A 958  1 n LYS . 958  A 958  
A 959  1 n LEU . 959  A 959  
A 960  1 n GLY . 960  A 960  
A 961  1 n SER . 961  A 961  
A 962  1 n ASP . 962  A 962  
A 963  1 n GLN . 963  A 963  
A 964  1 n ARG . 964  A 964  
A 965  1 n ILE . 965  A 965  
A 966  1 n PHE . 966  A 966  
A 967  1 n TYR . 967  A 967  
A 968  1 n GLU . 968  A 968  
A 969  1 n VAL . 969  A 969  
A 970  1 n TYR . 970  A 970  
A 971  1 n PHE . 971  A 971  
A 972  1 n LYS . 972  A 972  
A 973  1 n ARG . 973  A 973  
A 974  1 n LEU . 974  A 974  
A 975  1 n THR . 975  A 975  
A 976  1 n SER . 976  A 976  
A 977  1 n GLU . 977  A 977  
A 978  1 n ILE . 978  A 978  
A 979  1 n VAL . 979  A 979  
A 980  1 n ASN . 980  A 980  
A 981  1 n LEU . 981  A 981  
A 982  1 n LEU . 982  A 982  
A 983  1 n ASP . 983  A 983  
A 984  1 n ASN . 984  A 984  
A 985  1 n LYS . 985  A 985  
A 986  1 n VAL . 986  A 986  
A 987  1 n LEU . 987  A 987  
A 988  1 n CYS . 988  A 988  
A 989  1 n ILE . 989  A 989  
A 990  1 n SER . 990  A 990  
A 991  1 n PHE . 991  A 991  
A 992  1 n PHE . 992  A 992  
A 993  1 n GLU . 993  A 993  
A 994  1 n ARG . 994  A 994  
A 995  1 n MET . 995  A 995  
A 996  1 n PHE . 996  A 996  
A 997  1 n GLY . 997  A 997  
A 998  1 n SER . 998  A 998  
A 999  1 n ARG . 999  A 999  
A 1000 1 n PRO . 1000 A 1000 
A 1001 1 n THR . 1001 A 1001 
A 1002 1 n PHE . 1002 A 1002 
A 1003 1 n TYR . 1003 A 1003 
A 1004 1 n GLU . 1004 A 1004 
A 1005 1 n ALA . 1005 A 1005 
C 1    3 n DA  . 1    C 1    
C 2    3 n DG  . 2    C 2    
C 3    3 n DC  . 3    C 3    
C 4    3 n DT  . 4    C 4    
C 5    3 n DA  . 5    C 5    
C 6    3 n DT  . 6    C 6    
C 7    3 n DG  . 7    C 7    
C 8    3 n DA  . 8    C 8    
C 9    3 n DC  . 9    C 9    
C 10   3 n DC  . 10   C 10   
C 11   3 n DA  . 11   C 11   
C 12   3 n DT  . 12   C 12   
C 13   3 n DG  . 13   C 13   
C 14   3 n DA  . 14   C 14   
C 15   3 n DT  . 15   C 15   
C 16   3 n DT  . 16   C 16   
C 17   3 n DA  . 17   C 17   
C 18   3 n DC  . 18   C 18   
C 19   3 n DG  . 19   C 19   
C 20   3 n DA  . 20   C 20   
C 21   3 n DA  . 21   C 21   
C 22   3 n DT  . 22   C 22   
C 23   3 n DT  . 23   C 23   
C 24   3 n DG  . 24   C 24   
C 25   3 n DC  . 25   C 25   
D 1    4 n DC  . 1    D 1    
D 2    4 n DT  . 2    D 2    
D 3    4 n DG  . 3    D 3    
D 4    4 n DC  . 4    D 4    
D 5    4 n DA  . 5    D 5    
D 6    4 n DC  . 6    D 6    
D 7    4 n DG  . 7    D 7    
D 8    4 n DA  . 8    D 8    
D 9    4 n DA  . 9    D 9    
D 10   4 n DT  . 10   D 10   
D 11   4 n DT  . 11   D 11   
D 12   4 n DA  . 12   D 12   
D 13   4 n DA  . 13   D 13   
D 14   4 n DG  . 14   D 14   
D 15   4 n DC  . 15   D 15   
D 16   4 n DA  . 16   D 16   
D 17   4 n DA  . 17   D 17   
D 18   4 n DT  . 18   D 18   
D 19   4 n DT  . 19   D 19   
D 20   4 n DC  . 20   D 20   
D 21   4 n DG  . 21   D 21   
D 22   4 n DT  . 22   D 22   
D 23   4 n DA  . 23   D 23   
D 24   4 n DA  . 24   D 24   
D 25   4 n DT  . 25   D 25   
D 26   4 n DC  . 26   D 26   
D 27   4 n DA  . 27   D 27   
D 28   4 n DT  . 28   D 28   
D 29   4 n DG  . 29   D 29   
D 30   4 n DG  . 30   D 30   
D 31   4 n DT  . 31   D 31   
D 32   4 n DC  . 32   D 32   
D 33   4 n DA  . 33   D 33   
D 34   4 n DT  . 34   D 34   
D 35   4 n DA  . 35   D 35   
D 36   4 n DG  . 36   D 36   
D 37   4 n DC  . 37   D 37   
D 38   4 n DT  . 38   D 38   
#
_software.classification other
_software.date           ?
_software.description    "Structure prediction"
_software.name           AlphaFold
_software.pdbx_ordinal   1
_software.type           package
_software.version        "AlphaFold-beta-20231127 (50672ca9b4fa56662098e243a6d6764bce7bbceeb4eb96d6bbe2c33d1ac6ce28)"
#
loop_
_struct_asym.entity_id
_struct_asym.id
1 A 
2 B 
3 C 
4 D 
#
loop_
_atom_site.group_PDB
_atom_site.id
_atom_site.type_symbol
_atom_site.label_atom_id
_atom_site.label_alt_id
_atom_site.label_comp_id
_atom_site.label_asym_id
_atom_site.label_entity_id
_atom_site.label_seq_id
_atom_site.pdbx_PDB_ins_code
_atom_site.Cartn_x
_atom_site.Cartn_y
_atom_site.Cartn_z
_atom_site.occupancy
_atom_site.B_iso_or_equiv
_atom_site.auth_seq_id
_atom_site.auth_asym_id
_atom_site.pdbx_PDB_model_num
ATOM   1    N  N     . MET   A 1 1    ? -40.850 -15.488 -7.997  1.00 83.67 1    A 1 
ATOM   2    C  CA    . MET   A 1 1    ? -39.988 -14.709 -8.908  1.00 89.68 1    A 1 
ATOM   3    C  C     . MET   A 1 1    ? -38.541 -14.921 -8.510  1.00 93.31 1    A 1 
ATOM   4    O  O     . MET   A 1 1    ? -38.185 -14.608 -7.378  1.00 90.37 1    A 1 
ATOM   5    C  CB    . MET   A 1 1    ? -40.382 -13.225 -8.849  1.00 82.51 1    A 1 
ATOM   6    C  CG    . MET   A 1 1    ? -39.489 -12.321 -9.699  1.00 76.74 1    A 1 
ATOM   7    S  SD    . MET   A 1 1    ? -40.066 -10.601 -9.814  1.00 74.07 1    A 1 
ATOM   8    C  CE    . MET   A 1 1    ? -40.061 -10.095 -8.084  1.00 68.31 1    A 1 
ATOM   9    N  N     . ASP   A 1 2    ? -37.711 -15.452 -9.416  1.00 95.78 2    A 1 
ATOM   10   C  CA    . ASP   A 1 2    ? -36.290 -15.698 -9.158  1.00 96.57 2    A 1 
ATOM   11   C  C     . ASP   A 1 2    ? -35.490 -14.414 -9.395  1.00 97.06 2    A 1 
ATOM   12   O  O     . ASP   A 1 2    ? -35.519 -13.868 -10.500 1.00 95.16 2    A 1 
ATOM   13   C  CB    . ASP   A 1 2    ? -35.759 -16.824 -10.059 1.00 95.38 2    A 1 
ATOM   14   C  CG    . ASP   A 1 2    ? -36.203 -18.236 -9.669  1.00 94.45 2    A 1 
ATOM   15   O  OD1   . ASP   A 1 2    ? -37.105 -18.381 -8.813  1.00 89.62 2    A 1 
ATOM   16   O  OD2   . ASP   A 1 2    ? -35.610 -19.181 -10.241 1.00 90.08 2    A 1 
ATOM   17   N  N     . VAL   A 1 3    ? -34.764 -13.953 -8.386  1.00 97.76 3    A 1 
ATOM   18   C  CA    . VAL   A 1 3    ? -33.953 -12.728 -8.447  1.00 97.75 3    A 1 
ATOM   19   C  C     . VAL   A 1 3    ? -32.526 -12.970 -7.965  1.00 97.96 3    A 1 
ATOM   20   O  O     . VAL   A 1 3    ? -32.287 -13.780 -7.072  1.00 96.84 3    A 1 
ATOM   21   C  CB    . VAL   A 1 3    ? -34.580 -11.558 -7.665  1.00 96.43 3    A 1 
ATOM   22   C  CG1   . VAL   A 1 3    ? -35.969 -11.202 -8.203  1.00 92.45 3    A 1 
ATOM   23   C  CG2   . VAL   A 1 3    ? -34.676 -11.809 -6.159  1.00 92.19 3    A 1 
ATOM   24   N  N     . ARG   A 1 4    ? -31.562 -12.207 -8.519  1.00 98.21 4    A 1 
ATOM   25   C  CA    . ARG   A 1 4    ? -30.203 -12.064 -7.985  1.00 98.13 4    A 1 
ATOM   26   C  C     . ARG   A 1 4    ? -30.012 -10.650 -7.457  1.00 98.26 4    A 1 
ATOM   27   O  O     . ARG   A 1 4    ? -30.306 -9.685  -8.157  1.00 97.38 4    A 1 
ATOM   28   C  CB    . ARG   A 1 4    ? -29.184 -12.448 -9.060  1.00 97.29 4    A 1 
ATOM   29   C  CG    . ARG   A 1 4    ? -27.739 -12.280 -8.574  1.00 95.64 4    A 1 
ATOM   30   C  CD    . ARG   A 1 4    ? -26.769 -12.923 -9.558  1.00 93.98 4    A 1 
ATOM   31   N  NE    . ARG   A 1 4    ? -25.388 -12.555 -9.235  1.00 91.65 4    A 1 
ATOM   32   C  CZ    . ARG   A 1 4    ? -24.344 -12.686 -10.031 1.00 91.03 4    A 1 
ATOM   33   N  NH1   . ARG   A 1 4    ? -24.426 -13.310 -11.182 1.00 84.98 4    A 1 
ATOM   34   N  NH2   . ARG   A 1 4    ? -23.208 -12.170 -9.696  1.00 86.74 4    A 1 
ATOM   35   N  N     . CYS   A 1 5    ? -29.499 -10.527 -6.237  1.00 98.09 5    A 1 
ATOM   36   C  CA    . CYS   A 1 5    ? -29.221 -9.237  -5.608  1.00 98.00 5    A 1 
ATOM   37   C  C     . CYS   A 1 5    ? -27.986 -8.578  -6.248  1.00 97.81 5    A 1 
ATOM   38   O  O     . CYS   A 1 5    ? -26.933 -9.200  -6.369  1.00 96.65 5    A 1 
ATOM   39   C  CB    . CYS   A 1 5    ? -29.041 -9.442  -4.100  1.00 97.65 5    A 1 
ATOM   40   S  SG    . CYS   A 1 5    ? -30.550 -10.147 -3.354  1.00 96.95 5    A 1 
ATOM   41   N  N     . ILE   A 1 6    ? -28.111 -7.306  -6.640  1.00 97.91 6    A 1 
ATOM   42   C  CA    . ILE   A 1 6    ? -27.060 -6.545  -7.347  1.00 97.56 6    A 1 
ATOM   43   C  C     . ILE   A 1 6    ? -26.496 -5.425  -6.478  1.00 97.79 6    A 1 
ATOM   44   O  O     . ILE   A 1 6    ? -25.285 -5.214  -6.448  1.00 95.76 6    A 1 
ATOM   45   C  CB    . ILE   A 1 6    ? -27.614 -5.969  -8.668  1.00 94.95 6    A 1 
ATOM   46   C  CG1   . ILE   A 1 6    ? -28.071 -7.097  -9.617  1.00 87.08 6    A 1 
ATOM   47   C  CG2   . ILE   A 1 6    ? -26.573 -5.071  -9.369  1.00 85.97 6    A 1 
ATOM   48   C  CD1   . ILE   A 1 6    ? -28.839 -6.559  -10.822 1.00 85.03 6    A 1 
ATOM   49   N  N     . ASN   A 1 7    ? -27.346 -4.674  -5.801  1.00 97.86 7    A 1 
ATOM   50   C  CA    . ASN   A 1 7    ? -26.941 -3.596  -4.905  1.00 97.74 7    A 1 
ATOM   51   C  C     . ASN   A 1 7    ? -28.026 -3.310  -3.869  1.00 97.89 7    A 1 
ATOM   52   O  O     . ASN   A 1 7    ? -29.211 -3.507  -4.121  1.00 97.06 7    A 1 
ATOM   53   C  CB    . ASN   A 1 7    ? -26.612 -2.331  -5.723  1.00 96.79 7    A 1 
ATOM   54   C  CG    . ASN   A 1 7    ? -25.947 -1.245  -4.884  1.00 96.05 7    A 1 
ATOM   55   O  OD1   . ASN   A 1 7    ? -25.314 -1.496  -3.870  1.00 90.72 7    A 1 
ATOM   56   N  ND2   . ASN   A 1 7    ? -26.093 -0.002  -5.285  1.00 90.29 7    A 1 
ATOM   57   N  N     . TRP   A 1 8    ? -27.580 -2.804  -2.726  1.00 97.70 8    A 1 
ATOM   58   C  CA    . TRP   A 1 8    ? -28.426 -2.342  -1.637  1.00 97.63 8    A 1 
ATOM   59   C  C     . TRP   A 1 8    ? -28.076 -0.897  -1.306  1.00 97.11 8    A 1 
ATOM   60   O  O     . TRP   A 1 8    ? -26.901 -0.525  -1.274  1.00 95.65 8    A 1 
ATOM   61   C  CB    . TRP   A 1 8    ? -28.246 -3.237  -0.420  1.00 97.65 8    A 1 
ATOM   62   C  CG    . TRP   A 1 8    ? -28.568 -4.681  -0.633  1.00 97.95 8    A 1 
ATOM   63   C  CD1   . TRP   A 1 8    ? -27.775 -5.583  -1.258  1.00 97.02 8    A 1 
ATOM   64   C  CD2   . TRP   A 1 8    ? -29.768 -5.405  -0.221  1.00 97.94 8    A 1 
ATOM   65   N  NE1   . TRP   A 1 8    ? -28.398 -6.831  -1.254  1.00 97.37 8    A 1 
ATOM   66   C  CE2   . TRP   A 1 8    ? -29.616 -6.763  -0.613  1.00 97.81 8    A 1 
ATOM   67   C  CE3   . TRP   A 1 8    ? -30.946 -5.038  0.464   1.00 97.91 8    A 1 
ATOM   68   C  CZ2   . TRP   A 1 8    ? -30.600 -7.737  -0.323  1.00 97.86 8    A 1 
ATOM   69   C  CZ3   . TRP   A 1 8    ? -31.929 -6.007  0.752   1.00 96.86 8    A 1 
ATOM   70   C  CH2   . TRP   A 1 8    ? -31.754 -7.340  0.364   1.00 97.20 8    A 1 
ATOM   71   N  N     . PHE   A 1 9    ? -29.078 -0.077  -1.058  1.00 96.17 9    A 1 
ATOM   72   C  CA    . PHE   A 1 9    ? -28.897 1.351   -0.804  1.00 95.80 9    A 1 
ATOM   73   C  C     . PHE   A 1 9    ? -30.030 1.891   0.065   1.00 95.45 9    A 1 
ATOM   74   O  O     . PHE   A 1 9    ? -31.086 1.277   0.189   1.00 94.54 9    A 1 
ATOM   75   C  CB    . PHE   A 1 9    ? -28.784 2.098   -2.142  1.00 95.46 9    A 1 
ATOM   76   C  CG    . PHE   A 1 9    ? -29.960 1.915   -3.080  1.00 96.17 9    A 1 
ATOM   77   C  CD1   . PHE   A 1 9    ? -30.085 0.736   -3.850  1.00 95.43 9    A 1 
ATOM   78   C  CD2   . PHE   A 1 9    ? -30.940 2.913   -3.191  1.00 95.08 9    A 1 
ATOM   79   C  CE1   . PHE   A 1 9    ? -31.173 0.561   -4.712  1.00 94.49 9    A 1 
ATOM   80   C  CE2   . PHE   A 1 9    ? -32.031 2.746   -4.058  1.00 94.45 9    A 1 
ATOM   81   C  CZ    . PHE   A 1 9    ? -32.148 1.569   -4.820  1.00 95.23 9    A 1 
ATOM   82   N  N     . GLU   A 1 10   ? -29.801 3.032   0.687   1.00 94.10 10   A 1 
ATOM   83   C  CA    . GLU   A 1 10   ? -30.739 3.628   1.631   1.00 92.89 10   A 1 
ATOM   84   C  C     . GLU   A 1 10   ? -31.172 5.018   1.171   1.00 92.21 10   A 1 
ATOM   85   O  O     . GLU   A 1 10   ? -30.372 5.773   0.611   1.00 89.84 10   A 1 
ATOM   86   C  CB    . GLU   A 1 10   ? -30.120 3.693   3.036   1.00 90.75 10   A 1 
ATOM   87   C  CG    . GLU   A 1 10   ? -29.825 2.305   3.632   1.00 84.86 10   A 1 
ATOM   88   C  CD    . GLU   A 1 10   ? -29.162 2.374   5.018   1.00 84.88 10   A 1 
ATOM   89   O  OE1   . GLU   A 1 10   ? -28.994 1.310   5.657   1.00 78.78 10   A 1 
ATOM   90   O  OE2   . GLU   A 1 10   ? -28.813 3.486   5.475   1.00 78.74 10   A 1 
ATOM   91   N  N     . SER   A 1 11   ? -32.422 5.376   1.462   1.00 91.17 11   A 1 
ATOM   92   C  CA    . SER   A 1 11   ? -32.861 6.768   1.431   1.00 89.87 11   A 1 
ATOM   93   C  C     . SER   A 1 11   ? -32.530 7.458   2.759   1.00 88.66 11   A 1 
ATOM   94   O  O     . SER   A 1 11   ? -32.452 6.822   3.816   1.00 85.20 11   A 1 
ATOM   95   C  CB    . SER   A 1 11   ? -34.346 6.872   1.068   1.00 87.70 11   A 1 
ATOM   96   O  OG    . SER   A 1 11   ? -35.183 6.355   2.085   1.00 81.58 11   A 1 
ATOM   97   N  N     . HIS   A 1 12   ? -32.309 8.776   2.723   1.00 86.81 12   A 1 
ATOM   98   C  CA    . HIS   A 1 12   ? -31.864 9.552   3.886   1.00 82.87 12   A 1 
ATOM   99   C  C     . HIS   A 1 12   ? -32.884 10.592  4.374   1.00 81.23 12   A 1 
ATOM   100  O  O     . HIS   A 1 12   ? -32.609 11.313  5.338   1.00 71.10 12   A 1 
ATOM   101  C  CB    . HIS   A 1 12   ? -30.506 10.187  3.573   1.00 78.78 12   A 1 
ATOM   102  C  CG    . HIS   A 1 12   ? -29.404 9.175   3.407   1.00 75.47 12   A 1 
ATOM   103  N  ND1   . HIS   A 1 12   ? -28.967 8.284   4.365   1.00 64.08 12   A 1 
ATOM   104  C  CD2   . HIS   A 1 12   ? -28.650 8.937   2.286   1.00 65.08 12   A 1 
ATOM   105  C  CE1   . HIS   A 1 12   ? -27.976 7.539   3.839   1.00 62.15 12   A 1 
ATOM   106  N  NE2   . HIS   A 1 12   ? -27.753 7.912   2.571   1.00 63.74 12   A 1 
ATOM   107  N  N     . GLY   A 1 13   ? -34.045 10.665  3.744   1.00 79.86 13   A 1 
ATOM   108  C  CA    . GLY   A 1 13   ? -35.134 11.547  4.154   1.00 79.28 13   A 1 
ATOM   109  C  C     . GLY   A 1 13   ? -35.766 11.160  5.501   1.00 81.38 13   A 1 
ATOM   110  O  O     . GLY   A 1 13   ? -35.362 10.197  6.156   1.00 76.23 13   A 1 
ATOM   111  N  N     . GLU   A 1 14   ? -36.812 11.903  5.912   1.00 81.57 14   A 1 
ATOM   112  C  CA    . GLU   A 1 14   ? -37.540 11.610  7.164   1.00 81.69 14   A 1 
ATOM   113  C  C     . GLU   A 1 14   ? -38.094 10.180  7.210   1.00 82.34 14   A 1 
ATOM   114  O  O     . GLU   A 1 14   ? -37.984 9.491   8.220   1.00 75.48 14   A 1 
ATOM   115  C  CB    . GLU   A 1 14   ? -38.716 12.575  7.341   1.00 77.22 14   A 1 
ATOM   116  C  CG    . GLU   A 1 14   ? -38.291 13.988  7.759   1.00 66.48 14   A 1 
ATOM   117  C  CD    . GLU   A 1 14   ? -39.495 14.832  8.200   1.00 58.68 14   A 1 
ATOM   118  O  OE1   . GLU   A 1 14   ? -39.302 15.685  9.093   1.00 51.71 14   A 1 
ATOM   119  O  OE2   . GLU   A 1 14   ? -40.605 14.591  7.679   1.00 51.57 14   A 1 
ATOM   120  N  N     . ASN   A 1 15   ? -38.654 9.713   6.099   1.00 83.54 15   A 1 
ATOM   121  C  CA    . ASN   A 1 15   ? -39.106 8.339   5.917   1.00 84.64 15   A 1 
ATOM   122  C  C     . ASN   A 1 15   ? -37.999 7.519   5.260   1.00 87.18 15   A 1 
ATOM   123  O  O     . ASN   A 1 15   ? -37.994 7.302   4.044   1.00 82.81 15   A 1 
ATOM   124  C  CB    . ASN   A 1 15   ? -40.417 8.326   5.127   1.00 78.94 15   A 1 
ATOM   125  C  CG    . ASN   A 1 15   ? -41.596 8.813   5.954   1.00 71.64 15   A 1 
ATOM   126  O  OD1   . ASN   A 1 15   ? -41.683 8.635   7.150   1.00 62.79 15   A 1 
ATOM   127  N  ND2   . ASN   A 1 15   ? -42.569 9.423   5.318   1.00 63.45 15   A 1 
ATOM   128  N  N     . ARG   A 1 16   ? -37.055 7.083   6.075   1.00 88.80 16   A 1 
ATOM   129  C  CA    . ARG   A 1 16   ? -35.914 6.292   5.615   1.00 90.04 16   A 1 
ATOM   130  C  C     . ARG   A 1 16   ? -36.344 4.868   5.267   1.00 91.80 16   A 1 
ATOM   131  O  O     . ARG   A 1 16   ? -37.023 4.212   6.052   1.00 89.71 16   A 1 
ATOM   132  C  CB    . ARG   A 1 16   ? -34.818 6.351   6.688   1.00 86.51 16   A 1 
ATOM   133  C  CG    . ARG   A 1 16   ? -33.446 5.901   6.176   1.00 79.33 16   A 1 
ATOM   134  C  CD    . ARG   A 1 16   ? -32.408 6.179   7.263   1.00 78.84 16   A 1 
ATOM   135  N  NE    . ARG   A 1 16   ? -31.054 5.738   6.885   1.00 74.92 16   A 1 
ATOM   136  C  CZ    . ARG   A 1 16   ? -29.953 5.944   7.582   1.00 72.35 16   A 1 
ATOM   137  N  NH1   . ARG   A 1 16   ? -29.963 6.607   8.700   1.00 67.35 16   A 1 
ATOM   138  N  NH2   . ARG   A 1 16   ? -28.817 5.485   7.178   1.00 64.62 16   A 1 
ATOM   139  N  N     . PHE   A 1 17   ? -35.900 4.392   4.093   1.00 93.56 17   A 1 
ATOM   140  C  CA    . PHE   A 1 17   ? -36.102 3.019   3.632   1.00 94.51 17   A 1 
ATOM   141  C  C     . PHE   A 1 17   ? -34.780 2.394   3.194   1.00 95.22 17   A 1 
ATOM   142  O  O     . PHE   A 1 17   ? -33.851 3.091   2.781   1.00 93.96 17   A 1 
ATOM   143  C  CB    . PHE   A 1 17   ? -37.130 2.987   2.493   1.00 93.91 17   A 1 
ATOM   144  C  CG    . PHE   A 1 17   ? -38.536 3.363   2.901   1.00 94.04 17   A 1 
ATOM   145  C  CD1   . PHE   A 1 17   ? -39.345 2.440   3.582   1.00 90.35 17   A 1 
ATOM   146  C  CD2   . PHE   A 1 17   ? -39.047 4.637   2.597   1.00 90.46 17   A 1 
ATOM   147  C  CE1   . PHE   A 1 17   ? -40.656 2.780   3.959   1.00 88.96 17   A 1 
ATOM   148  C  CE2   . PHE   A 1 17   ? -40.355 4.986   2.973   1.00 89.49 17   A 1 
ATOM   149  C  CZ    . PHE   A 1 17   ? -41.159 4.057   3.658   1.00 90.63 17   A 1 
ATOM   150  N  N     . LEU   A 1 18   ? -34.712 1.068   3.252   1.00 95.97 18   A 1 
ATOM   151  C  CA    . LEU   A 1 18   ? -33.694 0.270   2.585   1.00 96.55 18   A 1 
ATOM   152  C  C     . LEU   A 1 18   ? -34.266 -0.219  1.253   1.00 96.94 18   A 1 
ATOM   153  O  O     . LEU   A 1 18   ? -35.407 -0.673  1.201   1.00 96.46 18   A 1 
ATOM   154  C  CB    . LEU   A 1 18   ? -33.286 -0.885  3.518   1.00 96.46 18   A 1 
ATOM   155  C  CG    . LEU   A 1 18   ? -32.294 -1.888  2.903   1.00 96.10 18   A 1 
ATOM   156  C  CD1   . LEU   A 1 18   ? -30.923 -1.261  2.657   1.00 94.11 18   A 1 
ATOM   157  C  CD2   . LEU   A 1 18   ? -32.110 -3.065  3.859   1.00 93.88 18   A 1 
ATOM   158  N  N     . TYR   A 1 19   ? -33.473 -0.148  0.189   1.00 97.10 19   A 1 
ATOM   159  C  CA    . TYR   A 1 19   ? -33.838 -0.637  -1.132  1.00 97.27 19   A 1 
ATOM   160  C  C     . TYR   A 1 19   ? -32.856 -1.708  -1.598  1.00 97.49 19   A 1 
ATOM   161  O  O     . TYR   A 1 19   ? -31.648 -1.588  -1.404  1.00 96.85 19   A 1 
ATOM   162  C  CB    . TYR   A 1 19   ? -33.907 0.517   -2.136  1.00 96.87 19   A 1 
ATOM   163  C  CG    . TYR   A 1 19   ? -34.909 1.600   -1.797  1.00 96.63 19   A 1 
ATOM   164  C  CD1   . TYR   A 1 19   ? -36.215 1.565   -2.324  1.00 94.55 19   A 1 
ATOM   165  C  CD2   . TYR   A 1 19   ? -34.535 2.665   -0.956  1.00 94.54 19   A 1 
ATOM   166  C  CE1   . TYR   A 1 19   ? -37.138 2.581   -2.022  1.00 93.49 19   A 1 
ATOM   167  C  CE2   . TYR   A 1 19   ? -35.451 3.687   -0.639  1.00 93.59 19   A 1 
ATOM   168  C  CZ    . TYR   A 1 19   ? -36.751 3.641   -1.177  1.00 94.53 19   A 1 
ATOM   169  O  OH    . TYR   A 1 19   ? -37.640 4.640   -0.869  1.00 93.21 19   A 1 
ATOM   170  N  N     . LEU   A 1 20   ? -33.382 -2.731  -2.263  1.00 97.91 20   A 1 
ATOM   171  C  CA    . LEU   A 1 20   ? -32.637 -3.706  -3.045  1.00 98.05 20   A 1 
ATOM   172  C  C     . LEU   A 1 20   ? -32.844 -3.411  -4.531  1.00 98.08 20   A 1 
ATOM   173  O  O     . LEU   A 1 20   ? -33.983 -3.296  -4.978  1.00 97.44 20   A 1 
ATOM   174  C  CB    . LEU   A 1 20   ? -33.131 -5.115  -2.666  1.00 97.78 20   A 1 
ATOM   175  C  CG    . LEU   A 1 20   ? -32.667 -6.246  -3.599  1.00 97.19 20   A 1 
ATOM   176  C  CD1   . LEU   A 1 20   ? -31.151 -6.421  -3.594  1.00 95.02 20   A 1 
ATOM   177  C  CD2   . LEU   A 1 20   ? -33.300 -7.569  -3.167  1.00 95.06 20   A 1 
ATOM   178  N  N     . LYS   A 1 21   ? -31.759 -3.360  -5.300  1.00 98.22 21   A 1 
ATOM   179  C  CA    . LYS   A 1 21   ? -31.776 -3.541  -6.751  1.00 98.18 21   A 1 
ATOM   180  C  C     . LYS   A 1 21   ? -31.456 -5.002  -7.050  1.00 98.12 21   A 1 
ATOM   181  O  O     . LYS   A 1 21   ? -30.399 -5.495  -6.650  1.00 97.08 21   A 1 
ATOM   182  C  CB    . LYS   A 1 21   ? -30.787 -2.576  -7.420  1.00 97.71 21   A 1 
ATOM   183  C  CG    . LYS   A 1 21   ? -30.885 -2.614  -8.954  1.00 97.11 21   A 1 
ATOM   184  C  CD    . LYS   A 1 21   ? -29.900 -1.618  -9.587  1.00 95.66 21   A 1 
ATOM   185  C  CE    . LYS   A 1 21   ? -30.068 -1.606  -11.107 1.00 92.88 21   A 1 
ATOM   186  N  NZ    . LYS   A 1 21   ? -29.134 -0.662  -11.762 1.00 90.07 21   A 1 
ATOM   187  N  N     . SER   A 1 22   ? -32.343 -5.690  -7.759  1.00 98.07 22   A 1 
ATOM   188  C  CA    . SER   A 1 22   ? -32.169 -7.080  -8.165  1.00 97.87 22   A 1 
ATOM   189  C  C     . SER   A 1 22   ? -32.482 -7.275  -9.644  1.00 97.89 22   A 1 
ATOM   190  O  O     . SER   A 1 22   ? -33.112 -6.422  -10.274 1.00 96.70 22   A 1 
ATOM   191  C  CB    . SER   A 1 22   ? -33.015 -8.002  -7.276  1.00 96.69 22   A 1 
ATOM   192  O  OG    . SER   A 1 22   ? -34.397 -7.822  -7.503  1.00 92.32 22   A 1 
ATOM   193  N  N     . ARG   A 1 23   ? -32.019 -8.389  -10.206 1.00 97.60 23   A 1 
ATOM   194  C  CA    . ARG   A 1 23   ? -32.335 -8.780  -11.584 1.00 97.48 23   A 1 
ATOM   195  C  C     . ARG   A 1 23   ? -32.870 -10.199 -11.638 1.00 97.55 23   A 1 
ATOM   196  O  O     . ARG   A 1 23   ? -32.320 -11.099 -11.003 1.00 96.30 23   A 1 
ATOM   197  C  CB    . ARG   A 1 23   ? -31.111 -8.570  -12.483 1.00 96.56 23   A 1 
ATOM   198  C  CG    . ARG   A 1 23   ? -31.481 -8.702  -13.966 1.00 92.90 23   A 1 
ATOM   199  C  CD    . ARG   A 1 23   ? -30.542 -7.908  -14.861 1.00 92.76 23   A 1 
ATOM   200  N  NE    . ARG   A 1 23   ? -30.674 -6.466  -14.605 1.00 91.43 23   A 1 
ATOM   201  C  CZ    . ARG   A 1 23   ? -29.689 -5.604  -14.400 1.00 94.10 23   A 1 
ATOM   202  N  NH1   . ARG   A 1 23   ? -28.445 -5.937  -14.499 1.00 83.97 23   A 1 
ATOM   203  N  NH2   . ARG   A 1 23   ? -29.941 -4.375  -14.077 1.00 88.36 23   A 1 
ATOM   204  N  N     . CYS   A 1 24   ? -33.938 -10.370 -12.407 1.00 97.09 24   A 1 
ATOM   205  C  CA    . CYS   A 1 24   ? -34.577 -11.661 -12.629 1.00 96.44 24   A 1 
ATOM   206  C  C     . CYS   A 1 24   ? -33.827 -12.488 -13.684 1.00 96.32 24   A 1 
ATOM   207  O  O     . CYS   A 1 24   ? -33.047 -11.959 -14.472 1.00 93.71 24   A 1 
ATOM   208  C  CB    . CYS   A 1 24   ? -36.034 -11.424 -13.050 1.00 94.18 24   A 1 
ATOM   209  S  SG    . CYS   A 1 24   ? -36.932 -10.533 -11.742 1.00 87.96 24   A 1 
ATOM   210  N  N     . ARG   A 1 25   ? -34.119 -13.781 -13.767 1.00 94.67 25   A 1 
ATOM   211  C  CA    . ARG   A 1 25   ? -33.591 -14.669 -14.828 1.00 93.59 25   A 1 
ATOM   212  C  C     . ARG   A 1 25   ? -33.935 -14.202 -16.244 1.00 93.42 25   A 1 
ATOM   213  O  O     . ARG   A 1 25   ? -33.180 -14.480 -17.165 1.00 89.27 25   A 1 
ATOM   214  C  CB    . ARG   A 1 25   ? -34.145 -16.092 -14.660 1.00 91.47 25   A 1 
ATOM   215  C  CG    . ARG   A 1 25   ? -33.538 -16.868 -13.499 1.00 85.74 25   A 1 
ATOM   216  C  CD    . ARG   A 1 25   ? -34.097 -18.292 -13.525 1.00 85.24 25   A 1 
ATOM   217  N  NE    . ARG   A 1 25   ? -33.699 -19.068 -12.344 1.00 83.49 25   A 1 
ATOM   218  C  CZ    . ARG   A 1 25   ? -32.911 -20.128 -12.284 1.00 82.82 25   A 1 
ATOM   219  N  NH1   . ARG   A 1 25   ? -32.334 -20.635 -13.337 1.00 72.49 25   A 1 
ATOM   220  N  NH2   . ARG   A 1 25   ? -32.709 -20.696 -11.136 1.00 75.78 25   A 1 
ATOM   221  N  N     . ASN   A 1 26   ? -35.067 -13.530 -16.422 1.00 93.22 26   A 1 
ATOM   222  C  CA    . ASN   A 1 26   ? -35.500 -12.990 -17.714 1.00 92.27 26   A 1 
ATOM   223  C  C     . ASN   A 1 26   ? -34.805 -11.662 -18.095 1.00 93.00 26   A 1 
ATOM   224  O  O     . ASN   A 1 26   ? -35.067 -11.134 -19.167 1.00 88.99 26   A 1 
ATOM   225  C  CB    . ASN   A 1 26   ? -37.039 -12.867 -17.713 1.00 89.08 26   A 1 
ATOM   226  C  CG    . ASN   A 1 26   ? -37.570 -11.814 -16.750 1.00 84.27 26   A 1 
ATOM   227  O  OD1   . ASN   A 1 26   ? -36.838 -11.258 -15.960 1.00 72.93 26   A 1 
ATOM   228  N  ND2   . ASN   A 1 26   ? -38.855 -11.524 -16.792 1.00 76.48 26   A 1 
ATOM   229  N  N     . GLY   A 1 27   ? -33.936 -11.119 -17.228 1.00 92.77 27   A 1 
ATOM   230  C  CA    . GLY   A 1 27   ? -33.240 -9.846  -17.444 1.00 93.05 27   A 1 
ATOM   231  C  C     . GLY   A 1 27   ? -33.980 -8.609  -16.929 1.00 94.54 27   A 1 
ATOM   232  O  O     . GLY   A 1 27   ? -33.411 -7.515  -16.940 1.00 91.60 27   A 1 
ATOM   233  N  N     . GLU   A 1 28   ? -35.206 -8.744  -16.438 1.00 94.98 28   A 1 
ATOM   234  C  CA    . GLU   A 1 28   ? -35.926 -7.615  -15.837 1.00 95.14 28   A 1 
ATOM   235  C  C     . GLU   A 1 28   ? -35.275 -7.156  -14.531 1.00 96.06 28   A 1 
ATOM   236  O  O     . GLU   A 1 28   ? -34.780 -7.950  -13.731 1.00 94.37 28   A 1 
ATOM   237  C  CB    . GLU   A 1 28   ? -37.405 -7.947  -15.591 1.00 92.75 28   A 1 
ATOM   238  C  CG    . GLU   A 1 28   ? -38.216 -7.967  -16.894 1.00 79.81 28   A 1 
ATOM   239  C  CD    . GLU   A 1 28   ? -39.698 -8.295  -16.662 1.00 75.24 28   A 1 
ATOM   240  O  OE1   . GLU   A 1 28   ? -40.527 -7.853  -17.487 1.00 67.75 28   A 1 
ATOM   241  O  OE2   . GLU   A 1 28   ? -39.988 -9.024  -15.686 1.00 67.82 28   A 1 
ATOM   242  N  N     . THR   A 1 29   ? -35.314 -5.845  -14.301 1.00 96.37 29   A 1 
ATOM   243  C  CA    . THR   A 1 29   ? -34.830 -5.243  -13.057 1.00 96.60 29   A 1 
ATOM   244  C  C     . THR   A 1 29   ? -35.987 -5.065  -12.086 1.00 96.88 29   A 1 
ATOM   245  O  O     . THR   A 1 29   ? -37.001 -4.458  -12.425 1.00 95.14 29   A 1 
ATOM   246  C  CB    . THR   A 1 29   ? -34.135 -3.903  -13.325 1.00 95.62 29   A 1 
ATOM   247  O  OG1   . THR   A 1 29   ? -33.073 -4.106  -14.237 1.00 89.29 29   A 1 
ATOM   248  C  CG2   . THR   A 1 29   ? -33.532 -3.285  -12.066 1.00 89.77 29   A 1 
ATOM   249  N  N     . VAL   A 1 30   ? -35.813 -5.548  -10.861 1.00 97.19 30   A 1 
ATOM   250  C  CA    . VAL   A 1 30   ? -36.804 -5.435  -9.788  1.00 97.24 30   A 1 
ATOM   251  C  C     . VAL   A 1 30   ? -36.180 -4.730  -8.596  1.00 97.70 30   A 1 
ATOM   252  O  O     . VAL   A 1 30   ? -35.150 -5.155  -8.070  1.00 96.68 30   A 1 
ATOM   253  C  CB    . VAL   A 1 30   ? -37.370 -6.817  -9.414  1.00 95.67 30   A 1 
ATOM   254  C  CG1   . VAL   A 1 30   ? -38.326 -6.743  -8.224  1.00 90.92 30   A 1 
ATOM   255  C  CG2   . VAL   A 1 30   ? -38.148 -7.401  -10.602 1.00 90.95 30   A 1 
ATOM   256  N  N     . PHE   A 1 31   ? -36.831 -3.654  -8.154  1.00 97.64 31   A 1 
ATOM   257  C  CA    . PHE   A 1 31   ? -36.496 -2.975  -6.907  1.00 97.75 31   A 1 
ATOM   258  C  C     . PHE   A 1 31   ? -37.438 -3.434  -5.798  1.00 97.69 31   A 1 
ATOM   259  O  O     . PHE   A 1 31   ? -38.649 -3.526  -5.997  1.00 96.45 31   A 1 
ATOM   260  C  CB    . PHE   A 1 31   ? -36.548 -1.458  -7.092  1.00 97.46 31   A 1 
ATOM   261  C  CG    . PHE   A 1 31   ? -35.496 -0.925  -8.040  1.00 97.41 31   A 1 
ATOM   262  C  CD1   . PHE   A 1 31   ? -34.223 -0.579  -7.554  1.00 95.36 31   A 1 
ATOM   263  C  CD2   . PHE   A 1 31   ? -35.783 -0.767  -9.408  1.00 95.09 31   A 1 
ATOM   264  C  CE1   . PHE   A 1 31   ? -33.251 -0.060  -8.421  1.00 94.30 31   A 1 
ATOM   265  C  CE2   . PHE   A 1 31   ? -34.812 -0.255  -10.281 1.00 94.43 31   A 1 
ATOM   266  C  CZ    . PHE   A 1 31   ? -33.545 0.106   -9.786  1.00 95.60 31   A 1 
ATOM   267  N  N     . ILE   A 1 32   ? -36.882 -3.694  -4.616  1.00 97.89 32   A 1 
ATOM   268  C  CA    . ILE   A 1 32   ? -37.659 -4.051  -3.430  1.00 97.94 32   A 1 
ATOM   269  C  C     . ILE   A 1 32   ? -37.322 -3.069  -2.317  1.00 98.02 32   A 1 
ATOM   270  O  O     . ILE   A 1 32   ? -36.154 -2.872  -1.983  1.00 97.31 32   A 1 
ATOM   271  C  CB    . ILE   A 1 32   ? -37.445 -5.521  -3.012  1.00 97.45 32   A 1 
ATOM   272  C  CG1   . ILE   A 1 32   ? -37.763 -6.465  -4.199  1.00 95.15 32   A 1 
ATOM   273  C  CG2   . ILE   A 1 32   ? -38.328 -5.855  -1.796  1.00 96.14 32   A 1 
ATOM   274  C  CD1   . ILE   A 1 32   ? -37.512 -7.939  -3.907  1.00 87.73 32   A 1 
ATOM   275  N  N     . ARG   A 1 33   ? -38.346 -2.450  -1.745  1.00 97.41 33   A 1 
ATOM   276  C  CA    . ARG   A 1 33   ? -38.236 -1.515  -0.626  1.00 97.12 33   A 1 
ATOM   277  C  C     . ARG   A 1 33   ? -38.528 -2.226  0.688   1.00 97.11 33   A 1 
ATOM   278  O  O     . ARG   A 1 33   ? -39.543 -2.908  0.802   1.00 95.77 33   A 1 
ATOM   279  C  CB    . ARG   A 1 33   ? -39.195 -0.339  -0.867  1.00 95.77 33   A 1 
ATOM   280  C  CG    . ARG   A 1 33   ? -39.006 0.781   0.160   1.00 94.46 33   A 1 
ATOM   281  C  CD    . ARG   A 1 33   ? -40.041 1.895   -0.044  1.00 93.95 33   A 1 
ATOM   282  N  NE    . ARG   A 1 33   ? -41.374 1.458   0.381   1.00 91.72 33   A 1 
ATOM   283  C  CZ    . ARG   A 1 33   ? -42.498 2.151   0.288   1.00 93.21 33   A 1 
ATOM   284  N  NH1   . ARG   A 1 33   ? -42.523 3.347   -0.237  1.00 86.27 33   A 1 
ATOM   285  N  NH2   . ARG   A 1 33   ? -43.617 1.644   0.730   1.00 87.68 33   A 1 
ATOM   286  N  N     . PHE   A 1 34   ? -37.695 -1.982  1.690   1.00 97.52 34   A 1 
ATOM   287  C  CA    . PHE   A 1 34   ? -37.855 -2.497  3.046   1.00 97.41 34   A 1 
ATOM   288  C  C     . PHE   A 1 34   ? -37.923 -1.339  4.048   1.00 97.04 34   A 1 
ATOM   289  O  O     . PHE   A 1 34   ? -37.307 -0.296  3.820   1.00 95.73 34   A 1 
ATOM   290  C  CB    . PHE   A 1 34   ? -36.700 -3.442  3.389   1.00 97.34 34   A 1 
ATOM   291  C  CG    . PHE   A 1 34   ? -36.459 -4.526  2.363   1.00 97.71 34   A 1 
ATOM   292  C  CD1   . PHE   A 1 34   ? -37.132 -5.755  2.455   1.00 96.43 34   A 1 
ATOM   293  C  CD2   . PHE   A 1 34   ? -35.566 -4.307  1.298   1.00 96.42 34   A 1 
ATOM   294  C  CE1   . PHE   A 1 34   ? -36.910 -6.758  1.503   1.00 95.88 34   A 1 
ATOM   295  C  CE2   . PHE   A 1 34   ? -35.341 -5.307  0.340   1.00 95.97 34   A 1 
ATOM   296  C  CZ    . PHE   A 1 34   ? -36.010 -6.536  0.444   1.00 96.80 34   A 1 
ATOM   297  N  N     . PRO   A 1 35   ? -38.629 -1.499  5.179   1.00 96.31 35   A 1 
ATOM   298  C  CA    . PRO   A 1 35   ? -38.501 -0.564  6.291   1.00 95.66 35   A 1 
ATOM   299  C  C     . PRO   A 1 35   ? -37.048 -0.518  6.784   1.00 95.71 35   A 1 
ATOM   300  O  O     . PRO   A 1 35   ? -36.389 -1.553  6.903   1.00 94.35 35   A 1 
ATOM   301  C  CB    . PRO   A 1 35   ? -39.460 -1.073  7.374   1.00 94.02 35   A 1 
ATOM   302  C  CG    . PRO   A 1 35   ? -40.399 -2.029  6.640   1.00 90.93 35   A 1 
ATOM   303  C  CD    . PRO   A 1 35   ? -39.533 -2.580  5.513   1.00 94.71 35   A 1 
ATOM   304  N  N     . HIS   A 1 36   ? -36.550 0.678   7.099   1.00 95.25 36   A 1 
ATOM   305  C  CA    . HIS   A 1 36   ? -35.238 0.829   7.724   1.00 94.84 36   A 1 
ATOM   306  C  C     . HIS   A 1 36   ? -35.380 0.805   9.248   1.00 94.84 36   A 1 
ATOM   307  O  O     . HIS   A 1 36   ? -36.159 1.580   9.810   1.00 93.61 36   A 1 
ATOM   308  C  CB    . HIS   A 1 36   ? -34.566 2.120   7.237   1.00 93.70 36   A 1 
ATOM   309  C  CG    . HIS   A 1 36   ? -33.243 2.385   7.905   1.00 92.61 36   A 1 
ATOM   310  N  ND1   . HIS   A 1 36   ? -33.076 2.887   9.177   1.00 80.63 36   A 1 
ATOM   311  C  CD2   . HIS   A 1 36   ? -31.990 2.107   7.419   1.00 81.51 36   A 1 
ATOM   312  C  CE1   . HIS   A 1 36   ? -31.760 2.901   9.455   1.00 82.39 36   A 1 
ATOM   313  N  NE2   . HIS   A 1 36   ? -31.072 2.444   8.406   1.00 84.57 36   A 1 
ATOM   314  N  N     . TYR   A 1 37   ? -34.569 -0.021  9.905   1.00 95.29 37   A 1 
ATOM   315  C  CA    . TYR   A 1 37   ? -34.532 -0.111  11.359  1.00 95.47 37   A 1 
ATOM   316  C  C     . TYR   A 1 37   ? -33.132 0.142   11.925  1.00 95.66 37   A 1 
ATOM   317  O  O     . TYR   A 1 37   ? -32.107 -0.190  11.322  1.00 94.48 37   A 1 
ATOM   318  C  CB    . TYR   A 1 37   ? -35.083 -1.466  11.812  1.00 94.89 37   A 1 
ATOM   319  C  CG    . TYR   A 1 37   ? -36.521 -1.725  11.412  1.00 94.68 37   A 1 
ATOM   320  C  CD1   . TYR   A 1 37   ? -37.550 -0.860  11.835  1.00 91.51 37   A 1 
ATOM   321  C  CD2   . TYR   A 1 37   ? -36.850 -2.838  10.610  1.00 91.67 37   A 1 
ATOM   322  C  CE1   . TYR   A 1 37   ? -38.883 -1.098  11.468  1.00 89.93 37   A 1 
ATOM   323  C  CE2   . TYR   A 1 37   ? -38.181 -3.087  10.238  1.00 90.24 37   A 1 
ATOM   324  C  CZ    . TYR   A 1 37   ? -39.197 -2.213  10.670  1.00 91.33 37   A 1 
ATOM   325  O  OH    . TYR   A 1 37   ? -40.502 -2.447  10.312  1.00 88.73 37   A 1 
ATOM   326  N  N     . PHE   A 1 38   ? -33.115 0.722   13.130  1.00 95.12 38   A 1 
ATOM   327  C  CA    . PHE   A 1 38   ? -31.967 0.686   14.024  1.00 94.82 38   A 1 
ATOM   328  C  C     . PHE   A 1 38   ? -32.098 -0.545  14.919  1.00 95.22 38   A 1 
ATOM   329  O  O     . PHE   A 1 38   ? -33.175 -0.807  15.453  1.00 94.24 38   A 1 
ATOM   330  C  CB    . PHE   A 1 38   ? -31.899 1.971   14.850  1.00 93.79 38   A 1 
ATOM   331  C  CG    . PHE   A 1 38   ? -31.692 3.217   14.018  1.00 93.12 38   A 1 
ATOM   332  C  CD1   . PHE   A 1 38   ? -30.392 3.643   13.695  1.00 90.32 38   A 1 
ATOM   333  C  CD2   . PHE   A 1 38   ? -32.796 3.934   13.526  1.00 90.01 38   A 1 
ATOM   334  C  CE1   . PHE   A 1 38   ? -30.194 4.772   12.885  1.00 88.51 38   A 1 
ATOM   335  C  CE2   . PHE   A 1 38   ? -32.605 5.064   12.709  1.00 88.53 38   A 1 
ATOM   336  C  CZ    . PHE   A 1 38   ? -31.302 5.480   12.385  1.00 89.37 38   A 1 
ATOM   337  N  N     . TYR   A 1 39   ? -31.005 -1.283  15.091  1.00 96.41 39   A 1 
ATOM   338  C  CA    . TYR   A 1 39   ? -30.985 -2.535  15.845  1.00 96.86 39   A 1 
ATOM   339  C  C     . TYR   A 1 39   ? -30.307 -2.345  17.199  1.00 96.74 39   A 1 
ATOM   340  O  O     . TYR   A 1 39   ? -29.251 -1.715  17.291  1.00 95.27 39   A 1 
ATOM   341  C  CB    . TYR   A 1 39   ? -30.307 -3.630  15.021  1.00 96.88 39   A 1 
ATOM   342  C  CG    . TYR   A 1 39   ? -31.072 -4.008  13.771  1.00 97.04 39   A 1 
ATOM   343  C  CD1   . TYR   A 1 39   ? -31.981 -5.084  13.785  1.00 95.70 39   A 1 
ATOM   344  C  CD2   . TYR   A 1 39   ? -30.900 -3.275  12.577  1.00 95.51 39   A 1 
ATOM   345  C  CE1   . TYR   A 1 39   ? -32.703 -5.429  12.632  1.00 94.83 39   A 1 
ATOM   346  C  CE2   . TYR   A 1 39   ? -31.623 -3.608  11.417  1.00 95.00 39   A 1 
ATOM   347  C  CZ    . TYR   A 1 39   ? -32.522 -4.688  11.449  1.00 95.94 39   A 1 
ATOM   348  O  OH    . TYR   A 1 39   ? -33.234 -5.017  10.320  1.00 94.96 39   A 1 
ATOM   349  N  N     . TYR   A 1 40   ? -30.905 -2.937  18.230  1.00 97.03 40   A 1 
ATOM   350  C  CA    . TYR   A 1 40   ? -30.370 -2.950  19.589  1.00 96.98 40   A 1 
ATOM   351  C  C     . TYR   A 1 40   ? -30.507 -4.350  20.173  1.00 97.09 40   A 1 
ATOM   352  O  O     . TYR   A 1 40   ? -31.511 -5.025  19.949  1.00 95.61 40   A 1 
ATOM   353  C  CB    . TYR   A 1 40   ? -31.106 -1.925  20.462  1.00 96.37 40   A 1 
ATOM   354  C  CG    . TYR   A 1 40   ? -31.109 -0.517  19.908  1.00 96.13 40   A 1 
ATOM   355  C  CD1   . TYR   A 1 40   ? -30.048 0.364   20.192  1.00 93.92 40   A 1 
ATOM   356  C  CD2   . TYR   A 1 40   ? -32.162 -0.086  19.077  1.00 93.93 40   A 1 
ATOM   357  C  CE1   . TYR   A 1 40   ? -30.032 1.657   19.655  1.00 92.62 40   A 1 
ATOM   358  C  CE2   . TYR   A 1 40   ? -32.155 1.208   18.529  1.00 92.74 40   A 1 
ATOM   359  C  CZ    . TYR   A 1 40   ? -31.086 2.075   18.822  1.00 93.53 40   A 1 
ATOM   360  O  OH    . TYR   A 1 40   ? -31.070 3.333   18.279  1.00 91.93 40   A 1 
ATOM   361  N  N     . VAL   A 1 41   ? -29.509 -4.789  20.952  1.00 97.23 41   A 1 
ATOM   362  C  CA    . VAL   A 1 41   ? -29.544 -6.070  21.675  1.00 97.23 41   A 1 
ATOM   363  C  C     . VAL   A 1 41   ? -29.619 -5.793  23.167  1.00 97.08 41   A 1 
ATOM   364  O  O     . VAL   A 1 41   ? -28.760 -5.098  23.714  1.00 95.62 41   A 1 
ATOM   365  C  CB    . VAL   A 1 41   ? -28.348 -6.965  21.321  1.00 96.56 41   A 1 
ATOM   366  C  CG1   . VAL   A 1 41   ? -28.385 -8.286  22.099  1.00 93.89 41   A 1 
ATOM   367  C  CG2   . VAL   A 1 41   ? -28.345 -7.307  19.827  1.00 94.21 41   A 1 
ATOM   368  N  N     . VAL   A 1 42   ? -30.629 -6.344  23.829  1.00 97.05 42   A 1 
ATOM   369  C  CA    . VAL   A 1 42   ? -30.881 -6.144  25.262  1.00 96.96 42   A 1 
ATOM   370  C  C     . VAL   A 1 42   ? -31.191 -7.470  25.956  1.00 97.06 42   A 1 
ATOM   371  O  O     . VAL   A 1 42   ? -31.615 -8.434  25.314  1.00 95.71 42   A 1 
ATOM   372  C  CB    . VAL   A 1 42   ? -32.010 -5.126  25.510  1.00 95.63 42   A 1 
ATOM   373  C  CG1   . VAL   A 1 42   ? -31.680 -3.750  24.922  1.00 91.44 42   A 1 
ATOM   374  C  CG2   . VAL   A 1 42   ? -33.366 -5.588  24.965  1.00 90.81 42   A 1 
ATOM   375  N  N     . THR   A 1 43   ? -30.994 -7.518  27.268  1.00 96.37 43   A 1 
ATOM   376  C  CA    . THR   A 1 43   ? -31.470 -8.635  28.101  1.00 96.04 43   A 1 
ATOM   377  C  C     . THR   A 1 43   ? -33.000 -8.636  28.184  1.00 96.03 43   A 1 
ATOM   378  O  O     . THR   A 1 43   ? -33.637 -7.600  27.981  1.00 94.61 43   A 1 
ATOM   379  C  CB    . THR   A 1 43   ? -30.885 -8.576  29.521  1.00 94.80 43   A 1 
ATOM   380  O  OG1   . THR   A 1 43   ? -31.251 -7.375  30.158  1.00 84.90 43   A 1 
ATOM   381  C  CG2   . THR   A 1 43   ? -29.360 -8.647  29.532  1.00 85.01 43   A 1 
ATOM   382  N  N     . ASP   A 1 44   ? -33.582 -9.783  28.535  1.00 95.61 44   A 1 
ATOM   383  C  CA    . ASP   A 1 44   ? -35.027 -9.886  28.774  1.00 95.09 44   A 1 
ATOM   384  C  C     . ASP   A 1 44   ? -35.499 -8.904  29.860  1.00 94.98 44   A 1 
ATOM   385  O  O     . ASP   A 1 44   ? -36.497 -8.211  29.688  1.00 93.08 44   A 1 
ATOM   386  C  CB    . ASP   A 1 44   ? -35.376 -11.330 29.142  1.00 94.06 44   A 1 
ATOM   387  C  CG    . ASP   A 1 44   ? -36.895 -11.522 29.246  1.00 92.16 44   A 1 
ATOM   388  O  OD1   . ASP   A 1 44   ? -37.582 -11.307 28.221  1.00 84.18 44   A 1 
ATOM   389  O  OD2   . ASP   A 1 44   ? -37.370 -11.859 30.347  1.00 84.46 44   A 1 
ATOM   390  N  N     . GLU   A 1 45   ? -34.722 -8.732  30.931  1.00 94.82 45   A 1 
ATOM   391  C  CA    . GLU   A 1 45   ? -35.013 -7.765  31.998  1.00 94.07 45   A 1 
ATOM   392  C  C     . GLU   A 1 45   ? -35.146 -6.328  31.471  1.00 94.29 45   A 1 
ATOM   393  O  O     . GLU   A 1 45   ? -36.096 -5.614  31.802  1.00 91.95 45   A 1 
ATOM   394  C  CB    . GLU   A 1 45   ? -33.890 -7.834  33.052  1.00 92.36 45   A 1 
ATOM   395  C  CG    . GLU   A 1 45   ? -34.403 -8.227  34.436  1.00 80.76 45   A 1 
ATOM   396  C  CD    . GLU   A 1 45   ? -33.288 -8.322  35.481  1.00 75.47 45   A 1 
ATOM   397  O  OE1   . GLU   A 1 45   ? -33.627 -8.611  36.653  1.00 67.32 45   A 1 
ATOM   398  O  OE2   . GLU   A 1 45   ? -32.108 -8.124  35.123  1.00 68.14 45   A 1 
ATOM   399  N  N     . ILE   A 1 46   ? -34.213 -5.897  30.622  1.00 95.00 46   A 1 
ATOM   400  C  CA    . ILE   A 1 46   ? -34.259 -4.568  29.998  1.00 94.85 46   A 1 
ATOM   401  C  C     . ILE   A 1 46   ? -35.436 -4.491  29.028  1.00 95.26 46   A 1 
ATOM   402  O  O     . ILE   A 1 46   ? -36.170 -3.503  29.046  1.00 93.63 46   A 1 
ATOM   403  C  CB    . ILE   A 1 46   ? -32.916 -4.219  29.317  1.00 93.72 46   A 1 
ATOM   404  C  CG1   . ILE   A 1 46   ? -31.811 -4.060  30.382  1.00 89.75 46   A 1 
ATOM   405  C  CG2   . ILE   A 1 46   ? -33.028 -2.927  28.485  1.00 89.21 46   A 1 
ATOM   406  C  CD1   . ILE   A 1 46   ? -30.394 -4.036  29.805  1.00 79.85 46   A 1 
ATOM   407  N  N     . TYR   A 1 47   ? -35.645 -5.534  28.217  1.00 95.54 47   A 1 
ATOM   408  C  CA    . TYR   A 1 47   ? -36.756 -5.601  27.267  1.00 95.31 47   A 1 
ATOM   409  C  C     . TYR   A 1 47   ? -38.111 -5.388  27.956  1.00 94.85 47   A 1 
ATOM   410  O  O     . TYR   A 1 47   ? -38.886 -4.532  27.523  1.00 92.77 47   A 1 
ATOM   411  C  CB    . TYR   A 1 47   ? -36.714 -6.943  26.519  1.00 94.77 47   A 1 
ATOM   412  C  CG    . TYR   A 1 47   ? -37.966 -7.236  25.724  1.00 94.82 47   A 1 
ATOM   413  C  CD1   . TYR   A 1 47   ? -38.892 -8.201  26.174  1.00 91.54 47   A 1 
ATOM   414  C  CD2   . TYR   A 1 47   ? -38.242 -6.511  24.552  1.00 91.67 47   A 1 
ATOM   415  C  CE1   . TYR   A 1 47   ? -40.076 -8.438  25.459  1.00 90.15 47   A 1 
ATOM   416  C  CE2   . TYR   A 1 47   ? -39.428 -6.739  23.831  1.00 90.60 47   A 1 
ATOM   417  C  CZ    . TYR   A 1 47   ? -40.340 -7.704  24.289  1.00 91.53 47   A 1 
ATOM   418  O  OH    . TYR   A 1 47   ? -41.495 -7.926  23.585  1.00 89.50 47   A 1 
ATOM   419  N  N     . GLN   A 1 48   ? -38.364 -6.082  29.067  1.00 94.42 48   A 1 
ATOM   420  C  CA    . GLN   A 1 48   ? -39.609 -5.954  29.839  1.00 94.00 48   A 1 
ATOM   421  C  C     . GLN   A 1 48   ? -39.770 -4.565  30.478  1.00 93.86 48   A 1 
ATOM   422  O  O     . GLN   A 1 48   ? -40.892 -4.106  30.690  1.00 90.35 48   A 1 
ATOM   423  C  CB    . GLN   A 1 48   ? -39.648 -7.041  30.929  1.00 92.77 48   A 1 
ATOM   424  C  CG    . GLN   A 1 48   ? -39.641 -8.495  30.407  1.00 88.07 48   A 1 
ATOM   425  C  CD    . GLN   A 1 48   ? -40.824 -8.874  29.527  1.00 83.98 48   A 1 
ATOM   426  O  OE1   . GLN   A 1 48   ? -41.852 -8.226  29.477  1.00 75.10 48   A 1 
ATOM   427  N  NE2   . GLN   A 1 48   ? -40.697 -9.970  28.802  1.00 73.13 48   A 1 
ATOM   428  N  N     . SER   A 1 49   ? -38.659 -3.873  30.765  1.00 93.80 49   A 1 
ATOM   429  C  CA    . SER   A 1 49   ? -38.664 -2.538  31.378  1.00 93.11 49   A 1 
ATOM   430  C  C     . SER   A 1 49   ? -38.853 -1.384  30.387  1.00 93.06 49   A 1 
ATOM   431  O  O     . SER   A 1 49   ? -39.051 -0.242  30.808  1.00 87.94 49   A 1 
ATOM   432  C  CB    . SER   A 1 49   ? -37.389 -2.346  32.202  1.00 90.63 49   A 1 
ATOM   433  O  OG    . SER   A 1 49   ? -36.268 -2.078  31.382  1.00 79.94 49   A 1 
ATOM   434  N  N     . LEU   A 1 50   ? -38.774 -1.640  29.070  1.00 91.72 50   A 1 
ATOM   435  C  CA    . LEU   A 1 50   ? -38.797 -0.578  28.060  1.00 91.27 50   A 1 
ATOM   436  C  C     . LEU   A 1 50   ? -40.161 0.110   27.981  1.00 91.04 50   A 1 
ATOM   437  O  O     . LEU   A 1 50   ? -41.165 -0.473  27.572  1.00 87.18 50   A 1 
ATOM   438  C  CB    . LEU   A 1 50   ? -38.374 -1.129  26.687  1.00 89.46 50   A 1 
ATOM   439  C  CG    . LEU   A 1 50   ? -36.869 -1.427  26.566  1.00 86.91 50   A 1 
ATOM   440  C  CD1   . LEU   A 1 50   ? -36.596 -2.116  25.235  1.00 81.34 50   A 1 
ATOM   441  C  CD2   . LEU   A 1 50   ? -36.009 -0.164  26.621  1.00 82.33 50   A 1 
ATOM   442  N  N     . ALA   A 1 51   ? -40.160 1.415   28.281  1.00 90.02 51   A 1 
ATOM   443  C  CA    . ALA   A 1 51   ? -41.317 2.281   28.107  1.00 89.47 51   A 1 
ATOM   444  C  C     . ALA   A 1 51   ? -40.974 3.473   27.191  1.00 89.85 51   A 1 
ATOM   445  O  O     . ALA   A 1 51   ? -40.059 4.240   27.506  1.00 83.55 51   A 1 
ATOM   446  C  CB    . ALA   A 1 51   ? -41.821 2.728   29.483  1.00 85.04 51   A 1 
ATOM   447  N  N     . PRO   A 1 52   ? -41.688 3.682   26.052  1.00 90.69 52   A 1 
ATOM   448  C  CA    . PRO   A 1 52   ? -42.695 2.803   25.456  1.00 91.31 52   A 1 
ATOM   449  C  C     . PRO   A 1 52   ? -42.094 1.463   25.006  1.00 92.32 52   A 1 
ATOM   450  O  O     . PRO   A 1 52   ? -40.867 1.364   24.863  1.00 88.79 52   A 1 
ATOM   451  C  CB    . PRO   A 1 52   ? -43.267 3.601   24.284  1.00 88.56 52   A 1 
ATOM   452  C  CG    . PRO   A 1 52   ? -42.086 4.470   23.851  1.00 84.28 52   A 1 
ATOM   453  C  CD    . PRO   A 1 52   ? -41.401 4.799   25.174  1.00 87.64 52   A 1 
ATOM   454  N  N     . PRO   A 1 53   ? -42.918 0.430   24.762  1.00 92.89 53   A 1 
ATOM   455  C  CA    . PRO   A 1 53   ? -42.438 -0.847  24.244  1.00 92.87 53   A 1 
ATOM   456  C  C     . PRO   A 1 53   ? -41.719 -0.657  22.898  1.00 93.34 53   A 1 
ATOM   457  O  O     . PRO   A 1 53   ? -41.979 0.330   22.192  1.00 90.30 53   A 1 
ATOM   458  C  CB    . PRO   A 1 53   ? -43.677 -1.742  24.132  1.00 90.71 53   A 1 
ATOM   459  C  CG    . PRO   A 1 53   ? -44.828 -0.753  24.010  1.00 87.15 53   A 1 
ATOM   460  C  CD    . PRO   A 1 53   ? -44.368 0.416   24.871  1.00 90.43 53   A 1 
ATOM   461  N  N     . PRO   A 1 54   ? -40.800 -1.567  22.533  1.00 93.74 54   A 1 
ATOM   462  C  CA    . PRO   A 1 54   ? -40.092 -1.480  21.265  1.00 93.70 54   A 1 
ATOM   463  C  C     . PRO   A 1 54   ? -41.060 -1.612  20.084  1.00 94.21 54   A 1 
ATOM   464  O  O     . PRO   A 1 54   ? -42.104 -2.260  20.188  1.00 91.81 54   A 1 
ATOM   465  C  CB    . PRO   A 1 54   ? -39.053 -2.599  21.299  1.00 91.07 54   A 1 
ATOM   466  C  CG    . PRO   A 1 54   ? -39.677 -3.630  22.237  1.00 87.95 54   A 1 
ATOM   467  C  CD    . PRO   A 1 54   ? -40.416 -2.765  23.252  1.00 90.76 54   A 1 
ATOM   468  N  N     . PHE   A 1 55   ? -40.692 -1.017  18.946  1.00 94.24 55   A 1 
ATOM   469  C  CA    . PHE   A 1 55   ? -41.494 -1.101  17.723  1.00 94.10 55   A 1 
ATOM   470  C  C     . PHE   A 1 55   ? -41.609 -2.543  17.223  1.00 94.15 55   A 1 
ATOM   471  O  O     . PHE   A 1 55   ? -42.699 -3.000  16.871  1.00 91.28 55   A 1 
ATOM   472  C  CB    . PHE   A 1 55   ? -40.867 -0.200  16.657  1.00 92.70 55   A 1 
ATOM   473  C  CG    . PHE   A 1 55   ? -41.647 -0.165  15.364  1.00 91.32 55   A 1 
ATOM   474  C  CD1   . PHE   A 1 55   ? -41.324 -1.046  14.316  1.00 86.76 55   A 1 
ATOM   475  C  CD2   . PHE   A 1 55   ? -42.728 0.723   15.214  1.00 87.24 55   A 1 
ATOM   476  C  CE1   . PHE   A 1 55   ? -42.068 -1.036  13.126  1.00 84.47 55   A 1 
ATOM   477  C  CE2   . PHE   A 1 55   ? -43.476 0.740   14.027  1.00 85.16 55   A 1 
ATOM   478  C  CZ    . PHE   A 1 55   ? -43.145 -0.143  12.983  1.00 85.67 55   A 1 
ATOM   479  N  N     . ASN   A 1 56   ? -40.483 -3.265  17.234  1.00 94.83 56   A 1 
ATOM   480  C  CA    . ASN   A 1 56   ? -40.427 -4.694  16.957  1.00 94.69 56   A 1 
ATOM   481  C  C     . ASN   A 1 56   ? -39.372 -5.348  17.847  1.00 95.07 56   A 1 
ATOM   482  O  O     . ASN   A 1 56   ? -38.349 -4.738  18.167  1.00 93.11 56   A 1 
ATOM   483  C  CB    . ASN   A 1 56   ? -40.112 -4.918  15.468  1.00 92.57 56   A 1 
ATOM   484  C  CG    . ASN   A 1 56   ? -41.198 -5.631  14.696  1.00 87.14 56   A 1 
ATOM   485  O  OD1   . ASN   A 1 56   ? -42.184 -6.117  15.218  1.00 78.63 56   A 1 
ATOM   486  N  ND2   . ASN   A 1 56   ? -40.995 -5.741  13.397  1.00 78.95 56   A 1 
ATOM   487  N  N     . ALA   A 1 57   ? -39.602 -6.598  18.226  1.00 95.52 57   A 1 
ATOM   488  C  CA    . ALA   A 1 57   ? -38.640 -7.369  18.992  1.00 95.31 57   A 1 
ATOM   489  C  C     . ALA   A 1 57   ? -38.667 -8.835  18.574  1.00 95.48 57   A 1 
ATOM   490  O  O     . ALA   A 1 57   ? -39.731 -9.437  18.428  1.00 93.00 57   A 1 
ATOM   491  C  CB    . ALA   A 1 57   ? -38.918 -7.190  20.487  1.00 93.23 57   A 1 
ATOM   492  N  N     . ARG   A 1 58   ? -37.473 -9.434  18.416  1.00 95.73 58   A 1 
ATOM   493  C  CA    . ARG   A 1 58   ? -37.303 -10.857 18.109  1.00 95.15 58   A 1 
ATOM   494  C  C     . ARG   A 1 58   ? -36.490 -11.522 19.217  1.00 95.99 58   A 1 
ATOM   495  O  O     . ARG   A 1 58   ? -35.420 -11.015 19.549  1.00 94.46 58   A 1 
ATOM   496  C  CB    . ARG   A 1 58   ? -36.648 -11.049 16.733  1.00 92.40 58   A 1 
ATOM   497  C  CG    . ARG   A 1 58   ? -37.415 -10.371 15.595  1.00 84.13 58   A 1 
ATOM   498  C  CD    . ARG   A 1 58   ? -36.755 -10.678 14.249  1.00 81.94 58   A 1 
ATOM   499  N  NE    . ARG   A 1 58   ? -37.260 -9.799  13.181  1.00 74.73 58   A 1 
ATOM   500  C  CZ    . ARG   A 1 58   ? -37.012 -9.904  11.887  1.00 70.28 58   A 1 
ATOM   501  N  NH1   . ARG   A 1 58   ? -36.373 -10.920 11.383  1.00 64.37 58   A 1 
ATOM   502  N  NH2   . ARG   A 1 58   ? -37.384 -8.963  11.080  1.00 61.19 58   A 1 
ATOM   503  N  N     . PRO   A 1 59   ? -36.942 -12.657 19.769  1.00 96.51 59   A 1 
ATOM   504  C  CA    . PRO   A 1 59   ? -36.148 -13.392 20.742  1.00 96.26 59   A 1 
ATOM   505  C  C     . PRO   A 1 59   ? -34.910 -13.981 20.060  1.00 96.40 59   A 1 
ATOM   506  O  O     . PRO   A 1 59   ? -35.007 -14.679 19.050  1.00 94.40 59   A 1 
ATOM   507  C  CB    . PRO   A 1 59   ? -37.087 -14.456 21.307  1.00 94.65 59   A 1 
ATOM   508  C  CG    . PRO   A 1 59   ? -38.077 -14.701 20.166  1.00 91.05 59   A 1 
ATOM   509  C  CD    . PRO   A 1 59   ? -38.187 -13.343 19.485  1.00 94.76 59   A 1 
ATOM   510  N  N     . MET   A 1 60   ? -33.735 -13.733 20.633  1.00 96.14 60   A 1 
ATOM   511  C  CA    . MET   A 1 60   ? -32.465 -14.324 20.184  1.00 95.80 60   A 1 
ATOM   512  C  C     . MET   A 1 60   ? -32.193 -15.673 20.868  1.00 95.36 60   A 1 
ATOM   513  O  O     . MET   A 1 60   ? -31.299 -16.420 20.459  1.00 91.08 60   A 1 
ATOM   514  C  CB    . MET   A 1 60   ? -31.318 -13.336 20.441  1.00 94.83 60   A 1 
ATOM   515  C  CG    . MET   A 1 60   ? -31.523 -11.978 19.751  1.00 93.31 60   A 1 
ATOM   516  S  SD    . MET   A 1 60   ? -30.175 -10.801 20.052  1.00 92.74 60   A 1 
ATOM   517  C  CE    . MET   A 1 60   ? -28.892 -11.473 18.972  1.00 83.74 60   A 1 
ATOM   518  N  N     . GLY   A 1 61   ? -32.948 -15.997 21.893  1.00 94.99 61   A 1 
ATOM   519  C  CA    . GLY   A 1 61   ? -32.727 -17.127 22.790  1.00 94.76 61   A 1 
ATOM   520  C  C     . GLY   A 1 61   ? -31.639 -16.839 23.821  1.00 95.87 61   A 1 
ATOM   521  O  O     . GLY   A 1 61   ? -31.202 -15.698 23.990  1.00 93.56 61   A 1 
ATOM   522  N  N     . LYS   A 1 62   ? -31.176 -17.898 24.508  1.00 96.57 62   A 1 
ATOM   523  C  CA    . LYS   A 1 62   ? -30.090 -17.783 25.486  1.00 96.78 62   A 1 
ATOM   524  C  C     . LYS   A 1 62   ? -28.778 -17.442 24.794  1.00 97.00 62   A 1 
ATOM   525  O  O     . LYS   A 1 62   ? -28.315 -18.175 23.922  1.00 95.05 62   A 1 
ATOM   526  C  CB    . LYS   A 1 62   ? -29.967 -19.054 26.335  1.00 95.67 62   A 1 
ATOM   527  C  CG    . LYS   A 1 62   ? -31.111 -19.104 27.360  1.00 89.49 62   A 1 
ATOM   528  C  CD    . LYS   A 1 62   ? -30.967 -20.260 28.350  1.00 83.12 62   A 1 
ATOM   529  C  CE    . LYS   A 1 62   ? -32.133 -20.119 29.327  1.00 76.72 62   A 1 
ATOM   530  N  NZ    . LYS   A 1 62   ? -32.141 -21.153 30.384  1.00 67.37 62   A 1 
ATOM   531  N  N     . MET   A 1 63   ? -28.171 -16.351 25.239  1.00 97.35 63   A 1 
ATOM   532  C  CA    . MET   A 1 63   ? -26.858 -15.880 24.810  1.00 97.45 63   A 1 
ATOM   533  C  C     . MET   A 1 63   ? -25.915 -15.839 26.008  1.00 97.61 63   A 1 
ATOM   534  O  O     . MET   A 1 63   ? -26.324 -15.545 27.133  1.00 95.97 63   A 1 
ATOM   535  C  CB    . MET   A 1 63   ? -26.981 -14.487 24.176  1.00 96.27 63   A 1 
ATOM   536  C  CG    . MET   A 1 63   ? -27.843 -14.456 22.904  1.00 92.80 63   A 1 
ATOM   537  S  SD    . MET   A 1 63   ? -27.058 -15.101 21.400  1.00 90.89 63   A 1 
ATOM   538  C  CE    . MET   A 1 63   ? -25.900 -13.771 21.020  1.00 82.79 63   A 1 
ATOM   539  N  N     . ARG   A 1 64   ? -24.636 -16.126 25.762  1.00 97.84 64   A 1 
ATOM   540  C  CA    . ARG   A 1 64   ? -23.576 -16.051 26.765  1.00 97.55 64   A 1 
ATOM   541  C  C     . ARG   A 1 64   ? -22.856 -14.719 26.632  1.00 97.76 64   A 1 
ATOM   542  O  O     . ARG   A 1 64   ? -22.197 -14.485 25.621  1.00 96.63 64   A 1 
ATOM   543  C  CB    . ARG   A 1 64   ? -22.645 -17.255 26.577  1.00 96.16 64   A 1 
ATOM   544  C  CG    . ARG   A 1 64   ? -21.930 -17.612 27.888  1.00 89.00 64   A 1 
ATOM   545  C  CD    . ARG   A 1 64   ? -20.926 -18.752 27.675  1.00 87.14 64   A 1 
ATOM   546  N  NE    . ARG   A 1 64   ? -21.530 -19.882 26.940  1.00 77.13 64   A 1 
ATOM   547  C  CZ    . ARG   A 1 64   ? -20.915 -20.989 26.567  1.00 72.11 64   A 1 
ATOM   548  N  NH1   . ARG   A 1 64   ? -19.674 -21.234 26.894  1.00 62.68 64   A 1 
ATOM   549  N  NH2   . ARG   A 1 64   ? -21.546 -21.869 25.839  1.00 62.34 64   A 1 
ATOM   550  N  N     . THR   A 1 65   ? -22.956 -13.871 27.647  1.00 97.48 65   A 1 
ATOM   551  C  CA    . THR   A 1 65   ? -22.228 -12.598 27.710  1.00 97.40 65   A 1 
ATOM   552  C  C     . THR   A 1 65   ? -20.934 -12.797 28.488  1.00 97.37 65   A 1 
ATOM   553  O  O     . THR   A 1 65   ? -20.972 -13.220 29.642  1.00 95.85 65   A 1 
ATOM   554  C  CB    . THR   A 1 65   ? -23.088 -11.494 28.335  1.00 96.53 65   A 1 
ATOM   555  O  OG1   . THR   A 1 65   ? -24.272 -11.345 27.582  1.00 90.04 65   A 1 
ATOM   556  C  CG2   . THR   A 1 65   ? -22.391 -10.138 28.321  1.00 89.71 65   A 1 
ATOM   557  N  N     . ILE   A 1 66   ? -19.801 -12.504 27.862  1.00 97.69 66   A 1 
ATOM   558  C  CA    . ILE   A 1 66   ? -18.462 -12.675 28.426  1.00 97.70 66   A 1 
ATOM   559  C  C     . ILE   A 1 66   ? -17.795 -11.303 28.521  1.00 97.66 66   A 1 
ATOM   560  O  O     . ILE   A 1 66   ? -17.659 -10.601 27.515  1.00 96.66 66   A 1 
ATOM   561  C  CB    . ILE   A 1 66   ? -17.617 -13.670 27.597  1.00 97.44 66   A 1 
ATOM   562  C  CG1   . ILE   A 1 66   ? -18.378 -14.995 27.320  1.00 95.08 66   A 1 
ATOM   563  C  CG2   . ILE   A 1 66   ? -16.295 -13.948 28.325  1.00 94.89 66   A 1 
ATOM   564  C  CD1   . ILE   A 1 66   ? -17.630 -15.978 26.415  1.00 92.45 66   A 1 
ATOM   565  N  N     . ASP   A 1 67   ? -17.351 -10.943 29.721  1.00 97.02 67   A 1 
ATOM   566  C  CA    . ASP   A 1 67   ? -16.486 -9.782  29.924  1.00 96.80 67   A 1 
ATOM   567  C  C     . ASP   A 1 67   ? -15.086 -10.102 29.385  1.00 97.02 67   A 1 
ATOM   568  O  O     . ASP   A 1 67   ? -14.466 -11.081 29.801  1.00 95.69 67   A 1 
ATOM   569  C  CB    . ASP   A 1 67   ? -16.475 -9.430  31.418  1.00 95.56 67   A 1 
ATOM   570  C  CG    . ASP   A 1 67   ? -15.726 -8.132  31.743  1.00 87.61 67   A 1 
ATOM   571  O  OD1   . ASP   A 1 67   ? -14.969 -7.654  30.878  1.00 77.95 67   A 1 
ATOM   572  O  OD2   . ASP   A 1 67   ? -15.931 -7.644  32.879  1.00 78.72 67   A 1 
ATOM   573  N  N     . ILE   A 1 68   ? -14.589 -9.308  28.443  1.00 97.42 68   A 1 
ATOM   574  C  CA    . ILE   A 1 68   ? -13.293 -9.528  27.784  1.00 97.46 68   A 1 
ATOM   575  C  C     . ILE   A 1 68   ? -12.249 -8.474  28.148  1.00 97.43 68   A 1 
ATOM   576  O  O     . ILE   A 1 68   ? -11.260 -8.307  27.425  1.00 96.15 68   A 1 
ATOM   577  C  CB    . ILE   A 1 68   ? -13.445 -9.711  26.258  1.00 97.10 68   A 1 
ATOM   578  C  CG1   . ILE   A 1 68   ? -14.105 -8.482  25.599  1.00 94.54 68   A 1 
ATOM   579  C  CG2   . ILE   A 1 68   ? -14.230 -10.995 25.963  1.00 93.76 68   A 1 
ATOM   580  C  CD1   . ILE   A 1 68   ? -13.937 -8.473  24.075  1.00 92.29 68   A 1 
ATOM   581  N  N     . ASP   A 1 69   ? -12.444 -7.771  29.265  1.00 96.44 69   A 1 
ATOM   582  C  CA    . ASP   A 1 69   ? -11.433 -6.862  29.786  1.00 96.30 69   A 1 
ATOM   583  C  C     . ASP   A 1 69   ? -10.168 -7.635  30.169  1.00 96.40 69   A 1 
ATOM   584  O  O     . ASP   A 1 69   ? -10.203 -8.737  30.734  1.00 94.84 69   A 1 
ATOM   585  C  CB    . ASP   A 1 69   ? -11.994 -6.022  30.946  1.00 95.40 69   A 1 
ATOM   586  C  CG    . ASP   A 1 69   ? -13.042 -4.998  30.479  1.00 93.95 69   A 1 
ATOM   587  O  OD1   . ASP   A 1 69   ? -12.994 -4.564  29.305  1.00 89.16 69   A 1 
ATOM   588  O  OD2   . ASP   A 1 69   ? -13.896 -4.602  31.297  1.00 88.90 69   A 1 
ATOM   589  N  N     . GLU   A 1 70   ? -9.018  -7.078  29.814  1.00 95.44 70   A 1 
ATOM   590  C  CA    . GLU   A 1 70   ? -7.723  -7.684  30.091  1.00 95.23 70   A 1 
ATOM   591  C  C     . GLU   A 1 70   ? -7.214  -7.220  31.453  1.00 95.02 70   A 1 
ATOM   592  O  O     . GLU   A 1 70   ? -7.028  -6.031  31.691  1.00 92.72 70   A 1 
ATOM   593  C  CB    . GLU   A 1 70   ? -6.727  -7.369  28.966  1.00 93.64 70   A 1 
ATOM   594  C  CG    . GLU   A 1 70   ? -5.425  -8.165  29.127  1.00 87.96 70   A 1 
ATOM   595  C  CD    . GLU   A 1 70   ? -4.372  -7.806  28.070  1.00 89.08 70   A 1 
ATOM   596  O  OE1   . GLU   A 1 70   ? -3.217  -7.544  28.458  1.00 83.80 70   A 1 
ATOM   597  O  OE2   . GLU   A 1 70   ? -4.684  -7.799  26.856  1.00 85.44 70   A 1 
ATOM   598  N  N     . THR   A 1 71   ? -6.922  -8.176  32.331  1.00 94.70 71   A 1 
ATOM   599  C  CA    . THR   A 1 71   ? -6.354  -7.907  33.654  1.00 94.13 71   A 1 
ATOM   600  C  C     . THR   A 1 71   ? -4.965  -8.515  33.784  1.00 95.15 71   A 1 
ATOM   601  O  O     . THR   A 1 71   ? -4.671  -9.568  33.213  1.00 92.96 71   A 1 
ATOM   602  C  CB    . THR   A 1 71   ? -7.281  -8.389  34.778  1.00 91.03 71   A 1 
ATOM   603  O  OG1   . THR   A 1 71   ? -7.627  -9.742  34.610  1.00 78.69 71   A 1 
ATOM   604  C  CG2   . THR   A 1 71   ? -8.585  -7.589  34.817  1.00 76.41 71   A 1 
ATOM   605  N  N     . ILE   A 1 72   ? -4.100  -7.850  34.547  1.00 95.38 72   A 1 
ATOM   606  C  CA    . ILE   A 1 72   ? -2.787  -8.372  34.939  1.00 95.64 72   A 1 
ATOM   607  C  C     . ILE   A 1 72   ? -2.811  -8.800  36.405  1.00 96.16 72   A 1 
ATOM   608  O  O     . ILE   A 1 72   ? -3.499  -8.195  37.229  1.00 94.44 72   A 1 
ATOM   609  C  CB    . ILE   A 1 72   ? -1.645  -7.381  34.635  1.00 94.16 72   A 1 
ATOM   610  C  CG1   . ILE   A 1 72   ? -1.773  -6.061  35.430  1.00 84.79 72   A 1 
ATOM   611  C  CG2   . ILE   A 1 72   ? -1.580  -7.131  33.120  1.00 81.18 72   A 1 
ATOM   612  C  CD1   . ILE   A 1 72   ? -0.555  -5.135  35.304  1.00 81.43 72   A 1 
ATOM   613  N  N     . SER   A 1 73   ? -2.045  -9.836  36.734  1.00 96.24 73   A 1 
ATOM   614  C  CA    . SER   A 1 73   ? -1.904  -10.360 38.091  1.00 96.53 73   A 1 
ATOM   615  C  C     . SER   A 1 73   ? -0.424  -10.537 38.421  1.00 97.01 73   A 1 
ATOM   616  O  O     . SER   A 1 73   ? 0.342   -11.013 37.589  1.00 95.10 73   A 1 
ATOM   617  C  CB    . SER   A 1 73   ? -2.648  -11.688 38.234  1.00 94.79 73   A 1 
ATOM   618  O  OG    . SER   A 1 73   ? -4.028  -11.515 37.962  1.00 80.61 73   A 1 
ATOM   619  N  N     . TYR   A 1 74   ? -0.020  -10.181 39.652  1.00 96.56 74   A 1 
ATOM   620  C  CA    . TYR   A 1 74   ? 1.362   -10.373 40.125  1.00 96.40 74   A 1 
ATOM   621  C  C     . TYR   A 1 74   ? 1.597   -11.769 40.729  1.00 96.18 74   A 1 
ATOM   622  O  O     . TYR   A 1 74   ? 2.723   -12.129 41.058  1.00 92.31 74   A 1 
ATOM   623  C  CB    . TYR   A 1 74   ? 1.707   -9.262  41.118  1.00 95.68 74   A 1 
ATOM   624  C  CG    . TYR   A 1 74   ? 1.857   -7.900  40.474  1.00 95.55 74   A 1 
ATOM   625  C  CD1   . TYR   A 1 74   ? 3.132   -7.455  40.066  1.00 90.68 74   A 1 
ATOM   626  C  CD2   . TYR   A 1 74   ? 0.738   -7.073  40.264  1.00 90.77 74   A 1 
ATOM   627  C  CE1   . TYR   A 1 74   ? 3.290   -6.198  39.462  1.00 88.75 74   A 1 
ATOM   628  C  CE2   . TYR   A 1 74   ? 0.883   -5.815  39.654  1.00 89.26 74   A 1 
ATOM   629  C  CZ    . TYR   A 1 74   ? 2.163   -5.382  39.259  1.00 91.37 74   A 1 
ATOM   630  O  OH    . TYR   A 1 74   ? 2.307   -4.151  38.664  1.00 89.27 74   A 1 
ATOM   631  N  N     . ASN   A 1 75   ? 0.529   -12.549 40.868  1.00 95.40 75   A 1 
ATOM   632  C  CA    . ASN   A 1 75   ? 0.534   -13.918 41.367  1.00 95.25 75   A 1 
ATOM   633  C  C     . ASN   A 1 75   ? -0.458  -14.765 40.550  1.00 95.84 75   A 1 
ATOM   634  O  O     . ASN   A 1 75   ? -1.055  -14.285 39.576  1.00 92.41 75   A 1 
ATOM   635  C  CB    . ASN   A 1 75   ? 0.247   -13.879 42.887  1.00 92.46 75   A 1 
ATOM   636  C  CG    . ASN   A 1 75   ? -1.117  -13.313 43.256  1.00 90.31 75   A 1 
ATOM   637  O  OD1   . ASN   A 1 75   ? -2.011  -13.204 42.450  1.00 77.87 75   A 1 
ATOM   638  N  ND2   . ASN   A 1 75   ? -1.313  -12.961 44.504  1.00 80.72 75   A 1 
ATOM   639  N  N     . LEU   A 1 76   ? -0.650  -16.032 40.944  1.00 95.14 76   A 1 
ATOM   640  C  CA    . LEU   A 1 76   ? -1.596  -16.936 40.277  1.00 95.29 76   A 1 
ATOM   641  C  C     . LEU   A 1 76   ? -3.015  -16.933 40.878  1.00 95.25 76   A 1 
ATOM   642  O  O     . LEU   A 1 76   ? -3.815  -17.803 40.527  1.00 90.61 76   A 1 
ATOM   643  C  CB    . LEU   A 1 76   ? -0.999  -18.342 40.171  1.00 93.27 76   A 1 
ATOM   644  C  CG    . LEU   A 1 76   ? 0.001   -18.428 39.001  1.00 90.53 76   A 1 
ATOM   645  C  CD1   . LEU   A 1 76   ? 1.419   -18.481 39.522  1.00 82.33 76   A 1 
ATOM   646  C  CD2   . LEU   A 1 76   ? -0.282  -19.666 38.151  1.00 83.13 76   A 1 
ATOM   647  N  N     . ASP   A 1 77   ? -3.374  -15.977 41.738  1.00 95.66 77   A 1 
ATOM   648  C  CA    . ASP   A 1 77   ? -4.759  -15.759 42.173  1.00 95.22 77   A 1 
ATOM   649  C  C     . ASP   A 1 77   ? -5.546  -14.981 41.113  1.00 95.22 77   A 1 
ATOM   650  O  O     . ASP   A 1 77   ? -5.976  -13.838 41.283  1.00 91.49 77   A 1 
ATOM   651  C  CB    . ASP   A 1 77   ? -4.814  -15.122 43.571  1.00 93.42 77   A 1 
ATOM   652  C  CG    . ASP   A 1 77   ? -4.772  -16.141 44.707  1.00 84.05 77   A 1 
ATOM   653  O  OD1   . ASP   A 1 77   ? -5.065  -17.334 44.450  1.00 76.11 77   A 1 
ATOM   654  O  OD2   . ASP   A 1 77   ? -4.507  -15.698 45.845  1.00 76.76 77   A 1 
ATOM   655  N  N     . ILE   A 1 78   ? -5.714  -15.633 39.963  1.00 95.49 78   A 1 
ATOM   656  C  CA    . ILE   A 1 78   ? -6.449  -15.099 38.819  1.00 95.73 78   A 1 
ATOM   657  C  C     . ILE   A 1 78   ? -7.929  -15.420 39.015  1.00 95.43 78   A 1 
ATOM   658  O  O     . ILE   A 1 78   ? -8.313  -16.584 39.125  1.00 92.36 78   A 1 
ATOM   659  C  CB    . ILE   A 1 78   ? -5.894  -15.658 37.495  1.00 94.81 78   A 1 
ATOM   660  C  CG1   . ILE   A 1 78   ? -4.372  -15.390 37.372  1.00 91.37 78   A 1 
ATOM   661  C  CG2   . ILE   A 1 78   ? -6.649  -15.033 36.313  1.00 91.20 78   A 1 
ATOM   662  C  CD1   . ILE   A 1 78   ? -3.718  -16.082 36.176  1.00 89.29 78   A 1 
ATOM   663  N  N     . LYS   A 1 79   ? -8.765  -14.375 39.041  1.00 94.82 79   A 1 
ATOM   664  C  CA    . LYS   A 1 79   ? -10.217 -14.536 39.097  1.00 94.20 79   A 1 
ATOM   665  C  C     . LYS   A 1 79   ? -10.745 -15.039 37.759  1.00 94.72 79   A 1 
ATOM   666  O  O     . LYS   A 1 79   ? -10.281 -14.602 36.705  1.00 91.84 79   A 1 
ATOM   667  C  CB    . LYS   A 1 79   ? -10.908 -13.226 39.500  1.00 91.91 79   A 1 
ATOM   668  C  CG    . LYS   A 1 79   ? -10.597 -12.851 40.955  1.00 80.79 79   A 1 
ATOM   669  C  CD    . LYS   A 1 79   ? -11.386 -11.605 41.377  1.00 69.90 79   A 1 
ATOM   670  C  CE    . LYS   A 1 79   ? -11.062 -11.283 42.834  1.00 58.71 79   A 1 
ATOM   671  N  NZ    . LYS   A 1 79   ? -11.795 -10.091 43.325  1.00 50.19 79   A 1 
ATOM   672  N  N     . ASP   A 1 80   ? -11.776 -15.894 37.837  1.00 95.16 80   A 1 
ATOM   673  C  CA    . ASP   A 1 80   ? -12.492 -16.322 36.646  1.00 95.20 80   A 1 
ATOM   674  C  C     . ASP   A 1 80   ? -13.096 -15.128 35.902  1.00 95.30 80   A 1 
ATOM   675  O  O     . ASP   A 1 80   ? -13.568 -14.145 36.489  1.00 92.41 80   A 1 
ATOM   676  C  CB    . ASP   A 1 80   ? -13.581 -17.345 37.000  1.00 93.49 80   A 1 
ATOM   677  C  CG    . ASP   A 1 80   ? -13.008 -18.691 37.447  1.00 88.57 80   A 1 
ATOM   678  O  OD1   . ASP   A 1 80   ? -11.954 -19.084 36.903  1.00 81.35 80   A 1 
ATOM   679  O  OD2   . ASP   A 1 80   ? -13.637 -19.314 38.327  1.00 82.67 80   A 1 
ATOM   680  N  N     . ARG   A 1 81   ? -13.083 -15.221 34.584  1.00 95.70 81   A 1 
ATOM   681  C  CA    . ARG   A 1 81   ? -13.672 -14.223 33.705  1.00 95.60 81   A 1 
ATOM   682  C  C     . ARG   A 1 81   ? -15.184 -14.174 33.916  1.00 95.92 81   A 1 
ATOM   683  O  O     . ARG   A 1 81   ? -15.852 -15.207 33.865  1.00 93.29 81   A 1 
ATOM   684  C  CB    . ARG   A 1 81   ? -13.272 -14.555 32.260  1.00 93.80 81   A 1 
ATOM   685  C  CG    . ARG   A 1 81   ? -13.711 -13.465 31.283  1.00 87.66 81   A 1 
ATOM   686  C  CD    . ARG   A 1 81   ? -13.169 -13.741 29.871  1.00 87.75 81   A 1 
ATOM   687  N  NE    . ARG   A 1 81   ? -11.700 -13.624 29.789  1.00 88.02 81   A 1 
ATOM   688  C  CZ    . ARG   A 1 81   ? -10.998 -12.495 29.784  1.00 91.31 81   A 1 
ATOM   689  N  NH1   . ARG   A 1 81   ? -11.558 -11.322 29.807  1.00 79.29 81   A 1 
ATOM   690  N  NH2   . ARG   A 1 81   ? -9.702  -12.534 29.756  1.00 85.14 81   A 1 
ATOM   691  N  N     . LYS   A 1 82   ? -15.738 -12.972 34.118  1.00 95.76 82   A 1 
ATOM   692  C  CA    . LYS   A 1 82   ? -17.184 -12.814 34.281  1.00 95.56 82   A 1 
ATOM   693  C  C     . LYS   A 1 82   ? -17.914 -13.339 33.050  1.00 95.89 82   A 1 
ATOM   694  O  O     . LYS   A 1 82   ? -17.692 -12.874 31.930  1.00 93.57 82   A 1 
ATOM   695  C  CB    . LYS   A 1 82   ? -17.564 -11.353 34.542  1.00 93.74 82   A 1 
ATOM   696  C  CG    . LYS   A 1 82   ? -17.165 -10.873 35.943  1.00 82.15 82   A 1 
ATOM   697  C  CD    . LYS   A 1 82   ? -17.591 -9.412  36.096  1.00 74.73 82   A 1 
ATOM   698  C  CE    . LYS   A 1 82   ? -17.222 -8.860  37.469  1.00 62.28 82   A 1 
ATOM   699  N  NZ    . LYS   A 1 82   ? -17.503 -7.405  37.524  1.00 53.84 82   A 1 
ATOM   700  N  N     . CYS   A 1 83   ? -18.817 -14.292 33.291  1.00 95.82 83   A 1 
ATOM   701  C  CA    . CYS   A 1 83   ? -19.663 -14.874 32.264  1.00 95.41 83   A 1 
ATOM   702  C  C     . CYS   A 1 83   ? -21.089 -15.002 32.802  1.00 95.43 83   A 1 
ATOM   703  O  O     . CYS   A 1 83   ? -21.295 -15.467 33.924  1.00 91.48 83   A 1 
ATOM   704  C  CB    . CYS   A 1 83   ? -19.065 -16.221 31.840  1.00 92.01 83   A 1 
ATOM   705  S  SG    . CYS   A 1 83   ? -20.008 -16.923 30.445  1.00 79.67 83   A 1 
ATOM   706  N  N     . SER   A 1 84   ? -22.070 -14.593 32.010  1.00 96.00 84   A 1 
ATOM   707  C  CA    . SER   A 1 84   ? -23.487 -14.736 32.334  1.00 95.78 84   A 1 
ATOM   708  C  C     . SER   A 1 84   ? -24.249 -15.309 31.145  1.00 96.43 84   A 1 
ATOM   709  O  O     . SER   A 1 84   ? -23.841 -15.151 29.993  1.00 94.30 84   A 1 
ATOM   710  C  CB    . SER   A 1 84   ? -24.078 -13.404 32.814  1.00 93.16 84   A 1 
ATOM   711  O  OG    . SER   A 1 84   ? -23.981 -12.411 31.815  1.00 83.30 84   A 1 
ATOM   712  N  N     . VAL   A 1 85   ? -25.348 -16.003 31.425  1.00 96.63 85   A 1 
ATOM   713  C  CA    . VAL   A 1 85   ? -26.254 -16.528 30.398  1.00 96.74 85   A 1 
ATOM   714  C  C     . VAL   A 1 85   ? -27.630 -15.945 30.662  1.00 96.49 85   A 1 
ATOM   715  O  O     . VAL   A 1 85   ? -28.145 -16.084 31.772  1.00 93.69 85   A 1 
ATOM   716  C  CB    . VAL   A 1 85   ? -26.285 -18.065 30.385  1.00 95.57 85   A 1 
ATOM   717  C  CG1   . VAL   A 1 85   ? -27.210 -18.592 29.286  1.00 89.59 85   A 1 
ATOM   718  C  CG2   . VAL   A 1 85   ? -24.889 -18.655 30.136  1.00 89.70 85   A 1 
ATOM   719  N  N     . ALA   A 1 86   ? -28.209 -15.308 29.652  1.00 96.11 86   A 1 
ATOM   720  C  CA    . ALA   A 1 86   ? -29.533 -14.712 29.742  1.00 95.73 86   A 1 
ATOM   721  C  C     . ALA   A 1 86   ? -30.267 -14.835 28.403  1.00 96.47 86   A 1 
ATOM   722  O  O     . ALA   A 1 86   ? -29.634 -14.947 27.348  1.00 94.55 86   A 1 
ATOM   723  C  CB    . ALA   A 1 86   ? -29.392 -13.253 30.184  1.00 92.97 86   A 1 
ATOM   724  N  N     . ASP   A 1 87   ? -31.592 -14.804 28.450  1.00 96.17 87   A 1 
ATOM   725  C  CA    . ASP   A 1 87   ? -32.397 -14.627 27.248  1.00 96.33 87   A 1 
ATOM   726  C  C     . ASP   A 1 87   ? -32.232 -13.191 26.739  1.00 96.51 87   A 1 
ATOM   727  O  O     . ASP   A 1 87   ? -32.301 -12.224 27.503  1.00 94.50 87   A 1 
ATOM   728  C  CB    . ASP   A 1 87   ? -33.857 -15.017 27.513  1.00 95.33 87   A 1 
ATOM   729  C  CG    . ASP   A 1 87   ? -33.984 -16.547 27.600  1.00 92.23 87   A 1 
ATOM   730  O  OD1   . ASP   A 1 87   ? -33.773 -17.206 26.558  1.00 83.68 87   A 1 
ATOM   731  O  OD2   . ASP   A 1 87   ? -34.188 -17.091 28.710  1.00 84.42 87   A 1 
ATOM   732  N  N     . MET   A 1 88   ? -31.959 -13.065 25.450  1.00 96.88 88   A 1 
ATOM   733  C  CA    . MET   A 1 88   ? -31.677 -11.787 24.799  1.00 97.18 88   A 1 
ATOM   734  C  C     . MET   A 1 88   ? -32.725 -11.489 23.729  1.00 97.45 88   A 1 
ATOM   735  O  O     . MET   A 1 88   ? -33.287 -12.395 23.111  1.00 95.95 88   A 1 
ATOM   736  C  CB    . MET   A 1 88   ? -30.263 -11.780 24.196  1.00 96.19 88   A 1 
ATOM   737  C  CG    . MET   A 1 88   ? -29.134 -12.049 25.203  1.00 93.56 88   A 1 
ATOM   738  S  SD    . MET   A 1 88   ? -28.925 -10.845 26.551  1.00 93.50 88   A 1 
ATOM   739  C  CE    . MET   A 1 88   ? -28.429 -9.368  25.638  1.00 86.28 88   A 1 
ATOM   740  N  N     . TRP   A 1 89   ? -32.929 -10.208 23.482  1.00 97.14 89   A 1 
ATOM   741  C  CA    . TRP   A 1 89   ? -33.865 -9.711  22.484  1.00 97.28 89   A 1 
ATOM   742  C  C     . TRP   A 1 89   ? -33.157 -8.817  21.472  1.00 97.29 89   A 1 
ATOM   743  O  O     . TRP   A 1 89   ? -32.379 -7.932  21.845  1.00 95.78 89   A 1 
ATOM   744  C  CB    . TRP   A 1 89   ? -35.012 -8.978  23.177  1.00 96.84 89   A 1 
ATOM   745  C  CG    . TRP   A 1 89   ? -35.902 -9.869  23.987  1.00 96.49 89   A 1 
ATOM   746  C  CD1   . TRP   A 1 89   ? -35.677 -10.265 25.259  1.00 93.24 89   A 1 
ATOM   747  C  CD2   . TRP   A 1 89   ? -37.151 -10.509 23.571  1.00 95.19 89   A 1 
ATOM   748  N  NE1   . TRP   A 1 89   ? -36.716 -11.102 25.677  1.00 93.02 89   A 1 
ATOM   749  C  CE2   . TRP   A 1 89   ? -37.643 -11.267 24.667  1.00 94.35 89   A 1 
ATOM   750  C  CE3   . TRP   A 1 89   ? -37.912 -10.504 22.382  1.00 93.31 89   A 1 
ATOM   751  C  CZ2   . TRP   A 1 89   ? -38.853 -11.992 24.596  1.00 92.98 89   A 1 
ATOM   752  C  CZ3   . TRP   A 1 89   ? -39.119 -11.227 22.308  1.00 90.40 89   A 1 
ATOM   753  C  CH2   . TRP   A 1 89   ? -39.583 -11.962 23.406  1.00 90.98 89   A 1 
ATOM   754  N  N     . LEU   A 1 90   ? -33.453 -9.027  20.189  1.00 97.32 90   A 1 
ATOM   755  C  CA    . LEU   A 1 90   ? -33.105 -8.112  19.111  1.00 97.32 90   A 1 
ATOM   756  C  C     . LEU   A 1 90   ? -34.284 -7.163  18.885  1.00 97.20 90   A 1 
ATOM   757  O  O     . LEU   A 1 90   ? -35.360 -7.593  18.466  1.00 96.08 90   A 1 
ATOM   758  C  CB    . LEU   A 1 90   ? -32.751 -8.912  17.849  1.00 96.87 90   A 1 
ATOM   759  C  CG    . LEU   A 1 90   ? -32.348 -8.032  16.648  1.00 96.14 90   A 1 
ATOM   760  C  CD1   . LEU   A 1 90   ? -31.028 -7.298  16.894  1.00 93.66 90   A 1 
ATOM   761  C  CD2   . LEU   A 1 90   ? -32.175 -8.907  15.406  1.00 93.32 90   A 1 
ATOM   762  N  N     . ILE   A 1 91   ? -34.056 -5.891  19.157  1.00 97.08 91   A 1 
ATOM   763  C  CA    . ILE   A 1 91   ? -35.044 -4.826  18.998  1.00 96.67 91   A 1 
ATOM   764  C  C     . ILE   A 1 91   ? -34.812 -4.114  17.670  1.00 96.81 91   A 1 
ATOM   765  O  O     . ILE   A 1 91   ? -33.676 -3.756  17.342  1.00 95.64 91   A 1 
ATOM   766  C  CB    . ILE   A 1 91   ? -34.986 -3.865  20.207  1.00 94.80 91   A 1 
ATOM   767  C  CG1   . ILE   A 1 91   ? -35.412 -4.625  21.485  1.00 90.25 91   A 1 
ATOM   768  C  CG2   . ILE   A 1 91   ? -35.862 -2.625  19.979  1.00 90.12 91   A 1 
ATOM   769  C  CD1   . ILE   A 1 91   ? -35.299 -3.788  22.758  1.00 81.48 91   A 1 
ATOM   770  N  N     . GLU   A 1 92   ? -35.891 -3.874  16.945  1.00 96.34 92   A 1 
ATOM   771  C  CA    . GLU   A 1 92   ? -35.945 -3.056  15.737  1.00 95.83 92   A 1 
ATOM   772  C  C     . GLU   A 1 92   ? -36.697 -1.753  16.043  1.00 95.66 92   A 1 
ATOM   773  O  O     . GLU   A 1 92   ? -37.862 -1.776  16.437  1.00 93.91 92   A 1 
ATOM   774  C  CB    . GLU   A 1 92   ? -36.638 -3.838  14.604  1.00 94.32 92   A 1 
ATOM   775  C  CG    . GLU   A 1 92   ? -35.857 -5.077  14.138  1.00 90.69 92   A 1 
ATOM   776  C  CD    . GLU   A 1 92   ? -36.607 -5.928  13.091  1.00 91.57 92   A 1 
ATOM   777  O  OE1   . GLU   A 1 92   ? -36.035 -6.940  12.623  1.00 86.54 92   A 1 
ATOM   778  O  OE2   . GLU   A 1 92   ? -37.775 -5.645  12.758  1.00 86.87 92   A 1 
ATOM   779  N  N     . GLU   A 1 93   ? -36.035 -0.607  15.846  1.00 95.14 93   A 1 
ATOM   780  C  CA    . GLU   A 1 93   ? -36.629 0.718   16.055  1.00 94.95 93   A 1 
ATOM   781  C  C     . GLU   A 1 93   ? -36.540 1.558   14.769  1.00 94.99 93   A 1 
ATOM   782  O  O     . GLU   A 1 93   ? -35.456 1.687   14.191  1.00 93.38 93   A 1 
ATOM   783  C  CB    . GLU   A 1 93   ? -35.922 1.437   17.217  1.00 93.70 93   A 1 
ATOM   784  C  CG    . GLU   A 1 93   ? -36.283 0.884   18.605  1.00 88.95 93   A 1 
ATOM   785  C  CD    . GLU   A 1 93   ? -37.681 1.293   19.101  1.00 91.58 93   A 1 
ATOM   786  O  OE1   . GLU   A 1 93   ? -37.998 0.963   20.267  1.00 85.91 93   A 1 
ATOM   787  O  OE2   . GLU   A 1 93   ? -38.417 1.990   18.377  1.00 86.52 93   A 1 
ATOM   788  N  N     . PRO   A 1 94   ? -37.635 2.194   14.322  1.00 93.95 94   A 1 
ATOM   789  C  CA    . PRO   A 1 94   ? -37.623 3.007   13.101  1.00 93.06 94   A 1 
ATOM   790  C  C     . PRO   A 1 94   ? -36.820 4.305   13.253  1.00 92.73 94   A 1 
ATOM   791  O  O     . PRO   A 1 94   ? -36.331 4.871   12.271  1.00 89.70 94   A 1 
ATOM   792  C  CB    . PRO   A 1 94   ? -39.100 3.279   12.801  1.00 91.27 94   A 1 
ATOM   793  C  CG    . PRO   A 1 94   ? -39.770 3.210   14.178  1.00 88.28 94   A 1 
ATOM   794  C  CD    . PRO   A 1 94   ? -38.961 2.146   14.909  1.00 92.24 94   A 1 
ATOM   795  N  N     . LYS   A 1 95   ? -36.655 4.791   14.485  1.00 91.46 95   A 1 
ATOM   796  C  CA    . LYS   A 1 95   ? -35.838 5.956   14.835  1.00 90.84 95   A 1 
ATOM   797  C  C     . LYS   A 1 95   ? -34.763 5.553   15.836  1.00 91.47 95   A 1 
ATOM   798  O  O     . LYS   A 1 95   ? -34.926 4.587   16.578  1.00 88.75 95   A 1 
ATOM   799  C  CB    . LYS   A 1 95   ? -36.718 7.104   15.365  1.00 88.46 95   A 1 
ATOM   800  C  CG    . LYS   A 1 95   ? -37.651 7.655   14.279  1.00 79.71 95   A 1 
ATOM   801  C  CD    . LYS   A 1 95   ? -38.419 8.898   14.745  1.00 72.11 95   A 1 
ATOM   802  C  CE    . LYS   A 1 95   ? -39.297 9.402   13.598  1.00 62.68 95   A 1 
ATOM   803  N  NZ    . LYS   A 1 95   ? -40.009 10.668  13.910  1.00 54.44 95   A 1 
ATOM   804  N  N     . LYS   A 1 96   ? -33.662 6.327   15.883  1.00 90.68 96   A 1 
ATOM   805  C  CA    . LYS   A 1 96   ? -32.654 6.126   16.928  1.00 90.25 96   A 1 
ATOM   806  C  C     . LYS   A 1 96   ? -33.290 6.253   18.306  1.00 90.58 96   A 1 
ATOM   807  O  O     . LYS   A 1 96   ? -33.932 7.258   18.608  1.00 87.81 96   A 1 
ATOM   808  C  CB    . LYS   A 1 96   ? -31.488 7.114   16.795  1.00 87.76 96   A 1 
ATOM   809  C  CG    . LYS   A 1 96   ? -30.447 6.622   15.783  1.00 79.31 96   A 1 
ATOM   810  C  CD    . LYS   A 1 96   ? -29.222 7.534   15.795  1.00 75.85 96   A 1 
ATOM   811  C  CE    . LYS   A 1 96   ? -28.147 6.955   14.872  1.00 66.10 96   A 1 
ATOM   812  N  NZ    . LYS   A 1 96   ? -26.904 7.754   14.907  1.00 60.74 96   A 1 
ATOM   813  N  N     . ARG   A 1 97   ? -33.036 5.250   19.149  1.00 91.16 97   A 1 
ATOM   814  C  CA    . ARG   A 1 97   ? -33.477 5.208   20.543  1.00 91.78 97   A 1 
ATOM   815  C  C     . ARG   A 1 97   ? -32.261 5.048   21.441  1.00 92.31 97   A 1 
ATOM   816  O  O     . ARG   A 1 97   ? -31.360 4.269   21.131  1.00 89.06 97   A 1 
ATOM   817  C  CB    . ARG   A 1 97   ? -34.497 4.076   20.699  1.00 89.92 97   A 1 
ATOM   818  C  CG    . ARG   A 1 97   ? -35.161 4.052   22.078  1.00 86.95 97   A 1 
ATOM   819  C  CD    . ARG   A 1 97   ? -36.276 3.007   22.072  1.00 85.84 97   A 1 
ATOM   820  N  NE    . ARG   A 1 97   ? -36.963 2.925   23.363  1.00 85.63 97   A 1 
ATOM   821  C  CZ    . ARG   A 1 97   ? -38.068 2.240   23.591  1.00 85.70 97   A 1 
ATOM   822  N  NH1   . ARG   A 1 97   ? -38.663 1.560   22.651  1.00 80.47 97   A 1 
ATOM   823  N  NH2   . ARG   A 1 97   ? -38.599 2.220   24.777  1.00 80.30 97   A 1 
ATOM   824  N  N     . ASN   A 1 98   ? -32.219 5.802   22.544  1.00 92.30 98   A 1 
ATOM   825  C  CA    . ASN   A 1 98   ? -31.170 5.631   23.535  1.00 92.06 98   A 1 
ATOM   826  C  C     . ASN   A 1 98   ? -31.622 4.580   24.554  1.00 92.41 98   A 1 
ATOM   827  O  O     . ASN   A 1 98   ? -32.504 4.852   25.365  1.00 89.51 98   A 1 
ATOM   828  C  CB    . ASN   A 1 98   ? -30.825 6.997   24.150  1.00 89.75 98   A 1 
ATOM   829  C  CG    . ASN   A 1 98   ? -29.457 6.985   24.818  1.00 79.98 98   A 1 
ATOM   830  O  OD1   . ASN   A 1 98   ? -28.688 6.058   24.705  1.00 69.02 98   A 1 
ATOM   831  N  ND2   . ASN   A 1 98   ? -29.105 8.050   25.502  1.00 70.05 98   A 1 
ATOM   832  N  N     . ILE   A 1 99   ? -31.062 3.377   24.467  1.00 92.46 99   A 1 
ATOM   833  C  CA    . ILE   A 1 99   ? -31.377 2.261   25.364  1.00 92.79 99   A 1 
ATOM   834  C  C     . ILE   A 1 99   ? -30.164 2.042   26.264  1.00 92.68 99   A 1 
ATOM   835  O  O     . ILE   A 1 99   ? -29.083 1.686   25.789  1.00 89.15 99   A 1 
ATOM   836  C  CB    . ILE   A 1 99   ? -31.788 0.997   24.583  1.00 91.18 99   A 1 
ATOM   837  C  CG1   . ILE   A 1 99   ? -32.997 1.299   23.664  1.00 87.31 99   A 1 
ATOM   838  C  CG2   . ILE   A 1 99   ? -32.119 -0.133  25.573  1.00 87.41 99   A 1 
ATOM   839  C  CD1   . ILE   A 1 99   ? -33.465 0.109   22.816  1.00 84.09 99   A 1 
ATOM   840  N  N     . GLN   A 1 100  ? -30.330 2.270   27.569  1.00 91.33 100  A 1 
ATOM   841  C  CA    . GLN   A 1 100  ? -29.269 2.001   28.533  1.00 90.43 100  A 1 
ATOM   842  C  C     . GLN   A 1 100  ? -28.933 0.511   28.574  1.00 90.42 100  A 1 
ATOM   843  O  O     . GLN   A 1 100  ? -29.823 -0.332  28.510  1.00 85.77 100  A 1 
ATOM   844  C  CB    . GLN   A 1 100  ? -29.661 2.515   29.927  1.00 88.01 100  A 1 
ATOM   845  C  CG    . GLN   A 1 100  ? -29.042 3.888   30.217  1.00 77.43 100  A 1 
ATOM   846  C  CD    . GLN   A 1 100  ? -29.362 4.393   31.622  1.00 69.44 100  A 1 
ATOM   847  O  OE1   . GLN   A 1 100  ? -30.225 3.899   32.316  1.00 61.80 100  A 1 
ATOM   848  N  NE2   . GLN   A 1 100  ? -28.671 5.400   32.096  1.00 59.02 100  A 1 
ATOM   849  N  N     . ASN   A 1 101  ? -27.641 0.200   28.695  1.00 91.05 101  A 1 
ATOM   850  C  CA    . ASN   A 1 101  ? -27.118 -1.170  28.771  1.00 91.59 101  A 1 
ATOM   851  C  C     . ASN   A 1 101  ? -27.451 -2.055  27.555  1.00 92.49 101  A 1 
ATOM   852  O  O     . ASN   A 1 101  ? -27.403 -3.282  27.659  1.00 88.46 101  A 1 
ATOM   853  C  CB    . ASN   A 1 101  ? -27.503 -1.812  30.115  1.00 89.43 101  A 1 
ATOM   854  C  CG    . ASN   A 1 101  ? -27.046 -1.015  31.321  1.00 85.08 101  A 1 
ATOM   855  O  OD1   . ASN   A 1 101  ? -26.068 -0.300  31.297  1.00 73.99 101  A 1 
ATOM   856  N  ND2   . ASN   A 1 101  ? -27.751 -1.121  32.425  1.00 74.05 101  A 1 
ATOM   857  N  N     . ALA   A 1 102  ? -27.756 -1.465  26.403  1.00 93.75 102  A 1 
ATOM   858  C  CA    . ALA   A 1 102  ? -27.756 -2.203  25.148  1.00 93.76 102  A 1 
ATOM   859  C  C     . ALA   A 1 102  ? -26.341 -2.737  24.852  1.00 93.97 102  A 1 
ATOM   860  O  O     . ALA   A 1 102  ? -25.332 -2.105  25.179  1.00 91.41 102  A 1 
ATOM   861  C  CB    . ALA   A 1 102  ? -28.291 -1.313  24.022  1.00 92.18 102  A 1 
ATOM   862  N  N     . THR   A 1 103  ? -26.264 -3.914  24.233  1.00 95.73 103  A 1 
ATOM   863  C  CA    . THR   A 1 103  ? -25.005 -4.585  23.888  1.00 95.73 103  A 1 
ATOM   864  C  C     . THR   A 1 103  ? -24.870 -4.746  22.377  1.00 95.86 103  A 1 
ATOM   865  O  O     . THR   A 1 103  ? -25.820 -4.520  21.627  1.00 92.98 103  A 1 
ATOM   866  C  CB    . THR   A 1 103  ? -24.875 -5.933  24.618  1.00 93.84 103  A 1 
ATOM   867  O  OG1   . THR   A 1 103  ? -25.900 -6.812  24.244  1.00 80.24 103  A 1 
ATOM   868  C  CG2   . THR   A 1 103  ? -24.911 -5.797  26.140  1.00 81.79 103  A 1 
ATOM   869  N  N     . MET   A 1 104  ? -23.674 -5.133  21.906  1.00 95.48 104  A 1 
ATOM   870  C  CA    . MET   A 1 104  ? -23.392 -5.354  20.476  1.00 96.17 104  A 1 
ATOM   871  C  C     . MET   A 1 104  ? -23.651 -4.126  19.578  1.00 96.16 104  A 1 
ATOM   872  O  O     . MET   A 1 104  ? -23.861 -4.265  18.375  1.00 93.64 104  A 1 
ATOM   873  C  CB    . MET   A 1 104  ? -24.108 -6.616  19.961  1.00 95.62 104  A 1 
ATOM   874  C  CG    . MET   A 1 104  ? -23.868 -7.865  20.809  1.00 93.98 104  A 1 
ATOM   875  S  SD    . MET   A 1 104  ? -24.632 -9.371  20.133  1.00 93.10 104  A 1 
ATOM   876  C  CE    . MET   A 1 104  ? -23.481 -9.760  18.795  1.00 86.27 104  A 1 
ATOM   877  N  N     . ASP   A 1 105  ? -23.599 -2.920  20.144  1.00 94.01 105  A 1 
ATOM   878  C  CA    . ASP   A 1 105  ? -23.835 -1.639  19.460  1.00 92.84 105  A 1 
ATOM   879  C  C     . ASP   A 1 105  ? -22.733 -1.263  18.453  1.00 93.55 105  A 1 
ATOM   880  O  O     . ASP   A 1 105  ? -22.921 -0.408  17.583  1.00 90.40 105  A 1 
ATOM   881  C  CB    . ASP   A 1 105  ? -24.011 -0.542  20.524  1.00 89.35 105  A 1 
ATOM   882  C  CG    . ASP   A 1 105  ? -22.743 -0.273  21.361  1.00 79.40 105  A 1 
ATOM   883  O  OD1   . ASP   A 1 105  ? -21.961 -1.224  21.582  1.00 67.77 105  A 1 
ATOM   884  O  OD2   . ASP   A 1 105  ? -22.567 0.901   21.754  1.00 71.33 105  A 1 
ATOM   885  N  N     . GLU   A 1 106  ? -21.583 -1.942  18.512  1.00 93.89 106  A 1 
ATOM   886  C  CA    . GLU   A 1 106  ? -20.471 -1.720  17.577  1.00 93.90 106  A 1 
ATOM   887  C  C     . GLU   A 1 106  ? -20.734 -2.254  16.158  1.00 94.85 106  A 1 
ATOM   888  O  O     . GLU   A 1 106  ? -20.035 -1.860  15.220  1.00 93.46 106  A 1 
ATOM   889  C  CB    . GLU   A 1 106  ? -19.165 -2.269  18.176  1.00 91.63 106  A 1 
ATOM   890  C  CG    . GLU   A 1 106  ? -19.126 -3.791  18.397  1.00 83.33 106  A 1 
ATOM   891  C  CD    . GLU   A 1 106  ? -17.789 -4.253  19.029  1.00 82.89 106  A 1 
ATOM   892  O  OE1   . GLU   A 1 106  ? -17.736 -5.363  19.582  1.00 75.41 106  A 1 
ATOM   893  O  OE2   . GLU   A 1 106  ? -16.782 -3.503  18.951  1.00 76.28 106  A 1 
ATOM   894  N  N     . PHE   A 1 107  ? -21.728 -3.115  15.973  1.00 95.26 107  A 1 
ATOM   895  C  CA    . PHE   A 1 107  ? -22.084 -3.702  14.682  1.00 95.75 107  A 1 
ATOM   896  C  C     . PHE   A 1 107  ? -22.973 -2.775  13.842  1.00 95.46 107  A 1 
ATOM   897  O  O     . PHE   A 1 107  ? -23.655 -1.888  14.343  1.00 94.12 107  A 1 
ATOM   898  C  CB    . PHE   A 1 107  ? -22.699 -5.088  14.890  1.00 95.92 107  A 1 
ATOM   899  C  CG    . PHE   A 1 107  ? -21.748 -6.064  15.547  1.00 96.79 107  A 1 
ATOM   900  C  CD1   . PHE   A 1 107  ? -20.650 -6.574  14.836  1.00 96.12 107  A 1 
ATOM   901  C  CD2   . PHE   A 1 107  ? -21.922 -6.421  16.895  1.00 95.85 107  A 1 
ATOM   902  C  CE1   . PHE   A 1 107  ? -19.733 -7.431  15.460  1.00 95.58 107  A 1 
ATOM   903  C  CE2   . PHE   A 1 107  ? -21.010 -7.280  17.527  1.00 95.52 107  A 1 
ATOM   904  C  CZ    . PHE   A 1 107  ? -19.911 -7.779  16.811  1.00 96.35 107  A 1 
ATOM   905  N  N     . LEU   A 1 108  ? -22.949 -2.965  12.524  1.00 95.71 108  A 1 
ATOM   906  C  CA    . LEU   A 1 108  ? -23.674 -2.103  11.593  1.00 95.54 108  A 1 
ATOM   907  C  C     . LEU   A 1 108  ? -25.132 -2.555  11.458  1.00 95.91 108  A 1 
ATOM   908  O  O     . LEU   A 1 108  ? -25.389 -3.743  11.281  1.00 95.15 108  A 1 
ATOM   909  C  CB    . LEU   A 1 108  ? -22.978 -2.107  10.223  1.00 94.58 108  A 1 
ATOM   910  C  CG    . LEU   A 1 108  ? -21.496 -1.672  10.226  1.00 92.97 108  A 1 
ATOM   911  C  CD1   . LEU   A 1 108  ? -20.936 -1.769  8.810   1.00 89.40 108  A 1 
ATOM   912  C  CD2   . LEU   A 1 108  ? -21.308 -0.235  10.713  1.00 88.44 108  A 1 
ATOM   913  N  N     . ASN   A 1 109  ? -26.064 -1.608  11.412  1.00 95.64 109  A 1 
ATOM   914  C  CA    . ASN   A 1 109  ? -27.494 -1.892  11.194  1.00 95.65 109  A 1 
ATOM   915  C  C     . ASN   A 1 109  ? -27.739 -2.710  9.913   1.00 96.28 109  A 1 
ATOM   916  O  O     . ASN   A 1 109  ? -28.512 -3.659  9.929   1.00 95.71 109  A 1 
ATOM   917  C  CB    . ASN   A 1 109  ? -28.278 -0.568  11.126  1.00 94.65 109  A 1 
ATOM   918  C  CG    . ASN   A 1 109  ? -28.275 0.188   12.447  1.00 92.79 109  A 1 
ATOM   919  O  OD1   . ASN   A 1 109  ? -28.399 -0.355  13.525  1.00 85.73 109  A 1 
ATOM   920  N  ND2   . ASN   A 1 109  ? -28.103 1.493   12.390  1.00 84.23 109  A 1 
ATOM   921  N  N     . ILE   A 1 110  ? -27.025 -2.404  8.826   1.00 96.14 110  A 1 
ATOM   922  C  CA    . ILE   A 1 110  ? -27.172 -3.144  7.569   1.00 96.35 110  A 1 
ATOM   923  C  C     . ILE   A 1 110  ? -26.736 -4.613  7.707   1.00 96.77 110  A 1 
ATOM   924  O  O     . ILE   A 1 110  ? -27.377 -5.501  7.153   1.00 96.33 110  A 1 
ATOM   925  C  CB    . ILE   A 1 110  ? -26.443 -2.401  6.431   1.00 95.52 110  A 1 
ATOM   926  C  CG1   . ILE   A 1 110  ? -26.835 -2.913  5.035   1.00 91.35 110  A 1 
ATOM   927  C  CG2   . ILE   A 1 110  ? -24.903 -2.451  6.583   1.00 91.48 110  A 1 
ATOM   928  C  CD1   . ILE   A 1 110  ? -28.313 -2.717  4.709   1.00 86.19 110  A 1 
ATOM   929  N  N     . SER   A 1 111  ? -25.688 -4.900  8.496   1.00 97.28 111  A 1 
ATOM   930  C  CA    . SER   A 1 111  ? -25.270 -6.282  8.776   1.00 97.17 111  A 1 
ATOM   931  C  C     . SER   A 1 111  ? -26.299 -7.022  9.639   1.00 97.62 111  A 1 
ATOM   932  O  O     . SER   A 1 111  ? -26.557 -8.199  9.396   1.00 96.83 111  A 1 
ATOM   933  C  CB    . SER   A 1 111  ? -23.899 -6.309  9.457   1.00 95.94 111  A 1 
ATOM   934  O  OG    . SER   A 1 111  ? -22.907 -5.732  8.624   1.00 88.55 111  A 1 
ATOM   935  N  N     . TRP   A 1 112  ? -26.928 -6.332  10.599  1.00 97.78 112  A 1 
ATOM   936  C  CA    . TRP   A 1 112  ? -28.052 -6.881  11.361  1.00 97.90 112  A 1 
ATOM   937  C  C     . TRP   A 1 112  ? -29.225 -7.244  10.453  1.00 97.85 112  A 1 
ATOM   938  O  O     . TRP   A 1 112  ? -29.771 -8.341  10.592  1.00 97.02 112  A 1 
ATOM   939  C  CB    . TRP   A 1 112  ? -28.514 -5.888  12.434  1.00 97.62 112  A 1 
ATOM   940  C  CG    . TRP   A 1 112  ? -27.663 -5.840  13.662  1.00 97.35 112  A 1 
ATOM   941  C  CD1   . TRP   A 1 112  ? -26.899 -4.807  14.063  1.00 95.80 112  A 1 
ATOM   942  C  CD2   . TRP   A 1 112  ? -27.517 -6.884  14.673  1.00 96.67 112  A 1 
ATOM   943  N  NE1   . TRP   A 1 112  ? -26.276 -5.128  15.266  1.00 95.50 112  A 1 
ATOM   944  C  CE2   . TRP   A 1 112  ? -26.633 -6.394  15.667  1.00 96.07 112  A 1 
ATOM   945  C  CE3   . TRP   A 1 112  ? -28.048 -8.179  14.833  1.00 96.22 112  A 1 
ATOM   946  C  CZ2   . TRP   A 1 112  ? -26.275 -7.171  16.794  1.00 95.39 112  A 1 
ATOM   947  C  CZ3   . TRP   A 1 112  ? -27.690 -8.956  15.954  1.00 94.48 112  A 1 
ATOM   948  C  CH2   . TRP   A 1 112  ? -26.810 -8.450  16.919  1.00 94.51 112  A 1 
ATOM   949  N  N     . PHE   A 1 113  ? -29.577 -6.389  9.495   1.00 97.95 113  A 1 
ATOM   950  C  CA    . PHE   A 1 113  ? -30.640 -6.668  8.530   1.00 97.95 113  A 1 
ATOM   951  C  C     . PHE   A 1 113  ? -30.376 -7.982  7.777   1.00 97.92 113  A 1 
ATOM   952  O  O     . PHE   A 1 113  ? -31.229 -8.866  7.785   1.00 97.16 113  A 1 
ATOM   953  C  CB    . PHE   A 1 113  ? -30.793 -5.491  7.561   1.00 97.80 113  A 1 
ATOM   954  C  CG    . PHE   A 1 113  ? -31.787 -5.760  6.449   1.00 97.90 113  A 1 
ATOM   955  C  CD1   . PHE   A 1 113  ? -31.354 -6.302  5.224   1.00 96.85 113  A 1 
ATOM   956  C  CD2   . PHE   A 1 113  ? -33.158 -5.527  6.654   1.00 96.78 113  A 1 
ATOM   957  C  CE1   . PHE   A 1 113  ? -32.285 -6.609  4.217   1.00 96.19 113  A 1 
ATOM   958  C  CE2   . PHE   A 1 113  ? -34.088 -5.828  5.648   1.00 96.09 113  A 1 
ATOM   959  C  CZ    . PHE   A 1 113  ? -33.650 -6.374  4.431   1.00 96.77 113  A 1 
ATOM   960  N  N     . TYR   A 1 114  ? -29.188 -8.142  7.199   1.00 98.24 114  A 1 
ATOM   961  C  CA    . TYR   A 1 114  ? -28.857 -9.359  6.453   1.00 98.23 114  A 1 
ATOM   962  C  C     . TYR   A 1 114  ? -28.892 -10.614 7.329   1.00 97.97 114  A 1 
ATOM   963  O  O     . TYR   A 1 114  ? -29.552 -11.591 6.984   1.00 96.97 114  A 1 
ATOM   964  C  CB    . TYR   A 1 114  ? -27.480 -9.217  5.795   1.00 98.19 114  A 1 
ATOM   965  C  CG    . TYR   A 1 114  ? -27.385 -8.150  4.728   1.00 98.37 114  A 1 
ATOM   966  C  CD1   . TYR   A 1 114  ? -28.333 -8.089  3.687   1.00 97.69 114  A 1 
ATOM   967  C  CD2   . TYR   A 1 114  ? -26.345 -7.204  4.764   1.00 97.59 114  A 1 
ATOM   968  C  CE1   . TYR   A 1 114  ? -28.257 -7.090  2.709   1.00 97.34 114  A 1 
ATOM   969  C  CE2   . TYR   A 1 114  ? -26.256 -6.201  3.789   1.00 97.34 114  A 1 
ATOM   970  C  CZ    . TYR   A 1 114  ? -27.219 -6.144  2.765   1.00 97.95 114  A 1 
ATOM   971  O  OH    . TYR   A 1 114  ? -27.148 -5.158  1.825   1.00 97.27 114  A 1 
ATOM   972  N  N     . ILE   A 1 115  ? -28.214 -10.585 8.472   1.00 97.94 115  A 1 
ATOM   973  C  CA    . ILE   A 1 115  ? -28.065 -11.772 9.323   1.00 97.60 115  A 1 
ATOM   974  C  C     . ILE   A 1 115  ? -29.391 -12.144 9.999   1.00 97.33 115  A 1 
ATOM   975  O  O     . ILE   A 1 115  ? -29.754 -13.316 10.028  1.00 95.83 115  A 1 
ATOM   976  C  CB    . ILE   A 1 115  ? -26.917 -11.563 10.336  1.00 97.07 115  A 1 
ATOM   977  C  CG1   . ILE   A 1 115  ? -25.566 -11.386 9.594   1.00 94.77 115  A 1 
ATOM   978  C  CG2   . ILE   A 1 115  ? -26.822 -12.764 11.293  1.00 94.66 115  A 1 
ATOM   979  C  CD1   . ILE   A 1 115  ? -24.442 -10.840 10.476  1.00 90.14 115  A 1 
ATOM   980  N  N     . SER   A 1 116  ? -30.146 -11.174 10.510  1.00 97.25 116  A 1 
ATOM   981  C  CA    . SER   A 1 116  ? -31.420 -11.434 11.194  1.00 96.50 116  A 1 
ATOM   982  C  C     . SER   A 1 116  ? -32.508 -11.964 10.259  1.00 96.38 116  A 1 
ATOM   983  O  O     . SER   A 1 116  ? -33.367 -12.734 10.694  1.00 94.31 116  A 1 
ATOM   984  C  CB    . SER   A 1 116  ? -31.920 -10.180 11.923  1.00 94.86 116  A 1 
ATOM   985  O  OG    . SER   A 1 116  ? -32.266 -9.156  11.021  1.00 84.19 116  A 1 
ATOM   986  N  N     . ASN   A 1 117  ? -32.449 -11.596 8.980   1.00 97.05 117  A 1 
ATOM   987  C  CA    . ASN   A 1 117  ? -33.403 -12.053 7.966   1.00 97.06 117  A 1 
ATOM   988  C  C     . ASN   A 1 117  ? -32.884 -13.233 7.123   1.00 97.06 117  A 1 
ATOM   989  O  O     . ASN   A 1 117  ? -33.624 -13.739 6.285   1.00 94.83 117  A 1 
ATOM   990  C  CB    . ASN   A 1 117  ? -33.845 -10.856 7.114   1.00 96.68 117  A 1 
ATOM   991  C  CG    . ASN   A 1 117  ? -34.599 -9.825  7.942   1.00 96.18 117  A 1 
ATOM   992  O  OD1   . ASN   A 1 117  ? -35.592 -10.109 8.596   1.00 88.67 117  A 1 
ATOM   993  N  ND2   . ASN   A 1 117  ? -34.141 -8.595  7.951   1.00 88.92 117  A 1 
ATOM   994  N  N     . GLY   A 1 118  ? -31.637 -13.684 7.344   1.00 96.88 118  A 1 
ATOM   995  C  CA    . GLY   A 1 118  ? -31.050 -14.792 6.587   1.00 96.52 118  A 1 
ATOM   996  C  C     . GLY   A 1 118  ? -30.787 -14.452 5.115   1.00 96.99 118  A 1 
ATOM   997  O  O     . GLY   A 1 118  ? -30.927 -15.317 4.255   1.00 94.93 118  A 1 
ATOM   998  N  N     . ILE   A 1 119  ? -30.416 -13.202 4.820   1.00 97.51 119  A 1 
ATOM   999  C  CA    . ILE   A 1 119  ? -30.202 -12.706 3.454   1.00 97.86 119  A 1 
ATOM   1000 C  C     . ILE   A 1 119  ? -28.708 -12.476 3.210   1.00 97.97 119  A 1 
ATOM   1001 O  O     . ILE   A 1 119  ? -28.039 -11.773 3.969   1.00 96.95 119  A 1 
ATOM   1002 C  CB    . ILE   A 1 119  ? -31.052 -11.439 3.187   1.00 97.45 119  A 1 
ATOM   1003 C  CG1   . ILE   A 1 119  ? -32.557 -11.735 3.388   1.00 95.56 119  A 1 
ATOM   1004 C  CG2   . ILE   A 1 119  ? -30.797 -10.906 1.764   1.00 95.80 119  A 1 
ATOM   1005 C  CD1   . ILE   A 1 119  ? -33.471 -10.507 3.286   1.00 93.11 119  A 1 
ATOM   1006 N  N     . SER   A 1 120  ? -28.176 -13.037 2.119   1.00 97.82 120  A 1 
ATOM   1007 C  CA    . SER   A 1 120  ? -26.842 -12.707 1.608   1.00 97.61 120  A 1 
ATOM   1008 C  C     . SER   A 1 120  ? -26.936 -11.522 0.639   1.00 97.94 120  A 1 
ATOM   1009 O  O     . SER   A 1 120  ? -27.806 -11.532 -0.232  1.00 96.78 120  A 1 
ATOM   1010 C  CB    . SER   A 1 120  ? -26.219 -13.920 0.914   1.00 96.26 120  A 1 
ATOM   1011 O  OG    . SER   A 1 120  ? -24.915 -13.597 0.463   1.00 84.56 120  A 1 
ATOM   1012 N  N     . PRO   A 1 121  ? -26.042 -10.516 0.735   1.00 98.21 121  A 1 
ATOM   1013 C  CA    . PRO   A 1 121  ? -26.088 -9.343  -0.146  1.00 98.21 121  A 1 
ATOM   1014 C  C     . PRO   A 1 121  ? -25.965 -9.650  -1.647  1.00 98.15 121  A 1 
ATOM   1015 O  O     . PRO   A 1 121  ? -26.506 -8.904  -2.458  1.00 96.61 121  A 1 
ATOM   1016 C  CB    . PRO   A 1 121  ? -24.938 -8.444  0.320   1.00 97.44 121  A 1 
ATOM   1017 C  CG    . PRO   A 1 121  ? -24.714 -8.851  1.771   1.00 94.89 121  A 1 
ATOM   1018 C  CD    . PRO   A 1 121  ? -25.044 -10.337 1.771   1.00 97.53 121  A 1 
ATOM   1019 N  N     . ASP   A 1 122  ? -25.281 -10.734 -2.018  1.00 97.87 122  A 1 
ATOM   1020 C  CA    . ASP   A 1 122  ? -25.117 -11.223 -3.406  1.00 97.30 122  A 1 
ATOM   1021 C  C     . ASP   A 1 122  ? -25.929 -12.511 -3.678  1.00 97.43 122  A 1 
ATOM   1022 O  O     . ASP   A 1 122  ? -25.685 -13.245 -4.636  1.00 94.85 122  A 1 
ATOM   1023 C  CB    . ASP   A 1 122  ? -23.614 -11.405 -3.705  1.00 95.07 122  A 1 
ATOM   1024 C  CG    . ASP   A 1 122  ? -23.303 -11.791 -5.161  1.00 90.97 122  A 1 
ATOM   1025 O  OD1   . ASP   A 1 122  ? -23.890 -11.196 -6.088  1.00 82.69 122  A 1 
ATOM   1026 O  OD2   . ASP   A 1 122  ? -22.462 -12.692 -5.376  1.00 85.35 122  A 1 
ATOM   1027 N  N     . GLY   A 1 123  ? -26.891 -12.823 -2.805  1.00 97.54 123  A 1 
ATOM   1028 C  CA    . GLY   A 1 123  ? -27.673 -14.048 -2.897  1.00 97.48 123  A 1 
ATOM   1029 C  C     . GLY   A 1 123  ? -28.624 -14.080 -4.096  1.00 97.82 123  A 1 
ATOM   1030 O  O     . GLY   A 1 123  ? -29.051 -13.048 -4.622  1.00 96.46 123  A 1 
ATOM   1031 N  N     . CYS   A 1 124  ? -28.993 -15.297 -4.499  1.00 97.92 124  A 1 
ATOM   1032 C  CA    . CYS   A 1 124  ? -30.091 -15.553 -5.428  1.00 97.85 124  A 1 
ATOM   1033 C  C     . CYS   A 1 124  ? -31.258 -16.191 -4.668  1.00 97.87 124  A 1 
ATOM   1034 O  O     . CYS   A 1 124  ? -31.051 -17.122 -3.886  1.00 96.18 124  A 1 
ATOM   1035 C  CB    . CYS   A 1 124  ? -29.618 -16.439 -6.582  1.00 96.93 124  A 1 
ATOM   1036 S  SG    . CYS   A 1 124  ? -28.387 -15.569 -7.601  1.00 94.96 124  A 1 
ATOM   1037 N  N     . TYR   A 1 125  ? -32.474 -15.714 -4.918  1.00 97.90 125  A 1 
ATOM   1038 C  CA    . TYR   A 1 125  ? -33.662 -16.113 -4.170  1.00 97.89 125  A 1 
ATOM   1039 C  C     . TYR   A 1 125  ? -34.851 -16.350 -5.094  1.00 97.76 125  A 1 
ATOM   1040 O  O     . TYR   A 1 125  ? -35.061 -15.611 -6.052  1.00 96.23 125  A 1 
ATOM   1041 C  CB    . TYR   A 1 125  ? -33.996 -15.046 -3.117  1.00 97.66 125  A 1 
ATOM   1042 C  CG    . TYR   A 1 125  ? -32.904 -14.861 -2.087  1.00 97.91 125  A 1 
ATOM   1043 C  CD1   . TYR   A 1 125  ? -32.807 -15.740 -0.995  1.00 96.55 125  A 1 
ATOM   1044 C  CD2   . TYR   A 1 125  ? -31.932 -13.848 -2.247  1.00 96.63 125  A 1 
ATOM   1045 C  CE1   . TYR   A 1 125  ? -31.749 -15.638 -0.085  1.00 95.96 125  A 1 
ATOM   1046 C  CE2   . TYR   A 1 125  ? -30.861 -13.737 -1.343  1.00 96.07 125  A 1 
ATOM   1047 C  CZ    . TYR   A 1 125  ? -30.770 -14.647 -0.268  1.00 96.86 125  A 1 
ATOM   1048 O  OH    . TYR   A 1 125  ? -29.706 -14.580 0.591   1.00 95.85 125  A 1 
ATOM   1049 N  N     . SER   A 1 126  ? -35.640 -17.358 -4.777  1.00 97.82 126  A 1 
ATOM   1050 C  CA    . SER   A 1 126  ? -37.000 -17.502 -5.302  1.00 97.60 126  A 1 
ATOM   1051 C  C     . SER   A 1 126  ? -37.950 -16.823 -4.318  1.00 97.52 126  A 1 
ATOM   1052 O  O     . SER   A 1 126  ? -38.271 -17.397 -3.272  1.00 95.06 126  A 1 
ATOM   1053 C  CB    . SER   A 1 126  ? -37.342 -18.978 -5.501  1.00 96.53 126  A 1 
ATOM   1054 O  OG    . SER   A 1 126  ? -38.505 -19.124 -6.294  1.00 87.67 126  A 1 
ATOM   1055 N  N     . LEU   A 1 127  ? -38.329 -15.581 -4.624  1.00 97.21 127  A 1 
ATOM   1056 C  CA    . LEU   A 1 127  ? -39.129 -14.750 -3.726  1.00 97.05 127  A 1 
ATOM   1057 C  C     . LEU   A 1 127  ? -40.543 -15.314 -3.569  1.00 96.83 127  A 1 
ATOM   1058 O  O     . LEU   A 1 127  ? -41.156 -15.763 -4.541  1.00 94.63 127  A 1 
ATOM   1059 C  CB    . LEU   A 1 127  ? -39.188 -13.298 -4.230  1.00 96.33 127  A 1 
ATOM   1060 C  CG    . LEU   A 1 127  ? -37.824 -12.599 -4.381  1.00 95.42 127  A 1 
ATOM   1061 C  CD1   . LEU   A 1 127  ? -38.055 -11.165 -4.855  1.00 92.73 127  A 1 
ATOM   1062 C  CD2   . LEU   A 1 127  ? -37.042 -12.551 -3.071  1.00 92.49 127  A 1 
ATOM   1063 N  N     . ASP   A 1 128  ? -41.060 -15.231 -2.352  1.00 96.94 128  A 1 
ATOM   1064 C  CA    . ASP   A 1 128  ? -42.454 -15.539 -2.063  1.00 96.59 128  A 1 
ATOM   1065 C  C     . ASP   A 1 128  ? -43.317 -14.286 -2.279  1.00 96.37 128  A 1 
ATOM   1066 O  O     . ASP   A 1 128  ? -43.301 -13.342 -1.482  1.00 93.40 128  A 1 
ATOM   1067 C  CB    . ASP   A 1 128  ? -42.578 -16.118 -0.651  1.00 95.59 128  A 1 
ATOM   1068 C  CG    . ASP   A 1 128  ? -43.958 -16.708 -0.375  1.00 94.25 128  A 1 
ATOM   1069 O  OD1   . ASP   A 1 128  ? -44.913 -16.416 -1.129  1.00 88.60 128  A 1 
ATOM   1070 O  OD2   . ASP   A 1 128  ? -44.070 -17.451 0.621   1.00 88.69 128  A 1 
ATOM   1071 N  N     . ASP   A 1 129  ? -44.062 -14.282 -3.382  1.00 95.64 129  A 1 
ATOM   1072 C  CA    . ASP   A 1 129  ? -44.841 -13.129 -3.841  1.00 94.56 129  A 1 
ATOM   1073 C  C     . ASP   A 1 129  ? -45.923 -12.683 -2.842  1.00 95.33 129  A 1 
ATOM   1074 O  O     . ASP   A 1 129  ? -46.349 -11.528 -2.881  1.00 91.72 129  A 1 
ATOM   1075 C  CB    . ASP   A 1 129  ? -45.482 -13.451 -5.204  1.00 90.40 129  A 1 
ATOM   1076 C  CG    . ASP   A 1 129  ? -44.481 -13.633 -6.354  1.00 82.58 129  A 1 
ATOM   1077 O  OD1   . ASP   A 1 129  ? -43.432 -12.952 -6.354  1.00 71.18 129  A 1 
ATOM   1078 O  OD2   . ASP   A 1 129  ? -44.787 -14.435 -7.264  1.00 74.69 129  A 1 
ATOM   1079 N  N     . GLN   A 1 130  ? -46.345 -13.542 -1.914  1.00 95.91 130  A 1 
ATOM   1080 C  CA    . GLN   A 1 130  ? -47.349 -13.177 -0.902  1.00 95.61 130  A 1 
ATOM   1081 C  C     . GLN   A 1 130  ? -46.862 -12.079 0.059   1.00 96.14 130  A 1 
ATOM   1082 O  O     . GLN   A 1 130  ? -47.673 -11.350 0.632   1.00 92.91 130  A 1 
ATOM   1083 C  CB    . GLN   A 1 130  ? -47.833 -14.431 -0.147  1.00 93.52 130  A 1 
ATOM   1084 C  CG    . GLN   A 1 130  ? -46.845 -14.935 0.916   1.00 82.42 130  A 1 
ATOM   1085 C  CD    . GLN   A 1 130  ? -47.276 -16.244 1.573   1.00 78.92 130  A 1 
ATOM   1086 O  OE1   . GLN   A 1 130  ? -48.441 -16.515 1.793   1.00 70.56 130  A 1 
ATOM   1087 N  NE2   . GLN   A 1 130  ? -46.355 -17.098 1.937   1.00 68.04 130  A 1 
ATOM   1088 N  N     . TYR   A 1 131  ? -45.534 -11.926 0.205   1.00 96.98 131  A 1 
ATOM   1089 C  CA    . TYR   A 1 131  ? -44.919 -10.889 1.045   1.00 96.81 131  A 1 
ATOM   1090 C  C     . TYR   A 1 131  ? -44.521 -9.632  0.259   1.00 96.73 131  A 1 
ATOM   1091 O  O     . TYR   A 1 131  ? -43.920 -8.709  0.820   1.00 94.24 131  A 1 
ATOM   1092 C  CB    . TYR   A 1 131  ? -43.730 -11.488 1.804   1.00 96.43 131  A 1 
ATOM   1093 C  CG    . TYR   A 1 131  ? -44.095 -12.666 2.682   1.00 96.76 131  A 1 
ATOM   1094 C  CD1   . TYR   A 1 131  ? -44.790 -12.470 3.894   1.00 93.67 131  A 1 
ATOM   1095 C  CD2   . TYR   A 1 131  ? -43.761 -13.972 2.283   1.00 94.13 131  A 1 
ATOM   1096 C  CE1   . TYR   A 1 131  ? -45.134 -13.563 4.701   1.00 92.84 131  A 1 
ATOM   1097 C  CE2   . TYR   A 1 131  ? -44.102 -15.075 3.084   1.00 93.48 131  A 1 
ATOM   1098 C  CZ    . TYR   A 1 131  ? -44.787 -14.864 4.294   1.00 94.50 131  A 1 
ATOM   1099 O  OH    . TYR   A 1 131  ? -45.119 -15.940 5.078   1.00 92.94 131  A 1 
ATOM   1100 N  N     . LEU   A 1 132  ? -44.856 -9.573  -1.031  1.00 96.70 132  A 1 
ATOM   1101 C  CA    . LEU   A 1 132  ? -44.560 -8.446  -1.909  1.00 96.61 132  A 1 
ATOM   1102 C  C     . LEU   A 1 132  ? -45.828 -7.654  -2.232  1.00 96.54 132  A 1 
ATOM   1103 O  O     . LEU   A 1 132  ? -46.806 -8.170  -2.763  1.00 93.78 132  A 1 
ATOM   1104 C  CB    . LEU   A 1 132  ? -43.864 -8.940  -3.190  1.00 95.53 132  A 1 
ATOM   1105 C  CG    . LEU   A 1 132  ? -42.458 -9.540  -2.968  1.00 94.77 132  A 1 
ATOM   1106 C  CD1   . LEU   A 1 132  ? -41.923 -10.068 -4.298  1.00 91.12 132  A 1 
ATOM   1107 C  CD2   . LEU   A 1 132  ? -41.465 -8.496  -2.446  1.00 91.13 132  A 1 
ATOM   1108 N  N     . THR   A 1 133  ? -45.781 -6.348  -1.985  1.00 96.63 133  A 1 
ATOM   1109 C  CA    . THR   A 1 133  ? -46.840 -5.416  -2.389  1.00 96.29 133  A 1 
ATOM   1110 C  C     . THR   A 1 133  ? -46.311 -4.485  -3.472  1.00 96.43 133  A 1 
ATOM   1111 O  O     . THR   A 1 133  ? -45.355 -3.745  -3.242  1.00 94.02 133  A 1 
ATOM   1112 C  CB    . THR   A 1 133  ? -47.369 -4.612  -1.194  1.00 94.22 133  A 1 
ATOM   1113 O  OG1   . THR   A 1 133  ? -47.721 -5.467  -0.134  1.00 80.43 133  A 1 
ATOM   1114 C  CG2   . THR   A 1 133  ? -48.629 -3.824  -1.560  1.00 77.02 133  A 1 
ATOM   1115 N  N     . LYS   A 1 134  ? -46.935 -4.480  -4.647  1.00 95.91 134  A 1 
ATOM   1116 C  CA    . LYS   A 1 134  ? -46.532 -3.607  -5.751  1.00 95.67 134  A 1 
ATOM   1117 C  C     . LYS   A 1 134  ? -46.765 -2.134  -5.399  1.00 95.58 134  A 1 
ATOM   1118 O  O     . LYS   A 1 134  ? -47.871 -1.748  -5.030  1.00 92.75 134  A 1 
ATOM   1119 C  CB    . LYS   A 1 134  ? -47.269 -4.039  -7.030  1.00 94.19 134  A 1 
ATOM   1120 C  CG    . LYS   A 1 134  ? -46.727 -3.321  -8.272  1.00 88.93 134  A 1 
ATOM   1121 C  CD    . LYS   A 1 134  ? -47.397 -3.857  -9.552  1.00 84.02 134  A 1 
ATOM   1122 C  CE    . LYS   A 1 134  ? -46.794 -3.140  -10.758 1.00 74.62 134  A 1 
ATOM   1123 N  NZ    . LYS   A 1 134  ? -47.293 -3.662  -12.051 1.00 67.12 134  A 1 
ATOM   1124 N  N     . ILE   A 1 135  ? -45.723 -1.301  -5.562  1.00 95.35 135  A 1 
ATOM   1125 C  CA    . ILE   A 1 135  ? -45.805 0.162   -5.390  1.00 94.56 135  A 1 
ATOM   1126 C  C     . ILE   A 1 135  ? -46.007 0.837   -6.751  1.00 94.18 135  A 1 
ATOM   1127 O  O     . ILE   A 1 135  ? -46.922 1.637   -6.941  1.00 89.38 135  A 1 
ATOM   1128 C  CB    . ILE   A 1 135  ? -44.532 0.709   -4.704  1.00 92.43 135  A 1 
ATOM   1129 C  CG1   . ILE   A 1 135  ? -44.259 0.028   -3.341  1.00 83.94 135  A 1 
ATOM   1130 C  CG2   . ILE   A 1 135  ? -44.649 2.234   -4.519  1.00 82.27 135  A 1 
ATOM   1131 C  CD1   . ILE   A 1 135  ? -42.869 0.370   -2.787  1.00 81.02 135  A 1 
ATOM   1132 N  N     . ASN   A 1 136  ? -45.143 0.506   -7.699  1.00 94.44 136  A 1 
ATOM   1133 C  CA    . ASN   A 1 136  ? -45.179 0.954   -9.086  1.00 92.90 136  A 1 
ATOM   1134 C  C     . ASN   A 1 136  ? -44.586 -0.142  -9.994  1.00 93.84 136  A 1 
ATOM   1135 O  O     . ASN   A 1 136  ? -44.288 -1.247  -9.525  1.00 89.37 136  A 1 
ATOM   1136 C  CB    . ASN   A 1 136  ? -44.490 2.337   -9.186  1.00 87.19 136  A 1 
ATOM   1137 C  CG    . ASN   A 1 136  ? -43.027 2.336   -8.772  1.00 82.91 136  A 1 
ATOM   1138 O  OD1   . ASN   A 1 136  ? -42.321 1.378   -8.965  1.00 70.27 136  A 1 
ATOM   1139 N  ND2   . ASN   A 1 136  ? -42.532 3.425   -8.221  1.00 74.65 136  A 1 
ATOM   1140 N  N     . ASN   A 1 137  ? -44.454 0.109   -11.290 1.00 92.72 137  A 1 
ATOM   1141 C  CA    . ASN   A 1 137  ? -43.840 -0.874  -12.186 1.00 91.58 137  A 1 
ATOM   1142 C  C     . ASN   A 1 137  ? -42.370 -1.114  -11.821 1.00 91.04 137  A 1 
ATOM   1143 O  O     . ASN   A 1 137  ? -41.585 -0.178  -11.780 1.00 85.47 137  A 1 
ATOM   1144 C  CB    . ASN   A 1 137  ? -44.012 -0.452  -13.656 1.00 89.30 137  A 1 
ATOM   1145 C  CG    . ASN   A 1 137  ? -45.341 -0.893  -14.251 1.00 80.40 137  A 1 
ATOM   1146 O  OD1   . ASN   A 1 137  ? -46.136 -1.602  -13.657 1.00 70.76 137  A 1 
ATOM   1147 N  ND2   . ASN   A 1 137  ? -45.604 -0.495  -15.481 1.00 70.63 137  A 1 
ATOM   1148 N  N     . GLY   A 1 138  ? -42.037 -2.374  -11.548 1.00 92.22 138  A 1 
ATOM   1149 C  CA    . GLY   A 1 138  ? -40.681 -2.780  -11.177 1.00 92.90 138  A 1 
ATOM   1150 C  C     . GLY   A 1 138  ? -40.263 -2.441  -9.740  1.00 94.93 138  A 1 
ATOM   1151 O  O     . GLY   A 1 138  ? -39.113 -2.672  -9.389  1.00 91.49 138  A 1 
ATOM   1152 N  N     . CYS   A 1 139  ? -41.166 -1.916  -8.906  1.00 96.02 139  A 1 
ATOM   1153 C  CA    . CYS   A 1 139  ? -40.875 -1.600  -7.505  1.00 96.32 139  A 1 
ATOM   1154 C  C     . CYS   A 1 139  ? -41.940 -2.188  -6.571  1.00 96.58 139  A 1 
ATOM   1155 O  O     . CYS   A 1 139  ? -43.133 -1.901  -6.704  1.00 94.76 139  A 1 
ATOM   1156 C  CB    . CYS   A 1 139  ? -40.725 -0.082  -7.347  1.00 94.62 139  A 1 
ATOM   1157 S  SG    . CYS   A 1 139  ? -40.082 0.324   -5.696  1.00 90.70 139  A 1 
ATOM   1158 N  N     . TYR   A 1 140  ? -41.487 -2.974  -5.608  1.00 97.27 140  A 1 
ATOM   1159 C  CA    . TYR   A 1 140  ? -42.322 -3.654  -4.626  1.00 97.29 140  A 1 
ATOM   1160 C  C     . TYR   A 1 140  ? -41.936 -3.237  -3.206  1.00 97.44 140  A 1 
ATOM   1161 O  O     . TYR   A 1 140  ? -40.812 -2.812  -2.948  1.00 96.17 140  A 1 
ATOM   1162 C  CB    . TYR   A 1 140  ? -42.208 -5.174  -4.813  1.00 96.77 140  A 1 
ATOM   1163 C  CG    . TYR   A 1 140  ? -42.632 -5.660  -6.187  1.00 96.48 140  A 1 
ATOM   1164 C  CD1   . TYR   A 1 140  ? -43.949 -6.096  -6.421  1.00 92.77 140  A 1 
ATOM   1165 C  CD2   . TYR   A 1 140  ? -41.708 -5.664  -7.254  1.00 92.96 140  A 1 
ATOM   1166 C  CE1   . TYR   A 1 140  ? -44.346 -6.535  -7.694  1.00 91.21 140  A 1 
ATOM   1167 C  CE2   . TYR   A 1 140  ? -42.095 -6.095  -8.538  1.00 91.80 140  A 1 
ATOM   1168 C  CZ    . TYR   A 1 140  ? -43.415 -6.531  -8.751  1.00 93.22 140  A 1 
ATOM   1169 O  OH    . TYR   A 1 140  ? -43.796 -6.952  -10.002 1.00 91.41 140  A 1 
ATOM   1170 N  N     . HIS   A 1 141  ? -42.871 -3.362  -2.276  1.00 97.30 141  A 1 
ATOM   1171 C  CA    . HIS   A 1 141  ? -42.617 -3.207  -0.847  1.00 97.16 141  A 1 
ATOM   1172 C  C     . HIS   A 1 141  ? -42.672 -4.571  -0.158  1.00 97.12 141  A 1 
ATOM   1173 O  O     . HIS   A 1 141  ? -43.596 -5.341  -0.404  1.00 95.04 141  A 1 
ATOM   1174 C  CB    . HIS   A 1 141  ? -43.628 -2.232  -0.241  1.00 96.27 141  A 1 
ATOM   1175 C  CG    . HIS   A 1 141  ? -43.378 -1.955  1.214   1.00 95.72 141  A 1 
ATOM   1176 N  ND1   . HIS   A 1 141  ? -42.298 -1.282  1.739   1.00 86.03 141  A 1 
ATOM   1177 C  CD2   . HIS   A 1 141  ? -44.156 -2.334  2.276   1.00 87.10 141  A 1 
ATOM   1178 C  CE1   . HIS   A 1 141  ? -42.425 -1.256  3.075   1.00 87.76 141  A 1 
ATOM   1179 N  NE2   . HIS   A 1 141  ? -43.548 -1.878  3.436   1.00 89.19 141  A 1 
ATOM   1180 N  N     . CYS   A 1 142  ? -41.710 -4.849  0.710   1.00 97.05 142  A 1 
ATOM   1181 C  CA    . CYS   A 1 142  ? -41.649 -6.070  1.505   1.00 96.79 142  A 1 
ATOM   1182 C  C     . CYS   A 1 142  ? -41.620 -5.715  2.993   1.00 96.41 142  A 1 
ATOM   1183 O  O     . CYS   A 1 142  ? -40.667 -5.095  3.470   1.00 94.12 142  A 1 
ATOM   1184 C  CB    . CYS   A 1 142  ? -40.424 -6.883  1.070   1.00 95.77 142  A 1 
ATOM   1185 S  SG    . CYS   A 1 142  ? -40.370 -8.436  1.995   1.00 94.57 142  A 1 
ATOM   1186 N  N     . GLY   A 1 143  ? -42.655 -6.100  3.725   1.00 95.52 143  A 1 
ATOM   1187 C  CA    . GLY   A 1 143  ? -42.729 -5.923  5.180   1.00 94.42 143  A 1 
ATOM   1188 C  C     . GLY   A 1 143  ? -42.135 -7.085  5.978   1.00 94.89 143  A 1 
ATOM   1189 O  O     . GLY   A 1 143  ? -41.761 -6.893  7.134   1.00 90.52 143  A 1 
ATOM   1190 N  N     . ASP   A 1 144  ? -42.005 -8.268  5.373   1.00 95.83 144  A 1 
ATOM   1191 C  CA    . ASP   A 1 144  ? -41.441 -9.475  5.989   1.00 95.94 144  A 1 
ATOM   1192 C  C     . ASP   A 1 144  ? -40.327 -10.072 5.104   1.00 96.54 144  A 1 
ATOM   1193 O  O     . ASP   A 1 144  ? -40.534 -11.050 4.381   1.00 94.44 144  A 1 
ATOM   1194 C  CB    . ASP   A 1 144  ? -42.561 -10.478 6.306   1.00 94.35 144  A 1 
ATOM   1195 C  CG    . ASP   A 1 144  ? -42.069 -11.655 7.163   1.00 92.01 144  A 1 
ATOM   1196 O  OD1   . ASP   A 1 144  ? -40.837 -11.840 7.316   1.00 86.26 144  A 1 
ATOM   1197 O  OD2   . ASP   A 1 144  ? -42.930 -12.393 7.674   1.00 85.76 144  A 1 
ATOM   1198 N  N     . PRO   A 1 145  ? -39.114 -9.477  5.134   1.00 97.35 145  A 1 
ATOM   1199 C  CA    . PRO   A 1 145  ? -38.005 -9.948  4.307   1.00 97.41 145  A 1 
ATOM   1200 C  C     . PRO   A 1 145  ? -37.552 -11.365 4.661   1.00 97.48 145  A 1 
ATOM   1201 O  O     . PRO   A 1 145  ? -37.054 -12.077 3.793   1.00 95.79 145  A 1 
ATOM   1202 C  CB    . PRO   A 1 145  ? -36.886 -8.922  4.516   1.00 96.26 145  A 1 
ATOM   1203 C  CG    . PRO   A 1 145  ? -37.207 -8.292  5.869   1.00 93.57 145  A 1 
ATOM   1204 C  CD    . PRO   A 1 145  ? -38.727 -8.322  5.915   1.00 96.28 145  A 1 
ATOM   1205 N  N     . ARG   A 1 146  ? -37.731 -11.811 5.900   1.00 97.29 146  A 1 
ATOM   1206 C  CA    . ARG   A 1 146  ? -37.286 -13.135 6.345   1.00 96.95 146  A 1 
ATOM   1207 C  C     . ARG   A 1 146  ? -38.052 -14.257 5.654   1.00 97.13 146  A 1 
ATOM   1208 O  O     . ARG   A 1 146  ? -37.435 -15.220 5.200   1.00 95.44 146  A 1 
ATOM   1209 C  CB    . ARG   A 1 146  ? -37.410 -13.216 7.871   1.00 95.52 146  A 1 
ATOM   1210 C  CG    . ARG   A 1 146  ? -36.671 -14.438 8.415   1.00 87.96 146  A 1 
ATOM   1211 C  CD    . ARG   A 1 146  ? -36.779 -14.471 9.937   1.00 85.74 146  A 1 
ATOM   1212 N  NE    . ARG   A 1 146  ? -35.942 -15.543 10.493  1.00 76.22 146  A 1 
ATOM   1213 C  CZ    . ARG   A 1 146  ? -35.881 -15.896 11.761  1.00 69.69 146  A 1 
ATOM   1214 N  NH1   . ARG   A 1 146  ? -36.614 -15.310 12.669  1.00 61.86 146  A 1 
ATOM   1215 N  NH2   . ARG   A 1 146  ? -35.070 -16.843 12.132  1.00 61.00 146  A 1 
ATOM   1216 N  N     . ASN   A 1 147  ? -39.357 -14.124 5.555   1.00 97.21 147  A 1 
ATOM   1217 C  CA    . ASN   A 1 147  ? -40.194 -15.111 4.874   1.00 97.26 147  A 1 
ATOM   1218 C  C     . ASN   A 1 147  ? -40.161 -14.934 3.351   1.00 97.45 147  A 1 
ATOM   1219 O  O     . ASN   A 1 147  ? -40.070 -15.923 2.626   1.00 95.46 147  A 1 
ATOM   1220 C  CB    . ASN   A 1 147  ? -41.616 -15.037 5.447   1.00 96.70 147  A 1 
ATOM   1221 C  CG    . ASN   A 1 147  ? -41.693 -15.577 6.867   1.00 95.37 147  A 1 
ATOM   1222 O  OD1   . ASN   A 1 147  ? -41.118 -16.593 7.204   1.00 86.78 147  A 1 
ATOM   1223 N  ND2   . ASN   A 1 147  ? -42.415 -14.912 7.741   1.00 86.34 147  A 1 
ATOM   1224 N  N     . CYS   A 1 148  ? -40.131 -13.695 2.865   1.00 97.40 148  A 1 
ATOM   1225 C  CA    . CYS   A 1 148  ? -40.054 -13.406 1.429   1.00 97.28 148  A 1 
ATOM   1226 C  C     . CYS   A 1 148  ? -38.790 -14.002 0.775   1.00 97.38 148  A 1 
ATOM   1227 O  O     . CYS   A 1 148  ? -38.857 -14.526 -0.338  1.00 95.85 148  A 1 
ATOM   1228 C  CB    . CYS   A 1 148  ? -40.123 -11.885 1.239   1.00 96.60 148  A 1 
ATOM   1229 S  SG    . CYS   A 1 148  ? -40.276 -11.460 -0.516  1.00 94.85 148  A 1 
ATOM   1230 N  N     . PHE   A 1 149  ? -37.645 -13.961 1.472   1.00 97.67 149  A 1 
ATOM   1231 C  CA    . PHE   A 1 149  ? -36.342 -14.446 1.004   1.00 97.80 149  A 1 
ATOM   1232 C  C     . PHE   A 1 149  ? -35.966 -15.820 1.593   1.00 97.65 149  A 1 
ATOM   1233 O  O     . PHE   A 1 149  ? -34.802 -16.202 1.565   1.00 95.52 149  A 1 
ATOM   1234 C  CB    . PHE   A 1 149  ? -35.267 -13.378 1.272   1.00 97.59 149  A 1 
ATOM   1235 C  CG    . PHE   A 1 149  ? -35.352 -12.141 0.398   1.00 97.85 149  A 1 
ATOM   1236 C  CD1   . PHE   A 1 149  ? -34.361 -11.905 -0.576  1.00 96.64 149  A 1 
ATOM   1237 C  CD2   . PHE   A 1 149  ? -36.394 -11.212 0.550   1.00 96.45 149  A 1 
ATOM   1238 C  CE1   . PHE   A 1 149  ? -34.416 -10.765 -1.385  1.00 95.72 149  A 1 
ATOM   1239 C  CE2   . PHE   A 1 149  ? -36.461 -10.071 -0.266  1.00 95.87 149  A 1 
ATOM   1240 C  CZ    . PHE   A 1 149  ? -35.468 -9.851  -1.234  1.00 96.94 149  A 1 
ATOM   1241 N  N     . ALA   A 1 150  ? -36.922 -16.582 2.129   1.00 97.50 150  A 1 
ATOM   1242 C  CA    . ALA   A 1 150  ? -36.643 -17.846 2.814   1.00 97.28 150  A 1 
ATOM   1243 C  C     . ALA   A 1 150  ? -36.032 -18.922 1.899   1.00 97.24 150  A 1 
ATOM   1244 O  O     . ALA   A 1 150  ? -35.315 -19.807 2.369   1.00 93.94 150  A 1 
ATOM   1245 C  CB    . ALA   A 1 150  ? -37.947 -18.347 3.443   1.00 95.89 150  A 1 
ATOM   1246 N  N     . LYS   A 1 151  ? -36.304 -18.870 0.598   1.00 97.09 151  A 1 
ATOM   1247 C  CA    . LYS   A 1 151  ? -35.857 -19.867 -0.373  1.00 97.04 151  A 1 
ATOM   1248 C  C     . LYS   A 1 151  ? -34.676 -19.355 -1.195  1.00 97.24 151  A 1 
ATOM   1249 O  O     . LYS   A 1 151  ? -34.853 -18.815 -2.291  1.00 95.28 151  A 1 
ATOM   1250 C  CB    . LYS   A 1 151  ? -37.059 -20.318 -1.214  1.00 95.88 151  A 1 
ATOM   1251 C  CG    . LYS   A 1 151  ? -36.741 -21.597 -1.993  1.00 89.36 151  A 1 
ATOM   1252 C  CD    . LYS   A 1 151  ? -37.977 -22.019 -2.797  1.00 83.46 151  A 1 
ATOM   1253 C  CE    . LYS   A 1 151  ? -37.701 -23.310 -3.561  1.00 73.98 151  A 1 
ATOM   1254 N  NZ    . LYS   A 1 151  ? -38.867 -23.683 -4.393  1.00 64.09 151  A 1 
ATOM   1255 N  N     . GLU   A 1 152  ? -33.461 -19.575 -0.679  1.00 97.49 152  A 1 
ATOM   1256 C  CA    . GLU   A 1 152  ? -32.239 -19.378 -1.460  1.00 97.32 152  A 1 
ATOM   1257 C  C     . GLU   A 1 152  ? -32.153 -20.409 -2.594  1.00 97.43 152  A 1 
ATOM   1258 O  O     . GLU   A 1 152  ? -32.538 -21.574 -2.441  1.00 95.57 152  A 1 
ATOM   1259 C  CB    . GLU   A 1 152  ? -31.012 -19.422 -0.532  1.00 95.97 152  A 1 
ATOM   1260 C  CG    . GLU   A 1 152  ? -29.741 -18.922 -1.234  1.00 91.47 152  A 1 
ATOM   1261 C  CD    . GLU   A 1 152  ? -28.541 -18.741 -0.283  1.00 89.35 152  A 1 
ATOM   1262 O  OE1   . GLU   A 1 152  ? -27.600 -18.016 -0.678  1.00 81.59 152  A 1 
ATOM   1263 O  OE2   . GLU   A 1 152  ? -28.571 -19.312 0.829   1.00 82.24 152  A 1 
ATOM   1264 N  N     . ILE   A 1 153  ? -31.658 -19.983 -3.748  1.00 97.67 153  A 1 
ATOM   1265 C  CA    . ILE   A 1 153  ? -31.463 -20.821 -4.937  1.00 97.52 153  A 1 
ATOM   1266 C  C     . ILE   A 1 153  ? -30.017 -20.714 -5.435  1.00 97.59 153  A 1 
ATOM   1267 O  O     . ILE   A 1 153  ? -29.325 -19.737 -5.126  1.00 96.36 153  A 1 
ATOM   1268 C  CB    . ILE   A 1 153  ? -32.492 -20.490 -6.043  1.00 96.47 153  A 1 
ATOM   1269 C  CG1   . ILE   A 1 153  ? -32.397 -19.023 -6.512  1.00 91.16 153  A 1 
ATOM   1270 C  CG2   . ILE   A 1 153  ? -33.910 -20.856 -5.573  1.00 89.02 153  A 1 
ATOM   1271 C  CD1   . ILE   A 1 153  ? -33.268 -18.699 -7.729  1.00 88.43 153  A 1 
ATOM   1272 N  N     . PRO   A 1 154  ? -29.522 -21.690 -6.224  1.00 97.24 154  A 1 
ATOM   1273 C  CA    . PRO   A 1 154  ? -28.202 -21.599 -6.831  1.00 96.76 154  A 1 
ATOM   1274 C  C     . PRO   A 1 154  ? -28.030 -20.323 -7.661  1.00 96.68 154  A 1 
ATOM   1275 O  O     . PRO   A 1 154  ? -28.963 -19.850 -8.314  1.00 95.40 154  A 1 
ATOM   1276 C  CB    . PRO   A 1 154  ? -28.056 -22.854 -7.692  1.00 95.84 154  A 1 
ATOM   1277 C  CG    . PRO   A 1 154  ? -29.003 -23.848 -7.023  1.00 93.48 154  A 1 
ATOM   1278 C  CD    . PRO   A 1 154  ? -30.143 -22.962 -6.542  1.00 96.22 154  A 1 
ATOM   1279 N  N     . ARG   A 1 155  ? -26.794 -19.805 -7.671  1.00 95.93 155  A 1 
ATOM   1280 C  CA    . ARG   A 1 155  ? -26.420 -18.641 -8.474  1.00 95.39 155  A 1 
ATOM   1281 C  C     . ARG   A 1 155  ? -26.716 -18.883 -9.951  1.00 95.64 155  A 1 
ATOM   1282 O  O     . ARG   A 1 155  ? -26.395 -19.938 -10.491 1.00 93.99 155  A 1 
ATOM   1283 C  CB    . ARG   A 1 155  ? -24.937 -18.323 -8.222  1.00 93.66 155  A 1 
ATOM   1284 C  CG    . ARG   A 1 155  ? -24.457 -17.082 -8.973  1.00 87.32 155  A 1 
ATOM   1285 C  CD    . ARG   A 1 155  ? -22.993 -16.807 -8.640  1.00 82.10 155  A 1 
ATOM   1286 N  NE    . ARG   A 1 155  ? -22.494 -15.613 -9.345  1.00 71.98 155  A 1 
ATOM   1287 C  CZ    . ARG   A 1 155  ? -21.674 -14.695 -8.858  1.00 65.84 155  A 1 
ATOM   1288 N  NH1   . ARG   A 1 155  ? -21.170 -14.785 -7.665  1.00 58.15 155  A 1 
ATOM   1289 N  NH2   . ARG   A 1 155  ? -21.343 -13.658 -9.559  1.00 57.20 155  A 1 
ATOM   1290 N  N     . PHE   A 1 156  ? -27.261 -17.869 -10.596 1.00 95.54 156  A 1 
ATOM   1291 C  CA    . PHE   A 1 156  ? -27.439 -17.818 -12.044 1.00 95.51 156  A 1 
ATOM   1292 C  C     . PHE   A 1 156  ? -26.801 -16.544 -12.606 1.00 95.57 156  A 1 
ATOM   1293 O  O     . PHE   A 1 156  ? -26.693 -15.532 -11.902 1.00 94.50 156  A 1 
ATOM   1294 C  CB    . PHE   A 1 156  ? -28.925 -17.945 -12.401 1.00 95.40 156  A 1 
ATOM   1295 C  CG    . PHE   A 1 156  ? -29.830 -16.884 -11.805 1.00 96.45 156  A 1 
ATOM   1296 C  CD1   . PHE   A 1 156  ? -30.437 -17.090 -10.549 1.00 95.30 156  A 1 
ATOM   1297 C  CD2   . PHE   A 1 156  ? -30.085 -15.696 -12.503 1.00 95.09 156  A 1 
ATOM   1298 C  CE1   . PHE   A 1 156  ? -31.290 -16.120 -10.005 1.00 94.69 156  A 1 
ATOM   1299 C  CE2   . PHE   A 1 156  ? -30.938 -14.718 -11.963 1.00 94.89 156  A 1 
ATOM   1300 C  CZ    . PHE   A 1 156  ? -31.542 -14.929 -10.712 1.00 95.91 156  A 1 
ATOM   1301 N  N     . ASP   A 1 157  ? -26.353 -16.606 -13.861 1.00 95.02 157  A 1 
ATOM   1302 C  CA    . ASP   A 1 157  ? -25.788 -15.449 -14.544 1.00 94.48 157  A 1 
ATOM   1303 C  C     . ASP   A 1 157  ? -26.884 -14.451 -14.925 1.00 95.25 157  A 1 
ATOM   1304 O  O     . ASP   A 1 157  ? -28.020 -14.820 -15.235 1.00 93.72 157  A 1 
ATOM   1305 C  CB    . ASP   A 1 157  ? -24.950 -15.883 -15.757 1.00 92.46 157  A 1 
ATOM   1306 C  CG    . ASP   A 1 157  ? -23.646 -16.581 -15.342 1.00 85.80 157  A 1 
ATOM   1307 O  OD1   . ASP   A 1 157  ? -23.047 -16.152 -14.327 1.00 79.71 157  A 1 
ATOM   1308 O  OD2   . ASP   A 1 157  ? -23.254 -17.538 -16.039 1.00 79.65 157  A 1 
ATOM   1309 N  N     . ILE   A 1 158  ? -26.514 -13.176 -14.894 1.00 95.96 158  A 1 
ATOM   1310 C  CA    . ILE   A 1 158  ? -27.405 -12.067 -15.227 1.00 96.30 158  A 1 
ATOM   1311 C  C     . ILE   A 1 158  ? -26.688 -11.076 -16.145 1.00 96.71 158  A 1 
ATOM   1312 O  O     . ILE   A 1 158  ? -25.482 -10.856 -15.983 1.00 95.86 158  A 1 
ATOM   1313 C  CB    . ILE   A 1 158  ? -27.935 -11.354 -13.965 1.00 95.63 158  A 1 
ATOM   1314 C  CG1   . ILE   A 1 158  ? -26.801 -10.844 -13.050 1.00 92.12 158  A 1 
ATOM   1315 C  CG2   . ILE   A 1 158  ? -28.906 -12.280 -13.207 1.00 89.88 158  A 1 
ATOM   1316 C  CD1   . ILE   A 1 158  ? -27.281 -9.890  -11.956 1.00 89.45 158  A 1 
ATOM   1317 N  N     . PRO   A 1 159  ? -27.407 -10.425 -17.068 1.00 96.55 159  A 1 
ATOM   1318 C  CA    . PRO   A 1 159  ? -26.859 -9.278  -17.778 1.00 96.48 159  A 1 
ATOM   1319 C  C     . PRO   A 1 159  ? -26.711 -8.092  -16.817 1.00 96.96 159  A 1 
ATOM   1320 O  O     . PRO   A 1 159  ? -27.474 -7.956  -15.854 1.00 96.02 159  A 1 
ATOM   1321 C  CB    . PRO   A 1 159  ? -27.850 -9.002  -18.910 1.00 95.15 159  A 1 
ATOM   1322 C  CG    . PRO   A 1 159  ? -29.185 -9.445  -18.312 1.00 93.04 159  A 1 
ATOM   1323 C  CD    . PRO   A 1 159  ? -28.803 -10.631 -17.431 1.00 95.46 159  A 1 
ATOM   1324 N  N     . ARG   A 1 160  ? -25.730 -7.209  -17.088 1.00 97.09 160  A 1 
ATOM   1325 C  CA    . ARG   A 1 160  ? -25.560 -5.932  -16.375 1.00 97.41 160  A 1 
ATOM   1326 C  C     . ARG   A 1 160  ? -25.363 -4.792  -17.366 1.00 97.61 160  A 1 
ATOM   1327 O  O     . ARG   A 1 160  ? -24.898 -5.014  -18.481 1.00 96.33 160  A 1 
ATOM   1328 C  CB    . ARG   A 1 160  ? -24.408 -6.008  -15.356 1.00 96.66 160  A 1 
ATOM   1329 C  CG    . ARG   A 1 160  ? -24.681 -7.019  -14.231 1.00 94.98 160  A 1 
ATOM   1330 C  CD    . ARG   A 1 160  ? -23.701 -6.830  -13.080 1.00 93.36 160  A 1 
ATOM   1331 N  NE    . ARG   A 1 160  ? -23.858 -7.853  -12.028 1.00 90.70 160  A 1 
ATOM   1332 C  CZ    . ARG   A 1 160  ? -23.283 -7.845  -10.833 1.00 90.80 160  A 1 
ATOM   1333 N  NH1   . ARG   A 1 160  ? -22.590 -6.846  -10.395 1.00 83.09 160  A 1 
ATOM   1334 N  NH2   . ARG   A 1 160  ? -23.370 -8.862  -10.045 1.00 86.02 160  A 1 
ATOM   1335 N  N     . SER   A 1 161  ? -25.736 -3.588  -16.950 1.00 97.57 161  A 1 
ATOM   1336 C  CA    . SER   A 1 161  ? -25.560 -2.367  -17.732 1.00 97.65 161  A 1 
ATOM   1337 C  C     . SER   A 1 161  ? -24.437 -1.507  -17.161 1.00 98.02 161  A 1 
ATOM   1338 O  O     . SER   A 1 161  ? -24.281 -1.394  -15.940 1.00 97.27 161  A 1 
ATOM   1339 C  CB    . SER   A 1 161  ? -26.870 -1.581  -17.823 1.00 96.47 161  A 1 
ATOM   1340 O  OG    . SER   A 1 161  ? -27.329 -1.186  -16.547 1.00 92.98 161  A 1 
ATOM   1341 N  N     . TYR   A 1 162  ? -23.671 -0.878  -18.055 1.00 98.14 162  A 1 
ATOM   1342 C  CA    . TYR   A 1 162  ? -22.517 -0.067  -17.696 1.00 98.25 162  A 1 
ATOM   1343 C  C     . TYR   A 1 162  ? -22.507 1.232   -18.490 1.00 98.25 162  A 1 
ATOM   1344 O  O     . TYR   A 1 162  ? -22.865 1.261   -19.667 1.00 97.24 162  A 1 
ATOM   1345 C  CB    . TYR   A 1 162  ? -21.212 -0.842  -17.938 1.00 97.97 162  A 1 
ATOM   1346 C  CG    . TYR   A 1 162  ? -21.183 -2.261  -17.410 1.00 97.90 162  A 1 
ATOM   1347 C  CD1   . TYR   A 1 162  ? -20.610 -2.562  -16.162 1.00 96.19 162  A 1 
ATOM   1348 C  CD2   . TYR   A 1 162  ? -21.732 -3.302  -18.184 1.00 96.27 162  A 1 
ATOM   1349 C  CE1   . TYR   A 1 162  ? -20.588 -3.884  -15.688 1.00 95.38 162  A 1 
ATOM   1350 C  CE2   . TYR   A 1 162  ? -21.722 -4.628  -17.719 1.00 95.49 162  A 1 
ATOM   1351 C  CZ    . TYR   A 1 162  ? -21.152 -4.915  -16.470 1.00 96.26 162  A 1 
ATOM   1352 O  OH    . TYR   A 1 162  ? -21.159 -6.214  -16.029 1.00 94.97 162  A 1 
ATOM   1353 N  N     . LEU   A 1 163  ? -22.020 2.293   -17.856 1.00 97.90 163  A 1 
ATOM   1354 C  CA    . LEU   A 1 163  ? -21.606 3.520   -18.517 1.00 98.05 163  A 1 
ATOM   1355 C  C     . LEU   A 1 163  ? -20.173 3.827   -18.083 1.00 98.22 163  A 1 
ATOM   1356 O  O     . LEU   A 1 163  ? -19.935 4.176   -16.925 1.00 97.68 163  A 1 
ATOM   1357 C  CB    . LEU   A 1 163  ? -22.587 4.646   -18.161 1.00 97.67 163  A 1 
ATOM   1358 C  CG    . LEU   A 1 163  ? -22.324 5.957   -18.925 1.00 96.90 163  A 1 
ATOM   1359 C  CD1   . LEU   A 1 163  ? -22.705 5.824   -20.401 1.00 94.16 163  A 1 
ATOM   1360 C  CD2   . LEU   A 1 163  ? -23.160 7.083   -18.315 1.00 93.96 163  A 1 
ATOM   1361 N  N     . PHE   A 1 164  ? -19.233 3.686   -18.999 1.00 98.16 164  A 1 
ATOM   1362 C  CA    . PHE   A 1 164  ? -17.869 4.180   -18.831 1.00 98.10 164  A 1 
ATOM   1363 C  C     . PHE   A 1 164  ? -17.779 5.539   -19.512 1.00 97.90 164  A 1 
ATOM   1364 O  O     . PHE   A 1 164  ? -18.267 5.682   -20.631 1.00 97.00 164  A 1 
ATOM   1365 C  CB    . PHE   A 1 164  ? -16.856 3.186   -19.409 1.00 97.92 164  A 1 
ATOM   1366 C  CG    . PHE   A 1 164  ? -16.993 1.778   -18.878 1.00 98.09 164  A 1 
ATOM   1367 C  CD1   . PHE   A 1 164  ? -16.318 1.400   -17.705 1.00 97.00 164  A 1 
ATOM   1368 C  CD2   . PHE   A 1 164  ? -17.816 0.843   -19.532 1.00 96.91 164  A 1 
ATOM   1369 C  CE1   . PHE   A 1 164  ? -16.458 0.101   -17.188 1.00 96.62 164  A 1 
ATOM   1370 C  CE2   . PHE   A 1 164  ? -17.965 -0.459  -19.016 1.00 96.50 164  A 1 
ATOM   1371 C  CZ    . PHE   A 1 164  ? -17.287 -0.826  -17.840 1.00 97.23 164  A 1 
ATOM   1372 N  N     . LEU   A 1 165  ? -17.192 6.535   -18.856 1.00 97.73 165  A 1 
ATOM   1373 C  CA    . LEU   A 1 165  ? -17.078 7.875   -19.430 1.00 97.50 165  A 1 
ATOM   1374 C  C     . LEU   A 1 165  ? -15.758 8.544   -19.073 1.00 97.60 165  A 1 
ATOM   1375 O  O     . LEU   A 1 165  ? -15.168 8.270   -18.024 1.00 96.40 165  A 1 
ATOM   1376 C  CB    . LEU   A 1 165  ? -18.317 8.716   -19.052 1.00 95.53 165  A 1 
ATOM   1377 C  CG    . LEU   A 1 165  ? -18.356 9.176   -17.578 1.00 93.25 165  A 1 
ATOM   1378 C  CD1   . LEU   A 1 165  ? -17.912 10.628  -17.426 1.00 86.81 165  A 1 
ATOM   1379 C  CD2   . LEU   A 1 165  ? -19.773 9.079   -17.016 1.00 86.76 165  A 1 
ATOM   1380 N  N     . ASP   A 1 166  ? -15.357 9.465   -19.963 1.00 97.45 166  A 1 
ATOM   1381 C  CA    . ASP   A 1 166  ? -14.235 10.377  -19.791 1.00 97.05 166  A 1 
ATOM   1382 C  C     . ASP   A 1 166  ? -14.573 11.722  -20.451 1.00 97.14 166  A 1 
ATOM   1383 O  O     . ASP   A 1 166  ? -15.432 11.791  -21.337 1.00 95.88 166  A 1 
ATOM   1384 C  CB    . ASP   A 1 166  ? -12.973 9.749   -20.389 1.00 95.51 166  A 1 
ATOM   1385 C  CG    . ASP   A 1 166  ? -11.739 10.542  -19.976 1.00 92.18 166  A 1 
ATOM   1386 O  OD1   . ASP   A 1 166  ? -11.459 10.545  -18.758 1.00 84.63 166  A 1 
ATOM   1387 O  OD2   . ASP   A 1 166  ? -11.132 11.162  -20.870 1.00 83.71 166  A 1 
ATOM   1388 N  N     . ILE   A 1 167  ? -13.926 12.796  -20.006 1.00 96.76 167  A 1 
ATOM   1389 C  CA    . ILE   A 1 167  ? -14.120 14.134  -20.571 1.00 96.53 167  A 1 
ATOM   1390 C  C     . ILE   A 1 167  ? -12.787 14.815  -20.847 1.00 96.21 167  A 1 
ATOM   1391 O  O     . ILE   A 1 167  ? -11.812 14.634  -20.113 1.00 94.78 167  A 1 
ATOM   1392 C  CB    . ILE   A 1 167  ? -15.046 15.022  -19.701 1.00 95.52 167  A 1 
ATOM   1393 C  CG1   . ILE   A 1 167  ? -14.369 15.515  -18.401 1.00 90.29 167  A 1 
ATOM   1394 C  CG2   . ILE   A 1 167  ? -16.368 14.297  -19.395 1.00 89.07 167  A 1 
ATOM   1395 C  CD1   . ILE   A 1 167  ? -15.208 16.534  -17.611 1.00 89.65 167  A 1 
ATOM   1396 N  N     . GLU   A 1 168  ? -12.781 15.703  -21.852 1.00 96.14 168  A 1 
ATOM   1397 C  CA    . GLU   A 1 168  ? -11.685 16.635  -22.091 1.00 95.65 168  A 1 
ATOM   1398 C  C     . GLU   A 1 168  ? -12.154 18.075  -21.880 1.00 96.03 168  A 1 
ATOM   1399 O  O     . GLU   A 1 168  ? -13.216 18.488  -22.351 1.00 94.65 168  A 1 
ATOM   1400 C  CB    . GLU   A 1 168  ? -11.074 16.427  -23.488 1.00 93.78 168  A 1 
ATOM   1401 C  CG    . GLU   A 1 168  ? -10.094 15.236  -23.543 1.00 86.91 168  A 1 
ATOM   1402 C  CD    . GLU   A 1 168  ? -8.814  15.469  -22.724 1.00 85.29 168  A 1 
ATOM   1403 O  OE1   . GLU   A 1 168  ? -8.008  14.531  -22.605 1.00 77.63 168  A 1 
ATOM   1404 O  OE2   . GLU   A 1 168  ? -8.617  16.600  -22.215 1.00 77.12 168  A 1 
ATOM   1405 N  N     . CYS   A 1 169  ? -11.354 18.851  -21.165 1.00 94.15 169  A 1 
ATOM   1406 C  CA    . CYS   A 1 169  ? -11.643 20.249  -20.861 1.00 93.55 169  A 1 
ATOM   1407 C  C     . CYS   A 1 169  ? -10.574 21.153  -21.468 1.00 92.67 169  A 1 
ATOM   1408 O  O     . CYS   A 1 169  ? -9.380  20.901  -21.306 1.00 90.85 169  A 1 
ATOM   1409 C  CB    . CYS   A 1 169  ? -11.735 20.450  -19.345 1.00 92.29 169  A 1 
ATOM   1410 S  SG    . CYS   A 1 169  ? -13.138 19.514  -18.657 1.00 87.10 169  A 1 
ATOM   1411 N  N     . HIS   A 1 170  ? -11.002 22.244  -22.093 1.00 93.67 170  A 1 
ATOM   1412 C  CA    . HIS   A 1 170  ? -10.084 23.248  -22.616 1.00 93.11 170  A 1 
ATOM   1413 C  C     . HIS   A 1 170  ? -9.200  23.835  -21.505 1.00 92.27 170  A 1 
ATOM   1414 O  O     . HIS   A 1 170  ? -9.674  24.183  -20.422 1.00 88.69 170  A 1 
ATOM   1415 C  CB    . HIS   A 1 170  ? -10.876 24.348  -23.336 1.00 91.99 170  A 1 
ATOM   1416 C  CG    . HIS   A 1 170  ? -10.030 25.526  -23.740 1.00 91.20 170  A 1 
ATOM   1417 N  ND1   . HIS   A 1 170  ? -9.708  26.594  -22.938 1.00 76.63 170  A 1 
ATOM   1418 C  CD2   . HIS   A 1 170  ? -9.373  25.723  -24.926 1.00 78.66 170  A 1 
ATOM   1419 C  CE1   . HIS   A 1 170  ? -8.882  27.409  -23.619 1.00 79.64 170  A 1 
ATOM   1420 N  NE2   . HIS   A 1 170  ? -8.661  26.909  -24.833 1.00 81.72 170  A 1 
ATOM   1421 N  N     . PHE   A 1 171  ? -7.914  24.005  -21.806 1.00 86.91 171  A 1 
ATOM   1422 C  CA    . PHE   A 1 171  ? -6.997  24.764  -20.961 1.00 84.94 171  A 1 
ATOM   1423 C  C     . PHE   A 1 171  ? -5.863  25.366  -21.802 1.00 84.73 171  A 1 
ATOM   1424 O  O     . PHE   A 1 171  ? -5.592  24.926  -22.918 1.00 81.76 171  A 1 
ATOM   1425 C  CB    . PHE   A 1 171  ? -6.453  23.885  -19.826 1.00 80.98 171  A 1 
ATOM   1426 C  CG    . PHE   A 1 171  ? -5.547  22.755  -20.271 1.00 79.66 171  A 1 
ATOM   1427 C  CD1   . PHE   A 1 171  ? -6.093  21.544  -20.740 1.00 74.14 171  A 1 
ATOM   1428 C  CD2   . PHE   A 1 171  ? -4.153  22.902  -20.213 1.00 75.19 171  A 1 
ATOM   1429 C  CE1   . PHE   A 1 171  ? -5.257  20.500  -21.152 1.00 71.48 171  A 1 
ATOM   1430 C  CE2   . PHE   A 1 171  ? -3.307  21.857  -20.624 1.00 71.74 171  A 1 
ATOM   1431 C  CZ    . PHE   A 1 171  ? -3.860  20.657  -21.096 1.00 73.94 171  A 1 
ATOM   1432 N  N     . ASP   A 1 172  ? -5.192  26.382  -21.255 1.00 83.06 172  A 1 
ATOM   1433 C  CA    . ASP   A 1 172  ? -3.986  26.963  -21.865 1.00 79.73 172  A 1 
ATOM   1434 C  C     . ASP   A 1 172  ? -2.758  26.587  -21.013 1.00 78.06 172  A 1 
ATOM   1435 O  O     . ASP   A 1 172  ? -2.207  25.486  -21.136 1.00 70.92 172  A 1 
ATOM   1436 C  CB    . ASP   A 1 172  ? -4.195  28.477  -22.075 1.00 75.45 172  A 1 
ATOM   1437 C  CG    . ASP   A 1 172  ? -2.982  29.216  -22.666 1.00 67.97 172  A 1 
ATOM   1438 O  OD1   . ASP   A 1 172  ? -2.073  28.568  -23.214 1.00 61.24 172  A 1 
ATOM   1439 O  OD2   . ASP   A 1 172  ? -2.917  30.452  -22.498 1.00 61.71 172  A 1 
ATOM   1440 N  N     . LYS   A 1 173  ? -2.351  27.479  -20.105 1.00 73.49 173  A 1 
ATOM   1441 C  CA    . LYS   A 1 173  ? -1.224  27.234  -19.189 1.00 71.69 173  A 1 
ATOM   1442 C  C     . LYS   A 1 173  ? -1.656  26.751  -17.809 1.00 72.13 173  A 1 
ATOM   1443 O  O     . LYS   A 1 173  ? -0.830  26.256  -17.050 1.00 66.19 173  A 1 
ATOM   1444 C  CB    . LYS   A 1 173  ? -0.392  28.506  -19.044 1.00 66.60 173  A 1 
ATOM   1445 C  CG    . LYS   A 1 173  ? 0.302   28.882  -20.356 1.00 59.48 173  A 1 
ATOM   1446 C  CD    . LYS   A 1 173  ? 1.186   30.104  -20.128 1.00 53.36 173  A 1 
ATOM   1447 C  CE    . LYS   A 1 173  ? 1.875   30.472  -21.435 1.00 46.77 173  A 1 
ATOM   1448 N  NZ    . LYS   A 1 173  ? 2.755   31.646  -21.268 1.00 40.31 173  A 1 
ATOM   1449 N  N     . LYS   A 1 174  ? -2.927  26.973  -17.476 1.00 69.83 174  A 1 
ATOM   1450 C  CA    . LYS   A 1 174  ? -3.502  26.633  -16.179 1.00 70.90 174  A 1 
ATOM   1451 C  C     . LYS   A 1 174  ? -4.326  25.362  -16.292 1.00 74.52 174  A 1 
ATOM   1452 O  O     . LYS   A 1 174  ? -4.892  25.088  -17.342 1.00 69.90 174  A 1 
ATOM   1453 C  CB    . LYS   A 1 174  ? -4.336  27.795  -15.632 1.00 64.92 174  A 1 
ATOM   1454 C  CG    . LYS   A 1 174  ? -3.466  29.011  -15.305 1.00 57.68 174  A 1 
ATOM   1455 C  CD    . LYS   A 1 174  ? -4.253  30.049  -14.517 1.00 50.86 174  A 1 
ATOM   1456 C  CE    . LYS   A 1 174  ? -3.330  31.187  -14.086 1.00 43.63 174  A 1 
ATOM   1457 N  NZ    . LYS   A 1 174  ? -4.036  32.164  -13.228 1.00 37.56 174  A 1 
ATOM   1458 N  N     . PHE   A 1 175  ? -4.433  24.645  -15.195 1.00 71.73 175  A 1 
ATOM   1459 C  CA    . PHE   A 1 175  ? -5.369  23.532  -15.100 1.00 74.58 175  A 1 
ATOM   1460 C  C     . PHE   A 1 175  ? -6.812  24.021  -15.342 1.00 78.17 175  A 1 
ATOM   1461 O  O     . PHE   A 1 175  ? -7.130  25.157  -14.958 1.00 74.69 175  A 1 
ATOM   1462 C  CB    . PHE   A 1 175  ? -5.213  22.857  -13.730 1.00 70.10 175  A 1 
ATOM   1463 C  CG    . PHE   A 1 175  ? -5.763  21.453  -13.698 1.00 67.18 175  A 1 
ATOM   1464 C  CD1   . PHE   A 1 175  ? -7.039  21.200  -13.175 1.00 62.51 175  A 1 
ATOM   1465 C  CD2   . PHE   A 1 175  ? -5.004  20.390  -14.226 1.00 62.19 175  A 1 
ATOM   1466 C  CE1   . PHE   A 1 175  ? -7.554  19.891  -13.172 1.00 57.18 175  A 1 
ATOM   1467 C  CE2   . PHE   A 1 175  ? -5.514  19.080  -14.227 1.00 58.32 175  A 1 
ATOM   1468 C  CZ    . PHE   A 1 175  ? -6.790  18.830  -13.701 1.00 58.10 175  A 1 
ATOM   1469 N  N     . PRO   A 1 176  ? -7.676  23.223  -15.978 1.00 77.05 176  A 1 
ATOM   1470 C  CA    . PRO   A 1 176  ? -9.038  23.644  -16.302 1.00 80.48 176  A 1 
ATOM   1471 C  C     . PRO   A 1 176  ? -9.806  24.142  -15.074 1.00 82.36 176  A 1 
ATOM   1472 O  O     . PRO   A 1 176  ? -9.855  23.491  -14.031 1.00 79.77 176  A 1 
ATOM   1473 C  CB    . PRO   A 1 176  ? -9.717  22.424  -16.930 1.00 76.22 176  A 1 
ATOM   1474 C  CG    . PRO   A 1 176  ? -8.566  21.612  -17.496 1.00 74.20 176  A 1 
ATOM   1475 C  CD    . PRO   A 1 176  ? -7.414  21.907  -16.534 1.00 77.98 176  A 1 
ATOM   1476 N  N     . SER   A 1 177  ? -10.455 25.305  -15.221 1.00 80.46 177  A 1 
ATOM   1477 C  CA    . SER   A 1 177  ? -11.361 25.864  -14.221 1.00 82.99 177  A 1 
ATOM   1478 C  C     . SER   A 1 177  ? -12.775 25.887  -14.779 1.00 85.40 177  A 1 
ATOM   1479 O  O     . SER   A 1 177  ? -13.021 26.502  -15.816 1.00 83.02 177  A 1 
ATOM   1480 C  CB    . SER   A 1 177  ? -10.917 27.270  -13.822 1.00 78.38 177  A 1 
ATOM   1481 O  OG    . SER   A 1 177  ? -11.879 27.879  -12.980 1.00 70.16 177  A 1 
ATOM   1482 N  N     . VAL   A 1 178  ? -13.718 25.294  -14.056 1.00 85.04 178  A 1 
ATOM   1483 C  CA    . VAL   A 1 178  ? -15.131 25.208  -14.450 1.00 86.42 178  A 1 
ATOM   1484 C  C     . VAL   A 1 178  ? -15.763 26.570  -14.779 1.00 87.56 178  A 1 
ATOM   1485 O  O     . VAL   A 1 178  ? -16.696 26.641  -15.568 1.00 86.06 178  A 1 
ATOM   1486 C  CB    . VAL   A 1 178  ? -15.922 24.473  -13.352 1.00 84.44 178  A 1 
ATOM   1487 C  CG1   . VAL   A 1 178  ? -16.135 25.307  -12.078 1.00 74.40 178  A 1 
ATOM   1488 C  CG2   . VAL   A 1 178  ? -17.276 23.994  -13.868 1.00 77.23 178  A 1 
ATOM   1489 N  N     . PHE   A 1 179  ? -15.234 27.666  -14.224 1.00 85.46 179  A 1 
ATOM   1490 C  CA    . PHE   A 1 179  ? -15.764 29.017  -14.443 1.00 87.01 179  A 1 
ATOM   1491 C  C     . PHE   A 1 179  ? -15.359 29.635  -15.786 1.00 88.64 179  A 1 
ATOM   1492 O  O     . PHE   A 1 179  ? -16.039 30.541  -16.262 1.00 85.90 179  A 1 
ATOM   1493 C  CB    . PHE   A 1 179  ? -15.311 29.918  -13.291 1.00 85.22 179  A 1 
ATOM   1494 C  CG    . PHE   A 1 179  ? -15.811 29.470  -11.938 1.00 83.38 179  A 1 
ATOM   1495 C  CD1   . PHE   A 1 179  ? -17.161 29.653  -11.593 1.00 76.37 179  A 1 
ATOM   1496 C  CD2   . PHE   A 1 179  ? -14.940 28.848  -11.026 1.00 78.52 179  A 1 
ATOM   1497 C  CE1   . PHE   A 1 179  ? -17.640 29.220  -10.347 1.00 73.38 179  A 1 
ATOM   1498 C  CE2   . PHE   A 1 179  ? -15.413 28.412  -9.778  1.00 72.96 179  A 1 
ATOM   1499 C  CZ    . PHE   A 1 179  ? -16.766 28.597  -9.440  1.00 77.22 179  A 1 
ATOM   1500 N  N     . ILE   A 1 180  ? -14.250 29.189  -16.388 1.00 88.53 180  A 1 
ATOM   1501 C  CA    . ILE   A 1 180  ? -13.668 29.823  -17.581 1.00 89.22 180  A 1 
ATOM   1502 C  C     . ILE   A 1 180  ? -13.398 28.851  -18.728 1.00 90.83 180  A 1 
ATOM   1503 O  O     . ILE   A 1 180  ? -13.370 29.282  -19.876 1.00 87.47 180  A 1 
ATOM   1504 C  CB    . ILE   A 1 180  ? -12.385 30.604  -17.230 1.00 86.00 180  A 1 
ATOM   1505 C  CG1   . ILE   A 1 180  ? -11.322 29.716  -16.548 1.00 78.19 180  A 1 
ATOM   1506 C  CG2   . ILE   A 1 180  ? -12.739 31.832  -16.364 1.00 74.98 180  A 1 
ATOM   1507 C  CD1   . ILE   A 1 180  ? -9.955  30.383  -16.370 1.00 70.45 180  A 1 
ATOM   1508 N  N     . ASN   A 1 181  ? -13.203 27.570  -18.443 1.00 93.17 181  A 1 
ATOM   1509 C  CA    . ASN   A 1 181  ? -12.840 26.583  -19.454 1.00 94.04 181  A 1 
ATOM   1510 C  C     . ASN   A 1 181  ? -14.052 25.718  -19.823 1.00 95.08 181  A 1 
ATOM   1511 O  O     . ASN   A 1 181  ? -14.589 25.042  -18.940 1.00 93.96 181  A 1 
ATOM   1512 C  CB    . ASN   A 1 181  ? -11.661 25.748  -18.946 1.00 92.48 181  A 1 
ATOM   1513 C  CG    . ASN   A 1 181  ? -10.412 26.587  -18.738 1.00 90.93 181  A 1 
ATOM   1514 O  OD1   . ASN   A 1 181  ? -10.004 26.891  -17.633 1.00 80.37 181  A 1 
ATOM   1515 N  ND2   . ASN   A 1 181  ? -9.777  27.001  -19.811 1.00 81.46 181  A 1 
ATOM   1516 N  N     . PRO   A 1 182  ? -14.495 25.717  -21.086 1.00 95.80 182  A 1 
ATOM   1517 C  CA    . PRO   A 1 182  ? -15.554 24.821  -21.535 1.00 96.21 182  A 1 
ATOM   1518 C  C     . PRO   A 1 182  ? -15.082 23.361  -21.568 1.00 96.50 182  A 1 
ATOM   1519 O  O     . PRO   A 1 182  ? -13.886 23.072  -21.664 1.00 94.99 182  A 1 
ATOM   1520 C  CB    . PRO   A 1 182  ? -15.954 25.333  -22.920 1.00 95.10 182  A 1 
ATOM   1521 C  CG    . PRO   A 1 182  ? -14.667 25.961  -23.447 1.00 92.66 182  A 1 
ATOM   1522 C  CD    . PRO   A 1 182  ? -14.016 26.534  -22.187 1.00 95.21 182  A 1 
ATOM   1523 N  N     . ILE   A 1 183  ? -16.041 22.444  -21.524 1.00 96.75 183  A 1 
ATOM   1524 C  CA    . ILE   A 1 183  ? -15.808 21.047  -21.894 1.00 97.13 183  A 1 
ATOM   1525 C  C     . ILE   A 1 183  ? -15.734 20.992  -23.422 1.00 97.22 183  A 1 
ATOM   1526 O  O     . ILE   A 1 183  ? -16.630 21.493  -24.097 1.00 96.41 183  A 1 
ATOM   1527 C  CB    . ILE   A 1 183  ? -16.903 20.121  -21.320 1.00 96.81 183  A 1 
ATOM   1528 C  CG1   . ILE   A 1 183  ? -16.919 20.203  -19.775 1.00 94.54 183  A 1 
ATOM   1529 C  CG2   . ILE   A 1 183  ? -16.670 18.677  -21.790 1.00 94.53 183  A 1 
ATOM   1530 C  CD1   . ILE   A 1 183  ? -18.026 19.376  -19.106 1.00 92.92 183  A 1 
ATOM   1531 N  N     . SER   A 1 184  ? -14.671 20.411  -23.964 1.00 97.25 184  A 1 
ATOM   1532 C  CA    . SER   A 1 184  ? -14.492 20.252  -25.409 1.00 97.21 184  A 1 
ATOM   1533 C  C     . SER   A 1 184  ? -15.074 18.939  -25.917 1.00 97.44 184  A 1 
ATOM   1534 O  O     . SER   A 1 184  ? -15.688 18.915  -26.982 1.00 96.50 184  A 1 
ATOM   1535 C  CB    . SER   A 1 184  ? -13.014 20.362  -25.780 1.00 96.43 184  A 1 
ATOM   1536 O  OG    . SER   A 1 184  ? -12.244 19.350  -25.167 1.00 93.37 184  A 1 
ATOM   1537 N  N     . HIS   A 1 185  ? -14.927 17.868  -25.153 1.00 97.35 185  A 1 
ATOM   1538 C  CA    . HIS   A 1 185  ? -15.376 16.529  -25.515 1.00 97.62 185  A 1 
ATOM   1539 C  C     . HIS   A 1 185  ? -15.961 15.800  -24.305 1.00 97.47 185  A 1 
ATOM   1540 O  O     . HIS   A 1 185  ? -15.468 15.928  -23.183 1.00 96.19 185  A 1 
ATOM   1541 C  CB    . HIS   A 1 185  ? -14.214 15.712  -26.102 1.00 97.30 185  A 1 
ATOM   1542 C  CG    . HIS   A 1 185  ? -13.540 16.340  -27.290 1.00 97.58 185  A 1 
ATOM   1543 N  ND1   . HIS   A 1 185  ? -12.652 17.394  -27.254 1.00 91.45 185  A 1 
ATOM   1544 C  CD2   . HIS   A 1 185  ? -13.684 15.994  -28.611 1.00 91.75 185  A 1 
ATOM   1545 C  CE1   . HIS   A 1 185  ? -12.281 17.673  -28.509 1.00 91.92 185  A 1 
ATOM   1546 N  NE2   . HIS   A 1 185  ? -12.881 16.842  -29.364 1.00 93.26 185  A 1 
ATOM   1547 N  N     . THR   A 1 186  ? -16.975 14.980  -24.555 1.00 97.95 186  A 1 
ATOM   1548 C  CA    . THR   A 1 186  ? -17.419 13.946  -23.612 1.00 97.90 186  A 1 
ATOM   1549 C  C     . THR   A 1 186  ? -17.562 12.633  -24.355 1.00 97.86 186  A 1 
ATOM   1550 O  O     . THR   A 1 186  ? -18.318 12.554  -25.325 1.00 96.76 186  A 1 
ATOM   1551 C  CB    . THR   A 1 186  ? -18.738 14.287  -22.912 1.00 96.92 186  A 1 
ATOM   1552 O  OG1   . THR   A 1 186  ? -19.773 14.493  -23.843 1.00 81.29 186  A 1 
ATOM   1553 C  CG2   . THR   A 1 186  ? -18.642 15.528  -22.041 1.00 85.43 186  A 1 
ATOM   1554 N  N     . SER   A 1 187  ? -16.860 11.607  -23.917 1.00 98.01 187  A 1 
ATOM   1555 C  CA    . SER   A 1 187  ? -16.879 10.283  -24.528 1.00 97.94 187  A 1 
ATOM   1556 C  C     . SER   A 1 187  ? -17.540 9.259   -23.616 1.00 98.09 187  A 1 
ATOM   1557 O  O     . SER   A 1 187  ? -17.345 9.262   -22.398 1.00 97.21 187  A 1 
ATOM   1558 C  CB    . SER   A 1 187  ? -15.471 9.838   -24.901 1.00 97.09 187  A 1 
ATOM   1559 O  OG    . SER   A 1 187  ? -15.023 10.584  -26.013 1.00 92.75 187  A 1 
ATOM   1560 N  N     . TYR   A 1 188  ? -18.306 8.358   -24.223 1.00 98.18 188  A 1 
ATOM   1561 C  CA    . TYR   A 1 188  ? -19.060 7.337   -23.512 1.00 98.18 188  A 1 
ATOM   1562 C  C     . TYR   A 1 188  ? -18.872 5.967   -24.158 1.00 98.04 188  A 1 
ATOM   1563 O  O     . TYR   A 1 188  ? -19.012 5.803   -25.370 1.00 96.91 188  A 1 
ATOM   1564 C  CB    . TYR   A 1 188  ? -20.542 7.713   -23.478 1.00 97.88 188  A 1 
ATOM   1565 C  CG    . TYR   A 1 188  ? -20.840 9.048   -22.824 1.00 98.09 188  A 1 
ATOM   1566 C  CD1   . TYR   A 1 188  ? -21.065 9.133   -21.437 1.00 96.33 188  A 1 
ATOM   1567 C  CD2   . TYR   A 1 188  ? -20.892 10.227  -23.603 1.00 96.53 188  A 1 
ATOM   1568 C  CE1   . TYR   A 1 188  ? -21.350 10.368  -20.832 1.00 95.55 188  A 1 
ATOM   1569 C  CE2   . TYR   A 1 188  ? -21.171 11.468  -23.005 1.00 95.66 188  A 1 
ATOM   1570 C  CZ    . TYR   A 1 188  ? -21.405 11.535  -21.617 1.00 96.88 188  A 1 
ATOM   1571 O  OH    . TYR   A 1 188  ? -21.690 12.744  -21.030 1.00 95.77 188  A 1 
ATOM   1572 N  N     . CYS   A 1 189  ? -18.629 4.961   -23.327 1.00 97.86 189  A 1 
ATOM   1573 C  CA    . CYS   A 1 189  ? -18.782 3.555   -23.657 1.00 97.72 189  A 1 
ATOM   1574 C  C     . CYS   A 1 189  ? -20.007 3.029   -22.903 1.00 97.73 189  A 1 
ATOM   1575 O  O     . CYS   A 1 189  ? -19.963 2.800   -21.692 1.00 96.72 189  A 1 
ATOM   1576 C  CB    . CYS   A 1 189  ? -17.483 2.815   -23.326 1.00 97.08 189  A 1 
ATOM   1577 S  SG    . CYS   A 1 189  ? -17.683 1.029   -23.576 1.00 94.68 189  A 1 
ATOM   1578 N  N     . TYR   A 1 190  ? -21.108 2.881   -23.629 1.00 97.43 190  A 1 
ATOM   1579 C  CA    . TYR   A 1 190  ? -22.393 2.419   -23.113 1.00 97.04 190  A 1 
ATOM   1580 C  C     . TYR   A 1 190  ? -22.570 0.924   -23.382 1.00 97.04 190  A 1 
ATOM   1581 O  O     . TYR   A 1 190  ? -22.358 0.470   -24.505 1.00 95.29 190  A 1 
ATOM   1582 C  CB    . TYR   A 1 190  ? -23.502 3.256   -23.764 1.00 95.22 190  A 1 
ATOM   1583 C  CG    . TYR   A 1 190  ? -24.899 2.722   -23.569 1.00 92.70 190  A 1 
ATOM   1584 C  CD1   . TYR   A 1 190  ? -25.472 1.855   -24.525 1.00 85.08 190  A 1 
ATOM   1585 C  CD2   . TYR   A 1 190  ? -25.650 3.094   -22.439 1.00 84.13 190  A 1 
ATOM   1586 C  CE1   . TYR   A 1 190  ? -26.777 1.366   -24.343 1.00 78.45 190  A 1 
ATOM   1587 C  CE2   . TYR   A 1 190  ? -26.955 2.610   -22.253 1.00 77.31 190  A 1 
ATOM   1588 C  CZ    . TYR   A 1 190  ? -27.518 1.743   -23.208 1.00 77.86 190  A 1 
ATOM   1589 O  OH    . TYR   A 1 190  ? -28.795 1.269   -23.026 1.00 75.86 190  A 1 
ATOM   1590 N  N     . ILE   A 1 191  ? -22.982 0.169   -22.374 1.00 96.73 191  A 1 
ATOM   1591 C  CA    . ILE   A 1 191  ? -23.343 -1.248  -22.505 1.00 96.36 191  A 1 
ATOM   1592 C  C     . ILE   A 1 191  ? -24.714 -1.449  -21.861 1.00 96.23 191  A 1 
ATOM   1593 O  O     . ILE   A 1 191  ? -24.885 -1.202  -20.664 1.00 94.74 191  A 1 
ATOM   1594 C  CB    . ILE   A 1 191  ? -22.270 -2.180  -21.897 1.00 95.50 191  A 1 
ATOM   1595 C  CG1   . ILE   A 1 191  ? -20.876 -1.906  -22.515 1.00 93.08 191  A 1 
ATOM   1596 C  CG2   . ILE   A 1 191  ? -22.675 -3.652  -22.099 1.00 93.36 191  A 1 
ATOM   1597 C  CD1   . ILE   A 1 191  ? -19.736 -2.720  -21.895 1.00 87.65 191  A 1 
ATOM   1598 N  N     . ASP   A 1 192  ? -25.688 -1.888  -22.650 1.00 95.52 192  A 1 
ATOM   1599 C  CA    . ASP   A 1 192  ? -27.031 -2.170  -22.153 1.00 94.56 192  A 1 
ATOM   1600 C  C     . ASP   A 1 192  ? -27.182 -3.614  -21.640 1.00 94.93 192  A 1 
ATOM   1601 O  O     . ASP   A 1 192  ? -26.263 -4.437  -21.690 1.00 92.40 192  A 1 
ATOM   1602 C  CB    . ASP   A 1 192  ? -28.083 -1.766  -23.208 1.00 91.36 192  A 1 
ATOM   1603 C  CG    . ASP   A 1 192  ? -28.212 -2.703  -24.412 1.00 87.19 192  A 1 
ATOM   1604 O  OD1   . ASP   A 1 192  ? -27.612 -3.795  -24.407 1.00 80.36 192  A 1 
ATOM   1605 O  OD2   . ASP   A 1 192  ? -28.984 -2.356  -25.327 1.00 82.10 192  A 1 
ATOM   1606 N  N     . LEU   A 1 193  ? -28.373 -3.938  -21.139 1.00 94.58 193  A 1 
ATOM   1607 C  CA    . LEU   A 1 193  ? -28.695 -5.273  -20.628 1.00 94.00 193  A 1 
ATOM   1608 C  C     . LEU   A 1 193  ? -28.733 -6.353  -21.722 1.00 93.70 193  A 1 
ATOM   1609 O  O     . LEU   A 1 193  ? -28.672 -7.535  -21.394 1.00 90.00 193  A 1 
ATOM   1610 C  CB    . LEU   A 1 193  ? -30.042 -5.228  -19.883 1.00 92.72 193  A 1 
ATOM   1611 C  CG    . LEU   A 1 193  ? -30.056 -4.345  -18.622 1.00 91.54 193  A 1 
ATOM   1612 C  CD1   . LEU   A 1 193  ? -31.455 -4.354  -18.002 1.00 87.61 193  A 1 
ATOM   1613 C  CD2   . LEU   A 1 193  ? -29.067 -4.837  -17.564 1.00 87.41 193  A 1 
ATOM   1614 N  N     . SER   A 1 194  ? -28.833 -5.977  -23.000 1.00 94.38 194  A 1 
ATOM   1615 C  CA    . SER   A 1 194  ? -28.736 -6.921  -24.120 1.00 93.74 194  A 1 
ATOM   1616 C  C     . SER   A 1 194  ? -27.286 -7.258  -24.487 1.00 93.75 194  A 1 
ATOM   1617 O  O     . SER   A 1 194  ? -27.036 -8.182  -25.255 1.00 89.78 194  A 1 
ATOM   1618 C  CB    . SER   A 1 194  ? -29.510 -6.390  -25.329 1.00 92.09 194  A 1 
ATOM   1619 O  OG    . SER   A 1 194  ? -28.799 -5.419  -26.059 1.00 84.05 194  A 1 
ATOM   1620 N  N     . GLY   A 1 195  ? -26.319 -6.525  -23.912 1.00 92.34 195  A 1 
ATOM   1621 C  CA    . GLY   A 1 195  ? -24.902 -6.619  -24.244 1.00 92.00 195  A 1 
ATOM   1622 C  C     . GLY   A 1 195  ? -24.489 -5.749  -25.435 1.00 93.28 195  A 1 
ATOM   1623 O  O     . GLY   A 1 195  ? -23.324 -5.788  -25.837 1.00 90.03 195  A 1 
ATOM   1624 N  N     . LYS   A 1 196  ? -25.406 -4.950  -25.989 1.00 93.41 196  A 1 
ATOM   1625 C  CA    . LYS   A 1 196  ? -25.089 -4.006  -27.060 1.00 94.08 196  A 1 
ATOM   1626 C  C     . LYS   A 1 196  ? -24.144 -2.936  -26.525 1.00 95.34 196  A 1 
ATOM   1627 O  O     . LYS   A 1 196  ? -24.471 -2.231  -25.572 1.00 93.32 196  A 1 
ATOM   1628 C  CB    . LYS   A 1 196  ? -26.377 -3.402  -27.643 1.00 91.99 196  A 1 
ATOM   1629 C  CG    . LYS   A 1 196  ? -26.120 -2.547  -28.899 1.00 84.55 196  A 1 
ATOM   1630 C  CD    . LYS   A 1 196  ? -27.435 -1.967  -29.445 1.00 78.86 196  A 1 
ATOM   1631 C  CE    . LYS   A 1 196  ? -27.187 -1.138  -30.709 1.00 69.50 196  A 1 
ATOM   1632 N  NZ    . LYS   A 1 196  ? -28.428 -0.527  -31.260 1.00 62.29 196  A 1 
ATOM   1633 N  N     . ARG   A 1 197  ? -22.975 -2.813  -27.164 1.00 95.63 197  A 1 
ATOM   1634 C  CA    . ARG   A 1 197  ? -21.969 -1.800  -26.848 1.00 96.09 197  A 1 
ATOM   1635 C  C     . ARG   A 1 197  ? -22.047 -0.662  -27.856 1.00 96.42 197  A 1 
ATOM   1636 O  O     . ARG   A 1 197  ? -21.891 -0.899  -29.048 1.00 94.47 197  A 1 
ATOM   1637 C  CB    . ARG   A 1 197  ? -20.586 -2.464  -26.802 1.00 94.47 197  A 1 
ATOM   1638 C  CG    . ARG   A 1 197  ? -19.472 -1.524  -26.322 1.00 92.44 197  A 1 
ATOM   1639 C  CD    . ARG   A 1 197  ? -18.162 -2.313  -26.198 1.00 91.74 197  A 1 
ATOM   1640 N  NE    . ARG   A 1 197  ? -17.049 -1.504  -25.673 1.00 89.44 197  A 1 
ATOM   1641 C  CZ    . ARG   A 1 197  ? -15.953 -1.124  -26.323 1.00 90.42 197  A 1 
ATOM   1642 N  NH1   . ARG   A 1 197  ? -15.759 -1.381  -27.584 1.00 82.11 197  A 1 
ATOM   1643 N  NH2   . ARG   A 1 197  ? -15.015 -0.483  -25.699 1.00 84.03 197  A 1 
ATOM   1644 N  N     . LEU   A 1 198  ? -22.258 0.558   -27.369 1.00 96.65 198  A 1 
ATOM   1645 C  CA    . LEU   A 1 198  ? -22.229 1.790   -28.154 1.00 96.76 198  A 1 
ATOM   1646 C  C     . LEU   A 1 198  ? -21.049 2.646   -27.704 1.00 97.34 198  A 1 
ATOM   1647 O  O     . LEU   A 1 198  ? -20.804 2.793   -26.506 1.00 96.01 198  A 1 
ATOM   1648 C  CB    . LEU   A 1 198  ? -23.561 2.549   -28.002 1.00 95.35 198  A 1 
ATOM   1649 C  CG    . LEU   A 1 198  ? -24.798 1.801   -28.538 1.00 92.74 198  A 1 
ATOM   1650 C  CD1   . LEU   A 1 198  ? -26.065 2.593   -28.210 1.00 87.25 198  A 1 
ATOM   1651 C  CD2   . LEU   A 1 198  ? -24.729 1.607   -30.056 1.00 87.86 198  A 1 
ATOM   1652 N  N     . LEU   A 1 199  ? -20.325 3.204   -28.680 1.00 97.43 199  A 1 
ATOM   1653 C  CA    . LEU   A 1 199  ? -19.258 4.172   -28.450 1.00 97.52 199  A 1 
ATOM   1654 C  C     . LEU   A 1 199  ? -19.665 5.476   -29.116 1.00 97.59 199  A 1 
ATOM   1655 O  O     . LEU   A 1 199  ? -19.934 5.477   -30.317 1.00 95.85 199  A 1 
ATOM   1656 C  CB    . LEU   A 1 199  ? -17.927 3.662   -29.027 1.00 96.62 199  A 1 
ATOM   1657 C  CG    . LEU   A 1 199  ? -17.426 2.336   -28.430 1.00 94.83 199  A 1 
ATOM   1658 C  CD1   . LEU   A 1 199  ? -16.100 1.939   -29.083 1.00 90.64 199  A 1 
ATOM   1659 C  CD2   . LEU   A 1 199  ? -17.196 2.439   -26.921 1.00 90.69 199  A 1 
ATOM   1660 N  N     . PHE   A 1 200  ? -19.713 6.564   -28.365 1.00 98.00 200  A 1 
ATOM   1661 C  CA    . PHE   A 1 200  ? -20.028 7.872   -28.927 1.00 98.03 200  A 1 
ATOM   1662 C  C     . PHE   A 1 200  ? -19.299 8.984   -28.185 1.00 98.21 200  A 1 
ATOM   1663 O  O     . PHE   A 1 200  ? -19.082 8.915   -26.972 1.00 97.35 200  A 1 
ATOM   1664 C  CB    . PHE   A 1 200  ? -21.549 8.093   -28.971 1.00 97.24 200  A 1 
ATOM   1665 C  CG    . PHE   A 1 200  ? -22.251 7.981   -27.634 1.00 97.41 200  A 1 
ATOM   1666 C  CD1   . PHE   A 1 200  ? -22.694 6.726   -27.162 1.00 94.93 200  A 1 
ATOM   1667 C  CD2   . PHE   A 1 200  ? -22.487 9.128   -26.858 1.00 94.65 200  A 1 
ATOM   1668 C  CE1   . PHE   A 1 200  ? -23.361 6.625   -25.934 1.00 93.43 200  A 1 
ATOM   1669 C  CE2   . PHE   A 1 200  ? -23.154 9.031   -25.626 1.00 93.15 200  A 1 
ATOM   1670 C  CZ    . PHE   A 1 200  ? -23.592 7.778   -25.161 1.00 94.52 200  A 1 
ATOM   1671 N  N     . THR   A 1 201  ? -18.922 10.016  -28.936 1.00 98.05 201  A 1 
ATOM   1672 C  CA    . THR   A 1 201  ? -18.264 11.218  -28.428 1.00 98.10 201  A 1 
ATOM   1673 C  C     . THR   A 1 201  ? -19.053 12.443  -28.857 1.00 98.12 201  A 1 
ATOM   1674 O  O     . THR   A 1 201  ? -19.357 12.616  -30.039 1.00 96.90 201  A 1 
ATOM   1675 C  CB    . THR   A 1 201  ? -16.813 11.307  -28.906 1.00 97.44 201  A 1 
ATOM   1676 O  OG1   . THR   A 1 201  ? -16.108 10.175  -28.457 1.00 90.82 201  A 1 
ATOM   1677 C  CG2   . THR   A 1 201  ? -16.084 12.529  -28.360 1.00 91.71 201  A 1 
ATOM   1678 N  N     . LEU   A 1 202  ? -19.368 13.295  -27.896 1.00 98.16 202  A 1 
ATOM   1679 C  CA    . LEU   A 1 202  ? -19.945 14.608  -28.128 1.00 98.08 202  A 1 
ATOM   1680 C  C     . LEU   A 1 202  ? -18.811 15.622  -28.198 1.00 98.19 202  A 1 
ATOM   1681 O  O     . LEU   A 1 202  ? -17.967 15.665  -27.301 1.00 97.17 202  A 1 
ATOM   1682 C  CB    . LEU   A 1 202  ? -20.941 14.939  -27.005 1.00 97.29 202  A 1 
ATOM   1683 C  CG    . LEU   A 1 202  ? -22.068 13.906  -26.852 1.00 94.41 202  A 1 
ATOM   1684 C  CD1   . LEU   A 1 202  ? -22.817 14.142  -25.546 1.00 85.68 202  A 1 
ATOM   1685 C  CD2   . LEU   A 1 202  ? -23.070 13.996  -27.998 1.00 85.98 202  A 1 
ATOM   1686 N  N     . ILE   A 1 203  ? -18.806 16.433  -29.256 1.00 98.21 203  A 1 
ATOM   1687 C  CA    . ILE   A 1 203  ? -17.817 17.483  -29.504 1.00 98.20 203  A 1 
ATOM   1688 C  C     . ILE   A 1 203  ? -18.514 18.831  -29.342 1.00 98.12 203  A 1 
ATOM   1689 O  O     . ILE   A 1 203  ? -19.562 19.063  -29.945 1.00 97.11 203  A 1 
ATOM   1690 C  CB    . ILE   A 1 203  ? -17.169 17.321  -30.900 1.00 97.81 203  A 1 
ATOM   1691 C  CG1   . ILE   A 1 203  ? -16.562 15.906  -31.076 1.00 96.39 203  A 1 
ATOM   1692 C  CG2   . ILE   A 1 203  ? -16.109 18.410  -31.118 1.00 96.49 203  A 1 
ATOM   1693 C  CD1   . ILE   A 1 203  ? -15.987 15.629  -32.472 1.00 94.35 203  A 1 
ATOM   1694 N  N     . ASN   A 1 204  ? -17.939 19.726  -28.549 1.00 98.12 204  A 1 
ATOM   1695 C  CA    . ASN   A 1 204  ? -18.446 21.083  -28.387 1.00 98.03 204  A 1 
ATOM   1696 C  C     . ASN   A 1 204  ? -18.214 21.894  -29.670 1.00 97.87 204  A 1 
ATOM   1697 O  O     . ASN   A 1 204  ? -17.079 22.247  -29.994 1.00 96.53 204  A 1 
ATOM   1698 C  CB    . ASN   A 1 204  ? -17.786 21.717  -27.155 1.00 97.51 204  A 1 
ATOM   1699 C  CG    . ASN   A 1 204  ? -18.310 23.114  -26.860 1.00 97.44 204  A 1 
ATOM   1700 O  OD1   . ASN   A 1 204  ? -19.126 23.675  -27.562 1.00 91.97 204  A 1 
ATOM   1701 N  ND2   . ASN   A 1 204  ? -17.839 23.711  -25.787 1.00 90.83 204  A 1 
ATOM   1702 N  N     . GLU   A 1 205  ? -19.295 22.206  -30.385 1.00 97.71 205  A 1 
ATOM   1703 C  CA    . GLU   A 1 205  ? -19.230 22.964  -31.639 1.00 97.20 205  A 1 
ATOM   1704 C  C     . GLU   A 1 205  ? -18.873 24.440  -31.438 1.00 97.31 205  A 1 
ATOM   1705 O  O     . GLU   A 1 205  ? -18.364 25.077  -32.351 1.00 95.37 205  A 1 
ATOM   1706 C  CB    . GLU   A 1 205  ? -20.534 22.802  -32.439 1.00 94.40 205  A 1 
ATOM   1707 C  CG    . GLU   A 1 205  ? -21.762 23.516  -31.851 1.00 91.13 205  A 1 
ATOM   1708 C  CD    . GLU   A 1 205  ? -22.993 23.412  -32.783 1.00 93.84 205  A 1 
ATOM   1709 O  OE1   . GLU   A 1 205  ? -23.827 24.341  -32.804 1.00 88.63 205  A 1 
ATOM   1710 O  OE2   . GLU   A 1 205  ? -23.121 22.427  -33.543 1.00 90.22 205  A 1 
ATOM   1711 N  N     . GLU   A 1 206  ? -19.075 24.991  -30.249 1.00 97.54 206  A 1 
ATOM   1712 C  CA    . GLU   A 1 206  ? -18.797 26.401  -29.934 1.00 97.13 206  A 1 
ATOM   1713 C  C     . GLU   A 1 206  ? -17.295 26.732  -29.952 1.00 97.11 206  A 1 
ATOM   1714 O  O     . GLU   A 1 206  ? -16.909 27.897  -29.989 1.00 94.88 206  A 1 
ATOM   1715 C  CB    . GLU   A 1 206  ? -19.396 26.758  -28.563 1.00 96.07 206  A 1 
ATOM   1716 C  CG    . GLU   A 1 206  ? -20.918 26.561  -28.495 1.00 94.48 206  A 1 
ATOM   1717 C  CD    . GLU   A 1 206  ? -21.515 26.799  -27.098 1.00 94.10 206  A 1 
ATOM   1718 O  OE1   . GLU   A 1 206  ? -22.761 26.748  -26.985 1.00 86.90 206  A 1 
ATOM   1719 O  OE2   . GLU   A 1 206  ? -20.753 26.989  -26.127 1.00 88.05 206  A 1 
ATOM   1720 N  N     . MET   A 1 207  ? -16.439 25.713  -29.961 1.00 97.34 207  A 1 
ATOM   1721 C  CA    . MET   A 1 207  ? -14.986 25.848  -30.081 1.00 97.13 207  A 1 
ATOM   1722 C  C     . MET   A 1 207  ? -14.491 25.746  -31.530 1.00 97.13 207  A 1 
ATOM   1723 O  O     . MET   A 1 207  ? -13.289 25.842  -31.773 1.00 94.59 207  A 1 
ATOM   1724 C  CB    . MET   A 1 207  ? -14.304 24.799  -29.197 1.00 96.06 207  A 1 
ATOM   1725 C  CG    . MET   A 1 207  ? -14.638 24.966  -27.704 1.00 93.96 207  A 1 
ATOM   1726 S  SD    . MET   A 1 207  ? -13.859 23.747  -26.605 1.00 92.84 207  A 1 
ATOM   1727 C  CE    . MET   A 1 207  ? -12.103 24.041  -26.939 1.00 84.50 207  A 1 
ATOM   1728 N  N     . LEU   A 1 208  ? -15.396 25.548  -32.495 1.00 97.22 208  A 1 
ATOM   1729 C  CA    . LEU   A 1 208  ? -15.105 25.427  -33.921 1.00 97.07 208  A 1 
ATOM   1730 C  C     . LEU   A 1 208  ? -15.749 26.575  -34.703 1.00 97.06 208  A 1 
ATOM   1731 O  O     . LEU   A 1 208  ? -16.705 27.210  -34.254 1.00 94.94 208  A 1 
ATOM   1732 C  CB    . LEU   A 1 208  ? -15.589 24.054  -34.426 1.00 96.21 208  A 1 
ATOM   1733 C  CG    . LEU   A 1 208  ? -14.856 22.844  -33.819 1.00 95.59 208  A 1 
ATOM   1734 C  CD1   . LEU   A 1 208  ? -15.521 21.552  -34.295 1.00 92.28 208  A 1 
ATOM   1735 C  CD2   . LEU   A 1 208  ? -13.381 22.801  -34.231 1.00 92.00 208  A 1 
ATOM   1736 N  N     . THR   A 1 209  ? -15.246 26.833  -35.902 1.00 97.10 209  A 1 
ATOM   1737 C  CA    . THR   A 1 209  ? -15.885 27.758  -36.844 1.00 96.90 209  A 1 
ATOM   1738 C  C     . THR   A 1 209  ? -17.075 27.086  -37.527 1.00 97.09 209  A 1 
ATOM   1739 O  O     . THR   A 1 209  ? -17.099 25.869  -37.706 1.00 95.56 209  A 1 
ATOM   1740 C  CB    . THR   A 1 209  ? -14.895 28.287  -37.889 1.00 95.94 209  A 1 
ATOM   1741 O  OG1   . THR   A 1 209  ? -14.409 27.248  -38.688 1.00 88.96 209  A 1 
ATOM   1742 C  CG2   . THR   A 1 209  ? -13.699 29.005  -37.265 1.00 87.04 209  A 1 
ATOM   1743 N  N     . GLU   A 1 210  ? -18.046 27.881  -37.993 1.00 96.80 210  A 1 
ATOM   1744 C  CA    . GLU   A 1 210  ? -19.212 27.343  -38.708 1.00 96.47 210  A 1 
ATOM   1745 C  C     . GLU   A 1 210  ? -18.810 26.544  -39.963 1.00 96.64 210  A 1 
ATOM   1746 O  O     . GLU   A 1 210  ? -19.448 25.562  -40.327 1.00 94.86 210  A 1 
ATOM   1747 C  CB    . GLU   A 1 210  ? -20.154 28.501  -39.071 1.00 95.02 210  A 1 
ATOM   1748 C  CG    . GLU   A 1 210  ? -21.595 28.050  -39.393 1.00 83.61 210  A 1 
ATOM   1749 C  CD    . GLU   A 1 210  ? -22.325 27.409  -38.195 1.00 81.19 210  A 1 
ATOM   1750 O  OE1   . GLU   A 1 210  ? -23.305 26.663  -38.415 1.00 74.06 210  A 1 
ATOM   1751 O  OE2   . GLU   A 1 210  ? -21.916 27.644  -37.043 1.00 74.49 210  A 1 
ATOM   1752 N  N     . GLN   A 1 211  ? -17.706 26.937  -40.596 1.00 97.00 211  A 1 
ATOM   1753 C  CA    . GLN   A 1 211  ? -17.152 26.227  -41.747 1.00 96.75 211  A 1 
ATOM   1754 C  C     . GLN   A 1 211  ? -16.598 24.847  -41.359 1.00 96.96 211  A 1 
ATOM   1755 O  O     . GLN   A 1 211  ? -16.844 23.869  -42.058 1.00 95.05 211  A 1 
ATOM   1756 C  CB    . GLN   A 1 211  ? -16.072 27.106  -42.401 1.00 95.64 211  A 1 
ATOM   1757 C  CG    . GLN   A 1 211  ? -16.315 27.273  -43.902 1.00 83.72 211  A 1 
ATOM   1758 C  CD    . GLN   A 1 211  ? -15.393 28.306  -44.558 1.00 77.32 211  A 1 
ATOM   1759 O  OE1   . GLN   A 1 211  ? -14.550 28.935  -43.951 1.00 69.12 211  A 1 
ATOM   1760 N  NE2   . GLN   A 1 211  ? -15.543 28.527  -45.841 1.00 66.07 211  A 1 
ATOM   1761 N  N     . GLU   A 1 212  ? -15.906 24.758  -40.223 1.00 97.45 212  A 1 
ATOM   1762 C  CA    . GLU   A 1 212  ? -15.406 23.484  -39.686 1.00 97.38 212  A 1 
ATOM   1763 C  C     . GLU   A 1 212  ? -16.548 22.567  -39.237 1.00 97.63 212  A 1 
ATOM   1764 O  O     . GLU   A 1 212  ? -16.493 21.361  -39.468 1.00 96.40 212  A 1 
ATOM   1765 C  CB    . GLU   A 1 212  ? -14.469 23.749  -38.503 1.00 96.64 212  A 1 
ATOM   1766 C  CG    . GLU   A 1 212  ? -13.110 24.306  -38.939 1.00 94.50 212  A 1 
ATOM   1767 C  CD    . GLU   A 1 212  ? -12.309 24.855  -37.758 1.00 95.05 212  A 1 
ATOM   1768 O  OE1   . GLU   A 1 212  ? -11.106 24.532  -37.664 1.00 88.51 212  A 1 
ATOM   1769 O  OE2   . GLU   A 1 212  ? -12.902 25.632  -36.978 1.00 88.71 212  A 1 
ATOM   1770 N  N     . ILE   A 1 213  ? -17.609 23.131  -38.658 1.00 97.62 213  A 1 
ATOM   1771 C  CA    . ILE   A 1 213  ? -18.805 22.367  -38.285 1.00 97.52 213  A 1 
ATOM   1772 C  C     . ILE   A 1 213  ? -19.449 21.755  -39.531 1.00 97.48 213  A 1 
ATOM   1773 O  O     . ILE   A 1 213  ? -19.764 20.565  -39.543 1.00 96.22 213  A 1 
ATOM   1774 C  CB    . ILE   A 1 213  ? -19.808 23.247  -37.517 1.00 96.99 213  A 1 
ATOM   1775 C  CG1   . ILE   A 1 213  ? -19.216 23.727  -36.176 1.00 94.96 213  A 1 
ATOM   1776 C  CG2   . ILE   A 1 213  ? -21.110 22.470  -37.251 1.00 94.62 213  A 1 
ATOM   1777 C  CD1   . ILE   A 1 213  ? -19.982 24.906  -35.562 1.00 90.83 213  A 1 
ATOM   1778 N  N     . GLN   A 1 214  ? -19.599 22.549  -40.598 1.00 97.40 214  A 1 
ATOM   1779 C  CA    . GLN   A 1 214  ? -20.155 22.049  -41.854 1.00 97.20 214  A 1 
ATOM   1780 C  C     . GLN   A 1 214  ? -19.256 20.976  -42.481 1.00 97.19 214  A 1 
ATOM   1781 O  O     . GLN   A 1 214  ? -19.753 19.934  -42.905 1.00 95.76 214  A 1 
ATOM   1782 C  CB    . GLN   A 1 214  ? -20.407 23.233  -42.804 1.00 96.31 214  A 1 
ATOM   1783 C  CG    . GLN   A 1 214  ? -21.331 22.846  -43.964 1.00 87.05 214  A 1 
ATOM   1784 C  CD    . GLN   A 1 214  ? -22.701 22.359  -43.476 1.00 83.14 214  A 1 
ATOM   1785 O  OE1   . GLN   A 1 214  ? -23.356 22.981  -42.666 1.00 75.50 214  A 1 
ATOM   1786 N  NE2   . GLN   A 1 214  ? -23.157 21.221  -43.941 1.00 72.04 214  A 1 
ATOM   1787 N  N     . GLU   A 1 215  ? -17.943 21.176  -42.453 1.00 97.51 215  A 1 
ATOM   1788 C  CA    . GLU   A 1 215  ? -16.979 20.176  -42.920 1.00 97.36 215  A 1 
ATOM   1789 C  C     . GLU   A 1 215  ? -17.055 18.872  -42.102 1.00 97.36 215  A 1 
ATOM   1790 O  O     . GLU   A 1 215  ? -16.965 17.779  -42.658 1.00 95.52 215  A 1 
ATOM   1791 C  CB    . GLU   A 1 215  ? -15.567 20.777  -42.885 1.00 96.65 215  A 1 
ATOM   1792 C  CG    . GLU   A 1 215  ? -14.565 19.887  -43.637 1.00 90.44 215  A 1 
ATOM   1793 C  CD    . GLU   A 1 215  ? -13.125 20.417  -43.658 1.00 85.10 215  A 1 
ATOM   1794 O  OE1   . GLU   A 1 215  ? -12.272 19.670  -44.199 1.00 77.07 215  A 1 
ATOM   1795 O  OE2   . GLU   A 1 215  ? -12.846 21.504  -43.128 1.00 76.48 215  A 1 
ATOM   1796 N  N     . ALA   A 1 216  ? -17.290 18.962  -40.795 1.00 97.26 216  A 1 
ATOM   1797 C  CA    . ALA   A 1 216  ? -17.496 17.787  -39.949 1.00 97.08 216  A 1 
ATOM   1798 C  C     . ALA   A 1 216  ? -18.759 17.006  -40.345 1.00 97.23 216  A 1 
ATOM   1799 O  O     . ALA   A 1 216  ? -18.719 15.776  -40.434 1.00 95.52 216  A 1 
ATOM   1800 C  CB    . ALA   A 1 216  ? -17.548 18.229  -38.485 1.00 96.15 216  A 1 
ATOM   1801 N  N     . VAL   A 1 217  ? -19.861 17.711  -40.630 1.00 97.67 217  A 1 
ATOM   1802 C  CA    . VAL   A 1 217  ? -21.101 17.098  -41.130 1.00 97.38 217  A 1 
ATOM   1803 C  C     . VAL   A 1 217  ? -20.865 16.420  -42.479 1.00 97.30 217  A 1 
ATOM   1804 O  O     . VAL   A 1 217  ? -21.250 15.265  -42.654 1.00 95.52 217  A 1 
ATOM   1805 C  CB    . VAL   A 1 217  ? -22.237 18.132  -41.211 1.00 96.44 217  A 1 
ATOM   1806 C  CG1   . VAL   A 1 217  ? -23.503 17.555  -41.847 1.00 91.00 217  A 1 
ATOM   1807 C  CG2   . VAL   A 1 217  ? -22.627 18.627  -39.811 1.00 91.21 217  A 1 
ATOM   1808 N  N     . ASP   A 1 218  ? -20.165 17.089  -43.400 1.00 97.41 218  A 1 
ATOM   1809 C  CA    . ASP   A 1 218  ? -19.820 16.542  -44.719 1.00 97.15 218  A 1 
ATOM   1810 C  C     . ASP   A 1 218  ? -18.926 15.290  -44.616 1.00 96.91 218  A 1 
ATOM   1811 O  O     . ASP   A 1 218  ? -19.040 14.362  -45.420 1.00 94.54 218  A 1 
ATOM   1812 C  CB    . ASP   A 1 218  ? -19.128 17.625  -45.563 1.00 96.58 218  A 1 
ATOM   1813 C  CG    . ASP   A 1 218  ? -20.017 18.826  -45.926 1.00 92.53 218  A 1 
ATOM   1814 O  OD1   . ASP   A 1 218  ? -21.259 18.718  -45.825 1.00 85.40 218  A 1 
ATOM   1815 O  OD2   . ASP   A 1 218  ? -19.437 19.852  -46.343 1.00 86.32 218  A 1 
ATOM   1816 N  N     . ARG   A 1 219  ? -18.089 15.201  -43.572 1.00 97.00 219  A 1 
ATOM   1817 C  CA    . ARG   A 1 219  ? -17.276 14.011  -43.244 1.00 96.32 219  A 1 
ATOM   1818 C  C     . ARG   A 1 219  ? -18.065 12.896  -42.536 1.00 95.89 219  A 1 
ATOM   1819 O  O     . ARG   A 1 219  ? -17.490 11.843  -42.242 1.00 90.61 219  A 1 
ATOM   1820 C  CB    . ARG   A 1 219  ? -16.046 14.425  -42.423 1.00 94.53 219  A 1 
ATOM   1821 C  CG    . ARG   A 1 219  ? -15.021 15.236  -43.231 1.00 91.77 219  A 1 
ATOM   1822 C  CD    . ARG   A 1 219  ? -13.888 15.643  -42.290 1.00 91.05 219  A 1 
ATOM   1823 N  NE    . ARG   A 1 219  ? -12.921 16.565  -42.921 1.00 89.84 219  A 1 
ATOM   1824 C  CZ    . ARG   A 1 219  ? -11.701 16.818  -42.476 1.00 90.25 219  A 1 
ATOM   1825 N  NH1   . ARG   A 1 219  ? -11.174 16.167  -41.478 1.00 83.56 219  A 1 
ATOM   1826 N  NH2   . ARG   A 1 219  ? -10.991 17.761  -43.013 1.00 83.21 219  A 1 
ATOM   1827 N  N     . GLY   A 1 220  ? -19.350 13.093  -42.267 1.00 95.23 220  A 1 
ATOM   1828 C  CA    . GLY   A 1 220  ? -20.241 12.078  -41.695 1.00 94.74 220  A 1 
ATOM   1829 C  C     . GLY   A 1 220  ? -20.558 12.229  -40.210 1.00 95.83 220  A 1 
ATOM   1830 O  O     . GLY   A 1 220  ? -21.262 11.373  -39.668 1.00 91.67 220  A 1 
ATOM   1831 N  N     . CYS   A 1 221  ? -20.101 13.298  -39.547 1.00 96.92 221  A 1 
ATOM   1832 C  CA    . CYS   A 1 221  ? -20.519 13.594  -38.179 1.00 97.02 221  A 1 
ATOM   1833 C  C     . CYS   A 1 221  ? -22.007 14.005  -38.135 1.00 97.14 221  A 1 
ATOM   1834 O  O     . CYS   A 1 221  ? -22.547 14.556  -39.092 1.00 95.32 221  A 1 
ATOM   1835 C  CB    . CYS   A 1 221  ? -19.626 14.685  -37.572 1.00 95.90 221  A 1 
ATOM   1836 S  SG    . CYS   A 1 221  ? -17.877 14.166  -37.578 1.00 91.87 221  A 1 
ATOM   1837 N  N     . LEU   A 1 222  ? -22.672 13.753  -37.016 1.00 97.19 222  A 1 
ATOM   1838 C  CA    . LEU   A 1 222  ? -24.017 14.262  -36.760 1.00 97.24 222  A 1 
ATOM   1839 C  C     . LEU   A 1 222  ? -23.918 15.611  -36.046 1.00 97.60 222  A 1 
ATOM   1840 O  O     . LEU   A 1 222  ? -23.217 15.718  -35.049 1.00 96.48 222  A 1 
ATOM   1841 C  CB    . LEU   A 1 222  ? -24.792 13.227  -35.928 1.00 96.25 222  A 1 
ATOM   1842 C  CG    . LEU   A 1 222  ? -26.216 13.662  -35.522 1.00 95.15 222  A 1 
ATOM   1843 C  CD1   . LEU   A 1 222  ? -27.138 13.791  -36.734 1.00 90.85 222  A 1 
ATOM   1844 C  CD2   . LEU   A 1 222  ? -26.828 12.632  -34.575 1.00 90.88 222  A 1 
ATOM   1845 N  N     . ARG   A 1 223  ? -24.653 16.625  -36.508 1.00 97.56 223  A 1 
ATOM   1846 C  CA    . ARG   A 1 223  ? -24.880 17.863  -35.756 1.00 97.59 223  A 1 
ATOM   1847 C  C     . ARG   A 1 223  ? -26.287 17.840  -35.170 1.00 97.65 223  A 1 
ATOM   1848 O  O     . ARG   A 1 223  ? -27.232 17.538  -35.896 1.00 95.98 223  A 1 
ATOM   1849 C  CB    . ARG   A 1 223  ? -24.645 19.082  -36.657 1.00 96.47 223  A 1 
ATOM   1850 C  CG    . ARG   A 1 223  ? -24.702 20.400  -35.873 1.00 95.10 223  A 1 
ATOM   1851 C  CD    . ARG   A 1 223  ? -24.507 21.592  -36.815 1.00 93.59 223  A 1 
ATOM   1852 N  NE    . ARG   A 1 223  ? -24.445 22.849  -36.057 1.00 92.07 223  A 1 
ATOM   1853 C  CZ    . ARG   A 1 223  ? -24.303 24.076  -36.534 1.00 91.95 223  A 1 
ATOM   1854 N  NH1   . ARG   A 1 223  ? -24.306 24.339  -37.805 1.00 86.83 223  A 1 
ATOM   1855 N  NH2   . ARG   A 1 223  ? -24.128 25.061  -35.717 1.00 87.36 223  A 1 
ATOM   1856 N  N     . ILE   A 1 224  ? -26.429 18.190  -33.903 1.00 97.38 224  A 1 
ATOM   1857 C  CA    . ILE   A 1 224  ? -27.728 18.293  -33.224 1.00 97.24 224  A 1 
ATOM   1858 C  C     . ILE   A 1 224  ? -27.888 19.667  -32.571 1.00 97.35 224  A 1 
ATOM   1859 O  O     . ILE   A 1 224  ? -26.914 20.271  -32.114 1.00 95.93 224  A 1 
ATOM   1860 C  CB    . ILE   A 1 224  ? -27.950 17.142  -32.213 1.00 96.04 224  A 1 
ATOM   1861 C  CG1   . ILE   A 1 224  ? -26.933 17.171  -31.049 1.00 90.67 224  A 1 
ATOM   1862 C  CG2   . ILE   A 1 224  ? -27.934 15.787  -32.941 1.00 88.84 224  A 1 
ATOM   1863 C  CD1   . ILE   A 1 224  ? -27.210 16.135  -29.955 1.00 90.11 224  A 1 
ATOM   1864 N  N     . GLN   A 1 225  ? -29.131 20.173  -32.516 1.00 96.83 225  A 1 
ATOM   1865 C  CA    . GLN   A 1 225  ? -29.457 21.445  -31.857 1.00 96.25 225  A 1 
ATOM   1866 C  C     . GLN   A 1 225  ? -30.114 21.261  -30.488 1.00 96.38 225  A 1 
ATOM   1867 O  O     . GLN   A 1 225  ? -30.181 22.197  -29.699 1.00 91.71 225  A 1 
ATOM   1868 C  CB    . GLN   A 1 225  ? -30.349 22.298  -32.762 1.00 94.27 225  A 1 
ATOM   1869 C  CG    . GLN   A 1 225  ? -29.635 22.692  -34.062 1.00 86.83 225  A 1 
ATOM   1870 C  CD    . GLN   A 1 225  ? -30.267 23.901  -34.758 1.00 76.83 225  A 1 
ATOM   1871 O  OE1   . GLN   A 1 225  ? -31.271 24.457  -34.359 1.00 68.42 225  A 1 
ATOM   1872 N  NE2   . GLN   A 1 225  ? -29.678 24.367  -35.830 1.00 65.49 225  A 1 
ATOM   1873 N  N     . SER   A 1 226  ? -30.591 20.062  -30.197 1.00 96.07 226  A 1 
ATOM   1874 C  CA    . SER   A 1 226  ? -31.278 19.763  -28.948 1.00 95.90 226  A 1 
ATOM   1875 C  C     . SER   A 1 226  ? -30.993 18.343  -28.470 1.00 96.21 226  A 1 
ATOM   1876 O  O     . SER   A 1 226  ? -30.607 17.463  -29.238 1.00 93.21 226  A 1 
ATOM   1877 C  CB    . SER   A 1 226  ? -32.783 19.992  -29.128 1.00 93.19 226  A 1 
ATOM   1878 O  OG    . SER   A 1 226  ? -33.360 18.988  -29.930 1.00 85.98 226  A 1 
ATOM   1879 N  N     . LEU   A 1 227  ? -31.250 18.108  -27.189 1.00 95.10 227  A 1 
ATOM   1880 C  CA    . LEU   A 1 227  ? -31.192 16.788  -26.564 1.00 94.64 227  A 1 
ATOM   1881 C  C     . LEU   A 1 227  ? -32.050 15.745  -27.307 1.00 95.15 227  A 1 
ATOM   1882 O  O     . LEU   A 1 227  ? -31.691 14.577  -27.359 1.00 92.30 227  A 1 
ATOM   1883 C  CB    . LEU   A 1 227  ? -31.696 16.964  -25.120 1.00 91.47 227  A 1 
ATOM   1884 C  CG    . LEU   A 1 227  ? -31.678 15.670  -24.282 1.00 88.35 227  A 1 
ATOM   1885 C  CD1   . LEU   A 1 227  ? -30.277 15.362  -23.796 1.00 79.98 227  A 1 
ATOM   1886 C  CD2   . LEU   A 1 227  ? -32.575 15.829  -23.054 1.00 80.08 227  A 1 
ATOM   1887 N  N     . MET   A 1 228  ? -33.197 16.165  -27.881 1.00 95.79 228  A 1 
ATOM   1888 C  CA    . MET   A 1 228  ? -34.129 15.245  -28.547 1.00 95.55 228  A 1 
ATOM   1889 C  C     . MET   A 1 228  ? -33.618 14.719  -29.888 1.00 95.86 228  A 1 
ATOM   1890 O  O     . MET   A 1 228  ? -34.110 13.704  -30.360 1.00 92.93 228  A 1 
ATOM   1891 C  CB    . MET   A 1 228  ? -35.492 15.916  -28.753 1.00 93.72 228  A 1 
ATOM   1892 C  CG    . MET   A 1 228  ? -36.196 16.230  -27.431 1.00 83.12 228  A 1 
ATOM   1893 S  SD    . MET   A 1 228  ? -38.001 16.325  -27.562 1.00 69.34 228  A 1 
ATOM   1894 C  CE    . MET   A 1 228  ? -38.434 16.781  -25.872 1.00 59.70 228  A 1 
ATOM   1895 N  N     . GLU   A 1 229  ? -32.651 15.392  -30.492 1.00 96.01 229  A 1 
ATOM   1896 C  CA    . GLU   A 1 229  ? -32.067 15.012  -31.781 1.00 96.04 229  A 1 
ATOM   1897 C  C     . GLU   A 1 229  ? -30.896 14.028  -31.631 1.00 96.22 229  A 1 
ATOM   1898 O  O     . GLU   A 1 229  ? -30.341 13.569  -32.629 1.00 92.74 229  A 1 
ATOM   1899 C  CB    . GLU   A 1 229  ? -31.617 16.279  -32.520 1.00 94.23 229  A 1 
ATOM   1900 C  CG    . GLU   A 1 229  ? -32.788 17.166  -32.976 1.00 90.72 229  A 1 
ATOM   1901 C  CD    . GLU   A 1 229  ? -32.321 18.571  -33.362 1.00 90.81 229  A 1 
ATOM   1902 O  OE1   . GLU   A 1 229  ? -33.036 19.534  -33.006 1.00 84.31 229  A 1 
ATOM   1903 O  OE2   . GLU   A 1 229  ? -31.225 18.700  -33.948 1.00 85.80 229  A 1 
ATOM   1904 N  N     . MET   A 1 230  ? -30.509 13.696  -30.399 1.00 95.61 230  A 1 
ATOM   1905 C  CA    . MET   A 1 230  ? -29.374 12.817  -30.132 1.00 95.92 230  A 1 
ATOM   1906 C  C     . MET   A 1 230  ? -29.644 11.387  -30.623 1.00 95.96 230  A 1 
ATOM   1907 O  O     . MET   A 1 230  ? -30.548 10.708  -30.142 1.00 93.93 230  A 1 
ATOM   1908 C  CB    . MET   A 1 230  ? -29.031 12.852  -28.636 1.00 95.24 230  A 1 
ATOM   1909 C  CG    . MET   A 1 230  ? -27.825 11.974  -28.274 1.00 93.48 230  A 1 
ATOM   1910 S  SD    . MET   A 1 230  ? -26.295 12.369  -29.165 1.00 93.60 230  A 1 
ATOM   1911 C  CE    . MET   A 1 230  ? -25.253 11.015  -28.594 1.00 87.50 230  A 1 
ATOM   1912 N  N     . ASP   A 1 231  ? -28.797 10.922  -31.542 1.00 95.73 231  A 1 
ATOM   1913 C  CA    . ASP   A 1 231  ? -28.740 9.526   -31.981 1.00 95.57 231  A 1 
ATOM   1914 C  C     . ASP   A 1 231  ? -27.516 8.838   -31.358 1.00 95.57 231  A 1 
ATOM   1915 O  O     . ASP   A 1 231  ? -26.374 9.061   -31.769 1.00 93.10 231  A 1 
ATOM   1916 C  CB    . ASP   A 1 231  ? -28.733 9.461   -33.514 1.00 94.25 231  A 1 
ATOM   1917 C  CG    . ASP   A 1 231  ? -28.645 8.035   -34.062 1.00 92.23 231  A 1 
ATOM   1918 O  OD1   . ASP   A 1 231  ? -28.710 7.073   -33.262 1.00 87.10 231  A 1 
ATOM   1919 O  OD2   . ASP   A 1 231  ? -28.495 7.908   -35.295 1.00 86.19 231  A 1 
ATOM   1920 N  N     . TYR   A 1 232  ? -27.751 7.987   -30.372 1.00 95.62 232  A 1 
ATOM   1921 C  CA    . TYR   A 1 232  ? -26.705 7.264   -29.642 1.00 95.40 232  A 1 
ATOM   1922 C  C     . TYR   A 1 232  ? -25.994 6.176   -30.468 1.00 95.52 232  A 1 
ATOM   1923 O  O     . TYR   A 1 232  ? -25.022 5.591   -29.993 1.00 93.15 232  A 1 
ATOM   1924 C  CB    . TYR   A 1 232  ? -27.306 6.669   -28.362 1.00 94.39 232  A 1 
ATOM   1925 C  CG    . TYR   A 1 232  ? -27.771 7.702   -27.361 1.00 94.46 232  A 1 
ATOM   1926 C  CD1   . TYR   A 1 232  ? -26.835 8.366   -26.545 1.00 90.71 232  A 1 
ATOM   1927 C  CD2   . TYR   A 1 232  ? -29.139 8.014   -27.229 1.00 91.30 232  A 1 
ATOM   1928 C  CE1   . TYR   A 1 232  ? -27.251 9.328   -25.612 1.00 89.92 232  A 1 
ATOM   1929 C  CE2   . TYR   A 1 232  ? -29.569 8.976   -26.300 1.00 89.74 232  A 1 
ATOM   1930 C  CZ    . TYR   A 1 232  ? -28.618 9.631   -25.491 1.00 91.84 232  A 1 
ATOM   1931 O  OH    . TYR   A 1 232  ? -29.031 10.580  -24.582 1.00 89.12 232  A 1 
ATOM   1932 N  N     . GLU   A 1 233  ? -26.436 5.896   -31.702 1.00 95.84 233  A 1 
ATOM   1933 C  CA    . GLU   A 1 233  ? -25.718 4.998   -32.615 1.00 95.60 233  A 1 
ATOM   1934 C  C     . GLU   A 1 233  ? -24.646 5.726   -33.445 1.00 96.02 233  A 1 
ATOM   1935 O  O     . GLU   A 1 233  ? -23.849 5.092   -34.134 1.00 92.99 233  A 1 
ATOM   1936 C  CB    . GLU   A 1 233  ? -26.692 4.216   -33.511 1.00 93.95 233  A 1 
ATOM   1937 C  CG    . GLU   A 1 233  ? -27.717 3.412   -32.703 1.00 89.84 233  A 1 
ATOM   1938 C  CD    . GLU   A 1 233  ? -28.210 2.116   -33.372 1.00 83.92 233  A 1 
ATOM   1939 O  OE1   . GLU   A 1 233  ? -28.897 1.339   -32.667 1.00 75.96 233  A 1 
ATOM   1940 O  OE2   . GLU   A 1 233  ? -27.839 1.811   -34.519 1.00 74.92 233  A 1 
ATOM   1941 N  N     . ARG   A 1 234  ? -24.577 7.057   -33.364 1.00 96.12 234  A 1 
ATOM   1942 C  CA    . ARG   A 1 234  ? -23.566 7.868   -34.051 1.00 96.43 234  A 1 
ATOM   1943 C  C     . ARG   A 1 234  ? -22.324 8.033   -33.184 1.00 96.96 234  A 1 
ATOM   1944 O  O     . ARG   A 1 234  ? -22.401 8.563   -32.085 1.00 94.70 234  A 1 
ATOM   1945 C  CB    . ARG   A 1 234  ? -24.173 9.223   -34.449 1.00 95.08 234  A 1 
ATOM   1946 C  CG    . ARG   A 1 234  ? -25.403 9.083   -35.373 1.00 91.16 234  A 1 
ATOM   1947 C  CD    . ARG   A 1 234  ? -25.059 8.501   -36.757 1.00 87.86 234  A 1 
ATOM   1948 N  NE    . ARG   A 1 234  ? -24.295 9.475   -37.562 1.00 85.34 234  A 1 
ATOM   1949 C  CZ    . ARG   A 1 234  ? -24.757 10.256  -38.528 1.00 83.69 234  A 1 
ATOM   1950 N  NH1   . ARG   A 1 234  ? -25.998 10.204  -38.919 1.00 74.25 234  A 1 
ATOM   1951 N  NH2   . ARG   A 1 234  ? -23.977 11.110  -39.112 1.00 76.50 234  A 1 
ATOM   1952 N  N     . GLU   A 1 235  ? -21.168 7.637   -33.703 1.00 96.99 235  A 1 
ATOM   1953 C  CA    . GLU   A 1 235  ? -19.901 7.720   -32.961 1.00 96.76 235  A 1 
ATOM   1954 C  C     . GLU   A 1 235  ? -19.435 9.158   -32.686 1.00 97.30 235  A 1 
ATOM   1955 O  O     . GLU   A 1 235  ? -18.772 9.408   -31.684 1.00 95.10 235  A 1 
ATOM   1956 C  CB    . GLU   A 1 235  ? -18.787 6.988   -33.722 1.00 94.37 235  A 1 
ATOM   1957 C  CG    . GLU   A 1 235  ? -18.975 5.465   -33.755 1.00 80.87 235  A 1 
ATOM   1958 C  CD    . GLU   A 1 235  ? -17.764 4.734   -34.364 1.00 76.58 235  A 1 
ATOM   1959 O  OE1   . GLU   A 1 235  ? -17.627 3.515   -34.095 1.00 68.91 235  A 1 
ATOM   1960 O  OE2   . GLU   A 1 235  ? -16.974 5.380   -35.082 1.00 69.46 235  A 1 
ATOM   1961 N  N     . LEU   A 1 236  ? -19.755 10.103  -33.588 1.00 97.62 236  A 1 
ATOM   1962 C  CA    . LEU   A 1 236  ? -19.327 11.498  -33.489 1.00 97.64 236  A 1 
ATOM   1963 C  C     . LEU   A 1 236  ? -20.527 12.427  -33.647 1.00 97.76 236  A 1 
ATOM   1964 O  O     . LEU   A 1 236  ? -21.186 12.435  -34.690 1.00 95.86 236  A 1 
ATOM   1965 C  CB    . LEU   A 1 236  ? -18.247 11.795  -34.545 1.00 96.61 236  A 1 
ATOM   1966 C  CG    . LEU   A 1 236  ? -16.909 11.062  -34.330 1.00 94.78 236  A 1 
ATOM   1967 C  CD1   . LEU   A 1 236  ? -15.997 11.305  -35.531 1.00 89.87 236  A 1 
ATOM   1968 C  CD2   . LEU   A 1 236  ? -16.177 11.550  -33.077 1.00 90.37 236  A 1 
ATOM   1969 N  N     . VAL   A 1 237  ? -20.781 13.233  -32.628 1.00 97.94 237  A 1 
ATOM   1970 C  CA    . VAL   A 1 237  ? -21.892 14.188  -32.589 1.00 98.00 237  A 1 
ATOM   1971 C  C     . VAL   A 1 237  ? -21.365 15.564  -32.201 1.00 98.11 237  A 1 
ATOM   1972 O  O     . VAL   A 1 237  ? -20.698 15.706  -31.177 1.00 96.95 237  A 1 
ATOM   1973 C  CB    . VAL   A 1 237  ? -22.998 13.722  -31.622 1.00 97.19 237  A 1 
ATOM   1974 C  CG1   . VAL   A 1 237  ? -24.197 14.668  -31.663 1.00 94.23 237  A 1 
ATOM   1975 C  CG2   . VAL   A 1 237  ? -23.499 12.313  -31.965 1.00 94.57 237  A 1 
ATOM   1976 N  N     . LEU   A 1 238  ? -21.675 16.587  -33.009 1.00 97.95 238  A 1 
ATOM   1977 C  CA    . LEU   A 1 238  ? -21.407 17.983  -32.686 1.00 97.85 238  A 1 
ATOM   1978 C  C     . LEU   A 1 238  ? -22.654 18.630  -32.088 1.00 97.92 238  A 1 
ATOM   1979 O  O     . LEU   A 1 238  ? -23.759 18.484  -32.612 1.00 96.55 238  A 1 
ATOM   1980 C  CB    . LEU   A 1 238  ? -20.911 18.768  -33.913 1.00 96.92 238  A 1 
ATOM   1981 C  CG    . LEU   A 1 238  ? -19.461 18.435  -34.329 1.00 94.12 238  A 1 
ATOM   1982 C  CD1   . LEU   A 1 238  ? -19.404 17.282  -35.336 1.00 84.64 238  A 1 
ATOM   1983 C  CD2   . LEU   A 1 238  ? -18.817 19.654  -34.983 1.00 84.97 238  A 1 
ATOM   1984 N  N     . CYS   A 1 239  ? -22.479 19.375  -31.009 1.00 97.77 239  A 1 
ATOM   1985 C  CA    . CYS   A 1 239  ? -23.540 20.135  -30.358 1.00 97.68 239  A 1 
ATOM   1986 C  C     . CYS   A 1 239  ? -22.969 21.283  -29.518 1.00 97.85 239  A 1 
ATOM   1987 O  O     . CYS   A 1 239  ? -21.760 21.363  -29.288 1.00 96.80 239  A 1 
ATOM   1988 C  CB    . CYS   A 1 239  ? -24.397 19.177  -29.512 1.00 96.31 239  A 1 
ATOM   1989 S  SG    . CYS   A 1 239  ? -23.433 18.359  -28.207 1.00 95.84 239  A 1 
ATOM   1990 N  N     . SER   A 1 240  ? -23.844 22.172  -29.037 1.00 97.73 240  A 1 
ATOM   1991 C  CA    . SER   A 1 240  ? -23.444 23.205  -28.077 1.00 97.54 240  A 1 
ATOM   1992 C  C     . SER   A 1 240  ? -23.023 22.596  -26.734 1.00 97.63 240  A 1 
ATOM   1993 O  O     . SER   A 1 240  ? -23.431 21.485  -26.379 1.00 96.37 240  A 1 
ATOM   1994 C  CB    . SER   A 1 240  ? -24.570 24.228  -27.879 1.00 96.51 240  A 1 
ATOM   1995 O  OG    . SER   A 1 240  ? -25.673 23.671  -27.194 1.00 91.19 240  A 1 
ATOM   1996 N  N     . GLU   A 1 241  ? -22.255 23.342  -25.939 1.00 97.49 241  A 1 
ATOM   1997 C  CA    . GLU   A 1 241  ? -21.849 22.886  -24.603 1.00 97.38 241  A 1 
ATOM   1998 C  C     . GLU   A 1 241  ? -23.058 22.609  -23.695 1.00 97.54 241  A 1 
ATOM   1999 O  O     . GLU   A 1 241  ? -23.068 21.640  -22.941 1.00 96.52 241  A 1 
ATOM   2000 C  CB    . GLU   A 1 241  ? -20.906 23.921  -23.953 1.00 96.26 241  A 1 
ATOM   2001 C  CG    . GLU   A 1 241  ? -20.200 23.330  -22.722 1.00 94.57 241  A 1 
ATOM   2002 C  CD    . GLU   A 1 241  ? -19.289 24.304  -21.955 1.00 95.43 241  A 1 
ATOM   2003 O  OE1   . GLU   A 1 241  ? -18.612 23.850  -21.004 1.00 90.79 241  A 1 
ATOM   2004 O  OE2   . GLU   A 1 241  ? -19.259 25.524  -22.214 1.00 91.81 241  A 1 
ATOM   2005 N  N     . ILE   A 1 242  ? -24.113 23.415  -23.801 1.00 97.73 242  A 1 
ATOM   2006 C  CA    . ILE   A 1 242  ? -25.347 23.211  -23.025 1.00 97.66 242  A 1 
ATOM   2007 C  C     . ILE   A 1 242  ? -25.998 21.870  -23.387 1.00 97.76 242  A 1 
ATOM   2008 O  O     . ILE   A 1 242  ? -26.330 21.099  -22.490 1.00 96.83 242  A 1 
ATOM   2009 C  CB    . ILE   A 1 242  ? -26.319 24.397  -23.212 1.00 96.96 242  A 1 
ATOM   2010 C  CG1   . ILE   A 1 242  ? -25.730 25.661  -22.539 1.00 92.58 242  A 1 
ATOM   2011 C  CG2   . ILE   A 1 242  ? -27.711 24.071  -22.640 1.00 92.18 242  A 1 
ATOM   2012 C  CD1   . ILE   A 1 242  ? -26.527 26.948  -22.795 1.00 87.77 242  A 1 
ATOM   2013 N  N     . VAL   A 1 243  ? -26.153 21.570  -24.679 1.00 97.83 243  A 1 
ATOM   2014 C  CA    . VAL   A 1 243  ? -26.739 20.292  -25.129 1.00 97.82 243  A 1 
ATOM   2015 C  C     . VAL   A 1 243  ? -25.863 19.115  -24.695 1.00 97.91 243  A 1 
ATOM   2016 O  O     . VAL   A 1 243  ? -26.379 18.123  -24.183 1.00 97.04 243  A 1 
ATOM   2017 C  CB    . VAL   A 1 243  ? -26.971 20.299  -26.651 1.00 97.24 243  A 1 
ATOM   2018 C  CG1   . VAL   A 1 243  ? -27.443 18.941  -27.176 1.00 94.25 243  A 1 
ATOM   2019 C  CG2   . VAL   A 1 243  ? -28.052 21.325  -27.018 1.00 94.37 243  A 1 
ATOM   2020 N  N     . LEU   A 1 244  ? -24.541 19.250  -24.806 1.00 97.95 244  A 1 
ATOM   2021 C  CA    . LEU   A 1 244  ? -23.571 18.263  -24.331 1.00 97.86 244  A 1 
ATOM   2022 C  C     . LEU   A 1 244  ? -23.758 17.960  -22.829 1.00 97.99 244  A 1 
ATOM   2023 O  O     . LEU   A 1 244  ? -23.827 16.799  -22.422 1.00 97.20 244  A 1 
ATOM   2024 C  CB    . LEU   A 1 244  ? -22.167 18.792  -24.694 1.00 96.79 244  A 1 
ATOM   2025 C  CG    . LEU   A 1 244  ? -20.977 17.900  -24.288 1.00 94.57 244  A 1 
ATOM   2026 C  CD1   . LEU   A 1 244  ? -19.768 18.211  -25.174 1.00 86.19 244  A 1 
ATOM   2027 C  CD2   . LEU   A 1 244  ? -20.549 18.142  -22.834 1.00 85.80 244  A 1 
ATOM   2028 N  N     . LEU   A 1 245  ? -23.905 19.002  -22.009 1.00 97.78 245  A 1 
ATOM   2029 C  CA    . LEU   A 1 245  ? -24.131 18.875  -20.566 1.00 97.68 245  A 1 
ATOM   2030 C  C     . LEU   A 1 245  ? -25.510 18.289  -20.236 1.00 97.72 245  A 1 
ATOM   2031 O  O     . LEU   A 1 245  ? -25.630 17.485  -19.308 1.00 97.01 245  A 1 
ATOM   2032 C  CB    . LEU   A 1 245  ? -23.963 20.256  -19.917 1.00 97.26 245  A 1 
ATOM   2033 C  CG    . LEU   A 1 245  ? -22.507 20.754  -19.866 1.00 96.52 245  A 1 
ATOM   2034 C  CD1   . LEU   A 1 245  ? -22.493 22.239  -19.507 1.00 93.96 245  A 1 
ATOM   2035 C  CD2   . LEU   A 1 245  ? -21.697 20.005  -18.808 1.00 93.31 245  A 1 
ATOM   2036 N  N     . GLN   A 1 246  ? -26.542 18.638  -21.006 1.00 97.78 246  A 1 
ATOM   2037 C  CA    . GLN   A 1 246  ? -27.886 18.067  -20.851 1.00 97.59 246  A 1 
ATOM   2038 C  C     . GLN   A 1 246  ? -27.917 16.574  -21.206 1.00 97.64 246  A 1 
ATOM   2039 O  O     . GLN   A 1 246  ? -28.581 15.795  -20.521 1.00 96.71 246  A 1 
ATOM   2040 C  CB    . GLN   A 1 246  ? -28.875 18.857  -21.713 1.00 97.14 246  A 1 
ATOM   2041 C  CG    . GLN   A 1 246  ? -29.211 20.219  -21.090 1.00 95.62 246  A 1 
ATOM   2042 C  CD    . GLN   A 1 246  ? -30.119 21.072  -21.970 1.00 95.16 246  A 1 
ATOM   2043 O  OE1   . GLN   A 1 246  ? -30.223 20.901  -23.174 1.00 89.28 246  A 1 
ATOM   2044 N  NE2   . GLN   A 1 246  ? -30.796 22.032  -21.384 1.00 86.80 246  A 1 
ATOM   2045 N  N     . ILE   A 1 247  ? -27.159 16.148  -22.212 1.00 97.85 247  A 1 
ATOM   2046 C  CA    . ILE   A 1 247  ? -26.987 14.724  -22.538 1.00 97.81 247  A 1 
ATOM   2047 C  C     . ILE   A 1 247  ? -26.251 14.000  -21.404 1.00 97.82 247  A 1 
ATOM   2048 O  O     . ILE   A 1 247  ? -26.696 12.936  -20.972 1.00 97.13 247  A 1 
ATOM   2049 C  CB    . ILE   A 1 247  ? -26.286 14.551  -23.905 1.00 97.48 247  A 1 
ATOM   2050 C  CG1   . ILE   A 1 247  ? -27.237 15.019  -25.032 1.00 95.72 247  A 1 
ATOM   2051 C  CG2   . ILE   A 1 247  ? -25.883 13.083  -24.134 1.00 95.95 247  A 1 
ATOM   2052 C  CD1   . ILE   A 1 247  ? -26.545 15.254  -26.374 1.00 90.37 247  A 1 
ATOM   2053 N  N     . ALA   A 1 248  ? -25.192 14.597  -20.862 1.00 97.70 248  A 1 
ATOM   2054 C  CA    . ALA   A 1 248  ? -24.503 14.046  -19.695 1.00 97.58 248  A 1 
ATOM   2055 C  C     . ALA   A 1 248  ? -25.453 13.882  -18.496 1.00 97.63 248  A 1 
ATOM   2056 O  O     . ALA   A 1 248  ? -25.504 12.809  -17.892 1.00 96.85 248  A 1 
ATOM   2057 C  CB    . ALA   A 1 248  ? -23.306 14.938  -19.347 1.00 97.06 248  A 1 
ATOM   2058 N  N     . LYS   A 1 249  ? -26.271 14.907  -18.197 1.00 97.33 249  A 1 
ATOM   2059 C  CA    . LYS   A 1 249  ? -27.327 14.847  -17.178 1.00 97.15 249  A 1 
ATOM   2060 C  C     . LYS   A 1 249  ? -28.275 13.684  -17.431 1.00 97.13 249  A 1 
ATOM   2061 O  O     . LYS   A 1 249  ? -28.503 12.888  -16.521 1.00 96.11 249  A 1 
ATOM   2062 C  CB    . LYS   A 1 249  ? -28.060 16.196  -17.118 1.00 96.60 249  A 1 
ATOM   2063 C  CG    . LYS   A 1 249  ? -29.385 16.161  -16.339 1.00 95.87 249  A 1 
ATOM   2064 C  CD    . LYS   A 1 249  ? -30.014 17.566  -16.276 1.00 93.75 249  A 1 
ATOM   2065 C  CE    . LYS   A 1 249  ? -31.472 17.546  -15.819 1.00 90.34 249  A 1 
ATOM   2066 N  NZ    . LYS   A 1 249  ? -31.631 17.075  -14.424 1.00 86.04 249  A 1 
ATOM   2067 N  N     . GLN   A 1 250  ? -28.793 13.546  -18.656 1.00 97.46 250  A 1 
ATOM   2068 C  CA    . GLN   A 1 250  ? -29.736 12.480  -19.002 1.00 96.93 250  A 1 
ATOM   2069 C  C     . GLN   A 1 250  ? -29.127 11.087  -18.784 1.00 97.11 250  A 1 
ATOM   2070 O  O     . GLN   A 1 250  ? -29.766 10.230  -18.180 1.00 95.95 250  A 1 
ATOM   2071 C  CB    . GLN   A 1 250  ? -30.201 12.658  -20.454 1.00 95.70 250  A 1 
ATOM   2072 C  CG    . GLN   A 1 250  ? -31.378 11.721  -20.774 1.00 88.05 250  A 1 
ATOM   2073 C  CD    . GLN   A 1 250  ? -31.825 11.813  -22.233 1.00 84.93 250  A 1 
ATOM   2074 O  OE1   . GLN   A 1 250  ? -31.049 11.976  -23.148 1.00 75.66 250  A 1 
ATOM   2075 N  NE2   . GLN   A 1 250  ? -33.106 11.693  -22.512 1.00 71.81 250  A 1 
ATOM   2076 N  N     . LEU   A 1 251  ? -27.889 10.875  -19.225 1.00 97.23 251  A 1 
ATOM   2077 C  CA    . LEU   A 1 251  ? -27.191 9.594   -19.074 1.00 97.28 251  A 1 
ATOM   2078 C  C     . LEU   A 1 251  ? -26.890 9.273   -17.603 1.00 97.36 251  A 1 
ATOM   2079 O  O     . LEU   A 1 251  ? -27.161 8.164   -17.150 1.00 96.60 251  A 1 
ATOM   2080 C  CB    . LEU   A 1 251  ? -25.897 9.618   -19.907 1.00 97.06 251  A 1 
ATOM   2081 C  CG    . LEU   A 1 251  ? -26.118 9.616   -21.433 1.00 96.31 251  A 1 
ATOM   2082 C  CD1   . LEU   A 1 251  ? -24.785 9.858   -22.135 1.00 93.73 251  A 1 
ATOM   2083 C  CD2   . LEU   A 1 251  ? -26.688 8.290   -21.936 1.00 93.21 251  A 1 
ATOM   2084 N  N     . LEU   A 1 252  ? -26.399 10.239  -16.829 1.00 96.87 252  A 1 
ATOM   2085 C  CA    . LEU   A 1 252  ? -26.053 10.042  -15.415 1.00 96.87 252  A 1 
ATOM   2086 C  C     . LEU   A 1 252  ? -27.285 9.808   -14.523 1.00 96.75 252  A 1 
ATOM   2087 O  O     . LEU   A 1 252  ? -27.175 9.150   -13.487 1.00 95.63 252  A 1 
ATOM   2088 C  CB    . LEU   A 1 252  ? -25.239 11.252  -14.920 1.00 96.68 252  A 1 
ATOM   2089 C  CG    . LEU   A 1 252  ? -23.829 11.377  -15.533 1.00 96.01 252  A 1 
ATOM   2090 C  CD1   . LEU   A 1 252  ? -23.209 12.714  -15.126 1.00 93.99 252  A 1 
ATOM   2091 C  CD2   . LEU   A 1 252  ? -22.894 10.263  -15.064 1.00 93.28 252  A 1 
ATOM   2092 N  N     . GLU   A 1 253  ? -28.459 10.308  -14.923 1.00 96.58 253  A 1 
ATOM   2093 C  CA    . GLU   A 1 253  ? -29.728 10.072  -14.223 1.00 96.21 253  A 1 
ATOM   2094 C  C     . GLU   A 1 253  ? -30.325 8.678   -14.492 1.00 95.86 253  A 1 
ATOM   2095 O  O     . GLU   A 1 253  ? -31.214 8.240   -13.751 1.00 93.82 253  A 1 
ATOM   2096 C  CB    . GLU   A 1 253  ? -30.732 11.178  -14.588 1.00 95.52 253  A 1 
ATOM   2097 C  CG    . GLU   A 1 253  ? -30.385 12.506  -13.892 1.00 94.37 253  A 1 
ATOM   2098 C  CD    . GLU   A 1 253  ? -31.315 13.680  -14.249 1.00 95.10 253  A 1 
ATOM   2099 O  OE1   . GLU   A 1 253  ? -31.148 14.758  -13.632 1.00 91.44 253  A 1 
ATOM   2100 O  OE2   . GLU   A 1 253  ? -32.215 13.568  -15.107 1.00 92.36 253  A 1 
ATOM   2101 N  N     . LEU   A 1 254  ? -29.840 7.962   -15.511 1.00 96.28 254  A 1 
ATOM   2102 C  CA    . LEU   A 1 254  ? -30.289 6.602   -15.804 1.00 95.69 254  A 1 
ATOM   2103 C  C     . LEU   A 1 254  ? -29.846 5.617   -14.714 1.00 95.75 254  A 1 
ATOM   2104 O  O     . LEU   A 1 254  ? -28.829 5.780   -14.043 1.00 93.95 254  A 1 
ATOM   2105 C  CB    . LEU   A 1 254  ? -29.808 6.143   -17.195 1.00 94.84 254  A 1 
ATOM   2106 C  CG    . LEU   A 1 254  ? -30.399 6.926   -18.385 1.00 92.96 254  A 1 
ATOM   2107 C  CD1   . LEU   A 1 254  ? -29.793 6.424   -19.694 1.00 88.89 254  A 1 
ATOM   2108 C  CD2   . LEU   A 1 254  ? -31.921 6.779   -18.486 1.00 88.74 254  A 1 
ATOM   2109 N  N     . THR   A 1 255  ? -30.613 4.544   -14.565 1.00 95.84 255  A 1 
ATOM   2110 C  CA    . THR   A 1 255  ? -30.368 3.518   -13.541 1.00 95.74 255  A 1 
ATOM   2111 C  C     . THR   A 1 255  ? -29.445 2.406   -14.044 1.00 96.36 255  A 1 
ATOM   2112 O  O     . THR   A 1 255  ? -29.797 1.225   -13.987 1.00 93.97 255  A 1 
ATOM   2113 C  CB    . THR   A 1 255  ? -31.682 2.978   -12.954 1.00 93.45 255  A 1 
ATOM   2114 O  OG1   . THR   A 1 255  ? -32.518 2.481   -13.974 1.00 80.65 255  A 1 
ATOM   2115 C  CG2   . THR   A 1 255  ? -32.466 4.052   -12.207 1.00 78.93 255  A 1 
ATOM   2116 N  N     . PHE   A 1 256  ? -28.246 2.761   -14.531 1.00 96.78 256  A 1 
ATOM   2117 C  CA    . PHE   A 1 256  ? -27.192 1.785   -14.832 1.00 97.15 256  A 1 
ATOM   2118 C  C     . PHE   A 1 256  ? -26.858 0.933   -13.603 1.00 97.37 256  A 1 
ATOM   2119 O  O     . PHE   A 1 256  ? -27.100 1.335   -12.460 1.00 96.51 256  A 1 
ATOM   2120 C  CB    . PHE   A 1 256  ? -25.932 2.497   -15.339 1.00 96.90 256  A 1 
ATOM   2121 C  CG    . PHE   A 1 256  ? -26.077 3.084   -16.720 1.00 97.06 256  A 1 
ATOM   2122 C  CD1   . PHE   A 1 256  ? -25.986 2.253   -17.849 1.00 95.22 256  A 1 
ATOM   2123 C  CD2   . PHE   A 1 256  ? -26.305 4.463   -16.889 1.00 95.03 256  A 1 
ATOM   2124 C  CE1   . PHE   A 1 256  ? -26.127 2.791   -19.137 1.00 94.15 256  A 1 
ATOM   2125 C  CE2   . PHE   A 1 256  ? -26.448 5.004   -18.173 1.00 94.20 256  A 1 
ATOM   2126 C  CZ    . PHE   A 1 256  ? -26.365 4.167   -19.299 1.00 95.30 256  A 1 
ATOM   2127 N  N     . ASP   A 1 257  ? -26.285 -0.245  -13.807 1.00 97.66 257  A 1 
ATOM   2128 C  CA    . ASP   A 1 257  ? -25.728 -1.020  -12.693 1.00 97.81 257  A 1 
ATOM   2129 C  C     . ASP   A 1 257  ? -24.439 -0.377  -12.194 1.00 97.90 257  A 1 
ATOM   2130 O  O     . ASP   A 1 257  ? -24.282 -0.173  -10.988 1.00 96.80 257  A 1 
ATOM   2131 C  CB    . ASP   A 1 257  ? -25.497 -2.477  -13.096 1.00 97.46 257  A 1 
ATOM   2132 C  CG    . ASP   A 1 257  ? -26.802 -3.171  -13.450 1.00 96.82 257  A 1 
ATOM   2133 O  OD1   . ASP   A 1 257  ? -27.853 -2.907  -12.816 1.00 93.30 257  A 1 
ATOM   2134 O  OD2   . ASP   A 1 257  ? -26.799 -3.996  -14.379 1.00 93.08 257  A 1 
ATOM   2135 N  N     . TYR   A 1 258  ? -23.584 0.027   -13.137 1.00 98.00 258  A 1 
ATOM   2136 C  CA    . TYR   A 1 258  ? -22.338 0.724   -12.845 1.00 98.11 258  A 1 
ATOM   2137 C  C     . TYR   A 1 258  ? -22.174 1.962   -13.731 1.00 98.09 258  A 1 
ATOM   2138 O  O     . TYR   A 1 258  ? -22.384 1.907   -14.940 1.00 97.39 258  A 1 
ATOM   2139 C  CB    . TYR   A 1 258  ? -21.158 -0.233  -13.029 1.00 97.82 258  A 1 
ATOM   2140 C  CG    . TYR   A 1 258  ? -21.190 -1.438  -12.115 1.00 97.26 258  A 1 
ATOM   2141 C  CD1   . TYR   A 1 258  ? -20.713 -1.332  -10.794 1.00 94.38 258  A 1 
ATOM   2142 C  CD2   . TYR   A 1 258  ? -21.702 -2.670  -12.570 1.00 94.41 258  A 1 
ATOM   2143 C  CE1   . TYR   A 1 258  ? -20.732 -2.443  -9.937  1.00 92.77 258  A 1 
ATOM   2144 C  CE2   . TYR   A 1 258  ? -21.725 -3.788  -11.717 1.00 92.85 258  A 1 
ATOM   2145 C  CZ    . TYR   A 1 258  ? -21.236 -3.670  -10.399 1.00 93.92 258  A 1 
ATOM   2146 O  OH    . TYR   A 1 258  ? -21.243 -4.762  -9.565  1.00 91.67 258  A 1 
ATOM   2147 N  N     . ILE   A 1 259  ? -21.741 3.062   -13.122 1.00 97.42 259  A 1 
ATOM   2148 C  CA    . ILE   A 1 259  ? -21.153 4.209   -13.823 1.00 97.51 259  A 1 
ATOM   2149 C  C     . ILE   A 1 259  ? -19.694 4.297   -13.374 1.00 97.36 259  A 1 
ATOM   2150 O  O     . ILE   A 1 259  ? -19.418 4.479   -12.186 1.00 96.23 259  A 1 
ATOM   2151 C  CB    . ILE   A 1 259  ? -21.949 5.507   -13.585 1.00 97.21 259  A 1 
ATOM   2152 C  CG1   . ILE   A 1 259  ? -23.364 5.366   -14.194 1.00 95.81 259  A 1 
ATOM   2153 C  CG2   . ILE   A 1 259  ? -21.202 6.704   -14.201 1.00 96.11 259  A 1 
ATOM   2154 C  CD1   . ILE   A 1 259  ? -24.282 6.577   -13.984 1.00 93.29 259  A 1 
ATOM   2155 N  N     . VAL   A 1 260  ? -18.776 4.112   -14.311 1.00 97.43 260  A 1 
ATOM   2156 C  CA    . VAL   A 1 260  ? -17.351 3.912   -14.029 1.00 97.49 260  A 1 
ATOM   2157 C  C     . VAL   A 1 260  ? -16.530 5.013   -14.680 1.00 97.41 260  A 1 
ATOM   2158 O  O     . VAL   A 1 260  ? -16.665 5.288   -15.870 1.00 96.41 260  A 1 
ATOM   2159 C  CB    . VAL   A 1 260  ? -16.870 2.523   -14.489 1.00 97.03 260  A 1 
ATOM   2160 C  CG1   . VAL   A 1 260  ? -15.427 2.263   -14.043 1.00 94.25 260  A 1 
ATOM   2161 C  CG2   . VAL   A 1 260  ? -17.742 1.392   -13.924 1.00 94.89 260  A 1 
ATOM   2162 N  N     . THR   A 1 261  ? -15.650 5.614   -13.893 1.00 96.78 261  A 1 
ATOM   2163 C  CA    . THR   A 1 261  ? -14.740 6.673   -14.333 1.00 96.62 261  A 1 
ATOM   2164 C  C     . THR   A 1 261  ? -13.323 6.406   -13.826 1.00 96.02 261  A 1 
ATOM   2165 O  O     . THR   A 1 261  ? -13.096 5.546   -12.965 1.00 94.46 261  A 1 
ATOM   2166 C  CB    . THR   A 1 261  ? -15.223 8.049   -13.845 1.00 95.56 261  A 1 
ATOM   2167 O  OG1   . THR   A 1 261  ? -15.320 8.059   -12.436 1.00 84.99 261  A 1 
ATOM   2168 C  CG2   . THR   A 1 261  ? -16.584 8.441   -14.407 1.00 88.18 261  A 1 
ATOM   2169 N  N     . PHE   A 1 262  ? -12.363 7.163   -14.339 1.00 95.07 262  A 1 
ATOM   2170 C  CA    . PHE   A 1 262  ? -11.012 7.218   -13.793 1.00 94.28 262  A 1 
ATOM   2171 C  C     . PHE   A 1 262  ? -10.773 8.601   -13.177 1.00 92.99 262  A 1 
ATOM   2172 O  O     . PHE   A 1 262  ? -10.645 9.583   -13.895 1.00 90.11 262  A 1 
ATOM   2173 C  CB    . PHE   A 1 262  ? -9.995  6.875   -14.882 1.00 93.48 262  A 1 
ATOM   2174 C  CG    . PHE   A 1 262  ? -8.596  6.755   -14.320 1.00 93.52 262  A 1 
ATOM   2175 C  CD1   . PHE   A 1 262  ? -7.763  7.885   -14.233 1.00 91.37 262  A 1 
ATOM   2176 C  CD2   . PHE   A 1 262  ? -8.153  5.524   -13.804 1.00 91.28 262  A 1 
ATOM   2177 C  CE1   . PHE   A 1 262  ? -6.497  7.788   -13.630 1.00 89.93 262  A 1 
ATOM   2178 C  CE2   . PHE   A 1 262  ? -6.884  5.423   -13.201 1.00 89.64 262  A 1 
ATOM   2179 C  CZ    . PHE   A 1 262  ? -6.064  6.560   -13.111 1.00 90.93 262  A 1 
ATOM   2180 N  N     . ASN   A 1 263  ? -10.741 8.683   -11.846 1.00 89.50 263  A 1 
ATOM   2181 C  CA    . ASN   A 1 263  ? -10.721 9.934   -11.075 1.00 88.22 263  A 1 
ATOM   2182 C  C     . ASN   A 1 263  ? -11.940 10.850  -11.319 1.00 88.88 263  A 1 
ATOM   2183 O  O     . ASN   A 1 263  ? -11.954 12.006  -10.897 1.00 86.10 263  A 1 
ATOM   2184 C  CB    . ASN   A 1 263  ? -9.362  10.627  -11.279 1.00 85.21 263  A 1 
ATOM   2185 C  CG    . ASN   A 1 263  ? -9.081  11.710  -10.259 1.00 78.22 263  A 1 
ATOM   2186 O  OD1   . ASN   A 1 263  ? -9.346  11.580  -9.074  1.00 69.43 263  A 1 
ATOM   2187 N  ND2   . ASN   A 1 263  ? -8.493  12.808  -10.679 1.00 70.30 263  A 1 
ATOM   2188 N  N     . GLY   A 1 264  ? -12.986 10.331  -11.950 1.00 86.11 264  A 1 
ATOM   2189 C  CA    . GLY   A 1 264  ? -14.158 11.116  -12.337 1.00 86.95 264  A 1 
ATOM   2190 C  C     . GLY   A 1 264  ? -15.018 11.593  -11.171 1.00 89.27 264  A 1 
ATOM   2191 O  O     . GLY   A 1 264  ? -15.714 12.597  -11.284 1.00 86.25 264  A 1 
ATOM   2192 N  N     . HIS   A 1 265  ? -14.946 10.954  -10.009 1.00 80.12 265  A 1 
ATOM   2193 C  CA    . HIS   A 1 265  ? -15.615 11.475  -8.810  1.00 81.64 265  A 1 
ATOM   2194 C  C     . HIS   A 1 265  ? -14.988 12.793  -8.343  1.00 82.68 265  A 1 
ATOM   2195 O  O     . HIS   A 1 265  ? -15.693 13.678  -7.865  1.00 80.13 265  A 1 
ATOM   2196 C  CB    . HIS   A 1 265  ? -15.581 10.438  -7.675  1.00 80.09 265  A 1 
ATOM   2197 C  CG    . HIS   A 1 265  ? -16.373 9.182   -7.892  1.00 83.33 265  A 1 
ATOM   2198 N  ND1   . HIS   A 1 265  ? -16.655 8.249   -6.899  1.00 71.85 265  A 1 
ATOM   2199 C  CD2   . HIS   A 1 265  ? -16.952 8.711   -9.041  1.00 72.07 265  A 1 
ATOM   2200 C  CE1   . HIS   A 1 265  ? -17.366 7.254   -7.448  1.00 76.31 265  A 1 
ATOM   2201 N  NE2   . HIS   A 1 265  ? -17.565 7.497   -8.750  1.00 79.08 265  A 1 
ATOM   2202 N  N     . ASN   A 1 266  ? -13.673 12.945  -8.497  1.00 84.80 266  A 1 
ATOM   2203 C  CA    . ASN   A 1 266  ? -12.963 14.168  -8.137  1.00 82.79 266  A 1 
ATOM   2204 C  C     . ASN   A 1 266  ? -12.929 15.200  -9.269  1.00 83.67 266  A 1 
ATOM   2205 O  O     . ASN   A 1 266  ? -12.850 16.393  -8.989  1.00 80.58 266  A 1 
ATOM   2206 C  CB    . ASN   A 1 266  ? -11.541 13.811  -7.676  1.00 79.02 266  A 1 
ATOM   2207 C  CG    . ASN   A 1 266  ? -10.824 14.991  -7.025  1.00 72.16 266  A 1 
ATOM   2208 O  OD1   . ASN   A 1 266  ? -11.429 15.877  -6.438  1.00 64.03 266  A 1 
ATOM   2209 N  ND2   . ASN   A 1 266  ? -9.507  15.032  -7.080  1.00 65.36 266  A 1 
ATOM   2210 N  N     . PHE   A 1 267  ? -12.982 14.769  -10.533 1.00 85.07 267  A 1 
ATOM   2211 C  CA    . PHE   A 1 267  ? -12.859 15.661  -11.683 1.00 87.19 267  A 1 
ATOM   2212 C  C     . PHE   A 1 267  ? -14.108 15.634  -12.571 1.00 89.38 267  A 1 
ATOM   2213 O  O     . PHE   A 1 267  ? -14.970 16.496  -12.394 1.00 88.26 267  A 1 
ATOM   2214 C  CB    . PHE   A 1 267  ? -11.551 15.375  -12.432 1.00 84.61 267  A 1 
ATOM   2215 C  CG    . PHE   A 1 267  ? -11.270 16.384  -13.523 1.00 82.04 267  A 1 
ATOM   2216 C  CD1   . PHE   A 1 267  ? -11.450 16.034  -14.873 1.00 76.38 267  A 1 
ATOM   2217 C  CD2   . PHE   A 1 267  ? -10.863 17.689  -13.190 1.00 76.77 267  A 1 
ATOM   2218 C  CE1   . PHE   A 1 267  ? -11.227 16.981  -15.886 1.00 71.78 267  A 1 
ATOM   2219 C  CE2   . PHE   A 1 267  ? -10.641 18.642  -14.203 1.00 72.34 267  A 1 
ATOM   2220 C  CZ    . PHE   A 1 267  ? -10.825 18.284  -15.546 1.00 74.76 267  A 1 
ATOM   2221 N  N     . ASP   A 1 268  ? -14.265 14.650  -13.434 1.00 91.24 268  A 1 
ATOM   2222 C  CA    . ASP   A 1 268  ? -15.261 14.593  -14.514 1.00 92.51 268  A 1 
ATOM   2223 C  C     . ASP   A 1 268  ? -16.691 14.868  -14.035 1.00 93.50 268  A 1 
ATOM   2224 O  O     . ASP   A 1 268  ? -17.337 15.817  -14.476 1.00 92.21 268  A 1 
ATOM   2225 C  CB    . ASP   A 1 268  ? -15.216 13.210  -15.188 1.00 91.36 268  A 1 
ATOM   2226 C  CG    . ASP   A 1 268  ? -13.812 12.778  -15.603 1.00 90.60 268  A 1 
ATOM   2227 O  OD1   . ASP   A 1 268  ? -12.961 12.669  -14.697 1.00 80.56 268  A 1 
ATOM   2228 O  OD2   . ASP   A 1 268  ? -13.626 12.543  -16.802 1.00 83.09 268  A 1 
ATOM   2229 N  N     . LEU   A 1 269  ? -17.191 14.094  -13.072 1.00 92.08 269  A 1 
ATOM   2230 C  CA    . LEU   A 1 269  ? -18.557 14.255  -12.569 1.00 92.79 269  A 1 
ATOM   2231 C  C     . LEU   A 1 269  ? -18.749 15.599  -11.866 1.00 93.24 269  A 1 
ATOM   2232 O  O     . LEU   A 1 269  ? -19.800 16.232  -11.994 1.00 92.27 269  A 1 
ATOM   2233 C  CB    . LEU   A 1 269  ? -18.922 13.109  -11.608 1.00 92.30 269  A 1 
ATOM   2234 C  CG    . LEU   A 1 269  ? -18.911 11.699  -12.224 1.00 91.39 269  A 1 
ATOM   2235 C  CD1   . LEU   A 1 269  ? -19.328 10.685  -11.156 1.00 86.92 269  A 1 
ATOM   2236 C  CD2   . LEU   A 1 269  ? -19.883 11.575  -13.396 1.00 86.52 269  A 1 
ATOM   2237 N  N     . ARG   A 1 270  ? -17.740 16.059  -11.133 1.00 90.56 270  A 1 
ATOM   2238 C  CA    . ARG   A 1 270  ? -17.772 17.361  -10.463 1.00 89.80 270  A 1 
ATOM   2239 C  C     . ARG   A 1 270  ? -17.743 18.500  -11.476 1.00 91.28 270  A 1 
ATOM   2240 O  O     . ARG   A 1 270  ? -18.481 19.471  -11.319 1.00 90.11 270  A 1 
ATOM   2241 C  CB    . ARG   A 1 270  ? -16.615 17.435  -9.453  1.00 87.47 270  A 1 
ATOM   2242 C  CG    . ARG   A 1 270  ? -16.772 18.633  -8.507  1.00 80.61 270  A 1 
ATOM   2243 C  CD    . ARG   A 1 270  ? -15.753 18.593  -7.355  1.00 78.82 270  A 1 
ATOM   2244 N  NE    . ARG   A 1 270  ? -14.373 18.787  -7.827  1.00 73.65 270  A 1 
ATOM   2245 C  CZ    . ARG   A 1 270  ? -13.266 18.555  -7.126  1.00 70.64 270  A 1 
ATOM   2246 N  NH1   . ARG   A 1 270  ? -13.308 18.153  -5.890  1.00 63.64 270  A 1 
ATOM   2247 N  NH2   . ARG   A 1 270  ? -12.095 18.720  -7.661  1.00 63.25 270  A 1 
ATOM   2248 N  N     . TYR   A 1 271  ? -16.947 18.359  -12.540 1.00 92.68 271  A 1 
ATOM   2249 C  CA    . TYR   A 1 271  ? -16.855 19.339  -13.621 1.00 93.36 271  A 1 
ATOM   2250 C  C     . TYR   A 1 271  ? -18.172 19.439  -14.393 1.00 93.71 271  A 1 
ATOM   2251 O  O     . TYR   A 1 271  ? -18.722 20.534  -14.494 1.00 92.56 271  A 1 
ATOM   2252 C  CB    . TYR   A 1 271  ? -15.680 18.996  -14.539 1.00 92.89 271  A 1 
ATOM   2253 C  CG    . TYR   A 1 271  ? -15.108 20.212  -15.239 1.00 93.26 271  A 1 
ATOM   2254 C  CD1   . TYR   A 1 271  ? -15.764 20.810  -16.330 1.00 90.22 271  A 1 
ATOM   2255 C  CD2   . TYR   A 1 271  ? -13.903 20.776  -14.766 1.00 90.17 271  A 1 
ATOM   2256 C  CE1   . TYR   A 1 271  ? -15.233 21.955  -16.942 1.00 89.56 271  A 1 
ATOM   2257 C  CE2   . TYR   A 1 271  ? -13.359 21.914  -15.372 1.00 89.36 271  A 1 
ATOM   2258 C  CZ    . TYR   A 1 271  ? -14.026 22.507  -16.460 1.00 92.32 271  A 1 
ATOM   2259 O  OH    . TYR   A 1 271  ? -13.499 23.627  -17.045 1.00 91.45 271  A 1 
ATOM   2260 N  N     . ILE   A 1 272  ? -18.728 18.306  -14.834 1.00 95.04 272  A 1 
ATOM   2261 C  CA    . ILE   A 1 272  ? -20.034 18.244  -15.510 1.00 95.35 272  A 1 
ATOM   2262 C  C     . ILE   A 1 272  ? -21.120 18.881  -14.634 1.00 95.43 272  A 1 
ATOM   2263 O  O     . ILE   A 1 272  ? -21.848 19.757  -15.094 1.00 94.54 272  A 1 
ATOM   2264 C  CB    . ILE   A 1 272  ? -20.396 16.779  -15.863 1.00 95.27 272  A 1 
ATOM   2265 C  CG1   . ILE   A 1 272  ? -19.458 16.224  -16.961 1.00 92.08 272  A 1 
ATOM   2266 C  CG2   . ILE   A 1 272  ? -21.860 16.662  -16.331 1.00 91.86 272  A 1 
ATOM   2267 C  CD1   . ILE   A 1 272  ? -19.506 14.695  -17.084 1.00 89.14 272  A 1 
ATOM   2268 N  N     . THR   A 1 273  ? -21.208 18.482  -13.365 1.00 94.92 273  A 1 
ATOM   2269 C  CA    . THR   A 1 273  ? -22.237 18.978  -12.437 1.00 94.22 273  A 1 
ATOM   2270 C  C     . THR   A 1 273  ? -22.146 20.492  -12.252 1.00 94.08 273  A 1 
ATOM   2271 O  O     . THR   A 1 273  ? -23.143 21.196  -12.387 1.00 92.80 273  A 1 
ATOM   2272 C  CB    . THR   A 1 273  ? -22.126 18.291  -11.068 1.00 93.21 273  A 1 
ATOM   2273 O  OG1   . THR   A 1 273  ? -22.200 16.890  -11.209 1.00 81.59 273  A 1 
ATOM   2274 C  CG2   . THR   A 1 273  ? -23.255 18.689  -10.122 1.00 79.44 273  A 1 
ATOM   2275 N  N     . ASN   A 1 274  ? -20.954 21.012  -11.987 1.00 93.75 274  A 1 
ATOM   2276 C  CA    . ASN   A 1 274  ? -20.749 22.441  -11.751 1.00 92.97 274  A 1 
ATOM   2277 C  C     . ASN   A 1 274  ? -20.909 23.265  -13.033 1.00 93.27 274  A 1 
ATOM   2278 O  O     . ASN   A 1 274  ? -21.455 24.364  -12.987 1.00 92.05 274  A 1 
ATOM   2279 C  CB    . ASN   A 1 274  ? -19.356 22.651  -11.145 1.00 91.74 274  A 1 
ATOM   2280 C  CG    . ASN   A 1 274  ? -19.202 22.115  -9.728  1.00 88.66 274  A 1 
ATOM   2281 O  OD1   . ASN   A 1 274  ? -20.136 21.846  -9.002  1.00 78.93 274  A 1 
ATOM   2282 N  ND2   . ASN   A 1 274  ? -17.972 21.976  -9.273  1.00 79.38 274  A 1 
ATOM   2283 N  N     . ARG   A 1 275  ? -20.459 22.753  -14.179 1.00 94.88 275  A 1 
ATOM   2284 C  CA    . ARG   A 1 275  ? -20.580 23.438  -15.469 1.00 95.33 275  A 1 
ATOM   2285 C  C     . ARG   A 1 275  ? -22.039 23.510  -15.921 1.00 95.89 275  A 1 
ATOM   2286 O  O     . ARG   A 1 275  ? -22.470 24.569  -16.366 1.00 94.63 275  A 1 
ATOM   2287 C  CB    . ARG   A 1 275  ? -19.680 22.730  -16.491 1.00 94.38 275  A 1 
ATOM   2288 C  CG    . ARG   A 1 275  ? -19.446 23.548  -17.774 1.00 88.91 275  A 1 
ATOM   2289 C  CD    . ARG   A 1 275  ? -18.519 24.748  -17.524 1.00 90.03 275  A 1 
ATOM   2290 N  NE    . ARG   A 1 275  ? -18.275 25.446  -18.793 1.00 90.31 275  A 1 
ATOM   2291 C  CZ    . ARG   A 1 275  ? -17.699 26.619  -18.968 1.00 93.39 275  A 1 
ATOM   2292 N  NH1   . ARG   A 1 275  ? -17.182 27.299  -17.982 1.00 83.93 275  A 1 
ATOM   2293 N  NH2   . ARG   A 1 275  ? -17.653 27.126  -20.156 1.00 87.94 275  A 1 
ATOM   2294 N  N     . LEU   A 1 276  ? -22.806 22.440  -15.734 1.00 96.05 276  A 1 
ATOM   2295 C  CA    . LEU   A 1 276  ? -24.245 22.413  -15.988 1.00 95.98 276  A 1 
ATOM   2296 C  C     . LEU   A 1 276  ? -24.982 23.442  -15.121 1.00 95.88 276  A 1 
ATOM   2297 O  O     . LEU   A 1 276  ? -25.751 24.245  -15.647 1.00 94.78 276  A 1 
ATOM   2298 C  CB    . LEU   A 1 276  ? -24.763 20.985  -15.732 1.00 95.76 276  A 1 
ATOM   2299 C  CG    . LEU   A 1 276  ? -26.285 20.819  -15.934 1.00 95.20 276  A 1 
ATOM   2300 C  CD1   . LEU   A 1 276  ? -26.683 20.922  -17.399 1.00 91.53 276  A 1 
ATOM   2301 C  CD2   . LEU   A 1 276  ? -26.729 19.457  -15.405 1.00 91.34 276  A 1 
ATOM   2302 N  N     . GLU   A 1 277  ? -24.717 23.465  -13.815 1.00 94.76 277  A 1 
ATOM   2303 C  CA    . GLU   A 1 277  ? -25.346 24.426  -12.902 1.00 94.25 277  A 1 
ATOM   2304 C  C     . GLU   A 1 277  ? -24.960 25.874  -13.241 1.00 94.13 277  A 1 
ATOM   2305 O  O     . GLU   A 1 277  ? -25.802 26.769  -13.186 1.00 91.96 277  A 1 
ATOM   2306 C  CB    . GLU   A 1 277  ? -25.001 24.057  -11.443 1.00 92.89 277  A 1 
ATOM   2307 C  CG    . GLU   A 1 277  ? -25.763 24.925  -10.417 1.00 84.50 277  A 1 
ATOM   2308 C  CD    . GLU   A 1 277  ? -25.683 24.409  -8.958  1.00 79.79 277  A 1 
ATOM   2309 O  OE1   . GLU   A 1 277  ? -26.394 24.970  -8.083  1.00 71.97 277  A 1 
ATOM   2310 O  OE2   . GLU   A 1 277  ? -25.013 23.401  -8.659  1.00 72.62 277  A 1 
ATOM   2311 N  N     . LEU   A 1 278  ? -23.715 26.113  -13.654 1.00 95.47 278  A 1 
ATOM   2312 C  CA    . LEU   A 1 278  ? -23.229 27.439  -14.032 1.00 94.84 278  A 1 
ATOM   2313 C  C     . LEU   A 1 278  ? -23.904 27.977  -15.302 1.00 94.77 278  A 1 
ATOM   2314 O  O     . LEU   A 1 278  ? -24.247 29.158  -15.358 1.00 92.46 278  A 1 
ATOM   2315 C  CB    . LEU   A 1 278  ? -21.701 27.361  -14.214 1.00 93.39 278  A 1 
ATOM   2316 C  CG    . LEU   A 1 278  ? -21.030 28.732  -14.464 1.00 86.88 278  A 1 
ATOM   2317 C  CD1   . LEU   A 1 278  ? -20.931 29.545  -13.175 1.00 79.88 278  A 1 
ATOM   2318 C  CD2   . LEU   A 1 278  ? -19.621 28.525  -15.011 1.00 80.20 278  A 1 
ATOM   2319 N  N     . LEU   A 1 279  ? -24.073 27.136  -16.325 1.00 96.05 279  A 1 
ATOM   2320 C  CA    . LEU   A 1 279  ? -24.570 27.563  -17.639 1.00 95.85 279  A 1 
ATOM   2321 C  C     . LEU   A 1 279  ? -26.099 27.559  -17.746 1.00 95.69 279  A 1 
ATOM   2322 O  O     . LEU   A 1 279  ? -26.655 28.374  -18.480 1.00 92.60 279  A 1 
ATOM   2323 C  CB    . LEU   A 1 279  ? -23.953 26.676  -18.734 1.00 95.27 279  A 1 
ATOM   2324 C  CG    . LEU   A 1 279  ? -22.424 26.810  -18.908 1.00 94.40 279  A 1 
ATOM   2325 C  CD1   . LEU   A 1 279  ? -21.975 25.896  -20.046 1.00 90.14 279  A 1 
ATOM   2326 C  CD2   . LEU   A 1 279  ? -21.982 28.235  -19.243 1.00 89.37 279  A 1 
ATOM   2327 N  N     . THR   A 1 280  ? -26.778 26.656  -17.034 1.00 95.92 280  A 1 
ATOM   2328 C  CA    . THR   A 1 280  ? -28.234 26.457  -17.178 1.00 95.46 280  A 1 
ATOM   2329 C  C     . THR   A 1 280  ? -29.007 26.610  -15.871 1.00 95.26 280  A 1 
ATOM   2330 O  O     . THR   A 1 280  ? -30.224 26.790  -15.901 1.00 90.24 280  A 1 
ATOM   2331 C  CB    . THR   A 1 280  ? -28.548 25.082  -17.785 1.00 94.17 280  A 1 
ATOM   2332 O  OG1   . THR   A 1 280  ? -28.241 24.067  -16.856 1.00 87.11 280  A 1 
ATOM   2333 C  CG2   . THR   A 1 280  ? -27.780 24.785  -19.072 1.00 86.75 280  A 1 
ATOM   2334 N  N     . GLY   A 1 281  ? -28.347 26.522  -14.724 1.00 95.04 281  A 1 
ATOM   2335 C  CA    . GLY   A 1 281  ? -28.988 26.390  -13.413 1.00 94.96 281  A 1 
ATOM   2336 C  C     . GLY   A 1 281  ? -29.558 24.993  -13.126 1.00 95.48 281  A 1 
ATOM   2337 O  O     . GLY   A 1 281  ? -30.090 24.757  -12.035 1.00 92.18 281  A 1 
ATOM   2338 N  N     . GLU   A 1 282  ? -29.452 24.058  -14.066 1.00 94.88 282  A 1 
ATOM   2339 C  CA    . GLU   A 1 282  ? -29.913 22.683  -13.890 1.00 95.05 282  A 1 
ATOM   2340 C  C     . GLU   A 1 282  ? -29.017 21.898  -12.927 1.00 95.23 282  A 1 
ATOM   2341 O  O     . GLU   A 1 282  ? -27.816 22.135  -12.791 1.00 93.01 282  A 1 
ATOM   2342 C  CB    . GLU   A 1 282  ? -30.021 21.946  -15.237 1.00 93.56 282  A 1 
ATOM   2343 C  CG    . GLU   A 1 282  ? -31.158 22.481  -16.121 1.00 89.10 282  A 1 
ATOM   2344 C  CD    . GLU   A 1 282  ? -31.277 21.679  -17.429 1.00 90.46 282  A 1 
ATOM   2345 O  OE1   . GLU   A 1 282  ? -31.369 22.303  -18.500 1.00 82.71 282  A 1 
ATOM   2346 O  OE2   . GLU   A 1 282  ? -31.280 20.426  -17.354 1.00 84.73 282  A 1 
ATOM   2347 N  N     . LYS   A 1 283  ? -29.627 20.903  -12.280 1.00 94.03 283  A 1 
ATOM   2348 C  CA    . LYS   A 1 283  ? -28.924 19.953  -11.416 1.00 94.20 283  A 1 
ATOM   2349 C  C     . LYS   A 1 283  ? -29.174 18.537  -11.909 1.00 95.13 283  A 1 
ATOM   2350 O  O     . LYS   A 1 283  ? -30.246 18.242  -12.434 1.00 92.66 283  A 1 
ATOM   2351 C  CB    . LYS   A 1 283  ? -29.343 20.120  -9.950  1.00 92.11 283  A 1 
ATOM   2352 C  CG    . LYS   A 1 283  ? -29.089 21.554  -9.454  1.00 88.37 283  A 1 
ATOM   2353 C  CD    . LYS   A 1 283  ? -29.082 21.667  -7.935  1.00 79.77 283  A 1 
ATOM   2354 C  CE    . LYS   A 1 283  ? -28.864 23.136  -7.598  1.00 74.40 283  A 1 
ATOM   2355 N  NZ    . LYS   A 1 283  ? -27.982 23.373  -6.435  1.00 65.45 283  A 1 
ATOM   2356 N  N     . ILE   A 1 284  ? -28.207 17.663  -11.690 1.00 94.17 284  A 1 
ATOM   2357 C  CA    . ILE   A 1 284  ? -28.373 16.224  -11.909 1.00 94.35 284  A 1 
ATOM   2358 C  C     . ILE   A 1 284  ? -29.171 15.667  -10.727 1.00 94.10 284  A 1 
ATOM   2359 O  O     . ILE   A 1 284  ? -28.805 15.895  -9.571  1.00 91.89 284  A 1 
ATOM   2360 C  CB    . ILE   A 1 284  ? -27.008 15.537  -12.104 1.00 94.04 284  A 1 
ATOM   2361 C  CG1   . ILE   A 1 284  ? -26.292 16.134  -13.337 1.00 91.72 284  A 1 
ATOM   2362 C  CG2   . ILE   A 1 284  ? -27.195 14.018  -12.254 1.00 91.91 284  A 1 
ATOM   2363 C  CD1   . ILE   A 1 284  ? -24.845 15.676  -13.513 1.00 86.28 284  A 1 
ATOM   2364 N  N     . ILE   A 1 285  ? -30.284 14.991  -11.011 1.00 93.58 285  A 1 
ATOM   2365 C  CA    . ILE   A 1 285  ? -31.267 14.572  -10.003 1.00 93.75 285  A 1 
ATOM   2366 C  C     . ILE   A 1 285  ? -31.390 13.051  -10.008 1.00 93.99 285  A 1 
ATOM   2367 O  O     . ILE   A 1 285  ? -31.858 12.450  -10.974 1.00 92.04 285  A 1 
ATOM   2368 C  CB    . ILE   A 1 285  ? -32.637 15.253  -10.228 1.00 91.76 285  A 1 
ATOM   2369 C  CG1   . ILE   A 1 285  ? -32.506 16.800  -10.247 1.00 83.79 285  A 1 
ATOM   2370 C  CG2   . ILE   A 1 285  ? -33.626 14.818  -9.127  1.00 83.87 285  A 1 
ATOM   2371 C  CD1   . ILE   A 1 285  ? -33.788 17.539  -10.637 1.00 77.06 285  A 1 
ATOM   2372 N  N     . PHE   A 1 286  ? -31.065 12.434  -8.892  1.00 93.72 286  A 1 
ATOM   2373 C  CA    . PHE   A 1 286  ? -31.357 11.026  -8.653  1.00 93.78 286  A 1 
ATOM   2374 C  C     . PHE   A 1 286  ? -32.679 10.871  -7.910  1.00 93.35 286  A 1 
ATOM   2375 O  O     . PHE   A 1 286  ? -33.034 11.693  -7.065  1.00 91.48 286  A 1 
ATOM   2376 C  CB    . PHE   A 1 286  ? -30.211 10.379  -7.882  1.00 93.55 286  A 1 
ATOM   2377 C  CG    . PHE   A 1 286  ? -28.868 10.545  -8.541  1.00 94.46 286  A 1 
ATOM   2378 C  CD1   . PHE   A 1 286  ? -28.619 9.962   -9.796  1.00 91.57 286  A 1 
ATOM   2379 C  CD2   . PHE   A 1 286  ? -27.863 11.298  -7.909  1.00 91.50 286  A 1 
ATOM   2380 C  CE1   . PHE   A 1 286  ? -27.368 10.110  -10.406 1.00 90.79 286  A 1 
ATOM   2381 C  CE2   . PHE   A 1 286  ? -26.608 11.445  -8.516  1.00 90.96 286  A 1 
ATOM   2382 C  CZ    . PHE   A 1 286  ? -26.358 10.846  -9.765  1.00 93.06 286  A 1 
ATOM   2383 N  N     . ARG   A 1 287  ? -33.404 9.788   -8.204  1.00 93.24 287  A 1 
ATOM   2384 C  CA    . ARG   A 1 287  ? -34.664 9.450   -7.536  1.00 93.31 287  A 1 
ATOM   2385 C  C     . ARG   A 1 287  ? -34.618 8.032   -6.991  1.00 93.88 287  A 1 
ATOM   2386 O  O     . ARG   A 1 287  ? -34.110 7.128   -7.650  1.00 91.82 287  A 1 
ATOM   2387 C  CB    . ARG   A 1 287  ? -35.857 9.655   -8.477  1.00 92.07 287  A 1 
ATOM   2388 C  CG    . ARG   A 1 287  ? -36.001 11.123  -8.898  1.00 86.81 287  A 1 
ATOM   2389 C  CD    . ARG   A 1 287  ? -37.288 11.335  -9.686  1.00 83.22 287  A 1 
ATOM   2390 N  NE    . ARG   A 1 287  ? -37.409 12.726  -10.142 1.00 76.39 287  A 1 
ATOM   2391 C  CZ    . ARG   A 1 287  ? -38.525 13.403  -10.352 1.00 69.66 287  A 1 
ATOM   2392 N  NH1   . ARG   A 1 287  ? -39.701 12.869  -10.168 1.00 61.16 287  A 1 
ATOM   2393 N  NH2   . ARG   A 1 287  ? -38.470 14.640  -10.758 1.00 63.63 287  A 1 
ATOM   2394 N  N     . SER   A 1 288  ? -35.202 7.851   -5.817  1.00 93.78 288  A 1 
ATOM   2395 C  CA    . SER   A 1 288  ? -35.442 6.517   -5.279  1.00 93.79 288  A 1 
ATOM   2396 C  C     . SER   A 1 288  ? -36.393 5.726   -6.198  1.00 94.17 288  A 1 
ATOM   2397 O  O     . SER   A 1 288  ? -37.202 6.324   -6.915  1.00 92.41 288  A 1 
ATOM   2398 C  CB    . SER   A 1 288  ? -35.978 6.602   -3.843  1.00 92.45 288  A 1 
ATOM   2399 O  OG    . SER   A 1 288  ? -37.219 7.272   -3.786  1.00 87.39 288  A 1 
ATOM   2400 N  N     . PRO   A 1 289  ? -36.330 4.382   -6.208  1.00 95.08 289  A 1 
ATOM   2401 C  CA    . PRO   A 1 289  ? -37.151 3.550   -7.098  1.00 94.74 289  A 1 
ATOM   2402 C  C     . PRO   A 1 289  ? -38.663 3.758   -6.948  1.00 94.58 289  A 1 
ATOM   2403 O  O     . PRO   A 1 289  ? -39.410 3.639   -7.918  1.00 90.51 289  A 1 
ATOM   2404 C  CB    . PRO   A 1 289  ? -36.764 2.110   -6.749  1.00 93.28 289  A 1 
ATOM   2405 C  CG    . PRO   A 1 289  ? -35.350 2.236   -6.208  1.00 91.35 289  A 1 
ATOM   2406 C  CD    . PRO   A 1 289  ? -35.376 3.574   -5.484  1.00 94.63 289  A 1 
ATOM   2407 N  N     . ASP   A 1 290  ? -39.119 4.105   -5.750  1.00 94.54 290  A 1 
ATOM   2408 C  CA    . ASP   A 1 290  ? -40.516 4.450   -5.454  1.00 93.21 290  A 1 
ATOM   2409 C  C     . ASP   A 1 290  ? -40.861 5.924   -5.742  1.00 92.94 290  A 1 
ATOM   2410 O  O     . ASP   A 1 290  ? -41.995 6.353   -5.520  1.00 87.16 290  A 1 
ATOM   2411 C  CB    . ASP   A 1 290  ? -40.837 4.057   -4.006  1.00 90.61 290  A 1 
ATOM   2412 C  CG    . ASP   A 1 290  ? -40.134 4.901   -2.936  1.00 90.67 290  A 1 
ATOM   2413 O  OD1   . ASP   A 1 290  ? -39.190 5.649   -3.258  1.00 83.56 290  A 1 
ATOM   2414 O  OD2   . ASP   A 1 290  ? -40.554 4.790   -1.766  1.00 85.95 290  A 1 
ATOM   2415 N  N     . LYS   A 1 291  ? -39.898 6.700   -6.219  1.00 91.67 291  A 1 
ATOM   2416 C  CA    . LYS   A 1 291  ? -39.977 8.138   -6.549  1.00 90.50 291  A 1 
ATOM   2417 C  C     . LYS   A 1 291  ? -40.336 9.054   -5.369  1.00 90.97 291  A 1 
ATOM   2418 O  O     . LYS   A 1 291  ? -40.708 10.203  -5.595  1.00 85.96 291  A 1 
ATOM   2419 C  CB    . LYS   A 1 291  ? -40.858 8.376   -7.785  1.00 88.46 291  A 1 
ATOM   2420 C  CG    . LYS   A 1 291  ? -40.437 7.506   -8.980  1.00 85.06 291  A 1 
ATOM   2421 C  CD    . LYS   A 1 291  ? -40.820 8.168   -10.305 1.00 73.82 291  A 1 
ATOM   2422 C  CE    . LYS   A 1 291  ? -40.322 7.295   -11.452 1.00 68.43 291  A 1 
ATOM   2423 N  NZ    . LYS   A 1 291  ? -40.395 7.976   -12.765 1.00 57.72 291  A 1 
ATOM   2424 N  N     . LYS   A 1 292  ? -40.193 8.586   -4.141  1.00 89.47 292  A 1 
ATOM   2425 C  CA    . LYS   A 1 292  ? -40.495 9.388   -2.943  1.00 88.33 292  A 1 
ATOM   2426 C  C     . LYS   A 1 292  ? -39.378 10.353  -2.559  1.00 89.27 292  A 1 
ATOM   2427 O  O     . LYS   A 1 292  ? -39.661 11.414  -2.016  1.00 82.75 292  A 1 
ATOM   2428 C  CB    . LYS   A 1 292  ? -40.819 8.482   -1.760  1.00 85.10 292  A 1 
ATOM   2429 C  CG    . LYS   A 1 292  ? -42.191 7.834   -1.917  1.00 79.93 292  A 1 
ATOM   2430 C  CD    . LYS   A 1 292  ? -42.676 7.314   -0.568  1.00 72.08 292  A 1 
ATOM   2431 C  CE    . LYS   A 1 292  ? -44.103 6.797   -0.702  1.00 65.22 292  A 1 
ATOM   2432 N  NZ    . LYS   A 1 292  ? -44.702 6.538   0.628   1.00 57.00 292  A 1 
ATOM   2433 N  N     . GLU   A 1 293  ? -38.142 9.993   -2.828  1.00 86.82 293  A 1 
ATOM   2434 C  CA    . GLU   A 1 293  ? -36.988 10.836  -2.538  1.00 87.42 293  A 1 
ATOM   2435 C  C     . GLU   A 1 293  ? -36.304 11.262  -3.838  1.00 88.32 293  A 1 
ATOM   2436 O  O     . GLU   A 1 293  ? -36.070 10.442  -4.727  1.00 85.96 293  A 1 
ATOM   2437 C  CB    . GLU   A 1 293  ? -36.027 10.107  -1.584  1.00 84.18 293  A 1 
ATOM   2438 C  CG    . GLU   A 1 293  ? -34.910 11.023  -1.066  1.00 78.08 293  A 1 
ATOM   2439 C  CD    . GLU   A 1 293  ? -33.891 10.247  -0.217  1.00 77.53 293  A 1 
ATOM   2440 O  OE1   . GLU   A 1 293  ? -33.586 10.668  0.914   1.00 70.80 293  A 1 
ATOM   2441 O  OE2   . GLU   A 1 293  ? -33.400 9.206   -0.708  1.00 74.36 293  A 1 
ATOM   2442 N  N     . ALA   A 1 294  ? -35.967 12.551  -3.929  1.00 88.55 294  A 1 
ATOM   2443 C  CA    . ALA   A 1 294  ? -35.107 13.097  -4.967  1.00 88.21 294  A 1 
ATOM   2444 C  C     . ALA   A 1 294  ? -33.908 13.789  -4.312  1.00 88.50 294  A 1 
ATOM   2445 O  O     . ALA   A 1 294  ? -34.078 14.561  -3.365  1.00 85.19 294  A 1 
ATOM   2446 C  CB    . ALA   A 1 294  ? -35.916 14.044  -5.859  1.00 86.02 294  A 1 
ATOM   2447 N  N     . VAL   A 1 295  ? -32.710 13.519  -4.818  1.00 87.42 295  A 1 
ATOM   2448 C  CA    . VAL   A 1 295  ? -31.468 14.128  -4.329  1.00 87.36 295  A 1 
ATOM   2449 C  C     . VAL   A 1 295  ? -30.687 14.715  -5.493  1.00 88.93 295  A 1 
ATOM   2450 O  O     . VAL   A 1 295  ? -30.678 14.159  -6.587  1.00 87.58 295  A 1 
ATOM   2451 C  CB    . VAL   A 1 295  ? -30.603 13.151  -3.509  1.00 84.11 295  A 1 
ATOM   2452 C  CG1   . VAL   A 1 295  ? -31.338 12.712  -2.234  1.00 73.37 295  A 1 
ATOM   2453 C  CG2   . VAL   A 1 295  ? -30.181 11.903  -4.283  1.00 76.06 295  A 1 
ATOM   2454 N  N     . HIS   A 1 296  ? -30.035 15.847  -5.259  1.00 80.06 296  A 1 
ATOM   2455 C  CA    . HIS   A 1 296  ? -29.121 16.419  -6.248  1.00 80.25 296  A 1 
ATOM   2456 C  C     . HIS   A 1 296  ? -27.770 15.717  -6.153  1.00 81.00 296  A 1 
ATOM   2457 O  O     . HIS   A 1 296  ? -27.309 15.426  -5.046  1.00 77.44 296  A 1 
ATOM   2458 C  CB    . HIS   A 1 296  ? -28.983 17.930  -6.026  1.00 77.89 296  A 1 
ATOM   2459 C  CG    . HIS   A 1 296  ? -30.267 18.708  -6.113  1.00 74.89 296  A 1 
ATOM   2460 N  ND1   . HIS   A 1 296  ? -30.496 19.946  -5.540  1.00 62.64 296  A 1 
ATOM   2461 C  CD2   . HIS   A 1 296  ? -31.431 18.361  -6.743  1.00 64.63 296  A 1 
ATOM   2462 C  CE1   . HIS   A 1 296  ? -31.750 20.321  -5.818  1.00 65.93 296  A 1 
ATOM   2463 N  NE2   . HIS   A 1 296  ? -32.354 19.382  -6.546  1.00 68.63 296  A 1 
ATOM   2464 N  N     . LEU   A 1 297  ? -27.122 15.483  -7.306  1.00 77.27 297  A 1 
ATOM   2465 C  CA    . LEU   A 1 297  ? -25.768 14.947  -7.327  1.00 75.83 297  A 1 
ATOM   2466 C  C     . LEU   A 1 297  ? -24.840 15.874  -6.543  1.00 76.88 297  A 1 
ATOM   2467 O  O     . LEU   A 1 297  ? -24.659 17.041  -6.884  1.00 73.29 297  A 1 
ATOM   2468 C  CB    . LEU   A 1 297  ? -25.301 14.710  -8.775  1.00 72.66 297  A 1 
ATOM   2469 C  CG    . LEU   A 1 297  ? -23.953 13.957  -8.899  1.00 74.47 297  A 1 
ATOM   2470 C  CD1   . LEU   A 1 297  ? -23.845 13.284  -10.265 1.00 66.28 297  A 1 
ATOM   2471 C  CD2   . LEU   A 1 297  ? -22.719 14.847  -8.769  1.00 70.87 297  A 1 
ATOM   2472 N  N     . CYS   A 1 298  ? -24.227 15.327  -5.511  1.00 74.44 298  A 1 
ATOM   2473 C  CA    . CYS   A 1 298  ? -23.193 15.985  -4.734  1.00 74.02 298  A 1 
ATOM   2474 C  C     . CYS   A 1 298  ? -22.031 15.010  -4.545  1.00 74.68 298  A 1 
ATOM   2475 O  O     . CYS   A 1 298  ? -22.227 13.872  -4.106  1.00 72.75 298  A 1 
ATOM   2476 C  CB    . CYS   A 1 298  ? -23.794 16.469  -3.409  1.00 68.88 298  A 1 
ATOM   2477 S  SG    . CYS   A 1 298  ? -22.564 17.412  -2.464  1.00 58.46 298  A 1 
ATOM   2478 N  N     . ILE   A 1 299  ? -20.828 15.459  -4.881  1.00 71.58 299  A 1 
ATOM   2479 C  CA    . ILE   A 1 299  ? -19.603 14.731  -4.564  1.00 71.88 299  A 1 
ATOM   2480 C  C     . ILE   A 1 299  ? -19.188 15.124  -3.152  1.00 71.58 299  A 1 
ATOM   2481 O  O     . ILE   A 1 299  ? -18.921 16.295  -2.884  1.00 69.43 299  A 1 
ATOM   2482 C  CB    . ILE   A 1 299  ? -18.490 15.021  -5.586  1.00 70.29 299  A 1 
ATOM   2483 C  CG1   . ILE   A 1 299  ? -18.927 14.758  -7.051  1.00 68.14 299  A 1 
ATOM   2484 C  CG2   . ILE   A 1 299  ? -17.240 14.198  -5.242  1.00 66.05 299  A 1 
ATOM   2485 C  CD1   . ILE   A 1 299  ? -19.350 13.323  -7.354  1.00 62.91 299  A 1 
ATOM   2486 N  N     . TYR   A 1 300  ? -19.145 14.157  -2.254  1.00 71.77 300  A 1 
ATOM   2487 C  CA    . TYR   A 1 300  ? -18.688 14.376  -0.890  1.00 68.48 300  A 1 
ATOM   2488 C  C     . TYR   A 1 300  ? -17.418 13.578  -0.616  1.00 67.85 300  A 1 
ATOM   2489 O  O     . TYR   A 1 300  ? -17.243 12.449  -1.082  1.00 63.57 300  A 1 
ATOM   2490 C  CB    . TYR   A 1 300  ? -19.802 14.081  0.122   1.00 63.65 300  A 1 
ATOM   2491 C  CG    . TYR   A 1 300  ? -20.223 12.637  0.209   1.00 59.86 300  A 1 
ATOM   2492 C  CD1   . TYR   A 1 300  ? -21.221 12.134  -0.652  1.00 53.65 300  A 1 
ATOM   2493 C  CD2   . TYR   A 1 300  ? -19.634 11.776  1.156   1.00 54.14 300  A 1 
ATOM   2494 C  CE1   . TYR   A 1 300  ? -21.613 10.791  -0.575  1.00 49.53 300  A 1 
ATOM   2495 C  CE2   . TYR   A 1 300  ? -20.018 10.430  1.242   1.00 50.68 300  A 1 
ATOM   2496 C  CZ    . TYR   A 1 300  ? -21.009 9.941   0.370   1.00 49.47 300  A 1 
ATOM   2497 O  OH    . TYR   A 1 300  ? -21.381 8.620   0.444   1.00 45.23 300  A 1 
ATOM   2498 N  N     . GLU   A 1 301  ? -16.536 14.181  0.174   1.00 66.27 301  A 1 
ATOM   2499 C  CA    . GLU   A 1 301  ? -15.313 13.533  0.615   1.00 65.22 301  A 1 
ATOM   2500 C  C     . GLU   A 1 301  ? -15.583 12.675  1.846   1.00 63.90 301  A 1 
ATOM   2501 O  O     . GLU   A 1 301  ? -16.162 13.109  2.845   1.00 60.25 301  A 1 
ATOM   2502 C  CB    . GLU   A 1 301  ? -14.235 14.576  0.892   1.00 62.34 301  A 1 
ATOM   2503 C  CG    . GLU   A 1 301  ? -13.763 15.269  -0.389  1.00 55.34 301  A 1 
ATOM   2504 C  CD    . GLU   A 1 301  ? -12.652 16.296  -0.146  1.00 50.61 301  A 1 
ATOM   2505 O  OE1   . GLU   A 1 301  ? -12.425 17.120  -1.050  1.00 46.34 301  A 1 
ATOM   2506 O  OE2   . GLU   A 1 301  ? -12.034 16.253  0.939   1.00 49.75 301  A 1 
ATOM   2507 N  N     . ARG   A 1 302  ? -15.112 11.426  1.788   1.00 62.06 302  A 1 
ATOM   2508 C  CA    . ARG   A 1 302  ? -15.129 10.499  2.919   1.00 60.86 302  A 1 
ATOM   2509 C  C     . ARG   A 1 302  ? -13.706 10.147  3.327   1.00 60.93 302  A 1 
ATOM   2510 O  O     . ARG   A 1 302  ? -12.770 10.248  2.536   1.00 56.63 302  A 1 
ATOM   2511 C  CB    . ARG   A 1 302  ? -15.961 9.273   2.533   1.00 57.14 302  A 1 
ATOM   2512 C  CG    . ARG   A 1 302  ? -16.484 8.544   3.768   1.00 52.26 302  A 1 
ATOM   2513 C  CD    . ARG   A 1 302  ? -17.280 7.316   3.344   1.00 50.11 302  A 1 
ATOM   2514 N  NE    . ARG   A 1 302  ? -17.925 6.691   4.499   1.00 46.42 302  A 1 
ATOM   2515 C  CZ    . ARG   A 1 302  ? -18.627 5.584   4.483   1.00 42.92 302  A 1 
ATOM   2516 N  NH1   . ARG   A 1 302  ? -18.772 4.877   3.391   1.00 42.24 302  A 1 
ATOM   2517 N  NH2   . ARG   A 1 302  ? -19.206 5.180   5.566   1.00 40.37 302  A 1 
ATOM   2518 N  N     . ASN   A 1 303  ? -13.542 9.674   4.560   1.00 61.12 303  A 1 
ATOM   2519 C  CA    . ASN   A 1 303  ? -12.226 9.363   5.120   1.00 59.29 303  A 1 
ATOM   2520 C  C     . ASN   A 1 303  ? -11.264 10.563  5.152   1.00 59.12 303  A 1 
ATOM   2521 O  O     . ASN   A 1 303  ? -10.062 10.351  5.306   1.00 54.33 303  A 1 
ATOM   2522 C  CB    . ASN   A 1 303  ? -11.601 8.124   4.456   1.00 54.58 303  A 1 
ATOM   2523 C  CG    . ASN   A 1 303  ? -12.428 6.865   4.577   1.00 48.21 303  A 1 
ATOM   2524 O  OD1   . ASN   A 1 303  ? -13.017 6.574   5.603   1.00 44.77 303  A 1 
ATOM   2525 N  ND2   . ASN   A 1 303  ? -12.435 6.043   3.541   1.00 42.91 303  A 1 
ATOM   2526 N  N     . GLN   A 1 304  ? -11.770 11.773  5.148   1.00 52.56 304  A 1 
ATOM   2527 C  CA    . GLN   A 1 304  ? -11.053 12.967  5.618   1.00 51.54 304  A 1 
ATOM   2528 C  C     . GLN   A 1 304  ? -10.618 12.852  7.085   1.00 52.97 304  A 1 
ATOM   2529 O  O     . GLN   A 1 304  ? -10.020 13.778  7.616   1.00 47.86 304  A 1 
ATOM   2530 C  CB    . GLN   A 1 304  ? -11.944 14.213  5.526   1.00 46.36 304  A 1 
ATOM   2531 C  CG    . GLN   A 1 304  ? -12.188 14.759  4.115   1.00 42.27 304  A 1 
ATOM   2532 C  CD    . GLN   A 1 304  ? -12.896 16.115  4.219   1.00 37.72 304  A 1 
ATOM   2533 O  OE1   . GLN   A 1 304  ? -13.311 16.553  5.287   1.00 36.22 304  A 1 
ATOM   2534 N  NE2   . GLN   A 1 304  ? -13.051 16.835  3.141   1.00 35.26 304  A 1 
ATOM   2535 N  N     . SER   A 1 305  ? -10.900 11.740  7.746   1.00 50.93 305  A 1 
ATOM   2536 C  CA    . SER   A 1 305  ? -10.419 11.507  9.093   1.00 48.91 305  A 1 
ATOM   2537 C  C     . SER   A 1 305  ? -8.922  11.786  9.093   1.00 48.51 305  A 1 
ATOM   2538 O  O     . SER   A 1 305  ? -8.148  11.064  8.458   1.00 44.17 305  A 1 
ATOM   2539 C  CB    . SER   A 1 305  ? -10.711 10.080  9.567   1.00 44.38 305  A 1 
ATOM   2540 O  OG    . SER   A 1 305  ? -10.118 9.110   8.728   1.00 39.88 305  A 1 
ATOM   2541 N  N     . SER   A 1 306  ? -8.531  12.818  9.837   1.00 44.38 306  A 1 
ATOM   2542 C  CA    . SER   A 1 306  ? -7.197  12.887  10.389  1.00 41.91 306  A 1 
ATOM   2543 C  C     . SER   A 1 306  ? -6.955  11.509  10.989  1.00 41.49 306  A 1 
ATOM   2544 O  O     . SER   A 1 306  ? -7.597  11.120  11.968  1.00 37.98 306  A 1 
ATOM   2545 C  CB    . SER   A 1 306  ? -7.128  13.982  11.461  1.00 38.13 306  A 1 
ATOM   2546 O  OG    . SER   A 1 306  ? -8.161  13.824  12.420  1.00 34.20 306  A 1 
ATOM   2547 N  N     . HIS   A 1 307  ? -6.112  10.706  10.330  1.00 42.92 307  A 1 
ATOM   2548 C  CA    . HIS   A 1 307  ? -5.754  9.417   10.872  1.00 42.21 307  A 1 
ATOM   2549 C  C     . HIS   A 1 307  ? -5.056  9.715   12.189  1.00 42.82 307  A 1 
ATOM   2550 O  O     . HIS   A 1 307  ? -3.875  10.033  12.210  1.00 39.02 307  A 1 
ATOM   2551 C  CB    . HIS   A 1 307  ? -4.889  8.640   9.887   1.00 38.72 307  A 1 
ATOM   2552 C  CG    . HIS   A 1 307  ? -5.690  7.795   8.940   1.00 34.54 307  A 1 
ATOM   2553 N  ND1   . HIS   A 1 307  ? -6.419  6.698   9.315   1.00 31.93 307  A 1 
ATOM   2554 C  CD2   . HIS   A 1 307  ? -5.799  7.919   7.580   1.00 31.10 307  A 1 
ATOM   2555 C  CE1   . HIS   A 1 307  ? -6.942  6.167   8.196   1.00 29.13 307  A 1 
ATOM   2556 N  NE2   . HIS   A 1 307  ? -6.595  6.882   7.122   1.00 28.99 307  A 1 
ATOM   2557 N  N     . LYS   A 1 308  ? -5.817  9.662   13.291  1.00 39.64 308  A 1 
ATOM   2558 C  CA    . LYS   A 1 308  ? -5.292  9.887   14.646  1.00 37.51 308  A 1 
ATOM   2559 C  C     . LYS   A 1 308  ? -4.167  8.912   14.991  1.00 37.61 308  A 1 
ATOM   2560 O  O     . LYS   A 1 308  ? -3.410  9.154   15.919  1.00 34.75 308  A 1 
ATOM   2561 C  CB    . LYS   A 1 308  ? -6.417  9.751   15.689  1.00 34.07 308  A 1 
ATOM   2562 C  CG    . LYS   A 1 308  ? -7.411  10.921  15.704  1.00 30.33 308  A 1 
ATOM   2563 C  CD    . LYS   A 1 308  ? -8.387  10.768  16.876  1.00 27.24 308  A 1 
ATOM   2564 C  CE    . LYS   A 1 308  ? -9.329  11.964  16.964  1.00 24.40 308  A 1 
ATOM   2565 N  NZ    . LYS   A 1 308  ? -10.270 11.872  18.104  1.00 21.72 308  A 1 
ATOM   2566 N  N     . GLY   A 1 309  ? -4.058  7.817   14.255  1.00 40.42 309  A 1 
ATOM   2567 C  CA    . GLY   A 1 309  ? -2.921  6.917   14.343  1.00 38.88 309  A 1 
ATOM   2568 C  C     . GLY   A 1 309  ? -1.646  7.613   13.865  1.00 39.68 309  A 1 
ATOM   2569 O  O     . GLY   A 1 309  ? -1.651  8.288   12.842  1.00 36.22 309  A 1 
ATOM   2570 N  N     . VAL   A 1 310  ? -0.554  7.400   14.599  1.00 39.38 310  A 1 
ATOM   2571 C  CA    . VAL   A 1 310  ? 0.754   8.071   14.443  1.00 36.35 310  A 1 
ATOM   2572 C  C     . VAL   A 1 310  ? 1.295   8.120   13.007  1.00 37.26 310  A 1 
ATOM   2573 O  O     . VAL   A 1 310  ? 2.035   9.044   12.676  1.00 33.88 310  A 1 
ATOM   2574 C  CB    . VAL   A 1 310  ? 1.790   7.379   15.359  1.00 32.79 310  A 1 
ATOM   2575 C  CG1   . VAL   A 1 310  ? 3.166   8.051   15.366  1.00 29.06 310  A 1 
ATOM   2576 C  CG2   . VAL   A 1 310  ? 1.315   7.336   16.820  1.00 28.72 310  A 1 
ATOM   2577 N  N     . GLY   A 1 311  ? 0.960   7.139   12.142  1.00 42.23 311  A 1 
ATOM   2578 C  CA    . GLY   A 1 311  ? 1.572   7.028   10.812  1.00 40.90 311  A 1 
ATOM   2579 C  C     . GLY   A 1 311  ? 0.631   6.799   9.625   1.00 42.37 311  A 1 
ATOM   2580 O  O     . GLY   A 1 311  ? 1.109   6.724   8.495   1.00 39.50 311  A 1 
ATOM   2581 N  N     . GLY   A 1 312  ? -0.681  6.650   9.850   1.00 45.64 312  A 1 
ATOM   2582 C  CA    . GLY   A 1 312  ? -1.608  6.393   8.750   1.00 44.60 312  A 1 
ATOM   2583 C  C     . GLY   A 1 312  ? -1.929  7.672   7.976   1.00 45.88 312  A 1 
ATOM   2584 O  O     . GLY   A 1 312  ? -2.509  8.589   8.548   1.00 42.74 312  A 1 
ATOM   2585 N  N     . MET   A 1 313  ? -1.594  7.716   6.683   1.00 46.67 313  A 1 
ATOM   2586 C  CA    . MET   A 1 313  ? -2.042  8.795   5.806   1.00 46.57 313  A 1 
ATOM   2587 C  C     . MET   A 1 313  ? -3.556  8.709   5.612   1.00 48.13 313  A 1 
ATOM   2588 O  O     . MET   A 1 313  ? -4.095  7.627   5.386   1.00 45.46 313  A 1 
ATOM   2589 C  CB    . MET   A 1 313  ? -1.322  8.746   4.455   1.00 43.98 313  A 1 
ATOM   2590 C  CG    . MET   A 1 313  ? 0.133   9.193   4.596   1.00 38.96 313  A 1 
ATOM   2591 S  SD    . MET   A 1 313  ? 1.085   9.032   3.069   1.00 33.85 313  A 1 
ATOM   2592 C  CE    . MET   A 1 313  ? 2.657   9.732   3.626   1.00 31.50 313  A 1 
ATOM   2593 N  N     . ALA   A 1 314  ? -4.256  9.846   5.701   1.00 51.81 314  A 1 
ATOM   2594 C  CA    . ALA   A 1 314  ? -5.667  9.934   5.379   1.00 51.44 314  A 1 
ATOM   2595 C  C     . ALA   A 1 314  ? -5.829  9.761   3.865   1.00 54.39 314  A 1 
ATOM   2596 O  O     . ALA   A 1 314  ? -5.385  10.607  3.101   1.00 50.82 314  A 1 
ATOM   2597 C  CB    . ALA   A 1 314  ? -6.224  11.268  5.886   1.00 45.92 314  A 1 
ATOM   2598 N  N     . ASN   A 1 315  ? -6.445  8.661   3.443   1.00 56.95 315  A 1 
ATOM   2599 C  CA    . ASN   A 1 315  ? -6.850  8.509   2.053   1.00 57.97 315  A 1 
ATOM   2600 C  C     . ASN   A 1 315  ? -8.241  9.121   1.908   1.00 60.70 315  A 1 
ATOM   2601 O  O     . ASN   A 1 315  ? -9.233  8.502   2.311   1.00 57.14 315  A 1 
ATOM   2602 C  CB    . ASN   A 1 315  ? -6.799  7.036   1.616   1.00 53.65 315  A 1 
ATOM   2603 C  CG    . ASN   A 1 315  ? -5.394  6.559   1.280   1.00 47.35 315  A 1 
ATOM   2604 O  OD1   . ASN   A 1 315  ? -4.406  7.227   1.448   1.00 44.32 315  A 1 
ATOM   2605 N  ND2   . ASN   A 1 315  ? -5.267  5.346   0.788   1.00 42.11 315  A 1 
ATOM   2606 N  N     . THR   A 1 316  ? -8.292  10.315  1.343   1.00 60.78 316  A 1 
ATOM   2607 C  CA    . THR   A 1 316  ? -9.536  10.925  0.887   1.00 63.44 316  A 1 
ATOM   2608 C  C     . THR   A 1 316  ? -10.149 10.048  -0.200  1.00 65.62 316  A 1 
ATOM   2609 O  O     . THR   A 1 316  ? -9.454  9.555   -1.088  1.00 63.57 316  A 1 
ATOM   2610 C  CB    . THR   A 1 316  ? -9.299  12.355  0.385   1.00 60.54 316  A 1 
ATOM   2611 O  OG1   . THR   A 1 316  ? -8.661  13.093  1.411   1.00 54.03 316  A 1 
ATOM   2612 C  CG2   . THR   A 1 316  ? -10.605 13.065  0.070   1.00 53.85 316  A 1 
ATOM   2613 N  N     . THR   A 1 317  ? -11.450 9.781   -0.086  1.00 65.01 317  A 1 
ATOM   2614 C  CA    . THR   A 1 317  ? -12.201 9.046   -1.102  1.00 66.19 317  A 1 
ATOM   2615 C  C     . THR   A 1 317  ? -13.431 9.864   -1.445  1.00 67.93 317  A 1 
ATOM   2616 O  O     . THR   A 1 317  ? -14.143 10.298  -0.539  1.00 66.42 317  A 1 
ATOM   2617 C  CB    . THR   A 1 317  ? -12.611 7.640   -0.624  1.00 62.59 317  A 1 
ATOM   2618 O  OG1   . THR   A 1 317  ? -11.568 6.986   0.077   1.00 56.36 317  A 1 
ATOM   2619 C  CG2   . THR   A 1 317  ? -12.989 6.731   -1.787  1.00 55.36 317  A 1 
ATOM   2620 N  N     . PHE   A 1 318  ? -13.671 10.062  -2.733  1.00 67.73 318  A 1 
ATOM   2621 C  CA    . PHE   A 1 318  ? -14.818 10.805  -3.234  1.00 69.06 318  A 1 
ATOM   2622 C  C     . PHE   A 1 318  ? -15.974 9.846   -3.506  1.00 70.85 318  A 1 
ATOM   2623 O  O     . PHE   A 1 318  ? -15.779 8.766   -4.065  1.00 67.73 318  A 1 
ATOM   2624 C  CB    . PHE   A 1 318  ? -14.397 11.602  -4.468  1.00 65.79 318  A 1 
ATOM   2625 C  CG    . PHE   A 1 318  ? -13.270 12.576  -4.186  1.00 65.81 318  A 1 
ATOM   2626 C  CD1   . PHE   A 1 318  ? -13.545 13.830  -3.616  1.00 59.83 318  A 1 
ATOM   2627 C  CD2   . PHE   A 1 318  ? -11.936 12.216  -4.454  1.00 61.84 318  A 1 
ATOM   2628 C  CE1   . PHE   A 1 318  ? -12.502 14.726  -3.325  1.00 59.56 318  A 1 
ATOM   2629 C  CE2   . PHE   A 1 318  ? -10.886 13.111  -4.162  1.00 59.73 318  A 1 
ATOM   2630 C  CZ    . PHE   A 1 318  ? -11.170 14.366  -3.595  1.00 64.19 318  A 1 
ATOM   2631 N  N     . HIS   A 1 319  ? -17.179 10.220  -3.091  1.00 70.24 319  A 1 
ATOM   2632 C  CA    . HIS   A 1 319  ? -18.383 9.410   -3.241  1.00 69.06 319  A 1 
ATOM   2633 C  C     . HIS   A 1 319  ? -19.513 10.239  -3.840  1.00 70.74 319  A 1 
ATOM   2634 O  O     . HIS   A 1 319  ? -19.643 11.431  -3.558  1.00 68.65 319  A 1 
ATOM   2635 C  CB    . HIS   A 1 319  ? -18.807 8.831   -1.888  1.00 65.03 319  A 1 
ATOM   2636 C  CG    . HIS   A 1 319  ? -17.827 7.852   -1.303  1.00 62.50 319  A 1 
ATOM   2637 N  ND1   . HIS   A 1 319  ? -17.757 6.497   -1.581  1.00 53.74 319  A 1 
ATOM   2638 C  CD2   . HIS   A 1 319  ? -16.822 8.133   -0.410  1.00 53.90 319  A 1 
ATOM   2639 C  CE1   . HIS   A 1 319  ? -16.733 5.986   -0.870  1.00 53.67 319  A 1 
ATOM   2640 N  NE2   . HIS   A 1 319  ? -16.153 6.944   -0.141  1.00 54.58 319  A 1 
ATOM   2641 N  N     . VAL   A 1 320  ? -20.367 9.571   -4.615  1.00 69.42 320  A 1 
ATOM   2642 C  CA    . VAL   A 1 320  ? -21.615 10.135  -5.138  1.00 70.61 320  A 1 
ATOM   2643 C  C     . VAL   A 1 320  ? -22.757 9.774   -4.186  1.00 71.90 320  A 1 
ATOM   2644 O  O     . VAL   A 1 320  ? -22.843 8.639   -3.719  1.00 69.53 320  A 1 
ATOM   2645 C  CB    . VAL   A 1 320  ? -21.890 9.644   -6.572  1.00 67.66 320  A 1 
ATOM   2646 C  CG1   . VAL   A 1 320  ? -23.099 10.358  -7.173  1.00 60.87 320  A 1 
ATOM   2647 C  CG2   . VAL   A 1 320  ? -20.688 9.891   -7.493  1.00 60.68 320  A 1 
ATOM   2648 N  N     . ASN   A 1 321  ? -23.635 10.728  -3.892  1.00 75.87 321  A 1 
ATOM   2649 C  CA    . ASN   A 1 321  ? -24.750 10.573  -2.948  1.00 73.05 321  A 1 
ATOM   2650 C  C     . ASN   A 1 321  ? -26.045 10.028  -3.586  1.00 75.01 321  A 1 
ATOM   2651 O  O     . ASN   A 1 321  ? -27.141 10.349  -3.125  1.00 72.69 321  A 1 
ATOM   2652 C  CB    . ASN   A 1 321  ? -24.982 11.919  -2.237  1.00 69.45 321  A 1 
ATOM   2653 C  CG    . ASN   A 1 321  ? -25.598 12.960  -3.164  1.00 65.81 321  A 1 
ATOM   2654 O  OD1   . ASN   A 1 321  ? -25.354 12.995  -4.351  1.00 55.88 321  A 1 
ATOM   2655 N  ND2   . ASN   A 1 321  ? -26.417 13.842  -2.629  1.00 61.62 321  A 1 
ATOM   2656 N  N     . ASN   A 1 322  ? -25.954 9.253   -4.652  1.00 78.56 322  A 1 
ATOM   2657 C  CA    . ASN   A 1 322  ? -27.129 8.761   -5.373  1.00 78.07 322  A 1 
ATOM   2658 C  C     . ASN   A 1 322  ? -27.946 7.750   -4.552  1.00 79.08 322  A 1 
ATOM   2659 O  O     . ASN   A 1 322  ? -27.401 6.949   -3.793  1.00 77.60 322  A 1 
ATOM   2660 C  CB    . ASN   A 1 322  ? -26.702 8.199   -6.741  1.00 76.33 322  A 1 
ATOM   2661 C  CG    . ASN   A 1 322  ? -25.920 6.907   -6.624  1.00 74.56 322  A 1 
ATOM   2662 O  OD1   . ASN   A 1 322  ? -24.869 6.832   -6.026  1.00 66.82 322  A 1 
ATOM   2663 N  ND2   . ASN   A 1 322  ? -26.462 5.841   -7.176  1.00 68.86 322  A 1 
ATOM   2664 N  N     . ASN   A 1 323  ? -29.264 7.762   -4.756  1.00 86.62 323  A 1 
ATOM   2665 C  CA    . ASN   A 1 323  ? -30.232 6.895   -4.075  1.00 86.47 323  A 1 
ATOM   2666 C  C     . ASN   A 1 323  ? -31.030 6.010   -5.054  1.00 88.58 323  A 1 
ATOM   2667 O  O     . ASN   A 1 323  ? -32.106 5.523   -4.715  1.00 84.65 323  A 1 
ATOM   2668 C  CB    . ASN   A 1 323  ? -31.146 7.778   -3.206  1.00 82.50 323  A 1 
ATOM   2669 C  CG    . ASN   A 1 323  ? -32.063 8.671   -4.037  1.00 81.47 323  A 1 
ATOM   2670 O  OD1   . ASN   A 1 323  ? -31.939 8.813   -5.241  1.00 71.34 323  A 1 
ATOM   2671 N  ND2   . ASN   A 1 323  ? -33.018 9.300   -3.395  1.00 77.94 323  A 1 
ATOM   2672 N  N     . ASN   A 1 324  ? -30.539 5.816   -6.274  1.00 93.47 324  A 1 
ATOM   2673 C  CA    . ASN   A 1 324  ? -31.240 5.096   -7.345  1.00 94.02 324  A 1 
ATOM   2674 C  C     . ASN   A 1 324  ? -30.745 3.652   -7.559  1.00 94.94 324  A 1 
ATOM   2675 O  O     . ASN   A 1 324  ? -31.255 2.948   -8.424  1.00 92.33 324  A 1 
ATOM   2676 C  CB    . ASN   A 1 324  ? -31.177 5.944   -8.628  1.00 91.84 324  A 1 
ATOM   2677 C  CG    . ASN   A 1 324  ? -29.777 6.053   -9.216  1.00 92.62 324  A 1 
ATOM   2678 O  OD1   . ASN   A 1 324  ? -28.787 5.715   -8.597  1.00 83.27 324  A 1 
ATOM   2679 N  ND2   . ASN   A 1 324  ? -29.676 6.533   -10.439 1.00 86.03 324  A 1 
ATOM   2680 N  N     . GLY   A 1 325  ? -29.757 3.198   -6.786  1.00 95.48 325  A 1 
ATOM   2681 C  CA    . GLY   A 1 325  ? -29.189 1.848   -6.866  1.00 95.67 325  A 1 
ATOM   2682 C  C     . GLY   A 1 325  ? -28.036 1.679   -7.849  1.00 96.38 325  A 1 
ATOM   2683 O  O     . GLY   A 1 325  ? -27.417 0.612   -7.863  1.00 94.54 325  A 1 
ATOM   2684 N  N     . THR   A 1 326  ? -27.703 2.706   -8.636  1.00 96.50 326  A 1 
ATOM   2685 C  CA    . THR   A 1 326  ? -26.489 2.721   -9.465  1.00 96.66 326  A 1 
ATOM   2686 C  C     . THR   A 1 326  ? -25.244 2.727   -8.579  1.00 96.64 326  A 1 
ATOM   2687 O  O     . THR   A 1 326  ? -25.179 3.466   -7.597  1.00 95.35 326  A 1 
ATOM   2688 C  CB    . THR   A 1 326  ? -26.480 3.939   -10.397 1.00 96.13 326  A 1 
ATOM   2689 O  OG1   . THR   A 1 326  ? -27.601 3.871   -11.257 1.00 89.59 326  A 1 
ATOM   2690 C  CG2   . THR   A 1 326  ? -25.244 4.017   -11.277 1.00 90.66 326  A 1 
ATOM   2691 N  N     . ILE   A 1 327  ? -24.233 1.936   -8.941  1.00 96.66 327  A 1 
ATOM   2692 C  CA    . ILE   A 1 327  ? -22.924 1.972   -8.285  1.00 96.71 327  A 1 
ATOM   2693 C  C     . ILE   A 1 327  ? -22.016 2.903   -9.091  1.00 96.65 327  A 1 
ATOM   2694 O  O     . ILE   A 1 327  ? -21.532 2.534   -10.159 1.00 95.91 327  A 1 
ATOM   2695 C  CB    . ILE   A 1 327  ? -22.334 0.554   -8.109  1.00 96.51 327  A 1 
ATOM   2696 C  CG1   . ILE   A 1 327  ? -23.300 -0.345  -7.300  1.00 95.33 327  A 1 
ATOM   2697 C  CG2   . ILE   A 1 327  ? -20.964 0.648   -7.416  1.00 95.36 327  A 1 
ATOM   2698 C  CD1   . ILE   A 1 327  ? -22.857 -1.806  -7.171  1.00 93.05 327  A 1 
ATOM   2699 N  N     . PHE   A 1 328  ? -21.773 4.101   -8.576  1.00 95.32 328  A 1 
ATOM   2700 C  CA    . PHE   A 1 328  ? -20.728 4.980   -9.093  1.00 95.28 328  A 1 
ATOM   2701 C  C     . PHE   A 1 328  ? -19.374 4.481   -8.588  1.00 94.74 328  A 1 
ATOM   2702 O  O     . PHE   A 1 328  ? -19.150 4.388   -7.378  1.00 93.14 328  A 1 
ATOM   2703 C  CB    . PHE   A 1 328  ? -20.991 6.428   -8.674  1.00 94.89 328  A 1 
ATOM   2704 C  CG    . PHE   A 1 328  ? -22.103 7.090   -9.453  1.00 95.42 328  A 1 
ATOM   2705 C  CD1   . PHE   A 1 328  ? -21.801 7.902   -10.566 1.00 93.25 328  A 1 
ATOM   2706 C  CD2   . PHE   A 1 328  ? -23.447 6.911   -9.082  1.00 92.79 328  A 1 
ATOM   2707 C  CE1   . PHE   A 1 328  ? -22.825 8.529   -11.294 1.00 92.21 328  A 1 
ATOM   2708 C  CE2   . PHE   A 1 328  ? -24.478 7.532   -9.812  1.00 91.97 328  A 1 
ATOM   2709 C  CZ    . PHE   A 1 328  ? -24.165 8.342   -10.918 1.00 93.91 328  A 1 
ATOM   2710 N  N     . PHE   A 1 329  ? -18.477 4.144   -9.515  1.00 95.89 329  A 1 
ATOM   2711 C  CA    . PHE   A 1 329  ? -17.196 3.523   -9.204  1.00 95.74 329  A 1 
ATOM   2712 C  C     . PHE   A 1 329  ? -16.031 4.327   -9.788  1.00 95.50 329  A 1 
ATOM   2713 O  O     . PHE   A 1 329  ? -15.951 4.540   -10.994 1.00 94.33 329  A 1 
ATOM   2714 C  CB    . PHE   A 1 329  ? -17.201 2.073   -9.693  1.00 95.12 329  A 1 
ATOM   2715 C  CG    . PHE   A 1 329  ? -16.130 1.237   -9.034  1.00 95.14 329  A 1 
ATOM   2716 C  CD1   . PHE   A 1 329  ? -14.816 1.235   -9.533  1.00 92.99 329  A 1 
ATOM   2717 C  CD2   . PHE   A 1 329  ? -16.437 0.499   -7.875  1.00 92.84 329  A 1 
ATOM   2718 C  CE1   . PHE   A 1 329  ? -13.815 0.497   -8.877  1.00 91.55 329  A 1 
ATOM   2719 C  CE2   . PHE   A 1 329  ? -15.443 -0.244  -7.218  1.00 91.20 329  A 1 
ATOM   2720 C  CZ    . PHE   A 1 329  ? -14.130 -0.237  -7.718  1.00 92.32 329  A 1 
ATOM   2721 N  N     . ASP   A 1 330  ? -15.109 4.728   -8.928  1.00 94.45 330  A 1 
ATOM   2722 C  CA    . ASP   A 1 330  ? -13.877 5.410   -9.329  1.00 93.92 330  A 1 
ATOM   2723 C  C     . ASP   A 1 330  ? -12.701 4.417   -9.335  1.00 94.04 330  A 1 
ATOM   2724 O  O     . ASP   A 1 330  ? -12.224 3.971   -8.284  1.00 92.42 330  A 1 
ATOM   2725 C  CB    . ASP   A 1 330  ? -13.637 6.614   -8.404  1.00 92.08 330  A 1 
ATOM   2726 C  CG    . ASP   A 1 330  ? -12.339 7.363   -8.722  1.00 89.84 330  A 1 
ATOM   2727 O  OD1   . ASP   A 1 330  ? -11.760 7.143   -9.805  1.00 83.84 330  A 1 
ATOM   2728 O  OD2   . ASP   A 1 330  ? -11.886 8.097   -7.823  1.00 82.89 330  A 1 
ATOM   2729 N  N     . LEU   A 1 331  ? -12.229 4.084   -10.535 1.00 95.15 331  A 1 
ATOM   2730 C  CA    . LEU   A 1 331  ? -11.092 3.185   -10.740 1.00 95.09 331  A 1 
ATOM   2731 C  C     . LEU   A 1 331  ? -9.804  3.738   -10.134 1.00 94.31 331  A 1 
ATOM   2732 O  O     . LEU   A 1 331  ? -9.014  2.958   -9.605  1.00 93.06 331  A 1 
ATOM   2733 C  CB    . LEU   A 1 331  ? -10.888 2.946   -12.244 1.00 95.24 331  A 1 
ATOM   2734 C  CG    . LEU   A 1 331  ? -11.914 1.990   -12.877 1.00 94.90 331  A 1 
ATOM   2735 C  CD1   . LEU   A 1 331  ? -11.772 2.055   -14.393 1.00 92.72 331  A 1 
ATOM   2736 C  CD2   . LEU   A 1 331  ? -11.683 0.540   -12.444 1.00 92.14 331  A 1 
ATOM   2737 N  N     . TYR   A 1 332  ? -9.605  5.056   -10.158 1.00 93.24 332  A 1 
ATOM   2738 C  CA    . TYR   A 1 332  ? -8.417  5.679   -9.572  1.00 91.24 332  A 1 
ATOM   2739 C  C     . TYR   A 1 332  ? -8.279  5.322   -8.092  1.00 90.40 332  A 1 
ATOM   2740 O  O     . TYR   A 1 332  ? -7.262  4.769   -7.664  1.00 88.79 332  A 1 
ATOM   2741 C  CB    . TYR   A 1 332  ? -8.480  7.196   -9.774  1.00 89.15 332  A 1 
ATOM   2742 C  CG    . TYR   A 1 332  ? -7.342  7.944   -9.119  1.00 87.02 332  A 1 
ATOM   2743 C  CD1   . TYR   A 1 332  ? -7.498  8.500   -7.834  1.00 81.67 332  A 1 
ATOM   2744 C  CD2   . TYR   A 1 332  ? -6.104  8.069   -9.783  1.00 80.83 332  A 1 
ATOM   2745 C  CE1   . TYR   A 1 332  ? -6.431  9.177   -7.223  1.00 78.00 332  A 1 
ATOM   2746 C  CE2   . TYR   A 1 332  ? -5.034  8.745   -9.180  1.00 77.01 332  A 1 
ATOM   2747 C  CZ    . TYR   A 1 332  ? -5.199  9.299   -7.898  1.00 79.05 332  A 1 
ATOM   2748 O  OH    . TYR   A 1 332  ? -4.150  9.965   -7.306  1.00 76.93 332  A 1 
ATOM   2749 N  N     . SER   A 1 333  ? -9.334  5.542   -7.321  1.00 87.77 333  A 1 
ATOM   2750 C  CA    . SER   A 1 333  ? -9.362  5.228   -5.888  1.00 86.30 333  A 1 
ATOM   2751 C  C     . SER   A 1 333  ? -9.195  3.730   -5.595  1.00 86.33 333  A 1 
ATOM   2752 O  O     . SER   A 1 333  ? -8.590  3.360   -4.586  1.00 84.13 333  A 1 
ATOM   2753 C  CB    . SER   A 1 333  ? -10.684 5.709   -5.284  1.00 83.99 333  A 1 
ATOM   2754 O  OG    . SER   A 1 333  ? -10.722 7.116   -5.207  1.00 73.75 333  A 1 
ATOM   2755 N  N     . PHE   A 1 334  ? -9.725  2.870   -6.457  1.00 90.26 334  A 1 
ATOM   2756 C  CA    . PHE   A 1 334  ? -9.575  1.419   -6.340  1.00 90.22 334  A 1 
ATOM   2757 C  C     . PHE   A 1 334  ? -8.124  0.985   -6.596  1.00 89.71 334  A 1 
ATOM   2758 O  O     . PHE   A 1 334  ? -7.515  0.347   -5.733  1.00 88.43 334  A 1 
ATOM   2759 C  CB    . PHE   A 1 334  ? -10.564 0.726   -7.286  1.00 90.33 334  A 1 
ATOM   2760 C  CG    . PHE   A 1 334  ? -10.384 -0.781  -7.346  1.00 91.46 334  A 1 
ATOM   2761 C  CD1   . PHE   A 1 334  ? -9.599  -1.359  -8.361  1.00 88.70 334  A 1 
ATOM   2762 C  CD2   . PHE   A 1 334  ? -10.966 -1.607  -6.369  1.00 89.00 334  A 1 
ATOM   2763 C  CE1   . PHE   A 1 334  ? -9.399  -2.749  -8.398  1.00 87.88 334  A 1 
ATOM   2764 C  CE2   . PHE   A 1 334  ? -10.770 -3.001  -6.405  1.00 87.72 334  A 1 
ATOM   2765 C  CZ    . PHE   A 1 334  ? -9.984  -3.569  -7.420  1.00 89.37 334  A 1 
ATOM   2766 N  N     . ILE   A 1 335  ? -7.553  1.385   -7.730  1.00 90.64 335  A 1 
ATOM   2767 C  CA    . ILE   A 1 335  ? -6.197  0.998   -8.149  1.00 90.04 335  A 1 
ATOM   2768 C  C     . ILE   A 1 335  ? -5.147  1.535   -7.168  1.00 88.37 335  A 1 
ATOM   2769 O  O     . ILE   A 1 335  ? -4.237  0.809   -6.773  1.00 86.44 335  A 1 
ATOM   2770 C  CB    . ILE   A 1 335  ? -5.937  1.449   -9.604  1.00 91.11 335  A 1 
ATOM   2771 C  CG1   . ILE   A 1 335  ? -6.866  0.690   -10.583 1.00 90.31 335  A 1 
ATOM   2772 C  CG2   . ILE   A 1 335  ? -4.468  1.203   -9.993  1.00 89.63 335  A 1 
ATOM   2773 C  CD1   . ILE   A 1 335  ? -6.931  1.300   -11.982 1.00 87.23 335  A 1 
ATOM   2774 N  N     . GLN   A 1 336  ? -5.311  2.769   -6.687  1.00 86.91 336  A 1 
ATOM   2775 C  CA    . GLN   A 1 336  ? -4.398  3.359   -5.701  1.00 83.76 336  A 1 
ATOM   2776 C  C     . GLN   A 1 336  ? -4.342  2.555   -4.384  1.00 82.49 336  A 1 
ATOM   2777 O  O     . GLN   A 1 336  ? -3.307  2.524   -3.708  1.00 79.92 336  A 1 
ATOM   2778 C  CB    . GLN   A 1 336  ? -4.833  4.814   -5.445  1.00 81.48 336  A 1 
ATOM   2779 C  CG    . GLN   A 1 336  ? -3.721  5.649   -4.810  1.00 74.67 336  A 1 
ATOM   2780 C  CD    . GLN   A 1 336  ? -4.199  7.032   -4.373  1.00 71.07 336  A 1 
ATOM   2781 O  OE1   . GLN   A 1 336  ? -5.218  7.176   -3.734  1.00 64.82 336  A 1 
ATOM   2782 N  NE2   . GLN   A 1 336  ? -3.466  8.085   -4.659  1.00 63.10 336  A 1 
ATOM   2783 N  N     . LYS   A 1 337  ? -5.437  1.889   -4.017  1.00 85.14 337  A 1 
ATOM   2784 C  CA    . LYS   A 1 337  ? -5.520  1.042   -2.815  1.00 82.68 337  A 1 
ATOM   2785 C  C     . LYS   A 1 337  ? -5.047  -0.396  -3.063  1.00 82.32 337  A 1 
ATOM   2786 O  O     . LYS   A 1 337  ? -4.517  -1.012  -2.137  1.00 78.75 337  A 1 
ATOM   2787 C  CB    . LYS   A 1 337  ? -6.962  1.032   -2.276  1.00 80.65 337  A 1 
ATOM   2788 C  CG    . LYS   A 1 337  ? -7.371  2.375   -1.645  1.00 73.25 337  A 1 
ATOM   2789 C  CD    . LYS   A 1 337  ? -8.863  2.372   -1.298  1.00 68.73 337  A 1 
ATOM   2790 C  CE    . LYS   A 1 337  ? -9.287  3.758   -0.800  1.00 60.89 337  A 1 
ATOM   2791 N  NZ    . LYS   A 1 337  ? -10.754 3.886   -0.660  1.00 56.50 337  A 1 
ATOM   2792 N  N     . SER   A 1 338  ? -5.264  -0.936  -4.262  1.00 83.72 338  A 1 
ATOM   2793 C  CA    . SER   A 1 338  ? -4.952  -2.331  -4.583  1.00 82.39 338  A 1 
ATOM   2794 C  C     . SER   A 1 338  ? -3.524  -2.541  -5.090  1.00 82.08 338  A 1 
ATOM   2795 O  O     . SER   A 1 338  ? -2.914  -3.564  -4.776  1.00 78.86 338  A 1 
ATOM   2796 C  CB    . SER   A 1 338  ? -5.963  -2.885  -5.591  1.00 81.19 338  A 1 
ATOM   2797 O  OG    . SER   A 1 338  ? -5.895  -2.212  -6.828  1.00 74.83 338  A 1 
ATOM   2798 N  N     . GLU   A 1 339  ? -2.971  -1.565  -5.820  1.00 84.73 339  A 1 
ATOM   2799 C  CA    . GLU   A 1 339  ? -1.683  -1.679  -6.506  1.00 83.71 339  A 1 
ATOM   2800 C  C     . GLU   A 1 339  ? -0.633  -0.704  -5.954  1.00 83.00 339  A 1 
ATOM   2801 O  O     . GLU   A 1 339  ? -0.896  0.456   -5.633  1.00 79.79 339  A 1 
ATOM   2802 C  CB    . GLU   A 1 339  ? -1.866  -1.481  -8.018  1.00 82.44 339  A 1 
ATOM   2803 C  CG    . GLU   A 1 339  ? -2.596  -2.632  -8.726  1.00 77.86 339  A 1 
ATOM   2804 C  CD    . GLU   A 1 339  ? -1.811  -3.961  -8.702  1.00 77.95 339  A 1 
ATOM   2805 O  OE1   . GLU   A 1 339  ? -2.414  -4.985  -9.076  1.00 70.39 339  A 1 
ATOM   2806 O  OE2   . GLU   A 1 339  ? -0.634  -3.950  -8.282  1.00 71.29 339  A 1 
ATOM   2807 N  N     . LYS   A 1 340  ? 0.621   -1.172  -5.881  1.00 81.01 340  A 1 
ATOM   2808 C  CA    . LYS   A 1 340  ? 1.769   -0.331  -5.530  1.00 78.32 340  A 1 
ATOM   2809 C  C     . LYS   A 1 340  ? 2.506   0.097   -6.799  1.00 78.57 340  A 1 
ATOM   2810 O  O     . LYS   A 1 340  ? 3.521   -0.485  -7.156  1.00 73.97 340  A 1 
ATOM   2811 C  CB    . LYS   A 1 340  ? 2.696   -1.037  -4.526  1.00 74.69 340  A 1 
ATOM   2812 C  CG    . LYS   A 1 340  ? 2.096   -1.107  -3.118  1.00 66.36 340  A 1 
ATOM   2813 C  CD    . LYS   A 1 340  ? 3.125   -1.708  -2.155  1.00 59.85 340  A 1 
ATOM   2814 C  CE    . LYS   A 1 340  ? 2.551   -1.807  -0.740  1.00 52.95 340  A 1 
ATOM   2815 N  NZ    . LYS   A 1 340  ? 3.508   -2.441  0.194   1.00 47.07 340  A 1 
ATOM   2816 N  N     . LEU   A 1 341  ? 2.015   1.153   -7.430  1.00 80.86 341  A 1 
ATOM   2817 C  CA    . LEU   A 1 341  ? 2.586   1.716   -8.655  1.00 80.47 341  A 1 
ATOM   2818 C  C     . LEU   A 1 341  ? 3.405   2.984   -8.370  1.00 79.97 341  A 1 
ATOM   2819 O  O     . LEU   A 1 341  ? 3.195   3.662   -7.358  1.00 77.10 341  A 1 
ATOM   2820 C  CB    . LEU   A 1 341  ? 1.451   1.963   -9.667  1.00 80.67 341  A 1 
ATOM   2821 C  CG    . LEU   A 1 341  ? 0.621   0.708   -10.004 1.00 80.43 341  A 1 
ATOM   2822 C  CD1   . LEU   A 1 341  ? -0.509  1.075   -10.956 1.00 76.49 341  A 1 
ATOM   2823 C  CD2   . LEU   A 1 341  ? 1.475   -0.393  -10.659 1.00 77.15 341  A 1 
ATOM   2824 N  N     . ASP   A 1 342  ? 4.346   3.300   -9.259  1.00 78.17 342  A 1 
ATOM   2825 C  CA    . ASP   A 1 342  ? 5.145   4.535   -9.173  1.00 76.46 342  A 1 
ATOM   2826 C  C     . ASP   A 1 342  ? 4.336   5.780   -9.593  1.00 77.43 342  A 1 
ATOM   2827 O  O     . ASP   A 1 342  ? 4.517   6.863   -9.034  1.00 73.72 342  A 1 
ATOM   2828 C  CB    . ASP   A 1 342  ? 6.432   4.386   -10.008 1.00 72.92 342  A 1 
ATOM   2829 C  CG    . ASP   A 1 342  ? 7.544   3.583   -9.299  1.00 68.61 342  A 1 
ATOM   2830 O  OD1   . ASP   A 1 342  ? 7.464   3.399   -8.062  1.00 63.23 342  A 1 
ATOM   2831 O  OD2   . ASP   A 1 342  ? 8.528   3.204   -9.966  1.00 62.65 342  A 1 
ATOM   2832 N  N     . SER   A 1 343  ? 3.413   5.603   -10.533 1.00 78.36 343  A 1 
ATOM   2833 C  CA    . SER   A 1 343  ? 2.443   6.609   -10.962 1.00 79.09 343  A 1 
ATOM   2834 C  C     . SER   A 1 343  ? 1.041   5.999   -11.003 1.00 81.17 343  A 1 
ATOM   2835 O  O     . SER   A 1 343  ? 0.889   4.814   -11.294 1.00 79.02 343  A 1 
ATOM   2836 C  CB    . SER   A 1 343  ? 2.839   7.153   -12.338 1.00 75.13 343  A 1 
ATOM   2837 O  OG    . SER   A 1 343  ? 1.896   8.101   -12.799 1.00 66.97 343  A 1 
ATOM   2838 N  N     . TYR   A 1 344  ? 0.031   6.821   -10.722 1.00 80.00 344  A 1 
ATOM   2839 C  CA    . TYR   A 1 344  ? -1.385  6.465   -10.821 1.00 82.46 344  A 1 
ATOM   2840 C  C     . TYR   A 1 344  ? -2.103  7.280   -11.910 1.00 85.09 344  A 1 
ATOM   2841 O  O     . TYR   A 1 344  ? -3.315  7.423   -11.867 1.00 83.95 344  A 1 
ATOM   2842 C  CB    . TYR   A 1 344  ? -2.053  6.604   -9.449  1.00 81.40 344  A 1 
ATOM   2843 C  CG    . TYR   A 1 344  ? -1.508  5.664   -8.397  1.00 81.34 344  A 1 
ATOM   2844 C  CD1   . TYR   A 1 344  ? -1.884  4.307   -8.400  1.00 78.96 344  A 1 
ATOM   2845 C  CD2   . TYR   A 1 344  ? -0.631  6.135   -7.400  1.00 79.87 344  A 1 
ATOM   2846 C  CE1   . TYR   A 1 344  ? -1.399  3.431   -7.424  1.00 77.71 344  A 1 
ATOM   2847 C  CE2   . TYR   A 1 344  ? -0.138  5.266   -6.416  1.00 77.57 344  A 1 
ATOM   2848 C  CZ    . TYR   A 1 344  ? -0.526  3.910   -6.429  1.00 78.67 344  A 1 
ATOM   2849 O  OH    . TYR   A 1 344  ? -0.052  3.050   -5.469  1.00 75.59 344  A 1 
ATOM   2850 N  N     . LYS   A 1 345  ? -1.361  7.821   -12.867 1.00 84.08 345  A 1 
ATOM   2851 C  CA    . LYS   A 1 345  ? -1.962  8.417   -14.061 1.00 84.38 345  A 1 
ATOM   2852 C  C     . LYS   A 1 345  ? -2.469  7.302   -14.973 1.00 87.04 345  A 1 
ATOM   2853 O  O     . LYS   A 1 345  ? -1.872  6.224   -15.006 1.00 85.65 345  A 1 
ATOM   2854 C  CB    . LYS   A 1 345  ? -0.966  9.340   -14.777 1.00 80.53 345  A 1 
ATOM   2855 C  CG    . LYS   A 1 345  ? -0.622  10.564  -13.915 1.00 73.03 345  A 1 
ATOM   2856 C  CD    . LYS   A 1 345  ? 0.254   11.577  -14.667 1.00 67.16 345  A 1 
ATOM   2857 C  CE    . LYS   A 1 345  ? 0.444   12.808  -13.773 1.00 60.05 345  A 1 
ATOM   2858 N  NZ    . LYS   A 1 345  ? 1.116   13.935  -14.448 1.00 54.38 345  A 1 
ATOM   2859 N  N     . LEU   A 1 346  ? -3.551  7.571   -15.707 1.00 87.74 346  A 1 
ATOM   2860 C  CA    . LEU   A 1 346  ? -4.220  6.576   -16.548 1.00 89.54 346  A 1 
ATOM   2861 C  C     . LEU   A 1 346  ? -3.261  5.932   -17.561 1.00 90.61 346  A 1 
ATOM   2862 O  O     . LEU   A 1 346  ? -3.197  4.706   -17.646 1.00 89.90 346  A 1 
ATOM   2863 C  CB    . LEU   A 1 346  ? -5.428  7.244   -17.227 1.00 89.20 346  A 1 
ATOM   2864 C  CG    . LEU   A 1 346  ? -6.283  6.292   -18.088 1.00 88.48 346  A 1 
ATOM   2865 C  CD1   . LEU   A 1 346  ? -6.842  5.122   -17.279 1.00 85.16 346  A 1 
ATOM   2866 C  CD2   . LEU   A 1 346  ? -7.457  7.065   -18.678 1.00 85.52 346  A 1 
ATOM   2867 N  N     . ASP   A 1 347  ? -2.441  6.748   -18.222 1.00 90.24 347  A 1 
ATOM   2868 C  CA    . ASP   A 1 347  ? -1.389  6.305   -19.153 1.00 89.01 347  A 1 
ATOM   2869 C  C     . ASP   A 1 347  ? -0.389  5.324   -18.507 1.00 90.20 347  A 1 
ATOM   2870 O  O     . ASP   A 1 347  ? -0.042  4.282   -19.074 1.00 88.06 347  A 1 
ATOM   2871 C  CB    . ASP   A 1 347  ? -0.666  7.551   -19.720 1.00 85.52 347  A 1 
ATOM   2872 C  CG    . ASP   A 1 347  ? -0.051  8.543   -18.706 1.00 78.28 347  A 1 
ATOM   2873 O  OD1   . ASP   A 1 347  ? -0.108  8.287   -17.491 1.00 68.91 347  A 1 
ATOM   2874 O  OD2   . ASP   A 1 347  ? 0.487   9.594   -19.131 1.00 70.59 347  A 1 
ATOM   2875 N  N     . SER   A 1 348  ? 0.042   5.614   -17.285 1.00 87.97 348  A 1 
ATOM   2876 C  CA    . SER   A 1 348  ? 0.996   4.776   -16.553 1.00 87.21 348  A 1 
ATOM   2877 C  C     . SER   A 1 348  ? 0.368   3.463   -16.074 1.00 89.13 348  A 1 
ATOM   2878 O  O     . SER   A 1 348  ? 1.019   2.418   -16.105 1.00 88.02 348  A 1 
ATOM   2879 C  CB    . SER   A 1 348  ? 1.559   5.541   -15.353 1.00 84.17 348  A 1 
ATOM   2880 O  OG    . SER   A 1 348  ? 2.176   6.752   -15.763 1.00 73.67 348  A 1 
ATOM   2881 N  N     . ILE   A 1 349  ? -0.892  3.507   -15.648 1.00 90.87 349  A 1 
ATOM   2882 C  CA    . ILE   A 1 349  ? -1.656  2.314   -15.259 1.00 91.65 349  A 1 
ATOM   2883 C  C     . ILE   A 1 349  ? -1.909  1.430   -16.483 1.00 92.56 349  A 1 
ATOM   2884 O  O     . ILE   A 1 349  ? -1.665  0.226   -16.420 1.00 91.66 349  A 1 
ATOM   2885 C  CB    . ILE   A 1 349  ? -2.962  2.721   -14.542 1.00 91.09 349  A 1 
ATOM   2886 C  CG1   . ILE   A 1 349  ? -2.629  3.334   -13.165 1.00 88.16 349  A 1 
ATOM   2887 C  CG2   . ILE   A 1 349  ? -3.899  1.513   -14.374 1.00 87.72 349  A 1 
ATOM   2888 C  CD1   . ILE   A 1 349  ? -3.803  4.048   -12.506 1.00 82.35 349  A 1 
ATOM   2889 N  N     . SER   A 1 350  ? -2.316  2.030   -17.595 1.00 93.33 350  A 1 
ATOM   2890 C  CA    . SER   A 1 350  ? -2.524  1.354   -18.874 1.00 93.55 350  A 1 
ATOM   2891 C  C     . SER   A 1 350  ? -1.246  0.645   -19.345 1.00 93.67 350  A 1 
ATOM   2892 O  O     . SER   A 1 350  ? -1.273  -0.557  -19.614 1.00 92.62 350  A 1 
ATOM   2893 C  CB    . SER   A 1 350  ? -2.999  2.377   -19.911 1.00 93.03 350  A 1 
ATOM   2894 O  OG    . SER   A 1 350  ? -3.195  1.745   -21.156 1.00 83.53 350  A 1 
ATOM   2895 N  N     . LYS   A 1 351  ? -0.099  1.332   -19.318 1.00 93.50 351  A 1 
ATOM   2896 C  CA    . LYS   A 1 351  ? 1.208   0.745   -19.670 1.00 92.25 351  A 1 
ATOM   2897 C  C     . LYS   A 1 351  ? 1.563   -0.473  -18.806 1.00 92.10 351  A 1 
ATOM   2898 O  O     . LYS   A 1 351  ? 2.166   -1.427  -19.301 1.00 90.11 351  A 1 
ATOM   2899 C  CB    . LYS   A 1 351  ? 2.301   1.828   -19.584 1.00 90.61 351  A 1 
ATOM   2900 C  CG    . LYS   A 1 351  ? 3.654   1.329   -20.131 1.00 86.57 351  A 1 
ATOM   2901 C  CD    . LYS   A 1 351  ? 4.724   2.429   -20.184 1.00 82.63 351  A 1 
ATOM   2902 C  CE    . LYS   A 1 351  ? 6.022   1.836   -20.749 1.00 76.12 351  A 1 
ATOM   2903 N  NZ    . LYS   A 1 351  ? 7.107   2.830   -20.927 1.00 69.27 351  A 1 
ATOM   2904 N  N     . ASN   A 1 352  ? 1.217   -0.441  -17.526 1.00 92.14 352  A 1 
ATOM   2905 C  CA    . ASN   A 1 352  ? 1.483   -1.544  -16.605 1.00 90.63 352  A 1 
ATOM   2906 C  C     . ASN   A 1 352  ? 0.541   -2.736  -16.829 1.00 91.23 352  A 1 
ATOM   2907 O  O     . ASN   A 1 352  ? 0.991   -3.883  -16.798 1.00 89.39 352  A 1 
ATOM   2908 C  CB    . ASN   A 1 352  ? 1.394   -1.003  -15.167 1.00 88.92 352  A 1 
ATOM   2909 C  CG    . ASN   A 1 352  ? 1.857   -2.033  -14.152 1.00 81.12 352  A 1 
ATOM   2910 O  OD1   . ASN   A 1 352  ? 1.101   -2.740  -13.531 1.00 70.82 352  A 1 
ATOM   2911 N  ND2   . ASN   A 1 352  ? 3.152   -2.149  -13.950 1.00 70.40 352  A 1 
ATOM   2912 N  N     . ALA   A 1 353  ? -0.737  -2.469  -17.072 1.00 92.86 353  A 1 
ATOM   2913 C  CA    . ALA   A 1 353  ? -1.766  -3.491  -17.227 1.00 92.95 353  A 1 
ATOM   2914 C  C     . ALA   A 1 353  ? -1.740  -4.162  -18.609 1.00 93.51 353  A 1 
ATOM   2915 O  O     . ALA   A 1 353  ? -1.839  -5.386  -18.716 1.00 91.55 353  A 1 
ATOM   2916 C  CB    . ALA   A 1 353  ? -3.124  -2.839  -16.942 1.00 92.02 353  A 1 
ATOM   2917 N  N     . PHE   A 1 354  ? -1.561  -3.379  -19.667 1.00 93.94 354  A 1 
ATOM   2918 C  CA    . PHE   A 1 354  ? -1.732  -3.823  -21.049 1.00 94.57 354  A 1 
ATOM   2919 C  C     . PHE   A 1 354  ? -0.400  -3.869  -21.791 1.00 94.37 354  A 1 
ATOM   2920 O  O     . PHE   A 1 354  ? 0.053   -2.894  -22.395 1.00 91.60 354  A 1 
ATOM   2921 C  CB    . PHE   A 1 354  ? -2.782  -2.955  -21.741 1.00 94.35 354  A 1 
ATOM   2922 C  CG    . PHE   A 1 354  ? -4.096  -2.887  -20.990 1.00 95.58 354  A 1 
ATOM   2923 C  CD1   . PHE   A 1 354  ? -4.778  -4.059  -20.625 1.00 93.85 354  A 1 
ATOM   2924 C  CD2   . PHE   A 1 354  ? -4.617  -1.634  -20.610 1.00 93.68 354  A 1 
ATOM   2925 C  CE1   . PHE   A 1 354  ? -5.966  -3.988  -19.882 1.00 93.23 354  A 1 
ATOM   2926 C  CE2   . PHE   A 1 354  ? -5.804  -1.555  -19.870 1.00 93.22 354  A 1 
ATOM   2927 C  CZ    . PHE   A 1 354  ? -6.478  -2.736  -19.499 1.00 94.90 354  A 1 
ATOM   2928 N  N     . SER   A 1 355  ? 0.237   -5.025  -21.747 1.00 94.64 355  A 1 
ATOM   2929 C  CA    . SER   A 1 355  ? 1.459   -5.303  -22.493 1.00 94.19 355  A 1 
ATOM   2930 C  C     . SER   A 1 355  ? 1.463   -6.715  -23.066 1.00 94.38 355  A 1 
ATOM   2931 O  O     . SER   A 1 355  ? 0.885   -7.633  -22.481 1.00 92.03 355  A 1 
ATOM   2932 C  CB    . SER   A 1 355  ? 2.695   -5.053  -21.625 1.00 92.07 355  A 1 
ATOM   2933 O  OG    . SER   A 1 355  ? 2.844   -6.009  -20.587 1.00 85.10 355  A 1 
ATOM   2934 N  N     . CYS   A 1 356  ? 2.161   -6.881  -24.199 1.00 94.46 356  A 1 
ATOM   2935 C  CA    . CYS   A 1 356  ? 2.330   -8.161  -24.880 1.00 94.38 356  A 1 
ATOM   2936 C  C     . CYS   A 1 356  ? 3.697   -8.190  -25.571 1.00 94.75 356  A 1 
ATOM   2937 O  O     . CYS   A 1 356  ? 4.179   -7.157  -26.032 1.00 92.98 356  A 1 
ATOM   2938 C  CB    . CYS   A 1 356  ? 1.172   -8.326  -25.878 1.00 91.83 356  A 1 
ATOM   2939 S  SG    . CYS   A 1 356  ? 1.290   -9.905  -26.766 1.00 87.84 356  A 1 
ATOM   2940 N  N     . MET   A 1 357  ? 4.326   -9.356  -25.666 1.00 94.24 357  A 1 
ATOM   2941 C  CA    . MET   A 1 357  ? 5.483   -9.532  -26.540 1.00 94.08 357  A 1 
ATOM   2942 C  C     . MET   A 1 357  ? 5.017   -9.625  -27.994 1.00 94.18 357  A 1 
ATOM   2943 O  O     . MET   A 1 357  ? 4.222   -10.496 -28.351 1.00 91.82 357  A 1 
ATOM   2944 C  CB    . MET   A 1 357  ? 6.295   -10.762 -26.131 1.00 92.78 357  A 1 
ATOM   2945 C  CG    . MET   A 1 357  ? 6.996   -10.572 -24.780 1.00 87.43 357  A 1 
ATOM   2946 S  SD    . MET   A 1 357  ? 8.208   -9.215  -24.682 1.00 85.41 357  A 1 
ATOM   2947 C  CE    . MET   A 1 357  ? 9.425   -9.759  -25.904 1.00 74.36 357  A 1 
ATOM   2948 N  N     . GLY   A 1 358  ? 5.516   -8.720  -28.822 1.00 94.11 358  A 1 
ATOM   2949 C  CA    . GLY   A 1 358  ? 5.271   -8.699  -30.258 1.00 93.81 358  A 1 
ATOM   2950 C  C     . GLY   A 1 358  ? 6.479   -9.220  -31.030 1.00 94.36 358  A 1 
ATOM   2951 O  O     . GLY   A 1 358  ? 7.612   -8.811  -30.773 1.00 92.11 358  A 1 
ATOM   2952 N  N     . LYS   A 1 359  ? 6.243   -10.086 -32.006 1.00 94.63 359  A 1 
ATOM   2953 C  CA    . LYS   A 1 359  ? 7.261   -10.549 -32.947 1.00 94.42 359  A 1 
ATOM   2954 C  C     . LYS   A 1 359  ? 7.258   -9.664  -34.190 1.00 94.44 359  A 1 
ATOM   2955 O  O     . LYS   A 1 359  ? 6.203   -9.369  -34.737 1.00 92.53 359  A 1 
ATOM   2956 C  CB    . LYS   A 1 359  ? 7.027   -12.029 -33.266 1.00 93.27 359  A 1 
ATOM   2957 C  CG    . LYS   A 1 359  ? 8.176   -12.629 -34.088 1.00 86.65 359  A 1 
ATOM   2958 C  CD    . LYS   A 1 359  ? 7.913   -14.115 -34.346 1.00 81.94 359  A 1 
ATOM   2959 C  CE    . LYS   A 1 359  ? 9.059   -14.704 -35.155 1.00 71.67 359  A 1 
ATOM   2960 N  NZ    . LYS   A 1 359  ? 8.829   -16.138 -35.448 1.00 63.76 359  A 1 
ATOM   2961 N  N     . VAL   A 1 360  ? 8.437   -9.270  -34.650 1.00 94.41 360  A 1 
ATOM   2962 C  CA    . VAL   A 1 360  ? 8.578   -8.489  -35.883 1.00 94.06 360  A 1 
ATOM   2963 C  C     . VAL   A 1 360  ? 8.275   -9.384  -37.086 1.00 93.89 360  A 1 
ATOM   2964 O  O     . VAL   A 1 360  ? 8.913   -10.417 -37.279 1.00 91.79 360  A 1 
ATOM   2965 C  CB    . VAL   A 1 360  ? 9.974   -7.853  -35.992 1.00 92.31 360  A 1 
ATOM   2966 C  CG1   . VAL   A 1 360  ? 10.107  -7.033  -37.274 1.00 85.96 360  A 1 
ATOM   2967 C  CG2   . VAL   A 1 360  ? 10.247  -6.913  -34.809 1.00 86.63 360  A 1 
ATOM   2968 N  N     . LEU   A 1 361  ? 7.305   -8.976  -37.909 1.00 93.40 361  A 1 
ATOM   2969 C  CA    . LEU   A 1 361  ? 6.987   -9.613  -39.190 1.00 92.63 361  A 1 
ATOM   2970 C  C     . LEU   A 1 361  ? 7.656   -8.910  -40.365 1.00 92.35 361  A 1 
ATOM   2971 O  O     . LEU   A 1 361  ? 8.106   -9.568  -41.302 1.00 87.05 361  A 1 
ATOM   2972 C  CB    . LEU   A 1 361  ? 5.463   -9.614  -39.399 1.00 89.94 361  A 1 
ATOM   2973 C  CG    . LEU   A 1 361  ? 4.727   -10.762 -38.689 1.00 85.87 361  A 1 
ATOM   2974 C  CD1   . LEU   A 1 361  ? 3.225   -10.524 -38.836 1.00 79.51 361  A 1 
ATOM   2975 C  CD2   . LEU   A 1 361  ? 5.048   -12.117 -39.312 1.00 79.99 361  A 1 
ATOM   2976 N  N     . ASN   A 1 362  ? 7.699   -7.574  -40.329 1.00 91.75 362  A 1 
ATOM   2977 C  CA    . ASN   A 1 362  ? 8.237   -6.776  -41.424 1.00 91.18 362  A 1 
ATOM   2978 C  C     . ASN   A 1 362  ? 8.924   -5.509  -40.904 1.00 91.38 362  A 1 
ATOM   2979 O  O     . ASN   A 1 362  ? 8.491   -4.927  -39.908 1.00 87.90 362  A 1 
ATOM   2980 C  CB    . ASN   A 1 362  ? 7.102   -6.474  -42.423 1.00 87.66 362  A 1 
ATOM   2981 C  CG    . ASN   A 1 362  ? 7.478   -6.774  -43.863 1.00 79.91 362  A 1 
ATOM   2982 O  OD1   . ASN   A 1 362  ? 8.607   -7.050  -44.208 1.00 69.46 362  A 1 
ATOM   2983 N  ND2   . ASN   A 1 362  ? 6.513   -6.738  -44.757 1.00 68.70 362  A 1 
ATOM   2984 N  N     . ARG   A 1 363  ? 9.989   -5.087  -41.586 1.00 90.33 363  A 1 
ATOM   2985 C  CA    . ARG   A 1 363  ? 10.773  -3.884  -41.280 1.00 88.81 363  A 1 
ATOM   2986 C  C     . ARG   A 1 363  ? 10.741  -2.962  -42.496 1.00 87.81 363  A 1 
ATOM   2987 O  O     . ARG   A 1 363  ? 11.458  -3.198  -43.467 1.00 81.48 363  A 1 
ATOM   2988 C  CB    . ARG   A 1 363  ? 12.211  -4.267  -40.878 1.00 85.75 363  A 1 
ATOM   2989 C  CG    . ARG   A 1 363  ? 12.306  -5.079  -39.578 1.00 80.96 363  A 1 
ATOM   2990 C  CD    . ARG   A 1 363  ? 13.763  -5.379  -39.220 1.00 80.17 363  A 1 
ATOM   2991 N  NE    . ARG   A 1 363  ? 13.902  -6.093  -37.937 1.00 79.15 363  A 1 
ATOM   2992 C  CZ    . ARG   A 1 363  ? 14.070  -7.399  -37.739 1.00 77.68 363  A 1 
ATOM   2993 N  NH1   . ARG   A 1 363  ? 14.101  -8.261  -38.711 1.00 67.78 363  A 1 
ATOM   2994 N  NH2   . ARG   A 1 363  ? 14.222  -7.865  -36.535 1.00 72.10 363  A 1 
ATOM   2995 N  N     . GLY   A 1 364  ? 9.897   -1.944  -42.439 1.00 86.98 364  A 1 
ATOM   2996 C  CA    . GLY   A 1 364  ? 9.847   -0.877  -43.437 1.00 85.97 364  A 1 
ATOM   2997 C  C     . GLY   A 1 364  ? 10.827  0.256   -43.134 1.00 87.26 364  A 1 
ATOM   2998 O  O     . GLY   A 1 364  ? 11.591  0.211   -42.163 1.00 81.92 364  A 1 
ATOM   2999 N  N     . VAL   A 1 365  ? 10.805  1.308   -43.962 1.00 86.39 365  A 1 
ATOM   3000 C  CA    . VAL   A 1 365  ? 11.714  2.469   -43.803 1.00 85.74 365  A 1 
ATOM   3001 C  C     . VAL   A 1 365  ? 11.396  3.285   -42.542 1.00 86.14 365  A 1 
ATOM   3002 O  O     . VAL   A 1 365  ? 12.304  3.743   -41.851 1.00 78.67 365  A 1 
ATOM   3003 C  CB    . VAL   A 1 365  ? 11.673  3.372   -45.050 1.00 81.03 365  A 1 
ATOM   3004 C  CG1   . VAL   A 1 365  ? 12.683  4.515   -44.961 1.00 72.51 365  A 1 
ATOM   3005 C  CG2   . VAL   A 1 365  ? 11.984  2.583   -46.330 1.00 72.04 365  A 1 
ATOM   3006 N  N     . ARG   A 1 366  ? 10.100  3.485   -42.255 1.00 88.82 366  A 1 
ATOM   3007 C  CA    . ARG   A 1 366  ? 9.601   4.194   -41.058 1.00 90.17 366  A 1 
ATOM   3008 C  C     . ARG   A 1 366  ? 8.430   3.463   -40.402 1.00 91.73 366  A 1 
ATOM   3009 O  O     . ARG   A 1 366  ? 7.712   4.042   -39.597 1.00 87.28 366  A 1 
ATOM   3010 C  CB    . ARG   A 1 366  ? 9.207   5.636   -41.400 1.00 86.50 366  A 1 
ATOM   3011 C  CG    . ARG   A 1 366  ? 10.408  6.520   -41.723 1.00 77.82 366  A 1 
ATOM   3012 C  CD    . ARG   A 1 366  ? 9.935   7.966   -41.844 1.00 68.52 366  A 1 
ATOM   3013 N  NE    . ARG   A 1 366  ? 11.055  8.881   -42.111 1.00 61.14 366  A 1 
ATOM   3014 C  CZ    . ARG   A 1 366  ? 10.963  10.196  -42.240 1.00 53.53 366  A 1 
ATOM   3015 N  NH1   . ARG   A 1 366  ? 9.818   10.811  -42.141 1.00 49.19 366  A 1 
ATOM   3016 N  NH2   . ARG   A 1 366  ? 12.028  10.907  -42.470 1.00 48.19 366  A 1 
ATOM   3017 N  N     . GLU   A 1 367  ? 8.237   2.215   -40.779 1.00 91.70 367  A 1 
ATOM   3018 C  CA    . GLU   A 1 367  ? 7.105   1.413   -40.341 1.00 92.19 367  A 1 
ATOM   3019 C  C     . GLU   A 1 367  ? 7.597   0.032   -39.936 1.00 92.99 367  A 1 
ATOM   3020 O  O     . GLU   A 1 367  ? 8.392   -0.593  -40.646 1.00 89.31 367  A 1 
ATOM   3021 C  CB    . GLU   A 1 367  ? 6.055   1.295   -41.452 1.00 87.41 367  A 1 
ATOM   3022 C  CG    . GLU   A 1 367  ? 5.424   2.648   -41.800 1.00 78.78 367  A 1 
ATOM   3023 C  CD    . GLU   A 1 367  ? 4.365   2.564   -42.903 1.00 79.53 367  A 1 
ATOM   3024 O  OE1   . GLU   A 1 367  ? 3.841   3.640   -43.271 1.00 73.02 367  A 1 
ATOM   3025 O  OE2   . GLU   A 1 367  ? 4.091   1.446   -43.387 1.00 74.42 367  A 1 
ATOM   3026 N  N     . MET   A 1 368  ? 7.109   -0.449  -38.814 1.00 92.78 368  A 1 
ATOM   3027 C  CA    . MET   A 1 368  ? 7.351   -1.821  -38.384 1.00 93.02 368  A 1 
ATOM   3028 C  C     . MET   A 1 368  ? 6.026   -2.545  -38.202 1.00 94.05 368  A 1 
ATOM   3029 O  O     . MET   A 1 368  ? 5.079   -1.993  -37.650 1.00 92.25 368  A 1 
ATOM   3030 C  CB    . MET   A 1 368  ? 8.205   -1.865  -37.112 1.00 90.63 368  A 1 
ATOM   3031 C  CG    . MET   A 1 368  ? 9.646   -1.417  -37.390 1.00 84.63 368  A 1 
ATOM   3032 S  SD    . MET   A 1 368  ? 10.858  -1.861  -36.117 1.00 81.80 368  A 1 
ATOM   3033 C  CE    . MET   A 1 368  ? 10.875  -3.655  -36.263 1.00 72.83 368  A 1 
ATOM   3034 N  N     . THR   A 1 369  ? 5.977   -3.787  -38.648 1.00 94.63 369  A 1 
ATOM   3035 C  CA    . THR   A 1 369  ? 4.820   -4.662  -38.451 1.00 94.55 369  A 1 
ATOM   3036 C  C     . THR   A 1 369  ? 5.126   -5.670  -37.353 1.00 94.88 369  A 1 
ATOM   3037 O  O     . THR   A 1 369  ? 6.127   -6.388  -37.437 1.00 92.99 369  A 1 
ATOM   3038 C  CB    . THR   A 1 369  ? 4.430   -5.381  -39.746 1.00 93.09 369  A 1 
ATOM   3039 O  OG1   . THR   A 1 369  ? 4.252   -4.454  -40.791 1.00 84.44 369  A 1 
ATOM   3040 C  CG2   . THR   A 1 369  ? 3.114   -6.138  -39.601 1.00 83.42 369  A 1 
ATOM   3041 N  N     . PHE   A 1 370  ? 4.248   -5.750  -36.369 1.00 95.12 370  A 1 
ATOM   3042 C  CA    . PHE   A 1 370  ? 4.328   -6.705  -35.269 1.00 95.11 370  A 1 
ATOM   3043 C  C     . PHE   A 1 370  ? 3.129   -7.648  -35.292 1.00 95.39 370  A 1 
ATOM   3044 O  O     . PHE   A 1 370  ? 2.028   -7.255  -35.678 1.00 93.71 370  A 1 
ATOM   3045 C  CB    . PHE   A 1 370  ? 4.415   -5.965  -33.932 1.00 94.13 370  A 1 
ATOM   3046 C  CG    . PHE   A 1 370  ? 5.621   -5.063  -33.796 1.00 94.29 370  A 1 
ATOM   3047 C  CD1   . PHE   A 1 370  ? 6.799   -5.541  -33.198 1.00 90.32 370  A 1 
ATOM   3048 C  CD2   . PHE   A 1 370  ? 5.571   -3.735  -34.259 1.00 90.47 370  A 1 
ATOM   3049 C  CE1   . PHE   A 1 370  ? 7.912   -4.702  -33.053 1.00 89.19 370  A 1 
ATOM   3050 C  CE2   . PHE   A 1 370  ? 6.685   -2.893  -34.122 1.00 89.25 370  A 1 
ATOM   3051 C  CZ    . PHE   A 1 370  ? 7.856   -3.375  -33.515 1.00 91.45 370  A 1 
ATOM   3052 N  N     . ILE   A 1 371  ? 3.346   -8.877  -34.833 1.00 95.43 371  A 1 
ATOM   3053 C  CA    . ILE   A 1 371  ? 2.289   -9.840  -34.526 1.00 95.58 371  A 1 
ATOM   3054 C  C     . ILE   A 1 371  ? 2.379   -10.234 -33.049 1.00 95.60 371  A 1 
ATOM   3055 O  O     . ILE   A 1 371  ? 3.477   -10.405 -32.514 1.00 93.19 371  A 1 
ATOM   3056 C  CB    . ILE   A 1 371  ? 2.327   -11.042 -35.490 1.00 94.23 371  A 1 
ATOM   3057 C  CG1   . ILE   A 1 371  ? 1.027   -11.861 -35.408 1.00 83.82 371  A 1 
ATOM   3058 C  CG2   . ILE   A 1 371  ? 3.564   -11.927 -35.248 1.00 82.95 371  A 1 
ATOM   3059 C  CD1   . ILE   A 1 371  ? 0.881   -12.897 -36.530 1.00 78.67 371  A 1 
ATOM   3060 N  N     . GLY   A 1 372  ? 1.224   -10.371 -32.397 1.00 94.89 372  A 1 
ATOM   3061 C  CA    . GLY   A 1 372  ? 1.113   -10.915 -31.051 1.00 94.71 372  A 1 
ATOM   3062 C  C     . GLY   A 1 372  ? 0.009   -11.965 -30.998 1.00 95.01 372  A 1 
ATOM   3063 O  O     . GLY   A 1 372  ? -1.096  -11.717 -31.469 1.00 92.52 372  A 1 
ATOM   3064 N  N     . ASP   A 1 373  ? 0.328   -13.130 -30.443 1.00 94.56 373  A 1 
ATOM   3065 C  CA    . ASP   A 1 373  ? -0.597  -14.249 -30.240 1.00 93.72 373  A 1 
ATOM   3066 C  C     . ASP   A 1 373  ? -0.111  -15.137 -29.077 1.00 93.63 373  A 1 
ATOM   3067 O  O     . ASP   A 1 373  ? 0.856   -14.805 -28.376 1.00 89.19 373  A 1 
ATOM   3068 C  CB    . ASP   A 1 373  ? -0.776  -15.023 -31.568 1.00 90.71 373  A 1 
ATOM   3069 C  CG    . ASP   A 1 373  ? 0.502   -15.639 -32.138 1.00 88.17 373  A 1 
ATOM   3070 O  OD1   . ASP   A 1 373  ? 1.391   -16.013 -31.341 1.00 78.51 373  A 1 
ATOM   3071 O  OD2   . ASP   A 1 373  ? 0.580   -15.791 -33.372 1.00 81.18 373  A 1 
ATOM   3072 N  N     . ASP   A 1 374  ? -0.763  -16.272 -28.857 1.00 93.04 374  A 1 
ATOM   3073 C  CA    . ASP   A 1 374  ? -0.400  -17.230 -27.803 1.00 92.17 374  A 1 
ATOM   3074 C  C     . ASP   A 1 374  ? 0.995   -17.879 -27.991 1.00 92.25 374  A 1 
ATOM   3075 O  O     . ASP   A 1 374  ? 1.477   -18.574 -27.096 1.00 87.44 374  A 1 
ATOM   3076 C  CB    . ASP   A 1 374  ? -1.493  -18.311 -27.694 1.00 89.67 374  A 1 
ATOM   3077 C  CG    . ASP   A 1 374  ? -2.758  -17.882 -26.931 1.00 85.99 374  A 1 
ATOM   3078 O  OD1   . ASP   A 1 374  ? -2.755  -16.811 -26.281 1.00 78.81 374  A 1 
ATOM   3079 O  OD2   . ASP   A 1 374  ? -3.716  -18.689 -26.889 1.00 80.16 374  A 1 
ATOM   3080 N  N     . THR   A 1 375  ? 1.661   -17.664 -29.121 1.00 93.00 375  A 1 
ATOM   3081 C  CA    . THR   A 1 375  ? 3.034   -18.130 -29.381 1.00 92.15 375  A 1 
ATOM   3082 C  C     . THR   A 1 375  ? 4.099   -17.089 -29.028 1.00 92.40 375  A 1 
ATOM   3083 O  O     . THR   A 1 375  ? 5.271   -17.439 -28.871 1.00 88.08 375  A 1 
ATOM   3084 C  CB    . THR   A 1 375  ? 3.229   -18.596 -30.832 1.00 90.57 375  A 1 
ATOM   3085 O  OG1   . THR   A 1 375  ? 3.354   -17.525 -31.739 1.00 82.32 375  A 1 
ATOM   3086 C  CG2   . THR   A 1 375  ? 2.125   -19.522 -31.327 1.00 79.97 375  A 1 
ATOM   3087 N  N     . THR   A 1 376  ? 3.714   -15.814 -28.901 1.00 91.79 376  A 1 
ATOM   3088 C  CA    . THR   A 1 376  ? 4.645   -14.702 -28.644 1.00 90.92 376  A 1 
ATOM   3089 C  C     . THR   A 1 376  ? 4.738   -14.325 -27.167 1.00 91.20 376  A 1 
ATOM   3090 O  O     . THR   A 1 376  ? 5.774   -13.813 -26.740 1.00 86.43 376  A 1 
ATOM   3091 C  CB    . THR   A 1 376  ? 4.304   -13.467 -29.484 1.00 89.52 376  A 1 
ATOM   3092 O  OG1   . THR   A 1 376  ? 3.062   -12.915 -29.127 1.00 80.97 376  A 1 
ATOM   3093 C  CG2   . THR   A 1 376  ? 4.273   -13.762 -30.978 1.00 80.36 376  A 1 
ATOM   3094 N  N     . ASP   A 1 377  ? 3.693   -14.580 -26.384 1.00 90.97 377  A 1 
ATOM   3095 C  CA    . ASP   A 1 377  ? 3.648   -14.323 -24.936 1.00 89.77 377  A 1 
ATOM   3096 C  C     . ASP   A 1 377  ? 2.802   -15.392 -24.216 1.00 88.90 377  A 1 
ATOM   3097 O  O     . ASP   A 1 377  ? 2.378   -16.392 -24.806 1.00 82.74 377  A 1 
ATOM   3098 C  CB    . ASP   A 1 377  ? 3.139   -12.884 -24.697 1.00 86.68 377  A 1 
ATOM   3099 C  CG    . ASP   A 1 377  ? 3.571   -12.236 -23.364 1.00 86.62 377  A 1 
ATOM   3100 O  OD1   . ASP   A 1 377  ? 3.847   -12.936 -22.368 1.00 78.94 377  A 1 
ATOM   3101 O  OD2   . ASP   A 1 377  ? 3.582   -10.992 -23.276 1.00 80.64 377  A 1 
ATOM   3102 N  N     . ALA   A 1 378  ? 2.555   -15.201 -22.928 1.00 88.42 378  A 1 
ATOM   3103 C  CA    . ALA   A 1 378  ? 1.685   -16.061 -22.142 1.00 86.28 378  A 1 
ATOM   3104 C  C     . ALA   A 1 378  ? 0.260   -16.123 -22.727 1.00 86.92 378  A 1 
ATOM   3105 O  O     . ALA   A 1 378  ? -0.269  -15.144 -23.259 1.00 83.97 378  A 1 
ATOM   3106 C  CB    . ALA   A 1 378  ? 1.677   -15.573 -20.693 1.00 82.59 378  A 1 
ATOM   3107 N  N     . LYS   A 1 379  ? -0.380  -17.277 -22.566 1.00 87.16 379  A 1 
ATOM   3108 C  CA    . LYS   A 1 379  ? -1.711  -17.543 -23.102 1.00 85.52 379  A 1 
ATOM   3109 C  C     . LYS   A 1 379  ? -2.727  -16.476 -22.678 1.00 85.39 379  A 1 
ATOM   3110 O  O     . LYS   A 1 379  ? -2.867  -16.175 -21.493 1.00 80.66 379  A 1 
ATOM   3111 C  CB    . LYS   A 1 379  ? -2.146  -18.961 -22.695 1.00 82.76 379  A 1 
ATOM   3112 C  CG    . LYS   A 1 379  ? -3.438  -19.354 -23.411 1.00 74.92 379  A 1 
ATOM   3113 C  CD    . LYS   A 1 379  ? -3.806  -20.821 -23.164 1.00 67.63 379  A 1 
ATOM   3114 C  CE    . LYS   A 1 379  ? -5.055  -21.109 -23.987 1.00 59.23 379  A 1 
ATOM   3115 N  NZ    . LYS   A 1 379  ? -5.444  -22.537 -23.947 1.00 51.36 379  A 1 
ATOM   3116 N  N     . GLY   A 1 380  ? -3.451  -15.935 -23.659 1.00 87.69 380  A 1 
ATOM   3117 C  CA    . GLY   A 1 380  ? -4.494  -14.924 -23.466 1.00 87.54 380  A 1 
ATOM   3118 C  C     . GLY   A 1 380  ? -3.989  -13.484 -23.327 1.00 89.63 380  A 1 
ATOM   3119 O  O     . GLY   A 1 380  ? -4.789  -12.554 -23.411 1.00 86.53 380  A 1 
ATOM   3120 N  N     . LYS   A 1 381  ? -2.685  -13.254 -23.168 1.00 89.99 381  A 1 
ATOM   3121 C  CA    . LYS   A 1 381  ? -2.133  -11.900 -23.033 1.00 90.50 381  A 1 
ATOM   3122 C  C     . LYS   A 1 381  ? -2.284  -11.073 -24.314 1.00 92.15 381  A 1 
ATOM   3123 O  O     . LYS   A 1 381  ? -2.651  -9.904  -24.255 1.00 89.83 381  A 1 
ATOM   3124 C  CB    . LYS   A 1 381  ? -0.666  -12.000 -22.629 1.00 88.01 381  A 1 
ATOM   3125 C  CG    . LYS   A 1 381  ? -0.321  -11.132 -21.425 1.00 84.00 381  A 1 
ATOM   3126 C  CD    . LYS   A 1 381  ? 1.175   -11.265 -21.195 1.00 79.87 381  A 1 
ATOM   3127 C  CE    . LYS   A 1 381  ? 1.737   -10.339 -20.131 1.00 75.63 381  A 1 
ATOM   3128 N  NZ    . LYS   A 1 381  ? 3.204   -10.298 -20.305 1.00 68.89 381  A 1 
ATOM   3129 N  N     . ALA   A 1 382  ? -2.051  -11.702 -25.459 1.00 91.68 382  A 1 
ATOM   3130 C  CA    . ALA   A 1 382  ? -2.260  -11.078 -26.761 1.00 92.58 382  A 1 
ATOM   3131 C  C     . ALA   A 1 382  ? -3.741  -10.769 -27.031 1.00 93.36 382  A 1 
ATOM   3132 O  O     . ALA   A 1 382  ? -4.042  -9.721  -27.593 1.00 91.69 382  A 1 
ATOM   3133 C  CB    . ALA   A 1 382  ? -1.672  -11.988 -27.840 1.00 91.14 382  A 1 
ATOM   3134 N  N     . ALA   A 1 383  ? -4.667  -11.614 -26.571 1.00 93.72 383  A 1 
ATOM   3135 C  CA    . ALA   A 1 383  ? -6.105  -11.366 -26.694 1.00 93.39 383  A 1 
ATOM   3136 C  C     . ALA   A 1 383  ? -6.545  -10.108 -25.919 1.00 94.13 383  A 1 
ATOM   3137 O  O     . ALA   A 1 383  ? -7.299  -9.284  -26.438 1.00 92.58 383  A 1 
ATOM   3138 C  CB    . ALA   A 1 383  ? -6.863  -12.610 -26.217 1.00 91.73 383  A 1 
ATOM   3139 N  N     . VAL   A 1 384  ? -6.021  -9.917  -24.703 1.00 94.24 384  A 1 
ATOM   3140 C  CA    . VAL   A 1 384  ? -6.272  -8.703  -23.905 1.00 94.27 384  A 1 
ATOM   3141 C  C     . VAL   A 1 384  ? -5.689  -7.473  -24.604 1.00 95.24 384  A 1 
ATOM   3142 O  O     . VAL   A 1 384  ? -6.383  -6.469  -24.750 1.00 94.37 384  A 1 
ATOM   3143 C  CB    . VAL   A 1 384  ? -5.712  -8.847  -22.477 1.00 92.62 384  A 1 
ATOM   3144 C  CG1   . VAL   A 1 384  ? -5.892  -7.565  -21.655 1.00 87.31 384  A 1 
ATOM   3145 C  CG2   . VAL   A 1 384  ? -6.424  -9.977  -21.723 1.00 87.53 384  A 1 
ATOM   3146 N  N     . PHE   A 1 385  ? -4.451  -7.561  -25.099 1.00 95.37 385  A 1 
ATOM   3147 C  CA    . PHE   A 1 385  ? -3.818  -6.466  -25.838 1.00 95.83 385  A 1 
ATOM   3148 C  C     . PHE   A 1 385  ? -4.602  -6.106  -27.112 1.00 96.12 385  A 1 
ATOM   3149 O  O     . PHE   A 1 385  ? -4.833  -4.934  -27.387 1.00 95.15 385  A 1 
ATOM   3150 C  CB    . PHE   A 1 385  ? -2.373  -6.853  -26.156 1.00 95.42 385  A 1 
ATOM   3151 C  CG    . PHE   A 1 385  ? -1.539  -5.695  -26.656 1.00 95.76 385  A 1 
ATOM   3152 C  CD1   . PHE   A 1 385  ? -1.522  -5.361  -28.019 1.00 92.99 385  A 1 
ATOM   3153 C  CD2   . PHE   A 1 385  ? -0.778  -4.934  -25.749 1.00 92.81 385  A 1 
ATOM   3154 C  CE1   . PHE   A 1 385  ? -0.758  -4.273  -28.471 1.00 92.12 385  A 1 
ATOM   3155 C  CE2   . PHE   A 1 385  ? -0.010  -3.850  -26.198 1.00 91.97 385  A 1 
ATOM   3156 C  CZ    . PHE   A 1 385  ? -0.003  -3.516  -27.561 1.00 94.08 385  A 1 
ATOM   3157 N  N     . ALA   A 1 386  ? -5.075  -7.113  -27.849 1.00 95.72 386  A 1 
ATOM   3158 C  CA    . ALA   A 1 386  ? -5.888  -6.932  -29.048 1.00 95.54 386  A 1 
ATOM   3159 C  C     . ALA   A 1 386  ? -7.205  -6.201  -28.751 1.00 95.60 386  A 1 
ATOM   3160 O  O     . ALA   A 1 386  ? -7.615  -5.335  -29.523 1.00 94.18 386  A 1 
ATOM   3161 C  CB    . ALA   A 1 386  ? -6.141  -8.309  -29.670 1.00 94.55 386  A 1 
ATOM   3162 N  N     . LYS   A 1 387  ? -7.835  -6.481  -27.613 1.00 95.41 387  A 1 
ATOM   3163 C  CA    . LYS   A 1 387  ? -9.054  -5.784  -27.183 1.00 94.77 387  A 1 
ATOM   3164 C  C     . LYS   A 1 387  ? -8.795  -4.289  -26.956 1.00 95.33 387  A 1 
ATOM   3165 O  O     . LYS   A 1 387  ? -9.568  -3.465  -27.429 1.00 93.88 387  A 1 
ATOM   3166 C  CB    . LYS   A 1 387  ? -9.637  -6.474  -25.940 1.00 93.25 387  A 1 
ATOM   3167 C  CG    . LYS   A 1 387  ? -11.083 -6.021  -25.682 1.00 82.46 387  A 1 
ATOM   3168 C  CD    . LYS   A 1 387  ? -11.699 -6.760  -24.481 1.00 78.59 387  A 1 
ATOM   3169 C  CE    . LYS   A 1 387  ? -13.171 -6.360  -24.340 1.00 67.39 387  A 1 
ATOM   3170 N  NZ    . LYS   A 1 387  ? -13.853 -7.055  -23.230 1.00 61.28 387  A 1 
ATOM   3171 N  N     . VAL   A 1 388  ? -7.696  -3.934  -26.300 1.00 95.90 388  A 1 
ATOM   3172 C  CA    . VAL   A 1 388  ? -7.304  -2.527  -26.085 1.00 96.02 388  A 1 
ATOM   3173 C  C     . VAL   A 1 388  ? -6.933  -1.853  -27.410 1.00 96.07 388  A 1 
ATOM   3174 O  O     . VAL   A 1 388  ? -7.298  -0.702  -27.643 1.00 94.73 388  A 1 
ATOM   3175 C  CB    . VAL   A 1 388  ? -6.157  -2.413  -25.064 1.00 95.56 388  A 1 
ATOM   3176 C  CG1   . VAL   A 1 388  ? -5.835  -0.953  -24.744 1.00 92.74 388  A 1 
ATOM   3177 C  CG2   . VAL   A 1 388  ? -6.504  -3.098  -23.738 1.00 93.15 388  A 1 
ATOM   3178 N  N     . LEU   A 1 389  ? -6.304  -2.583  -28.325 1.00 96.06 389  A 1 
ATOM   3179 C  CA    . LEU   A 1 389  ? -5.923  -2.080  -29.647 1.00 95.66 389  A 1 
ATOM   3180 C  C     . LEU   A 1 389  ? -7.124  -1.658  -30.513 1.00 95.38 389  A 1 
ATOM   3181 O  O     . LEU   A 1 389  ? -6.950  -0.873  -31.443 1.00 93.81 389  A 1 
ATOM   3182 C  CB    . LEU   A 1 389  ? -5.061  -3.148  -30.343 1.00 94.93 389  A 1 
ATOM   3183 C  CG    . LEU   A 1 389  ? -4.410  -2.705  -31.671 1.00 93.65 389  A 1 
ATOM   3184 C  CD1   . LEU   A 1 389  ? -3.389  -1.590  -31.477 1.00 89.96 389  A 1 
ATOM   3185 C  CD2   . LEU   A 1 389  ? -3.696  -3.889  -32.313 1.00 89.48 389  A 1 
ATOM   3186 N  N     . THR   A 1 390  ? -8.342  -2.118  -30.211 1.00 95.40 390  A 1 
ATOM   3187 C  CA    . THR   A 1 390  ? -9.553  -1.710  -30.949 1.00 94.63 390  A 1 
ATOM   3188 C  C     . THR   A 1 390  ? -9.762  -0.193  -30.940 1.00 94.62 390  A 1 
ATOM   3189 O  O     . THR   A 1 390  ? -10.116 0.371   -31.975 1.00 92.42 390  A 1 
ATOM   3190 C  CB    . THR   A 1 390  ? -10.823 -2.397  -30.427 1.00 93.59 390  A 1 
ATOM   3191 O  OG1   . THR   A 1 390  ? -11.034 -2.152  -29.064 1.00 82.26 390  A 1 
ATOM   3192 C  CG2   . THR   A 1 390  ? -10.797 -3.910  -30.635 1.00 80.99 390  A 1 
ATOM   3193 N  N     . THR   A 1 391  ? -9.459  0.476   -29.825 1.00 95.04 391  A 1 
ATOM   3194 C  CA    . THR   A 1 391  ? -9.575  1.937   -29.668 1.00 94.95 391  A 1 
ATOM   3195 C  C     . THR   A 1 391  ? -8.225  2.640   -29.493 1.00 94.75 391  A 1 
ATOM   3196 O  O     . THR   A 1 391  ? -8.148  3.854   -29.649 1.00 92.21 391  A 1 
ATOM   3197 C  CB    . THR   A 1 391  ? -10.510 2.284   -28.503 1.00 94.26 391  A 1 
ATOM   3198 O  OG1   . THR   A 1 391  ? -10.087 1.629   -27.321 1.00 86.58 391  A 1 
ATOM   3199 C  CG2   . THR   A 1 391  ? -11.942 1.834   -28.780 1.00 86.88 391  A 1 
ATOM   3200 N  N     . GLY   A 1 392  ? -7.151  1.899   -29.223 1.00 93.92 392  A 1 
ATOM   3201 C  CA    . GLY   A 1 392  ? -5.807  2.445   -29.044 1.00 93.49 392  A 1 
ATOM   3202 C  C     . GLY   A 1 392  ? -5.259  3.118   -30.309 1.00 93.82 392  A 1 
ATOM   3203 O  O     . GLY   A 1 392  ? -5.384  2.590   -31.416 1.00 91.42 392  A 1 
ATOM   3204 N  N     . ASN   A 1 393  ? -4.613  4.278   -30.128 1.00 94.26 393  A 1 
ATOM   3205 C  CA    . ASN   A 1 393  ? -4.032  5.099   -31.201 1.00 93.67 393  A 1 
ATOM   3206 C  C     . ASN   A 1 393  ? -2.498  5.091   -31.185 1.00 93.95 393  A 1 
ATOM   3207 O  O     . ASN   A 1 393  ? -1.872  5.328   -32.218 1.00 90.43 393  A 1 
ATOM   3208 C  CB    . ASN   A 1 393  ? -4.576  6.530   -31.078 1.00 91.52 393  A 1 
ATOM   3209 C  CG    . ASN   A 1 393  ? -6.092  6.574   -31.162 1.00 88.62 393  A 1 
ATOM   3210 O  OD1   . ASN   A 1 393  ? -6.684  6.360   -32.203 1.00 77.06 393  A 1 
ATOM   3211 N  ND2   . ASN   A 1 393  ? -6.751  6.836   -30.054 1.00 76.39 393  A 1 
ATOM   3212 N  N     . TYR   A 1 394  ? -1.900  4.808   -30.036 1.00 94.24 394  A 1 
ATOM   3213 C  CA    . TYR   A 1 394  ? -0.454  4.727   -29.844 1.00 94.30 394  A 1 
ATOM   3214 C  C     . TYR   A 1 394  ? -0.079  3.444   -29.105 1.00 94.53 394  A 1 
ATOM   3215 O  O     . TYR   A 1 394  ? -0.751  3.015   -28.168 1.00 92.79 394  A 1 
ATOM   3216 C  CB    . TYR   A 1 394  ? 0.058   5.960   -29.093 1.00 92.84 394  A 1 
ATOM   3217 C  CG    . TYR   A 1 394  ? -0.075  7.254   -29.868 1.00 91.72 394  A 1 
ATOM   3218 C  CD1   . TYR   A 1 394  ? 0.984   7.717   -30.673 1.00 87.34 394  A 1 
ATOM   3219 C  CD2   . TYR   A 1 394  ? -1.264  8.012   -29.794 1.00 87.68 394  A 1 
ATOM   3220 C  CE1   . TYR   A 1 394  ? 0.868   8.915   -31.390 1.00 85.58 394  A 1 
ATOM   3221 C  CE2   . TYR   A 1 394  ? -1.393  9.214   -30.513 1.00 85.57 394  A 1 
ATOM   3222 C  CZ    . TYR   A 1 394  ? -0.322  9.663   -31.310 1.00 88.09 394  A 1 
ATOM   3223 O  OH    . TYR   A 1 394  ? -0.442  10.836  -32.011 1.00 84.87 394  A 1 
ATOM   3224 N  N     . VAL   A 1 395  ? 1.036   2.853   -29.523 1.00 94.94 395  A 1 
ATOM   3225 C  CA    . VAL   A 1 395  ? 1.650   1.697   -28.865 1.00 95.01 395  A 1 
ATOM   3226 C  C     . VAL   A 1 395  ? 3.086   2.052   -28.508 1.00 94.64 395  A 1 
ATOM   3227 O  O     . VAL   A 1 395  ? 3.834   2.566   -29.337 1.00 92.78 395  A 1 
ATOM   3228 C  CB    . VAL   A 1 395  ? 1.573   0.442   -29.756 1.00 94.37 395  A 1 
ATOM   3229 C  CG1   . VAL   A 1 395  ? 2.336   -0.743  -29.154 1.00 90.55 395  A 1 
ATOM   3230 C  CG2   . VAL   A 1 395  ? 0.118   -0.001  -29.948 1.00 90.99 395  A 1 
ATOM   3231 N  N     . THR   A 1 396  ? 3.490   1.773   -27.283 1.00 94.81 396  A 1 
ATOM   3232 C  CA    . THR   A 1 396  ? 4.880   1.940   -26.848 1.00 93.98 396  A 1 
ATOM   3233 C  C     . THR   A 1 396  ? 5.658   0.657   -27.123 1.00 94.07 396  A 1 
ATOM   3234 O  O     . THR   A 1 396  ? 5.299   -0.400  -26.609 1.00 92.62 396  A 1 
ATOM   3235 C  CB    . THR   A 1 396  ? 4.954   2.318   -25.363 1.00 92.42 396  A 1 
ATOM   3236 O  OG1   . THR   A 1 396  ? 4.129   3.425   -25.080 1.00 84.31 396  A 1 
ATOM   3237 C  CG2   . THR   A 1 396  ? 6.367   2.709   -24.950 1.00 82.64 396  A 1 
ATOM   3238 N  N     . VAL   A 1 397  ? 6.736   0.766   -27.900 1.00 93.99 397  A 1 
ATOM   3239 C  CA    . VAL   A 1 397  ? 7.654   -0.332  -28.240 1.00 93.19 397  A 1 
ATOM   3240 C  C     . VAL   A 1 397  ? 8.957   -0.118  -27.475 1.00 92.24 397  A 1 
ATOM   3241 O  O     . VAL   A 1 397  ? 9.719   0.774   -27.827 1.00 89.11 397  A 1 
ATOM   3242 C  CB    . VAL   A 1 397  ? 7.932   -0.376  -29.757 1.00 92.20 397  A 1 
ATOM   3243 C  CG1   . VAL   A 1 397  ? 8.787   -1.593  -30.116 1.00 87.38 397  A 1 
ATOM   3244 C  CG2   . VAL   A 1 397  ? 6.643   -0.437  -30.583 1.00 88.48 397  A 1 
ATOM   3245 N  N     . ASP   A 1 398  ? 9.221   -0.888  -26.418 1.00 90.30 398  A 1 
ATOM   3246 C  CA    . ASP   A 1 398  ? 10.406  -0.740  -25.547 1.00 86.96 398  A 1 
ATOM   3247 C  C     . ASP   A 1 398  ? 10.748  0.732   -25.199 1.00 84.33 398  A 1 
ATOM   3248 O  O     . ASP   A 1 398  ? 11.854  1.214   -25.401 1.00 75.78 398  A 1 
ATOM   3249 C  CB    . ASP   A 1 398  ? 11.608  -1.534  -26.110 1.00 84.71 398  A 1 
ATOM   3250 C  CG    . ASP   A 1 398  ? 11.671  -3.006  -25.671 1.00 81.98 398  A 1 
ATOM   3251 O  OD1   . ASP   A 1 398  ? 10.804  -3.453  -24.879 1.00 75.25 398  A 1 
ATOM   3252 O  OD2   . ASP   A 1 398  ? 12.620  -3.695  -26.106 1.00 76.13 398  A 1 
ATOM   3253 N  N     . ASP   A 1 399  ? 9.750   1.453   -24.680 1.00 86.71 399  A 1 
ATOM   3254 C  CA    . ASP   A 1 399  ? 9.780   2.887   -24.324 1.00 85.12 399  A 1 
ATOM   3255 C  C     . ASP   A 1 399  ? 9.722   3.901   -25.489 1.00 86.42 399  A 1 
ATOM   3256 O  O     . ASP   A 1 399  ? 9.666   5.104   -25.240 1.00 82.29 399  A 1 
ATOM   3257 C  CB    . ASP   A 1 399  ? 10.881  3.198   -23.295 1.00 81.07 399  A 1 
ATOM   3258 C  CG    . ASP   A 1 399  ? 10.749  2.383   -22.004 1.00 74.49 399  A 1 
ATOM   3259 O  OD1   . ASP   A 1 399  ? 9.601   2.311   -21.477 1.00 67.55 399  A 1 
ATOM   3260 O  OD2   . ASP   A 1 399  ? 11.773  1.888   -21.499 1.00 67.07 399  A 1 
ATOM   3261 N  N     . ILE   A 1 400  ? 9.622   3.449   -26.733 1.00 89.25 400  A 1 
ATOM   3262 C  CA    . ILE   A 1 400  ? 9.412   4.311   -27.905 1.00 90.01 400  A 1 
ATOM   3263 C  C     . ILE   A 1 400  ? 7.911   4.376   -28.209 1.00 91.61 400  A 1 
ATOM   3264 O  O     . ILE   A 1 400  ? 7.302   3.363   -28.537 1.00 89.92 400  A 1 
ATOM   3265 C  CB    . ILE   A 1 400  ? 10.222  3.821   -29.123 1.00 87.84 400  A 1 
ATOM   3266 C  CG1   . ILE   A 1 400  ? 11.719  3.639   -28.758 1.00 81.63 400  A 1 
ATOM   3267 C  CG2   . ILE   A 1 400  ? 10.061  4.810   -30.288 1.00 80.51 400  A 1 
ATOM   3268 C  CD1   . ILE   A 1 400  ? 12.551  2.996   -29.873 1.00 75.10 400  A 1 
ATOM   3269 N  N     . ILE   A 1 401  ? 7.319   5.570   -28.135 1.00 91.15 401  A 1 
ATOM   3270 C  CA    . ILE   A 1 401  ? 5.903   5.793   -28.450 1.00 90.99 401  A 1 
ATOM   3271 C  C     . ILE   A 1 401  ? 5.735   5.857   -29.970 1.00 91.22 401  A 1 
ATOM   3272 O  O     . ILE   A 1 401  ? 6.375   6.668   -30.637 1.00 89.07 401  A 1 
ATOM   3273 C  CB    . ILE   A 1 401  ? 5.357   7.054   -27.751 1.00 89.12 401  A 1 
ATOM   3274 C  CG1   . ILE   A 1 401  ? 5.596   6.988   -26.217 1.00 84.62 401  A 1 
ATOM   3275 C  CG2   . ILE   A 1 401  ? 3.854   7.201   -28.056 1.00 83.79 401  A 1 
ATOM   3276 C  CD1   . ILE   A 1 401  ? 5.280   8.296   -25.481 1.00 78.56 401  A 1 
ATOM   3277 N  N     . CYS   A 1 402  ? 4.869   5.009   -30.519 1.00 92.84 402  A 1 
ATOM   3278 C  CA    . CYS   A 1 402  ? 4.659   4.848   -31.953 1.00 92.53 402  A 1 
ATOM   3279 C  C     . CYS   A 1 402  ? 3.170   4.960   -32.285 1.00 93.16 402  A 1 
ATOM   3280 O  O     . CYS   A 1 402  ? 2.345   4.279   -31.672 1.00 91.47 402  A 1 
ATOM   3281 C  CB    . CYS   A 1 402  ? 5.221   3.491   -32.391 1.00 90.47 402  A 1 
ATOM   3282 S  SG    . CYS   A 1 402  ? 6.988   3.348   -31.979 1.00 86.86 402  A 1 
ATOM   3283 N  N     . LYS   A 1 403  ? 2.825   5.775   -33.288 1.00 93.75 403  A 1 
ATOM   3284 C  CA    . LYS   A 1 403  ? 1.445   5.894   -33.768 1.00 93.62 403  A 1 
ATOM   3285 C  C     . LYS   A 1 403  ? 1.026   4.622   -34.503 1.00 94.03 403  A 1 
ATOM   3286 O  O     . LYS   A 1 403  ? 1.797   4.076   -35.289 1.00 92.46 403  A 1 
ATOM   3287 C  CB    . LYS   A 1 403  ? 1.286   7.159   -34.630 1.00 91.98 403  A 1 
ATOM   3288 C  CG    . LYS   A 1 403  ? -0.193  7.472   -34.933 1.00 85.76 403  A 1 
ATOM   3289 C  CD    . LYS   A 1 403  ? -0.382  8.844   -35.606 1.00 80.01 403  A 1 
ATOM   3290 C  CE    . LYS   A 1 403  ? -1.882  9.124   -35.768 1.00 70.37 403  A 1 
ATOM   3291 N  NZ    . LYS   A 1 403  ? -2.196  10.536  -36.117 1.00 62.91 403  A 1 
ATOM   3292 N  N     . VAL   A 1 404  ? -0.204  4.172   -34.274 1.00 94.41 404  A 1 
ATOM   3293 C  CA    . VAL   A 1 404  ? -0.806  3.058   -35.017 1.00 94.51 404  A 1 
ATOM   3294 C  C     . VAL   A 1 404  ? -1.197  3.540   -36.415 1.00 94.30 404  A 1 
ATOM   3295 O  O     . VAL   A 1 404  ? -1.937  4.510   -36.556 1.00 92.59 404  A 1 
ATOM   3296 C  CB    . VAL   A 1 404  ? -2.018  2.476   -34.269 1.00 93.72 404  A 1 
ATOM   3297 C  CG1   . VAL   A 1 404  ? -2.654  1.322   -35.047 1.00 89.48 404  A 1 
ATOM   3298 C  CG2   . VAL   A 1 404  ? -1.618  1.939   -32.887 1.00 89.39 404  A 1 
ATOM   3299 N  N     . ILE   A 1 405  ? -0.714  2.850   -37.444 1.00 94.60 405  A 1 
ATOM   3300 C  CA    . ILE   A 1 405  ? -1.042  3.120   -38.854 1.00 93.99 405  A 1 
ATOM   3301 C  C     . ILE   A 1 405  ? -2.152  2.180   -39.324 1.00 94.43 405  A 1 
ATOM   3302 O  O     . ILE   A 1 405  ? -3.131  2.611   -39.925 1.00 91.36 405  A 1 
ATOM   3303 C  CB    . ILE   A 1 405  ? 0.218   2.986   -39.739 1.00 92.09 405  A 1 
ATOM   3304 C  CG1   . ILE   A 1 405  ? 1.305   3.987   -39.276 1.00 87.07 405  A 1 
ATOM   3305 C  CG2   . ILE   A 1 405  ? -0.133  3.208   -41.221 1.00 84.07 405  A 1 
ATOM   3306 C  CD1   . ILE   A 1 405  ? 2.631   3.840   -40.019 1.00 76.45 405  A 1 
ATOM   3307 N  N     . HIS   A 1 406  ? -2.002  0.888   -39.032 1.00 94.66 406  A 1 
ATOM   3308 C  CA    . HIS   A 1 406  ? -2.977  -0.133  -39.388 1.00 94.71 406  A 1 
ATOM   3309 C  C     . HIS   A 1 406  ? -3.035  -1.217  -38.308 1.00 94.71 406  A 1 
ATOM   3310 O  O     . HIS   A 1 406  ? -2.037  -1.484  -37.637 1.00 92.14 406  A 1 
ATOM   3311 C  CB    . HIS   A 1 406  ? -2.639  -0.724  -40.763 1.00 93.17 406  A 1 
ATOM   3312 C  CG    . HIS   A 1 406  ? -3.770  -1.519  -41.347 1.00 88.76 406  A 1 
ATOM   3313 N  ND1   . HIS   A 1 406  ? -5.020  -1.033  -41.666 1.00 73.30 406  A 1 
ATOM   3314 C  CD2   . HIS   A 1 406  ? -3.776  -2.854  -41.644 1.00 73.99 406  A 1 
ATOM   3315 C  CE1   . HIS   A 1 406  ? -5.753  -2.053  -42.135 1.00 73.75 406  A 1 
ATOM   3316 N  NE2   . HIS   A 1 406  ? -5.027  -3.168  -42.143 1.00 75.63 406  A 1 
ATOM   3317 N  N     . LYS   A 1 407  ? -4.206  -1.833  -38.139 1.00 94.94 407  A 1 
ATOM   3318 C  CA    . LYS   A 1 407  ? -4.422  -2.878  -37.143 1.00 94.40 407  A 1 
ATOM   3319 C  C     . LYS   A 1 407  ? -5.371  -3.949  -37.673 1.00 95.06 407  A 1 
ATOM   3320 O  O     . LYS   A 1 407  ? -6.465  -3.630  -38.124 1.00 92.09 407  A 1 
ATOM   3321 C  CB    . LYS   A 1 407  ? -4.902  -2.264  -35.802 1.00 90.13 407  A 1 
ATOM   3322 C  CG    . LYS   A 1 407  ? -6.091  -1.286  -35.892 1.00 87.83 407  A 1 
ATOM   3323 C  CD    . LYS   A 1 407  ? -6.320  -0.590  -34.540 1.00 88.05 407  A 1 
ATOM   3324 C  CE    . LYS   A 1 407  ? -7.390  0.498   -34.597 1.00 84.27 407  A 1 
ATOM   3325 N  NZ    . LYS   A 1 407  ? -7.496  1.253   -33.315 1.00 81.20 407  A 1 
ATOM   3326 N  N     . ASP   A 1 408  ? -4.950  -5.207  -37.563 1.00 95.26 408  A 1 
ATOM   3327 C  CA    . ASP   A 1 408  ? -5.781  -6.394  -37.749 1.00 95.15 408  A 1 
ATOM   3328 C  C     . ASP   A 1 408  ? -5.957  -7.065  -36.389 1.00 95.39 408  A 1 
ATOM   3329 O  O     . ASP   A 1 408  ? -4.969  -7.355  -35.703 1.00 92.43 408  A 1 
ATOM   3330 C  CB    . ASP   A 1 408  ? -5.133  -7.376  -38.735 1.00 93.18 408  A 1 
ATOM   3331 C  CG    . ASP   A 1 408  ? -5.178  -6.932  -40.196 1.00 85.51 408  A 1 
ATOM   3332 O  OD1   . ASP   A 1 408  ? -6.234  -6.420  -40.615 1.00 76.89 408  A 1 
ATOM   3333 O  OD2   . ASP   A 1 408  ? -4.168  -7.170  -40.891 1.00 77.91 408  A 1 
ATOM   3334 N  N     . ILE   A 1 409  ? -7.198  -7.302  -35.984 1.00 94.97 409  A 1 
ATOM   3335 C  CA    . ILE   A 1 409  ? -7.540  -7.830  -34.658 1.00 94.77 409  A 1 
ATOM   3336 C  C     . ILE   A 1 409  ? -8.425  -9.061  -34.828 1.00 94.83 409  A 1 
ATOM   3337 O  O     . ILE   A 1 409  ? -9.394  -9.033  -35.586 1.00 91.87 409  A 1 
ATOM   3338 C  CB    . ILE   A 1 409  ? -8.217  -6.740  -33.795 1.00 92.79 409  A 1 
ATOM   3339 C  CG1   . ILE   A 1 409  ? -7.248  -5.556  -33.558 1.00 88.55 409  A 1 
ATOM   3340 C  CG2   . ILE   A 1 409  ? -8.693  -7.315  -32.447 1.00 87.69 409  A 1 
ATOM   3341 C  CD1   . ILE   A 1 409  ? -7.920  -4.309  -32.977 1.00 83.76 409  A 1 
ATOM   3342 N  N     . TRP   A 1 410  ? -8.103  -10.122 -34.098 1.00 95.01 410  A 1 
ATOM   3343 C  CA    . TRP   A 1 410  ? -8.915  -11.324 -33.975 1.00 94.45 410  A 1 
ATOM   3344 C  C     . TRP   A 1 410  ? -8.977  -11.773 -32.511 1.00 94.24 410  A 1 
ATOM   3345 O  O     . TRP   A 1 410  ? -8.401  -11.137 -31.628 1.00 91.29 410  A 1 
ATOM   3346 C  CB    . TRP   A 1 410  ? -8.388  -12.414 -34.922 1.00 92.68 410  A 1 
ATOM   3347 C  CG    . TRP   A 1 410  ? -6.965  -12.830 -34.705 1.00 92.15 410  A 1 
ATOM   3348 C  CD1   . TRP   A 1 410  ? -6.551  -13.864 -33.937 1.00 84.27 410  A 1 
ATOM   3349 C  CD2   . TRP   A 1 410  ? -5.756  -12.238 -35.273 1.00 89.02 410  A 1 
ATOM   3350 N  NE1   . TRP   A 1 410  ? -5.164  -13.956 -33.988 1.00 82.86 410  A 1 
ATOM   3351 C  CE2   . TRP   A 1 410  ? -4.639  -12.979 -34.799 1.00 87.15 410  A 1 
ATOM   3352 C  CE3   . TRP   A 1 410  ? -5.507  -11.156 -36.144 1.00 83.09 410  A 1 
ATOM   3353 C  CZ2   . TRP   A 1 410  ? -3.308  -12.655 -35.172 1.00 84.71 410  A 1 
ATOM   3354 C  CZ3   . TRP   A 1 410  ? -4.185  -10.831 -36.508 1.00 79.30 410  A 1 
ATOM   3355 C  CH2   . TRP   A 1 410  ? -3.103  -11.571 -36.028 1.00 81.07 410  A 1 
ATOM   3356 N  N     . GLU   A 1 411  ? -9.694  -12.849 -32.231 1.00 93.42 411  A 1 
ATOM   3357 C  CA    . GLU   A 1 411  ? -10.036 -13.255 -30.865 1.00 92.06 411  A 1 
ATOM   3358 C  C     . GLU   A 1 411  ? -8.809  -13.522 -29.966 1.00 91.93 411  A 1 
ATOM   3359 O  O     . GLU   A 1 411  ? -8.797  -13.143 -28.796 1.00 87.03 411  A 1 
ATOM   3360 C  CB    . GLU   A 1 411  ? -10.938 -14.494 -30.974 1.00 89.18 411  A 1 
ATOM   3361 C  CG    . GLU   A 1 411  ? -11.705 -14.799 -29.680 1.00 77.34 411  A 1 
ATOM   3362 C  CD    . GLU   A 1 411  ? -12.647 -16.005 -29.812 1.00 70.28 411  A 1 
ATOM   3363 O  OE1   . GLU   A 1 411  ? -13.470 -16.187 -28.888 1.00 62.71 411  A 1 
ATOM   3364 O  OE2   . GLU   A 1 411  ? -12.537 -16.746 -30.813 1.00 62.25 411  A 1 
ATOM   3365 N  N     . ASN   A 1 412  ? -7.747  -14.133 -30.520 1.00 92.83 412  A 1 
ATOM   3366 C  CA    . ASN   A 1 412  ? -6.570  -14.558 -29.757 1.00 92.32 412  A 1 
ATOM   3367 C  C     . ASN   A 1 412  ? -5.286  -13.788 -30.089 1.00 93.06 412  A 1 
ATOM   3368 O  O     . ASN   A 1 412  ? -4.213  -14.134 -29.593 1.00 87.50 412  A 1 
ATOM   3369 C  CB    . ASN   A 1 412  ? -6.398  -16.077 -29.928 1.00 88.86 412  A 1 
ATOM   3370 C  CG    . ASN   A 1 412  ? -7.529  -16.856 -29.278 1.00 83.52 412  A 1 
ATOM   3371 O  OD1   . ASN   A 1 412  ? -8.009  -16.539 -28.208 1.00 70.67 412  A 1 
ATOM   3372 N  ND2   . ASN   A 1 412  ? -7.971  -17.924 -29.903 1.00 71.53 412  A 1 
ATOM   3373 N  N     . GLY   A 1 413  ? -5.363  -12.750 -30.916 1.00 93.94 413  A 1 
ATOM   3374 C  CA    . GLY   A 1 413  ? -4.167  -12.045 -31.342 1.00 94.23 413  A 1 
ATOM   3375 C  C     . GLY   A 1 413  ? -4.431  -10.813 -32.192 1.00 95.24 413  A 1 
ATOM   3376 O  O     . GLY   A 1 413  ? -5.568  -10.407 -32.429 1.00 92.97 413  A 1 
ATOM   3377 N  N     . PHE   A 1 414  ? -3.328  -10.223 -32.632 1.00 95.83 414  A 1 
ATOM   3378 C  CA    . PHE   A 1 414  ? -3.356  -9.014  -33.432 1.00 95.87 414  A 1 
ATOM   3379 C  C     . PHE   A 1 414  ? -2.142  -8.938  -34.352 1.00 96.09 414  A 1 
ATOM   3380 O  O     . PHE   A 1 414  ? -1.074  -9.488  -34.071 1.00 94.69 414  A 1 
ATOM   3381 C  CB    . PHE   A 1 414  ? -3.424  -7.781  -32.515 1.00 94.92 414  A 1 
ATOM   3382 C  CG    . PHE   A 1 414  ? -2.202  -7.597  -31.639 1.00 96.08 414  A 1 
ATOM   3383 C  CD1   . PHE   A 1 414  ? -2.084  -8.291  -30.418 1.00 93.64 414  A 1 
ATOM   3384 C  CD2   . PHE   A 1 414  ? -1.144  -6.768  -32.060 1.00 93.50 414  A 1 
ATOM   3385 C  CE1   . PHE   A 1 414  ? -0.926  -8.176  -29.644 1.00 92.27 414  A 1 
ATOM   3386 C  CE2   . PHE   A 1 414  ? 0.021   -6.649  -31.285 1.00 92.48 414  A 1 
ATOM   3387 C  CZ    . PHE   A 1 414  ? 0.134   -7.360  -30.079 1.00 94.15 414  A 1 
ATOM   3388 N  N     . LYS   A 1 415  ? -2.305  -8.184  -35.431 1.00 95.87 415  A 1 
ATOM   3389 C  CA    . LYS   A 1 415  ? -1.226  -7.683  -36.264 1.00 95.81 415  A 1 
ATOM   3390 C  C     . LYS   A 1 415  ? -1.341  -6.168  -36.302 1.00 95.74 415  A 1 
ATOM   3391 O  O     . LYS   A 1 415  ? -2.417  -5.637  -36.541 1.00 93.27 415  A 1 
ATOM   3392 C  CB    . LYS   A 1 415  ? -1.330  -8.333  -37.642 1.00 94.29 415  A 1 
ATOM   3393 C  CG    . LYS   A 1 415  ? -0.178  -7.949  -38.578 1.00 87.62 415  A 1 
ATOM   3394 C  CD    . LYS   A 1 415  ? -0.451  -8.567  -39.954 1.00 85.15 415  A 1 
ATOM   3395 C  CE    . LYS   A 1 415  ? 0.591   -8.121  -40.963 1.00 74.54 415  A 1 
ATOM   3396 N  NZ    . LYS   A 1 415  ? 0.187   -8.489  -42.336 1.00 68.50 415  A 1 
ATOM   3397 N  N     . VAL   A 1 416  ? -0.235  -5.464  -36.061 1.00 95.46 416  A 1 
ATOM   3398 C  CA    . VAL   A 1 416  ? -0.237  -4.001  -36.005 1.00 95.41 416  A 1 
ATOM   3399 C  C     . VAL   A 1 416  ? 0.938   -3.437  -36.788 1.00 95.48 416  A 1 
ATOM   3400 O  O     . VAL   A 1 416  ? 2.061   -3.933  -36.690 1.00 94.21 416  A 1 
ATOM   3401 C  CB    . VAL   A 1 416  ? -0.302  -3.510  -34.544 1.00 94.18 416  A 1 
ATOM   3402 C  CG1   . VAL   A 1 416  ? 0.963   -3.806  -33.726 1.00 88.86 416  A 1 
ATOM   3403 C  CG2   . VAL   A 1 416  ? -0.599  -2.015  -34.478 1.00 88.69 416  A 1 
ATOM   3404 N  N     . VAL   A 1 417  ? 0.671   -2.402  -37.582 1.00 95.62 417  A 1 
ATOM   3405 C  CA    . VAL   A 1 417  ? 1.684   -1.593  -38.263 1.00 95.33 417  A 1 
ATOM   3406 C  C     . VAL   A 1 417  ? 1.846   -0.296  -37.481 1.00 95.31 417  A 1 
ATOM   3407 O  O     . VAL   A 1 417  ? 0.869   0.427   -37.275 1.00 93.63 417  A 1 
ATOM   3408 C  CB    . VAL   A 1 417  ? 1.319   -1.320  -39.732 1.00 94.12 417  A 1 
ATOM   3409 C  CG1   . VAL   A 1 417  ? 2.462   -0.601  -40.446 1.00 89.07 417  A 1 
ATOM   3410 C  CG2   . VAL   A 1 417  ? 1.030   -2.619  -40.493 1.00 89.53 417  A 1 
ATOM   3411 N  N     . LEU   A 1 418  ? 3.068   -0.006  -37.048 1.00 94.67 418  A 1 
ATOM   3412 C  CA    . LEU   A 1 418  ? 3.400   1.157   -36.233 1.00 94.44 418  A 1 
ATOM   3413 C  C     . LEU   A 1 418  ? 4.373   2.078   -36.969 1.00 94.19 418  A 1 
ATOM   3414 O  O     . LEU   A 1 418  ? 5.337   1.612   -37.577 1.00 92.19 418  A 1 
ATOM   3415 C  CB    . LEU   A 1 418  ? 3.997   0.706   -34.887 1.00 93.41 418  A 1 
ATOM   3416 C  CG    . LEU   A 1 418  ? 3.088   -0.185  -34.019 1.00 92.64 418  A 1 
ATOM   3417 C  CD1   . LEU   A 1 418  ? 3.815   -0.567  -32.730 1.00 88.90 418  A 1 
ATOM   3418 C  CD2   . LEU   A 1 418  ? 1.787   0.518   -33.634 1.00 89.31 418  A 1 
ATOM   3419 N  N     . SER   A 1 419  ? 4.156   3.392   -36.858 1.00 94.14 419  A 1 
ATOM   3420 C  CA    . SER   A 1 419  ? 5.142   4.407   -37.240 1.00 93.16 419  A 1 
ATOM   3421 C  C     . SER   A 1 419  ? 6.276   4.414   -36.214 1.00 92.39 419  A 1 
ATOM   3422 O  O     . SER   A 1 419  ? 6.162   5.023   -35.152 1.00 87.92 419  A 1 
ATOM   3423 C  CB    . SER   A 1 419  ? 4.484   5.779   -37.347 1.00 90.95 419  A 1 
ATOM   3424 O  OG    . SER   A 1 419  ? 5.421   6.736   -37.796 1.00 79.02 419  A 1 
ATOM   3425 N  N     . CYS   A 1 420  ? 7.354   3.709   -36.523 1.00 91.45 420  A 1 
ATOM   3426 C  CA    . CYS   A 1 420  ? 8.449   3.430   -35.605 1.00 89.89 420  A 1 
ATOM   3427 C  C     . CYS   A 1 420  ? 9.793   3.531   -36.341 1.00 90.36 420  A 1 
ATOM   3428 O  O     . CYS   A 1 420  ? 9.872   3.162   -37.519 1.00 86.15 420  A 1 
ATOM   3429 C  CB    . CYS   A 1 420  ? 8.206   2.024   -35.022 1.00 84.87 420  A 1 
ATOM   3430 S  SG    . CYS   A 1 420  ? 9.431   1.562   -33.767 1.00 77.86 420  A 1 
ATOM   3431 N  N     . PRO   A 1 421  ? 10.869  4.006   -35.693 1.00 90.65 421  A 1 
ATOM   3432 C  CA    . PRO   A 1 421  ? 12.213  3.860   -36.234 1.00 89.26 421  A 1 
ATOM   3433 C  C     . PRO   A 1 421  ? 12.549  2.381   -36.480 1.00 89.37 421  A 1 
ATOM   3434 O  O     . PRO   A 1 421  ? 12.006  1.482   -35.839 1.00 85.11 421  A 1 
ATOM   3435 C  CB    . PRO   A 1 421  ? 13.143  4.511   -35.204 1.00 86.29 421  A 1 
ATOM   3436 C  CG    . PRO   A 1 421  ? 12.370  4.413   -33.895 1.00 84.44 421  A 1 
ATOM   3437 C  CD    . PRO   A 1 421  ? 10.919  4.564   -34.348 1.00 87.67 421  A 1 
ATOM   3438 N  N     . THR   A 1 422  ? 13.465  2.124   -37.408 1.00 88.64 422  A 1 
ATOM   3439 C  CA    . THR   A 1 422  ? 13.882  0.751   -37.729 1.00 87.66 422  A 1 
ATOM   3440 C  C     . THR   A 1 422  ? 14.603  0.122   -36.536 1.00 87.77 422  A 1 
ATOM   3441 O  O     . THR   A 1 422  ? 15.708  0.528   -36.180 1.00 82.50 422  A 1 
ATOM   3442 C  CB    . THR   A 1 422  ? 14.774  0.712   -38.975 1.00 82.65 422  A 1 
ATOM   3443 O  OG1   . THR   A 1 422  ? 14.218  1.494   -40.004 1.00 70.94 422  A 1 
ATOM   3444 C  CG2   . THR   A 1 422  ? 14.923  -0.705  -39.525 1.00 68.66 422  A 1 
ATOM   3445 N  N     . LEU   A 1 423  ? 13.976  -0.893  -35.943 1.00 86.74 423  A 1 
ATOM   3446 C  CA    . LEU   A 1 423  ? 14.526  -1.659  -34.824 1.00 85.33 423  A 1 
ATOM   3447 C  C     . LEU   A 1 423  ? 15.119  -2.984  -35.334 1.00 85.99 423  A 1 
ATOM   3448 O  O     . LEU   A 1 423  ? 14.656  -3.550  -36.326 1.00 81.74 423  A 1 
ATOM   3449 C  CB    . LEU   A 1 423  ? 13.426  -1.873  -33.772 1.00 80.93 423  A 1 
ATOM   3450 C  CG    . LEU   A 1 423  ? 12.831  -0.583  -33.169 1.00 77.96 423  A 1 
ATOM   3451 C  CD1   . LEU   A 1 423  ? 11.637  -0.923  -32.283 1.00 73.13 423  A 1 
ATOM   3452 C  CD2   . LEU   A 1 423  ? 13.849  0.180   -32.323 1.00 73.31 423  A 1 
ATOM   3453 N  N     . THR   A 1 424  ? 16.166  -3.487  -34.657 1.00 86.75 424  A 1 
ATOM   3454 C  CA    . THR   A 1 424  ? 16.951  -4.641  -35.137 1.00 86.52 424  A 1 
ATOM   3455 C  C     . THR   A 1 424  ? 16.557  -5.976  -34.511 1.00 87.82 424  A 1 
ATOM   3456 O  O     . THR   A 1 424  ? 16.755  -7.012  -35.140 1.00 81.46 424  A 1 
ATOM   3457 C  CB    . THR   A 1 424  ? 18.450  -4.406  -34.917 1.00 80.81 424  A 1 
ATOM   3458 O  OG1   . THR   A 1 424  ? 18.690  -4.023  -33.584 1.00 70.53 424  A 1 
ATOM   3459 C  CG2   . THR   A 1 424  ? 18.983  -3.286  -35.816 1.00 68.16 424  A 1 
ATOM   3460 N  N     . ASN   A 1 425  ? 15.994  -5.973  -33.299 1.00 90.38 425  A 1 
ATOM   3461 C  CA    . ASN   A 1 425  ? 15.610  -7.206  -32.608 1.00 89.97 425  A 1 
ATOM   3462 C  C     . ASN   A 1 425  ? 14.408  -7.886  -33.286 1.00 90.60 425  A 1 
ATOM   3463 O  O     . ASN   A 1 425  ? 13.632  -7.253  -34.000 1.00 88.14 425  A 1 
ATOM   3464 C  CB    . ASN   A 1 425  ? 15.324  -6.917  -31.128 1.00 87.34 425  A 1 
ATOM   3465 C  CG    . ASN   A 1 425  ? 16.522  -6.406  -30.346 1.00 83.66 425  A 1 
ATOM   3466 O  OD1   . ASN   A 1 425  ? 17.665  -6.503  -30.750 1.00 74.32 425  A 1 
ATOM   3467 N  ND2   . ASN   A 1 425  ? 16.279  -5.838  -29.184 1.00 74.85 425  A 1 
ATOM   3468 N  N     . ASP   A 1 426  ? 14.242  -9.186  -33.024 1.00 92.40 426  A 1 
ATOM   3469 C  CA    . ASP   A 1 426  ? 13.130  -9.967  -33.585 1.00 92.37 426  A 1 
ATOM   3470 C  C     . ASP   A 1 426  ? 11.854  -9.903  -32.742 1.00 93.24 426  A 1 
ATOM   3471 O  O     . ASP   A 1 426  ? 10.761  -10.172 -33.238 1.00 89.29 426  A 1 
ATOM   3472 C  CB    . ASP   A 1 426  ? 13.571  -11.419 -33.779 1.00 89.28 426  A 1 
ATOM   3473 C  CG    . ASP   A 1 426  ? 14.609  -11.571 -34.890 1.00 81.43 426  A 1 
ATOM   3474 O  OD1   . ASP   A 1 426  ? 14.548  -10.780 -35.865 1.00 71.98 426  A 1 
ATOM   3475 O  OD2   . ASP   A 1 426  ? 15.436  -12.493 -34.758 1.00 73.00 426  A 1 
ATOM   3476 N  N     . THR   A 1 427  ? 11.993  -9.544  -31.466 1.00 93.72 427  A 1 
ATOM   3477 C  CA    . THR   A 1 427  ? 10.874  -9.408  -30.530 1.00 93.62 427  A 1 
ATOM   3478 C  C     . THR   A 1 427  ? 11.030  -8.152  -29.685 1.00 93.82 427  A 1 
ATOM   3479 O  O     . THR   A 1 427  ? 12.137  -7.806  -29.272 1.00 91.17 427  A 1 
ATOM   3480 C  CB    . THR   A 1 427  ? 10.729  -10.627 -29.605 1.00 91.41 427  A 1 
ATOM   3481 O  OG1   . THR   A 1 427  ? 11.931  -10.890 -28.920 1.00 76.69 427  A 1 
ATOM   3482 C  CG2   . THR   A 1 427  ? 10.341  -11.896 -30.352 1.00 75.89 427  A 1 
ATOM   3483 N  N     . TYR   A 1 428  ? 9.899   -7.498  -29.392 1.00 94.05 428  A 1 
ATOM   3484 C  CA    . TYR   A 1 428  ? 9.831   -6.306  -28.551 1.00 94.09 428  A 1 
ATOM   3485 C  C     . TYR   A 1 428  ? 8.635   -6.381  -27.612 1.00 94.35 428  A 1 
ATOM   3486 O  O     . TYR   A 1 428  ? 7.621   -7.004  -27.922 1.00 92.19 428  A 1 
ATOM   3487 C  CB    . TYR   A 1 428  ? 9.741   -5.055  -29.426 1.00 92.89 428  A 1 
ATOM   3488 C  CG    . TYR   A 1 428  ? 11.040  -4.719  -30.110 1.00 93.40 428  A 1 
ATOM   3489 C  CD1   . TYR   A 1 428  ? 12.010  -3.951  -29.442 1.00 89.96 428  A 1 
ATOM   3490 C  CD2   . TYR   A 1 428  ? 11.312  -5.212  -31.400 1.00 90.69 428  A 1 
ATOM   3491 C  CE1   . TYR   A 1 428  ? 13.238  -3.673  -30.047 1.00 89.06 428  A 1 
ATOM   3492 C  CE2   . TYR   A 1 428  ? 12.542  -4.944  -32.017 1.00 89.26 428  A 1 
ATOM   3493 C  CZ    . TYR   A 1 428  ? 13.504  -4.175  -31.335 1.00 91.12 428  A 1 
ATOM   3494 O  OH    . TYR   A 1 428  ? 14.709  -3.921  -31.923 1.00 89.01 428  A 1 
ATOM   3495 N  N     . LYS   A 1 429  ? 8.735   -5.699  -26.477 1.00 94.25 429  A 1 
ATOM   3496 C  CA    . LYS   A 1 429  ? 7.596   -5.513  -25.588 1.00 93.81 429  A 1 
ATOM   3497 C  C     . LYS   A 1 429  ? 6.726   -4.373  -26.106 1.00 94.22 429  A 1 
ATOM   3498 O  O     . LYS   A 1 429  ? 7.158   -3.224  -26.141 1.00 92.67 429  A 1 
ATOM   3499 C  CB    . LYS   A 1 429  ? 8.085   -5.285  -24.154 1.00 92.07 429  A 1 
ATOM   3500 C  CG    . LYS   A 1 429  ? 6.901   -5.296  -23.185 1.00 89.47 429  A 1 
ATOM   3501 C  CD    . LYS   A 1 429  ? 7.365   -5.075  -21.744 1.00 85.52 429  A 1 
ATOM   3502 C  CE    . LYS   A 1 429  ? 6.116   -5.084  -20.869 1.00 78.20 429  A 1 
ATOM   3503 N  NZ    . LYS   A 1 429  ? 6.408   -4.801  -19.450 1.00 71.76 429  A 1 
ATOM   3504 N  N     . LEU   A 1 430  ? 5.490   -4.692  -26.459 1.00 95.02 430  A 1 
ATOM   3505 C  CA    . LEU   A 1 430  ? 4.463   -3.725  -26.825 1.00 95.45 430  A 1 
ATOM   3506 C  C     . LEU   A 1 430  ? 3.633   -3.385  -25.585 1.00 95.58 430  A 1 
ATOM   3507 O  O     . LEU   A 1 430  ? 3.309   -4.272  -24.795 1.00 93.99 430  A 1 
ATOM   3508 C  CB    . LEU   A 1 430  ? 3.590   -4.303  -27.953 1.00 95.06 430  A 1 
ATOM   3509 C  CG    . LEU   A 1 430  ? 4.355   -4.808  -29.194 1.00 94.09 430  A 1 
ATOM   3510 C  CD1   . LEU   A 1 430  ? 3.366   -5.336  -30.225 1.00 89.35 430  A 1 
ATOM   3511 C  CD2   . LEU   A 1 430  ? 5.186   -3.709  -29.846 1.00 88.67 430  A 1 
ATOM   3512 N  N     . SER   A 1 431  ? 3.282   -2.107  -25.408 1.00 95.23 431  A 1 
ATOM   3513 C  CA    . SER   A 1 431  ? 2.437   -1.672  -24.293 1.00 95.02 431  A 1 
ATOM   3514 C  C     . SER   A 1 431  ? 1.583   -0.459  -24.664 1.00 95.33 431  A 1 
ATOM   3515 O  O     . SER   A 1 431  ? 1.980   0.354   -25.495 1.00 93.33 431  A 1 
ATOM   3516 C  CB    . SER   A 1 431  ? 3.288   -1.380  -23.049 1.00 92.61 431  A 1 
ATOM   3517 O  OG    . SER   A 1 431  ? 4.322   -0.451  -23.304 1.00 83.20 431  A 1 
ATOM   3518 N  N     . PHE   A 1 432  ? 0.433   -0.303  -24.012 1.00 93.42 432  A 1 
ATOM   3519 C  CA    . PHE   A 1 432  ? -0.395  0.905   -24.111 1.00 92.15 432  A 1 
ATOM   3520 C  C     . PHE   A 1 432  ? 0.025   1.904   -23.040 1.00 88.49 432  A 1 
ATOM   3521 O  O     . PHE   A 1 432  ? -0.532  1.947   -21.949 1.00 78.90 432  A 1 
ATOM   3522 C  CB    . PHE   A 1 432  ? -1.873  0.535   -24.039 1.00 91.18 432  A 1 
ATOM   3523 C  CG    . PHE   A 1 432  ? -2.353  -0.114  -25.308 1.00 93.75 432  A 1 
ATOM   3524 C  CD1   . PHE   A 1 432  ? -2.549  0.665   -26.462 1.00 90.00 432  A 1 
ATOM   3525 C  CD2   . PHE   A 1 432  ? -2.569  -1.502  -25.358 1.00 89.82 432  A 1 
ATOM   3526 C  CE1   . PHE   A 1 432  ? -2.962  0.064   -27.655 1.00 88.83 432  A 1 
ATOM   3527 C  CE2   . PHE   A 1 432  ? -2.982  -2.106  -26.553 1.00 88.83 432  A 1 
ATOM   3528 C  CZ    . PHE   A 1 432  ? -3.177  -1.324  -27.704 1.00 91.40 432  A 1 
ATOM   3529 N  N     . GLY   A 1 433  ? 1.055   2.673   -23.339 1.00 83.98 433  A 1 
ATOM   3530 C  CA    . GLY   A 1 433  ? 1.548   3.731   -22.466 1.00 78.65 433  A 1 
ATOM   3531 C  C     . GLY   A 1 433  ? 0.886   5.077   -22.749 1.00 79.79 433  A 1 
ATOM   3532 O  O     . GLY   A 1 433  ? -0.266  5.159   -23.162 1.00 73.40 433  A 1 
ATOM   3533 N  N     . LYS   A 1 434  ? 1.649   6.140   -22.523 1.00 79.32 434  A 1 
ATOM   3534 C  CA    . LYS   A 1 434  ? 1.220   7.509   -22.800 1.00 77.12 434  A 1 
ATOM   3535 C  C     . LYS   A 1 434  ? 1.113   7.740   -24.310 1.00 78.86 434  A 1 
ATOM   3536 O  O     . LYS   A 1 434  ? 2.000   7.333   -25.057 1.00 72.82 434  A 1 
ATOM   3537 C  CB    . LYS   A 1 434  ? 2.211   8.474   -22.130 1.00 69.39 434  A 1 
ATOM   3538 C  CG    . LYS   A 1 434  ? 1.695   9.912   -22.165 1.00 60.62 434  A 1 
ATOM   3539 C  CD    . LYS   A 1 434  ? 2.702   10.900  -21.599 1.00 56.14 434  A 1 
ATOM   3540 C  CE    . LYS   A 1 434  ? 2.138   12.298  -21.843 1.00 48.96 434  A 1 
ATOM   3541 N  NZ    . LYS   A 1 434  ? 3.121   13.359  -21.553 1.00 45.01 434  A 1 
ATOM   3542 N  N     . ASP   A 1 435  ? 0.068   8.450   -24.722 1.00 81.20 435  A 1 
ATOM   3543 C  CA    . ASP   A 1 435  ? -0.028  8.992   -26.076 1.00 79.71 435  A 1 
ATOM   3544 C  C     . ASP   A 1 435  ? 1.004   10.114  -26.276 1.00 79.74 435  A 1 
ATOM   3545 O  O     . ASP   A 1 435  ? 1.265   10.909  -25.366 1.00 74.90 435  A 1 
ATOM   3546 C  CB    . ASP   A 1 435  ? -1.461  9.475   -26.340 1.00 76.15 435  A 1 
ATOM   3547 C  CG    . ASP   A 1 435  ? -2.485  8.331   -26.365 1.00 72.95 435  A 1 
ATOM   3548 O  OD1   . ASP   A 1 435  ? -2.076  7.182   -26.654 1.00 66.07 435  A 1 
ATOM   3549 O  OD2   . ASP   A 1 435  ? -3.667  8.621   -26.117 1.00 67.01 435  A 1 
ATOM   3550 N  N     . ASP   A 1 436  ? 1.608   10.183  -27.460 1.00 79.79 436  A 1 
ATOM   3551 C  CA    . ASP   A 1 436  ? 2.565   11.245  -27.804 1.00 78.68 436  A 1 
ATOM   3552 C  C     . ASP   A 1 436  ? 1.827   12.515  -28.246 1.00 81.05 436  A 1 
ATOM   3553 O  O     . ASP   A 1 436  ? 1.852   12.919  -29.411 1.00 75.01 436  A 1 
ATOM   3554 C  CB    . ASP   A 1 436  ? 3.594   10.746  -28.825 1.00 71.60 436  A 1 
ATOM   3555 C  CG    . ASP   A 1 436  ? 4.819   11.664  -28.921 1.00 65.41 436  A 1 
ATOM   3556 O  OD1   . ASP   A 1 436  ? 5.119   12.355  -27.916 1.00 59.26 436  A 1 
ATOM   3557 O  OD2   . ASP   A 1 436  ? 5.513   11.596  -29.957 1.00 60.17 436  A 1 
ATOM   3558 N  N     . VAL   A 1 437  ? 1.104   13.110  -27.302 1.00 82.92 437  A 1 
ATOM   3559 C  CA    . VAL   A 1 437  ? 0.260   14.286  -27.526 1.00 84.53 437  A 1 
ATOM   3560 C  C     . VAL   A 1 437  ? 0.520   15.354  -26.466 1.00 86.07 437  A 1 
ATOM   3561 O  O     . VAL   A 1 437  ? 0.686   15.073  -25.277 1.00 82.46 437  A 1 
ATOM   3562 C  CB    . VAL   A 1 437  ? -1.236  13.920  -27.610 1.00 80.20 437  A 1 
ATOM   3563 C  CG1   . VAL   A 1 437  ? -1.495  13.040  -28.838 1.00 72.21 437  A 1 
ATOM   3564 C  CG2   . VAL   A 1 437  ? -1.780  13.209  -26.374 1.00 73.98 437  A 1 
ATOM   3565 N  N     . ASP   A 1 438  ? 0.529   16.614  -26.924 1.00 84.64 438  A 1 
ATOM   3566 C  CA    . ASP   A 1 438  ? 0.558   17.793  -26.062 1.00 85.69 438  A 1 
ATOM   3567 C  C     . ASP   A 1 438  ? -0.805  18.489  -26.144 1.00 88.28 438  A 1 
ATOM   3568 O  O     . ASP   A 1 438  ? -1.056  19.296  -27.037 1.00 86.68 438  A 1 
ATOM   3569 C  CB    . ASP   A 1 438  ? 1.728   18.712  -26.447 1.00 80.80 438  A 1 
ATOM   3570 C  CG    . ASP   A 1 438  ? 1.916   19.898  -25.486 1.00 75.57 438  A 1 
ATOM   3571 O  OD1   . ASP   A 1 438  ? 0.994   20.191  -24.692 1.00 69.36 438  A 1 
ATOM   3572 O  OD2   . ASP   A 1 438  ? 3.004   20.514  -25.531 1.00 70.37 438  A 1 
ATOM   3573 N  N     . LEU   A 1 439  ? -1.690  18.165  -25.207 1.00 87.55 439  A 1 
ATOM   3574 C  CA    . LEU   A 1 439  ? -3.046  18.715  -25.152 1.00 89.19 439  A 1 
ATOM   3575 C  C     . LEU   A 1 439  ? -3.048  20.247  -25.076 1.00 91.00 439  A 1 
ATOM   3576 O  O     . LEU   A 1 439  ? -3.882  20.885  -25.709 1.00 90.77 439  A 1 
ATOM   3577 C  CB    . LEU   A 1 439  ? -3.798  18.126  -23.945 1.00 87.66 439  A 1 
ATOM   3578 C  CG    . LEU   A 1 439  ? -4.131  16.626  -24.039 1.00 84.62 439  A 1 
ATOM   3579 C  CD1   . LEU   A 1 439  ? -4.732  16.159  -22.715 1.00 79.87 439  A 1 
ATOM   3580 C  CD2   . LEU   A 1 439  ? -5.138  16.331  -25.153 1.00 79.44 439  A 1 
ATOM   3581 N  N     . ALA   A 1 440  ? -2.107  20.857  -24.364 1.00 86.34 440  A 1 
ATOM   3582 C  CA    . ALA   A 1 440  ? -2.016  22.313  -24.270 1.00 85.89 440  A 1 
ATOM   3583 C  C     . ALA   A 1 440  ? -1.723  22.945  -25.639 1.00 88.04 440  A 1 
ATOM   3584 O  O     . ALA   A 1 440  ? -2.334  23.954  -26.000 1.00 87.37 440  A 1 
ATOM   3585 C  CB    . ALA   A 1 440  ? -0.942  22.685  -23.241 1.00 82.66 440  A 1 
ATOM   3586 N  N     . GLN   A 1 441  ? -0.838  22.331  -26.425 1.00 89.93 441  A 1 
ATOM   3587 C  CA    . GLN   A 1 441  ? -0.552  22.779  -27.785 1.00 90.69 441  A 1 
ATOM   3588 C  C     . GLN   A 1 441  ? -1.722  22.487  -28.732 1.00 92.19 441  A 1 
ATOM   3589 O  O     . GLN   A 1 441  ? -2.068  23.340  -29.545 1.00 91.57 441  A 1 
ATOM   3590 C  CB    . GLN   A 1 441  ? 0.763   22.141  -28.262 1.00 89.69 441  A 1 
ATOM   3591 C  CG    . GLN   A 1 441  ? 1.305   22.804  -29.536 1.00 83.70 441  A 1 
ATOM   3592 C  CD    . GLN   A 1 441  ? 1.655   24.288  -29.345 1.00 81.54 441  A 1 
ATOM   3593 O  OE1   . GLN   A 1 441  ? 2.215   24.714  -28.346 1.00 73.93 441  A 1 
ATOM   3594 N  NE2   . GLN   A 1 441  ? 1.332   25.125  -30.298 1.00 70.93 441  A 1 
ATOM   3595 N  N     . MET   A 1 442  ? -2.391  21.338  -28.588 1.00 92.13 442  A 1 
ATOM   3596 C  CA    . MET   A 1 442  ? -3.581  20.990  -29.373 1.00 93.91 442  A 1 
ATOM   3597 C  C     . MET   A 1 442  ? -4.712  22.009  -29.172 1.00 95.02 442  A 1 
ATOM   3598 O  O     . MET   A 1 442  ? -5.294  22.461  -30.152 1.00 94.57 442  A 1 
ATOM   3599 C  CB    . MET   A 1 442  ? -4.075  19.581  -29.027 1.00 93.88 442  A 1 
ATOM   3600 C  CG    . MET   A 1 442  ? -3.122  18.486  -29.518 1.00 91.63 442  A 1 
ATOM   3601 S  SD    . MET   A 1 442  ? -3.682  16.793  -29.170 1.00 88.83 442  A 1 
ATOM   3602 C  CE    . MET   A 1 442  ? -4.962  16.612  -30.430 1.00 76.86 442  A 1 
ATOM   3603 N  N     . TYR   A 1 443  ? -4.986  22.432  -27.942 1.00 94.46 443  A 1 
ATOM   3604 C  CA    . TYR   A 1 443  ? -5.983  23.482  -27.683 1.00 94.91 443  A 1 
ATOM   3605 C  C     . TYR   A 1 443  ? -5.568  24.851  -28.228 1.00 94.80 443  A 1 
ATOM   3606 O  O     . TYR   A 1 443  ? -6.416  25.638  -28.632 1.00 93.67 443  A 1 
ATOM   3607 C  CB    . TYR   A 1 443  ? -6.261  23.573  -26.185 1.00 94.83 443  A 1 
ATOM   3608 C  CG    . TYR   A 1 443  ? -7.212  22.516  -25.680 1.00 95.68 443  A 1 
ATOM   3609 C  CD1   . TYR   A 1 443  ? -8.515  22.421  -26.212 1.00 94.18 443  A 1 
ATOM   3610 C  CD2   . TYR   A 1 443  ? -6.817  21.623  -24.659 1.00 94.01 443  A 1 
ATOM   3611 C  CE1   . TYR   A 1 443  ? -9.410  21.451  -25.741 1.00 93.90 443  A 1 
ATOM   3612 C  CE2   . TYR   A 1 443  ? -7.705  20.649  -24.178 1.00 93.89 443  A 1 
ATOM   3613 C  CZ    . TYR   A 1 443  ? -9.002  20.564  -24.722 1.00 95.55 443  A 1 
ATOM   3614 O  OH    . TYR   A 1 443  ? -9.873  19.610  -24.261 1.00 94.54 443  A 1 
ATOM   3615 N  N     . LYS   A 1 444  ? -4.272  25.134  -28.262 1.00 94.17 444  A 1 
ATOM   3616 C  CA    . LYS   A 1 444  ? -3.753  26.394  -28.794 1.00 93.67 444  A 1 
ATOM   3617 C  C     . LYS   A 1 444  ? -3.893  26.487  -30.315 1.00 94.27 444  A 1 
ATOM   3618 O  O     . LYS   A 1 444  ? -4.197  27.558  -30.833 1.00 92.69 444  A 1 
ATOM   3619 C  CB    . LYS   A 1 444  ? -2.302  26.525  -28.347 1.00 92.30 444  A 1 
ATOM   3620 C  CG    . LYS   A 1 444  ? -1.848  27.981  -28.352 1.00 82.03 444  A 1 
ATOM   3621 C  CD    . LYS   A 1 444  ? -0.397  28.010  -27.881 1.00 76.07 444  A 1 
ATOM   3622 C  CE    . LYS   A 1 444  ? 0.085   29.450  -27.786 1.00 66.35 444  A 1 
ATOM   3623 N  NZ    . LYS   A 1 444  ? 1.516   29.458  -27.442 1.00 59.11 444  A 1 
ATOM   3624 N  N     . ASP   A 1 445  ? -3.714  25.362  -30.998 1.00 95.91 445  A 1 
ATOM   3625 C  CA    . ASP   A 1 445  ? -3.817  25.239  -32.456 1.00 96.04 445  A 1 
ATOM   3626 C  C     . ASP   A 1 445  ? -5.161  24.605  -32.887 1.00 96.75 445  A 1 
ATOM   3627 O  O     . ASP   A 1 445  ? -5.255  23.991  -33.949 1.00 94.87 445  A 1 
ATOM   3628 C  CB    . ASP   A 1 445  ? -2.593  24.466  -32.983 1.00 94.58 445  A 1 
ATOM   3629 C  CG    . ASP   A 1 445  ? -1.242  25.120  -32.645 1.00 91.85 445  A 1 
ATOM   3630 O  OD1   . ASP   A 1 445  ? -1.144  26.368  -32.608 1.00 85.95 445  A 1 
ATOM   3631 O  OD2   . ASP   A 1 445  ? -0.268  24.370  -32.415 1.00 85.97 445  A 1 
ATOM   3632 N  N     . TYR   A 1 446  ? -6.195  24.719  -32.057 1.00 96.21 446  A 1 
ATOM   3633 C  CA    . TYR   A 1 446  ? -7.442  23.965  -32.181 1.00 96.58 446  A 1 
ATOM   3634 C  C     . TYR   A 1 446  ? -8.150  24.210  -33.520 1.00 96.76 446  A 1 
ATOM   3635 O  O     . TYR   A 1 446  ? -8.391  25.344  -33.927 1.00 95.01 446  A 1 
ATOM   3636 C  CB    . TYR   A 1 446  ? -8.365  24.276  -31.004 1.00 96.17 446  A 1 
ATOM   3637 C  CG    . TYR   A 1 446  ? -9.453  23.244  -30.785 1.00 97.17 446  A 1 
ATOM   3638 C  CD1   . TYR   A 1 446  ? -10.778 23.490  -31.199 1.00 95.65 446  A 1 
ATOM   3639 C  CD2   . TYR   A 1 446  ? -9.149  22.038  -30.123 1.00 95.67 446  A 1 
ATOM   3640 C  CE1   . TYR   A 1 446  ? -11.790 22.557  -30.929 1.00 94.96 446  A 1 
ATOM   3641 C  CE2   . TYR   A 1 446  ? -10.156 21.099  -29.850 1.00 95.35 446  A 1 
ATOM   3642 C  CZ    . TYR   A 1 446  ? -11.481 21.364  -30.242 1.00 96.68 446  A 1 
ATOM   3643 O  OH    . TYR   A 1 446  ? -12.474 20.463  -29.945 1.00 95.96 446  A 1 
ATOM   3644 N  N     . ASN   A 1 447  ? -8.487  23.122  -34.192 1.00 97.37 447  A 1 
ATOM   3645 C  CA    . ASN   A 1 447  ? -9.231  23.078  -35.448 1.00 97.28 447  A 1 
ATOM   3646 C  C     . ASN   A 1 447  ? -9.979  21.740  -35.547 1.00 97.68 447  A 1 
ATOM   3647 O  O     . ASN   A 1 447  ? -9.820  20.869  -34.683 1.00 96.26 447  A 1 
ATOM   3648 C  CB    . ASN   A 1 447  ? -8.253  23.308  -36.616 1.00 95.82 447  A 1 
ATOM   3649 C  CG    . ASN   A 1 447  ? -7.174  22.243  -36.746 1.00 95.15 447  A 1 
ATOM   3650 O  OD1   . ASN   A 1 447  ? -7.422  21.057  -36.807 1.00 86.01 447  A 1 
ATOM   3651 N  ND2   . ASN   A 1 447  ? -5.928  22.652  -36.809 1.00 85.94 447  A 1 
ATOM   3652 N  N     . LEU   A 1 448  ? -10.758 21.549  -36.615 1.00 97.38 448  A 1 
ATOM   3653 C  CA    . LEU   A 1 448  ? -11.556 20.334  -36.800 1.00 97.43 448  A 1 
ATOM   3654 C  C     . LEU   A 1 448  ? -10.728 19.042  -36.733 1.00 97.49 448  A 1 
ATOM   3655 O  O     . LEU   A 1 448  ? -11.134 18.088  -36.074 1.00 96.38 448  A 1 
ATOM   3656 C  CB    . LEU   A 1 448  ? -12.308 20.430  -38.139 1.00 96.69 448  A 1 
ATOM   3657 C  CG    . LEU   A 1 448  ? -13.140 19.180  -38.474 1.00 96.14 448  A 1 
ATOM   3658 C  CD1   . LEU   A 1 448  ? -14.233 18.918  -37.437 1.00 92.79 448  A 1 
ATOM   3659 C  CD2   . LEU   A 1 448  ? -13.794 19.349  -39.839 1.00 92.87 448  A 1 
ATOM   3660 N  N     . ASN   A 1 449  ? -9.570  18.989  -37.388 1.00 97.72 449  A 1 
ATOM   3661 C  CA    . ASN   A 1 449  ? -8.747  17.775  -37.391 1.00 97.50 449  A 1 
ATOM   3662 C  C     . ASN   A 1 449  ? -8.211  17.449  -35.992 1.00 97.52 449  A 1 
ATOM   3663 O  O     . ASN   A 1 449  ? -8.188  16.280  -35.602 1.00 96.17 449  A 1 
ATOM   3664 C  CB    . ASN   A 1 449  ? -7.602  17.926  -38.401 1.00 96.83 449  A 1 
ATOM   3665 C  CG    . ASN   A 1 449  ? -8.070  17.924  -39.846 1.00 94.48 449  A 1 
ATOM   3666 O  OD1   . ASN   A 1 449  ? -8.951  17.193  -40.268 1.00 84.58 449  A 1 
ATOM   3667 N  ND2   . ASN   A 1 449  ? -7.458  18.746  -40.673 1.00 83.30 449  A 1 
ATOM   3668 N  N     . ILE   A 1 450  ? -7.838  18.478  -35.230 1.00 97.37 450  A 1 
ATOM   3669 C  CA    . ILE   A 1 450  ? -7.411  18.328  -33.836 1.00 97.27 450  A 1 
ATOM   3670 C  C     . ILE   A 1 450  ? -8.590  17.885  -32.967 1.00 97.35 450  A 1
[truncated: 497,338 more chars]
