# Supplementary material for: AI-driven discovery of antiretroviral drug bictegravir and etravirine as inhibitors against monkeypox and related poxviruses
Source: Commun Biol. 2025 Dec 2;8:1734. doi: 10.1038/s42003-025-09129-x (PMC12673143; doi:10.1038/s42003-025-09129-x)
Supplement: Supplementary file 7 — Supplementary Data 5 [file 42003_2025_9129_MOESM7_ESM.zip › monkeypox_paper_af3_preds/p0doo5_dna_etravirine-seed-0_sample-3/etravirine_p0doo5_seed-0_sample-3_summary_confidences.json]

{
 "chain_iptm": [
  0.77,
  0.57,
  0.57,
  0.56
 ],
 "chain_pair_iptm": [
  [
   0.91,
   0.8,
   0.77,
   0.74
  ],
  [
   0.8,
   0.47,
   0.46,
   0.46
  ],
  [
   0.77,
   0.46,
   0.18,
   0.47
  ],
  [
   0.74,
   0.46,
   0.47,
   0.28
  ]
 ],
 "chain_pair_pae_min": [
  [
   0.76,
   5.37,
   3.71,
   3.82
  ],
  [
   7.3,
   0.77,
   6.29,
   7.78
  ],
  [
   3.6,
   5.2,
   0.79,
   1.42
  ],
  [
   3.77,
   6.19,
   1.34,
   0.79
  ]
 ],
 "chain_ptm": [
  0.91,
  0.47,
  0.18,
  0.28
 ],
 "fraction_disordered": 0.0,
 "has_clash": 0.0,
 "iptm": 0.77,
 "ptm": 0.9,
 "ranking_score": 0.8
}
