# Supplementary material for: AI-driven discovery of antiretroviral drug bictegravir and etravirine as inhibitors against monkeypox and related poxviruses
Source: Commun Biol. 2025 Dec 2;8:1734. doi: 10.1038/s42003-025-09129-x (PMC12673143; doi:10.1038/s42003-025-09129-x)
Supplement: Supplementary file 7 — Supplementary Data 5 [file 42003_2025_9129_MOESM7_ESM.zip › monkeypox_paper_af3_preds/p0doo5_dna_ttp-seed-0_sample-3/p0doo5_dna_ttp_seed-0_sample-3_model.cif]

# By using this file you agree to the legally binding terms of use found at
# https://github.com/google-deepmind/alphafold3/blob/main/OUTPUT_TERMS_OF_USE.md.
# To request access to the AlphaFold 3 model parameters, follow the process set
# out at https://github.com/google-deepmind/alphafold3. You may only use these if
# received directly from Google. Use is subject to terms of use available at
# https://github.com/google-deepmind/alphafold3/blob/main/WEIGHTS_TERMS_OF_USE.md.
data_p0doo5_dna_ttp
#
_entry.id p0doo5_dna_ttp
#
loop_
_atom_type.symbol
C 
N 
O 
P 
S 
#
loop_
_audit_author.name
_audit_author.pdbx_ordinal
"Google DeepMind" 1 
"Isomorphic Labs" 2 
#
_audit_conform.dict_location https://raw.githubusercontent.com/ihmwg/ModelCIF/master/dist/mmcif_ma.dic
_audit_conform.dict_name     mmcif_ma.dic
_audit_conform.dict_version  1.4.5
#
loop_
_chem_comp.formula
_chem_comp.formula_weight
_chem_comp.id
_chem_comp.mon_nstd_flag
_chem_comp.name
_chem_comp.pdbx_smiles
_chem_comp.pdbx_synonyms
_chem_comp.type
"C3 H7 N O2"      89.093  ALA   y ALANINE                              C[C@@H](C(=O)O)N                                                                ? "L-PEPTIDE LINKING" 
"C6 H15 N4 O2"    175.209 ARG   y ARGININE                             C(C[C@@H](C(=O)O)N)CNC(=[NH2+])N                                                ? "L-PEPTIDE LINKING" 
"C4 H8 N2 O3"     132.118 ASN   y ASPARAGINE                           C([C@@H](C(=O)O)N)C(=O)N                                                        ? "L-PEPTIDE LINKING" 
"C4 H7 N O4"      133.103 ASP   y "ASPARTIC ACID"                      C([C@@H](C(=O)O)N)C(=O)O                                                        ? "L-PEPTIDE LINKING" 
"C3 H7 N O2 S"    121.158 CYS   y CYSTEINE                             C([C@@H](C(=O)O)N)S                                                             ? "L-PEPTIDE LINKING" 
"C10 H14 N5 O6 P" 331.222 DA    y "2'-DEOXYADENOSINE-5'-MONOPHOSPHATE" c1nc(c2c(n1)n(cn2)[C@H]3C[C@@H]([C@H](O3)COP(=O)(O)O)O)N                        ? "DNA LINKING"       
"C9 H14 N3 O7 P"  307.197 DC    y "2'-DEOXYCYTIDINE-5'-MONOPHOSPHATE"  C1[C@@H]([C@H](O[C@H]1N2C=CC(=NC2=O)N)COP(=O)(O)O)O                             ? "DNA LINKING"       
"C10 H14 N5 O7 P" 347.221 DG    y "2'-DEOXYGUANOSINE-5'-MONOPHOSPHATE" c1nc2c(n1[C@H]3C[C@@H]([C@H](O3)COP(=O)(O)O)O)N=C(NC2=O)N                       ? "DNA LINKING"       
"C10 H15 N2 O8 P" 322.208 DT    y "THYMIDINE-5'-MONOPHOSPHATE"         CC1=CN(C(=O)NC1=O)[C@H]2C[C@@H]([C@H](O2)COP(=O)(O)O)O                          ? "DNA LINKING"       
"C5 H10 N2 O3"    146.144 GLN   y GLUTAMINE                            C(CC(=O)N)[C@@H](C(=O)O)N                                                       ? "L-PEPTIDE LINKING" 
"C5 H9 N O4"      147.129 GLU   y "GLUTAMIC ACID"                      C(CC(=O)O)[C@@H](C(=O)O)N                                                       ? "L-PEPTIDE LINKING" 
"C2 H5 N O2"      75.067  GLY   y GLYCINE                              C(C(=O)O)N                                                                      ? "PEPTIDE LINKING"   
"C6 H10 N3 O2"    156.162 HIS   y HISTIDINE                            c1c([nH+]c[nH]1)C[C@@H](C(=O)O)N                                                ? "L-PEPTIDE LINKING" 
"C6 H13 N O2"     131.173 ILE   y ISOLEUCINE                           CC[C@H](C)[C@@H](C(=O)O)N                                                       ? "L-PEPTIDE LINKING" 
"C6 H13 N O2"     131.173 LEU   y LEUCINE                              CC(C)C[C@@H](C(=O)O)N                                                           ? "L-PEPTIDE LINKING" 
?                 ?       LIG_B ? ?                                    CC1=CN(C(=O)NC1=O)[C@H]2C[C@@H]([C@H](O2)CO[P@](=O)(O)O[P@@](=O)(O)OP(=O)(O)O)O ? non-polymer         
"C6 H15 N2 O2"    147.195 LYS   y LYSINE                               C(CC[NH3+])C[C@@H](C(=O)O)N                                                     ? "L-PEPTIDE LINKING" 
"C5 H11 N O2 S"   149.211 MET   y METHIONINE                           CSCC[C@@H](C(=O)O)N                                                             ? "L-PEPTIDE LINKING" 
"C9 H11 N O2"     165.189 PHE   y PHENYLALANINE                        c1ccc(cc1)C[C@@H](C(=O)O)N                                                      ? "L-PEPTIDE LINKING" 
"C5 H9 N O2"      115.130 PRO   y PROLINE                              C1C[C@H](NC1)C(=O)O                                                             ? "L-PEPTIDE LINKING" 
"C3 H7 N O3"      105.093 SER   y SERINE                               C([C@@H](C(=O)O)N)O                                                             ? "L-PEPTIDE LINKING" 
"C4 H9 N O3"      119.119 THR   y THREONINE                            C[C@H]([C@@H](C(=O)O)N)O                                                        ? "L-PEPTIDE LINKING" 
"C11 H12 N2 O2"   204.225 TRP   y TRYPTOPHAN                           c1ccc2c(c1)c(c[nH]2)C[C@@H](C(=O)O)N                                            ? "L-PEPTIDE LINKING" 
"C9 H11 N O3"     181.189 TYR   y TYROSINE                             c1cc(ccc1C[C@@H](C(=O)O)N)O                                                     ? "L-PEPTIDE LINKING" 
"C5 H11 N O2"     117.146 VAL   y VALINE                               CC(C)[C@@H](C(=O)O)N                                                            ? "L-PEPTIDE LINKING" 
#
_citation.book_publisher          ?
_citation.country                 UK
_citation.id                      primary
_citation.journal_full            Nature
_citation.journal_id_ASTM         NATUAS
_citation.journal_id_CSD          0006
_citation.journal_id_ISSN         0028-0836
_citation.journal_volume          630
_citation.page_first              493
_citation.page_last               500
_citation.pdbx_database_id_DOI    10.1038/s41586-024-07487-w
_citation.pdbx_database_id_PubMed 38718835
_citation.title                   "Accurate structure prediction of biomolecular interactions with AlphaFold 3"
_citation.year                    2024
#
loop_
_citation_author.citation_id
_citation_author.name
_citation_author.ordinal
primary "Google DeepMind" 1 
primary "Isomorphic Labs" 2 
#
loop_
_entity.id
_entity.pdbx_description
_entity.type
1 . polymer     
2 . non-polymer 
3 . polymer     
4 . polymer     
#
loop_
_entity_poly.entity_id
_entity_poly.pdbx_strand_id
_entity_poly.type
1 A polypeptide(L)          
3 C polydeoxyribonucleotide 
4 D polydeoxyribonucleotide 
#
loop_
_entity_poly_seq.entity_id
_entity_poly_seq.hetero
_entity_poly_seq.mon_id
_entity_poly_seq.num
1 n MET 1    
1 n ASP 2    
1 n VAL 3    
1 n ARG 4    
1 n CYS 5    
1 n ILE 6    
1 n ASN 7    
1 n TRP 8    
1 n PHE 9    
1 n GLU 10   
1 n SER 11   
1 n HIS 12   
1 n GLY 13   
1 n GLU 14   
1 n ASN 15   
1 n ARG 16   
1 n PHE 17   
1 n LEU 18   
1 n TYR 19   
1 n LEU 20   
1 n LYS 21   
1 n SER 22   
1 n ARG 23   
1 n CYS 24   
1 n ARG 25   
1 n ASN 26   
1 n GLY 27   
1 n GLU 28   
1 n THR 29   
1 n VAL 30   
1 n PHE 31   
1 n ILE 32   
1 n ARG 33   
1 n PHE 34   
1 n PRO 35   
1 n HIS 36   
1 n TYR 37   
1 n PHE 38   
1 n TYR 39   
1 n TYR 40   
1 n VAL 41   
1 n VAL 42   
1 n THR 43   
1 n ASP 44   
1 n GLU 45   
1 n ILE 46   
1 n TYR 47   
1 n GLN 48   
1 n SER 49   
1 n LEU 50   
1 n ALA 51   
1 n PRO 52   
1 n PRO 53   
1 n PRO 54   
1 n PHE 55   
1 n ASN 56   
1 n ALA 57   
1 n ARG 58   
1 n PRO 59   
1 n MET 60   
1 n GLY 61   
1 n LYS 62   
1 n MET 63   
1 n ARG 64   
1 n THR 65   
1 n ILE 66   
1 n ASP 67   
1 n ILE 68   
1 n ASP 69   
1 n GLU 70   
1 n THR 71   
1 n ILE 72   
1 n SER 73   
1 n TYR 74   
1 n ASN 75   
1 n LEU 76   
1 n ASP 77   
1 n ILE 78   
1 n LYS 79   
1 n ASP 80   
1 n ARG 81   
1 n LYS 82   
1 n CYS 83   
1 n SER 84   
1 n VAL 85   
1 n ALA 86   
1 n ASP 87   
1 n MET 88   
1 n TRP 89   
1 n LEU 90   
1 n ILE 91   
1 n GLU 92   
1 n GLU 93   
1 n PRO 94   
1 n LYS 95   
1 n LYS 96   
1 n ARG 97   
1 n ASN 98   
1 n ILE 99   
1 n GLN 100  
1 n ASN 101  
1 n ALA 102  
1 n THR 103  
1 n MET 104  
1 n ASP 105  
1 n GLU 106  
1 n PHE 107  
1 n LEU 108  
1 n ASN 109  
1 n ILE 110  
1 n SER 111  
1 n TRP 112  
1 n PHE 113  
1 n TYR 114  
1 n ILE 115  
1 n SER 116  
1 n ASN 117  
1 n GLY 118  
1 n ILE 119  
1 n SER 120  
1 n PRO 121  
1 n ASP 122  
1 n GLY 123  
1 n CYS 124  
1 n TYR 125  
1 n SER 126  
1 n LEU 127  
1 n ASP 128  
1 n ASP 129  
1 n GLN 130  
1 n TYR 131  
1 n LEU 132  
1 n THR 133  
1 n LYS 134  
1 n ILE 135  
1 n ASN 136  
1 n ASN 137  
1 n GLY 138  
1 n CYS 139  
1 n TYR 140  
1 n HIS 141  
1 n CYS 142  
1 n GLY 143  
1 n ASP 144  
1 n PRO 145  
1 n ARG 146  
1 n ASN 147  
1 n CYS 148  
1 n PHE 149  
1 n ALA 150  
1 n LYS 151  
1 n GLU 152  
1 n ILE 153  
1 n PRO 154  
1 n ARG 155  
1 n PHE 156  
1 n ASP 157  
1 n ILE 158  
1 n PRO 159  
1 n ARG 160  
1 n SER 161  
1 n TYR 162  
1 n LEU 163  
1 n PHE 164  
1 n LEU 165  
1 n ASP 166  
1 n ILE 167  
1 n GLU 168  
1 n CYS 169  
1 n HIS 170  
1 n PHE 171  
1 n ASP 172  
1 n LYS 173  
1 n LYS 174  
1 n PHE 175  
1 n PRO 176  
1 n SER 177  
1 n VAL 178  
1 n PHE 179  
1 n ILE 180  
1 n ASN 181  
1 n PRO 182  
1 n ILE 183  
1 n SER 184  
1 n HIS 185  
1 n THR 186  
1 n SER 187  
1 n TYR 188  
1 n CYS 189  
1 n TYR 190  
1 n ILE 191  
1 n ASP 192  
1 n LEU 193  
1 n SER 194  
1 n GLY 195  
1 n LYS 196  
1 n ARG 197  
1 n LEU 198  
1 n LEU 199  
1 n PHE 200  
1 n THR 201  
1 n LEU 202  
1 n ILE 203  
1 n ASN 204  
1 n GLU 205  
1 n GLU 206  
1 n MET 207  
1 n LEU 208  
1 n THR 209  
1 n GLU 210  
1 n GLN 211  
1 n GLU 212  
1 n ILE 213  
1 n GLN 214  
1 n GLU 215  
1 n ALA 216  
1 n VAL 217  
1 n ASP 218  
1 n ARG 219  
1 n GLY 220  
1 n CYS 221  
1 n LEU 222  
1 n ARG 223  
1 n ILE 224  
1 n GLN 225  
1 n SER 226  
1 n LEU 227  
1 n MET 228  
1 n GLU 229  
1 n MET 230  
1 n ASP 231  
1 n TYR 232  
1 n GLU 233  
1 n ARG 234  
1 n GLU 235  
1 n LEU 236  
1 n VAL 237  
1 n LEU 238  
1 n CYS 239  
1 n SER 240  
1 n GLU 241  
1 n ILE 242  
1 n VAL 243  
1 n LEU 244  
1 n LEU 245  
1 n GLN 246  
1 n ILE 247  
1 n ALA 248  
1 n LYS 249  
1 n GLN 250  
1 n LEU 251  
1 n LEU 252  
1 n GLU 253  
1 n LEU 254  
1 n THR 255  
1 n PHE 256  
1 n ASP 257  
1 n TYR 258  
1 n ILE 259  
1 n VAL 260  
1 n THR 261  
1 n PHE 262  
1 n ASN 263  
1 n GLY 264  
1 n HIS 265  
1 n ASN 266  
1 n PHE 267  
1 n ASP 268  
1 n LEU 269  
1 n ARG 270  
1 n TYR 271  
1 n ILE 272  
1 n THR 273  
1 n ASN 274  
1 n ARG 275  
1 n LEU 276  
1 n GLU 277  
1 n LEU 278  
1 n LEU 279  
1 n THR 280  
1 n GLY 281  
1 n GLU 282  
1 n LYS 283  
1 n ILE 284  
1 n ILE 285  
1 n PHE 286  
1 n ARG 287  
1 n SER 288  
1 n PRO 289  
1 n ASP 290  
1 n LYS 291  
1 n LYS 292  
1 n GLU 293  
1 n ALA 294  
1 n VAL 295  
1 n HIS 296  
1 n LEU 297  
1 n CYS 298  
1 n ILE 299  
1 n TYR 300  
1 n GLU 301  
1 n ARG 302  
1 n ASN 303  
1 n GLN 304  
1 n SER 305  
1 n SER 306  
1 n HIS 307  
1 n LYS 308  
1 n GLY 309  
1 n VAL 310  
1 n GLY 311  
1 n GLY 312  
1 n MET 313  
1 n ALA 314  
1 n ASN 315  
1 n THR 316  
1 n THR 317  
1 n PHE 318  
1 n HIS 319  
1 n VAL 320  
1 n ASN 321  
1 n ASN 322  
1 n ASN 323  
1 n ASN 324  
1 n GLY 325  
1 n THR 326  
1 n ILE 327  
1 n PHE 328  
1 n PHE 329  
1 n ASP 330  
1 n LEU 331  
1 n TYR 332  
1 n SER 333  
1 n PHE 334  
1 n ILE 335  
1 n GLN 336  
1 n LYS 337  
1 n SER 338  
1 n GLU 339  
1 n LYS 340  
1 n LEU 341  
1 n ASP 342  
1 n SER 343  
1 n TYR 344  
1 n LYS 345  
1 n LEU 346  
1 n ASP 347  
1 n SER 348  
1 n ILE 349  
1 n SER 350  
1 n LYS 351  
1 n ASN 352  
1 n ALA 353  
1 n PHE 354  
1 n SER 355  
1 n CYS 356  
1 n MET 357  
1 n GLY 358  
1 n LYS 359  
1 n VAL 360  
1 n LEU 361  
1 n ASN 362  
1 n ARG 363  
1 n GLY 364  
1 n VAL 365  
1 n ARG 366  
1 n GLU 367  
1 n MET 368  
1 n THR 369  
1 n PHE 370  
1 n ILE 371  
1 n GLY 372  
1 n ASP 373  
1 n ASP 374  
1 n THR 375  
1 n THR 376  
1 n ASP 377  
1 n ALA 378  
1 n LYS 379  
1 n GLY 380  
1 n LYS 381  
1 n ALA 382  
1 n ALA 383  
1 n VAL 384  
1 n PHE 385  
1 n ALA 386  
1 n LYS 387  
1 n VAL 388  
1 n LEU 389  
1 n THR 390  
1 n THR 391  
1 n GLY 392  
1 n ASN 393  
1 n TYR 394  
1 n VAL 395  
1 n THR 396  
1 n VAL 397  
1 n ASP 398  
1 n ASP 399  
1 n ILE 400  
1 n ILE 401  
1 n CYS 402  
1 n LYS 403  
1 n VAL 404  
1 n ILE 405  
1 n HIS 406  
1 n LYS 407  
1 n ASP 408  
1 n ILE 409  
1 n TRP 410  
1 n GLU 411  
1 n ASN 412  
1 n GLY 413  
1 n PHE 414  
1 n LYS 415  
1 n VAL 416  
1 n VAL 417  
1 n LEU 418  
1 n SER 419  
1 n CYS 420  
1 n PRO 421  
1 n THR 422  
1 n LEU 423  
1 n THR 424  
1 n ASN 425  
1 n ASP 426  
1 n THR 427  
1 n TYR 428  
1 n LYS 429  
1 n LEU 430  
1 n SER 431  
1 n PHE 432  
1 n GLY 433  
1 n LYS 434  
1 n ASP 435  
1 n ASP 436  
1 n VAL 437  
1 n ASP 438  
1 n LEU 439  
1 n ALA 440  
1 n GLN 441  
1 n MET 442  
1 n TYR 443  
1 n LYS 444  
1 n ASP 445  
1 n TYR 446  
1 n ASN 447  
1 n LEU 448  
1 n ASN 449  
1 n ILE 450  
1 n ALA 451  
1 n LEU 452  
1 n ASP 453  
1 n MET 454  
1 n ALA 455  
1 n ARG 456  
1 n TYR 457  
1 n CYS 458  
1 n ILE 459  
1 n HIS 460  
1 n ASP 461  
1 n ALA 462  
1 n CYS 463  
1 n LEU 464  
1 n CYS 465  
1 n GLN 466  
1 n TYR 467  
1 n LEU 468  
1 n TRP 469  
1 n GLU 470  
1 n TYR 471  
1 n TYR 472  
1 n GLY 473  
1 n VAL 474  
1 n GLU 475  
1 n THR 476  
1 n LYS 477  
1 n THR 478  
1 n ASP 479  
1 n ALA 480  
1 n GLY 481  
1 n ALA 482  
1 n SER 483  
1 n THR 484  
1 n TYR 485  
1 n VAL 486  
1 n LEU 487  
1 n PRO 488  
1 n GLN 489  
1 n SER 490  
1 n MET 491  
1 n VAL 492  
1 n PHE 493  
1 n GLY 494  
1 n TYR 495  
1 n LYS 496  
1 n ALA 497  
1 n SER 498  
1 n THR 499  
1 n VAL 500  
1 n ILE 501  
1 n LYS 502  
1 n GLY 503  
1 n PRO 504  
1 n LEU 505  
1 n LEU 506  
1 n LYS 507  
1 n LEU 508  
1 n LEU 509  
1 n LEU 510  
1 n GLU 511  
1 n THR 512  
1 n LYS 513  
1 n THR 514  
1 n ILE 515  
1 n LEU 516  
1 n VAL 517  
1 n ARG 518  
1 n SER 519  
1 n GLU 520  
1 n THR 521  
1 n LYS 522  
1 n GLN 523  
1 n LYS 524  
1 n PHE 525  
1 n PRO 526  
1 n TYR 527  
1 n GLU 528  
1 n GLY 529  
1 n GLY 530  
1 n LYS 531  
1 n VAL 532  
1 n PHE 533  
1 n ALA 534  
1 n PRO 535  
1 n LYS 536  
1 n GLN 537  
1 n LYS 538  
1 n MET 539  
1 n PHE 540  
1 n SER 541  
1 n ASN 542  
1 n ASN 543  
1 n VAL 544  
1 n LEU 545  
1 n ILE 546  
1 n PHE 547  
1 n ASP 548  
1 n TYR 549  
1 n ASN 550  
1 n SER 551  
1 n LEU 552  
1 n TYR 553  
1 n PRO 554  
1 n ASN 555  
1 n VAL 556  
1 n CYS 557  
1 n ILE 558  
1 n PHE 559  
1 n GLY 560  
1 n ASN 561  
1 n LEU 562  
1 n SER 563  
1 n PRO 564  
1 n GLU 565  
1 n THR 566  
1 n LEU 567  
1 n VAL 568  
1 n GLY 569  
1 n VAL 570  
1 n VAL 571  
1 n VAL 572  
1 n SER 573  
1 n SER 574  
1 n ASN 575  
1 n ARG 576  
1 n LEU 577  
1 n GLU 578  
1 n GLU 579  
1 n GLU 580  
1 n ILE 581  
1 n ASN 582  
1 n ASN 583  
1 n GLN 584  
1 n LEU 585  
1 n LEU 586  
1 n LEU 587  
1 n GLN 588  
1 n LYS 589  
1 n TYR 590  
1 n PRO 591  
1 n PRO 592  
1 n PRO 593  
1 n ARG 594  
1 n TYR 595  
1 n ILE 596  
1 n THR 597  
1 n VAL 598  
1 n HIS 599  
1 n CYS 600  
1 n GLU 601  
1 n PRO 602  
1 n ARG 603  
1 n LEU 604  
1 n PRO 605  
1 n ASN 606  
1 n LEU 607  
1 n ILE 608  
1 n SER 609  
1 n GLU 610  
1 n ILE 611  
1 n ALA 612  
1 n ILE 613  
1 n PHE 614  
1 n ASP 615  
1 n ARG 616  
1 n SER 617  
1 n ILE 618  
1 n GLU 619  
1 n GLY 620  
1 n THR 621  
1 n ILE 622  
1 n PRO 623  
1 n ARG 624  
1 n LEU 625  
1 n LEU 626  
1 n ARG 627  
1 n THR 628  
1 n PHE 629  
1 n LEU 630  
1 n ALA 631  
1 n GLU 632  
1 n ARG 633  
1 n ALA 634  
1 n ARG 635  
1 n TYR 636  
1 n LYS 637  
1 n LYS 638  
1 n MET 639  
1 n LEU 640  
1 n LYS 641  
1 n GLN 642  
1 n ALA 643  
1 n THR 644  
1 n SER 645  
1 n SER 646  
1 n THR 647  
1 n GLU 648  
1 n LYS 649  
1 n ALA 650  
1 n ILE 651  
1 n TYR 652  
1 n ASP 653  
1 n SER 654  
1 n MET 655  
1 n GLN 656  
1 n TYR 657  
1 n THR 658  
1 n TYR 659  
1 n LYS 660  
1 n ILE 661  
1 n ILE 662  
1 n ALA 663  
1 n ASN 664  
1 n SER 665  
1 n VAL 666  
1 n TYR 667  
1 n GLY 668  
1 n LEU 669  
1 n MET 670  
1 n GLY 671  
1 n PHE 672  
1 n ARG 673  
1 n ASN 674  
1 n SER 675  
1 n ALA 676  
1 n LEU 677  
1 n TYR 678  
1 n SER 679  
1 n TYR 680  
1 n ALA 681  
1 n SER 682  
1 n ALA 683  
1 n LYS 684  
1 n SER 685  
1 n CYS 686  
1 n THR 687  
1 n SER 688  
1 n ILE 689  
1 n GLY 690  
1 n ARG 691  
1 n ARG 692  
1 n MET 693  
1 n ILE 694  
1 n LEU 695  
1 n TYR 696  
1 n LEU 697  
1 n GLU 698  
1 n SER 699  
1 n VAL 700  
1 n LEU 701  
1 n ASN 702  
1 n GLY 703  
1 n ALA 704  
1 n GLU 705  
1 n LEU 706  
1 n SER 707  
1 n ASN 708  
1 n GLY 709  
1 n MET 710  
1 n LEU 711  
1 n ARG 712  
1 n PHE 713  
1 n ALA 714  
1 n ASN 715  
1 n PRO 716  
1 n LEU 717  
1 n SER 718  
1 n ASN 719  
1 n PRO 720  
1 n PHE 721  
1 n TYR 722  
1 n MET 723  
1 n ASP 724  
1 n ASP 725  
1 n ARG 726  
1 n ASP 727  
1 n ILE 728  
1 n ASN 729  
1 n PRO 730  
1 n ILE 731  
1 n VAL 732  
1 n LYS 733  
1 n THR 734  
1 n SER 735  
1 n LEU 736  
1 n PRO 737  
1 n ILE 738  
1 n ASP 739  
1 n TYR 740  
1 n ARG 741  
1 n PHE 742  
1 n ARG 743  
1 n PHE 744  
1 n ARG 745  
1 n SER 746  
1 n VAL 747  
1 n TYR 748  
1 n GLY 749  
1 n ASP 750  
1 n THR 751  
1 n ASP 752  
1 n SER 753  
1 n VAL 754  
1 n PHE 755  
1 n THR 756  
1 n GLU 757  
1 n ILE 758  
1 n ASP 759  
1 n SER 760  
1 n GLN 761  
1 n ASP 762  
1 n VAL 763  
1 n ASP 764  
1 n LYS 765  
1 n SER 766  
1 n ILE 767  
1 n GLU 768  
1 n ILE 769  
1 n ALA 770  
1 n LYS 771  
1 n GLU 772  
1 n LEU 773  
1 n GLU 774  
1 n ARG 775  
1 n LEU 776  
1 n ILE 777  
1 n ASN 778  
1 n SER 779  
1 n ARG 780  
1 n VAL 781  
1 n LEU 782  
1 n PHE 783  
1 n ASN 784  
1 n ASN 785  
1 n PHE 786  
1 n LYS 787  
1 n ILE 788  
1 n GLU 789  
1 n PHE 790  
1 n GLU 791  
1 n ALA 792  
1 n VAL 793  
1 n TYR 794  
1 n LYS 795  
1 n ASN 796  
1 n LEU 797  
1 n ILE 798  
1 n MET 799  
1 n GLN 800  
1 n SER 801  
1 n LYS 802  
1 n LYS 803  
1 n LYS 804  
1 n TYR 805  
1 n THR 806  
1 n THR 807  
1 n MET 808  
1 n LYS 809  
1 n TYR 810  
1 n SER 811  
1 n ALA 812  
1 n SER 813  
1 n SER 814  
1 n ASN 815  
1 n SER 816  
1 n LYS 817  
1 n SER 818  
1 n VAL 819  
1 n PRO 820  
1 n GLU 821  
1 n ARG 822  
1 n ILE 823  
1 n ASN 824  
1 n LYS 825  
1 n GLY 826  
1 n THR 827  
1 n SER 828  
1 n GLU 829  
1 n THR 830  
1 n ARG 831  
1 n ARG 832  
1 n ASP 833  
1 n VAL 834  
1 n SER 835  
1 n LYS 836  
1 n PHE 837  
1 n HIS 838  
1 n LYS 839  
1 n ASN 840  
1 n MET 841  
1 n ILE 842  
1 n LYS 843  
1 n ILE 844  
1 n TYR 845  
1 n LYS 846  
1 n THR 847  
1 n ARG 848  
1 n LEU 849  
1 n SER 850  
1 n GLU 851  
1 n MET 852  
1 n LEU 853  
1 n SER 854  
1 n GLU 855  
1 n GLY 856  
1 n ARG 857  
1 n MET 858  
1 n ASN 859  
1 n SER 860  
1 n ASN 861  
1 n GLN 862  
1 n VAL 863  
1 n CYS 864  
1 n ILE 865  
1 n ASP 866  
1 n ILE 867  
1 n LEU 868  
1 n ARG 869  
1 n SER 870  
1 n LEU 871  
1 n GLU 872  
1 n THR 873  
1 n ASP 874  
1 n LEU 875  
1 n ARG 876  
1 n SER 877  
1 n GLU 878  
1 n PHE 879  
1 n ASP 880  
1 n SER 881  
1 n ARG 882  
1 n SER 883  
1 n SER 884  
1 n PRO 885  
1 n LEU 886  
1 n GLU 887  
1 n LEU 888  
1 n PHE 889  
1 n MET 890  
1 n LEU 891  
1 n SER 892  
1 n ARG 893  
1 n MET 894  
1 n HIS 895  
1 n HIS 896  
1 n LEU 897  
1 n ASN 898  
1 n TYR 899  
1 n LYS 900  
1 n SER 901  
1 n ALA 902  
1 n ASP 903  
1 n ASN 904  
1 n PRO 905  
1 n ASN 906  
1 n MET 907  
1 n TYR 908  
1 n LEU 909  
1 n VAL 910  
1 n THR 911  
1 n GLU 912  
1 n TYR 913  
1 n ASN 914  
1 n LYS 915  
1 n ASN 916  
1 n ASN 917  
1 n PRO 918  
1 n GLU 919  
1 n THR 920  
1 n ILE 921  
1 n GLU 922  
1 n LEU 923  
1 n GLY 924  
1 n GLU 925  
1 n ARG 926  
1 n TYR 927  
1 n TYR 928  
1 n PHE 929  
1 n ALA 930  
1 n TYR 931  
1 n ILE 932  
1 n CYS 933  
1 n PRO 934  
1 n ALA 935  
1 n ASN 936  
1 n VAL 937  
1 n PRO 938  
1 n TRP 939  
1 n THR 940  
1 n LYS 941  
1 n LYS 942  
1 n LEU 943  
1 n VAL 944  
1 n ASN 945  
1 n ILE 946  
1 n LYS 947  
1 n THR 948  
1 n TYR 949  
1 n GLU 950  
1 n THR 951  
1 n ILE 952  
1 n ILE 953  
1 n ASP 954  
1 n ARG 955  
1 n SER 956  
1 n PHE 957  
1 n LYS 958  
1 n LEU 959  
1 n GLY 960  
1 n SER 961  
1 n ASP 962  
1 n GLN 963  
1 n ARG 964  
1 n ILE 965  
1 n PHE 966  
1 n TYR 967  
1 n GLU 968  
1 n VAL 969  
1 n TYR 970  
1 n PHE 971  
1 n LYS 972  
1 n ARG 973  
1 n LEU 974  
1 n THR 975  
1 n SER 976  
1 n GLU 977  
1 n ILE 978  
1 n VAL 979  
1 n ASN 980  
1 n LEU 981  
1 n LEU 982  
1 n ASP 983  
1 n ASN 984  
1 n LYS 985  
1 n VAL 986  
1 n LEU 987  
1 n CYS 988  
1 n ILE 989  
1 n SER 990  
1 n PHE 991  
1 n PHE 992  
1 n GLU 993  
1 n ARG 994  
1 n MET 995  
1 n PHE 996  
1 n GLY 997  
1 n SER 998  
1 n ARG 999  
1 n PRO 1000 
1 n THR 1001 
1 n PHE 1002 
1 n TYR 1003 
1 n GLU 1004 
1 n ALA 1005 
3 n DA  1    
3 n DG  2    
3 n DC  3    
3 n DT  4    
3 n DA  5    
3 n DT  6    
3 n DG  7    
3 n DA  8    
3 n DC  9    
3 n DC  10   
3 n DA  11   
3 n DT  12   
3 n DG  13   
3 n DA  14   
3 n DT  15   
3 n DT  16   
3 n DA  17   
3 n DC  18   
3 n DG  19   
3 n DA  20   
3 n DA  21   
3 n DT  22   
3 n DT  23   
3 n DG  24   
3 n DC  25   
4 n DC  1    
4 n DT  2    
4 n DG  3    
4 n DC  4    
4 n DA  5    
4 n DC  6    
4 n DG  7    
4 n DA  8    
4 n DA  9    
4 n DT  10   
4 n DT  11   
4 n DA  12   
4 n DA  13   
4 n DG  14   
4 n DC  15   
4 n DA  16   
4 n DA  17   
4 n DT  18   
4 n DT  19   
4 n DC  20   
4 n DG  21   
4 n DT  22   
4 n DA  23   
4 n DA  24   
4 n DT  25   
4 n DC  26   
4 n DA  27   
4 n DT  28   
4 n DG  29   
4 n DG  30   
4 n DT  31   
4 n DC  32   
4 n DA  33   
4 n DT  34   
4 n DA  35   
4 n DG  36   
4 n DC  37   
4 n DT  38   
#
_ma_data.content_type "model coordinates"
_ma_data.id           1
_ma_data.name         Model
#
_ma_model_list.data_id          1
_ma_model_list.model_group_id   1
_ma_model_list.model_group_name "AlphaFold-beta-20231127 (3.0.1 @ 2025-09-05 11:33:19)"
_ma_model_list.model_id         1
_ma_model_list.model_name       "Top ranked model"
_ma_model_list.model_type       "Ab initio model"
_ma_model_list.ordinal_id       1
#
loop_
_ma_protocol_step.method_type
_ma_protocol_step.ordinal_id
_ma_protocol_step.protocol_id
_ma_protocol_step.step_id
"coevolution MSA" 1 1 1 
"template search" 2 1 2 
modeling          3 1 3 
#
loop_
_ma_qa_metric.id
_ma_qa_metric.mode
_ma_qa_metric.name
_ma_qa_metric.software_group_id
_ma_qa_metric.type
1 global pLDDT 1 pLDDT 
2 local  pLDDT 1 pLDDT 
#
_ma_qa_metric_global.metric_id    1
_ma_qa_metric_global.metric_value 88.73
_ma_qa_metric_global.model_id     1
_ma_qa_metric_global.ordinal_id   1
#
loop_
_ma_qa_metric_local.label_asym_id
_ma_qa_metric_local.label_comp_id
_ma_qa_metric_local.label_seq_id
_ma_qa_metric_local.metric_id
_ma_qa_metric_local.metric_value
_ma_qa_metric_local.model_id
_ma_qa_metric_local.ordinal_id
A MET   1    2 82.31 1 1    
A ASP   2    2 93.24 1 2    
A VAL   3    2 95.65 1 3    
A ARG   4    2 94.08 1 4    
A CYS   5    2 97.38 1 5    
A ILE   6    2 93.14 1 6    
A ASN   7    2 96.59 1 7    
A TRP   8    2 97.71 1 8    
A PHE   9    2 97.00 1 9    
A GLU   10   2 90.85 1 10   
A SER   11   2 90.21 1 11   
A HIS   12   2 77.00 1 12   
A GLY   13   2 82.58 1 13   
A GLU   14   2 72.55 1 14   
A ASN   15   2 79.28 1 15   
A ARG   16   2 83.04 1 16   
A PHE   17   2 93.33 1 17   
A LEU   18   2 96.53 1 18   
A TYR   19   2 96.36 1 19   
A LEU   20   2 97.25 1 20   
A LYS   21   2 96.34 1 21   
A SER   22   2 96.65 1 22   
A ARG   23   2 93.94 1 23   
A CYS   24   2 94.20 1 24   
A ARG   25   2 85.84 1 25   
A ASN   26   2 86.96 1 26   
A GLY   27   2 93.29 1 27   
A GLU   28   2 85.57 1 28   
A THR   29   2 94.87 1 29   
A VAL   30   2 95.37 1 30   
A PHE   31   2 96.67 1 31   
A ILE   32   2 96.06 1 32   
A ARG   33   2 94.26 1 33   
A PHE   34   2 96.75 1 34   
A PRO   35   2 94.76 1 35   
A HIS   36   2 90.45 1 36   
A TYR   37   2 93.34 1 37   
A PHE   38   2 93.02 1 38   
A TYR   39   2 95.83 1 39   
A TYR   40   2 94.55 1 40   
A VAL   41   2 95.33 1 41   
A VAL   42   2 93.71 1 42   
A THR   43   2 91.13 1 43   
A ASP   44   2 90.23 1 44   
A GLU   45   2 81.94 1 45   
A ILE   46   2 89.12 1 46   
A TYR   47   2 91.37 1 47   
A GLN   48   2 85.90 1 48   
A SER   49   2 88.55 1 49   
A LEU   50   2 85.97 1 50   
A ALA   51   2 87.39 1 51   
A PRO   52   2 88.41 1 52   
A PRO   53   2 90.04 1 53   
A PRO   54   2 90.89 1 54   
A PHE   55   2 89.08 1 55   
A ASN   56   2 89.26 1 56   
A ALA   57   2 94.20 1 57   
A ARG   58   2 84.18 1 58   
A PRO   59   2 94.35 1 59   
A MET   60   2 92.36 1 60   
A GLY   61   2 94.12 1 61   
A LYS   62   2 87.24 1 62   
A MET   63   2 92.77 1 63   
A ARG   64   2 83.75 1 64   
A THR   65   2 93.15 1 65   
A ILE   66   2 93.85 1 66   
A ASP   67   2 88.85 1 67   
A ILE   68   2 91.97 1 68   
A ASP   69   2 90.56 1 69   
A GLU   70   2 88.14 1 70   
A THR   71   2 85.43 1 71   
A ILE   72   2 85.12 1 72   
A SER   73   2 88.53 1 73   
A TYR   74   2 86.66 1 74   
A ASN   75   2 84.64 1 75   
A LEU   76   2 83.66 1 76   
A ASP   77   2 83.13 1 77   
A ILE   78   2 86.08 1 78   
A LYS   79   2 75.27 1 79   
A ASP   80   2 85.59 1 80   
A ARG   81   2 85.94 1 81   
A LYS   82   2 79.19 1 82   
A CYS   83   2 89.01 1 83   
A SER   84   2 90.73 1 84   
A VAL   85   2 91.97 1 85   
A ALA   86   2 93.47 1 86   
A ASP   87   2 90.97 1 87   
A MET   88   2 93.13 1 88   
A TRP   89   2 93.38 1 89   
A LEU   90   2 95.64 1 90   
A ILE   91   2 92.48 1 91   
A GLU   92   2 92.84 1 92   
A GLU   93   2 91.18 1 93   
A PRO   94   2 91.12 1 94   
A LYS   95   2 79.76 1 95   
A LYS   96   2 81.11 1 96   
A ARG   97   2 87.06 1 97   
A ASN   98   2 83.58 1 98   
A ILE   99   2 87.72 1 99   
A GLN   100  2 77.43 1 100  
A ASN   101  2 83.33 1 101  
A ALA   102  2 91.09 1 102  
A THR   103  2 88.77 1 103  
A MET   104  2 92.85 1 104  
A ASP   105  2 85.53 1 105  
A GLU   106  2 87.79 1 106  
A PHE   107  2 96.00 1 107  
A LEU   108  2 94.57 1 108  
A ASN   109  2 92.22 1 109  
A ILE   110  2 95.39 1 110  
A SER   111  2 96.06 1 111  
A TRP   112  2 96.26 1 112  
A PHE   113  2 97.34 1 113  
A TYR   114  2 97.92 1 114  
A ILE   115  2 95.33 1 115  
A SER   116  2 94.21 1 116  
A ASN   117  2 94.55 1 117  
A GLY   118  2 96.18 1 118  
A ILE   119  2 96.38 1 119  
A SER   120  2 95.49 1 120  
A PRO   121  2 97.19 1 121  
A ASP   122  2 92.56 1 122  
A GLY   123  2 97.17 1 123  
A CYS   124  2 96.88 1 124  
A TYR   125  2 96.94 1 125  
A SER   126  2 95.11 1 126  
A LEU   127  2 95.05 1 127  
A ASP   128  2 93.48 1 128  
A ASP   129  2 87.59 1 129  
A GLN   130  2 86.23 1 130  
A TYR   131  2 94.87 1 131  
A LEU   132  2 94.41 1 132  
A THR   133  2 90.96 1 133  
A LYS   134  2 88.95 1 134  
A ILE   135  2 89.95 1 135  
A ASN   136  2 87.39 1 136  
A ASN   137  2 85.17 1 137  
A GLY   138  2 93.12 1 138  
A CYS   139  2 95.41 1 139  
A TYR   140  2 94.95 1 140  
A HIS   141  2 93.33 1 141  
A CYS   142  2 95.74 1 142  
A GLY   143  2 93.47 1 143  
A ASP   144  2 92.69 1 144  
A PRO   145  2 95.86 1 145  
A ARG   146  2 83.25 1 146  
A ASN   147  2 93.87 1 147  
A CYS   148  2 96.31 1 148  
A PHE   149  2 96.81 1 149  
A ALA   150  2 95.88 1 150  
A LYS   151  2 87.41 1 151  
A GLU   152  2 92.19 1 152  
A ILE   153  2 93.78 1 153  
A PRO   154  2 96.45 1 154  
A ARG   155  2 84.32 1 155  
A PHE   156  2 96.02 1 156  
A ASP   157  2 91.38 1 157  
A ILE   158  2 94.00 1 158  
A PRO   159  2 96.05 1 159  
A ARG   160  2 93.20 1 160  
A SER   161  2 97.08 1 161  
A TYR   162  2 97.41 1 162  
A LEU   163  2 97.51 1 163  
A PHE   164  2 98.15 1 164  
A LEU   165  2 95.29 1 165  
A ASP   166  2 94.68 1 166  
A ILE   167  2 95.65 1 167  
A GLU   168  2 92.15 1 168  
A CYS   169  2 95.40 1 169  
A HIS   170  2 90.35 1 170  
A PHE   171  2 86.42 1 171  
A ASP   172  2 78.05 1 172  
A LYS   173  2 67.18 1 173  
A LYS   174  2 67.21 1 174  
A PHE   175  2 72.99 1 175  
A PRO   176  2 86.97 1 176  
A SER   177  2 89.12 1 177  
A VAL   178  2 90.31 1 178  
A PHE   179  2 89.52 1 179  
A ILE   180  2 88.74 1 180  
A ASN   181  2 93.15 1 181  
A PRO   182  2 96.41 1 182  
A ILE   183  2 96.57 1 183  
A SER   184  2 97.13 1 184  
A HIS   185  2 95.86 1 185  
A THR   186  2 94.15 1 186  
A SER   187  2 97.26 1 187  
A TYR   188  2 97.59 1 188  
A CYS   189  2 97.68 1 189  
A TYR   190  2 91.75 1 190  
A ILE   191  2 95.97 1 191  
A ASP   192  2 92.41 1 192  
A LEU   193  2 93.22 1 193  
A SER   194  2 92.62 1 194  
A GLY   195  2 93.55 1 195  
A LYS   196  2 87.20 1 196  
A ARG   197  2 93.27 1 197  
A LEU   198  2 94.29 1 198  
A LEU   199  2 95.75 1 199  
A PHE   200  2 96.81 1 200  
A THR   201  2 96.32 1 201  
A LEU   202  2 94.41 1 202  
A ILE   203  2 96.80 1 203  
A ASN   204  2 95.92 1 204  
A GLU   205  2 93.44 1 205  
A GLU   206  2 94.02 1 206  
A MET   207  2 93.92 1 207  
A LEU   208  2 94.54 1 208  
A THR   209  2 93.42 1 209  
A GLU   210  2 87.27 1 210  
A GLN   211  2 85.89 1 211  
A GLU   212  2 94.36 1 212  
A ILE   213  2 94.93 1 213  
A GLN   214  2 87.99 1 214  
A GLU   215  2 89.69 1 215  
A ALA   216  2 95.84 1 216  
A VAL   217  2 94.28 1 217  
A ASP   218  2 92.46 1 218  
A ARG   219  2 90.56 1 219  
A GLY   220  2 93.93 1 220  
A CYS   221  2 94.86 1 221  
A LEU   222  2 94.67 1 222  
A ARG   223  2 93.13 1 223  
A ILE   224  2 93.64 1 224  
A GLN   225  2 85.13 1 225  
A SER   226  2 93.16 1 226  
A LEU   227  2 89.88 1 227  
A MET   228  2 85.50 1 228  
A GLU   229  2 91.59 1 229  
A MET   230  2 93.70 1 230  
A ASP   231  2 92.97 1 231  
A TYR   232  2 93.09 1 232  
A GLU   233  2 89.35 1 233  
A ARG   234  2 88.60 1 234  
A GLU   235  2 87.14 1 235  
A LEU   236  2 94.98 1 236  
A VAL   237  2 96.47 1 237  
A LEU   238  2 93.48 1 238  
A CYS   239  2 96.52 1 239  
A SER   240  2 95.99 1 240  
A GLU   241  2 95.93 1 241  
A ILE   242  2 94.75 1 242  
A VAL   243  2 96.25 1 243  
A LEU   244  2 94.37 1 244  
A LEU   245  2 96.84 1 245  
A GLN   246  2 94.61 1 246  
A ILE   247  2 96.37 1 247  
A ALA   248  2 97.89 1 248  
A LYS   249  2 95.22 1 249  
A GLN   250  2 90.62 1 250  
A LEU   251  2 96.60 1 251  
A LEU   252  2 97.03 1 252  
A GLU   253  2 95.59 1 253  
A LEU   254  2 94.81 1 254  
A THR   255  2 91.67 1 255  
A PHE   256  2 97.04 1 256  
A ASP   257  2 96.79 1 257  
A TYR   258  2 96.59 1 258  
A ILE   259  2 97.60 1 259  
A VAL   260  2 97.85 1 260  
A THR   261  2 95.81 1 261  
A PHE   262  2 96.31 1 262  
A ASN   263  2 90.29 1 263  
A GLY   264  2 94.63 1 264  
A HIS   265  2 91.61 1 265  
A ASN   266  2 87.27 1 266  
A PHE   267  2 91.17 1 267  
A ASP   268  2 94.23 1 268  
A LEU   269  2 95.83 1 269  
A ARG   270  2 86.90 1 270  
A TYR   271  2 96.21 1 271  
A ILE   272  2 96.40 1 272  
A THR   273  2 93.45 1 273  
A ASN   274  2 92.73 1 274  
A ARG   275  2 92.67 1 275  
A LEU   276  2 95.93 1 276  
A GLU   277  2 89.42 1 277  
A LEU   278  2 91.87 1 278  
A LEU   279  2 94.46 1 279  
A THR   280  2 92.74 1 280  
A GLY   281  2 95.60 1 281  
A GLU   282  2 92.46 1 282  
A LYS   283  2 89.37 1 283  
A ILE   284  2 95.44 1 284  
A ILE   285  2 91.96 1 285  
A PHE   286  2 95.76 1 286  
A ARG   287  2 84.72 1 287  
A SER   288  2 94.41 1 288  
A PRO   289  2 94.66 1 289  
A ASP   290  2 91.29 1 290  
A LYS   291  2 84.55 1 291  
A LYS   292  2 82.68 1 292  
A GLU   293  2 87.42 1 293  
A ALA   294  2 93.31 1 294  
A VAL   295  2 91.63 1 295  
A HIS   296  2 88.00 1 296  
A LEU   297  2 92.43 1 297  
A CYS   298  2 88.75 1 298  
A ILE   299  2 88.42 1 299  
A TYR   300  2 79.16 1 300  
A GLU   301  2 75.82 1 301  
A ARG   302  2 71.24 1 302  
A ASN   303  2 67.69 1 303  
A GLN   304  2 62.78 1 304  
A SER   305  2 60.11 1 305  
A SER   306  2 57.65 1 306  
A HIS   307  2 52.81 1 307  
A LYS   308  2 42.69 1 308  
A GLY   309  2 44.70 1 309  
A VAL   310  2 36.25 1 310  
A GLY   311  2 43.89 1 311  
A GLY   312  2 49.83 1 312  
A MET   313  2 50.43 1 313  
A ALA   314  2 60.82 1 314  
A ASN   315  2 65.77 1 315  
A THR   316  2 74.84 1 316  
A THR   317  2 80.15 1 317  
A PHE   318  2 85.00 1 318  
A HIS   319  2 83.52 1 319  
A VAL   320  2 90.12 1 320  
A ASN   321  2 87.95 1 321  
A ASN   322  2 92.00 1 322  
A ASN   323  2 92.76 1 323  
A ASN   324  2 94.75 1 324  
A GLY   325  2 96.56 1 325  
A THR   326  2 96.01 1 326  
A ILE   327  2 97.38 1 327  
A PHE   328  2 97.08 1 328  
A PHE   329  2 97.48 1 329  
A ASP   330  2 94.60 1 330  
A LEU   331  2 96.94 1 331  
A TYR   332  2 90.84 1 332  
A SER   333  2 90.01 1 333  
A PHE   334  2 95.52 1 334  
A ILE   335  2 94.71 1 335  
A GLN   336  2 82.18 1 336  
A LYS   337  2 81.84 1 337  
A SER   338  2 88.81 1 338  
A GLU   339  2 86.34 1 339  
A LYS   340  2 75.82 1 340  
A LEU   341  2 84.18 1 341  
A ASP   342  2 75.51 1 342  
A SER   343  2 80.82 1 343  
A TYR   344  2 85.23 1 344  
A LYS   345  2 79.78 1 345  
A LEU   346  2 93.10 1 346  
A ASP   347  2 87.20 1 347  
A SER   348  2 89.99 1 348  
A ILE   349  2 94.04 1 349  
A SER   350  2 95.24 1 350  
A LYS   351  2 90.89 1 351  
A ASN   352  2 89.01 1 352  
A ALA   353  2 95.97 1 353  
A PHE   354  2 96.68 1 354  
A SER   355  2 95.04 1 355  
A CYS   356  2 95.08 1 356  
A MET   357  2 91.55 1 357  
A GLY   358  2 95.09 1 358  
A LYS   359  2 87.42 1 359  
A VAL   360  2 92.89 1 360  
A LEU   361  2 89.05 1 361  
A ASN   362  2 84.91 1 362  
A ARG   363  2 82.68 1 363  
A GLY   364  2 86.60 1 364  
A VAL   365  2 82.08 1 365  
A ARG   366  2 74.03 1 366  
A GLU   367  2 86.38 1 367  
A MET   368  2 89.58 1 368  
A THR   369  2 93.01 1 369  
A PHE   370  2 94.90 1 370  
A ILE   371  2 91.15 1 371  
A GLY   372  2 96.18 1 372  
A ASP   373  2 91.64 1 373  
A ASP   374  2 90.36 1 374  
A THR   375  2 90.78 1 375  
A THR   376  2 90.08 1 376  
A ASP   377  2 89.82 1 377  
A ALA   378  2 90.46 1 378  
A LYS   379  2 82.40 1 379  
A GLY   380  2 92.87 1 380  
A LYS   381  2 89.36 1 381  
A ALA   382  2 95.47 1 382  
A ALA   383  2 95.97 1 383  
A VAL   384  2 95.31 1 384  
A PHE   385  2 96.60 1 385  
A ALA   386  2 96.93 1 386  
A LYS   387  2 87.54 1 387  
A VAL   388  2 96.73 1 388  
A LEU   389  2 95.95 1 389  
A THR   390  2 92.93 1 390  
A THR   391  2 94.58 1 391  
A GLY   392  2 95.66 1 392  
A ASN   393  2 91.37 1 393  
A TYR   394  2 93.72 1 394  
A VAL   395  2 95.62 1 395  
A THR   396  2 93.64 1 396  
A VAL   397  2 93.46 1 397  
A ASP   398  2 85.27 1 398  
A ASP   399  2 82.94 1 399  
A ILE   400  2 88.79 1 400  
A ILE   401  2 90.92 1 401  
A CYS   402  2 93.90 1 402  
A LYS   403  2 87.63 1 403  
A VAL   404  2 94.82 1 404  
A ILE   405  2 90.94 1 405  
A HIS   406  2 86.74 1 406  
A LYS   407  2 92.05 1 407  
A ASP   408  2 90.68 1 408  
A ILE   409  2 93.55 1 409  
A TRP   410  2 89.96 1 410  
A GLU   411  2 82.37 1 411  
A ASN   412  2 86.72 1 412  
A GLY   413  2 95.59 1 413  
A PHE   414  2 96.46 1 414  
A LYS   415  2 89.67 1 415  
A VAL   416  2 95.24 1 416  
A VAL   417  2 94.81 1 417  
A LEU   418  2 94.64 1 418  
A SER   419  2 91.50 1 419  
A CYS   420  2 89.22 1 420  
A PRO   421  2 89.67 1 421  
A THR   422  2 83.42 1 422  
A LEU   423  2 83.48 1 423  
A THR   424  2 82.56 1 424  
A ASN   425  2 86.66 1 425  
A ASP   426  2 86.64 1 426  
A THR   427  2 89.78 1 427  
A TYR   428  2 94.14 1 428  
A LYS   429  2 91.67 1 429  
A LEU   430  2 95.54 1 430  
A SER   431  2 95.08 1 431  
A PHE   432  2 93.18 1 432  
A GLY   433  2 86.54 1 433  
A LYS   434  2 73.87 1 434  
A ASP   435  2 82.48 1 435  
A ASP   436  2 81.60 1 436  
A VAL   437  2 85.77 1 437  
A ASP   438  2 85.79 1 438  
A LEU   439  2 89.39 1 439  
A ALA   440  2 89.71 1 440  
A GLN   441  2 87.62 1 441  
A MET   442  2 92.39 1 442  
A TYR   443  2 95.61 1 443  
A LYS   444  2 84.81 1 444  
A ASP   445  2 93.27 1 445  
A TYR   446  2 96.15 1 446  
A ASN   447  2 93.70 1 447  
A LEU   448  2 95.50 1 448  
A ASN   449  2 93.13 1 449  
A ILE   450  2 95.71 1 450  
A ALA   451  2 97.44 1 451  
A LEU   452  2 95.84 1 452  
A ASP   453  2 93.51 1 453  
A MET   454  2 94.62 1 454  
A ALA   455  2 97.37 1 455  
A ARG   456  2 85.36 1 456  
A TYR   457  2 91.56 1 457  
A CYS   458  2 97.19 1 458  
A ILE   459  2 95.39 1 459  
A HIS   460  2 95.46 1 460  
A ASP   461  2 95.47 1 461  
A ALA   462  2 97.95 1 462  
A CYS   463  2 97.73 1 463  
A LEU   464  2 95.83 1 464  
A CYS   465  2 98.05 1 465  
A GLN   466  2 95.76 1 466  
A TYR   467  2 97.29 1 467  
A LEU   468  2 97.55 1 468  
A TRP   469  2 98.07 1 469  
A GLU   470  2 94.15 1 470  
A TYR   471  2 95.62 1 471  
A TYR   472  2 96.89 1 472  
A GLY   473  2 97.77 1 473  
A VAL   474  2 97.84 1 474  
A GLU   475  2 95.19 1 475  
A THR   476  2 94.40 1 476  
A LYS   477  2 96.37 1 477  
A THR   478  2 95.66 1 478  
A ASP   479  2 95.18 1 479  
A ALA   480  2 97.58 1 480  
A GLY   481  2 97.90 1 481  
A ALA   482  2 98.00 1 482  
A SER   483  2 95.45 1 483  
A THR   484  2 94.77 1 484  
A TYR   485  2 96.77 1 485  
A VAL   486  2 96.59 1 486  
A LEU   487  2 96.95 1 487  
A PRO   488  2 97.85 1 488  
A GLN   489  2 96.70 1 489  
A SER   490  2 94.64 1 490  
A MET   491  2 90.97 1 491  
A VAL   492  2 94.74 1 492  
A PHE   493  2 92.96 1 493  
A GLY   494  2 89.94 1 494  
A TYR   495  2 88.70 1 495  
A LYS   496  2 85.96 1 496  
A ALA   497  2 95.20 1 497  
A SER   498  2 92.98 1 498  
A THR   499  2 93.64 1 499  
A VAL   500  2 94.92 1 500  
A ILE   501  2 93.04 1 501  
A LYS   502  2 94.46 1 502  
A GLY   503  2 97.86 1 503  
A PRO   504  2 97.50 1 504  
A LEU   505  2 97.45 1 505  
A LEU   506  2 97.43 1 506  
A LYS   507  2 93.00 1 507  
A LEU   508  2 95.10 1 508  
A LEU   509  2 97.14 1 509  
A LEU   510  2 95.42 1 510  
A GLU   511  2 90.67 1 511  
A THR   512  2 94.39 1 512  
A LYS   513  2 89.33 1 513  
A THR   514  2 94.62 1 514  
A ILE   515  2 95.14 1 515  
A LEU   516  2 94.68 1 516  
A VAL   517  2 91.70 1 517  
A ARG   518  2 85.97 1 518  
A SER   519  2 83.87 1 519  
A GLU   520  2 74.68 1 520  
A THR   521  2 79.55 1 521  
A LYS   522  2 78.38 1 522  
A GLN   523  2 79.90 1 523  
A LYS   524  2 79.16 1 524  
A PHE   525  2 90.39 1 525  
A PRO   526  2 94.10 1 526  
A TYR   527  2 96.73 1 527  
A GLU   528  2 92.45 1 528  
A GLY   529  2 96.97 1 529  
A GLY   530  2 97.13 1 530  
A LYS   531  2 93.02 1 531  
A VAL   532  2 96.77 1 532  
A PHE   533  2 97.40 1 533  
A ALA   534  2 97.10 1 534  
A PRO   535  2 96.87 1 535  
A LYS   536  2 93.37 1 536  
A GLN   537  2 90.67 1 537  
A LYS   538  2 87.36 1 538  
A MET   539  2 90.72 1 539  
A PHE   540  2 95.76 1 540  
A SER   541  2 92.57 1 541  
A ASN   542  2 94.16 1 542  
A ASN   543  2 95.55 1 543  
A VAL   544  2 97.39 1 544  
A LEU   545  2 96.90 1 545  
A ILE   546  2 97.22 1 546  
A PHE   547  2 97.85 1 547  
A ASP   548  2 92.27 1 548  
A TYR   549  2 98.10 1 549  
A ASN   550  2 92.89 1 550  
A SER   551  2 96.62 1 551  
A LEU   552  2 97.44 1 552  
A TYR   553  2 97.08 1 553  
A PRO   554  2 98.25 1 554  
A ASN   555  2 96.78 1 555  
A VAL   556  2 97.73 1 556  
A CYS   557  2 98.18 1 557  
A ILE   558  2 97.61 1 558  
A PHE   559  2 97.67 1 559  
A GLY   560  2 98.02 1 560  
A ASN   561  2 97.12 1 561  
A LEU   562  2 97.48 1 562  
A SER   563  2 96.93 1 563  
A PRO   564  2 96.09 1 564  
A GLU   565  2 94.79 1 565  
A THR   566  2 95.38 1 566  
A LEU   567  2 95.69 1 567  
A VAL   568  2 94.06 1 568  
A GLY   569  2 95.07 1 569  
A VAL   570  2 93.98 1 570  
A VAL   571  2 93.15 1 571  
A VAL   572  2 92.41 1 572  
A SER   573  2 92.25 1 573  
A SER   574  2 90.25 1 574  
A ASN   575  2 88.58 1 575  
A ARG   576  2 76.80 1 576  
A LEU   577  2 88.80 1 577  
A GLU   578  2 83.95 1 578  
A GLU   579  2 86.87 1 579  
A GLU   580  2 81.94 1 580  
A ILE   581  2 88.74 1 581  
A ASN   582  2 88.74 1 582  
A ASN   583  2 87.26 1 583  
A GLN   584  2 83.18 1 584  
A LEU   585  2 88.86 1 585  
A LEU   586  2 88.91 1 586  
A LEU   587  2 85.47 1 587  
A GLN   588  2 84.51 1 588  
A LYS   589  2 86.94 1 589  
A TYR   590  2 93.66 1 590  
A PRO   591  2 95.27 1 591  
A PRO   592  2 94.66 1 592  
A PRO   593  2 94.50 1 593  
A ARG   594  2 93.30 1 594  
A TYR   595  2 95.81 1 595  
A ILE   596  2 91.41 1 596  
A THR   597  2 92.37 1 597  
A VAL   598  2 96.20 1 598  
A HIS   599  2 88.37 1 599  
A CYS   600  2 94.81 1 600  
A GLU   601  2 89.02 1 601  
A PRO   602  2 94.21 1 602  
A ARG   603  2 89.73 1 603  
A LEU   604  2 90.71 1 604  
A PRO   605  2 92.54 1 605  
A ASN   606  2 86.74 1 606  
A LEU   607  2 92.14 1 607  
A ILE   608  2 89.23 1 608  
A SER   609  2 92.06 1 609  
A GLU   610  2 93.89 1 610  
A ILE   611  2 93.56 1 611  
A ALA   612  2 96.59 1 612  
A ILE   613  2 94.64 1 613  
A PHE   614  2 97.19 1 614  
A ASP   615  2 95.31 1 615  
A ARG   616  2 93.36 1 616  
A SER   617  2 95.18 1 617  
A ILE   618  2 91.66 1 618  
A GLU   619  2 94.67 1 619  
A GLY   620  2 97.74 1 620  
A THR   621  2 95.61 1 621  
A ILE   622  2 96.21 1 622  
A PRO   623  2 97.93 1 623  
A ARG   624  2 90.19 1 624  
A LEU   625  2 97.25 1 625  
A LEU   626  2 97.86 1 626  
A ARG   627  2 92.30 1 627  
A THR   628  2 94.35 1 628  
A PHE   629  2 97.40 1 629  
A LEU   630  2 97.26 1 630  
A ALA   631  2 98.17 1 631  
A GLU   632  2 94.60 1 632  
A ARG   633  2 96.73 1 633  
A ALA   634  2 98.08 1 634  
A ARG   635  2 88.96 1 635  
A TYR   636  2 97.40 1 636  
A LYS   637  2 94.17 1 637  
A LYS   638  2 90.55 1 638  
A MET   639  2 93.23 1 639  
A LEU   640  2 95.86 1 640  
A LYS   641  2 87.11 1 641  
A GLN   642  2 92.56 1 642  
A ALA   643  2 95.74 1 643  
A THR   644  2 90.41 1 644  
A SER   645  2 92.74 1 645  
A SER   646  2 91.51 1 646  
A THR   647  2 92.78 1 647  
A GLU   648  2 89.40 1 648  
A LYS   649  2 90.18 1 649  
A ALA   650  2 96.57 1 650  
A ILE   651  2 96.42 1 651  
A TYR   652  2 97.21 1 652  
A ASP   653  2 95.68 1 653  
A SER   654  2 96.45 1 654  
A MET   655  2 95.97 1 655  
A GLN   656  2 95.74 1 656  
A TYR   657  2 95.29 1 657  
A THR   658  2 95.85 1 658  
A TYR   659  2 96.93 1 659  
A LYS   660  2 94.57 1 660  
A ILE   661  2 95.91 1 661  
A ILE   662  2 95.79 1 662  
A ALA   663  2 98.26 1 663  
A ASN   664  2 96.58 1 664  
A SER   665  2 96.98 1 665  
A VAL   666  2 97.33 1 666  
A TYR   667  2 97.11 1 667  
A GLY   668  2 97.32 1 668  
A LEU   669  2 96.18 1 669  
A MET   670  2 94.98 1 670  
A GLY   671  2 95.98 1 671  
A PHE   672  2 92.89 1 672  
A ARG   673  2 83.51 1 673  
A ASN   674  2 87.91 1 674  
A SER   675  2 92.91 1 675  
A ALA   676  2 92.81 1 676  
A LEU   677  2 93.25 1 677  
A TYR   678  2 94.44 1 678  
A SER   679  2 95.62 1 679  
A TYR   680  2 95.63 1 680  
A ALA   681  2 96.77 1 681  
A SER   682  2 97.10 1 682  
A ALA   683  2 97.73 1 683  
A LYS   684  2 94.02 1 684  
A SER   685  2 97.42 1 685  
A CYS   686  2 98.00 1 686  
A THR   687  2 95.72 1 687  
A SER   688  2 96.82 1 688  
A ILE   689  2 97.73 1 689  
A GLY   690  2 98.29 1 690  
A ARG   691  2 94.87 1 691  
A ARG   692  2 88.21 1 692  
A MET   693  2 96.95 1 693  
A ILE   694  2 94.97 1 694  
A LEU   695  2 95.90 1 695  
A TYR   696  2 97.62 1 696  
A LEU   697  2 97.56 1 697  
A GLU   698  2 94.67 1 698  
A SER   699  2 96.26 1 699  
A VAL   700  2 94.90 1 700  
A LEU   701  2 96.60 1 701  
A ASN   702  2 95.73 1 702  
A GLY   703  2 96.42 1 703  
A ALA   704  2 97.01 1 704  
A GLU   705  2 88.65 1 705  
A LEU   706  2 95.05 1 706  
A SER   707  2 92.53 1 707  
A ASN   708  2 88.73 1 708  
A GLY   709  2 94.79 1 709  
A MET   710  2 91.75 1 710  
A LEU   711  2 95.18 1 711  
A ARG   712  2 82.83 1 712  
A PHE   713  2 96.82 1 713  
A ALA   714  2 96.73 1 714  
A ASN   715  2 91.90 1 715  
A PRO   716  2 96.03 1 716  
A LEU   717  2 95.75 1 717  
A SER   718  2 94.10 1 718  
A ASN   719  2 95.33 1 719  
A PRO   720  2 95.92 1 720  
A PHE   721  2 95.65 1 721  
A TYR   722  2 93.71 1 722  
A MET   723  2 84.52 1 723  
A ASP   724  2 88.44 1 724  
A ASP   725  2 86.83 1 725  
A ARG   726  2 89.64 1 726  
A ASP   727  2 91.95 1 727  
A ILE   728  2 90.96 1 728  
A ASN   729  2 92.36 1 729  
A PRO   730  2 96.04 1 730  
A ILE   731  2 94.08 1 731  
A VAL   732  2 93.60 1 732  
A LYS   733  2 86.47 1 733  
A THR   734  2 94.48 1 734  
A SER   735  2 93.48 1 735  
A LEU   736  2 95.06 1 736  
A PRO   737  2 95.28 1 737  
A ILE   738  2 88.36 1 738  
A ASP   739  2 89.39 1 739  
A TYR   740  2 94.41 1 740  
A ARG   741  2 80.58 1 741  
A PHE   742  2 95.35 1 742  
A ARG   743  2 82.99 1 743  
A PHE   744  2 96.81 1 744  
A ARG   745  2 92.89 1 745  
A SER   746  2 95.28 1 746  
A VAL   747  2 96.03 1 747  
A TYR   748  2 97.86 1 748  
A GLY   749  2 97.92 1 749  
A ASP   750  2 96.42 1 750  
A THR   751  2 95.25 1 751  
A ASP   752  2 93.53 1 752  
A SER   753  2 96.71 1 753  
A VAL   754  2 96.30 1 754  
A PHE   755  2 97.88 1 755  
A THR   756  2 96.56 1 756  
A GLU   757  2 95.73 1 757  
A ILE   758  2 95.78 1 758  
A ASP   759  2 92.01 1 759  
A SER   760  2 94.86 1 760  
A GLN   761  2 89.54 1 761  
A ASP   762  2 93.44 1 762  
A VAL   763  2 95.47 1 763  
A ASP   764  2 95.10 1 764  
A LYS   765  2 91.62 1 765  
A SER   766  2 97.08 1 766  
A ILE   767  2 96.64 1 767  
A GLU   768  2 94.40 1 768  
A ILE   769  2 96.33 1 769  
A ALA   770  2 97.85 1 770  
A LYS   771  2 93.27 1 771  
A GLU   772  2 95.54 1 772  
A LEU   773  2 94.51 1 773  
A GLU   774  2 96.16 1 774  
A ARG   775  2 92.64 1 775  
A LEU   776  2 95.72 1 776  
A ILE   777  2 97.27 1 777  
A ASN   778  2 96.84 1 778  
A SER   779  2 95.26 1 779  
A ARG   780  2 89.30 1 780  
A VAL   781  2 96.81 1 781  
A LEU   782  2 96.90 1 782  
A PHE   783  2 97.12 1 783  
A ASN   784  2 93.18 1 784  
A ASN   785  2 95.39 1 785  
A PHE   786  2 97.79 1 786  
A LYS   787  2 90.65 1 787  
A ILE   788  2 94.96 1 788  
A GLU   789  2 91.84 1 789  
A PHE   790  2 97.67 1 790  
A GLU   791  2 92.27 1 791  
A ALA   792  2 98.02 1 792  
A VAL   793  2 96.99 1 793  
A TYR   794  2 97.90 1 794  
A LYS   795  2 92.30 1 795  
A ASN   796  2 93.27 1 796  
A LEU   797  2 96.70 1 797  
A ILE   798  2 95.54 1 798  
A MET   799  2 93.94 1 799  
A GLN   800  2 93.02 1 800  
A SER   801  2 94.83 1 801  
A LYS   802  2 95.56 1 802  
A LYS   803  2 95.84 1 803  
A LYS   804  2 92.30 1 804  
A TYR   805  2 97.58 1 805  
A THR   806  2 95.58 1 806  
A THR   807  2 95.77 1 807  
A MET   808  2 92.90 1 808  
A LYS   809  2 95.63 1 809  
A TYR   810  2 97.07 1 810  
A SER   811  2 94.08 1 811  
A ALA   812  2 95.40 1 812  
A SER   813  2 91.86 1 813  
A SER   814  2 93.10 1 814  
A ASN   815  2 90.85 1 815  
A SER   816  2 93.15 1 816  
A LYS   817  2 85.39 1 817  
A SER   818  2 91.16 1 818  
A VAL   819  2 91.58 1 819  
A PRO   820  2 95.50 1 820  
A GLU   821  2 91.83 1 821  
A ARG   822  2 93.91 1 822  
A ILE   823  2 93.16 1 823  
A ASN   824  2 94.65 1 824  
A LYS   825  2 94.24 1 825  
A GLY   826  2 96.28 1 826  
A THR   827  2 94.22 1 827  
A SER   828  2 94.25 1 828  
A GLU   829  2 93.82 1 829  
A THR   830  2 91.20 1 830  
A ARG   831  2 88.47 1 831  
A ARG   832  2 83.09 1 832  
A ASP   833  2 90.21 1 833  
A VAL   834  2 93.25 1 834  
A SER   835  2 94.84 1 835  
A LYS   836  2 86.51 1 836  
A PHE   837  2 96.27 1 837  
A HIS   838  2 94.93 1 838  
A LYS   839  2 94.46 1 839  
A ASN   840  2 93.91 1 840  
A MET   841  2 94.09 1 841  
A ILE   842  2 95.01 1 842  
A LYS   843  2 93.12 1 843  
A ILE   844  2 94.39 1 844  
A TYR   845  2 95.20 1 845  
A LYS   846  2 94.81 1 846  
A THR   847  2 92.98 1 847  
A ARG   848  2 85.92 1 848  
A LEU   849  2 92.46 1 849  
A SER   850  2 92.92 1 850  
A GLU   851  2 86.53 1 851  
A MET   852  2 83.69 1 852  
A LEU   853  2 87.79 1 853  
A SER   854  2 88.60 1 854  
A GLU   855  2 82.90 1 855  
A GLY   856  2 84.66 1 856  
A ARG   857  2 72.90 1 857  
A MET   858  2 73.80 1 858  
A ASN   859  2 70.76 1 859  
A SER   860  2 80.27 1 860  
A ASN   861  2 82.64 1 861  
A GLN   862  2 81.67 1 862  
A VAL   863  2 88.43 1 863  
A CYS   864  2 89.81 1 864  
A ILE   865  2 89.89 1 865  
A ASP   866  2 88.42 1 866  
A ILE   867  2 91.37 1 867  
A LEU   868  2 93.41 1 868  
A ARG   869  2 80.27 1 869  
A SER   870  2 93.13 1 870  
A LEU   871  2 94.65 1 871  
A GLU   872  2 92.42 1 872  
A THR   873  2 92.30 1 873  
A ASP   874  2 93.39 1 874  
A LEU   875  2 94.76 1 875  
A ARG   876  2 84.59 1 876  
A SER   877  2 92.74 1 877  
A GLU   878  2 89.35 1 878  
A PHE   879  2 92.80 1 879  
A ASP   880  2 89.48 1 880  
A SER   881  2 90.49 1 881  
A ARG   882  2 85.05 1 882  
A SER   883  2 89.92 1 883  
A SER   884  2 92.32 1 884  
A PRO   885  2 92.36 1 885  
A LEU   886  2 91.98 1 886  
A GLU   887  2 82.07 1 887  
A LEU   888  2 92.45 1 888  
A PHE   889  2 95.12 1 889  
A MET   890  2 90.99 1 890  
A LEU   891  2 93.81 1 891  
A SER   892  2 90.58 1 892  
A ARG   893  2 87.22 1 893  
A MET   894  2 83.13 1 894  
A HIS   895  2 85.69 1 895  
A HIS   896  2 82.68 1 896  
A LEU   897  2 79.20 1 897  
A ASN   898  2 78.73 1 898  
A TYR   899  2 84.42 1 899  
A LYS   900  2 77.24 1 900  
A SER   901  2 82.73 1 901  
A ALA   902  2 82.45 1 902  
A ASP   903  2 79.94 1 903  
A ASN   904  2 83.77 1 904  
A PRO   905  2 87.55 1 905  
A ASN   906  2 87.24 1 906  
A MET   907  2 84.02 1 907  
A TYR   908  2 84.81 1 908  
A LEU   909  2 88.36 1 909  
A VAL   910  2 89.83 1 910  
A THR   911  2 86.58 1 911  
A GLU   912  2 83.87 1 912  
A TYR   913  2 90.73 1 913  
A ASN   914  2 87.37 1 914  
A LYS   915  2 80.96 1 915  
A ASN   916  2 83.78 1 916  
A ASN   917  2 81.45 1 917  
A PRO   918  2 79.11 1 918  
A GLU   919  2 71.30 1 919  
A THR   920  2 80.48 1 920  
A ILE   921  2 84.19 1 921  
A GLU   922  2 73.94 1 922  
A LEU   923  2 75.88 1 923  
A GLY   924  2 80.30 1 924  
A GLU   925  2 77.15 1 925  
A ARG   926  2 81.44 1 926  
A TYR   927  2 91.12 1 927  
A TYR   928  2 88.21 1 928  
A PHE   929  2 94.85 1 929  
A ALA   930  2 95.74 1 930  
A TYR   931  2 94.01 1 931  
A ILE   932  2 92.33 1 932  
A CYS   933  2 94.06 1 933  
A PRO   934  2 93.76 1 934  
A ALA   935  2 92.47 1 935  
A ASN   936  2 85.66 1 936  
A VAL   937  2 89.97 1 937  
A PRO   938  2 92.24 1 938  
A TRP   939  2 87.99 1 939  
A THR   940  2 87.85 1 940  
A LYS   941  2 82.47 1 941  
A LYS   942  2 73.67 1 942  
A LEU   943  2 83.64 1 943  
A VAL   944  2 83.78 1 944  
A ASN   945  2 84.31 1 945  
A ILE   946  2 85.83 1 946  
A LYS   947  2 84.05 1 947  
A THR   948  2 87.56 1 948  
A TYR   949  2 91.98 1 949  
A GLU   950  2 91.04 1 950  
A THR   951  2 90.10 1 951  
A ILE   952  2 91.62 1 952  
A ILE   953  2 89.12 1 953  
A ASP   954  2 83.47 1 954  
A ARG   955  2 67.49 1 955  
A SER   956  2 79.78 1 956  
A PHE   957  2 88.80 1 957  
A LYS   958  2 77.02 1 958  
A LEU   959  2 88.68 1 959  
A GLY   960  2 90.82 1 960  
A SER   961  2 89.75 1 961  
A ASP   962  2 87.43 1 962  
A GLN   963  2 90.81 1 963  
A ARG   964  2 91.09 1 964  
A ILE   965  2 92.26 1 965  
A PHE   966  2 93.29 1 966  
A TYR   967  2 94.82 1 967  
A GLU   968  2 93.29 1 968  
A VAL   969  2 93.99 1 969  
A TYR   970  2 96.09 1 970  
A PHE   971  2 95.97 1 971  
A LYS   972  2 91.18 1 972  
A ARG   973  2 90.19 1 973  
A LEU   974  2 95.83 1 974  
A THR   975  2 94.02 1 975  
A SER   976  2 93.33 1 976  
A GLU   977  2 94.83 1 977  
A ILE   978  2 94.31 1 978  
A VAL   979  2 92.36 1 979  
A ASN   980  2 91.74 1 980  
A LEU   981  2 92.33 1 981  
A LEU   982  2 90.86 1 982  
A ASP   983  2 82.12 1 983  
A ASN   984  2 86.07 1 984  
A LYS   985  2 82.82 1 985  
A VAL   986  2 90.82 1 986  
A LEU   987  2 88.10 1 987  
A CYS   988  2 94.00 1 988  
A ILE   989  2 92.69 1 989  
A SER   990  2 92.22 1 990  
A PHE   991  2 93.62 1 991  
A PHE   992  2 94.05 1 992  
A GLU   993  2 87.74 1 993  
A ARG   994  2 84.79 1 994  
A MET   995  2 89.59 1 995  
A PHE   996  2 92.50 1 996  
A GLY   997  2 90.83 1 997  
A SER   998  2 89.32 1 998  
A ARG   999  2 77.95 1 999  
A PRO   1000 2 92.60 1 1000 
A THR   1001 2 86.60 1 1001 
A PHE   1002 2 89.39 1 1002 
A TYR   1003 2 79.98 1 1003 
A GLU   1004 2 66.06 1 1004 
A ALA   1005 2 57.54 1 1005 
B LIG_B .    2 93.35 1 1006 
C DA    1    2 63.20 1 1007 
C DG    2    2 67.90 1 1008 
C DC    3    2 67.87 1 1009 
C DT    4    2 71.71 1 1010 
C DA    5    2 71.10 1 1011 
C DT    6    2 73.62 1 1012 
C DG    7    2 72.87 1 1013 
C DA    8    2 73.13 1 1014 
C DC    9    2 72.07 1 1015 
C DC    10   2 73.12 1 1016 
C DA    11   2 74.44 1 1017 
C DT    12   2 74.59 1 1018 
C DG    13   2 77.91 1 1019 
C DA    14   2 79.77 1 1020 
C DT    15   2 82.33 1 1021 
C DT    16   2 85.18 1 1022 
C DA    17   2 87.36 1 1023 
C DC    18   2 88.14 1 1024 
C DG    19   2 89.39 1 1025 
C DA    20   2 88.93 1 1026 
C DA    21   2 89.59 1 1027 
C DT    22   2 89.63 1 1028 
C DT    23   2 90.64 1 1029 
C DG    24   2 92.23 1 1030 
C DC    25   2 89.52 1 1031 
D DC    1    2 34.68 1 1032 
D DT    2    2 36.29 1 1033 
D DG    3    2 37.36 1 1034 
D DC    4    2 39.06 1 1035 
D DA    5    2 40.84 1 1036 
D DC    6    2 43.77 1 1037 
D DG    7    2 48.67 1 1038 
D DA    8    2 51.42 1 1039 
D DA    9    2 57.04 1 1040 
D DT    10   2 63.17 1 1041 
D DT    11   2 69.66 1 1042 
D DA    12   2 78.41 1 1043 
D DA    13   2 89.44 1 1044 
D DG    14   2 91.90 1 1045 
D DC    15   2 92.36 1 1046 
D DA    16   2 92.41 1 1047 
D DA    17   2 91.69 1 1048 
D DT    18   2 91.10 1 1049 
D DT    19   2 90.42 1 1050 
D DC    20   2 89.63 1 1051 
D DG    21   2 89.26 1 1052 
D DT    22   2 87.55 1 1053 
D DA    23   2 85.84 1 1054 
D DA    24   2 83.60 1 1055 
D DT    25   2 81.42 1 1056 
D DC    26   2 78.83 1 1057 
D DA    27   2 76.83 1 1058 
D DT    28   2 74.23 1 1059 
D DG    29   2 73.82 1 1060 
D DG    30   2 72.23 1 1061 
D DT    31   2 71.24 1 1062 
D DC    32   2 70.58 1 1063 
D DA    33   2 71.23 1 1064 
D DT    34   2 72.02 1 1065 
D DA    35   2 70.76 1 1066 
D DG    36   2 72.23 1 1067 
D DC    37   2 70.14 1 1068 
D DT    38   2 68.74 1 1069 
#
_ma_software_group.group_id    1
_ma_software_group.ordinal_id  1
_ma_software_group.software_id 1
#
loop_
_ma_target_entity.data_id
_ma_target_entity.entity_id
_ma_target_entity.origin
1 1 . 
1 2 . 
1 3 . 
1 4 . 
#
loop_
_ma_target_entity_instance.asym_id
_ma_target_entity_instance.details
_ma_target_entity_instance.entity_id
A . 1 
B . 2 
C . 3 
D . 4 
#
loop_
_pdbx_data_usage.details
_pdbx_data_usage.id
_pdbx_data_usage.type
_pdbx_data_usage.url
;Non-commercial use only, by using this file you agree to the terms of use found
at https://github.com/google-deepmind/alphafold3/blob/main/OUTPUT_TERMS_OF_USE.md.
To request access to the AlphaFold 3 model parameters, follow the process set
out at https://github.com/google-deepmind/alphafold3. You may only use these if
received directly from Google. Use is subject to terms of use available at
https://github.com/google-deepmind/alphafold3/blob/main/WEIGHTS_TERMS_OF_USE.md.
;
1 license    https://github.com/google-deepmind/alphafold3/blob/main/OUTPUT_TERMS_OF_USE.md 
;AlphaFold 3 and its output are not intended for, have not been validated for,
and are not approved for clinical use. They are provided "as-is" without any
warranty of any kind, whether expressed or implied. No warranty is given that
use shall not infringe the rights of any third party.
;
2 disclaimer ?                                                                              
#
_pdbx_nonpoly_scheme.asym_id       B
_pdbx_nonpoly_scheme.auth_seq_num  1
_pdbx_nonpoly_scheme.entity_id     2
_pdbx_nonpoly_scheme.mon_id        LIG_B
_pdbx_nonpoly_scheme.pdb_ins_code  .
_pdbx_nonpoly_scheme.pdb_seq_num   1
_pdbx_nonpoly_scheme.pdb_strand_id B
#
loop_
_pdbx_poly_seq_scheme.asym_id
_pdbx_poly_seq_scheme.auth_seq_num
_pdbx_poly_seq_scheme.entity_id
_pdbx_poly_seq_scheme.hetero
_pdbx_poly_seq_scheme.mon_id
_pdbx_poly_seq_scheme.pdb_ins_code
_pdbx_poly_seq_scheme.pdb_seq_num
_pdbx_poly_seq_scheme.pdb_strand_id
_pdbx_poly_seq_scheme.seq_id
A 1    1 n MET . 1    A 1    
A 2    1 n ASP . 2    A 2    
A 3    1 n VAL . 3    A 3    
A 4    1 n ARG . 4    A 4    
A 5    1 n CYS . 5    A 5    
A 6    1 n ILE . 6    A 6    
A 7    1 n ASN . 7    A 7    
A 8    1 n TRP . 8    A 8    
A 9    1 n PHE . 9    A 9    
A 10   1 n GLU . 10   A 10   
A 11   1 n SER . 11   A 11   
A 12   1 n HIS . 12   A 12   
A 13   1 n GLY . 13   A 13   
A 14   1 n GLU . 14   A 14   
A 15   1 n ASN . 15   A 15   
A 16   1 n ARG . 16   A 16   
A 17   1 n PHE . 17   A 17   
A 18   1 n LEU . 18   A 18   
A 19   1 n TYR . 19   A 19   
A 20   1 n LEU . 20   A 20   
A 21   1 n LYS . 21   A 21   
A 22   1 n SER . 22   A 22   
A 23   1 n ARG . 23   A 23   
A 24   1 n CYS . 24   A 24   
A 25   1 n ARG . 25   A 25   
A 26   1 n ASN . 26   A 26   
A 27   1 n GLY . 27   A 27   
A 28   1 n GLU . 28   A 28   
A 29   1 n THR . 29   A 29   
A 30   1 n VAL . 30   A 30   
A 31   1 n PHE . 31   A 31   
A 32   1 n ILE . 32   A 32   
A 33   1 n ARG . 33   A 33   
A 34   1 n PHE . 34   A 34   
A 35   1 n PRO . 35   A 35   
A 36   1 n HIS . 36   A 36   
A 37   1 n TYR . 37   A 37   
A 38   1 n PHE . 38   A 38   
A 39   1 n TYR . 39   A 39   
A 40   1 n TYR . 40   A 40   
A 41   1 n VAL . 41   A 41   
A 42   1 n VAL . 42   A 42   
A 43   1 n THR . 43   A 43   
A 44   1 n ASP . 44   A 44   
A 45   1 n GLU . 45   A 45   
A 46   1 n ILE . 46   A 46   
A 47   1 n TYR . 47   A 47   
A 48   1 n GLN . 48   A 48   
A 49   1 n SER . 49   A 49   
A 50   1 n LEU . 50   A 50   
A 51   1 n ALA . 51   A 51   
A 52   1 n PRO . 52   A 52   
A 53   1 n PRO . 53   A 53   
A 54   1 n PRO . 54   A 54   
A 55   1 n PHE . 55   A 55   
A 56   1 n ASN . 56   A 56   
A 57   1 n ALA . 57   A 57   
A 58   1 n ARG . 58   A 58   
A 59   1 n PRO . 59   A 59   
A 60   1 n MET . 60   A 60   
A 61   1 n GLY . 61   A 61   
A 62   1 n LYS . 62   A 62   
A 63   1 n MET . 63   A 63   
A 64   1 n ARG . 64   A 64   
A 65   1 n THR . 65   A 65   
A 66   1 n ILE . 66   A 66   
A 67   1 n ASP . 67   A 67   
A 68   1 n ILE . 68   A 68   
A 69   1 n ASP . 69   A 69   
A 70   1 n GLU . 70   A 70   
A 71   1 n THR . 71   A 71   
A 72   1 n ILE . 72   A 72   
A 73   1 n SER . 73   A 73   
A 74   1 n TYR . 74   A 74   
A 75   1 n ASN . 75   A 75   
A 76   1 n LEU . 76   A 76   
A 77   1 n ASP . 77   A 77   
A 78   1 n ILE . 78   A 78   
A 79   1 n LYS . 79   A 79   
A 80   1 n ASP . 80   A 80   
A 81   1 n ARG . 81   A 81   
A 82   1 n LYS . 82   A 82   
A 83   1 n CYS . 83   A 83   
A 84   1 n SER . 84   A 84   
A 85   1 n VAL . 85   A 85   
A 86   1 n ALA . 86   A 86   
A 87   1 n ASP . 87   A 87   
A 88   1 n MET . 88   A 88   
A 89   1 n TRP . 89   A 89   
A 90   1 n LEU . 90   A 90   
A 91   1 n ILE . 91   A 91   
A 92   1 n GLU . 92   A 92   
A 93   1 n GLU . 93   A 93   
A 94   1 n PRO . 94   A 94   
A 95   1 n LYS . 95   A 95   
A 96   1 n LYS . 96   A 96   
A 97   1 n ARG . 97   A 97   
A 98   1 n ASN . 98   A 98   
A 99   1 n ILE . 99   A 99   
A 100  1 n GLN . 100  A 100  
A 101  1 n ASN . 101  A 101  
A 102  1 n ALA . 102  A 102  
A 103  1 n THR . 103  A 103  
A 104  1 n MET . 104  A 104  
A 105  1 n ASP . 105  A 105  
A 106  1 n GLU . 106  A 106  
A 107  1 n PHE . 107  A 107  
A 108  1 n LEU . 108  A 108  
A 109  1 n ASN . 109  A 109  
A 110  1 n ILE . 110  A 110  
A 111  1 n SER . 111  A 111  
A 112  1 n TRP . 112  A 112  
A 113  1 n PHE . 113  A 113  
A 114  1 n TYR . 114  A 114  
A 115  1 n ILE . 115  A 115  
A 116  1 n SER . 116  A 116  
A 117  1 n ASN . 117  A 117  
A 118  1 n GLY . 118  A 118  
A 119  1 n ILE . 119  A 119  
A 120  1 n SER . 120  A 120  
A 121  1 n PRO . 121  A 121  
A 122  1 n ASP . 122  A 122  
A 123  1 n GLY . 123  A 123  
A 124  1 n CYS . 124  A 124  
A 125  1 n TYR . 125  A 125  
A 126  1 n SER . 126  A 126  
A 127  1 n LEU . 127  A 127  
A 128  1 n ASP . 128  A 128  
A 129  1 n ASP . 129  A 129  
A 130  1 n GLN . 130  A 130  
A 131  1 n TYR . 131  A 131  
A 132  1 n LEU . 132  A 132  
A 133  1 n THR . 133  A 133  
A 134  1 n LYS . 134  A 134  
A 135  1 n ILE . 135  A 135  
A 136  1 n ASN . 136  A 136  
A 137  1 n ASN . 137  A 137  
A 138  1 n GLY . 138  A 138  
A 139  1 n CYS . 139  A 139  
A 140  1 n TYR . 140  A 140  
A 141  1 n HIS . 141  A 141  
A 142  1 n CYS . 142  A 142  
A 143  1 n GLY . 143  A 143  
A 144  1 n ASP . 144  A 144  
A 145  1 n PRO . 145  A 145  
A 146  1 n ARG . 146  A 146  
A 147  1 n ASN . 147  A 147  
A 148  1 n CYS . 148  A 148  
A 149  1 n PHE . 149  A 149  
A 150  1 n ALA . 150  A 150  
A 151  1 n LYS . 151  A 151  
A 152  1 n GLU . 152  A 152  
A 153  1 n ILE . 153  A 153  
A 154  1 n PRO . 154  A 154  
A 155  1 n ARG . 155  A 155  
A 156  1 n PHE . 156  A 156  
A 157  1 n ASP . 157  A 157  
A 158  1 n ILE . 158  A 158  
A 159  1 n PRO . 159  A 159  
A 160  1 n ARG . 160  A 160  
A 161  1 n SER . 161  A 161  
A 162  1 n TYR . 162  A 162  
A 163  1 n LEU . 163  A 163  
A 164  1 n PHE . 164  A 164  
A 165  1 n LEU . 165  A 165  
A 166  1 n ASP . 166  A 166  
A 167  1 n ILE . 167  A 167  
A 168  1 n GLU . 168  A 168  
A 169  1 n CYS . 169  A 169  
A 170  1 n HIS . 170  A 170  
A 171  1 n PHE . 171  A 171  
A 172  1 n ASP . 172  A 172  
A 173  1 n LYS . 173  A 173  
A 174  1 n LYS . 174  A 174  
A 175  1 n PHE . 175  A 175  
A 176  1 n PRO . 176  A 176  
A 177  1 n SER . 177  A 177  
A 178  1 n VAL . 178  A 178  
A 179  1 n PHE . 179  A 179  
A 180  1 n ILE . 180  A 180  
A 181  1 n ASN . 181  A 181  
A 182  1 n PRO . 182  A 182  
A 183  1 n ILE . 183  A 183  
A 184  1 n SER . 184  A 184  
A 185  1 n HIS . 185  A 185  
A 186  1 n THR . 186  A 186  
A 187  1 n SER . 187  A 187  
A 188  1 n TYR . 188  A 188  
A 189  1 n CYS . 189  A 189  
A 190  1 n TYR . 190  A 190  
A 191  1 n ILE . 191  A 191  
A 192  1 n ASP . 192  A 192  
A 193  1 n LEU . 193  A 193  
A 194  1 n SER . 194  A 194  
A 195  1 n GLY . 195  A 195  
A 196  1 n LYS . 196  A 196  
A 197  1 n ARG . 197  A 197  
A 198  1 n LEU . 198  A 198  
A 199  1 n LEU . 199  A 199  
A 200  1 n PHE . 200  A 200  
A 201  1 n THR . 201  A 201  
A 202  1 n LEU . 202  A 202  
A 203  1 n ILE . 203  A 203  
A 204  1 n ASN . 204  A 204  
A 205  1 n GLU . 205  A 205  
A 206  1 n GLU . 206  A 206  
A 207  1 n MET . 207  A 207  
A 208  1 n LEU . 208  A 208  
A 209  1 n THR . 209  A 209  
A 210  1 n GLU . 210  A 210  
A 211  1 n GLN . 211  A 211  
A 212  1 n GLU . 212  A 212  
A 213  1 n ILE . 213  A 213  
A 214  1 n GLN . 214  A 214  
A 215  1 n GLU . 215  A 215  
A 216  1 n ALA . 216  A 216  
A 217  1 n VAL . 217  A 217  
A 218  1 n ASP . 218  A 218  
A 219  1 n ARG . 219  A 219  
A 220  1 n GLY . 220  A 220  
A 221  1 n CYS . 221  A 221  
A 222  1 n LEU . 222  A 222  
A 223  1 n ARG . 223  A 223  
A 224  1 n ILE . 224  A 224  
A 225  1 n GLN . 225  A 225  
A 226  1 n SER . 226  A 226  
A 227  1 n LEU . 227  A 227  
A 228  1 n MET . 228  A 228  
A 229  1 n GLU . 229  A 229  
A 230  1 n MET . 230  A 230  
A 231  1 n ASP . 231  A 231  
A 232  1 n TYR . 232  A 232  
A 233  1 n GLU . 233  A 233  
A 234  1 n ARG . 234  A 234  
A 235  1 n GLU . 235  A 235  
A 236  1 n LEU . 236  A 236  
A 237  1 n VAL . 237  A 237  
A 238  1 n LEU . 238  A 238  
A 239  1 n CYS . 239  A 239  
A 240  1 n SER . 240  A 240  
A 241  1 n GLU . 241  A 241  
A 242  1 n ILE . 242  A 242  
A 243  1 n VAL . 243  A 243  
A 244  1 n LEU . 244  A 244  
A 245  1 n LEU . 245  A 245  
A 246  1 n GLN . 246  A 246  
A 247  1 n ILE . 247  A 247  
A 248  1 n ALA . 248  A 248  
A 249  1 n LYS . 249  A 249  
A 250  1 n GLN . 250  A 250  
A 251  1 n LEU . 251  A 251  
A 252  1 n LEU . 252  A 252  
A 253  1 n GLU . 253  A 253  
A 254  1 n LEU . 254  A 254  
A 255  1 n THR . 255  A 255  
A 256  1 n PHE . 256  A 256  
A 257  1 n ASP . 257  A 257  
A 258  1 n TYR . 258  A 258  
A 259  1 n ILE . 259  A 259  
A 260  1 n VAL . 260  A 260  
A 261  1 n THR . 261  A 261  
A 262  1 n PHE . 262  A 262  
A 263  1 n ASN . 263  A 263  
A 264  1 n GLY . 264  A 264  
A 265  1 n HIS . 265  A 265  
A 266  1 n ASN . 266  A 266  
A 267  1 n PHE . 267  A 267  
A 268  1 n ASP . 268  A 268  
A 269  1 n LEU . 269  A 269  
A 270  1 n ARG . 270  A 270  
A 271  1 n TYR . 271  A 271  
A 272  1 n ILE . 272  A 272  
A 273  1 n THR . 273  A 273  
A 274  1 n ASN . 274  A 274  
A 275  1 n ARG . 275  A 275  
A 276  1 n LEU . 276  A 276  
A 277  1 n GLU . 277  A 277  
A 278  1 n LEU . 278  A 278  
A 279  1 n LEU . 279  A 279  
A 280  1 n THR . 280  A 280  
A 281  1 n GLY . 281  A 281  
A 282  1 n GLU . 282  A 282  
A 283  1 n LYS . 283  A 283  
A 284  1 n ILE . 284  A 284  
A 285  1 n ILE . 285  A 285  
A 286  1 n PHE . 286  A 286  
A 287  1 n ARG . 287  A 287  
A 288  1 n SER . 288  A 288  
A 289  1 n PRO . 289  A 289  
A 290  1 n ASP . 290  A 290  
A 291  1 n LYS . 291  A 291  
A 292  1 n LYS . 292  A 292  
A 293  1 n GLU . 293  A 293  
A 294  1 n ALA . 294  A 294  
A 295  1 n VAL . 295  A 295  
A 296  1 n HIS . 296  A 296  
A 297  1 n LEU . 297  A 297  
A 298  1 n CYS . 298  A 298  
A 299  1 n ILE . 299  A 299  
A 300  1 n TYR . 300  A 300  
A 301  1 n GLU . 301  A 301  
A 302  1 n ARG . 302  A 302  
A 303  1 n ASN . 303  A 303  
A 304  1 n GLN . 304  A 304  
A 305  1 n SER . 305  A 305  
A 306  1 n SER . 306  A 306  
A 307  1 n HIS . 307  A 307  
A 308  1 n LYS . 308  A 308  
A 309  1 n GLY . 309  A 309  
A 310  1 n VAL . 310  A 310  
A 311  1 n GLY . 311  A 311  
A 312  1 n GLY . 312  A 312  
A 313  1 n MET . 313  A 313  
A 314  1 n ALA . 314  A 314  
A 315  1 n ASN . 315  A 315  
A 316  1 n THR . 316  A 316  
A 317  1 n THR . 317  A 317  
A 318  1 n PHE . 318  A 318  
A 319  1 n HIS . 319  A 319  
A 320  1 n VAL . 320  A 320  
A 321  1 n ASN . 321  A 321  
A 322  1 n ASN . 322  A 322  
A 323  1 n ASN . 323  A 323  
A 324  1 n ASN . 324  A 324  
A 325  1 n GLY . 325  A 325  
A 326  1 n THR . 326  A 326  
A 327  1 n ILE . 327  A 327  
A 328  1 n PHE . 328  A 328  
A 329  1 n PHE . 329  A 329  
A 330  1 n ASP . 330  A 330  
A 331  1 n LEU . 331  A 331  
A 332  1 n TYR . 332  A 332  
A 333  1 n SER . 333  A 333  
A 334  1 n PHE . 334  A 334  
A 335  1 n ILE . 335  A 335  
A 336  1 n GLN . 336  A 336  
A 337  1 n LYS . 337  A 337  
A 338  1 n SER . 338  A 338  
A 339  1 n GLU . 339  A 339  
A 340  1 n LYS . 340  A 340  
A 341  1 n LEU . 341  A 341  
A 342  1 n ASP . 342  A 342  
A 343  1 n SER . 343  A 343  
A 344  1 n TYR . 344  A 344  
A 345  1 n LYS . 345  A 345  
A 346  1 n LEU . 346  A 346  
A 347  1 n ASP . 347  A 347  
A 348  1 n SER . 348  A 348  
A 349  1 n ILE . 349  A 349  
A 350  1 n SER . 350  A 350  
A 351  1 n LYS . 351  A 351  
A 352  1 n ASN . 352  A 352  
A 353  1 n ALA . 353  A 353  
A 354  1 n PHE . 354  A 354  
A 355  1 n SER . 355  A 355  
A 356  1 n CYS . 356  A 356  
A 357  1 n MET . 357  A 357  
A 358  1 n GLY . 358  A 358  
A 359  1 n LYS . 359  A 359  
A 360  1 n VAL . 360  A 360  
A 361  1 n LEU . 361  A 361  
A 362  1 n ASN . 362  A 362  
A 363  1 n ARG . 363  A 363  
A 364  1 n GLY . 364  A 364  
A 365  1 n VAL . 365  A 365  
A 366  1 n ARG . 366  A 366  
A 367  1 n GLU . 367  A 367  
A 368  1 n MET . 368  A 368  
A 369  1 n THR . 369  A 369  
A 370  1 n PHE . 370  A 370  
A 371  1 n ILE . 371  A 371  
A 372  1 n GLY . 372  A 372  
A 373  1 n ASP . 373  A 373  
A 374  1 n ASP . 374  A 374  
A 375  1 n THR . 375  A 375  
A 376  1 n THR . 376  A 376  
A 377  1 n ASP . 377  A 377  
A 378  1 n ALA . 378  A 378  
A 379  1 n LYS . 379  A 379  
A 380  1 n GLY . 380  A 380  
A 381  1 n LYS . 381  A 381  
A 382  1 n ALA . 382  A 382  
A 383  1 n ALA . 383  A 383  
A 384  1 n VAL . 384  A 384  
A 385  1 n PHE . 385  A 385  
A 386  1 n ALA . 386  A 386  
A 387  1 n LYS . 387  A 387  
A 388  1 n VAL . 388  A 388  
A 389  1 n LEU . 389  A 389  
A 390  1 n THR . 390  A 390  
A 391  1 n THR . 391  A 391  
A 392  1 n GLY . 392  A 392  
A 393  1 n ASN . 393  A 393  
A 394  1 n TYR . 394  A 394  
A 395  1 n VAL . 395  A 395  
A 396  1 n THR . 396  A 396  
A 397  1 n VAL . 397  A 397  
A 398  1 n ASP . 398  A 398  
A 399  1 n ASP . 399  A 399  
A 400  1 n ILE . 400  A 400  
A 401  1 n ILE . 401  A 401  
A 402  1 n CYS . 402  A 402  
A 403  1 n LYS . 403  A 403  
A 404  1 n VAL . 404  A 404  
A 405  1 n ILE . 405  A 405  
A 406  1 n HIS . 406  A 406  
A 407  1 n LYS . 407  A 407  
A 408  1 n ASP . 408  A 408  
A 409  1 n ILE . 409  A 409  
A 410  1 n TRP . 410  A 410  
A 411  1 n GLU . 411  A 411  
A 412  1 n ASN . 412  A 412  
A 413  1 n GLY . 413  A 413  
A 414  1 n PHE . 414  A 414  
A 415  1 n LYS . 415  A 415  
A 416  1 n VAL . 416  A 416  
A 417  1 n VAL . 417  A 417  
A 418  1 n LEU . 418  A 418  
A 419  1 n SER . 419  A 419  
A 420  1 n CYS . 420  A 420  
A 421  1 n PRO . 421  A 421  
A 422  1 n THR . 422  A 422  
A 423  1 n LEU . 423  A 423  
A 424  1 n THR . 424  A 424  
A 425  1 n ASN . 425  A 425  
A 426  1 n ASP . 426  A 426  
A 427  1 n THR . 427  A 427  
A 428  1 n TYR . 428  A 428  
A 429  1 n LYS . 429  A 429  
A 430  1 n LEU . 430  A 430  
A 431  1 n SER . 431  A 431  
A 432  1 n PHE . 432  A 432  
A 433  1 n GLY . 433  A 433  
A 434  1 n LYS . 434  A 434  
A 435  1 n ASP . 435  A 435  
A 436  1 n ASP . 436  A 436  
A 437  1 n VAL . 437  A 437  
A 438  1 n ASP . 438  A 438  
A 439  1 n LEU . 439  A 439  
A 440  1 n ALA . 440  A 440  
A 441  1 n GLN . 441  A 441  
A 442  1 n MET . 442  A 442  
A 443  1 n TYR . 443  A 443  
A 444  1 n LYS . 444  A 444  
A 445  1 n ASP . 445  A 445  
A 446  1 n TYR . 446  A 446  
A 447  1 n ASN . 447  A 447  
A 448  1 n LEU . 448  A 448  
A 449  1 n ASN . 449  A 449  
A 450  1 n ILE . 450  A 450  
A 451  1 n ALA . 451  A 451  
A 452  1 n LEU . 452  A 452  
A 453  1 n ASP . 453  A 453  
A 454  1 n MET . 454  A 454  
A 455  1 n ALA . 455  A 455  
A 456  1 n ARG . 456  A 456  
A 457  1 n TYR . 457  A 457  
A 458  1 n CYS . 458  A 458  
A 459  1 n ILE . 459  A 459  
A 460  1 n HIS . 460  A 460  
A 461  1 n ASP . 461  A 461  
A 462  1 n ALA . 462  A 462  
A 463  1 n CYS . 463  A 463  
A 464  1 n LEU . 464  A 464  
A 465  1 n CYS . 465  A 465  
A 466  1 n GLN . 466  A 466  
A 467  1 n TYR . 467  A 467  
A 468  1 n LEU . 468  A 468  
A 469  1 n TRP . 469  A 469  
A 470  1 n GLU . 470  A 470  
A 471  1 n TYR . 471  A 471  
A 472  1 n TYR . 472  A 472  
A 473  1 n GLY . 473  A 473  
A 474  1 n VAL . 474  A 474  
A 475  1 n GLU . 475  A 475  
A 476  1 n THR . 476  A 476  
A 477  1 n LYS . 477  A 477  
A 478  1 n THR . 478  A 478  
A 479  1 n ASP . 479  A 479  
A 480  1 n ALA . 480  A 480  
A 481  1 n GLY . 481  A 481  
A 482  1 n ALA . 482  A 482  
A 483  1 n SER . 483  A 483  
A 484  1 n THR . 484  A 484  
A 485  1 n TYR . 485  A 485  
A 486  1 n VAL . 486  A 486  
A 487  1 n LEU . 487  A 487  
A 488  1 n PRO . 488  A 488  
A 489  1 n GLN . 489  A 489  
A 490  1 n SER . 490  A 490  
A 491  1 n MET . 491  A 491  
A 492  1 n VAL . 492  A 492  
A 493  1 n PHE . 493  A 493  
A 494  1 n GLY . 494  A 494  
A 495  1 n TYR . 495  A 495  
A 496  1 n LYS . 496  A 496  
A 497  1 n ALA . 497  A 497  
A 498  1 n SER . 498  A 498  
A 499  1 n THR . 499  A 499  
A 500  1 n VAL . 500  A 500  
A 501  1 n ILE . 501  A 501  
A 502  1 n LYS . 502  A 502  
A 503  1 n GLY . 503  A 503  
A 504  1 n PRO . 504  A 504  
A 505  1 n LEU . 505  A 505  
A 506  1 n LEU . 506  A 506  
A 507  1 n LYS . 507  A 507  
A 508  1 n LEU . 508  A 508  
A 509  1 n LEU . 509  A 509  
A 510  1 n LEU . 510  A 510  
A 511  1 n GLU . 511  A 511  
A 512  1 n THR . 512  A 512  
A 513  1 n LYS . 513  A 513  
A 514  1 n THR . 514  A 514  
A 515  1 n ILE . 515  A 515  
A 516  1 n LEU . 516  A 516  
A 517  1 n VAL . 517  A 517  
A 518  1 n ARG . 518  A 518  
A 519  1 n SER . 519  A 519  
A 520  1 n GLU . 520  A 520  
A 521  1 n THR . 521  A 521  
A 522  1 n LYS . 522  A 522  
A 523  1 n GLN . 523  A 523  
A 524  1 n LYS . 524  A 524  
A 525  1 n PHE . 525  A 525  
A 526  1 n PRO . 526  A 526  
A 527  1 n TYR . 527  A 527  
A 528  1 n GLU . 528  A 528  
A 529  1 n GLY . 529  A 529  
A 530  1 n GLY . 530  A 530  
A 531  1 n LYS . 531  A 531  
A 532  1 n VAL . 532  A 532  
A 533  1 n PHE . 533  A 533  
A 534  1 n ALA . 534  A 534  
A 535  1 n PRO . 535  A 535  
A 536  1 n LYS . 536  A 536  
A 537  1 n GLN . 537  A 537  
A 538  1 n LYS . 538  A 538  
A 539  1 n MET . 539  A 539  
A 540  1 n PHE . 540  A 540  
A 541  1 n SER . 541  A 541  
A 542  1 n ASN . 542  A 542  
A 543  1 n ASN . 543  A 543  
A 544  1 n VAL . 544  A 544  
A 545  1 n LEU . 545  A 545  
A 546  1 n ILE . 546  A 546  
A 547  1 n PHE . 547  A 547  
A 548  1 n ASP . 548  A 548  
A 549  1 n TYR . 549  A 549  
A 550  1 n ASN . 550  A 550  
A 551  1 n SER . 551  A 551  
A 552  1 n LEU . 552  A 552  
A 553  1 n TYR . 553  A 553  
A 554  1 n PRO . 554  A 554  
A 555  1 n ASN . 555  A 555  
A 556  1 n VAL . 556  A 556  
A 557  1 n CYS . 557  A 557  
A 558  1 n ILE . 558  A 558  
A 559  1 n PHE . 559  A 559  
A 560  1 n GLY . 560  A 560  
A 561  1 n ASN . 561  A 561  
A 562  1 n LEU . 562  A 562  
A 563  1 n SER . 563  A 563  
A 564  1 n PRO . 564  A 564  
A 565  1 n GLU . 565  A 565  
A 566  1 n THR . 566  A 566  
A 567  1 n LEU . 567  A 567  
A 568  1 n VAL . 568  A 568  
A 569  1 n GLY . 569  A 569  
A 570  1 n VAL . 570  A 570  
A 571  1 n VAL . 571  A 571  
A 572  1 n VAL . 572  A 572  
A 573  1 n SER . 573  A 573  
A 574  1 n SER . 574  A 574  
A 575  1 n ASN . 575  A 575  
A 576  1 n ARG . 576  A 576  
A 577  1 n LEU . 577  A 577  
A 578  1 n GLU . 578  A 578  
A 579  1 n GLU . 579  A 579  
A 580  1 n GLU . 580  A 580  
A 581  1 n ILE . 581  A 581  
A 582  1 n ASN . 582  A 582  
A 583  1 n ASN . 583  A 583  
A 584  1 n GLN . 584  A 584  
A 585  1 n LEU . 585  A 585  
A 586  1 n LEU . 586  A 586  
A 587  1 n LEU . 587  A 587  
A 588  1 n GLN . 588  A 588  
A 589  1 n LYS . 589  A 589  
A 590  1 n TYR . 590  A 590  
A 591  1 n PRO . 591  A 591  
A 592  1 n PRO . 592  A 592  
A 593  1 n PRO . 593  A 593  
A 594  1 n ARG . 594  A 594  
A 595  1 n TYR . 595  A 595  
A 596  1 n ILE . 596  A 596  
A 597  1 n THR . 597  A 597  
A 598  1 n VAL . 598  A 598  
A 599  1 n HIS . 599  A 599  
A 600  1 n CYS . 600  A 600  
A 601  1 n GLU . 601  A 601  
A 602  1 n PRO . 602  A 602  
A 603  1 n ARG . 603  A 603  
A 604  1 n LEU . 604  A 604  
A 605  1 n PRO . 605  A 605  
A 606  1 n ASN . 606  A 606  
A 607  1 n LEU . 607  A 607  
A 608  1 n ILE . 608  A 608  
A 609  1 n SER . 609  A 609  
A 610  1 n GLU . 610  A 610  
A 611  1 n ILE . 611  A 611  
A 612  1 n ALA . 612  A 612  
A 613  1 n ILE . 613  A 613  
A 614  1 n PHE . 614  A 614  
A 615  1 n ASP . 615  A 615  
A 616  1 n ARG . 616  A 616  
A 617  1 n SER . 617  A 617  
A 618  1 n ILE . 618  A 618  
A 619  1 n GLU . 619  A 619  
A 620  1 n GLY . 620  A 620  
A 621  1 n THR . 621  A 621  
A 622  1 n ILE . 622  A 622  
A 623  1 n PRO . 623  A 623  
A 624  1 n ARG . 624  A 624  
A 625  1 n LEU . 625  A 625  
A 626  1 n LEU . 626  A 626  
A 627  1 n ARG . 627  A 627  
A 628  1 n THR . 628  A 628  
A 629  1 n PHE . 629  A 629  
A 630  1 n LEU . 630  A 630  
A 631  1 n ALA . 631  A 631  
A 632  1 n GLU . 632  A 632  
A 633  1 n ARG . 633  A 633  
A 634  1 n ALA . 634  A 634  
A 635  1 n ARG . 635  A 635  
A 636  1 n TYR . 636  A 636  
A 637  1 n LYS . 637  A 637  
A 638  1 n LYS . 638  A 638  
A 639  1 n MET . 639  A 639  
A 640  1 n LEU . 640  A 640  
A 641  1 n LYS . 641  A 641  
A 642  1 n GLN . 642  A 642  
A 643  1 n ALA . 643  A 643  
A 644  1 n THR . 644  A 644  
A 645  1 n SER . 645  A 645  
A 646  1 n SER . 646  A 646  
A 647  1 n THR . 647  A 647  
A 648  1 n GLU . 648  A 648  
A 649  1 n LYS . 649  A 649  
A 650  1 n ALA . 650  A 650  
A 651  1 n ILE . 651  A 651  
A 652  1 n TYR . 652  A 652  
A 653  1 n ASP . 653  A 653  
A 654  1 n SER . 654  A 654  
A 655  1 n MET . 655  A 655  
A 656  1 n GLN . 656  A 656  
A 657  1 n TYR . 657  A 657  
A 658  1 n THR . 658  A 658  
A 659  1 n TYR . 659  A 659  
A 660  1 n LYS . 660  A 660  
A 661  1 n ILE . 661  A 661  
A 662  1 n ILE . 662  A 662  
A 663  1 n ALA . 663  A 663  
A 664  1 n ASN . 664  A 664  
A 665  1 n SER . 665  A 665  
A 666  1 n VAL . 666  A 666  
A 667  1 n TYR . 667  A 667  
A 668  1 n GLY . 668  A 668  
A 669  1 n LEU . 669  A 669  
A 670  1 n MET . 670  A 670  
A 671  1 n GLY . 671  A 671  
A 672  1 n PHE . 672  A 672  
A 673  1 n ARG . 673  A 673  
A 674  1 n ASN . 674  A 674  
A 675  1 n SER . 675  A 675  
A 676  1 n ALA . 676  A 676  
A 677  1 n LEU . 677  A 677  
A 678  1 n TYR . 678  A 678  
A 679  1 n SER . 679  A 679  
A 680  1 n TYR . 680  A 680  
A 681  1 n ALA . 681  A 681  
A 682  1 n SER . 682  A 682  
A 683  1 n ALA . 683  A 683  
A 684  1 n LYS . 684  A 684  
A 685  1 n SER . 685  A 685  
A 686  1 n CYS . 686  A 686  
A 687  1 n THR . 687  A 687  
A 688  1 n SER . 688  A 688  
A 689  1 n ILE . 689  A 689  
A 690  1 n GLY . 690  A 690  
A 691  1 n ARG . 691  A 691  
A 692  1 n ARG . 692  A 692  
A 693  1 n MET . 693  A 693  
A 694  1 n ILE . 694  A 694  
A 695  1 n LEU . 695  A 695  
A 696  1 n TYR . 696  A 696  
A 697  1 n LEU . 697  A 697  
A 698  1 n GLU . 698  A 698  
A 699  1 n SER . 699  A 699  
A 700  1 n VAL . 700  A 700  
A 701  1 n LEU . 701  A 701  
A 702  1 n ASN . 702  A 702  
A 703  1 n GLY . 703  A 703  
A 704  1 n ALA . 704  A 704  
A 705  1 n GLU . 705  A 705  
A 706  1 n LEU . 706  A 706  
A 707  1 n SER . 707  A 707  
A 708  1 n ASN . 708  A 708  
A 709  1 n GLY . 709  A 709  
A 710  1 n MET . 710  A 710  
A 711  1 n LEU . 711  A 711  
A 712  1 n ARG . 712  A 712  
A 713  1 n PHE . 713  A 713  
A 714  1 n ALA . 714  A 714  
A 715  1 n ASN . 715  A 715  
A 716  1 n PRO . 716  A 716  
A 717  1 n LEU . 717  A 717  
A 718  1 n SER . 718  A 718  
A 719  1 n ASN . 719  A 719  
A 720  1 n PRO . 720  A 720  
A 721  1 n PHE . 721  A 721  
A 722  1 n TYR . 722  A 722  
A 723  1 n MET . 723  A 723  
A 724  1 n ASP . 724  A 724  
A 725  1 n ASP . 725  A 725  
A 726  1 n ARG . 726  A 726  
A 727  1 n ASP . 727  A 727  
A 728  1 n ILE . 728  A 728  
A 729  1 n ASN . 729  A 729  
A 730  1 n PRO . 730  A 730  
A 731  1 n ILE . 731  A 731  
A 732  1 n VAL . 732  A 732  
A 733  1 n LYS . 733  A 733  
A 734  1 n THR . 734  A 734  
A 735  1 n SER . 735  A 735  
A 736  1 n LEU . 736  A 736  
A 737  1 n PRO . 737  A 737  
A 738  1 n ILE . 738  A 738  
A 739  1 n ASP . 739  A 739  
A 740  1 n TYR . 740  A 740  
A 741  1 n ARG . 741  A 741  
A 742  1 n PHE . 742  A 742  
A 743  1 n ARG . 743  A 743  
A 744  1 n PHE . 744  A 744  
A 745  1 n ARG . 745  A 745  
A 746  1 n SER . 746  A 746  
A 747  1 n VAL . 747  A 747  
A 748  1 n TYR . 748  A 748  
A 749  1 n GLY . 749  A 749  
A 750  1 n ASP . 750  A 750  
A 751  1 n THR . 751  A 751  
A 752  1 n ASP . 752  A 752  
A 753  1 n SER . 753  A 753  
A 754  1 n VAL . 754  A 754  
A 755  1 n PHE . 755  A 755  
A 756  1 n THR . 756  A 756  
A 757  1 n GLU . 757  A 757  
A 758  1 n ILE . 758  A 758  
A 759  1 n ASP . 759  A 759  
A 760  1 n SER . 760  A 760  
A 761  1 n GLN . 761  A 761  
A 762  1 n ASP . 762  A 762  
A 763  1 n VAL . 763  A 763  
A 764  1 n ASP . 764  A 764  
A 765  1 n LYS . 765  A 765  
A 766  1 n SER . 766  A 766  
A 767  1 n ILE . 767  A 767  
A 768  1 n GLU . 768  A 768  
A 769  1 n ILE . 769  A 769  
A 770  1 n ALA . 770  A 770  
A 771  1 n LYS . 771  A 771  
A 772  1 n GLU . 772  A 772  
A 773  1 n LEU . 773  A 773  
A 774  1 n GLU . 774  A 774  
A 775  1 n ARG . 775  A 775  
A 776  1 n LEU . 776  A 776  
A 777  1 n ILE . 777  A 777  
A 778  1 n ASN . 778  A 778  
A 779  1 n SER . 779  A 779  
A 780  1 n ARG . 780  A 780  
A 781  1 n VAL . 781  A 781  
A 782  1 n LEU . 782  A 782  
A 783  1 n PHE . 783  A 783  
A 784  1 n ASN . 784  A 784  
A 785  1 n ASN . 785  A 785  
A 786  1 n PHE . 786  A 786  
A 787  1 n LYS . 787  A 787  
A 788  1 n ILE . 788  A 788  
A 789  1 n GLU . 789  A 789  
A 790  1 n PHE . 790  A 790  
A 791  1 n GLU . 791  A 791  
A 792  1 n ALA . 792  A 792  
A 793  1 n VAL . 793  A 793  
A 794  1 n TYR . 794  A 794  
A 795  1 n LYS . 795  A 795  
A 796  1 n ASN . 796  A 796  
A 797  1 n LEU . 797  A 797  
A 798  1 n ILE . 798  A 798  
A 799  1 n MET . 799  A 799  
A 800  1 n GLN . 800  A 800  
A 801  1 n SER . 801  A 801  
A 802  1 n LYS . 802  A 802  
A 803  1 n LYS . 803  A 803  
A 804  1 n LYS . 804  A 804  
A 805  1 n TYR . 805  A 805  
A 806  1 n THR . 806  A 806  
A 807  1 n THR . 807  A 807  
A 808  1 n MET . 808  A 808  
A 809  1 n LYS . 809  A 809  
A 810  1 n TYR . 810  A 810  
A 811  1 n SER . 811  A 811  
A 812  1 n ALA . 812  A 812  
A 813  1 n SER . 813  A 813  
A 814  1 n SER . 814  A 814  
A 815  1 n ASN . 815  A 815  
A 816  1 n SER . 816  A 816  
A 817  1 n LYS . 817  A 817  
A 818  1 n SER . 818  A 818  
A 819  1 n VAL . 819  A 819  
A 820  1 n PRO . 820  A 820  
A 821  1 n GLU . 821  A 821  
A 822  1 n ARG . 822  A 822  
A 823  1 n ILE . 823  A 823  
A 824  1 n ASN . 824  A 824  
A 825  1 n LYS . 825  A 825  
A 826  1 n GLY . 826  A 826  
A 827  1 n THR . 827  A 827  
A 828  1 n SER . 828  A 828  
A 829  1 n GLU . 829  A 829  
A 830  1 n THR . 830  A 830  
A 831  1 n ARG . 831  A 831  
A 832  1 n ARG . 832  A 832  
A 833  1 n ASP . 833  A 833  
A 834  1 n VAL . 834  A 834  
A 835  1 n SER . 835  A 835  
A 836  1 n LYS . 836  A 836  
A 837  1 n PHE . 837  A 837  
A 838  1 n HIS . 838  A 838  
A 839  1 n LYS . 839  A 839  
A 840  1 n ASN . 840  A 840  
A 841  1 n MET . 841  A 841  
A 842  1 n ILE . 842  A 842  
A 843  1 n LYS . 843  A 843  
A 844  1 n ILE . 844  A 844  
A 845  1 n TYR . 845  A 845  
A 846  1 n LYS . 846  A 846  
A 847  1 n THR . 847  A 847  
A 848  1 n ARG . 848  A 848  
A 849  1 n LEU . 849  A 849  
A 850  1 n SER . 850  A 850  
A 851  1 n GLU . 851  A 851  
A 852  1 n MET . 852  A 852  
A 853  1 n LEU . 853  A 853  
A 854  1 n SER . 854  A 854  
A 855  1 n GLU . 855  A 855  
A 856  1 n GLY . 856  A 856  
A 857  1 n ARG . 857  A 857  
A 858  1 n MET . 858  A 858  
A 859  1 n ASN . 859  A 859  
A 860  1 n SER . 860  A 860  
A 861  1 n ASN . 861  A 861  
A 862  1 n GLN . 862  A 862  
A 863  1 n VAL . 863  A 863  
A 864  1 n CYS . 864  A 864  
A 865  1 n ILE . 865  A 865  
A 866  1 n ASP . 866  A 866  
A 867  1 n ILE . 867  A 867  
A 868  1 n LEU . 868  A 868  
A 869  1 n ARG . 869  A 869  
A 870  1 n SER . 870  A 870  
A 871  1 n LEU . 871  A 871  
A 872  1 n GLU . 872  A 872  
A 873  1 n THR . 873  A 873  
A 874  1 n ASP . 874  A 874  
A 875  1 n LEU . 875  A 875  
A 876  1 n ARG . 876  A 876  
A 877  1 n SER . 877  A 877  
A 878  1 n GLU . 878  A 878  
A 879  1 n PHE . 879  A 879  
A 880  1 n ASP . 880  A 880  
A 881  1 n SER . 881  A 881  
A 882  1 n ARG . 882  A 882  
A 883  1 n SER . 883  A 883  
A 884  1 n SER . 884  A 884  
A 885  1 n PRO . 885  A 885  
A 886  1 n LEU . 886  A 886  
A 887  1 n GLU . 887  A 887  
A 888  1 n LEU . 888  A 888  
A 889  1 n PHE . 889  A 889  
A 890  1 n MET . 890  A 890  
A 891  1 n LEU . 891  A 891  
A 892  1 n SER . 892  A 892  
A 893  1 n ARG . 893  A 893  
A 894  1 n MET . 894  A 894  
A 895  1 n HIS . 895  A 895  
A 896  1 n HIS . 896  A 896  
A 897  1 n LEU . 897  A 897  
A 898  1 n ASN . 898  A 898  
A 899  1 n TYR . 899  A 899  
A 900  1 n LYS . 900  A 900  
A 901  1 n SER . 901  A 901  
A 902  1 n ALA . 902  A 902  
A 903  1 n ASP . 903  A 903  
A 904  1 n ASN . 904  A 904  
A 905  1 n PRO . 905  A 905  
A 906  1 n ASN . 906  A 906  
A 907  1 n MET . 907  A 907  
A 908  1 n TYR . 908  A 908  
A 909  1 n LEU . 909  A 909  
A 910  1 n VAL . 910  A 910  
A 911  1 n THR . 911  A 911  
A 912  1 n GLU . 912  A 912  
A 913  1 n TYR . 913  A 913  
A 914  1 n ASN . 914  A 914  
A 915  1 n LYS . 915  A 915  
A 916  1 n ASN . 916  A 916  
A 917  1 n ASN . 917  A 917  
A 918  1 n PRO . 918  A 918  
A 919  1 n GLU . 919  A 919  
A 920  1 n THR . 920  A 920  
A 921  1 n ILE . 921  A 921  
A 922  1 n GLU . 922  A 922  
A 923  1 n LEU . 923  A 923  
A 924  1 n GLY . 924  A 924  
A 925  1 n GLU . 925  A 925  
A 926  1 n ARG . 926  A 926  
A 927  1 n TYR . 927  A 927  
A 928  1 n TYR . 928  A 928  
A 929  1 n PHE . 929  A 929  
A 930  1 n ALA . 930  A 930  
A 931  1 n TYR . 931  A 931  
A 932  1 n ILE . 932  A 932  
A 933  1 n CYS . 933  A 933  
A 934  1 n PRO . 934  A 934  
A 935  1 n ALA . 935  A 935  
A 936  1 n ASN . 936  A 936  
A 937  1 n VAL . 937  A 937  
A 938  1 n PRO . 938  A 938  
A 939  1 n TRP . 939  A 939  
A 940  1 n THR . 940  A 940  
A 941  1 n LYS . 941  A 941  
A 942  1 n LYS . 942  A 942  
A 943  1 n LEU . 943  A 943  
A 944  1 n VAL . 944  A 944  
A 945  1 n ASN . 945  A 945  
A 946  1 n ILE . 946  A 946  
A 947  1 n LYS . 947  A 947  
A 948  1 n THR . 948  A 948  
A 949  1 n TYR . 949  A 949  
A 950  1 n GLU . 950  A 950  
A 951  1 n THR . 951  A 951  
A 952  1 n ILE . 952  A 952  
A 953  1 n ILE . 953  A 953  
A 954  1 n ASP . 954  A 954  
A 955  1 n ARG . 955  A 955  
A 956  1 n SER . 956  A 956  
A 957  1 n PHE . 957  A 957  
A 958  1 n LYS . 958  A 958  
A 959  1 n LEU . 959  A 959  
A 960  1 n GLY . 960  A 960  
A 961  1 n SER . 961  A 961  
A 962  1 n ASP . 962  A 962  
A 963  1 n GLN . 963  A 963  
A 964  1 n ARG . 964  A 964  
A 965  1 n ILE . 965  A 965  
A 966  1 n PHE . 966  A 966  
A 967  1 n TYR . 967  A 967  
A 968  1 n GLU . 968  A 968  
A 969  1 n VAL . 969  A 969  
A 970  1 n TYR . 970  A 970  
A 971  1 n PHE . 971  A 971  
A 972  1 n LYS . 972  A 972  
A 973  1 n ARG . 973  A 973  
A 974  1 n LEU . 974  A 974  
A 975  1 n THR . 975  A 975  
A 976  1 n SER . 976  A 976  
A 977  1 n GLU . 977  A 977  
A 978  1 n ILE . 978  A 978  
A 979  1 n VAL . 979  A 979  
A 980  1 n ASN . 980  A 980  
A 981  1 n LEU . 981  A 981  
A 982  1 n LEU . 982  A 982  
A 983  1 n ASP . 983  A 983  
A 984  1 n ASN . 984  A 984  
A 985  1 n LYS . 985  A 985  
A 986  1 n VAL . 986  A 986  
A 987  1 n LEU . 987  A 987  
A 988  1 n CYS . 988  A 988  
A 989  1 n ILE . 989  A 989  
A 990  1 n SER . 990  A 990  
A 991  1 n PHE . 991  A 991  
A 992  1 n PHE . 992  A 992  
A 993  1 n GLU . 993  A 993  
A 994  1 n ARG . 994  A 994  
A 995  1 n MET . 995  A 995  
A 996  1 n PHE . 996  A 996  
A 997  1 n GLY . 997  A 997  
A 998  1 n SER . 998  A 998  
A 999  1 n ARG . 999  A 999  
A 1000 1 n PRO . 1000 A 1000 
A 1001 1 n THR . 1001 A 1001 
A 1002 1 n PHE . 1002 A 1002 
A 1003 1 n TYR . 1003 A 1003 
A 1004 1 n GLU . 1004 A 1004 
A 1005 1 n ALA . 1005 A 1005 
C 1    3 n DA  . 1    C 1    
C 2    3 n DG  . 2    C 2    
C 3    3 n DC  . 3    C 3    
C 4    3 n DT  . 4    C 4    
C 5    3 n DA  . 5    C 5    
C 6    3 n DT  . 6    C 6    
C 7    3 n DG  . 7    C 7    
C 8    3 n DA  . 8    C 8    
C 9    3 n DC  . 9    C 9    
C 10   3 n DC  . 10   C 10   
C 11   3 n DA  . 11   C 11   
C 12   3 n DT  . 12   C 12   
C 13   3 n DG  . 13   C 13   
C 14   3 n DA  . 14   C 14   
C 15   3 n DT  . 15   C 15   
C 16   3 n DT  . 16   C 16   
C 17   3 n DA  . 17   C 17   
C 18   3 n DC  . 18   C 18   
C 19   3 n DG  . 19   C 19   
C 20   3 n DA  . 20   C 20   
C 21   3 n DA  . 21   C 21   
C 22   3 n DT  . 22   C 22   
C 23   3 n DT  . 23   C 23   
C 24   3 n DG  . 24   C 24   
C 25   3 n DC  . 25   C 25   
D 1    4 n DC  . 1    D 1    
D 2    4 n DT  . 2    D 2    
D 3    4 n DG  . 3    D 3    
D 4    4 n DC  . 4    D 4    
D 5    4 n DA  . 5    D 5    
D 6    4 n DC  . 6    D 6    
D 7    4 n DG  . 7    D 7    
D 8    4 n DA  . 8    D 8    
D 9    4 n DA  . 9    D 9    
D 10   4 n DT  . 10   D 10   
D 11   4 n DT  . 11   D 11   
D 12   4 n DA  . 12   D 12   
D 13   4 n DA  . 13   D 13   
D 14   4 n DG  . 14   D 14   
D 15   4 n DC  . 15   D 15   
D 16   4 n DA  . 16   D 16   
D 17   4 n DA  . 17   D 17   
D 18   4 n DT  . 18   D 18   
D 19   4 n DT  . 19   D 19   
D 20   4 n DC  . 20   D 20   
D 21   4 n DG  . 21   D 21   
D 22   4 n DT  . 22   D 22   
D 23   4 n DA  . 23   D 23   
D 24   4 n DA  . 24   D 24   
D 25   4 n DT  . 25   D 25   
D 26   4 n DC  . 26   D 26   
D 27   4 n DA  . 27   D 27   
D 28   4 n DT  . 28   D 28   
D 29   4 n DG  . 29   D 29   
D 30   4 n DG  . 30   D 30   
D 31   4 n DT  . 31   D 31   
D 32   4 n DC  . 32   D 32   
D 33   4 n DA  . 33   D 33   
D 34   4 n DT  . 34   D 34   
D 35   4 n DA  . 35   D 35   
D 36   4 n DG  . 36   D 36   
D 37   4 n DC  . 37   D 37   
D 38   4 n DT  . 38   D 38   
#
_software.classification other
_software.date           ?
_software.description    "Structure prediction"
_software.name           AlphaFold
_software.pdbx_ordinal   1
_software.type           package
_software.version        "AlphaFold-beta-20231127 (50672ca9b4fa56662098e243a6d6764bce7bbceeb4eb96d6bbe2c33d1ac6ce28)"
#
loop_
_struct_asym.entity_id
_struct_asym.id
1 A 
2 B 
3 C 
4 D 
#
loop_
_atom_site.group_PDB
_atom_site.id
_atom_site.type_symbol
_atom_site.label_atom_id
_atom_site.label_alt_id
_atom_site.label_comp_id
_atom_site.label_asym_id
_atom_site.label_entity_id
_atom_site.label_seq_id
_atom_site.pdbx_PDB_ins_code
_atom_site.Cartn_x
_atom_site.Cartn_y
_atom_site.Cartn_z
_atom_site.occupancy
_atom_site.B_iso_or_equiv
_atom_site.auth_seq_id
_atom_site.auth_asym_id
_atom_site.pdbx_PDB_model_num
ATOM   1    N N     . MET   A 1 1    ? -40.219 -18.505 -2.649  1.00 84.03 1    A 1 
ATOM   2    C CA    . MET   A 1 1    ? -39.475 -17.789 -3.703  1.00 89.66 1    A 1 
ATOM   3    C C     . MET   A 1 1    ? -37.989 -17.917 -3.413  1.00 93.04 1    A 1 
ATOM   4    O O     . MET   A 1 1    ? -37.555 -17.480 -2.357  1.00 90.01 1    A 1 
ATOM   5    C CB    . MET   A 1 1    ? -39.909 -16.314 -3.734  1.00 82.80 1    A 1 
ATOM   6    C CG    . MET   A 1 1    ? -39.222 -15.506 -4.840  1.00 76.75 1    A 1 
ATOM   7    S SD    . MET   A 1 1    ? -39.586 -13.726 -4.779  1.00 74.05 1    A 1 
ATOM   8    C CE    . MET   A 1 1    ? -41.353 -13.695 -5.139  1.00 68.18 1    A 1 
ATOM   9    N N     . ASP   A 1 2    ? -37.218 -18.517 -4.326  1.00 95.07 2    A 1 
ATOM   10   C CA    . ASP   A 1 2    ? -35.768 -18.669 -4.171  1.00 95.91 2    A 1 
ATOM   11   C C     . ASP   A 1 2    ? -35.064 -17.393 -4.639  1.00 96.53 2    A 1 
ATOM   12   O O     . ASP   A 1 2    ? -35.202 -17.009 -5.802  1.00 94.23 2    A 1 
ATOM   13   C CB    . ASP   A 1 2    ? -35.255 -19.877 -4.972  1.00 94.45 2    A 1 
ATOM   14   C CG    . ASP   A 1 2    ? -35.575 -21.246 -4.365  1.00 93.08 2    A 1 
ATOM   15   O OD1   . ASP   A 1 2    ? -36.399 -21.324 -3.426  1.00 87.88 2    A 1 
ATOM   16   O OD2   . ASP   A 1 2    ? -34.966 -22.226 -4.856  1.00 88.76 2    A 1 
ATOM   17   N N     . VAL   A 1 3    ? -34.303 -16.759 -3.759  1.00 97.45 3    A 1 
ATOM   18   C CA    . VAL   A 1 3    ? -33.583 -15.510 -4.049  1.00 97.46 3    A 1 
ATOM   19   C C     . VAL   A 1 3    ? -32.111 -15.602 -3.660  1.00 97.70 3    A 1 
ATOM   20   O O     . VAL   A 1 3    ? -31.749 -16.272 -2.695  1.00 96.31 3    A 1 
ATOM   21   C CB    . VAL   A 1 3    ? -34.229 -14.280 -3.382  1.00 96.10 3    A 1 
ATOM   22   C CG1   . VAL   A 1 3    ? -35.677 -14.085 -3.842  1.00 92.30 3    A 1 
ATOM   23   C CG2   . VAL   A 1 3    ? -34.189 -14.321 -1.854  1.00 92.21 3    A 1 
ATOM   24   N N     . ARG   A 1 4    ? -31.250 -14.866 -4.385  1.00 98.09 4    A 1 
ATOM   25   C CA    . ARG   A 1 4    ? -29.866 -14.576 -3.990  1.00 98.10 4    A 1 
ATOM   26   C C     . ARG   A 1 4    ? -29.730 -13.094 -3.673  1.00 98.21 4    A 1 
ATOM   27   O O     . ARG   A 1 4    ? -30.147 -12.252 -4.463  1.00 97.19 4    A 1 
ATOM   28   C CB    . ARG   A 1 4    ? -28.907 -15.046 -5.086  1.00 97.44 4    A 1 
ATOM   29   C CG    . ARG   A 1 4    ? -27.442 -14.735 -4.749  1.00 95.98 4    A 1 
ATOM   30   C CD    . ARG   A 1 4    ? -26.516 -15.449 -5.728  1.00 94.37 4    A 1 
ATOM   31   N NE    . ARG   A 1 4    ? -25.129 -15.000 -5.567  1.00 92.01 4    A 1 
ATOM   32   C CZ    . ARG   A 1 4    ? -24.137 -15.249 -6.402  1.00 91.22 4    A 1 
ATOM   33   N NH1   . ARG   A 1 4    ? -24.283 -16.042 -7.434  1.00 85.22 4    A 1 
ATOM   34   N NH2   . ARG   A 1 4    ? -22.985 -14.686 -6.229  1.00 87.06 4    A 1 
ATOM   35   N N     . CYS   A 1 5    ? -29.130 -12.779 -2.532  1.00 98.05 5    A 1 
ATOM   36   C CA    . CYS   A 1 5    ? -28.890 -11.400 -2.108  1.00 97.94 5    A 1 
ATOM   37   C C     . CYS   A 1 5    ? -27.762 -10.765 -2.942  1.00 97.78 5    A 1 
ATOM   38   O O     . CYS   A 1 5    ? -26.686 -11.342 -3.084  1.00 96.34 5    A 1 
ATOM   39   C CB    . CYS   A 1 5    ? -28.567 -11.389 -0.609  1.00 97.48 5    A 1 
ATOM   40   S SG    . CYS   A 1 5    ? -29.949 -12.080 0.361   1.00 96.68 5    A 1 
ATOM   41   N N     . ILE   A 1 6    ? -28.002 -9.563  -3.476  1.00 98.08 6    A 1 
ATOM   42   C CA    . ILE   A 1 6    ? -27.065 -8.844  -4.362  1.00 97.79 6    A 1 
ATOM   43   C C     . ILE   A 1 6    ? -26.505 -7.593  -3.695  1.00 98.00 6    A 1 
ATOM   44   O O     . ILE   A 1 6    ? -25.313 -7.314  -3.805  1.00 95.95 6    A 1 
ATOM   45   C CB    . ILE   A 1 6    ? -27.761 -8.475  -5.690  1.00 95.58 6    A 1 
ATOM   46   C CG1   . ILE   A 1 6    ? -28.210 -9.741  -6.448  1.00 87.57 6    A 1 
ATOM   47   C CG2   . ILE   A 1 6    ? -26.846 -7.614  -6.586  1.00 86.75 6    A 1 
ATOM   48   C CD1   . ILE   A 1 6    ? -29.108 -9.411  -7.638  1.00 85.37 6    A 1 
ATOM   49   N N     . ASN   A 1 7    ? -27.344 -6.807  -3.042  1.00 98.33 7    A 1 
ATOM   50   C CA    . ASN   A 1 7    ? -26.936 -5.599  -2.328  1.00 98.32 7    A 1 
ATOM   51   C C     . ASN   A 1 7    ? -27.948 -5.235  -1.243  1.00 98.43 7    A 1 
ATOM   52   O O     . ASN   A 1 7    ? -29.134 -5.527  -1.361  1.00 97.60 7    A 1 
ATOM   53   C CB    . ASN   A 1 7    ? -26.756 -4.438  -3.326  1.00 97.69 7    A 1 
ATOM   54   C CG    . ASN   A 1 7    ? -26.104 -3.215  -2.691  1.00 97.25 7    A 1 
ATOM   55   O OD1   . ASN   A 1 7    ? -25.358 -3.296  -1.726  1.00 92.59 7    A 1 
ATOM   56   N ND2   . ASN   A 1 7    ? -26.389 -2.043  -3.212  1.00 92.50 7    A 1 
ATOM   57   N N     . TRP   A 1 8    ? -27.444 -4.559  -0.217  1.00 98.30 8    A 1 
ATOM   58   C CA    . TRP   A 1 8    ? -28.225 -4.013  0.883   1.00 98.29 8    A 1 
ATOM   59   C C     . TRP   A 1 8    ? -27.952 -2.519  1.000   1.00 98.05 8    A 1 
ATOM   60   O O     . TRP   A 1 8    ? -26.803 -2.082  0.908   1.00 96.52 8    A 1 
ATOM   61   C CB    . TRP   A 1 8    ? -27.873 -4.730  2.177   1.00 98.13 8    A 1 
ATOM   62   C CG    . TRP   A 1 8    ? -28.110 -6.207  2.174   1.00 98.24 8    A 1 
ATOM   63   C CD1   . TRP   A 1 8    ? -27.305 -7.134  1.607   1.00 97.38 8    A 1 
ATOM   64   C CD2   . TRP   A 1 8    ? -29.226 -6.940  2.767   1.00 98.11 8    A 1 
ATOM   65   N NE1   . TRP   A 1 8    ? -27.840 -8.405  1.819   1.00 97.51 8    A 1 
ATOM   66   C CE2   . TRP   A 1 8    ? -29.010 -8.324  2.540   1.00 97.91 8    A 1 
ATOM   67   C CE3   . TRP   A 1 8    ? -30.375 -6.554  3.493   1.00 97.98 8    A 1 
ATOM   68   C CZ2   . TRP   A 1 8    ? -29.903 -9.308  3.029   1.00 97.70 8    A 1 
ATOM   69   C CZ3   . TRP   A 1 8    ? -31.267 -7.533  3.978   1.00 96.78 8    A 1 
ATOM   70   C CH2   . TRP   A 1 8    ? -31.031 -8.891  3.751   1.00 96.98 8    A 1 
ATOM   71   N N     . PHE   A 1 9    ? -28.992 -1.730  1.208   1.00 97.78 9    A 1 
ATOM   72   C CA    . PHE   A 1 9    ? -28.889 -0.273  1.258   1.00 97.59 9    A 1 
ATOM   73   C C     . PHE   A 1 9    ? -29.986 0.318   2.141   1.00 97.39 9    A 1 
ATOM   74   O O     . PHE   A 1 9    ? -30.996 -0.322  2.420   1.00 96.21 9    A 1 
ATOM   75   C CB    . PHE   A 1 9    ? -28.928 0.291   -0.170  1.00 97.25 9    A 1 
ATOM   76   C CG    . PHE   A 1 9    ? -30.163 -0.071  -0.972  1.00 97.65 9    A 1 
ATOM   77   C CD1   . PHE   A 1 9    ? -30.284 -1.347  -1.566  1.00 97.07 9    A 1 
ATOM   78   C CD2   . PHE   A 1 9    ? -31.203 0.859   -1.129  1.00 96.74 9    A 1 
ATOM   79   C CE1   . PHE   A 1 9    ? -31.424 -1.687  -2.303  1.00 96.30 9    A 1 
ATOM   80   C CE2   . PHE   A 1 9    ? -32.348 0.529   -1.871  1.00 96.33 9    A 1 
ATOM   81   C CZ    . PHE   A 1 9    ? -32.458 -0.745  -2.459  1.00 96.72 9    A 1 
ATOM   82   N N     . GLU   A 1 10   ? -29.775 1.539   2.601   1.00 96.65 10   A 1 
ATOM   83   C CA    . GLU   A 1 10   ? -30.684 2.223   3.515   1.00 95.83 10   A 1 
ATOM   84   C C     . GLU   A 1 10   ? -31.258 3.484   2.871   1.00 95.44 10   A 1 
ATOM   85   O O     . GLU   A 1 10   ? -30.567 4.180   2.123   1.00 92.76 10   A 1 
ATOM   86   C CB    . GLU   A 1 10   ? -29.969 2.569   4.829   1.00 93.96 10   A 1 
ATOM   87   C CG    . GLU   A 1 10   ? -29.536 1.333   5.632   1.00 88.14 10   A 1 
ATOM   88   C CD    . GLU   A 1 10   ? -28.791 1.680   6.933   1.00 88.73 10   A 1 
ATOM   89   O OE1   . GLU   A 1 10   ? -28.394 0.735   7.654   1.00 82.87 10   A 1 
ATOM   90   O OE2   . GLU   A 1 10   ? -28.604 2.883   7.246   1.00 83.26 10   A 1 
ATOM   91   N N     . SER   A 1 11   ? -32.505 3.814   3.214   1.00 94.59 11   A 1 
ATOM   92   C CA    . SER   A 1 11   ? -33.041 5.153   2.995   1.00 93.18 11   A 1 
ATOM   93   C C     . SER   A 1 11   ? -32.606 6.095   4.123   1.00 91.62 11   A 1 
ATOM   94   O O     . SER   A 1 11   ? -32.349 5.670   5.256   1.00 86.41 11   A 1 
ATOM   95   C CB    . SER   A 1 11   ? -34.562 5.118   2.813   1.00 90.96 11   A 1 
ATOM   96   O OG    . SER   A 1 11   ? -35.234 4.761   4.005   1.00 84.53 11   A 1 
ATOM   97   N N     . HIS   A 1 12   ? -32.493 7.394   3.825   1.00 90.33 12   A 1 
ATOM   98   C CA    . HIS   A 1 12   ? -31.958 8.390   4.759   1.00 87.14 12   A 1 
ATOM   99   C C     . HIS   A 1 12   ? -32.996 9.403   5.264   1.00 85.83 12   A 1 
ATOM   100  O O     . HIS   A 1 12   ? -32.661 10.260  6.088   1.00 75.51 12   A 1 
ATOM   101  C CB    . HIS   A 1 12   ? -30.751 9.078   4.118   1.00 83.52 12   A 1 
ATOM   102  C CG    . HIS   A 1 12   ? -29.583 8.151   3.908   1.00 79.88 12   A 1 
ATOM   103  N ND1   . HIS   A 1 12   ? -28.931 7.427   4.884   1.00 67.44 12   A 1 
ATOM   104  C CD2   . HIS   A 1 12   ? -28.971 7.836   2.722   1.00 68.07 12   A 1 
ATOM   105  C CE1   . HIS   A 1 12   ? -27.955 6.704   4.306   1.00 65.30 12   A 1 
ATOM   106  N NE2   . HIS   A 1 12   ? -27.947 6.932   2.985   1.00 67.00 12   A 1 
ATOM   107  N N     . GLY   A 1 13   ? -34.234 9.304   4.809   1.00 83.19 13   A 1 
ATOM   108  C CA    . GLY   A 1 13   ? -35.334 10.156  5.251   1.00 82.91 13   A 1 
ATOM   109  C C     . GLY   A 1 13   ? -35.750 9.925   6.714   1.00 84.84 13   A 1 
ATOM   110  O O     . GLY   A 1 13   ? -35.193 9.086   7.425   1.00 79.37 13   A 1 
ATOM   111  N N     . GLU   A 1 14   ? -36.784 10.661  7.164   1.00 84.56 14   A 1 
ATOM   112  C CA    . GLU   A 1 14   ? -37.320 10.506  8.534   1.00 84.81 14   A 1 
ATOM   113  C C     . GLU   A 1 14   ? -37.786 9.076   8.832   1.00 85.41 14   A 1 
ATOM   114  O O     . GLU   A 1 14   ? -37.509 8.530   9.897   1.00 78.67 14   A 1 
ATOM   115  C CB    . GLU   A 1 14   ? -38.511 11.443  8.758   1.00 81.06 14   A 1 
ATOM   116  C CG    . GLU   A 1 14   ? -38.116 12.916  8.914   1.00 69.33 14   A 1 
ATOM   117  C CD    . GLU   A 1 14   ? -39.287 13.759  9.435   1.00 61.62 14   A 1 
ATOM   118  O OE1   . GLU   A 1 14   ? -39.014 14.721  10.183  1.00 53.76 14   A 1 
ATOM   119  O OE2   . GLU   A 1 14   ? -40.447 13.408  9.130   1.00 53.74 14   A 1 
ATOM   120  N N     . ASN   A 1 15   ? -38.465 8.447   7.876   1.00 85.95 15   A 1 
ATOM   121  C CA    . ASN   A 1 15   ? -38.871 7.049   7.938   1.00 86.84 15   A 1 
ATOM   122  C C     . ASN   A 1 15   ? -37.808 6.176   7.280   1.00 89.10 15   A 1 
ATOM   123  O O     . ASN   A 1 15   ? -37.915 5.799   6.110   1.00 84.56 15   A 1 
ATOM   124  C CB    . ASN   A 1 15   ? -40.258 6.884   7.314   1.00 81.97 15   A 1 
ATOM   125  C CG    . ASN   A 1 15   ? -41.362 7.440   8.199   1.00 74.74 15   A 1 
ATOM   126  O OD1   . ASN   A 1 15   ? -41.296 7.450   9.410   1.00 65.08 15   A 1 
ATOM   127  N ND2   . ASN   A 1 15   ? -42.439 7.896   7.603   1.00 66.02 15   A 1 
ATOM   128  N N     . ARG   A 1 16   ? -36.782 5.875   8.045   1.00 91.58 16   A 1 
ATOM   129  C CA    . ARG   A 1 16   ? -35.652 5.073   7.580   1.00 92.73 16   A 1 
ATOM   130  C C     . ARG   A 1 16   ? -36.054 3.607   7.420   1.00 94.16 16   A 1 
ATOM   131  O O     . ARG   A 1 16   ? -36.657 3.025   8.319   1.00 91.84 16   A 1 
ATOM   132  C CB    . ARG   A 1 16   ? -34.480 5.277   8.551   1.00 89.37 16   A 1 
ATOM   133  C CG    . ARG   A 1 16   ? -33.129 5.293   7.836   1.00 80.96 16   A 1 
ATOM   134  C CD    . ARG   A 1 16   ? -32.035 5.671   8.831   1.00 81.85 16   A 1 
ATOM   135  N NE    . ARG   A 1 16   ? -30.703 5.568   8.225   1.00 78.02 16   A 1 
ATOM   136  C CZ    . ARG   A 1 16   ? -29.560 5.911   8.781   1.00 75.88 16   A 1 
ATOM   137  N NH1   . ARG   A 1 16   ? -29.508 6.474   9.952   1.00 69.53 16   A 1 
ATOM   138  N NH2   . ARG   A 1 16   ? -28.446 5.678   8.168   1.00 67.56 16   A 1 
ATOM   139  N N     . PHE   A 1 17   ? -35.686 3.009   6.274   1.00 94.83 17   A 1 
ATOM   140  C CA    . PHE   A 1 17   ? -35.849 1.584   5.999   1.00 95.60 17   A 1 
ATOM   141  C C     . PHE   A 1 17   ? -34.530 0.975   5.530   1.00 96.25 17   A 1 
ATOM   142  O O     . PHE   A 1 17   ? -33.690 1.657   4.940   1.00 94.82 17   A 1 
ATOM   143  C CB    . PHE   A 1 17   ? -36.959 1.362   4.964   1.00 94.93 17   A 1 
ATOM   144  C CG    . PHE   A 1 17   ? -38.350 1.709   5.447   1.00 94.90 17   A 1 
ATOM   145  C CD1   . PHE   A 1 17   ? -39.047 0.827   6.287   1.00 91.40 17   A 1 
ATOM   146  C CD2   . PHE   A 1 17   ? -38.958 2.913   5.052   1.00 91.62 17   A 1 
ATOM   147  C CE1   . PHE   A 1 17   ? -40.342 1.138   6.736   1.00 90.06 17   A 1 
ATOM   148  C CE2   . PHE   A 1 17   ? -40.253 3.234   5.498   1.00 90.60 17   A 1 
ATOM   149  C CZ    . PHE   A 1 17   ? -40.944 2.346   6.342   1.00 91.61 17   A 1 
ATOM   150  N N     . LEU   A 1 18   ? -34.369 -0.322  5.766   1.00 97.04 18   A 1 
ATOM   151  C CA    . LEU   A 1 18   ? -33.350 -1.145  5.130   1.00 97.50 18   A 1 
ATOM   152  C C     . LEU   A 1 18   ? -33.982 -1.846  3.927   1.00 97.75 18   A 1 
ATOM   153  O O     . LEU   A 1 18   ? -35.092 -2.368  4.030   1.00 97.09 18   A 1 
ATOM   154  C CB    . LEU   A 1 18   ? -32.795 -2.133  6.173   1.00 97.27 18   A 1 
ATOM   155  C CG    . LEU   A 1 18   ? -31.778 -3.145  5.617   1.00 96.70 18   A 1 
ATOM   156  C CD1   . LEU   A 1 18   ? -30.476 -2.472  5.184   1.00 94.59 18   A 1 
ATOM   157  C CD2   . LEU   A 1 18   ? -31.444 -4.169  6.699   1.00 94.33 18   A 1 
ATOM   158  N N     . TYR   A 1 19   ? -33.278 -1.876  2.802   1.00 97.81 19   A 1 
ATOM   159  C CA    . TYR   A 1 19   ? -33.706 -2.559  1.592   1.00 97.90 19   A 1 
ATOM   160  C C     . TYR   A 1 19   ? -32.692 -3.626  1.191   1.00 98.01 19   A 1 
ATOM   161  O O     . TYR   A 1 19   ? -31.484 -3.413  1.264   1.00 97.25 19   A 1 
ATOM   162  C CB    . TYR   A 1 19   ? -33.929 -1.558  0.456   1.00 97.54 19   A 1 
ATOM   163  C CG    . TYR   A 1 19   ? -34.978 -0.502  0.732   1.00 97.32 19   A 1 
ATOM   164  C CD1   . TYR   A 1 19   ? -36.313 -0.689  0.325   1.00 95.58 19   A 1 
ATOM   165  C CD2   . TYR   A 1 19   ? -34.620 0.691   1.393   1.00 95.66 19   A 1 
ATOM   166  C CE1   . TYR   A 1 19   ? -37.283 0.298   0.566   1.00 94.66 19   A 1 
ATOM   167  C CE2   . TYR   A 1 19   ? -35.583 1.687   1.647   1.00 94.89 19   A 1 
ATOM   168  C CZ    . TYR   A 1 19   ? -36.912 1.488   1.229   1.00 95.55 19   A 1 
ATOM   169  O OH    . TYR   A 1 19   ? -37.845 2.463   1.475   1.00 94.16 19   A 1 
ATOM   170  N N     . LEU   A 1 20   ? -33.197 -4.759  0.714   1.00 98.21 20   A 1 
ATOM   171  C CA    . LEU   A 1 20   ? -32.450 -5.786  0.005   1.00 98.30 20   A 1 
ATOM   172  C C     . LEU   A 1 20   ? -32.792 -5.707  -1.484  1.00 98.34 20   A 1 
ATOM   173  O O     . LEU   A 1 20   ? -33.966 -5.729  -1.844  1.00 97.61 20   A 1 
ATOM   174  C CB    . LEU   A 1 20   ? -32.815 -7.156  0.606   1.00 97.97 20   A 1 
ATOM   175  C CG    . LEU   A 1 20   ? -32.348 -8.374  -0.207  1.00 97.33 20   A 1 
ATOM   176  C CD1   . LEU   A 1 20   ? -30.827 -8.457  -0.309  1.00 95.18 20   A 1 
ATOM   177  C CD2   . LEU   A 1 20   ? -32.851 -9.659  0.449   1.00 95.10 20   A 1 
ATOM   178  N N     . LYS   A 1 21   ? -31.780 -5.685  -2.343  1.00 98.37 21   A 1 
ATOM   179  C CA    . LYS   A 1 21   ? -31.896 -6.058  -3.753  1.00 98.33 21   A 1 
ATOM   180  C C     . LYS   A 1 21   ? -31.507 -7.526  -3.888  1.00 98.30 21   A 1 
ATOM   181  O O     . LYS   A 1 21   ? -30.392 -7.905  -3.521  1.00 97.21 21   A 1 
ATOM   182  C CB    . LYS   A 1 21   ? -31.025 -5.138  -4.620  1.00 97.91 21   A 1 
ATOM   183  C CG    . LYS   A 1 21   ? -31.240 -5.383  -6.122  1.00 97.21 21   A 1 
ATOM   184  C CD    . LYS   A 1 21   ? -30.376 -4.431  -6.961  1.00 95.82 21   A 1 
ATOM   185  C CE    . LYS   A 1 21   ? -30.669 -4.634  -8.450  1.00 92.93 21   A 1 
ATOM   186  N NZ    . LYS   A 1 21   ? -29.860 -3.733  -9.306  1.00 90.95 21   A 1 
ATOM   187  N N     . SER   A 1 22   ? -32.402 -8.349  -4.422  1.00 98.05 22   A 1 
ATOM   188  C CA    . SER   A 1 22   ? -32.173 -9.770  -4.658  1.00 97.88 22   A 1 
ATOM   189  C C     . SER   A 1 22   ? -32.596 -10.179 -6.064  1.00 97.96 22   A 1 
ATOM   190  O O     . SER   A 1 22   ? -33.327 -9.452  -6.741  1.00 96.72 22   A 1 
ATOM   191  C CB    . SER   A 1 22   ? -32.878 -10.607 -3.582  1.00 96.70 22   A 1 
ATOM   192  O OG    . SER   A 1 22   ? -34.283 -10.529 -3.697  1.00 92.60 22   A 1 
ATOM   193  N N     . ARG   A 1 23   ? -32.119 -11.337 -6.514  1.00 97.78 23   A 1 
ATOM   194  C CA    . ARG   A 1 23   ? -32.519 -11.922 -7.798  1.00 97.74 23   A 1 
ATOM   195  C C     . ARG   A 1 23   ? -32.956 -13.364 -7.626  1.00 97.83 23   A 1 
ATOM   196  O O     . ARG   A 1 23   ? -32.293 -14.143 -6.940  1.00 96.60 23   A 1 
ATOM   197  C CB    . ARG   A 1 23   ? -31.390 -11.758 -8.822  1.00 96.95 23   A 1 
ATOM   198  C CG    . ARG   A 1 23   ? -31.869 -12.092 -10.241 1.00 93.39 23   A 1 
ATOM   199  C CD    . ARG   A 1 23   ? -31.035 -11.391 -11.300 1.00 93.27 23   A 1 
ATOM   200  N NE    . ARG   A 1 23   ? -31.217 -9.933  -11.224 1.00 91.89 23   A 1 
ATOM   201  C CZ    . ARG   A 1 23   ? -30.264 -9.011  -11.202 1.00 94.43 23   A 1 
ATOM   202  N NH1   . ARG   A 1 23   ? -29.011 -9.300  -11.346 1.00 84.71 23   A 1 
ATOM   203  N NH2   . ARG   A 1 23   ? -30.558 -7.762  -11.018 1.00 88.73 23   A 1 
ATOM   204  N N     . CYS   A 1 24   ? -34.073 -13.694 -8.261  1.00 96.94 24   A 1 
ATOM   205  C CA    . CYS   A 1 24   ? -34.635 -15.038 -8.259  1.00 96.31 24   A 1 
ATOM   206  C C     . CYS   A 1 24   ? -33.914 -15.952 -9.263  1.00 96.25 24   A 1 
ATOM   207  O O     . CYS   A 1 24   ? -33.241 -15.485 -10.180 1.00 93.50 24   A 1 
ATOM   208  C CB    . CYS   A 1 24   ? -36.134 -14.947 -8.579  1.00 94.12 24   A 1 
ATOM   209  S SG    . CYS   A 1 24   ? -36.985 -13.939 -7.325  1.00 88.10 24   A 1 
ATOM   210  N N     . ARG   A 1 25   ? -34.118 -17.260 -9.154  1.00 95.04 25   A 1 
ATOM   211  C CA    . ARG   A 1 25   ? -33.612 -18.247 -10.135 1.00 93.96 25   A 1 
ATOM   212  C C     . ARG   A 1 25   ? -34.103 -17.995 -11.565 1.00 93.89 25   A 1 
ATOM   213  O O     . ARG   A 1 25   ? -33.410 -18.354 -12.506 1.00 89.76 25   A 1 
ATOM   214  C CB    . ARG   A 1 25   ? -34.038 -19.668 -9.737  1.00 91.74 25   A 1 
ATOM   215  C CG    . ARG   A 1 25   ? -33.285 -20.236 -8.541  1.00 84.85 25   A 1 
ATOM   216  C CD    . ARG   A 1 25   ? -33.727 -21.686 -8.338  1.00 84.73 25   A 1 
ATOM   217  N NE    . ARG   A 1 25   ? -33.177 -22.268 -7.106  1.00 82.76 25   A 1 
ATOM   218  C CZ    . ARG   A 1 25   ? -32.370 -23.306 -6.981  1.00 81.90 25   A 1 
ATOM   219  N NH1   . ARG   A 1 25   ? -31.912 -23.969 -8.005  1.00 71.09 25   A 1 
ATOM   220  N NH2   . ARG   A 1 25   ? -32.023 -23.694 -5.791  1.00 74.55 25   A 1 
ATOM   221  N N     . ASN   A 1 26   ? -35.290 -17.420 -11.725 1.00 93.62 26   A 1 
ATOM   222  C CA    . ASN   A 1 26   ? -35.863 -17.082 -13.032 1.00 92.82 26   A 1 
ATOM   223  C C     . ASN   A 1 26   ? -35.288 -15.780 -13.641 1.00 93.55 26   A 1 
ATOM   224  O O     . ASN   A 1 26   ? -35.676 -15.413 -14.742 1.00 89.47 26   A 1 
ATOM   225  C CB    . ASN   A 1 26   ? -37.400 -17.043 -12.910 1.00 89.89 26   A 1 
ATOM   226  C CG    . ASN   A 1 26   ? -37.920 -15.902 -12.047 1.00 85.56 26   A 1 
ATOM   227  O OD1   . ASN   A 1 26   ? -37.164 -15.209 -11.399 1.00 73.38 26   A 1 
ATOM   228  N ND2   . ASN   A 1 26   ? -39.221 -15.688 -12.017 1.00 77.40 26   A 1 
ATOM   229  N N     . GLY   A 1 27   ? -34.392 -15.082 -12.936 1.00 93.28 27   A 1 
ATOM   230  C CA    . GLY   A 1 27   ? -33.797 -13.815 -13.376 1.00 93.40 27   A 1 
ATOM   231  C C     . GLY   A 1 27   ? -34.570 -12.561 -12.959 1.00 94.85 27   A 1 
ATOM   232  O O     . GLY   A 1 27   ? -34.071 -11.451 -13.157 1.00 91.64 27   A 1 
ATOM   233  N N     . GLU   A 1 28   ? -35.746 -12.691 -12.351 1.00 95.48 28   A 1 
ATOM   234  C CA    . GLU   A 1 28   ? -36.486 -11.530 -11.844 1.00 95.62 28   A 1 
ATOM   235  C C     . GLU   A 1 28   ? -35.766 -10.866 -10.669 1.00 96.41 28   A 1 
ATOM   236  O O     . GLU   A 1 28   ? -35.171 -11.517 -9.811  1.00 94.56 28   A 1 
ATOM   237  C CB    . GLU   A 1 28   ? -37.918 -11.902 -11.433 1.00 93.44 28   A 1 
ATOM   238  C CG    . GLU   A 1 28   ? -38.820 -12.162 -12.648 1.00 80.65 28   A 1 
ATOM   239  C CD    . GLU   A 1 28   ? -40.255 -12.537 -12.250 1.00 76.24 28   A 1 
ATOM   240  O OE1   . GLU   A 1 28   ? -41.169 -12.293 -13.067 1.00 68.55 28   A 1 
ATOM   241  O OE2   . GLU   A 1 28   ? -40.426 -13.110 -11.149 1.00 69.21 28   A 1 
ATOM   242  N N     . THR   A 1 29   ? -35.861 -9.540  -10.616 1.00 96.96 29   A 1 
ATOM   243  C CA    . THR   A 1 29   ? -35.318 -8.752  -9.507  1.00 97.10 29   A 1 
ATOM   244  C C     . THR   A 1 29   ? -36.402 -8.506  -8.470  1.00 97.25 29   A 1 
ATOM   245  O O     . THR   A 1 29   ? -37.475 -7.997  -8.791  1.00 95.43 29   A 1 
ATOM   246  C CB    . THR   A 1 29   ? -34.733 -7.427  -10.007 1.00 96.25 29   A 1 
ATOM   247  O OG1   . THR   A 1 29   ? -33.734 -7.695  -10.972 1.00 90.26 29   A 1 
ATOM   248  C CG2   . THR   A 1 29   ? -34.073 -6.613  -8.896  1.00 90.81 29   A 1 
ATOM   249  N N     . VAL   A 1 30   ? -36.108 -8.822  -7.214  1.00 97.31 30   A 1 
ATOM   250  C CA    . VAL   A 1 30   ? -37.015 -8.625  -6.082  1.00 97.32 30   A 1 
ATOM   251  C C     . VAL   A 1 30   ? -36.345 -7.733  -5.050  1.00 97.73 30   A 1 
ATOM   252  O O     . VAL   A 1 30   ? -35.253 -8.030  -4.562  1.00 96.65 30   A 1 
ATOM   253  C CB    . VAL   A 1 30   ? -37.456 -9.974  -5.486  1.00 95.92 30   A 1 
ATOM   254  C CG1   . VAL   A 1 30   ? -38.324 -9.797  -4.243  1.00 91.23 30   A 1 
ATOM   255  C CG2   . VAL   A 1 30   ? -38.277 -10.761 -6.515  1.00 91.41 30   A 1 
ATOM   256  N N     . PHE   A 1 31   ? -37.029 -6.642  -4.697  1.00 97.76 31   A 1 
ATOM   257  C CA    . PHE   A 1 31   ? -36.639 -5.785  -3.582  1.00 97.86 31   A 1 
ATOM   258  C C     . PHE   A 1 31   ? -37.462 -6.140  -2.347  1.00 97.77 31   A 1 
ATOM   259  O O     . PHE   A 1 31   ? -38.677 -6.318  -2.428  1.00 96.35 31   A 1 
ATOM   260  C CB    . PHE   A 1 31   ? -36.800 -4.311  -3.957  1.00 97.66 31   A 1 
ATOM   261  C CG    . PHE   A 1 31   ? -35.861 -3.855  -5.051  1.00 97.65 31   A 1 
ATOM   262  C CD1   . PHE   A 1 31   ? -34.584 -3.367  -4.723  1.00 95.94 31   A 1 
ATOM   263  C CD2   . PHE   A 1 31   ? -36.257 -3.909  -6.399  1.00 95.84 31   A 1 
ATOM   264  C CE1   . PHE   A 1 31   ? -33.716 -2.917  -5.729  1.00 95.07 31   A 1 
ATOM   265  C CE2   . PHE   A 1 31   ? -35.392 -3.465  -7.410  1.00 95.34 31   A 1 
ATOM   266  C CZ    . PHE   A 1 31   ? -34.122 -2.962  -7.074  1.00 96.17 31   A 1 
ATOM   267  N N     . ILE   A 1 32   ? -36.801 -6.215  -1.196  1.00 98.05 32   A 1 
ATOM   268  C CA    . ILE   A 1 32   ? -37.461 -6.453  0.088   1.00 98.12 32   A 1 
ATOM   269  C C     . ILE   A 1 32   ? -37.111 -5.309  1.029   1.00 98.22 32   A 1 
ATOM   270  O O     . ILE   A 1 32   ? -35.938 -5.004  1.241   1.00 97.56 32   A 1 
ATOM   271  C CB    . ILE   A 1 32   ? -37.112 -7.836  0.673   1.00 97.65 32   A 1 
ATOM   272  C CG1   . ILE   A 1 32   ? -37.446 -8.951  -0.350  1.00 95.33 32   A 1 
ATOM   273  C CG2   . ILE   A 1 32   ? -37.879 -8.056  1.990   1.00 96.23 32   A 1 
ATOM   274  C CD1   . ILE   A 1 32   ? -37.066 -10.354 0.110   1.00 87.35 32   A 1 
ATOM   275  N N     . ARG   A 1 33   ? -38.131 -4.673  1.590   1.00 97.70 33   A 1 
ATOM   276  C CA    . ARG   A 1 33   ? -38.003 -3.593  2.567   1.00 97.52 33   A 1 
ATOM   277  C C     . ARG   A 1 33   ? -38.141 -4.141  3.979   1.00 97.51 33   A 1 
ATOM   278  O O     . ARG   A 1 33   ? -39.095 -4.859  4.268   1.00 96.14 33   A 1 
ATOM   279  C CB    . ARG   A 1 33   ? -39.059 -2.520  2.263   1.00 96.44 33   A 1 
ATOM   280  C CG    . ARG   A 1 33   ? -38.875 -1.266  3.123   1.00 95.00 33   A 1 
ATOM   281  C CD    . ARG   A 1 33   ? -40.004 -0.255  2.872   1.00 94.43 33   A 1 
ATOM   282  N NE    . ARG   A 1 33   ? -41.262 -0.716  3.465   1.00 92.45 33   A 1 
ATOM   283  C CZ    . ARG   A 1 33   ? -42.439 -0.114  3.390   1.00 93.92 33   A 1 
ATOM   284  N NH1   . ARG   A 1 33   ? -42.597 1.000   2.726   1.00 87.33 33   A 1 
ATOM   285  N NH2   . ARG   A 1 33   ? -43.478 -0.628  3.993   1.00 88.42 33   A 1 
ATOM   286  N N     . PHE   A 1 34   ? -37.250 -3.724  4.866   1.00 97.64 34   A 1 
ATOM   287  C CA    . PHE   A 1 34   ? -37.269 -4.060  6.285   1.00 97.55 34   A 1 
ATOM   288  C C     . PHE   A 1 34   ? -37.347 -2.784  7.130   1.00 97.22 34   A 1 
ATOM   289  O O     . PHE   A 1 34   ? -36.830 -1.745  6.717   1.00 95.78 34   A 1 
ATOM   290  C CB    . PHE   A 1 34   ? -36.027 -4.877  6.646   1.00 97.43 34   A 1 
ATOM   291  C CG    . PHE   A 1 34   ? -35.793 -6.079  5.759   1.00 97.68 34   A 1 
ATOM   292  C CD1   . PHE   A 1 34   ? -36.373 -7.319  6.074   1.00 96.38 34   A 1 
ATOM   293  C CD2   . PHE   A 1 34   ? -35.002 -5.960  4.603   1.00 96.41 34   A 1 
ATOM   294  C CE1   . PHE   A 1 34   ? -36.155 -8.433  5.253   1.00 95.69 34   A 1 
ATOM   295  C CE2   . PHE   A 1 34   ? -34.781 -7.073  3.775   1.00 95.90 34   A 1 
ATOM   296  C CZ    . PHE   A 1 34   ? -35.355 -8.311  4.102   1.00 96.60 34   A 1 
ATOM   297  N N     . PRO   A 1 35   ? -37.951 -2.837  8.328   1.00 96.58 35   A 1 
ATOM   298  C CA    . PRO   A 1 35   ? -37.807 -1.755  9.294   1.00 95.94 35   A 1 
ATOM   299  C C     . PRO   A 1 35   ? -36.327 -1.550  9.648   1.00 95.97 35   A 1 
ATOM   300  O O     . PRO   A 1 35   ? -35.586 -2.515  9.846   1.00 94.32 35   A 1 
ATOM   301  C CB    . PRO   A 1 35   ? -38.636 -2.175  10.513  1.00 94.33 35   A 1 
ATOM   302  C CG    . PRO   A 1 35   ? -39.561 -3.276  9.991   1.00 91.23 35   A 1 
ATOM   303  C CD    . PRO   A 1 35   ? -38.746 -3.918  8.875   1.00 94.93 35   A 1 
ATOM   304  N N     . HIS   A 1 36   ? -35.901 -0.294  9.755   1.00 95.98 36   A 1 
ATOM   305  C CA    . HIS   A 1 36   ? -34.555 0.029   10.228  1.00 95.71 36   A 1 
ATOM   306  C C     . HIS   A 1 36   ? -34.574 0.231   11.744  1.00 95.61 36   A 1 
ATOM   307  O O     . HIS   A 1 36   ? -35.341 1.055   12.252  1.00 93.97 36   A 1 
ATOM   308  C CB    . HIS   A 1 36   ? -34.025 1.268   9.498   1.00 94.76 36   A 1 
ATOM   309  C CG    . HIS   A 1 36   ? -32.664 1.703   9.974   1.00 93.80 36   A 1 
ATOM   310  N ND1   . HIS   A 1 36   ? -32.400 2.383   11.146  1.00 82.38 36   A 1 
ATOM   311  C CD2   . HIS   A 1 36   ? -31.453 1.451   9.379   1.00 82.87 36   A 1 
ATOM   312  C CE1   . HIS   A 1 36   ? -31.071 2.531   11.257  1.00 83.59 36   A 1 
ATOM   313  N NE2   . HIS   A 1 36   ? -30.467 1.986   10.197  1.00 85.87 36   A 1 
ATOM   314  N N     . TYR   A 1 37   ? -33.681 -0.462  12.447  1.00 95.54 37   A 1 
ATOM   315  C CA    . TYR   A 1 37   ? -33.534 -0.339  13.890  1.00 95.67 37   A 1 
ATOM   316  C C     . TYR   A 1 37   ? -32.114 0.053   14.305  1.00 95.79 37   A 1 
ATOM   317  O O     . TYR   A 1 37   ? -31.118 -0.316  13.677  1.00 94.35 37   A 1 
ATOM   318  C CB    . TYR   A 1 37   ? -33.977 -1.638  14.571  1.00 95.13 37   A 1 
ATOM   319  C CG    . TYR   A 1 37   ? -35.424 -2.019  14.327  1.00 94.95 37   A 1 
ATOM   320  C CD1   . TYR   A 1 37   ? -36.466 -1.137  14.674  1.00 92.14 37   A 1 
ATOM   321  C CD2   . TYR   A 1 37   ? -35.746 -3.266  13.752  1.00 92.40 37   A 1 
ATOM   322  C CE1   . TYR   A 1 37   ? -37.808 -1.489  14.456  1.00 90.87 37   A 1 
ATOM   323  C CE2   . TYR   A 1 37   ? -37.085 -3.630  13.530  1.00 91.20 37   A 1 
ATOM   324  C CZ    . TYR   A 1 37   ? -38.115 -2.737  13.885  1.00 92.17 37   A 1 
ATOM   325  O OH    . TYR   A 1 37   ? -39.427 -3.084  13.673  1.00 89.82 37   A 1 
ATOM   326  N N     . PHE   A 1 38   ? -32.046 0.794   15.413  1.00 95.67 38   A 1 
ATOM   327  C CA    . PHE   A 1 38   ? -30.842 0.925   16.222  1.00 95.43 38   A 1 
ATOM   328  C C     . PHE   A 1 38   ? -30.865 -0.166  17.292  1.00 95.74 38   A 1 
ATOM   329  O O     . PHE   A 1 38   ? -31.901 -0.399  17.913  1.00 94.37 38   A 1 
ATOM   330  C CB    . PHE   A 1 38   ? -30.776 2.319   16.845  1.00 94.60 38   A 1 
ATOM   331  C CG    . PHE   A 1 38   ? -30.675 3.433   15.828  1.00 94.07 38   A 1 
ATOM   332  C CD1   . PHE   A 1 38   ? -29.418 3.839   15.348  1.00 91.38 38   A 1 
ATOM   333  C CD2   . PHE   A 1 38   ? -31.838 4.038   15.321  1.00 91.27 38   A 1 
ATOM   334  C CE1   . PHE   A 1 38   ? -29.318 4.841   14.368  1.00 89.85 38   A 1 
ATOM   335  C CE2   . PHE   A 1 38   ? -31.746 5.039   14.335  1.00 90.03 38   A 1 
ATOM   336  C CZ    . PHE   A 1 38   ? -30.484 5.437   13.855  1.00 90.78 38   A 1 
ATOM   337  N N     . TYR   A 1 39   ? -29.728 -0.819  17.509  1.00 96.34 39   A 1 
ATOM   338  C CA    . TYR   A 1 39   ? -29.611 -1.963  18.412  1.00 96.78 39   A 1 
ATOM   339  C C     . TYR   A 1 39   ? -28.864 -1.580  19.687  1.00 96.65 39   A 1 
ATOM   340  O O     . TYR   A 1 39   ? -27.834 -0.905  19.634  1.00 94.85 39   A 1 
ATOM   341  C CB    . TYR   A 1 39   ? -28.934 -3.128  17.688  1.00 96.78 39   A 1 
ATOM   342  C CG    . TYR   A 1 39   ? -29.739 -3.674  16.528  1.00 96.95 39   A 1 
ATOM   343  C CD1   . TYR   A 1 39   ? -30.611 -4.764  16.710  1.00 95.64 39   A 1 
ATOM   344  C CD2   . TYR   A 1 39   ? -29.639 -3.084  15.250  1.00 95.51 39   A 1 
ATOM   345  C CE1   . TYR   A 1 39   ? -31.366 -5.268  15.639  1.00 94.78 39   A 1 
ATOM   346  C CE2   . TYR   A 1 39   ? -30.397 -3.575  14.169  1.00 95.06 39   A 1 
ATOM   347  C CZ    . TYR   A 1 39   ? -31.257 -4.669  14.370  1.00 95.84 39   A 1 
ATOM   348  O OH    . TYR   A 1 39   ? -31.999 -5.153  13.319  1.00 94.75 39   A 1 
ATOM   349  N N     . TYR   A 1 40   ? -29.375 -2.060  20.818  1.00 96.61 40   A 1 
ATOM   350  C CA    . TYR   A 1 40   ? -28.763 -1.871  22.131  1.00 96.56 40   A 1 
ATOM   351  C C     . TYR   A 1 40   ? -28.810 -3.184  22.904  1.00 96.59 40   A 1 
ATOM   352  O O     . TYR   A 1 40   ? -29.812 -3.895  22.862  1.00 94.80 40   A 1 
ATOM   353  C CB    . TYR   A 1 40   ? -29.488 -0.762  22.903  1.00 95.96 40   A 1 
ATOM   354  C CG    . TYR   A 1 40   ? -29.586 0.556   22.165  1.00 95.82 40   A 1 
ATOM   355  C CD1   . TYR   A 1 40   ? -28.554 1.508   22.261  1.00 93.75 40   A 1 
ATOM   356  C CD2   . TYR   A 1 40   ? -30.702 0.827   21.347  1.00 93.86 40   A 1 
ATOM   357  C CE1   . TYR   A 1 40   ? -28.626 2.713   21.551  1.00 92.58 40   A 1 
ATOM   358  C CE2   . TYR   A 1 40   ? -30.784 2.031   20.628  1.00 92.84 40   A 1 
ATOM   359  C CZ    . TYR   A 1 40   ? -29.742 2.972   20.734  1.00 93.46 40   A 1 
ATOM   360  O OH    . TYR   A 1 40   ? -29.814 4.142   20.024  1.00 91.78 40   A 1 
ATOM   361  N N     . VAL   A 1 41   ? -27.737 -3.499  23.638  1.00 96.72 41   A 1 
ATOM   362  C CA    . VAL   A 1 41   ? -27.673 -4.678  24.517  1.00 96.65 41   A 1 
ATOM   363  C C     . VAL   A 1 41   ? -27.672 -4.214  25.965  1.00 96.43 41   A 1 
ATOM   364  O O     . VAL   A 1 41   ? -26.809 -3.432  26.367  1.00 94.74 41   A 1 
ATOM   365  C CB    . VAL   A 1 41   ? -26.459 -5.564  24.205  1.00 95.93 41   A 1 
ATOM   366  C CG1   . VAL   A 1 41   ? -26.393 -6.776  25.143  1.00 93.21 41   A 1 
ATOM   367  C CG2   . VAL   A 1 41   ? -26.527 -6.094  22.767  1.00 93.62 41   A 1 
ATOM   368  N N     . VAL   A 1 42   ? -28.624 -4.706  26.748  1.00 96.09 42   A 1 
ATOM   369  C CA    . VAL   A 1 42   ? -28.802 -4.326  28.155  1.00 95.93 42   A 1 
ATOM   370  C C     . VAL   A 1 42   ? -29.019 -5.555  29.039  1.00 95.99 42   A 1 
ATOM   371  O O     . VAL   A 1 42   ? -29.435 -6.614  28.564  1.00 94.28 42   A 1 
ATOM   372  C CB    . VAL   A 1 42   ? -29.953 -3.318  28.337  1.00 94.50 42   A 1 
ATOM   373  C CG1   . VAL   A 1 42   ? -29.708 -2.023  27.554  1.00 89.60 42   A 1 
ATOM   374  C CG2   . VAL   A 1 42   ? -31.317 -3.890  27.940  1.00 89.61 42   A 1 
ATOM   375  N N     . THR   A 1 43   ? -28.754 -5.409  30.330  1.00 95.28 43   A 1 
ATOM   376  C CA    . THR   A 1 43   ? -29.135 -6.411  31.339  1.00 94.78 43   A 1 
ATOM   377  C C     . THR   A 1 43   ? -30.656 -6.450  31.519  1.00 94.82 43   A 1 
ATOM   378  O O     . THR   A 1 43   ? -31.350 -5.485  31.191  1.00 93.04 43   A 1 
ATOM   379  C CB    . THR   A 1 43   ? -28.471 -6.127  32.695  1.00 93.36 43   A 1 
ATOM   380  O OG1   . THR   A 1 43   ? -28.865 -4.867  33.184  1.00 83.23 43   A 1 
ATOM   381  C CG2   . THR   A 1 43   ? -26.946 -6.126  32.616  1.00 83.38 43   A 1 
ATOM   382  N N     . ASP   A 1 44   ? -31.166 -7.544  32.086  1.00 94.53 44   A 1 
ATOM   383  C CA    . ASP   A 1 44   ? -32.592 -7.657  32.424  1.00 93.86 44   A 1 
ATOM   384  C C     . ASP   A 1 44   ? -33.045 -6.541  33.382  1.00 93.74 44   A 1 
ATOM   385  O O     . ASP   A 1 44   ? -34.077 -5.913  33.168  1.00 91.21 44   A 1 
ATOM   386  C CB    . ASP   A 1 44   ? -32.864 -9.043  33.012  1.00 92.60 44   A 1 
ATOM   387  C CG    . ASP   A 1 44   ? -34.368 -9.275  33.201  1.00 90.37 44   A 1 
ATOM   388  O OD1   . ASP   A 1 44   ? -35.095 -9.251  32.181  1.00 82.52 44   A 1 
ATOM   389  O OD2   . ASP   A 1 44   ? -34.795 -9.453  34.358  1.00 83.01 44   A 1 
ATOM   390  N N     . GLU   A 1 45   ? -32.223 -6.192  34.372  1.00 93.60 45   A 1 
ATOM   391  C CA    . GLU   A 1 45   ? -32.500 -5.083  35.298  1.00 92.65 45   A 1 
ATOM   392  C C     . GLU   A 1 45   ? -32.715 -3.748  34.572  1.00 92.80 45   A 1 
ATOM   393  O O     . GLU   A 1 45   ? -33.676 -3.024  34.844  1.00 89.67 45   A 1 
ATOM   394  C CB    . GLU   A 1 45   ? -31.327 -4.943  36.288  1.00 90.72 45   A 1 
ATOM   395  C CG    . GLU   A 1 45   ? -31.719 -5.296  37.723  1.00 78.45 45   A 1 
ATOM   396  C CD    . GLU   A 1 45   ? -30.556 -5.167  38.707  1.00 71.92 45   A 1 
ATOM   397  O OE1   . GLU   A 1 45   ? -30.821 -5.298  39.925  1.00 63.48 45   A 1 
ATOM   398  O OE2   . GLU   A 1 45   ? -29.409 -4.953  38.260  1.00 64.13 45   A 1 
ATOM   399  N N     . ILE   A 1 46   ? -31.840 -3.417  33.625  1.00 93.36 46   A 1 
ATOM   400  C CA    . ILE   A 1 46   ? -31.967 -2.193  32.823  1.00 93.02 46   A 1 
ATOM   401  C C     . ILE   A 1 46   ? -33.198 -2.290  31.926  1.00 93.56 46   A 1 
ATOM   402  O O     . ILE   A 1 46   ? -33.966 -1.333  31.850  1.00 91.35 46   A 1 
ATOM   403  C CB    . ILE   A 1 46   ? -30.677 -1.910  32.021  1.00 91.65 46   A 1 
ATOM   404  C CG1   . ILE   A 1 46   ? -29.521 -1.568  32.985  1.00 87.09 46   A 1 
ATOM   405  C CG2   . ILE   A 1 46   ? -30.881 -0.754  31.024  1.00 85.85 46   A 1 
ATOM   406  C CD1   . ILE   A 1 46   ? -28.139 -1.587  32.326  1.00 77.12 46   A 1 
ATOM   407  N N     . TYR   A 1 47   ? -33.412 -3.445  31.285  1.00 94.13 47   A 1 
ATOM   408  C CA    . TYR   A 1 47   ? -34.576 -3.679  30.428  1.00 93.80 47   A 1 
ATOM   409  C C     . TYR   A 1 47   ? -35.895 -3.411  31.166  1.00 93.20 47   A 1 
ATOM   410  O O     . TYR   A 1 47   ? -36.726 -2.648  30.668  1.00 90.29 47   A 1 
ATOM   411  C CB    . TYR   A 1 47   ? -34.525 -5.111  29.871  1.00 93.17 47   A 1 
ATOM   412  C CG    . TYR   A 1 47   ? -35.813 -5.554  29.212  1.00 93.57 47   A 1 
ATOM   413  C CD1   . TYR   A 1 47   ? -36.649 -6.500  29.840  1.00 90.26 47   A 1 
ATOM   414  C CD2   . TYR   A 1 47   ? -36.210 -4.985  27.990  1.00 90.65 47   A 1 
ATOM   415  C CE1   . TYR   A 1 47   ? -37.867 -6.876  29.248  1.00 89.02 47   A 1 
ATOM   416  C CE2   . TYR   A 1 47   ? -37.430 -5.351  27.393  1.00 89.55 47   A 1 
ATOM   417  C CZ    . TYR   A 1 47   ? -38.253 -6.297  28.026  1.00 90.47 47   A 1 
ATOM   418  O OH    . TYR   A 1 47   ? -39.440 -6.653  27.441  1.00 88.36 47   A 1 
ATOM   419  N N     . GLN   A 1 48   ? -36.055 -3.951  32.375  1.00 93.36 48   A 1 
ATOM   420  C CA    . GLN   A 1 48   ? -37.258 -3.753  33.196  1.00 92.71 48   A 1 
ATOM   421  C C     . GLN   A 1 48   ? -37.428 -2.296  33.656  1.00 92.67 48   A 1 
ATOM   422  O O     . GLN   A 1 48   ? -38.552 -1.838  33.864  1.00 88.78 48   A 1 
ATOM   423  C CB    . GLN   A 1 48   ? -37.198 -4.685  34.420  1.00 91.40 48   A 1 
ATOM   424  C CG    . GLN   A 1 48   ? -37.171 -6.194  34.094  1.00 86.72 48   A 1 
ATOM   425  C CD    . GLN   A 1 48   ? -38.390 -6.719  33.348  1.00 81.98 48   A 1 
ATOM   426  O OE1   . GLN   A 1 48   ? -39.441 -6.107  33.275  1.00 73.57 48   A 1 
ATOM   427  N NE2   . GLN   A 1 48   ? -38.272 -7.900  32.771  1.00 71.91 48   A 1 
ATOM   428  N N     . SER   A 1 49   ? -36.330 -1.547  33.792  1.00 92.78 49   A 1 
ATOM   429  C CA    . SER   A 1 49   ? -36.344 -0.144  34.229  1.00 91.96 49   A 1 
ATOM   430  C C     . SER   A 1 49   ? -36.621 0.868   33.112  1.00 91.88 49   A 1 
ATOM   431  O O     . SER   A 1 49   ? -36.829 2.049   33.395  1.00 86.15 49   A 1 
ATOM   432  C CB    . SER   A 1 49   ? -35.036 0.183   34.950  1.00 89.48 49   A 1 
ATOM   433  O OG    . SER   A 1 49   ? -33.965 0.352   34.043  1.00 79.03 49   A 1 
ATOM   434  N N     . LEU   A 1 50   ? -36.608 0.444   31.837  1.00 90.33 50   A 1 
ATOM   435  C CA    . LEU   A 1 50   ? -36.725 1.368   30.703  1.00 89.55 50   A 1 
ATOM   436  C C     . LEU   A 1 50   ? -38.109 2.016   30.632  1.00 89.37 50   A 1 
ATOM   437  O O     . LEU   A 1 50   ? -39.122 1.368   30.371  1.00 85.32 50   A 1 
ATOM   438  C CB    . LEU   A 1 50   ? -36.381 0.652   29.386  1.00 87.65 50   A 1 
ATOM   439  C CG    . LEU   A 1 50   ? -34.878 0.372   29.197  1.00 84.96 50   A 1 
ATOM   440  C CD1   . LEU   A 1 50   ? -34.677 -0.481  27.951  1.00 79.76 50   A 1 
ATOM   441  C CD2   . LEU   A 1 50   ? -34.055 1.649   29.023  1.00 80.86 50   A 1 
ATOM   442  N N     . ALA   A 1 51   ? -38.120 3.347   30.764  1.00 89.67 51   A 1 
ATOM   443  C CA    . ALA   A 1 51   ? -39.311 4.162   30.569  1.00 89.10 51   A 1 
ATOM   444  C C     . ALA   A 1 51   ? -39.071 5.226   29.478  1.00 89.64 51   A 1 
ATOM   445  O O     . ALA   A 1 51   ? -38.158 6.046   29.615  1.00 83.40 51   A 1 
ATOM   446  C CB    . ALA   A 1 51   ? -39.716 4.782   31.910  1.00 85.14 51   A 1 
ATOM   447  N N     . PRO   A 1 52   ? -39.875 5.264   28.383  1.00 90.17 52   A 1 
ATOM   448  C CA    . PRO   A 1 52   ? -40.893 4.291   27.987  1.00 90.63 52   A 1 
ATOM   449  C C     . PRO   A 1 52   ? -40.283 2.914   27.682  1.00 91.82 52   A 1 
ATOM   450  O O     . PRO   A 1 52   ? -39.066 2.824   27.467  1.00 87.69 52   A 1 
ATOM   451  C CB    . PRO   A 1 52   ? -41.568 4.906   26.760  1.00 87.88 52   A 1 
ATOM   452  C CG    . PRO   A 1 52   ? -40.448 5.732   26.130  1.00 83.70 52   A 1 
ATOM   453  C CD    . PRO   A 1 52   ? -39.686 6.256   27.343  1.00 86.97 52   A 1 
ATOM   454  N N     . PRO   A 1 53   ? -41.088 1.839   27.641  1.00 92.05 53   A 1 
ATOM   455  C CA    . PRO   A 1 53   ? -40.604 0.514   27.269  1.00 91.86 53   A 1 
ATOM   456  C C     . PRO   A 1 53   ? -39.973 0.536   25.867  1.00 92.33 53   A 1 
ATOM   457  O O     . PRO   A 1 53   ? -40.305 1.412   25.052  1.00 88.58 53   A 1 
ATOM   458  C CB    . PRO   A 1 53   ? -41.821 -0.413  27.356  1.00 89.79 53   A 1 
ATOM   459  C CG    . PRO   A 1 53   ? -43.005 0.527   27.180  1.00 86.13 53   A 1 
ATOM   460  C CD    . PRO   A 1 53   ? -42.527 1.811   27.847  1.00 89.57 53   A 1 
ATOM   461  N N     . PRO   A 1 54   ? -39.051 -0.394  25.569  1.00 92.88 54   A 1 
ATOM   462  C CA    . PRO   A 1 54   ? -38.425 -0.465  24.257  1.00 92.70 54   A 1 
ATOM   463  C C     . PRO   A 1 54   ? -39.464 -0.767  23.173  1.00 93.29 54   A 1 
ATOM   464  O O     . PRO   A 1 54   ? -40.472 -1.430  23.427  1.00 90.55 54   A 1 
ATOM   465  C CB    . PRO   A 1 54   ? -37.361 -1.554  24.369  1.00 90.05 54   A 1 
ATOM   466  C CG    . PRO   A 1 54   ? -37.901 -2.460  25.474  1.00 86.91 54   A 1 
ATOM   467  C CD    . PRO   A 1 54   ? -38.591 -1.479  26.414  1.00 89.83 54   A 1 
ATOM   468  N N     . PHE   A 1 55   ? -39.199 -0.304  21.953  1.00 93.58 55   A 1 
ATOM   469  C CA    . PHE   A 1 55   ? -40.075 -0.564  20.808  1.00 93.36 55   A 1 
ATOM   470  C C     . PHE   A 1 55   ? -40.177 -2.062  20.511  1.00 93.40 55   A 1 
ATOM   471  O O     . PHE   A 1 55   ? -41.271 -2.582  20.282  1.00 89.76 55   A 1 
ATOM   472  C CB    . PHE   A 1 55   ? -39.542 0.193   19.590  1.00 91.88 55   A 1 
ATOM   473  C CG    . PHE   A 1 55   ? -40.391 0.017   18.353  1.00 90.61 55   A 1 
ATOM   474  C CD1   . PHE   A 1 55   ? -40.096 -1.000  17.427  1.00 86.30 55   A 1 
ATOM   475  C CD2   . PHE   A 1 55   ? -41.508 0.847   18.138  1.00 86.92 55   A 1 
ATOM   476  C CE1   . PHE   A 1 55   ? -40.903 -1.186  16.293  1.00 84.08 55   A 1 
ATOM   477  C CE2   . PHE   A 1 55   ? -42.319 0.667   17.006  1.00 84.78 55   A 1 
ATOM   478  C CZ    . PHE   A 1 55   ? -42.015 -0.351  16.084  1.00 85.26 55   A 1 
ATOM   479  N N     . ASN   A 1 56   ? -39.032 -2.751  20.549  1.00 94.84 56   A 1 
ATOM   480  C CA    . ASN   A 1 56   ? -38.960 -4.197  20.433  1.00 94.64 56   A 1 
ATOM   481  C C     . ASN   A 1 56   ? -37.795 -4.727  21.272  1.00 95.03 56   A 1 
ATOM   482  O O     . ASN   A 1 56   ? -36.778 -4.050  21.432  1.00 92.82 56   A 1 
ATOM   483  C CB    . ASN   A 1 56   ? -38.829 -4.562  18.943  1.00 92.60 56   A 1 
ATOM   484  C CG    . ASN   A 1 56   ? -39.469 -5.884  18.590  1.00 87.07 56   A 1 
ATOM   485  O OD1   . ASN   A 1 56   ? -40.180 -6.500  19.363  1.00 78.53 56   A 1 
ATOM   486  N ND2   . ASN   A 1 56   ? -39.222 -6.341  17.382  1.00 78.51 56   A 1 
ATOM   487  N N     . ALA   A 1 57   ? -37.937 -5.924  21.818  1.00 95.29 57   A 1 
ATOM   488  C CA    . ALA   A 1 57   ? -36.888 -6.551  22.604  1.00 94.99 57   A 1 
ATOM   489  C C     . ALA   A 1 57   ? -36.864 -8.058  22.372  1.00 95.13 57   A 1 
ATOM   490  O O     . ALA   A 1 57   ? -37.898 -8.726  22.414  1.00 92.58 57   A 1 
ATOM   491  C CB    . ALA   A 1 57   ? -37.077 -6.200  24.084  1.00 93.02 57   A 1 
ATOM   492  N N     . ARG   A 1 58   ? -35.658 -8.612  22.168  1.00 95.68 58   A 1 
ATOM   493  C CA    . ARG   A 1 58   ? -35.433 -10.051 22.003  1.00 95.07 58   A 1 
ATOM   494  C C     . ARG   A 1 58   ? -34.552 -10.564 23.138  1.00 95.81 58   A 1 
ATOM   495  O O     . ARG   A 1 58   ? -33.490 -9.988  23.371  1.00 94.02 58   A 1 
ATOM   496  C CB    . ARG   A 1 58   ? -34.816 -10.353 20.630  1.00 92.37 58   A 1 
ATOM   497  C CG    . ARG   A 1 58   ? -35.649 -9.832  19.457  1.00 84.20 58   A 1 
ATOM   498  C CD    . ARG   A 1 58   ? -35.015 -10.265 18.135  1.00 82.96 58   A 1 
ATOM   499  N NE    . ARG   A 1 58   ? -35.615 -9.565  16.987  1.00 77.64 58   A 1 
ATOM   500  C CZ    . ARG   A 1 58   ? -35.425 -9.845  15.710  1.00 75.11 58   A 1 
ATOM   501  N NH1   . ARG   A 1 58   ? -34.762 -10.893 15.318  1.00 67.51 58   A 1 
ATOM   502  N NH2   . ARG   A 1 58   ? -35.886 -9.045  14.804  1.00 65.63 58   A 1 
ATOM   503  N N     . PRO   A 1 59   ? -34.936 -11.652 23.824  1.00 96.18 59   A 1 
ATOM   504  C CA    . PRO   A 1 59   ? -34.069 -12.256 24.824  1.00 95.81 59   A 1 
ATOM   505  C C     . PRO   A 1 59   ? -32.845 -12.872 24.138  1.00 95.84 59   A 1 
ATOM   506  O O     . PRO   A 1 59   ? -32.968 -13.690 23.225  1.00 93.37 59   A 1 
ATOM   507  C CB    . PRO   A 1 59   ? -34.940 -13.286 25.541  1.00 94.20 59   A 1 
ATOM   508  C CG    . PRO   A 1 59   ? -35.972 -13.682 24.481  1.00 90.64 59   A 1 
ATOM   509  C CD    . PRO   A 1 59   ? -36.166 -12.406 23.670  1.00 94.42 59   A 1 
ATOM   510  N N     . MET   A 1 60   ? -31.653 -12.513 24.599  1.00 95.85 60   A 1 
ATOM   511  C CA    . MET   A 1 60   ? -30.389 -13.111 24.141  1.00 95.42 60   A 1 
ATOM   512  C C     . MET   A 1 60   ? -30.045 -14.387 24.927  1.00 94.94 60   A 1 
ATOM   513  O O     . MET   A 1 60   ? -29.153 -15.148 24.538  1.00 89.86 60   A 1 
ATOM   514  C CB    . MET   A 1 60   ? -29.258 -12.077 24.250  1.00 94.43 60   A 1 
ATOM   515  C CG    . MET   A 1 60   ? -29.529 -10.797 23.446  1.00 92.47 60   A 1 
ATOM   516  S SD    . MET   A 1 60   ? -28.196 -9.569  23.556  1.00 92.28 60   A 1 
ATOM   517  C CE    . MET   A 1 60   ? -26.949 -10.329 22.492  1.00 83.60 60   A 1 
ATOM   518  N N     . GLY   A 1 61   ? -30.736 -14.635 26.012  1.00 94.64 61   A 1 
ATOM   519  C CA    . GLY   A 1 61   ? -30.432 -15.667 26.997  1.00 94.20 61   A 1 
ATOM   520  C C     . GLY   A 1 61   ? -29.290 -15.255 27.923  1.00 95.22 61   A 1 
ATOM   521  O O     . GLY   A 1 61   ? -28.888 -14.090 27.966  1.00 92.42 61   A 1 
ATOM   522  N N     . LYS   A 1 62   ? -28.742 -16.237 28.656  1.00 95.97 62   A 1 
ATOM   523  C CA    . LYS   A 1 62   ? -27.604 -16.002 29.548  1.00 96.14 62   A 1 
ATOM   524  C C     . LYS   A 1 62   ? -26.352 -15.683 28.742  1.00 96.41 62   A 1 
ATOM   525  O O     . LYS   A 1 62   ? -25.895 -16.492 27.937  1.00 94.13 62   A 1 
ATOM   526  C CB    . LYS   A 1 62   ? -27.383 -17.190 30.491  1.00 94.94 62   A 1 
ATOM   527  C CG    . LYS   A 1 62   ? -28.482 -17.216 31.565  1.00 87.77 62   A 1 
ATOM   528  C CD    . LYS   A 1 62   ? -28.227 -18.272 32.640  1.00 80.74 62   A 1 
ATOM   529  C CE    . LYS   A 1 62   ? -29.355 -18.127 33.658  1.00 74.16 62   A 1 
ATOM   530  N NZ    . LYS   A 1 62   ? -29.233 -19.060 34.801  1.00 64.94 62   A 1 
ATOM   531  N N     . MET   A 1 63   ? -25.788 -14.520 29.016  1.00 96.41 63   A 1 
ATOM   532  C CA    . MET   A 1 63   ? -24.526 -14.043 28.461  1.00 96.51 63   A 1 
ATOM   533  C C     . MET   A 1 63   ? -23.502 -13.886 29.580  1.00 96.65 63   A 1 
ATOM   534  O O     . MET   A 1 63   ? -23.836 -13.518 30.708  1.00 94.22 63   A 1 
ATOM   535  C CB    . MET   A 1 63   ? -24.743 -12.710 27.734  1.00 95.17 63   A 1 
ATOM   536  C CG    . MET   A 1 63   ? -25.692 -12.812 26.529  1.00 91.22 63   A 1 
ATOM   537  S SD    . MET   A 1 63   ? -25.030 -13.666 25.068  1.00 90.02 63   A 1 
ATOM   538  C CE    . MET   A 1 63   ? -23.863 -12.432 24.460  1.00 81.95 63   A 1 
ATOM   539  N N     . ARG   A 1 64   ? -22.239 -14.159 29.258  1.00 97.04 64   A 1 
ATOM   540  C CA    . ARG   A 1 64   ? -21.110 -13.984 30.170  1.00 96.71 64   A 1 
ATOM   541  C C     . ARG   A 1 64   ? -20.438 -12.651 29.883  1.00 96.99 64   A 1 
ATOM   542  O O     . ARG   A 1 64   ? -19.834 -12.490 28.825  1.00 95.52 64   A 1 
ATOM   543  C CB    . ARG   A 1 64   ? -20.163 -15.176 29.997  1.00 95.12 64   A 1 
ATOM   544  C CG    . ARG   A 1 64   ? -19.270 -15.366 31.229  1.00 87.11 64   A 1 
ATOM   545  C CD    . ARG   A 1 64   ? -18.240 -16.480 30.995  1.00 85.32 64   A 1 
ATOM   546  N NE    . ARG   A 1 64   ? -18.851 -17.670 30.371  1.00 75.30 64   A 1 
ATOM   547  C CZ    . ARG   A 1 64   ? -18.224 -18.770 29.996  1.00 70.45 64   A 1 
ATOM   548  N NH1   . ARG   A 1 64   ? -16.953 -18.955 30.236  1.00 61.08 64   A 1 
ATOM   549  N NH2   . ARG   A 1 64   ? -18.874 -19.701 29.353  1.00 60.62 64   A 1 
ATOM   550  N N     . THR   A 1 65   ? -20.517 -11.726 30.822  1.00 96.47 65   A 1 
ATOM   551  C CA    . THR   A 1 65   ? -19.824 -10.436 30.736  1.00 96.26 65   A 1 
ATOM   552  C C     . THR   A 1 65   ? -18.473 -10.544 31.433  1.00 96.20 65   A 1 
ATOM   553  O O     . THR   A 1 65   ? -18.421 -10.857 32.622  1.00 94.14 65   A 1 
ATOM   554  C CB    . THR   A 1 65   ? -20.672 -9.308  31.334  1.00 95.14 65   A 1 
ATOM   555  O OG1   . THR   A 1 65   ? -21.917 -9.260  30.672  1.00 87.05 65   A 1 
ATOM   556  C CG2   . THR   A 1 65   ? -20.028 -7.940  31.145  1.00 86.80 65   A 1 
ATOM   557  N N     . ILE   A 1 66   ? -17.396 -10.305 30.698  1.00 96.29 66   A 1 
ATOM   558  C CA    . ILE   A 1 66   ? -16.016 -10.413 31.175  1.00 96.27 66   A 1 
ATOM   559  C C     . ILE   A 1 66   ? -15.377 -9.026  31.140  1.00 96.19 66   A 1 
ATOM   560  O O     . ILE   A 1 66   ? -15.332 -8.383  30.087  1.00 94.66 66   A 1 
ATOM   561  C CB    . ILE   A 1 66   ? -15.206 -11.438 30.346  1.00 95.85 66   A 1 
ATOM   562  C CG1   . ILE   A 1 66   ? -15.945 -12.795 30.212  1.00 91.56 66   A 1 
ATOM   563  C CG2   . ILE   A 1 66   ? -13.823 -11.635 30.984  1.00 91.37 66   A 1 
ATOM   564  C CD1   . ILE   A 1 66   ? -15.232 -13.818 29.320  1.00 88.65 66   A 1 
ATOM   565  N N     . ASP   A 1 67   ? -14.854 -8.588  32.276  1.00 95.12 67   A 1 
ATOM   566  C CA    . ASP   A 1 67   ? -14.019 -7.390  32.349  1.00 94.74 67   A 1 
ATOM   567  C C     . ASP   A 1 67   ? -12.641 -7.698  31.747  1.00 94.83 67   A 1 
ATOM   568  O O     . ASP   A 1 67   ? -11.950 -8.614  32.197  1.00 92.49 67   A 1 
ATOM   569  C CB    . ASP   A 1 67   ? -13.937 -6.939  33.814  1.00 93.19 67   A 1 
ATOM   570  C CG    . ASP   A 1 67   ? -13.228 -5.595  34.006  1.00 85.78 67   A 1 
ATOM   571  O OD1   . ASP   A 1 67   ? -12.524 -5.160  33.078  1.00 76.77 67   A 1 
ATOM   572  O OD2   . ASP   A 1 67   ? -13.410 -5.025  35.108  1.00 77.87 67   A 1 
ATOM   573  N N     . ILE   A 1 68   ? -12.241 -6.964  30.718  1.00 95.41 68   A 1 
ATOM   574  C CA    . ILE   A 1 68   ? -10.976 -7.175  29.996  1.00 95.24 68   A 1 
ATOM   575  C C     . ILE   A 1 68   ? -9.939  -6.083  30.265  1.00 95.08 68   A 1 
ATOM   576  O O     . ILE   A 1 68   ? -8.998  -5.921  29.482  1.00 92.24 68   A 1 
ATOM   577  C CB    . ILE   A 1 68   ? -11.207 -7.418  28.488  1.00 94.27 68   A 1 
ATOM   578  C CG1   . ILE   A 1 68   ? -11.930 -6.229  27.817  1.00 89.05 68   A 1 
ATOM   579  C CG2   . ILE   A 1 68   ? -11.971 -8.731  28.281  1.00 87.84 68   A 1 
ATOM   580  C CD1   . ILE   A 1 68   ? -11.814 -6.244  26.289  1.00 86.65 68   A 1 
ATOM   581  N N     . ASP   A 1 69   ? -10.092 -5.338  31.358  1.00 94.16 69   A 1 
ATOM   582  C CA    . ASP   A 1 69   ? -9.075  -4.387  31.785  1.00 93.76 69   A 1 
ATOM   583  C C     . ASP   A 1 69   ? -7.774  -5.120  32.130  1.00 93.70 69   A 1 
ATOM   584  O O     . ASP   A 1 69   ? -7.757  -6.190  32.751  1.00 90.51 69   A 1 
ATOM   585  C CB    . ASP   A 1 69   ? -9.592  -3.509  32.941  1.00 92.27 69   A 1 
ATOM   586  C CG    . ASP   A 1 69   ? -10.674 -2.512  32.492  1.00 90.34 69   A 1 
ATOM   587  O OD1   . ASP   A 1 69   ? -10.699 -2.135  31.299  1.00 84.69 69   A 1 
ATOM   588  O OD2   . ASP   A 1 69   ? -11.479 -2.073  33.337  1.00 85.01 69   A 1 
ATOM   589  N N     . GLU   A 1 70   ? -6.656  -4.568  31.677  1.00 92.76 70   A 1 
ATOM   590  C CA    . GLU   A 1 70   ? -5.335  -5.133  31.919  1.00 92.59 70   A 1 
ATOM   591  C C     . GLU   A 1 70   ? -4.759  -4.568  33.213  1.00 92.46 70   A 1 
ATOM   592  O O     . GLU   A 1 70   ? -4.598  -3.361  33.364  1.00 88.97 70   A 1 
ATOM   593  C CB    . GLU   A 1 70   ? -4.410  -4.877  30.719  1.00 90.53 70   A 1 
ATOM   594  C CG    . GLU   A 1 70   ? -3.079  -5.632  30.858  1.00 85.66 70   A 1 
ATOM   595  C CD    . GLU   A 1 70   ? -2.102  -5.325  29.717  1.00 86.20 70   A 1 
ATOM   596  O OE1   . GLU   A 1 70   ? -0.938  -4.987  30.010  1.00 80.67 70   A 1 
ATOM   597  O OE2   . GLU   A 1 70   ? -2.481  -5.434  28.527  1.00 83.39 70   A 1 
ATOM   598  N N     . THR   A 1 71   ? -4.385  -5.461  34.127  1.00 91.45 71   A 1 
ATOM   599  C CA    . THR   A 1 71   ? -3.743  -5.093  35.390  1.00 90.79 71   A 1 
ATOM   600  C C     . THR   A 1 71   ? -2.345  -5.689  35.482  1.00 92.07 71   A 1 
ATOM   601  O O     . THR   A 1 71   ? -2.074  -6.771  34.953  1.00 88.82 71   A 1 
ATOM   602  C CB    . THR   A 1 71   ? -4.599  -5.491  36.599  1.00 87.08 71   A 1 
ATOM   603  O OG1   . THR   A 1 71   ? -4.921  -6.860  36.568  1.00 75.12 71   A 1 
ATOM   604  C CG2   . THR   A 1 71   ? -5.917  -4.713  36.644  1.00 72.70 71   A 1 
ATOM   605  N N     . ILE   A 1 72   ? -1.447  -4.985  36.160  1.00 91.17 72   A 1 
ATOM   606  C CA    . ILE   A 1 72   ? -0.111  -5.481  36.505  1.00 91.60 72   A 1 
ATOM   607  C C     . ILE   A 1 72   ? -0.056  -5.834  37.992  1.00 92.55 72   A 1 
ATOM   608  O O     . ILE   A 1 72   ? -0.696  -5.185  38.820  1.00 89.41 72   A 1 
ATOM   609  C CB    . ILE   A 1 72   ? 1.005   -4.502  36.087  1.00 89.17 72   A 1 
ATOM   610  C CG1   . ILE   A 1 72   ? 0.912   -3.143  36.819  1.00 78.57 72   A 1 
ATOM   611  C CG2   . ILE   A 1 72   ? 0.986   -4.328  34.560  1.00 74.40 72   A 1 
ATOM   612  C CD1   . ILE   A 1 72   ? 2.113   -2.217  36.576  1.00 74.07 72   A 1 
ATOM   613  N N     . SER   A 1 73   ? 0.724   -6.858  38.331  1.00 92.09 73   A 1 
ATOM   614  C CA    . SER   A 1 73   ? 0.940   -7.313  39.703  1.00 92.18 73   A 1 
ATOM   615  C C     . SER   A 1 73   ? 2.437   -7.446  39.969  1.00 92.86 73   A 1 
ATOM   616  O O     . SER   A 1 73   ? 3.174   -7.945  39.123  1.00 88.82 73   A 1 
ATOM   617  C CB    . SER   A 1 73   ? 0.233   -8.646  39.943  1.00 89.51 73   A 1 
ATOM   618  O OG    . SER   A 1 73   ? -1.164  -8.508  39.743  1.00 75.70 73   A 1 
ATOM   619  N N     . TYR   A 1 74   ? 2.889   -7.028  41.158  1.00 92.05 74   A 1 
ATOM   620  C CA    . TYR   A 1 74   ? 4.298   -7.163  41.569  1.00 91.47 74   A 1 
ATOM   621  C C     . TYR   A 1 74   ? 4.601   -8.520  42.226  1.00 91.22 74   A 1 
ATOM   622  O O     . TYR   A 1 74   ? 5.753   -8.839  42.507  1.00 84.99 74   A 1 
ATOM   623  C CB    . TYR   A 1 74   ? 4.664   -5.996  42.488  1.00 89.94 74   A 1 
ATOM   624  C CG    . TYR   A 1 74   ? 4.742   -4.663  41.771  1.00 89.94 74   A 1 
ATOM   625  C CD1   . TYR   A 1 74   ? 5.982   -4.205  41.278  1.00 83.60 74   A 1 
ATOM   626  C CD2   . TYR   A 1 74   ? 3.591   -3.877  41.579  1.00 84.73 74   A 1 
ATOM   627  C CE1   . TYR   A 1 74   ? 6.074   -2.975  40.608  1.00 82.02 74   A 1 
ATOM   628  C CE2   . TYR   A 1 74   ? 3.669   -2.646  40.903  1.00 82.43 74   A 1 
ATOM   629  C CZ    . TYR   A 1 74   ? 4.917   -2.199  40.422  1.00 85.32 74   A 1 
ATOM   630  O OH    . TYR   A 1 74   ? 4.995   -0.997  39.764  1.00 82.22 74   A 1 
ATOM   631  N N     . ASN   A 1 75   ? 3.563   -9.319  42.463  1.00 90.83 75   A 1 
ATOM   632  C CA    . ASN   A 1 75   ? 3.631   -10.661 43.025  1.00 90.41 75   A 1 
ATOM   633  C C     . ASN   A 1 75   ? 2.623   -11.572 42.300  1.00 91.18 75   A 1 
ATOM   634  O O     . ASN   A 1 75   ? 1.961   -11.154 41.340  1.00 86.23 75   A 1 
ATOM   635  C CB    . ASN   A 1 75   ? 3.419   -10.557 44.554  1.00 86.77 75   A 1 
ATOM   636  C CG    . ASN   A 1 75   ? 2.056   -10.019 44.966  1.00 84.04 75   A 1 
ATOM   637  O OD1   . ASN   A 1 75   ? 1.123   -9.963  44.199  1.00 70.90 75   A 1 
ATOM   638  N ND2   . ASN   A 1 75   ? 1.907   -9.633  46.211  1.00 76.79 75   A 1 
ATOM   639  N N     . LEU   A 1 76   ? 2.493   -12.828 42.758  1.00 88.50 76   A 1 
ATOM   640  C CA    . LEU   A 1 76   ? 1.543   -13.789 42.183  1.00 88.79 76   A 1 
ATOM   641  C C     . LEU   A 1 76   ? 0.153   -13.788 42.848  1.00 89.05 76   A 1 
ATOM   642  O O     . LEU   A 1 76   ? -0.645  -14.683 42.563  1.00 82.85 76   A 1 
ATOM   643  C CB    . LEU   A 1 76   ? 2.170   -15.183 42.125  1.00 85.49 76   A 1 
ATOM   644  C CG    . LEU   A 1 76   ? 3.111   -15.303 40.911  1.00 82.66 76   A 1 
ATOM   645  C CD1   . LEU   A 1 76   ? 4.551   -15.346 41.364  1.00 75.21 76   A 1 
ATOM   646  C CD2   . LEU   A 1 76   ? 2.783   -16.560 40.105  1.00 76.69 76   A 1 
ATOM   647  N N     . ASP   A 1 77   ? -0.183  -12.810 43.687  1.00 91.36 77   A 1 
ATOM   648  C CA    . ASP   A 1 77   ? -1.547  -12.613 44.189  1.00 90.45 77   A 1 
ATOM   649  C C     . ASP   A 1 77   ? -2.415  -11.901 43.146  1.00 90.39 77   A 1 
ATOM   650  O O     . ASP   A 1 77   ? -2.904  -10.781 43.314  1.00 85.01 77   A 1 
ATOM   651  C CB    . ASP   A 1 77   ? -1.541  -11.922 45.561  1.00 87.89 77   A 1 
ATOM   652  C CG    . ASP   A 1 77   ? -1.157  -12.861 46.701  1.00 78.55 77   A 1 
ATOM   653  O OD1   . ASP   A 1 77   ? -1.345  -14.093 46.542  1.00 69.79 77   A 1 
ATOM   654  O OD2   . ASP   A 1 77   ? -0.727  -12.327 47.744  1.00 71.58 77   A 1 
ATOM   655  N N     . ILE   A 1 78   ? -2.586  -12.583 42.012  1.00 90.73 78   A 1 
ATOM   656  C CA    . ILE   A 1 78   ? -3.394  -12.112 40.890  1.00 90.36 78   A 1 
ATOM   657  C C     . ILE   A 1 78   ? -4.855  -12.433 41.193  1.00 90.06 78   A 1 
ATOM   658  O O     . ILE   A 1 78   ? -5.222  -13.595 41.371  1.00 85.32 78   A 1 
ATOM   659  C CB    . ILE   A 1 78   ? -2.917  -12.732 39.563  1.00 88.10 78   A 1 
ATOM   660  C CG1   . ILE   A 1 78   ? -1.408  -12.459 39.332  1.00 82.17 78   A 1 
ATOM   661  C CG2   . ILE   A 1 78   ? -3.749  -12.170 38.401  1.00 81.76 78   A 1 
ATOM   662  C CD1   . ILE   A 1 78   ? -0.825  -13.211 38.136  1.00 80.17 78   A 1 
ATOM   663  N N     . LYS   A 1 79   ? -5.693  -11.397 41.231  1.00 90.92 79   A 1 
ATOM   664  C CA    . LYS   A 1 79   ? -7.138  -11.567 41.379  1.00 89.88 79   A 1 
ATOM   665  C C     . LYS   A 1 79   ? -7.731  -12.144 40.100  1.00 90.58 79   A 1 
ATOM   666  O O     . LYS   A 1 79   ? -7.337  -11.750 39.002  1.00 85.97 79   A 1 
ATOM   667  C CB    . LYS   A 1 79   ? -7.819  -10.242 41.750  1.00 86.62 79   A 1 
ATOM   668  C CG    . LYS   A 1 79   ? -7.429  -9.786  43.162  1.00 74.85 79   A 1 
ATOM   669  C CD    . LYS   A 1 79   ? -8.205  -8.526  43.561  1.00 63.66 79   A 1 
ATOM   670  C CE    . LYS   A 1 79   ? -7.801  -8.120  44.976  1.00 51.48 79   A 1 
ATOM   671  N NZ    . LYS   A 1 79   ? -8.519  -6.909  45.444  1.00 43.47 79   A 1 
ATOM   672  N N     . ASP   A 1 80   ? -8.736  -13.018 40.276  1.00 91.66 80   A 1 
ATOM   673  C CA    . ASP   A 1 80   ? -9.509  -13.513 39.149  1.00 91.52 80   A 1 
ATOM   674  C C     . ASP   A 1 80   ? -10.163 -12.362 38.382  1.00 91.72 80   A 1 
ATOM   675  O O     . ASP   A 1 80   ? -10.614 -11.356 38.945  1.00 87.32 80   A 1 
ATOM   676  C CB    . ASP   A 1 80   ? -10.567 -14.524 39.612  1.00 88.79 80   A 1 
ATOM   677  C CG    . ASP   A 1 80   ? -9.956  -15.843 40.090  1.00 82.35 80   A 1 
ATOM   678  O OD1   . ASP   A 1 80   ? -8.934  -16.255 39.502  1.00 74.61 80   A 1 
ATOM   679  O OD2   . ASP   A 1 80   ? -10.526 -16.426 41.034  1.00 76.79 80   A 1 
ATOM   680  N N     . ARG   A 1 81   ? -10.219 -12.521 37.070  1.00 92.01 81   A 1 
ATOM   681  C CA    . ARG   A 1 81   ? -10.866 -11.572 36.179  1.00 92.09 81   A 1 
ATOM   682  C C     . ARG   A 1 81   ? -12.359 -11.507 36.496  1.00 92.75 81   A 1 
ATOM   683  O O     . ARG   A 1 81   ? -13.028 -12.538 36.549  1.00 88.96 81   A 1 
ATOM   684  C CB    . ARG   A 1 81   ? -10.571 -11.988 34.731  1.00 89.85 81   A 1 
ATOM   685  C CG    . ARG   A 1 81   ? -11.097 -10.963 33.727  1.00 83.29 81   A 1 
ATOM   686  C CD    . ARG   A 1 81   ? -10.662 -11.321 32.295  1.00 83.30 81   A 1 
ATOM   687  N NE    . ARG   A 1 81   ? -9.205  -11.205 32.094  1.00 83.15 81   A 1 
ATOM   688  C CZ    . ARG   A 1 81   ? -8.517  -10.075 31.966  1.00 86.47 81   A 1 
ATOM   689  N NH1   . ARG   A 1 81   ? -9.086  -8.905  31.952  1.00 73.39 81   A 1 
ATOM   690  N NH2   . ARG   A 1 81   ? -7.225  -10.109 31.847  1.00 80.03 81   A 1 
ATOM   691  N N     . LYS   A 1 82   ? -12.895 -10.297 36.671  1.00 93.10 82   A 1 
ATOM   692  C CA    . LYS   A 1 82   ? -14.325 -10.122 36.930  1.00 92.81 82   A 1 
ATOM   693  C C     . LYS   A 1 82   ? -15.140 -10.729 35.796  1.00 93.33 82   A 1 
ATOM   694  O O     . LYS   A 1 82   ? -15.005 -10.340 34.634  1.00 89.93 82   A 1 
ATOM   695  C CB    . LYS   A 1 82   ? -14.685 -8.645  37.114  1.00 90.40 82   A 1 
ATOM   696  C CG    . LYS   A 1 82   ? -14.160 -8.056  38.429  1.00 78.00 82   A 1 
ATOM   697  C CD    . LYS   A 1 82   ? -14.570 -6.585  38.497  1.00 69.97 82   A 1 
ATOM   698  C CE    . LYS   A 1 82   ? -14.059 -5.915  39.769  1.00 56.81 82   A 1 
ATOM   699  N NZ    . LYS   A 1 82   ? -14.321 -4.455  39.714  1.00 48.36 82   A 1 
ATOM   700  N N     . CYS   A 1 83   ? -16.009 -11.671 36.162  1.00 93.65 83   A 1 
ATOM   701  C CA    . CYS   A 1 83   ? -16.910 -12.333 35.237  1.00 93.19 83   A 1 
ATOM   702  C C     . CYS   A 1 83   ? -18.290 -12.451 35.884  1.00 93.29 83   A 1 
ATOM   703  O O     . CYS   A 1 83   ? -18.406 -12.862 37.040  1.00 87.60 83   A 1 
ATOM   704  C CB    . CYS   A 1 83   ? -16.311 -13.693 34.860  1.00 89.06 83   A 1 
ATOM   705  S SG    . CYS   A 1 83   ? -17.344 -14.515 33.605  1.00 77.28 83   A 1 
ATOM   706  N N     . SER   A 1 84   ? -19.334 -12.097 35.147  1.00 94.09 84   A 1 
ATOM   707  C CA    . SER   A 1 84   ? -20.720 -12.252 35.577  1.00 93.81 84   A 1 
ATOM   708  C C     . SER   A 1 84   ? -21.536 -12.944 34.493  1.00 94.78 84   A 1 
ATOM   709  O O     . SER   A 1 84   ? -21.229 -12.838 33.304  1.00 91.43 84   A 1 
ATOM   710  C CB    . SER   A 1 84   ? -21.322 -10.903 35.986  1.00 90.40 84   A 1 
ATOM   711  O OG    . SER   A 1 84   ? -21.326 -9.994  34.906  1.00 79.84 84   A 1 
ATOM   712  N N     . VAL   A 1 85   ? -22.565 -13.680 34.898  1.00 95.10 85   A 1 
ATOM   713  C CA    . VAL   A 1 85   ? -23.512 -14.322 33.981  1.00 95.27 85   A 1 
ATOM   714  C C     . VAL   A 1 85   ? -24.892 -13.776 34.298  1.00 94.89 85   A 1 
ATOM   715  O O     . VAL   A 1 85   ? -25.337 -13.877 35.441  1.00 91.01 85   A 1 
ATOM   716  C CB    . VAL   A 1 85   ? -23.471 -15.855 34.087  1.00 93.78 85   A 1 
ATOM   717  C CG1   . VAL   A 1 85   ? -24.443 -16.502 33.097  1.00 86.62 85   A 1 
ATOM   718  C CG2   . VAL   A 1 85   ? -22.069 -16.402 33.784  1.00 87.14 85   A 1 
ATOM   719  N N     . ALA   A 1 86   ? -25.549 -13.210 33.294  1.00 94.66 86   A 1 
ATOM   720  C CA    . ALA   A 1 86   ? -26.877 -12.634 33.439  1.00 94.09 86   A 1 
ATOM   721  C C     . ALA   A 1 86   ? -27.688 -12.819 32.153  1.00 95.13 86   A 1 
ATOM   722  O O     . ALA   A 1 86   ? -27.118 -12.976 31.068  1.00 92.53 86   A 1 
ATOM   723  C CB    . ALA   A 1 86   ? -26.738 -11.156 33.815  1.00 90.92 86   A 1 
ATOM   724  N N     . ASP   A 1 87   ? -29.008 -12.793 32.278  1.00 94.80 87   A 1 
ATOM   725  C CA    . ASP   A 1 87   ? -29.890 -12.707 31.121  1.00 94.94 87   A 1 
ATOM   726  C C     . ASP   A 1 87   ? -29.783 -11.310 30.503  1.00 95.23 87   A 1 
ATOM   727  O O     . ASP   A 1 87   ? -29.825 -10.289 31.197  1.00 92.62 87   A 1 
ATOM   728  C CB    . ASP   A 1 87   ? -31.324 -13.092 31.508  1.00 93.65 87   A 1 
ATOM   729  C CG    . ASP   A 1 87   ? -31.413 -14.606 31.752  1.00 90.36 87   A 1 
ATOM   730  O OD1   . ASP   A 1 87   ? -31.235 -15.365 30.774  1.00 82.55 87   A 1 
ATOM   731  O OD2   . ASP   A 1 87   ? -31.557 -15.035 32.920  1.00 83.63 87   A 1 
ATOM   732  N N     . MET   A 1 88   ? -29.600 -11.275 29.191  1.00 95.80 88   A 1 
ATOM   733  C CA    . MET   A 1 88   ? -29.412 -10.044 28.425  1.00 96.23 88   A 1 
ATOM   734  C C     . MET   A 1 88   ? -30.521 -9.892  27.387  1.00 96.60 88   A 1 
ATOM   735  O O     . MET   A 1 88   ? -31.071 -10.875 26.886  1.00 94.63 88   A 1 
ATOM   736  C CB    . MET   A 1 88   ? -28.028 -10.024 27.756  1.00 95.06 88   A 1 
ATOM   737  C CG    . MET   A 1 88   ? -26.846 -10.124 28.732  1.00 91.63 88   A 1 
ATOM   738  S SD    . MET   A 1 88   ? -26.632 -8.753  29.909  1.00 91.46 88   A 1 
ATOM   739  C CE    . MET   A 1 88   ? -26.211 -7.393  28.798  1.00 83.61 88   A 1 
ATOM   740  N N     . TRP   A 1 89   ? -30.796 -8.652  27.030  1.00 96.25 89   A 1 
ATOM   741  C CA    . TRP   A 1 89   ? -31.812 -8.296  26.050  1.00 96.44 89   A 1 
ATOM   742  C C     . TRP   A 1 89   ? -31.202 -7.511  24.893  1.00 96.54 89   A 1 
ATOM   743  O O     . TRP   A 1 89   ? -30.440 -6.562  25.105  1.00 94.73 89   A 1 
ATOM   744  C CB    . TRP   A 1 89   ? -32.929 -7.514  26.734  1.00 95.94 89   A 1 
ATOM   745  C CG    . TRP   A 1 89   ? -33.724 -8.324  27.712  1.00 95.48 89   A 1 
ATOM   746  C CD1   . TRP   A 1 89   ? -33.408 -8.531  29.008  1.00 91.60 89   A 1 
ATOM   747  C CD2   . TRP   A 1 89   ? -34.956 -9.072  27.464  1.00 93.95 89   A 1 
ATOM   748  N NE1   . TRP   A 1 89   ? -34.374 -9.349  29.599  1.00 91.71 89   A 1 
ATOM   749  C CE2   . TRP   A 1 89   ? -35.343 -9.694  28.682  1.00 93.22 89   A 1 
ATOM   750  C CE3   . TRP   A 1 89   ? -35.781 -9.265  26.335  1.00 91.98 89   A 1 
ATOM   751  C CZ2   . TRP   A 1 89   ? -36.514 -10.477 28.783  1.00 91.55 89   A 1 
ATOM   752  C CZ3   . TRP   A 1 89   ? -36.950 -10.049 26.433  1.00 88.53 89   A 1 
ATOM   753  C CH2   . TRP   A 1 89   ? -37.311 -10.646 27.647  1.00 89.35 89   A 1 
ATOM   754  N N     . LEU   A 1 90   ? -31.569 -7.891  23.668  1.00 96.77 90   A 1 
ATOM   755  C CA    . LEU   A 1 90   ? -31.317 -7.110  22.466  1.00 96.86 90   A 1 
ATOM   756  C C     . LEU   A 1 90   ? -32.540 -6.231  22.197  1.00 96.76 90   A 1 
ATOM   757  O O     . LEU   A 1 90   ? -33.615 -6.737  21.872  1.00 95.51 90   A 1 
ATOM   758  C CB    . LEU   A 1 90   ? -31.005 -8.053  21.294  1.00 96.52 90   A 1 
ATOM   759  C CG    . LEU   A 1 90   ? -30.713 -7.320  19.969  1.00 95.94 90   A 1 
ATOM   760  C CD1   . LEU   A 1 90   ? -29.417 -6.507  20.042  1.00 93.49 90   A 1 
ATOM   761  C CD2   . LEU   A 1 90   ? -30.566 -8.340  18.840  1.00 93.26 90   A 1 
ATOM   762  N N     . ILE   A 1 91   ? -32.353 -4.932  22.330  1.00 96.74 91   A 1 
ATOM   763  C CA    . ILE   A 1 91   ? -33.388 -3.927  22.097  1.00 96.40 91   A 1 
ATOM   764  C C     . ILE   A 1 91   ? -33.269 -3.402  20.671  1.00 96.55 91   A 1 
ATOM   765  O O     . ILE   A 1 91   ? -32.173 -3.064  20.216  1.00 95.26 91   A 1 
ATOM   766  C CB    . ILE   A 1 91   ? -33.287 -2.806  23.155  1.00 94.81 91   A 1 
ATOM   767  C CG1   . ILE   A 1 91   ? -33.594 -3.399  24.550  1.00 90.13 91   A 1 
ATOM   768  C CG2   . ILE   A 1 91   ? -34.229 -1.639  22.826  1.00 89.75 91   A 1 
ATOM   769  C CD1   . ILE   A 1 91   ? -33.435 -2.392  25.686  1.00 80.17 91   A 1 
ATOM   770  N N     . GLU   A 1 92   ? -34.404 -3.294  20.000  1.00 96.11 92   A 1 
ATOM   771  C CA    . GLU   A 1 92   ? -34.566 -2.674  18.689  1.00 95.64 92   A 1 
ATOM   772  C C     . GLU   A 1 92   ? -35.356 -1.368  18.844  1.00 95.33 92   A 1 
ATOM   773  O O     . GLU   A 1 92   ? -36.502 -1.373  19.293  1.00 93.33 92   A 1 
ATOM   774  C CB    . GLU   A 1 92   ? -35.285 -3.647  17.737  1.00 94.51 92   A 1 
ATOM   775  C CG    . GLU   A 1 92   ? -34.480 -4.922  17.444  1.00 91.77 92   A 1 
ATOM   776  C CD    . GLU   A 1 92   ? -35.224 -5.934  16.548  1.00 92.45 92   A 1 
ATOM   777  O OE1   . GLU   A 1 92   ? -34.580 -6.896  16.075  1.00 88.08 92   A 1 
ATOM   778  O OE2   . GLU   A 1 92   ? -36.452 -5.836  16.349  1.00 88.31 92   A 1 
ATOM   779  N N     . GLU   A 1 93   ? -34.750 -0.242  18.460  1.00 94.69 93   A 1 
ATOM   780  C CA    . GLU   A 1 93   ? -35.382 1.081   18.522  1.00 94.39 93   A 1 
ATOM   781  C C     . GLU   A 1 93   ? -35.400 1.736   17.130  1.00 94.40 93   A 1 
ATOM   782  O O     . GLU   A 1 93   ? -34.357 1.820   16.473  1.00 92.23 93   A 1 
ATOM   783  C CB    . GLU   A 1 93   ? -34.634 1.974   19.527  1.00 93.02 93   A 1 
ATOM   784  C CG    . GLU   A 1 93   ? -34.889 1.608   20.997  1.00 88.46 93   A 1 
ATOM   785  C CD    . GLU   A 1 93   ? -36.272 2.035   21.523  1.00 91.26 93   A 1 
ATOM   786  O OE1   . GLU   A 1 93   ? -36.508 1.848   22.737  1.00 85.71 93   A 1 
ATOM   787  O OE2   . GLU   A 1 93   ? -37.073 2.611   20.761  1.00 86.48 93   A 1 
ATOM   788  N N     . PRO   A 1 94   ? -36.546 2.266   16.671  1.00 93.71 94   A 1 
ATOM   789  C CA    . PRO   A 1 94   ? -36.638 2.899   15.351  1.00 92.72 94   A 1 
ATOM   790  C C     . PRO   A 1 94   ? -35.878 4.231   15.271  1.00 92.37 94   A 1 
ATOM   791  O O     . PRO   A 1 94   ? -35.469 4.666   14.191  1.00 88.39 94   A 1 
ATOM   792  C CB    . PRO   A 1 94   ? -38.139 3.082   15.111  1.00 90.92 94   A 1 
ATOM   793  C CG    . PRO   A 1 94   ? -38.723 3.185   16.524  1.00 87.88 94   A 1 
ATOM   794  C CD    . PRO   A 1 94   ? -37.832 2.257   17.341  1.00 91.87 94   A 1 
ATOM   795  N N     . LYS   A 1 95   ? -35.662 4.889   16.410  1.00 92.06 95   A 1 
ATOM   796  C CA    . LYS   A 1 95   ? -34.873 6.116   16.543  1.00 91.36 95   A 1 
ATOM   797  C C     . LYS   A 1 95   ? -33.723 5.890   17.516  1.00 91.91 95   A 1 
ATOM   798  O O     . LYS   A 1 95   ? -33.803 5.033   18.393  1.00 88.21 95   A 1 
ATOM   799  C CB    . LYS   A 1 95   ? -35.766 7.299   16.965  1.00 89.07 95   A 1 
ATOM   800  C CG    . LYS   A 1 95   ? -36.790 7.660   15.881  1.00 79.77 95   A 1 
ATOM   801  C CD    . LYS   A 1 95   ? -37.576 8.936   16.215  1.00 71.86 95   A 1 
ATOM   802  C CE    . LYS   A 1 95   ? -38.543 9.244   15.067  1.00 61.19 95   A 1 
ATOM   803  N NZ    . LYS   A 1 95   ? -39.270 10.531  15.230  1.00 52.43 95   A 1 
ATOM   804  N N     . LYS   A 1 96   ? -32.653 6.695   17.384  1.00 91.09 96   A 1 
ATOM   805  C CA    . LYS   A 1 96   ? -31.575 6.673   18.376  1.00 90.83 96   A 1 
ATOM   806  C C     . LYS   A 1 96   ? -32.131 6.974   19.764  1.00 90.97 96   A 1 
ATOM   807  O O     . LYS   A 1 96   ? -32.792 7.990   19.965  1.00 86.95 96   A 1 
ATOM   808  C CB    . LYS   A 1 96   ? -30.458 7.666   18.030  1.00 88.69 96   A 1 
ATOM   809  C CG    . LYS   A 1 96   ? -29.487 7.089   16.992  1.00 79.67 96   A 1 
ATOM   810  C CD    . LYS   A 1 96   ? -28.297 8.029   16.793  1.00 76.60 96   A 1 
ATOM   811  C CE    . LYS   A 1 96   ? -27.286 7.384   15.843  1.00 65.54 96   A 1 
ATOM   812  N NZ    . LYS   A 1 96   ? -26.074 8.217   15.679  1.00 59.62 96   A 1 
ATOM   813  N N     . ARG   A 1 97   ? -31.791 6.107   20.718  1.00 91.60 97   A 1 
ATOM   814  C CA    . ARG   A 1 97   ? -32.145 6.248   22.130  1.00 91.96 97   A 1 
ATOM   815  C C     . ARG   A 1 97   ? -30.873 6.243   22.961  1.00 92.39 97   A 1 
ATOM   816  O O     . ARG   A 1 97   ? -29.964 5.456   22.699  1.00 88.24 97   A 1 
ATOM   817  C CB    . ARG   A 1 97   ? -33.116 5.123   22.506  1.00 89.77 97   A 1 
ATOM   818  C CG    . ARG   A 1 97   ? -33.686 5.267   23.918  1.00 86.13 97   A 1 
ATOM   819  C CD    . ARG   A 1 97   ? -34.765 4.202   24.126  1.00 85.75 97   A 1 
ATOM   820  N NE    . ARG   A 1 97   ? -35.354 4.272   25.468  1.00 85.46 97   A 1 
ATOM   821  C CZ    . ARG   A 1 97   ? -36.415 3.596   25.864  1.00 86.01 97   A 1 
ATOM   822  N NH1   . ARG   A 1 97   ? -37.059 2.788   25.067  1.00 80.37 97   A 1 
ATOM   823  N NH2   . ARG   A 1 97   ? -36.855 3.714   27.083  1.00 79.98 97   A 1 
ATOM   824  N N     . ASN   A 1 98   ? -30.794 7.136   23.952  1.00 91.80 98   A 1 
ATOM   825  C CA    . ASN   A 1 98   ? -29.682 7.124   24.889  1.00 91.48 98   A 1 
ATOM   826  C C     . ASN   A 1 98   ? -30.031 6.197   26.058  1.00 91.69 98   A 1 
ATOM   827  O O     . ASN   A 1 98   ? -30.876 6.541   26.880  1.00 87.46 98   A 1 
ATOM   828  C CB    . ASN   A 1 98   ? -29.352 8.565   25.305  1.00 88.92 98   A 1 
ATOM   829  C CG    . ASN   A 1 98   ? -27.957 8.672   25.909  1.00 79.72 98   A 1 
ATOM   830  O OD1   . ASN   A 1 98   ? -27.174 7.751   25.896  1.00 67.93 98   A 1 
ATOM   831  N ND2   . ASN   A 1 98   ? -27.604 9.830   26.422  1.00 69.61 98   A 1 
ATOM   832  N N     . ILE   A 1 99   ? -29.424 5.014   26.089  1.00 91.50 99   A 1 
ATOM   833  C CA    . ILE   A 1 99   ? -29.634 4.016   27.142  1.00 91.34 99   A 1 
ATOM   834  C C     . ILE   A 1 99   ? -28.354 3.953   27.971  1.00 91.26 99   A 1 
ATOM   835  O O     . ILE   A 1 99   ? -27.296 3.571   27.465  1.00 86.98 99   A 1 
ATOM   836  C CB    . ILE   A 1 99   ? -30.047 2.650   26.560  1.00 89.29 99   A 1 
ATOM   837  C CG1   . ILE   A 1 99   ? -31.334 2.795   25.712  1.00 84.64 99   A 1 
ATOM   838  C CG2   . ILE   A 1 99   ? -30.252 1.642   27.704  1.00 85.14 99   A 1 
ATOM   839  C CD1   . ILE   A 1 99   ? -31.821 1.493   25.060  1.00 81.61 99   A 1 
ATOM   840  N N     . GLN   A 1 100  ? -28.437 4.343   29.248  1.00 90.05 100  A 1 
ATOM   841  C CA    . GLN   A 1 100  ? -27.294 4.236   30.148  1.00 88.70 100  A 1 
ATOM   842  C C     . GLN   A 1 100  ? -26.907 2.773   30.369  1.00 88.44 100  A 1 
ATOM   843  O O     . GLN   A 1 100  ? -27.768 1.904   30.466  1.00 82.73 100  A 1 
ATOM   844  C CB    . GLN   A 1 100  ? -27.582 4.928   31.487  1.00 86.19 100  A 1 
ATOM   845  C CG    . GLN   A 1 100  ? -27.395 6.451   31.397  1.00 76.00 100  A 1 
ATOM   846  C CD    . GLN   A 1 100  ? -27.497 7.131   32.763  1.00 67.80 100  A 1 
ATOM   847  O OE1   . GLN   A 1 100  ? -27.963 6.580   33.739  1.00 59.48 100  A 1 
ATOM   848  N NE2   . GLN   A 1 100  ? -27.051 8.356   32.885  1.00 57.44 100  A 1 
ATOM   849  N N     . ASN   A 1 101  ? -25.599 2.519   30.461  1.00 89.19 101  A 1 
ATOM   850  C CA    . ASN   A 1 101  ? -25.023 1.190   30.696  1.00 89.27 101  A 1 
ATOM   851  C C     . ASN   A 1 101  ? -25.387 0.133   29.636  1.00 90.32 101  A 1 
ATOM   852  O O     . ASN   A 1 101  ? -25.291 -1.066  29.906  1.00 85.06 101  A 1 
ATOM   853  C CB    . ASN   A 1 101  ? -25.316 0.734   32.138  1.00 86.57 101  A 1 
ATOM   854  C CG    . ASN   A 1 101  ? -24.826 1.710   33.189  1.00 82.31 101  A 1 
ATOM   855  O OD1   . ASN   A 1 101  ? -23.865 2.428   33.014  1.00 71.78 101  A 1 
ATOM   856  N ND2   . ASN   A 1 101  ? -25.483 1.761   34.327  1.00 72.15 101  A 1 
ATOM   857  N N     . ALA   A 1 102  ? -25.768 0.548   28.431  1.00 91.85 102  A 1 
ATOM   858  C CA    . ALA   A 1 102  ? -25.806 -0.357  27.292  1.00 91.82 102  A 1 
ATOM   859  C C     . ALA   A 1 102  ? -24.386 -0.874  26.986  1.00 92.33 102  A 1 
ATOM   860  O O     . ALA   A 1 102  ? -23.389 -0.168  27.161  1.00 89.54 102  A 1 
ATOM   861  C CB    . ALA   A 1 102  ? -26.441 0.350   26.091  1.00 89.93 102  A 1 
ATOM   862  N N     . THR   A 1 103  ? -24.294 -2.120  26.524  1.00 94.12 103  A 1 
ATOM   863  C CA    . THR   A 1 103  ? -23.028 -2.781  26.178  1.00 94.10 103  A 1 
ATOM   864  C C     . THR   A 1 103  ? -22.983 -3.122  24.690  1.00 94.26 103  A 1 
ATOM   865  O O     . THR   A 1 103  ? -23.993 -3.035  23.990  1.00 90.87 103  A 1 
ATOM   866  C CB    . THR   A 1 103  ? -22.794 -4.026  27.052  1.00 92.06 103  A 1 
ATOM   867  O OG1   . THR   A 1 103  ? -23.810 -4.974  26.869  1.00 76.87 103  A 1 
ATOM   868  C CG2   . THR   A 1 103  ? -22.722 -3.703  28.546  1.00 79.08 103  A 1 
ATOM   869  N N     . MET   A 1 104  ? -21.804 -3.510  24.183  1.00 94.85 104  A 1 
ATOM   870  C CA    . MET   A 1 104  ? -21.611 -3.901  22.775  1.00 95.38 104  A 1 
ATOM   871  C C     . MET   A 1 104  ? -21.999 -2.809  21.755  1.00 95.36 104  A 1 
ATOM   872  O O     . MET   A 1 104  ? -22.332 -3.110  20.613  1.00 92.10 104  A 1 
ATOM   873  C CB    . MET   A 1 104  ? -22.299 -5.247  22.479  1.00 94.64 104  A 1 
ATOM   874  C CG    . MET   A 1 104  ? -21.942 -6.368  23.457  1.00 92.80 104  A 1 
ATOM   875  S SD    . MET   A 1 104  ? -22.707 -7.968  23.050  1.00 92.22 104  A 1 
ATOM   876  C CE    . MET   A 1 104  ? -21.666 -8.494  21.668  1.00 85.49 104  A 1 
ATOM   877  N N     . ASP   A 1 105  ? -21.926 -1.538  22.145  1.00 94.17 105  A 1 
ATOM   878  C CA    . ASP   A 1 105  ? -22.290 -0.365  21.334  1.00 93.12 105  A 1 
ATOM   879  C C     . ASP   A 1 105  ? -21.305 -0.072  20.185  1.00 93.72 105  A 1 
ATOM   880  O O     . ASP   A 1 105  ? -21.601 0.676   19.252  1.00 90.01 105  A 1 
ATOM   881  C CB    . ASP   A 1 105  ? -22.427 0.849   22.268  1.00 89.93 105  A 1 
ATOM   882  C CG    . ASP   A 1 105  ? -21.114 1.265   22.960  1.00 80.78 105  A 1 
ATOM   883  O OD1   . ASP   A 1 105  ? -20.256 0.386   23.195  1.00 69.52 105  A 1 
ATOM   884  O OD2   . ASP   A 1 105  ? -20.985 2.477   23.240  1.00 72.99 105  A 1 
ATOM   885  N N     . GLU   A 1 106  ? -20.136 -0.711  20.203  1.00 94.68 106  A 1 
ATOM   886  C CA    . GLU   A 1 106  ? -19.095 -0.542  19.181  1.00 94.55 106  A 1 
ATOM   887  C C     . GLU   A 1 106  ? -19.398 -1.252  17.850  1.00 95.19 106  A 1 
ATOM   888  O O     . GLU   A 1 106  ? -18.750 -0.961  16.838  1.00 93.37 106  A 1 
ATOM   889  C CB    . GLU   A 1 106  ? -17.748 -0.973  19.772  1.00 92.50 106  A 1 
ATOM   890  C CG    . GLU   A 1 106  ? -17.709 -2.435  20.255  1.00 84.12 106  A 1 
ATOM   891  C CD    . GLU   A 1 106  ? -16.448 -2.727  21.090  1.00 83.18 106  A 1 
ATOM   892  O OE1   . GLU   A 1 106  ? -16.307 -3.862  21.572  1.00 75.44 106  A 1 
ATOM   893  O OE2   . GLU   A 1 106  ? -15.586 -1.817  21.231  1.00 77.07 106  A 1 
ATOM   894  N N     . PHE   A 1 107  ? -20.371 -2.158  17.819  1.00 96.53 107  A 1 
ATOM   895  C CA    . PHE   A 1 107  ? -20.768 -2.910  16.631  1.00 96.72 107  A 1 
ATOM   896  C C     . PHE   A 1 107  ? -21.723 -2.114  15.732  1.00 96.40 107  A 1 
ATOM   897  O O     . PHE   A 1 107  ? -22.421 -1.201  16.161  1.00 94.11 107  A 1 
ATOM   898  C CB    . PHE   A 1 107  ? -21.334 -4.272  17.038  1.00 96.59 107  A 1 
ATOM   899  C CG    . PHE   A 1 107  ? -20.328 -5.133  17.769  1.00 97.11 107  A 1 
ATOM   900  C CD1   . PHE   A 1 107  ? -19.258 -5.721  17.074  1.00 96.08 107  A 1 
ATOM   901  C CD2   . PHE   A 1 107  ? -20.421 -5.299  19.161  1.00 95.93 107  A 1 
ATOM   902  C CE1   . PHE   A 1 107  ? -18.287 -6.463  17.759  1.00 95.25 107  A 1 
ATOM   903  C CE2   . PHE   A 1 107  ? -19.453 -6.043  19.855  1.00 95.29 107  A 1 
ATOM   904  C CZ    . PHE   A 1 107  ? -18.381 -6.619  19.154  1.00 96.00 107  A 1 
ATOM   905  N N     . LEU   A 1 108  ? -21.748 -2.455  14.443  1.00 96.93 108  A 1 
ATOM   906  C CA    . LEU   A 1 108  ? -22.577 -1.756  13.466  1.00 96.85 108  A 1 
ATOM   907  C C     . LEU   A 1 108  ? -24.017 -2.278  13.512  1.00 97.14 108  A 1 
ATOM   908  O O     . LEU   A 1 108  ? -24.226 -3.487  13.538  1.00 96.07 108  A 1 
ATOM   909  C CB    . LEU   A 1 108  ? -21.984 -1.921  12.058  1.00 96.03 108  A 1 
ATOM   910  C CG    . LEU   A 1 108  ? -20.529 -1.433  11.885  1.00 94.19 108  A 1 
ATOM   911  C CD1   . LEU   A 1 108  ? -20.068 -1.708  10.456  1.00 90.00 108  A 1 
ATOM   912  C CD2   . LEU   A 1 108  ? -20.381 0.065   12.154  1.00 89.34 108  A 1 
ATOM   913  N N     . ASN   A 1 109  ? -24.997 -1.389  13.394  1.00 97.09 109  A 1 
ATOM   914  C CA    . ASN   A 1 109  ? -26.420 -1.764  13.331  1.00 97.05 109  A 1 
ATOM   915  C C     . ASN   A 1 109  ? -26.706 -2.775  12.205  1.00 97.52 109  A 1 
ATOM   916  O O     . ASN   A 1 109  ? -27.432 -3.739  12.414  1.00 96.80 109  A 1 
ATOM   917  C CB    . ASN   A 1 109  ? -27.281 -0.503  13.129  1.00 95.87 109  A 1 
ATOM   918  C CG    . ASN   A 1 109  ? -27.244 0.438   14.324  1.00 91.51 109  A 1 
ATOM   919  O OD1   . ASN   A 1 109  ? -27.171 0.052   15.474  1.00 81.90 109  A 1 
ATOM   920  N ND2   . ASN   A 1 109  ? -27.271 1.727   14.067  1.00 80.02 109  A 1 
ATOM   921  N N     . ILE   A 1 110  ? -26.078 -2.610  11.038  1.00 97.80 110  A 1 
ATOM   922  C CA    . ILE   A 1 110  ? -26.257 -3.541  9.920   1.00 97.90 110  A 1 
ATOM   923  C C     . ILE   A 1 110  ? -25.730 -4.947  10.254  1.00 98.06 110  A 1 
ATOM   924  O O     . ILE   A 1 110  ? -26.348 -5.941  9.884   1.00 97.38 110  A 1 
ATOM   925  C CB    . ILE   A 1 110  ? -25.637 -2.951  8.637   1.00 97.19 110  A 1 
ATOM   926  C CG1   . ILE   A 1 110  ? -26.092 -3.682  7.364   1.00 93.18 110  A 1 
ATOM   927  C CG2   . ILE   A 1 110  ? -24.089 -2.918  8.689   1.00 93.45 110  A 1 
ATOM   928  C CD1   . ILE   A 1 110  ? -27.593 -3.589  7.111   1.00 88.16 110  A 1 
ATOM   929  N N     . SER   A 1 111  ? -24.627 -5.057  11.009  1.00 97.84 111  A 1 
ATOM   930  C CA    . SER   A 1 111  ? -24.113 -6.354  11.469  1.00 97.60 111  A 1 
ATOM   931  C C     . SER   A 1 111  ? -25.052 -7.005  12.490  1.00 98.00 111  A 1 
ATOM   932  O O     . SER   A 1 111  ? -25.261 -8.215  12.434  1.00 97.15 111  A 1 
ATOM   933  C CB    . SER   A 1 111  ? -22.715 -6.204  12.076  1.00 96.25 111  A 1 
ATOM   934  O OG    . SER   A 1 111  ? -21.795 -5.707  11.121  1.00 89.54 111  A 1 
ATOM   935  N N     . TRP   A 1 112  ? -25.662 -6.215  13.377  1.00 97.86 112  A 1 
ATOM   936  C CA    . TRP   A 1 112  ? -26.709 -6.696  14.282  1.00 97.95 112  A 1 
ATOM   937  C C     . TRP   A 1 112  ? -27.905 -7.249  13.510  1.00 97.95 112  A 1 
ATOM   938  O O     . TRP   A 1 112  ? -28.369 -8.345  13.830  1.00 97.02 112  A 1 
ATOM   939  C CB    . TRP   A 1 112  ? -27.166 -5.575  15.222  1.00 97.62 112  A 1 
ATOM   940  C CG    . TRP   A 1 112  ? -26.255 -5.310  16.376  1.00 97.24 112  A 1 
ATOM   941  C CD1   . TRP   A 1 112  ? -25.519 -4.199  16.571  1.00 95.54 112  A 1 
ATOM   942  C CD2   . TRP   A 1 112  ? -26.006 -6.181  17.521  1.00 96.44 112  A 1 
ATOM   943  N NE1   . TRP   A 1 112  ? -24.816 -4.311  17.767  1.00 95.19 112  A 1 
ATOM   944  C CE2   . TRP   A 1 112  ? -25.091 -5.514  18.374  1.00 95.84 112  A 1 
ATOM   945  C CE3   . TRP   A 1 112  ? -26.468 -7.457  17.904  1.00 95.98 112  A 1 
ATOM   946  C CZ2   . TRP   A 1 112  ? -24.634 -6.101  19.578  1.00 94.93 112  A 1 
ATOM   947  C CZ3   . TRP   A 1 112  ? -26.012 -8.043  19.102  1.00 94.03 112  A 1 
ATOM   948  C CH2   . TRP   A 1 112  ? -25.103 -7.368  19.925  1.00 94.00 112  A 1 
ATOM   949  N N     . PHE   A 1 113  ? -28.365 -6.558  12.470  1.00 98.14 113  A 1 
ATOM   950  C CA    . PHE   A 1 113  ? -29.463 -7.028  11.625  1.00 98.12 113  A 1 
ATOM   951  C C     . PHE   A 1 113  ? -29.159 -8.418  11.043  1.00 98.07 113  A 1 
ATOM   952  O O     . PHE   A 1 113  ? -29.951 -9.339  11.232  1.00 97.24 113  A 1 
ATOM   953  C CB    . PHE   A 1 113  ? -29.747 -6.010  10.517  1.00 97.94 113  A 1 
ATOM   954  C CG    . PHE   A 1 113  ? -30.791 -6.486  9.529   1.00 97.96 113  A 1 
ATOM   955  C CD1   . PHE   A 1 113  ? -30.404 -7.170  8.361   1.00 96.96 113  A 1 
ATOM   956  C CD2   . PHE   A 1 113  ? -32.158 -6.304  9.802   1.00 96.94 113  A 1 
ATOM   957  C CE1   . PHE   A 1 113  ? -31.375 -7.669  7.476   1.00 96.30 113  A 1 
ATOM   958  C CE2   . PHE   A 1 113  ? -33.131 -6.798  8.919   1.00 96.31 113  A 1 
ATOM   959  C CZ    . PHE   A 1 113  ? -32.738 -7.484  7.758   1.00 96.75 113  A 1 
ATOM   960  N N     . TYR   A 1 114  ? -28.004 -8.592  10.410  1.00 98.35 114  A 1 
ATOM   961  C CA    . TYR   A 1 114  ? -27.644 -9.879  9.812   1.00 98.34 114  A 1 
ATOM   962  C C     . TYR   A 1 114  ? -27.547 -11.002 10.848  1.00 98.13 114  A 1 
ATOM   963  O O     . TYR   A 1 114  ? -28.162 -12.052 10.684  1.00 97.10 114  A 1 
ATOM   964  C CB    . TYR   A 1 114  ? -26.320 -9.757  9.048   1.00 98.28 114  A 1 
ATOM   965  C CG    . TYR   A 1 114  ? -26.357 -8.849  7.838   1.00 98.42 114  A 1 
ATOM   966  C CD1   . TYR   A 1 114  ? -27.384 -8.970  6.882   1.00 97.91 114  A 1 
ATOM   967  C CD2   . TYR   A 1 114  ? -25.359 -7.877  7.655   1.00 97.88 114  A 1 
ATOM   968  C CE1   . TYR   A 1 114  ? -27.428 -8.121  5.769   1.00 97.61 114  A 1 
ATOM   969  C CE2   . TYR   A 1 114  ? -25.390 -7.023  6.544   1.00 97.70 114  A 1 
ATOM   970  C CZ    . TYR   A 1 114  ? -26.431 -7.145  5.606   1.00 98.00 114  A 1 
ATOM   971  O OH    . TYR   A 1 114  ? -26.476 -6.302  4.532   1.00 97.31 114  A 1 
ATOM   972  N N     . ILE   A 1 115  ? -26.808 -10.782 11.923  1.00 97.99 115  A 1 
ATOM   973  C CA    . ILE   A 1 115  ? -26.511 -11.838 12.897  1.00 97.74 115  A 1 
ATOM   974  C C     . ILE   A 1 115  ? -27.744 -12.179 13.743  1.00 97.48 115  A 1 
ATOM   975  O O     . ILE   A 1 115  ? -28.024 -13.354 13.965  1.00 95.84 115  A 1 
ATOM   976  C CB    . ILE   A 1 115  ? -25.286 -11.442 13.748  1.00 97.22 115  A 1 
ATOM   977  C CG1   . ILE   A 1 115  ? -24.032 -11.292 12.846  1.00 94.48 115  A 1 
ATOM   978  C CG2   . ILE   A 1 115  ? -25.013 -12.505 14.829  1.00 94.48 115  A 1 
ATOM   979  C CD1   . ILE   A 1 115  ? -22.896 -10.520 13.509  1.00 87.39 115  A 1 
ATOM   980  N N     . SER   A 1 116  ? -28.522 -11.191 14.179  1.00 97.35 116  A 1 
ATOM   981  C CA    . SER   A 1 116  ? -29.726 -11.425 14.988  1.00 96.61 116  A 1 
ATOM   982  C C     . SER   A 1 116  ? -30.838 -12.138 14.218  1.00 96.42 116  A 1 
ATOM   983  O O     . SER   A 1 116  ? -31.618 -12.883 14.817  1.00 94.11 116  A 1 
ATOM   984  C CB    . SER   A 1 116  ? -30.256 -10.114 15.581  1.00 95.13 116  A 1 
ATOM   985  O OG    . SER   A 1 116  ? -30.741 -9.247  14.583  1.00 85.66 116  A 1 
ATOM   986  N N     . ASN   A 1 117  ? -30.890 -11.955 12.900  1.00 97.19 117  A 1 
ATOM   987  C CA    . ASN   A 1 117  ? -31.878 -12.600 12.033  1.00 97.10 117  A 1 
ATOM   988  C C     . ASN   A 1 117  ? -31.338 -13.847 11.309  1.00 97.07 117  A 1 
ATOM   989  O O     . ASN   A 1 117  ? -32.094 -14.498 10.594  1.00 94.48 117  A 1 
ATOM   990  C CB    . ASN   A 1 117  ? -32.465 -11.556 11.072  1.00 96.67 117  A 1 
ATOM   991  C CG    . ASN   A 1 117  ? -33.217 -10.462 11.816  1.00 96.06 117  A 1 
ATOM   992  O OD1   . ASN   A 1 117  ? -34.133 -10.701 12.590  1.00 88.50 117  A 1 
ATOM   993  N ND2   . ASN   A 1 117  ? -32.842 -9.221  11.613  1.00 89.29 117  A 1 
ATOM   994  N N     . GLY   A 1 118  ? -30.056 -14.197 11.494  1.00 96.92 118  A 1 
ATOM   995  C CA    . GLY   A 1 118  ? -29.448 -15.362 10.846  1.00 96.45 118  A 1 
ATOM   996  C C     . GLY   A 1 118  ? -29.304 -15.211 9.326   1.00 96.89 118  A 1 
ATOM   997  O O     . GLY   A 1 118  ? -29.437 -16.192 8.601   1.00 94.47 118  A 1 
ATOM   998  N N     . ILE   A 1 119  ? -29.046 -13.997 8.842   1.00 97.58 119  A 1 
ATOM   999  C CA    . ILE   A 1 119  ? -28.961 -13.680 7.409   1.00 97.82 119  A 1 
ATOM   1000 C C     . ILE   A 1 119  ? -27.504 -13.414 7.018   1.00 97.95 119  A 1 
ATOM   1001 O O     . ILE   A 1 119  ? -26.819 -12.592 7.628   1.00 96.87 119  A 1 
ATOM   1002 C CB    . ILE   A 1 119  ? -29.900 -12.503 7.046   1.00 97.37 119  A 1 
ATOM   1003 C CG1   . ILE   A 1 119  ? -31.366 -12.842 7.403   1.00 95.21 119  A 1 
ATOM   1004 C CG2   . ILE   A 1 119  ? -29.781 -12.155 5.550   1.00 95.56 119  A 1 
ATOM   1005 C CD1   . ILE   A 1 119  ? -32.356 -11.684 7.218   1.00 92.67 119  A 1 
ATOM   1006 N N     . SER   A 1 120  ? -27.030 -14.082 5.961   1.00 97.99 120  A 1 
ATOM   1007 C CA    . SER   A 1 120  ? -25.759 -13.759 5.304   1.00 97.81 120  A 1 
ATOM   1008 C C     . SER   A 1 120  ? -25.996 -12.723 4.198   1.00 98.05 120  A 1 
ATOM   1009 O O     . SER   A 1 120  ? -26.921 -12.896 3.405   1.00 96.82 120  A 1 
ATOM   1010 C CB    . SER   A 1 120  ? -25.119 -15.024 4.728   1.00 96.61 120  A 1 
ATOM   1011 O OG    . SER   A 1 120  ? -23.878 -14.705 4.124   1.00 85.68 120  A 1 
ATOM   1012 N N     . PRO   A 1 121  ? -25.166 -11.668 4.088   1.00 98.26 121  A 1 
ATOM   1013 C CA    . PRO   A 1 121  ? -25.356 -10.622 3.075   1.00 98.19 121  A 1 
ATOM   1014 C C     . PRO   A 1 121  ? -25.334 -11.114 1.620   1.00 98.03 121  A 1 
ATOM   1015 O O     . PRO   A 1 121  ? -25.976 -10.506 0.769   1.00 95.74 121  A 1 
ATOM   1016 C CB    . PRO   A 1 121  ? -24.229 -9.612  3.319   1.00 97.43 121  A 1 
ATOM   1017 C CG    . PRO   A 1 121  ? -23.866 -9.814  4.785   1.00 95.14 121  A 1 
ATOM   1018 C CD    . PRO   A 1 121  ? -24.103 -11.303 5.002   1.00 97.56 121  A 1 
ATOM   1019 N N     . ASP   A 1 122  ? -24.623 -12.201 1.329   1.00 98.03 122  A 1 
ATOM   1020 C CA    . ASP   A 1 122  ? -24.533 -12.844 0.000   1.00 97.50 122  A 1 
ATOM   1021 C C     . ASP   A 1 122  ? -25.257 -14.210 -0.045  1.00 97.55 122  A 1 
ATOM   1022 O O     . ASP   A 1 122  ? -25.037 -15.035 -0.934  1.00 94.52 122  A 1 
ATOM   1023 C CB    . ASP   A 1 122  ? -23.051 -12.948 -0.403  1.00 95.31 122  A 1 
ATOM   1024 C CG    . ASP   A 1 122  ? -22.830 -13.492 -1.822  1.00 90.68 122  A 1 
ATOM   1025 O OD1   . ASP   A 1 122  ? -23.429 -12.979 -2.786  1.00 82.08 122  A 1 
ATOM   1026 O OD2   . ASP   A 1 122  ? -22.032 -14.442 -1.977  1.00 84.77 122  A 1 
ATOM   1027 N N     . GLY   A 1 123  ? -26.112 -14.481 0.947   1.00 97.43 123  A 1 
ATOM   1028 C CA    . GLY   A 1 123  ? -26.809 -15.754 1.073   1.00 97.32 123  A 1 
ATOM   1029 C C     . GLY   A 1 123  ? -27.854 -15.988 -0.021  1.00 97.72 123  A 1 
ATOM   1030 O O     . GLY   A 1 123  ? -28.383 -15.056 -0.633  1.00 96.19 123  A 1 
ATOM   1031 N N     . CYS   A 1 124  ? -28.181 -17.266 -0.233  1.00 97.83 124  A 1 
ATOM   1032 C CA    . CYS   A 1 124  ? -29.330 -17.693 -1.026  1.00 97.77 124  A 1 
ATOM   1033 C C     . CYS   A 1 124  ? -30.394 -18.280 -0.094  1.00 97.78 124  A 1 
ATOM   1034 O O     . CYS   A 1 124  ? -30.072 -19.086 0.782   1.00 95.86 124  A 1 
ATOM   1035 C CB    . CYS   A 1 124  ? -28.897 -18.702 -2.090  1.00 96.95 124  A 1 
ATOM   1036 S SG    . CYS   A 1 124  ? -27.792 -17.922 -3.305  1.00 95.11 124  A 1 
ATOM   1037 N N     . TYR   A 1 125  ? -31.655 -17.902 -0.300  1.00 97.67 125  A 1 
ATOM   1038 C CA    . TYR   A 1 125  ? -32.754 -18.255 0.593   1.00 97.71 125  A 1 
ATOM   1039 C C     . TYR   A 1 125  ? -33.991 -18.680 -0.189  1.00 97.56 125  A 1 
ATOM   1040 O O     . TYR   A 1 125  ? -34.320 -18.089 -1.214  1.00 95.69 125  A 1 
ATOM   1041 C CB    . TYR   A 1 125  ? -33.071 -17.072 1.518   1.00 97.53 125  A 1 
ATOM   1042 C CG    . TYR   A 1 125  ? -31.918 -16.690 2.419   1.00 97.79 125  A 1 
ATOM   1043 C CD1   . TYR   A 1 125  ? -31.684 -17.400 3.610   1.00 96.75 125  A 1 
ATOM   1044 C CD2   . TYR   A 1 125  ? -31.027 -15.659 2.044   1.00 96.85 125  A 1 
ATOM   1045 C CE1   . TYR   A 1 125  ? -30.572 -17.118 4.407   1.00 96.25 125  A 1 
ATOM   1046 C CE2   . TYR   A 1 125  ? -29.901 -15.367 2.834   1.00 96.50 125  A 1 
ATOM   1047 C CZ    . TYR   A 1 125  ? -29.673 -16.111 4.011   1.00 96.95 125  A 1 
ATOM   1048 O OH    . TYR   A 1 125  ? -28.556 -15.870 4.763   1.00 96.03 125  A 1 
ATOM   1049 N N     . SER   A 1 126  ? -34.690 -19.678 0.322   1.00 97.60 126  A 1 
ATOM   1050 C CA    . SER   A 1 126  ? -36.074 -19.959 -0.064  1.00 97.42 126  A 1 
ATOM   1051 C C     . SER   A 1 126  ? -36.985 -19.200 0.898   1.00 97.39 126  A 1 
ATOM   1052 O O     . SER   A 1 126  ? -37.184 -19.638 2.036   1.00 94.84 126  A 1 
ATOM   1053 C CB    . SER   A 1 126  ? -36.341 -21.464 -0.038  1.00 96.32 126  A 1 
ATOM   1054 O OG    . SER   A 1 126  ? -37.559 -21.773 -0.686  1.00 87.06 126  A 1 
ATOM   1055 N N     . LEU   A 1 127  ? -37.471 -18.038 0.462   1.00 96.89 127  A 1 
ATOM   1056 C CA    . LEU   A 1 127  ? -38.257 -17.139 1.304   1.00 96.78 127  A 1 
ATOM   1057 C C     . LEU   A 1 127  ? -39.615 -17.756 1.646   1.00 96.54 127  A 1 
ATOM   1058 O O     . LEU   A 1 127  ? -40.265 -18.365 0.793   1.00 94.15 127  A 1 
ATOM   1059 C CB    . LEU   A 1 127  ? -38.448 -15.774 0.621   1.00 96.18 127  A 1 
ATOM   1060 C CG    . LEU   A 1 127  ? -37.147 -15.027 0.267   1.00 95.32 127  A 1 
ATOM   1061 C CD1   . LEU   A 1 127  ? -37.509 -13.687 -0.371  1.00 92.39 127  A 1 
ATOM   1062 C CD2   . LEU   A 1 127  ? -36.274 -14.760 1.490   1.00 92.14 127  A 1 
ATOM   1063 N N     . ASP   A 1 128  ? -40.046 -17.542 2.878   1.00 96.62 128  A 1 
ATOM   1064 C CA    . ASP   A 1 128  ? -41.393 -17.887 3.315   1.00 96.25 128  A 1 
ATOM   1065 C C     . ASP   A 1 128  ? -42.352 -16.727 3.009   1.00 96.06 128  A 1 
ATOM   1066 O O     . ASP   A 1 128  ? -42.338 -15.682 3.670   1.00 92.88 128  A 1 
ATOM   1067 C CB    . ASP   A 1 128  ? -41.374 -18.277 4.794   1.00 95.26 128  A 1 
ATOM   1068 C CG    . ASP   A 1 128  ? -42.688 -18.898 5.257   1.00 93.86 128  A 1 
ATOM   1069 O OD1   . ASP   A 1 128  ? -43.715 -18.758 4.555   1.00 88.41 128  A 1 
ATOM   1070 O OD2   . ASP   A 1 128  ? -42.676 -19.511 6.345   1.00 88.52 128  A 1 
ATOM   1071 N N     . ASP   A 1 129  ? -43.180 -16.918 1.984   1.00 95.56 129  A 1 
ATOM   1072 C CA    . ASP   A 1 129  ? -44.068 -15.883 1.445   1.00 94.60 129  A 1 
ATOM   1073 C C     . ASP   A 1 129  ? -45.096 -15.366 2.465   1.00 95.37 129  A 1 
ATOM   1074 O O     . ASP   A 1 129  ? -45.597 -14.252 2.313   1.00 91.54 129  A 1 
ATOM   1075 C CB    . ASP   A 1 129  ? -44.790 -16.424 0.196   1.00 90.80 129  A 1 
ATOM   1076 C CG    . ASP   A 1 129  ? -43.874 -16.703 -1.003  1.00 83.96 129  A 1 
ATOM   1077 O OD1   . ASP   A 1 129  ? -42.879 -15.969 -1.186  1.00 72.69 129  A 1 
ATOM   1078 O OD2   . ASP   A 1 129  ? -44.196 -17.637 -1.771  1.00 76.18 129  A 1 
ATOM   1079 N N     . GLN   A 1 130  ? -45.389 -16.111 3.527   1.00 95.93 130  A 1 
ATOM   1080 C CA    . GLN   A 1 130  ? -46.333 -15.668 4.565   1.00 95.66 130  A 1 
ATOM   1081 C C     . GLN   A 1 130  ? -45.848 -14.423 5.327   1.00 96.11 130  A 1 
ATOM   1082 O O     . GLN   A 1 130  ? -46.660 -13.668 5.864   1.00 92.66 130  A 1 
ATOM   1083 C CB    . GLN   A 1 130  ? -46.673 -16.832 5.515   1.00 93.74 130  A 1 
ATOM   1084 C CG    . GLN   A 1 130  ? -45.575 -17.132 6.547   1.00 82.66 130  A 1 
ATOM   1085 C CD    . GLN   A 1 130  ? -45.865 -18.361 7.404   1.00 79.47 130  A 1 
ATOM   1086 O OE1   . GLN   A 1 130  ? -46.992 -18.666 7.753   1.00 70.97 130  A 1 
ATOM   1087 N NE2   . GLN   A 1 130  ? -44.866 -19.103 7.803   1.00 68.91 130  A 1 
ATOM   1088 N N     . TYR   A 1 131  ? -44.530 -14.183 5.343   1.00 96.83 131  A 1 
ATOM   1089 C CA    . TYR   A 1 131  ? -43.922 -13.011 5.987   1.00 96.59 131  A 1 
ATOM   1090 C C     . TYR   A 1 131  ? -43.665 -11.852 5.014   1.00 96.43 131  A 1 
ATOM   1091 O O     . TYR   A 1 131  ? -43.094 -10.827 5.401   1.00 93.57 131  A 1 
ATOM   1092 C CB    . TYR   A 1 131  ? -42.643 -13.436 6.714   1.00 96.26 131  A 1 
ATOM   1093 C CG    . TYR   A 1 131  ? -42.862 -14.504 7.764   1.00 96.54 131  A 1 
ATOM   1094 C CD1   . TYR   A 1 131  ? -43.477 -14.189 8.994   1.00 93.62 131  A 1 
ATOM   1095 C CD2   . TYR   A 1 131  ? -42.472 -15.832 7.510   1.00 94.22 131  A 1 
ATOM   1096 C CE1   . TYR   A 1 131  ? -43.687 -15.181 9.960   1.00 92.98 131  A 1 
ATOM   1097 C CE2   . TYR   A 1 131  ? -42.678 -16.835 8.472   1.00 93.75 131  A 1 
ATOM   1098 C CZ    . TYR   A 1 131  ? -43.286 -16.504 9.697   1.00 94.56 131  A 1 
ATOM   1099 O OH    . TYR   A 1 131  ? -43.487 -17.482 10.636  1.00 93.07 131  A 1 
ATOM   1100 N N     . LEU   A 1 132  ? -44.090 -11.992 3.756   1.00 96.67 132  A 1 
ATOM   1101 C CA    . LEU   A 1 132  ? -43.930 -10.980 2.717   1.00 96.53 132  A 1 
ATOM   1102 C C     . LEU   A 1 132  ? -45.266 -10.307 2.395   1.00 96.53 132  A 1 
ATOM   1103 O O     . LEU   A 1 132  ? -46.239 -10.941 2.001   1.00 93.60 132  A 1 
ATOM   1104 C CB    . LEU   A 1 132  ? -43.300 -11.606 1.459   1.00 95.46 132  A 1 
ATOM   1105 C CG    . LEU   A 1 132  ? -41.847 -12.099 1.644   1.00 94.67 132  A 1 
ATOM   1106 C CD1   . LEU   A 1 132  ? -41.379 -12.769 0.354   1.00 90.89 132  A 1 
ATOM   1107 C CD2   . LEU   A 1 132  ? -40.885 -10.946 1.950   1.00 90.92 132  A 1 
ATOM   1108 N N     . THR   A 1 133  ? -45.291 -8.981  2.486   1.00 96.89 133  A 1 
ATOM   1109 C CA    . THR   A 1 133  ? -46.433 -8.169  2.052   1.00 96.68 133  A 1 
ATOM   1110 C C     . THR   A 1 133  ? -46.045 -7.368  0.814   1.00 96.82 133  A 1 
ATOM   1111 O O     . THR   A 1 133  ? -45.122 -6.557  0.864   1.00 94.47 133  A 1 
ATOM   1112 C CB    . THR   A 1 133  ? -46.919 -7.239  3.168   1.00 94.86 133  A 1 
ATOM   1113 O OG1   . THR   A 1 133  ? -47.152 -7.963  4.351   1.00 80.41 133  A 1 
ATOM   1114 C CG2   . THR   A 1 133  ? -48.240 -6.558  2.802   1.00 76.62 133  A 1 
ATOM   1115 N N     . LYS   A 1 134  ? -46.756 -7.555  -0.294  1.00 96.63 134  A 1 
ATOM   1116 C CA    . LYS   A 1 134  ? -46.498 -6.818  -1.532  1.00 96.42 134  A 1 
ATOM   1117 C C     . LYS   A 1 134  ? -46.802 -5.326  -1.357  1.00 96.36 134  A 1 
ATOM   1118 O O     . LYS   A 1 134  ? -47.898 -4.959  -0.948  1.00 93.58 134  A 1 
ATOM   1119 C CB    . LYS   A 1 134  ? -47.298 -7.458  -2.678  1.00 95.25 134  A 1 
ATOM   1120 C CG    . LYS   A 1 134  ? -46.910 -6.878  -4.043  1.00 90.57 134  A 1 
ATOM   1121 C CD    . LYS   A 1 134  ? -47.643 -7.612  -5.181  1.00 86.06 134  A 1 
ATOM   1122 C CE    . LYS   A 1 134  ? -47.195 -7.017  -6.516  1.00 76.72 134  A 1 
ATOM   1123 N NZ    . LYS   A 1 134  ? -47.765 -7.724  -7.688  1.00 68.98 134  A 1 
ATOM   1124 N N     . ILE   A 1 135  ? -45.838 -4.466  -1.716  1.00 96.03 135  A 1 
ATOM   1125 C CA    . ILE   A 1 135  ? -46.005 -3.001  -1.733  1.00 95.33 135  A 1 
ATOM   1126 C C     . ILE   A 1 135  ? -46.350 -2.532  -3.152  1.00 95.06 135  A 1 
ATOM   1127 O O     . ILE   A 1 135  ? -47.328 -1.819  -3.372  1.00 89.91 135  A 1 
ATOM   1128 C CB    . ILE   A 1 135  ? -44.727 -2.293  -1.228  1.00 93.42 135  A 1 
ATOM   1129 C CG1   . ILE   A 1 135  ? -44.316 -2.765  0.187   1.00 84.53 135  A 1 
ATOM   1130 C CG2   . ILE   A 1 135  ? -44.930 -0.766  -1.239  1.00 83.42 135  A 1 
ATOM   1131 C CD1   . ILE   A 1 135  ? -42.915 -2.272  0.581   1.00 81.89 135  A 1 
ATOM   1132 N N     . ASN   A 1 136  ? -45.539 -2.941  -4.114  1.00 95.65 136  A 1 
ATOM   1133 C CA    . ASN   A 1 136  ? -45.705 -2.690  -5.541  1.00 94.39 136  A 1 
ATOM   1134 C C     . ASN   A 1 136  ? -45.105 -3.863  -6.342  1.00 95.11 136  A 1 
ATOM   1135 O O     . ASN   A 1 136  ? -44.698 -4.875  -5.758  1.00 90.67 136  A 1 
ATOM   1136 C CB    . ASN   A 1 136  ? -45.122 -1.295  -5.878  1.00 89.41 136  A 1 
ATOM   1137 C CG    . ASN   A 1 136  ? -43.636 -1.154  -5.586  1.00 85.21 136  A 1 
ATOM   1138 O OD1   . ASN   A 1 136  ? -42.880 -2.087  -5.709  1.00 72.51 136  A 1 
ATOM   1139 N ND2   . ASN   A 1 136  ? -43.183 0.025   -5.221  1.00 76.13 136  A 1 
ATOM   1140 N N     . ASN   A 1 137  ? -45.087 -3.785  -7.666  1.00 93.81 137  A 1 
ATOM   1141 C CA    . ASN   A 1 137  ? -44.475 -4.843  -8.473  1.00 92.71 137  A 1 
ATOM   1142 C C     . ASN   A 1 137  ? -42.968 -4.945  -8.200  1.00 92.31 137  A 1 
ATOM   1143 O O     . ASN   A 1 137  ? -42.248 -3.968  -8.348  1.00 86.29 137  A 1 
ATOM   1144 C CB    . ASN   A 1 137  ? -44.783 -4.635  -9.966  1.00 90.43 137  A 1 
ATOM   1145 C CG    . ASN   A 1 137  ? -46.135 -5.198  -10.381 1.00 81.87 137  A 1 
ATOM   1146 O OD1   . ASN   A 1 137  ? -46.841 -5.856  -9.634  1.00 71.94 137  A 1 
ATOM   1147 N ND2   . ASN   A 1 137  ? -46.522 -4.970  -11.621 1.00 71.97 137  A 1 
ATOM   1148 N N     . GLY   A 1 138  ? -42.532 -6.132  -7.790  1.00 92.80 138  A 1 
ATOM   1149 C CA    . GLY   A 1 138  ? -41.126 -6.404  -7.482  1.00 93.28 138  A 1 
ATOM   1150 C C     . GLY   A 1 138  ? -40.628 -5.848  -6.141  1.00 95.11 138  A 1 
ATOM   1151 O O     . GLY   A 1 138  ? -39.442 -5.961  -5.859  1.00 91.31 138  A 1 
ATOM   1152 N N     . CYS   A 1 139  ? -41.502 -5.269  -5.312  1.00 96.58 139  A 1 
ATOM   1153 C CA    . CYS   A 1 139  ? -41.131 -4.755  -3.992  1.00 96.76 139  A 1 
ATOM   1154 C C     . CYS   A 1 139  ? -42.082 -5.272  -2.906  1.00 96.95 139  A 1 
ATOM   1155 O O     . CYS   A 1 139  ? -43.299 -5.075  -2.978  1.00 94.73 139  A 1 
ATOM   1156 C CB    . CYS   A 1 139  ? -41.074 -3.223  -4.043  1.00 95.34 139  A 1 
ATOM   1157 S SG    . CYS   A 1 139  ? -40.358 -2.564  -2.508  1.00 92.07 139  A 1 
ATOM   1158 N N     . TYR   A 1 140  ? -41.507 -5.893  -1.889  1.00 97.34 140  A 1 
ATOM   1159 C CA    . TYR   A 1 140  ? -42.222 -6.482  -0.763  1.00 97.33 140  A 1 
ATOM   1160 C C     . TYR   A 1 140  ? -41.758 -5.861  0.556   1.00 97.44 140  A 1 
ATOM   1161 O O     . TYR   A 1 140  ? -40.643 -5.354  0.666   1.00 95.92 140  A 1 
ATOM   1162 C CB    . TYR   A 1 140  ? -42.025 -8.005  -0.762  1.00 96.84 140  A 1 
ATOM   1163 C CG    . TYR   A 1 140  ? -42.515 -8.691  -2.024  1.00 96.57 140  A 1 
ATOM   1164 C CD1   . TYR   A 1 140  ? -43.816 -9.223  -2.096  1.00 93.43 140  A 1 
ATOM   1165 C CD2   . TYR   A 1 140  ? -41.671 -8.787  -3.153  1.00 93.72 140  A 1 
ATOM   1166 C CE1   . TYR   A 1 140  ? -44.275 -9.846  -3.267  1.00 92.13 140  A 1 
ATOM   1167 C CE2   . TYR   A 1 140  ? -42.123 -9.402  -4.337  1.00 92.83 140  A 1 
ATOM   1168 C CZ    . TYR   A 1 140  ? -43.425 -9.932  -4.387  1.00 93.82 140  A 1 
ATOM   1169 O OH    . TYR   A 1 140  ? -43.869 -10.533 -5.540  1.00 92.03 140  A 1 
ATOM   1170 N N     . HIS   A 1 141  ? -42.615 -5.902  1.563   1.00 97.50 141  A 1 
ATOM   1171 C CA    . HIS   A 1 141  ? -42.265 -5.548  2.936   1.00 97.40 141  A 1 
ATOM   1172 C C     . HIS   A 1 141  ? -42.174 -6.812  3.790   1.00 97.34 141  A 1 
ATOM   1173 O O     . HIS   A 1 141  ? -43.063 -7.657  3.726   1.00 95.07 141  A 1 
ATOM   1174 C CB    . HIS   A 1 141  ? -43.290 -4.564  3.498   1.00 96.63 141  A 1 
ATOM   1175 C CG    . HIS   A 1 141  ? -42.947 -4.084  4.880   1.00 96.07 141  A 1 
ATOM   1176 N ND1   . HIS   A 1 141  ? -41.864 -3.308  5.225   1.00 86.95 141  A 1 
ATOM   1177 C CD2   . HIS   A 1 141  ? -43.627 -4.343  6.042   1.00 88.13 141  A 1 
ATOM   1178 C CE1   . HIS   A 1 141  ? -41.892 -3.107  6.551   1.00 88.41 141  A 1 
ATOM   1179 N NE2   . HIS   A 1 141  ? -42.956 -3.713  7.078   1.00 89.77 141  A 1 
ATOM   1180 N N     . CYS   A 1 142  ? -41.129 -6.923  4.595   1.00 97.09 142  A 1 
ATOM   1181 C CA    . CYS   A 1 142  ? -40.930 -8.022  5.532   1.00 96.78 142  A 1 
ATOM   1182 C C     . CYS   A 1 142  ? -40.822 -7.471  6.955   1.00 96.38 142  A 1 
ATOM   1183 O O     . CYS   A 1 142  ? -39.880 -6.739  7.272   1.00 93.90 142  A 1 
ATOM   1184 C CB    . CYS   A 1 142  ? -39.685 -8.812  5.110   1.00 95.80 142  A 1 
ATOM   1185 S SG    . CYS   A 1 142  ? -39.459 -10.219 6.222   1.00 94.50 142  A 1 
ATOM   1186 N N     . GLY   A 1 143  ? -41.778 -7.813  7.807   1.00 95.37 143  A 1 
ATOM   1187 C CA    . GLY   A 1 143  ? -41.762 -7.443  9.227   1.00 94.16 143  A 1 
ATOM   1188 C C     . GLY   A 1 143  ? -41.030 -8.444  10.121  1.00 94.57 143  A 1 
ATOM   1189 O O     . GLY   A 1 143  ? -40.590 -8.073  11.208  1.00 89.77 143  A 1 
ATOM   1190 N N     . ASP   A 1 144  ? -40.861 -9.688  9.669   1.00 95.74 144  A 1 
ATOM   1191 C CA    . ASP   A 1 144  ? -40.171 -10.764 10.393  1.00 95.73 144  A 1 
ATOM   1192 C C     . ASP   A 1 144  ? -39.085 -11.410 9.508   1.00 96.21 144  A 1 
ATOM   1193 O O     . ASP   A 1 144  ? -39.278 -12.488 8.939   1.00 93.60 144  A 1 
ATOM   1194 C CB    . ASP   A 1 144  ? -41.194 -11.776 10.929  1.00 94.27 144  A 1 
ATOM   1195 C CG    . ASP   A 1 144  ? -40.561 -12.793 11.889  1.00 92.26 144  A 1 
ATOM   1196 O OD1   . ASP   A 1 144  ? -39.313 -12.890 11.960  1.00 87.12 144  A 1 
ATOM   1197 O OD2   . ASP   A 1 144  ? -41.331 -13.499 12.568  1.00 86.61 144  A 1 
ATOM   1198 N N     . PRO   A 1 145  ? -37.919 -10.750 9.361   1.00 97.17 145  A 1 
ATOM   1199 C CA    . PRO   A 1 145  ? -36.842 -11.265 8.519   1.00 97.10 145  A 1 
ATOM   1200 C C     . PRO   A 1 145  ? -36.270 -12.593 9.017   1.00 97.04 145  A 1 
ATOM   1201 O O     . PRO   A 1 145  ? -35.792 -13.388 8.213   1.00 94.71 145  A 1 
ATOM   1202 C CB    . PRO   A 1 145  ? -35.782 -10.158 8.501   1.00 95.91 145  A 1 
ATOM   1203 C CG    . PRO   A 1 145  ? -36.050 -9.364  9.777   1.00 93.21 145  A 1 
ATOM   1204 C CD    . PRO   A 1 145  ? -37.558 -9.476  9.947   1.00 95.88 145  A 1 
ATOM   1205 N N     . ARG   A 1 146  ? -36.329 -12.876 10.316  1.00 97.08 146  A 1 
ATOM   1206 C CA    . ARG   A 1 146  ? -35.772 -14.105 10.889  1.00 96.75 146  A 1 
ATOM   1207 C C     . ARG   A 1 146  ? -36.514 -15.346 10.407  1.00 96.90 146  A 1 
ATOM   1208 O O     . ARG   A 1 146  ? -35.872 -16.324 10.022  1.00 94.72 146  A 1 
ATOM   1209 C CB    . ARG   A 1 146  ? -35.782 -13.994 12.417  1.00 95.33 146  A 1 
ATOM   1210 C CG    . ARG   A 1 146  ? -34.975 -15.126 13.053  1.00 87.71 146  A 1 
ATOM   1211 C CD    . ARG   A 1 146  ? -34.971 -14.970 14.570  1.00 84.91 146  A 1 
ATOM   1212 N NE    . ARG   A 1 146  ? -34.104 -15.982 15.192  1.00 75.07 146  A 1 
ATOM   1213 C CZ    . ARG   A 1 146  ? -33.942 -16.170 16.486  1.00 68.00 146  A 1 
ATOM   1214 N NH1   . ARG   A 1 146  ? -34.582 -15.449 17.366  1.00 59.80 146  A 1 
ATOM   1215 N NH2   . ARG   A 1 146  ? -33.122 -17.086 16.912  1.00 59.49 146  A 1 
ATOM   1216 N N     . ASN   A 1 147  ? -37.830 -15.303 10.403  1.00 97.04 147  A 1 
ATOM   1217 C CA    . ASN   A 1 147  ? -38.650 -16.416 9.928   1.00 96.99 147  A 1 
ATOM   1218 C C     . ASN   A 1 147  ? -38.739 -16.444 8.397   1.00 97.09 147  A 1 
ATOM   1219 O O     . ASN   A 1 147  ? -38.639 -17.515 7.801   1.00 94.59 147  A 1 
ATOM   1220 C CB    . ASN   A 1 147  ? -40.026 -16.345 10.601  1.00 96.45 147  A 1 
ATOM   1221 C CG    . ASN   A 1 147  ? -39.962 -16.684 12.083  1.00 95.16 147  A 1 
ATOM   1222 O OD1   . ASN   A 1 147  ? -39.292 -17.606 12.507  1.00 86.71 147  A 1 
ATOM   1223 N ND2   . ASN   A 1 147  ? -40.661 -15.945 12.915  1.00 86.91 147  A 1 
ATOM   1224 N N     . CYS   A 1 148  ? -38.825 -15.284 7.755   1.00 97.27 148  A 1 
ATOM   1225 C CA    . CYS   A 1 148  ? -38.870 -15.186 6.292   1.00 97.08 148  A 1 
ATOM   1226 C C     . CYS   A 1 148  ? -37.619 -15.792 5.622   1.00 97.15 148  A 1 
ATOM   1227 O O     . CYS   A 1 148  ? -37.731 -16.462 4.595   1.00 95.18 148  A 1 
ATOM   1228 C CB    . CYS   A 1 148  ? -39.053 -13.709 5.915   1.00 96.41 148  A 1 
ATOM   1229 S SG    . CYS   A 1 148  ? -39.353 -13.530 4.136   1.00 94.75 148  A 1 
ATOM   1230 N N     . PHE   A 1 149  ? -36.438 -15.596 6.213   1.00 97.63 149  A 1 
ATOM   1231 C CA    . PHE   A 1 149  ? -35.142 -16.064 5.709   1.00 97.73 149  A 1 
ATOM   1232 C C     . PHE   A 1 149  ? -34.634 -17.323 6.440   1.00 97.54 149  A 1 
ATOM   1233 O O     . PHE   A 1 149  ? -33.453 -17.642 6.364   1.00 94.84 149  A 1 
ATOM   1234 C CB    . PHE   A 1 149  ? -34.123 -14.913 5.750   1.00 97.51 149  A 1 
ATOM   1235 C CG    . PHE   A 1 149  ? -34.350 -13.811 4.730   1.00 97.73 149  A 1 
ATOM   1236 C CD1   . PHE   A 1 149  ? -33.447 -13.655 3.659   1.00 96.68 149  A 1 
ATOM   1237 C CD2   . PHE   A 1 149  ? -35.437 -12.930 4.841   1.00 96.55 149  A 1 
ATOM   1238 C CE1   . PHE   A 1 149  ? -33.631 -12.639 2.714   1.00 95.83 149  A 1 
ATOM   1239 C CE2   . PHE   A 1 149  ? -35.634 -11.914 3.890   1.00 96.12 149  A 1 
ATOM   1240 C CZ    . PHE   A 1 149  ? -34.728 -11.772 2.829   1.00 96.73 149  A 1 
ATOM   1241 N N     . ALA   A 1 150  ? -35.495 -18.057 7.146   1.00 97.17 150  A 1 
ATOM   1242 C CA    . ALA   A 1 150  ? -35.082 -19.199 7.964   1.00 96.92 150  A 1 
ATOM   1243 C C     . ALA   A 1 150  ? -34.469 -20.352 7.148   1.00 96.92 150  A 1 
ATOM   1244 O O     . ALA   A 1 150  ? -33.661 -21.123 7.667   1.00 93.08 150  A 1 
ATOM   1245 C CB    . ALA   A 1 150  ? -36.300 -19.685 8.756   1.00 95.33 150  A 1 
ATOM   1246 N N     . LYS   A 1 151  ? -34.844 -20.492 5.878   1.00 97.04 151  A 1 
ATOM   1247 C CA    . LYS   A 1 151  ? -34.407 -21.583 5.011   1.00 97.00 151  A 1 
ATOM   1248 C C     . LYS   A 1 151  ? -33.328 -21.122 4.034   1.00 97.18 151  A 1 
ATOM   1249 O O     . LYS   A 1 151  ? -33.621 -20.746 2.896   1.00 94.98 151  A 1 
ATOM   1250 C CB    . LYS   A 1 151  ? -35.637 -22.209 4.339   1.00 95.79 151  A 1 
ATOM   1251 C CG    . LYS   A 1 151  ? -35.297 -23.565 3.714   1.00 87.84 151  A 1 
ATOM   1252 C CD    . LYS   A 1 151  ? -36.563 -24.161 3.085   1.00 82.42 151  A 1 
ATOM   1253 C CE    . LYS   A 1 151  ? -36.265 -25.531 2.485   1.00 72.06 151  A 1 
ATOM   1254 N NZ    . LYS   A 1 151  ? -37.470 -26.084 1.823   1.00 62.41 151  A 1 
ATOM   1255 N N     . GLU   A 1 152  ? -32.067 -21.203 4.468   1.00 97.26 152  A 1 
ATOM   1256 C CA    . GLU   A 1 152  ? -30.923 -21.045 3.568   1.00 97.16 152  A 1 
ATOM   1257 C C     . GLU   A 1 152  ? -30.852 -22.215 2.577   1.00 97.29 152  A 1 
ATOM   1258 O O     . GLU   A 1 152  ? -31.141 -23.368 2.915   1.00 95.22 152  A 1 
ATOM   1259 C CB    . GLU   A 1 152  ? -29.629 -20.886 4.384   1.00 95.80 152  A 1 
ATOM   1260 C CG    . GLU   A 1 152  ? -28.454 -20.415 3.514   1.00 91.23 152  A 1 
ATOM   1261 C CD    . GLU   A 1 152  ? -27.203 -20.014 4.321   1.00 89.66 152  A 1 
ATOM   1262 O OE1   . GLU   A 1 152  ? -26.350 -19.302 3.743   1.00 82.76 152  A 1 
ATOM   1263 O OE2   . GLU   A 1 152  ? -27.108 -20.400 5.507   1.00 83.37 152  A 1 
ATOM   1264 N N     . ILE   A 1 153  ? -30.484 -21.927 1.339   1.00 97.54 153  A 1 
ATOM   1265 C CA    . ILE   A 1 153  ? -30.326 -22.907 0.260   1.00 97.39 153  A 1 
ATOM   1266 C C     . ILE   A 1 153  ? -28.929 -22.798 -0.362  1.00 97.63 153  A 1 
ATOM   1267 O O     . ILE   A 1 153  ? -28.271 -21.760 -0.238  1.00 96.35 153  A 1 
ATOM   1268 C CB    . ILE   A 1 153  ? -31.452 -22.778 -0.795  1.00 96.10 153  A 1 
ATOM   1269 C CG1   . ILE   A 1 153  ? -31.478 -21.388 -1.459  1.00 89.79 153  A 1 
ATOM   1270 C CG2   . ILE   A 1 153  ? -32.809 -23.144 -0.166  1.00 87.96 153  A 1 
ATOM   1271 C CD1   . ILE   A 1 153  ? -32.452 -21.278 -2.638  1.00 87.50 153  A 1 
ATOM   1272 N N     . PRO   A 1 154  ? -28.440 -23.848 -1.060  1.00 97.52 154  A 1 
ATOM   1273 C CA    . PRO   A 1 154  ? -27.175 -23.780 -1.777  1.00 97.31 154  A 1 
ATOM   1274 C C     . PRO   A 1 154  ? -27.126 -22.613 -2.768  1.00 97.30 154  A 1 
ATOM   1275 O O     . PRO   A 1 154  ? -28.126 -22.264 -3.400  1.00 95.96 154  A 1 
ATOM   1276 C CB    . PRO   A 1 154  ? -27.030 -25.126 -2.487  1.00 96.54 154  A 1 
ATOM   1277 C CG    . PRO   A 1 154  ? -27.866 -26.067 -1.621  1.00 93.97 154  A 1 
ATOM   1278 C CD    . PRO   A 1 154  ? -29.013 -25.178 -1.162  1.00 96.58 154  A 1 
ATOM   1279 N N     . ARG   A 1 155  ? -25.928 -22.047 -2.931  1.00 97.36 155  A 1 
ATOM   1280 C CA    . ARG   A 1 155  ? -25.684 -20.952 -3.870  1.00 97.06 155  A 1 
ATOM   1281 C C     . ARG   A 1 155  ? -26.036 -21.371 -5.295  1.00 97.25 155  A 1 
ATOM   1282 O O     . ARG   A 1 155  ? -25.684 -22.465 -5.728  1.00 95.24 155  A 1 
ATOM   1283 C CB    . ARG   A 1 155  ? -24.221 -20.500 -3.745  1.00 95.28 155  A 1 
ATOM   1284 C CG    . ARG   A 1 155  ? -23.990 -19.093 -4.300  1.00 89.04 155  A 1 
ATOM   1285 C CD    . ARG   A 1 155  ? -22.530 -18.690 -4.098  1.00 84.53 155  A 1 
ATOM   1286 N NE    . ARG   A 1 155  ? -22.336 -17.234 -4.237  1.00 76.34 155  A 1 
ATOM   1287 C CZ    . ARG   A 1 155  ? -21.182 -16.589 -4.196  1.00 70.55 155  A 1 
ATOM   1288 N NH1   . ARG   A 1 155  ? -20.046 -17.216 -4.141  1.00 61.96 155  A 1 
ATOM   1289 N NH2   . ARG   A 1 155  ? -21.146 -15.293 -4.181  1.00 62.89 155  A 1 
ATOM   1290 N N     . PHE   A 1 156  ? -26.687 -20.479 -6.019  1.00 97.01 156  A 1 
ATOM   1291 C CA    . PHE   A 1 156  ? -26.968 -20.621 -7.445  1.00 96.78 156  A 1 
ATOM   1292 C C     . PHE   A 1 156  ? -26.479 -19.384 -8.201  1.00 96.81 156  A 1 
ATOM   1293 O O     . PHE   A 1 156  ? -26.397 -18.291 -7.631  1.00 95.27 156  A 1 
ATOM   1294 C CB    . PHE   A 1 156  ? -28.458 -20.903 -7.670  1.00 96.22 156  A 1 
ATOM   1295 C CG    . PHE   A 1 156  ? -29.406 -19.839 -7.153  1.00 97.07 156  A 1 
ATOM   1296 C CD1   . PHE   A 1 156  ? -29.919 -19.918 -5.841  1.00 95.81 156  A 1 
ATOM   1297 C CD2   . PHE   A 1 156  ? -29.793 -18.774 -7.978  1.00 95.54 156  A 1 
ATOM   1298 C CE1   . PHE   A 1 156  ? -30.810 -18.949 -5.368  1.00 94.79 156  A 1 
ATOM   1299 C CE2   . PHE   A 1 156  ? -30.686 -17.796 -7.507  1.00 95.09 156  A 1 
ATOM   1300 C CZ    . PHE   A 1 156  ? -31.195 -17.881 -6.202  1.00 95.84 156  A 1 
ATOM   1301 N N     . ASP   A 1 157  ? -26.131 -19.569 -9.476  1.00 96.74 157  A 1 
ATOM   1302 C CA    . ASP   A 1 157  ? -25.707 -18.468 -10.331 1.00 96.25 157  A 1 
ATOM   1303 C C     . ASP   A 1 157  ? -26.902 -17.625 -10.780 1.00 96.68 157  A 1 
ATOM   1304 O O     . ASP   A 1 157  ? -28.019 -18.119 -10.956 1.00 94.57 157  A 1 
ATOM   1305 C CB    . ASP   A 1 157  ? -24.879 -18.986 -11.514 1.00 94.38 157  A 1 
ATOM   1306 C CG    . ASP   A 1 157  ? -23.528 -19.543 -11.048 1.00 88.08 157  A 1 
ATOM   1307 O OD1   . ASP   A 1 157  ? -22.928 -18.925 -10.136 1.00 82.52 157  A 1 
ATOM   1308 O OD2   . ASP   A 1 157  ? -23.127 -20.602 -11.574 1.00 81.86 157  A 1 
ATOM   1309 N N     . ILE   A 1 158  ? -26.642 -16.336 -10.952 1.00 96.93 158  A 1 
ATOM   1310 C CA    . ILE   A 1 158  ? -27.640 -15.355 -11.369 1.00 96.86 158  A 1 
ATOM   1311 C C     . ILE   A 1 158  ? -27.064 -14.451 -12.460 1.00 97.16 158  A 1 
ATOM   1312 O O     . ILE   A 1 158  ? -25.873 -14.120 -12.411 1.00 96.07 158  A 1 
ATOM   1313 C CB    . ILE   A 1 158  ? -28.153 -14.518 -10.179 1.00 95.79 158  A 1 
ATOM   1314 C CG1   . ILE   A 1 158  ? -27.011 -13.816 -9.413  1.00 91.22 158  A 1 
ATOM   1315 C CG2   . ILE   A 1 158  ? -29.010 -15.396 -9.250  1.00 89.39 158  A 1 
ATOM   1316 C CD1   . ILE   A 1 158  ? -27.500 -12.767 -8.412  1.00 88.57 158  A 1 
ATOM   1317 N N     . PRO   A 1 159  ? -27.889 -13.993 -13.412 1.00 97.08 159  A 1 
ATOM   1318 C CA    . PRO   A 1 159  ? -27.476 -12.928 -14.315 1.00 96.88 159  A 1 
ATOM   1319 C C     . PRO   A 1 159  ? -27.336 -11.612 -13.543 1.00 97.20 159  A 1 
ATOM   1320 O O     . PRO   A 1 159  ? -28.021 -11.386 -12.540 1.00 95.97 159  A 1 
ATOM   1321 C CB    . PRO   A 1 159  ? -28.565 -12.870 -15.387 1.00 95.63 159  A 1 
ATOM   1322 C CG    . PRO   A 1 159  ? -29.817 -13.310 -14.626 1.00 93.62 159  A 1 
ATOM   1323 C CD    . PRO   A 1 159  ? -29.285 -14.343 -13.636 1.00 96.00 159  A 1 
ATOM   1324 N N     . ARG   A 1 160  ? -26.452 -10.721 -14.020 1.00 97.52 160  A 1 
ATOM   1325 C CA    . ARG   A 1 160  ? -26.300 -9.355  -13.493 1.00 97.64 160  A 1 
ATOM   1326 C C     . ARG   A 1 160  ? -26.266 -8.345  -14.632 1.00 97.86 160  A 1 
ATOM   1327 O O     . ARG   A 1 160  ? -25.881 -8.683  -15.748 1.00 96.54 160  A 1 
ATOM   1328 C CB    . ARG   A 1 160  ? -25.057 -9.237  -12.595 1.00 96.75 160  A 1 
ATOM   1329 C CG    . ARG   A 1 160  ? -25.134 -10.147 -11.359 1.00 94.70 160  A 1 
ATOM   1330 C CD    . ARG   A 1 160  ? -24.082 -9.749  -10.334 1.00 93.16 160  A 1 
ATOM   1331 N NE    . ARG   A 1 160  ? -24.005 -10.695 -9.207  1.00 90.81 160  A 1 
ATOM   1332 C CZ    . ARG   A 1 160  ? -23.446 -10.469 -8.028  1.00 91.36 160  A 1 
ATOM   1333 N NH1   . ARG   A 1 160  ? -23.027 -9.300  -7.660  1.00 83.25 160  A 1 
ATOM   1334 N NH2   . ARG   A 1 160  ? -23.267 -11.433 -7.186  1.00 85.64 160  A 1 
ATOM   1335 N N     . SER   A 1 161  ? -26.688 -7.121  -14.338 1.00 97.88 161  A 1 
ATOM   1336 C CA    . SER   A 1 161  ? -26.669 -6.006  -15.281 1.00 97.94 161  A 1 
ATOM   1337 C C     . SER   A 1 161  ? -25.574 -5.005  -14.925 1.00 98.25 161  A 1 
ATOM   1338 O O     . SER   A 1 161  ? -25.329 -4.722  -13.748 1.00 97.46 161  A 1 
ATOM   1339 C CB    . SER   A 1 161  ? -28.037 -5.329  -15.357 1.00 96.89 161  A 1 
ATOM   1340 O OG    . SER   A 1 161  ? -28.429 -4.810  -14.103 1.00 94.09 161  A 1 
ATOM   1341 N N     . TYR   A 1 162  ? -24.939 -4.448  -15.954 1.00 98.34 162  A 1 
ATOM   1342 C CA    . TYR   A 1 162  ? -23.826 -3.523  -15.804 1.00 98.46 162  A 1 
ATOM   1343 C C     . TYR   A 1 162  ? -23.974 -2.346  -16.760 1.00 98.48 162  A 1 
ATOM   1344 O O     . TYR   A 1 162  ? -24.420 -2.501  -17.896 1.00 97.51 162  A 1 
ATOM   1345 C CB    . TYR   A 1 162  ? -22.489 -4.236  -16.053 1.00 98.25 162  A 1 
ATOM   1346 C CG    . TYR   A 1 162  ? -22.306 -5.558  -15.337 1.00 98.23 162  A 1 
ATOM   1347 C CD1   . TYR   A 1 162  ? -21.620 -5.632  -14.111 1.00 97.02 162  A 1 
ATOM   1348 C CD2   . TYR   A 1 162  ? -22.825 -6.735  -15.908 1.00 97.06 162  A 1 
ATOM   1349 C CE1   . TYR   A 1 162  ? -21.456 -6.865  -13.460 1.00 96.30 162  A 1 
ATOM   1350 C CE2   . TYR   A 1 162  ? -22.674 -7.975  -15.264 1.00 96.53 162  A 1 
ATOM   1351 C CZ    . TYR   A 1 162  ? -21.990 -8.037  -14.040 1.00 96.99 162  A 1 
ATOM   1352 O OH    . TYR   A 1 162  ? -21.857 -9.255  -13.423 1.00 95.78 162  A 1 
ATOM   1353 N N     . LEU   A 1 163  ? -23.527 -1.177  -16.313 1.00 98.40 163  A 1 
ATOM   1354 C CA    . LEU   A 1 163  ? -23.260 -0.028  -17.164 1.00 98.51 163  A 1 
ATOM   1355 C C     . LEU   A 1 163  ? -21.822 0.423   -16.907 1.00 98.64 163  A 1 
ATOM   1356 O O     . LEU   A 1 163  ? -21.508 0.917   -15.823 1.00 98.17 163  A 1 
ATOM   1357 C CB    . LEU   A 1 163  ? -24.287 1.075   -16.871 1.00 98.14 163  A 1 
ATOM   1358 C CG    . LEU   A 1 163  ? -24.180 2.288   -17.814 1.00 97.49 163  A 1 
ATOM   1359 C CD1   . LEU   A 1 163  ? -24.653 1.937   -19.225 1.00 95.45 163  A 1 
ATOM   1360 C CD2   . LEU   A 1 163  ? -25.052 3.427   -17.284 1.00 95.27 163  A 1 
ATOM   1361 N N     . PHE   A 1 164  ? -20.961 0.245   -17.893 1.00 98.67 164  A 1 
ATOM   1362 C CA    . PHE   A 1 164  ? -19.628 0.838   -17.910 1.00 98.67 164  A 1 
ATOM   1363 C C     . PHE   A 1 164  ? -19.688 2.096   -18.765 1.00 98.58 164  A 1 
ATOM   1364 O O     . PHE   A 1 164  ? -20.271 2.057   -19.847 1.00 97.73 164  A 1 
ATOM   1365 C CB    . PHE   A 1 164  ? -18.597 -0.162  -18.441 1.00 98.53 164  A 1 
ATOM   1366 C CG    . PHE   A 1 164  ? -18.592 -1.491  -17.721 1.00 98.58 164  A 1 
ATOM   1367 C CD1   . PHE   A 1 164  ? -17.805 -1.665  -16.571 1.00 97.97 164  A 1 
ATOM   1368 C CD2   . PHE   A 1 164  ? -19.394 -2.554  -18.176 1.00 97.92 164  A 1 
ATOM   1369 C CE1   . PHE   A 1 164  ? -17.810 -2.889  -15.880 1.00 97.57 164  A 1 
ATOM   1370 C CE2   . PHE   A 1 164  ? -19.409 -3.782  -17.485 1.00 97.57 164  A 1 
ATOM   1371 C CZ    . PHE   A 1 164  ? -18.618 -3.946  -16.333 1.00 97.87 164  A 1 
ATOM   1372 N N     . LEU   A 1 165  ? -19.130 3.205   -18.299 1.00 98.44 165  A 1 
ATOM   1373 C CA    . LEU   A 1 165  ? -19.165 4.461   -19.045 1.00 98.35 165  A 1 
ATOM   1374 C C     . LEU   A 1 165  ? -17.876 5.259   -18.897 1.00 98.46 165  A 1 
ATOM   1375 O O     . LEU   A 1 165  ? -17.183 5.168   -17.881 1.00 97.46 165  A 1 
ATOM   1376 C CB    . LEU   A 1 165  ? -20.431 5.260   -18.667 1.00 96.77 165  A 1 
ATOM   1377 C CG    . LEU   A 1 165  ? -20.390 5.906   -17.265 1.00 94.77 165  A 1 
ATOM   1378 C CD1   . LEU   A 1 165  ? -20.042 7.391   -17.335 1.00 89.15 165  A 1 
ATOM   1379 C CD2   . LEU   A 1 165  ? -21.748 5.794   -16.576 1.00 88.92 165  A 1 
ATOM   1380 N N     . ASP   A 1 166  ? -17.622 6.079   -19.926 1.00 98.39 166  A 1 
ATOM   1381 C CA    . ASP   A 1 166  ? -16.565 7.078   -19.975 1.00 98.19 166  A 1 
ATOM   1382 C C     . ASP   A 1 166  ? -17.059 8.297   -20.768 1.00 98.27 166  A 1 
ATOM   1383 O O     . ASP   A 1 166  ? -17.984 8.188   -21.579 1.00 97.18 166  A 1 
ATOM   1384 C CB    . ASP   A 1 166  ? -15.311 6.461   -20.602 1.00 97.13 166  A 1 
ATOM   1385 C CG    . ASP   A 1 166  ? -14.117 7.391   -20.429 1.00 94.49 166  A 1 
ATOM   1386 O OD1   . ASP   A 1 166  ? -13.717 7.572   -19.257 1.00 87.43 166  A 1 
ATOM   1387 O OD2   . ASP   A 1 166  ? -13.663 7.937   -21.451 1.00 86.36 166  A 1 
ATOM   1388 N N     . ILE   A 1 167  ? -16.470 9.463   -20.519 1.00 98.28 167  A 1 
ATOM   1389 C CA    . ILE   A 1 167  ? -16.805 10.696  -21.235 1.00 98.13 167  A 1 
ATOM   1390 C C     . ILE   A 1 167  ? -15.551 11.420  -21.701 1.00 97.98 167  A 1 
ATOM   1391 O O     . ILE   A 1 167  ? -14.517 11.407  -21.027 1.00 96.70 167  A 1 
ATOM   1392 C CB    . ILE   A 1 167  ? -17.734 11.629  -20.420 1.00 97.34 167  A 1 
ATOM   1393 C CG1   . ILE   A 1 167  ? -17.007 12.347  -19.259 1.00 92.36 167  A 1 
ATOM   1394 C CG2   . ILE   A 1 167  ? -18.968 10.864  -19.908 1.00 92.36 167  A 1 
ATOM   1395 C CD1   . ILE   A 1 167  ? -17.866 13.407  -18.549 1.00 92.07 167  A 1 
ATOM   1396 N N     . GLU   A 1 168  ? -15.678 12.159  -22.811 1.00 97.99 168  A 1 
ATOM   1397 C CA    . GLU   A 1 168  ? -14.672 13.118  -23.255 1.00 97.69 168  A 1 
ATOM   1398 C C     . GLU   A 1 168  ? -15.228 14.540  -23.196 1.00 97.87 168  A 1 
ATOM   1399 O O     . GLU   A 1 168  ? -16.348 14.822  -23.624 1.00 96.61 168  A 1 
ATOM   1400 C CB    . GLU   A 1 168  ? -14.147 12.761  -24.657 1.00 96.34 168  A 1 
ATOM   1401 C CG    . GLU   A 1 168  ? -13.105 11.622  -24.636 1.00 90.47 168  A 1 
ATOM   1402 C CD    . GLU   A 1 168  ? -11.790 12.022  -23.946 1.00 89.19 168  A 1 
ATOM   1403 O OE1   . GLU   A 1 168  ? -10.931 11.144  -23.755 1.00 81.43 168  A 1 
ATOM   1404 O OE2   . GLU   A 1 168  ? -11.620 13.221  -23.610 1.00 81.79 168  A 1 
ATOM   1405 N N     . CYS   A 1 169  ? -14.435 15.456  -22.655 1.00 97.21 169  A 1 
ATOM   1406 C CA    . CYS   A 1 169  ? -14.798 16.861  -22.507 1.00 96.74 169  A 1 
ATOM   1407 C C     . CYS   A 1 169  ? -13.843 17.739  -23.309 1.00 96.18 169  A 1 
ATOM   1408 O O     . CYS   A 1 169  ? -12.624 17.589  -23.208 1.00 93.86 169  A 1 
ATOM   1409 C CB    . CYS   A 1 169  ? -14.791 17.254  -21.027 1.00 95.74 169  A 1 
ATOM   1410 S SG    . CYS   A 1 169  ? -16.067 16.334  -20.108 1.00 92.65 169  A 1 
ATOM   1411 N N     . HIS   A 1 170  ? -14.391 18.705  -24.037 1.00 96.42 170  A 1 
ATOM   1412 C CA    . HIS   A 1 170  ? -13.590 19.689  -24.752 1.00 96.00 170  A 1 
ATOM   1413 C C     . HIS   A 1 170  ? -12.685 20.478  -23.792 1.00 95.23 170  A 1 
ATOM   1414 O O     . HIS   A 1 170  ? -13.111 20.924  -22.727 1.00 91.23 170  A 1 
ATOM   1415 C CB    . HIS   A 1 170  ? -14.513 20.625  -25.544 1.00 95.14 170  A 1 
ATOM   1416 C CG    . HIS   A 1 170  ? -13.790 21.791  -26.167 1.00 94.73 170  A 1 
ATOM   1417 N ND1   . HIS   A 1 170  ? -13.492 22.978  -25.540 1.00 81.31 170  A 1 
ATOM   1418 C CD2   . HIS   A 1 170  ? -13.239 21.870  -27.420 1.00 82.67 170  A 1 
ATOM   1419 C CE1   . HIS   A 1 170  ? -12.782 23.745  -26.386 1.00 84.29 170  A 1 
ATOM   1420 N NE2   . HIS   A 1 170  ? -12.614 23.101  -27.539 1.00 86.49 170  A 1 
ATOM   1421 N N     . PHE   A 1 171  ? -11.438 20.699  -24.208 1.00 92.37 171  A 1 
ATOM   1422 C CA    . PHE   A 1 171  ? -10.528 21.615  -23.527 1.00 90.74 171  A 1 
ATOM   1423 C C     . PHE   A 1 171  ? -9.508  22.193  -24.517 1.00 89.92 171  A 1 
ATOM   1424 O O     . PHE   A 1 171  ? -9.298  21.652  -25.600 1.00 86.39 171  A 1 
ATOM   1425 C CB    . PHE   A 1 171  ? -9.835  20.913  -22.349 1.00 88.02 171  A 1 
ATOM   1426 C CG    . PHE   A 1 171  ? -8.874  19.807  -22.742 1.00 88.05 171  A 1 
ATOM   1427 C CD1   . PHE   A 1 171  ? -9.352  18.514  -23.027 1.00 84.13 171  A 1 
ATOM   1428 C CD2   . PHE   A 1 171  ? -7.498  20.064  -22.825 1.00 84.73 171  A 1 
ATOM   1429 C CE1   . PHE   A 1 171  ? -8.469  17.494  -23.397 1.00 81.50 171  A 1 
ATOM   1430 C CE2   . PHE   A 1 171  ? -6.602  19.044  -23.194 1.00 81.92 171  A 1 
ATOM   1431 C CZ    . PHE   A 1 171  ? -7.089  17.760  -23.483 1.00 82.88 171  A 1 
ATOM   1432 N N     . ASP   A 1 172  ? -8.868  23.306  -24.138 1.00 88.93 172  A 1 
ATOM   1433 C CA    . ASP   A 1 172  ? -7.776  23.903  -24.924 1.00 85.32 172  A 1 
ATOM   1434 C C     . ASP   A 1 172  ? -6.431  23.660  -24.209 1.00 83.09 172  A 1 
ATOM   1435 O O     . ASP   A 1 172  ? -5.776  22.631  -24.412 1.00 73.75 172  A 1 
ATOM   1436 C CB    . ASP   A 1 172  ? -8.098  25.385  -25.208 1.00 81.65 172  A 1 
ATOM   1437 C CG    . ASP   A 1 172  ? -7.020  26.132  -26.012 1.00 75.02 172  A 1 
ATOM   1438 O OD1   . ASP   A 1 172  ? -6.146  25.488  -26.619 1.00 67.72 172  A 1 
ATOM   1439 O OD2   . ASP   A 1 172  ? -7.019  27.381  -25.957 1.00 68.94 172  A 1 
ATOM   1440 N N     . LYS   A 1 173  ? -6.026  24.586  -23.330 1.00 80.27 173  A 1 
ATOM   1441 C CA    . LYS   A 1 173  ? -4.767  24.476  -22.568 1.00 77.98 173  A 1 
ATOM   1442 C C     . LYS   A 1 173  ? -4.961  24.094  -21.102 1.00 78.17 173  A 1 
ATOM   1443 O O     . LYS   A 1 173  ? -4.000  23.718  -20.436 1.00 71.81 173  A 1 
ATOM   1444 C CB    . LYS   A 1 173  ? -3.999  25.794  -22.650 1.00 73.42 173  A 1 
ATOM   1445 C CG    . LYS   A 1 173  ? -3.503  26.083  -24.070 1.00 65.84 173  A 1 
ATOM   1446 C CD    . LYS   A 1 173  ? -2.664  27.357  -24.063 1.00 59.44 173  A 1 
ATOM   1447 C CE    . LYS   A 1 173  ? -2.172  27.643  -25.477 1.00 52.52 173  A 1 
ATOM   1448 N NZ    . LYS   A 1 173  ? -1.353  28.874  -25.524 1.00 45.19 173  A 1 
ATOM   1449 N N     . LYS   A 1 174  ? -6.179  24.272  -20.597 1.00 77.50 174  A 1 
ATOM   1450 C CA    . LYS   A 1 174  ? -6.537  24.034  -19.200 1.00 77.86 174  A 1 
ATOM   1451 C C     . LYS   A 1 174  ? -7.382  22.775  -19.092 1.00 80.79 174  A 1 
ATOM   1452 O O     . LYS   A 1 174  ? -7.987  22.352  -20.069 1.00 76.66 174  A 1 
ATOM   1453 C CB    . LYS   A 1 174  ? -7.263  25.252  -18.621 1.00 72.55 174  A 1 
ATOM   1454 C CG    . LYS   A 1 174  ? -6.348  26.478  -18.525 1.00 65.16 174  A 1 
ATOM   1455 C CD    . LYS   A 1 174  ? -7.061  27.619  -17.802 1.00 58.93 174  A 1 
ATOM   1456 C CE    . LYS   A 1 174  ? -6.120  28.808  -17.633 1.00 51.31 174  A 1 
ATOM   1457 N NZ    . LYS   A 1 174  ? -6.745  29.890  -16.838 1.00 44.11 174  A 1 
ATOM   1458 N N     . PHE   A 1 175  ? -7.458  22.227  -17.897 1.00 79.75 175  A 1 
ATOM   1459 C CA    . PHE   A 1 175  ? -8.426  21.175  -17.604 1.00 81.95 175  A 1 
ATOM   1460 C C     . PHE   A 1 175  ? -9.858  21.635  -17.923 1.00 85.65 175  A 1 
ATOM   1461 O O     . PHE   A 1 175  ? -10.167 22.822  -17.737 1.00 83.69 175  A 1 
ATOM   1462 C CB    . PHE   A 1 175  ? -8.290  20.730  -16.137 1.00 76.85 175  A 1 
ATOM   1463 C CG    . PHE   A 1 175  ? -7.816  19.302  -16.012 1.00 72.71 175  A 1 
ATOM   1464 C CD1   . PHE   A 1 175  ? -8.739  18.269  -15.781 1.00 68.74 175  A 1 
ATOM   1465 C CD2   . PHE   A 1 175  ? -6.454  18.993  -16.167 1.00 67.17 175  A 1 
ATOM   1466 C CE1   . PHE   A 1 175  ? -8.304  16.934  -15.695 1.00 62.27 175  A 1 
ATOM   1467 C CE2   . PHE   A 1 175  ? -6.012  17.661  -16.084 1.00 62.23 175  A 1 
ATOM   1468 C CZ    . PHE   A 1 175  ? -6.938  16.628  -15.846 1.00 61.89 175  A 1 
ATOM   1469 N N     . PRO   A 1 176  ? -10.732 20.746  -18.402 1.00 85.81 176  A 1 
ATOM   1470 C CA    . PRO   A 1 176  ? -12.101 21.107  -18.745 1.00 88.47 176  A 1 
ATOM   1471 C C     . PRO   A 1 176  ? -12.845 21.659  -17.523 1.00 89.48 176  A 1 
ATOM   1472 O O     . PRO   A 1 176  ? -12.795 21.109  -16.422 1.00 86.88 176  A 1 
ATOM   1473 C CB    . PRO   A 1 176  ? -12.743 19.835  -19.311 1.00 86.14 176  A 1 
ATOM   1474 C CG    . PRO   A 1 176  ? -11.895 18.705  -18.738 1.00 84.49 176  A 1 
ATOM   1475 C CD    . PRO   A 1 176  ? -10.508 19.330  -18.653 1.00 87.49 176  A 1 
ATOM   1476 N N     . SER   A 1 177  ? -13.562 22.767  -17.737 1.00 90.61 177  A 1 
ATOM   1477 C CA    . SER   A 1 177  ? -14.433 23.389  -16.744 1.00 91.50 177  A 1 
ATOM   1478 C C     . SER   A 1 177  ? -15.882 23.222  -17.173 1.00 93.15 177  A 1 
ATOM   1479 O O     . SER   A 1 177  ? -16.256 23.657  -18.263 1.00 91.13 177  A 1 
ATOM   1480 C CB    . SER   A 1 177  ? -14.088 24.869  -16.587 1.00 88.02 177  A 1 
ATOM   1481 O OG    . SER   A 1 177  ? -15.037 25.521  -15.762 1.00 80.30 177  A 1 
ATOM   1482 N N     . VAL   A 1 178  ? -16.712 22.675  -16.296 1.00 92.79 178  A 1 
ATOM   1483 C CA    . VAL   A 1 178  ? -18.142 22.443  -16.551 1.00 93.69 178  A 1 
ATOM   1484 C C     . VAL   A 1 178  ? -18.901 23.701  -17.000 1.00 94.36 178  A 1 
ATOM   1485 O O     . VAL   A 1 178  ? -19.900 23.601  -17.700 1.00 92.07 178  A 1 
ATOM   1486 C CB    . VAL   A 1 178  ? -18.785 21.814  -15.300 1.00 91.96 178  A 1 
ATOM   1487 C CG1   . VAL   A 1 178  ? -18.976 22.805  -14.141 1.00 82.89 178  A 1 
ATOM   1488 C CG2   . VAL   A 1 178  ? -20.126 21.164  -15.631 1.00 84.43 178  A 1 
ATOM   1489 N N     . PHE   A 1 179  ? -18.409 24.898  -16.650 1.00 93.97 179  A 1 
ATOM   1490 C CA    . PHE   A 1 179  ? -19.055 26.167  -16.999 1.00 94.21 179  A 1 
ATOM   1491 C C     . PHE   A 1 179  ? -18.808 26.617  -18.444 1.00 94.50 179  A 1 
ATOM   1492 O O     . PHE   A 1 179  ? -19.593 27.402  -18.972 1.00 91.91 179  A 1 
ATOM   1493 C CB    . PHE   A 1 179  ? -18.581 27.247  -16.023 1.00 93.01 179  A 1 
ATOM   1494 C CG    . PHE   A 1 179  ? -18.930 26.962  -14.581 1.00 91.17 179  A 1 
ATOM   1495 C CD1   . PHE   A 1 179  ? -20.257 27.100  -14.139 1.00 85.59 179  A 1 
ATOM   1496 C CD2   . PHE   A 1 179  ? -17.939 26.535  -13.680 1.00 86.72 179  A 1 
ATOM   1497 C CE1   . PHE   A 1 179  ? -20.596 26.817  -12.809 1.00 84.00 179  A 1 
ATOM   1498 C CE2   . PHE   A 1 179  ? -18.271 26.248  -12.345 1.00 83.78 179  A 1 
ATOM   1499 C CZ    . PHE   A 1 179  ? -19.603 26.388  -11.910 1.00 85.86 179  A 1 
ATOM   1500 N N     . ILE   A 1 180  ? -17.717 26.166  -19.079 1.00 94.84 180  A 1 
ATOM   1501 C CA    . ILE   A 1 180  ? -17.286 26.663  -20.395 1.00 94.45 180  A 1 
ATOM   1502 C C     . ILE   A 1 180  ? -17.027 25.559  -21.419 1.00 95.18 180  A 1 
ATOM   1503 O O     . ILE   A 1 180  ? -17.111 25.825  -22.613 1.00 92.18 180  A 1 
ATOM   1504 C CB    . ILE   A 1 180  ? -16.049 27.577  -20.270 1.00 91.93 180  A 1 
ATOM   1505 C CG1   . ILE   A 1 180  ? -14.861 26.866  -19.588 1.00 84.25 180  A 1 
ATOM   1506 C CG2   . ILE   A 1 180  ? -16.429 28.879  -19.534 1.00 81.18 180  A 1 
ATOM   1507 C CD1   . ILE   A 1 180  ? -13.545 27.650  -19.625 1.00 75.90 180  A 1 
ATOM   1508 N N     . ASN   A 1 181  ? -16.719 24.346  -20.982 1.00 95.83 181  A 1 
ATOM   1509 C CA    . ASN   A 1 181  ? -16.359 23.254  -21.878 1.00 96.28 181  A 1 
ATOM   1510 C C     . ASN   A 1 181  ? -17.526 22.267  -22.021 1.00 96.98 181  A 1 
ATOM   1511 O O     . ASN   A 1 181  ? -17.943 21.691  -21.012 1.00 95.65 181  A 1 
ATOM   1512 C CB    . ASN   A 1 181  ? -15.084 22.578  -21.364 1.00 95.15 181  A 1 
ATOM   1513 C CG    . ASN   A 1 181  ? -13.890 23.517  -21.373 1.00 94.28 181  A 1 
ATOM   1514 O OD1   . ASN   A 1 181  ? -13.421 23.993  -20.357 1.00 85.14 181  A 1 
ATOM   1515 N ND2   . ASN   A 1 181  ? -13.370 23.824  -22.541 1.00 85.89 181  A 1 
ATOM   1516 N N     . PRO   A 1 182  ? -18.061 22.055  -23.232 1.00 97.14 182  A 1 
ATOM   1517 C CA    . PRO   A 1 182  ? -19.081 21.040  -23.464 1.00 97.35 182  A 1 
ATOM   1518 C C     . PRO   A 1 182  ? -18.505 19.623  -23.341 1.00 97.59 182  A 1 
ATOM   1519 O O     . PRO   A 1 182  ? -17.301 19.400  -23.496 1.00 96.27 182  A 1 
ATOM   1520 C CB    . PRO   A 1 182  ? -19.623 21.328  -24.866 1.00 96.29 182  A 1 
ATOM   1521 C CG    . PRO   A 1 182  ? -18.430 21.954  -25.581 1.00 93.91 182  A 1 
ATOM   1522 C CD    . PRO   A 1 182  ? -17.730 22.739  -24.473 1.00 96.32 182  A 1 
ATOM   1523 N N     . ILE   A 1 183  ? -19.388 18.661  -23.100 1.00 97.76 183  A 1 
ATOM   1524 C CA    . ILE   A 1 183  ? -19.081 17.245  -23.302 1.00 97.93 183  A 1 
ATOM   1525 C C     . ILE   A 1 183  ? -19.121 16.985  -24.810 1.00 97.95 183  A 1 
ATOM   1526 O O     . ILE   A 1 183  ? -20.103 17.330  -25.465 1.00 97.00 183  A 1 
ATOM   1527 C CB    . ILE   A 1 183  ? -20.058 16.340  -22.521 1.00 97.60 183  A 1 
ATOM   1528 C CG1   . ILE   A 1 183  ? -19.966 16.629  -21.004 1.00 95.22 183  A 1 
ATOM   1529 C CG2   . ILE   A 1 183  ? -19.756 14.861  -22.815 1.00 95.52 183  A 1 
ATOM   1530 C CD1   . ILE   A 1 183  ? -20.961 15.839  -20.143 1.00 93.62 183  A 1 
ATOM   1531 N N     . SER   A 1 184  ? -18.062 16.404  -25.362 1.00 98.00 184  A 1 
ATOM   1532 C CA    . SER   A 1 184  ? -17.983 16.067  -26.785 1.00 97.94 184  A 1 
ATOM   1533 C C     . SER   A 1 184  ? -18.498 14.661  -27.070 1.00 98.03 184  A 1 
ATOM   1534 O O     . SER   A 1 184  ? -19.189 14.454  -28.065 1.00 96.88 184  A 1 
ATOM   1535 C CB    . SER   A 1 184  ? -16.551 16.225  -27.294 1.00 97.21 184  A 1 
ATOM   1536 O OG    . SER   A 1 184  ? -15.659 15.361  -26.622 1.00 94.70 184  A 1 
ATOM   1537 N N     . HIS   A 1 185  ? -18.212 13.716  -26.193 1.00 98.17 185  A 1 
ATOM   1538 C CA    . HIS   A 1 185  ? -18.585 12.314  -26.342 1.00 98.27 185  A 1 
ATOM   1539 C C     . HIS   A 1 185  ? -19.014 11.714  -25.004 1.00 98.21 185  A 1 
ATOM   1540 O O     . HIS   A 1 185  ? -18.443 12.019  -23.955 1.00 97.17 185  A 1 
ATOM   1541 C CB    . HIS   A 1 185  ? -17.414 11.505  -26.924 1.00 97.96 185  A 1 
ATOM   1542 C CG    . HIS   A 1 185  ? -16.885 12.015  -28.234 1.00 97.95 185  A 1 
ATOM   1543 N ND1   . HIS   A 1 185  ? -16.073 13.118  -28.407 1.00 92.18 185  A 1 
ATOM   1544 C CD2   . HIS   A 1 185  ? -17.108 11.495  -29.485 1.00 92.47 185  A 1 
ATOM   1545 C CE1   . HIS   A 1 185  ? -15.826 13.256  -29.714 1.00 92.42 185  A 1 
ATOM   1546 N NE2   . HIS   A 1 185  ? -16.431 12.288  -30.404 1.00 93.79 185  A 1 
ATOM   1547 N N     . THR   A 1 186  ? -19.982 10.805  -25.055 1.00 98.43 186  A 1 
ATOM   1548 C CA    . THR   A 1 186  ? -20.275 9.883   -23.950 1.00 98.37 186  A 1 
ATOM   1549 C C     . THR   A 1 186  ? -20.376 8.475   -24.501 1.00 98.33 186  A 1 
ATOM   1550 O O     . THR   A 1 186  ? -21.186 8.218   -25.393 1.00 97.17 186  A 1 
ATOM   1551 C CB    . THR   A 1 186  ? -21.557 10.232  -23.190 1.00 97.46 186  A 1 
ATOM   1552 O OG1   . THR   A 1 186  ? -22.674 10.241  -24.045 1.00 82.62 186  A 1 
ATOM   1553 C CG2   . THR   A 1 186  ? -21.487 11.586  -22.503 1.00 86.70 186  A 1 
ATOM   1554 N N     . SER   A 1 187  ? -19.579 7.561   -23.984 1.00 98.37 187  A 1 
ATOM   1555 C CA    . SER   A 1 187  ? -19.546 6.168   -24.415 1.00 98.31 187  A 1 
ATOM   1556 C C     . SER   A 1 187  ? -20.053 5.236   -23.324 1.00 98.42 187  A 1 
ATOM   1557 O O     . SER   A 1 187  ? -19.761 5.414   -22.139 1.00 97.47 187  A 1 
ATOM   1558 C CB    . SER   A 1 187  ? -18.142 5.771   -24.850 1.00 97.50 187  A 1 
ATOM   1559 O OG    . SER   A 1 187  ? -17.839 6.385   -26.083 1.00 93.46 187  A 1 
ATOM   1560 N N     . TYR   A 1 188  ? -20.797 4.216   -23.739 1.00 98.44 188  A 1 
ATOM   1561 C CA    . TYR   A 1 188  ? -21.417 3.257   -22.838 1.00 98.43 188  A 1 
ATOM   1562 C C     . TYR   A 1 188  ? -21.184 1.825   -23.314 1.00 98.31 188  A 1 
ATOM   1563 O O     . TYR   A 1 188  ? -21.394 1.492   -24.480 1.00 97.16 188  A 1 
ATOM   1564 C CB    . TYR   A 1 188  ? -22.914 3.545   -22.722 1.00 98.19 188  A 1 
ATOM   1565 C CG    . TYR   A 1 188  ? -23.253 4.936   -22.223 1.00 98.36 188  A 1 
ATOM   1566 C CD1   . TYR   A 1 188  ? -23.376 5.194   -20.846 1.00 97.30 188  A 1 
ATOM   1567 C CD2   . TYR   A 1 188  ? -23.446 5.994   -23.142 1.00 97.40 188  A 1 
ATOM   1568 C CE1   . TYR   A 1 188  ? -23.698 6.481   -20.383 1.00 96.68 188  A 1 
ATOM   1569 C CE2   . TYR   A 1 188  ? -23.763 7.287   -22.688 1.00 96.88 188  A 1 
ATOM   1570 C CZ    . TYR   A 1 188  ? -23.892 7.526   -21.306 1.00 97.49 188  A 1 
ATOM   1571 O OH    . TYR   A 1 188  ? -24.212 8.786   -20.860 1.00 96.50 188  A 1 
ATOM   1572 N N     . CYS   A 1 189  ? -20.822 0.958   -22.380 1.00 98.38 189  A 1 
ATOM   1573 C CA    . CYS   A 1 189  ? -20.909 -0.486  -22.511 1.00 98.31 189  A 1 
ATOM   1574 C C     . CYS   A 1 189  ? -22.036 -0.970  -21.594 1.00 98.37 189  A 1 
ATOM   1575 O O     . CYS   A 1 189  ? -21.885 -1.028  -20.371 1.00 97.53 189  A 1 
ATOM   1576 C CB    . CYS   A 1 189  ? -19.543 -1.104  -22.196 1.00 97.78 189  A 1 
ATOM   1577 S SG    . CYS   A 1 189  ? -19.642 -2.913  -22.206 1.00 95.71 189  A 1 
ATOM   1578 N N     . TYR   A 1 190  ? -23.177 -1.279  -22.200 1.00 97.92 190  A 1 
ATOM   1579 C CA    . TYR   A 1 190  ? -24.387 -1.735  -21.522 1.00 97.72 190  A 1 
ATOM   1580 C C     . TYR   A 1 190  ? -24.477 -3.262  -21.571 1.00 97.66 190  A 1 
ATOM   1581 O O     . TYR   A 1 190  ? -24.344 -3.853  -22.640 1.00 95.76 190  A 1 
ATOM   1582 C CB    . TYR   A 1 190  ? -25.594 -1.062  -22.188 1.00 96.38 190  A 1 
ATOM   1583 C CG    . TYR   A 1 190  ? -26.940 -1.606  -21.777 1.00 95.23 190  A 1 
ATOM   1584 C CD1   . TYR   A 1 190  ? -27.498 -2.716  -22.445 1.00 90.01 190  A 1 
ATOM   1585 C CD2   . TYR   A 1 190  ? -27.660 -1.000  -20.730 1.00 89.40 190  A 1 
ATOM   1586 C CE1   . TYR   A 1 190  ? -28.752 -3.221  -22.061 1.00 85.88 190  A 1 
ATOM   1587 C CE2   . TYR   A 1 190  ? -28.915 -1.496  -20.341 1.00 85.27 190  A 1 
ATOM   1588 C CZ    . TYR   A 1 190  ? -29.460 -2.611  -21.006 1.00 86.22 190  A 1 
ATOM   1589 O OH    . TYR   A 1 190  ? -30.684 -3.101  -20.622 1.00 83.61 190  A 1 
ATOM   1590 N N     . ILE   A 1 191  ? -24.730 -3.896  -20.433 1.00 97.88 191  A 1 
ATOM   1591 C CA    . ILE   A 1 191  ? -24.987 -5.339  -20.338 1.00 97.72 191  A 1 
ATOM   1592 C C     . ILE   A 1 191  ? -26.275 -5.541  -19.542 1.00 97.66 191  A 1 
ATOM   1593 O O     . ILE   A 1 191  ? -26.357 -5.152  -18.374 1.00 96.32 191  A 1 
ATOM   1594 C CB    . ILE   A 1 191  ? -23.793 -6.103  -19.721 1.00 97.18 191  A 1 
ATOM   1595 C CG1   . ILE   A 1 191  ? -22.485 -5.822  -20.500 1.00 95.00 191  A 1 
ATOM   1596 C CG2   . ILE   A 1 191  ? -24.095 -7.612  -19.688 1.00 95.14 191  A 1 
ATOM   1597 C CD1   . ILE   A 1 191  ? -21.232 -6.465  -19.896 1.00 90.90 191  A 1 
ATOM   1598 N N     . ASP   A 1 192  ? -27.284 -6.141  -20.170 1.00 96.82 192  A 1 
ATOM   1599 C CA    . ASP   A 1 192  ? -28.551 -6.443  -19.511 1.00 96.15 192  A 1 
ATOM   1600 C C     . ASP   A 1 192  ? -28.547 -7.822  -18.825 1.00 96.31 192  A 1 
ATOM   1601 O O     . ASP   A 1 192  ? -27.576 -8.582  -18.866 1.00 93.60 192  A 1 
ATOM   1602 C CB    . ASP   A 1 192  ? -29.722 -6.234  -20.494 1.00 93.70 192  A 1 
ATOM   1603 C CG    . ASP   A 1 192  ? -29.893 -7.314  -21.567 1.00 91.31 192  A 1 
ATOM   1604 O OD1   . ASP   A 1 192  ? -29.231 -8.368  -21.488 1.00 85.23 192  A 1 
ATOM   1605 O OD2   . ASP   A 1 192  ? -30.756 -7.119  -22.445 1.00 86.17 192  A 1 
ATOM   1606 N N     . LEU   A 1 193  ? -29.663 -8.159  -18.175 1.00 96.12 193  A 1 
ATOM   1607 C CA    . LEU   A 1 193  ? -29.834 -9.436  -17.479 1.00 95.58 193  A 1 
ATOM   1608 C C     . LEU   A 1 193  ? -29.890 -10.647 -18.425 1.00 95.26 193  A 1 
ATOM   1609 O O     . LEU   A 1 193  ? -29.710 -11.772 -17.964 1.00 91.67 193  A 1 
ATOM   1610 C CB    . LEU   A 1 193  ? -31.107 -9.384  -16.615 1.00 94.53 193  A 1 
ATOM   1611 C CG    . LEU   A 1 193  ? -31.073 -8.352  -15.472 1.00 93.38 193  A 1 
ATOM   1612 C CD1   . LEU   A 1 193  ? -32.404 -8.374  -14.718 1.00 89.74 193  A 1 
ATOM   1613 C CD2   . LEU   A 1 193  ? -29.955 -8.645  -14.470 1.00 89.51 193  A 1 
ATOM   1614 N N     . SER   A 1 194  ? -30.133 -10.445 -19.721 1.00 95.58 194  A 1 
ATOM   1615 C CA    . SER   A 1 194  ? -30.068 -11.514 -20.723 1.00 94.87 194  A 1 
ATOM   1616 C C     . SER   A 1 194  ? -28.637 -11.808 -21.185 1.00 94.81 194  A 1 
ATOM   1617 O O     . SER   A 1 194  ? -28.393 -12.802 -21.861 1.00 90.65 194  A 1 
ATOM   1618 C CB    . SER   A 1 194  ? -30.983 -11.187 -21.907 1.00 93.42 194  A 1 
ATOM   1619 O OG    . SER   A 1 194  ? -30.411 -10.270 -22.808 1.00 86.42 194  A 1 
ATOM   1620 N N     . GLY   A 1 195  ? -27.679 -10.954 -20.800 1.00 94.04 195  A 1 
ATOM   1621 C CA    . GLY   A 1 195  ? -26.295 -11.000 -21.258 1.00 93.72 195  A 1 
ATOM   1622 C C     . GLY   A 1 195  ? -26.058 -10.257 -22.577 1.00 94.86 195  A 1 
ATOM   1623 O O     . GLY   A 1 195  ? -24.934 -10.269 -23.082 1.00 91.56 195  A 1 
ATOM   1624 N N     . LYS   A 1 196  ? -27.082 -9.594  -23.128 1.00 95.47 196  A 1 
ATOM   1625 C CA    . LYS   A 1 196  ? -26.934 -8.769  -24.326 1.00 95.85 196  A 1 
ATOM   1626 C C     . LYS   A 1 196  ? -26.014 -7.592  -24.017 1.00 96.59 196  A 1 
ATOM   1627 O O     . LYS   A 1 196  ? -26.296 -6.791  -23.129 1.00 94.55 196  A 1 
ATOM   1628 C CB    . LYS   A 1 196  ? -28.311 -8.308  -24.836 1.00 94.42 196  A 1 
ATOM   1629 C CG    . LYS   A 1 196  ? -28.234 -7.588  -26.196 1.00 87.74 196  A 1 
ATOM   1630 C CD    . LYS   A 1 196  ? -29.632 -7.142  -26.661 1.00 82.38 196  A 1 
ATOM   1631 C CE    . LYS   A 1 196  ? -29.560 -6.457  -28.029 1.00 72.62 196  A 1 
ATOM   1632 N NZ    . LYS   A 1 196  ? -30.883 -5.980  -28.520 1.00 65.18 196  A 1 
ATOM   1633 N N     . ARG   A 1 197  ? -24.919 -7.489  -24.777 1.00 97.31 197  A 1 
ATOM   1634 C CA    . ARG   A 1 197  ? -23.953 -6.396  -24.683 1.00 97.41 197  A 1 
ATOM   1635 C C     . ARG   A 1 197  ? -24.172 -5.410  -25.820 1.00 97.58 197  A 1 
ATOM   1636 O O     . ARG   A 1 197  ? -24.080 -5.794  -26.980 1.00 95.93 197  A 1 
ATOM   1637 C CB    . ARG   A 1 197  ? -22.534 -6.981  -24.663 1.00 96.17 197  A 1 
ATOM   1638 C CG    . ARG   A 1 197  ? -21.446 -5.927  -24.420 1.00 94.22 197  A 1 
ATOM   1639 C CD    . ARG   A 1 197  ? -20.085 -6.623  -24.286 1.00 93.34 197  A 1 
ATOM   1640 N NE    . ARG   A 1 197  ? -18.988 -5.688  -23.987 1.00 91.25 197  A 1 
ATOM   1641 C CZ    . ARG   A 1 197  ? -18.009 -5.304  -24.803 1.00 92.70 197  A 1 
ATOM   1642 N NH1   . ARG   A 1 197  ? -17.937 -5.693  -26.044 1.00 83.97 197  A 1 
ATOM   1643 N NH2   . ARG   A 1 197  ? -17.068 -4.524  -24.370 1.00 86.08 197  A 1 
ATOM   1644 N N     . LEU   A 1 198  ? -24.435 -4.151  -25.482 1.00 97.07 198  A 1 
ATOM   1645 C CA    . LEU   A 1 198  ? -24.552 -3.037  -26.420 1.00 97.09 198  A 1 
ATOM   1646 C C     . LEU   A 1 198  ? -23.399 -2.064  -26.194 1.00 97.62 198  A 1 
ATOM   1647 O O     . LEU   A 1 198  ? -23.071 -1.736  -25.053 1.00 96.11 198  A 1 
ATOM   1648 C CB    . LEU   A 1 198  ? -25.916 -2.340  -26.253 1.00 95.77 198  A 1 
ATOM   1649 C CG    . LEU   A 1 198  ? -27.141 -3.226  -26.549 1.00 93.62 198  A 1 
ATOM   1650 C CD1   . LEU   A 1 198  ? -28.424 -2.464  -26.221 1.00 88.22 198  A 1 
ATOM   1651 C CD2   . LEU   A 1 198  ? -27.190 -3.650  -28.021 1.00 88.83 198  A 1 
ATOM   1652 N N     . LEU   A 1 199  ? -22.794 -1.607  -27.297 1.00 97.88 199  A 1 
ATOM   1653 C CA    . LEU   A 1 199  ? -21.780 -0.558  -27.292 1.00 97.91 199  A 1 
ATOM   1654 C C     . LEU   A 1 199  ? -22.325 0.617   -28.087 1.00 97.94 199  A 1 
ATOM   1655 O O     . LEU   A 1 199  ? -22.687 0.440   -29.249 1.00 96.22 199  A 1 
ATOM   1656 C CB    . LEU   A 1 199  ? -20.468 -1.067  -27.913 1.00 97.20 199  A 1 
ATOM   1657 C CG    . LEU   A 1 199  ? -19.821 -2.255  -27.182 1.00 95.43 199  A 1 
ATOM   1658 C CD1   . LEU   A 1 199  ? -18.535 -2.668  -27.898 1.00 91.82 199  A 1 
ATOM   1659 C CD2   . LEU   A 1 199  ? -19.466 -1.909  -25.735 1.00 91.60 199  A 1 
ATOM   1660 N N     . PHE   A 1 200  ? -22.390 1.793   -27.486 1.00 98.14 200  A 1 
ATOM   1661 C CA    . PHE   A 1 200  ? -22.835 2.992   -28.185 1.00 98.20 200  A 1 
ATOM   1662 C C     . PHE   A 1 200  ? -22.130 4.234   -27.660 1.00 98.31 200  A 1 
ATOM   1663 O O     . PHE   A 1 200  ? -21.812 4.342   -26.472 1.00 97.40 200  A 1 
ATOM   1664 C CB    . PHE   A 1 200  ? -24.366 3.115   -28.129 1.00 97.66 200  A 1 
ATOM   1665 C CG    . PHE   A 1 200  ? -24.956 3.138   -26.735 1.00 97.81 200  A 1 
ATOM   1666 C CD1   . PHE   A 1 200  ? -25.280 1.932   -26.075 1.00 96.06 200  A 1 
ATOM   1667 C CD2   . PHE   A 1 200  ? -25.204 4.361   -26.090 1.00 95.85 200  A 1 
ATOM   1668 C CE1   . PHE   A 1 200  ? -25.842 1.954   -24.792 1.00 94.87 200  A 1 
ATOM   1669 C CE2   . PHE   A 1 200  ? -25.767 4.388   -24.802 1.00 94.89 200  A 1 
ATOM   1670 C CZ    . PHE   A 1 200  ? -26.086 3.183   -24.151 1.00 95.68 200  A 1 
ATOM   1671 N N     . THR   A 1 201  ? -21.889 5.177   -28.567 1.00 98.28 201  A 1 
ATOM   1672 C CA    . THR   A 1 201  ? -21.283 6.475   -28.278 1.00 98.29 201  A 1 
ATOM   1673 C C     . THR   A 1 201  ? -22.191 7.578   -28.792 1.00 98.26 201  A 1 
ATOM   1674 O O     . THR   A 1 201  ? -22.603 7.566   -29.953 1.00 97.04 201  A 1 
ATOM   1675 C CB    . THR   A 1 201  ? -19.883 6.588   -28.887 1.00 97.76 201  A 1 
ATOM   1676 O OG1   . THR   A 1 201  ? -19.064 5.577   -28.352 1.00 91.87 201  A 1 
ATOM   1677 C CG2   . THR   A 1 201  ? -19.208 7.918   -28.577 1.00 92.72 201  A 1 
ATOM   1678 N N     . LEU   A 1 202  ? -22.487 8.536   -27.929 1.00 98.16 202  A 1 
ATOM   1679 C CA    . LEU   A 1 202  ? -23.180 9.764   -28.276 1.00 98.09 202  A 1 
ATOM   1680 C C     . LEU   A 1 202  ? -22.138 10.834  -28.574 1.00 98.21 202  A 1 
ATOM   1681 O O     . LEU   A 1 202  ? -21.234 11.056  -27.767 1.00 97.11 202  A 1 
ATOM   1682 C CB    . LEU   A 1 202  ? -24.110 10.176  -27.123 1.00 97.28 202  A 1 
ATOM   1683 C CG    . LEU   A 1 202  ? -25.129 9.095   -26.729 1.00 94.53 202  A 1 
ATOM   1684 C CD1   . LEU   A 1 202  ? -25.806 9.471   -25.417 1.00 85.88 202  A 1 
ATOM   1685 C CD2   . LEU   A 1 202  ? -26.209 8.927   -27.792 1.00 86.02 202  A 1 
ATOM   1686 N N     . ILE   A 1 203  ? -22.277 11.492  -29.723 1.00 98.13 203  A 1 
ATOM   1687 C CA    . ILE   A 1 203  ? -21.393 12.563  -30.190 1.00 98.07 203  A 1 
ATOM   1688 C C     . ILE   A 1 203  ? -22.177 13.871  -30.140 1.00 97.97 203  A 1 
ATOM   1689 O O     . ILE   A 1 203  ? -23.284 13.952  -30.673 1.00 96.73 203  A 1 
ATOM   1690 C CB    . ILE   A 1 203  ? -20.849 12.257  -31.605 1.00 97.66 203  A 1 
ATOM   1691 C CG1   . ILE   A 1 203  ? -20.153 10.874  -31.655 1.00 95.93 203  A 1 
ATOM   1692 C CG2   . ILE   A 1 203  ? -19.892 13.375  -32.053 1.00 96.01 203  A 1 
ATOM   1693 C CD1   . ILE   A 1 203  ? -19.673 10.450  -33.049 1.00 93.89 203  A 1 
ATOM   1694 N N     . ASN   A 1 204  ? -21.610 14.901  -29.524 1.00 98.03 204  A 1 
ATOM   1695 C CA    . ASN   A 1 204  ? -22.206 16.231  -29.490 1.00 97.90 204  A 1 
ATOM   1696 C C     . ASN   A 1 204  ? -22.140 16.878  -30.880 1.00 97.66 204  A 1 
ATOM   1697 O O     . ASN   A 1 204  ? -21.064 17.259  -31.345 1.00 95.77 204  A 1 
ATOM   1698 C CB    . ASN   A 1 204  ? -21.499 17.064  -28.411 1.00 97.33 204  A 1 
ATOM   1699 C CG    . ASN   A 1 204  ? -22.103 18.449  -28.245 1.00 97.28 204  A 1 
ATOM   1700 O OD1   . ASN   A 1 204  ? -23.010 18.861  -28.940 1.00 92.10 204  A 1 
ATOM   1701 N ND2   . ASN   A 1 204  ? -21.600 19.207  -27.297 1.00 91.27 204  A 1 
ATOM   1702 N N     . GLU   A 1 205  ? -23.294 17.021  -31.531 1.00 97.24 205  A 1 
ATOM   1703 C CA    . GLU   A 1 205  ? -23.387 17.608  -32.871 1.00 96.65 205  A 1 
ATOM   1704 C C     . GLU   A 1 205  ? -23.130 19.118  -32.892 1.00 96.72 205  A 1 
ATOM   1705 O O     . GLU   A 1 205  ? -22.744 19.658  -33.921 1.00 94.23 205  A 1 
ATOM   1706 C CB    . GLU   A 1 205  ? -24.732 17.251  -33.526 1.00 93.93 205  A 1 
ATOM   1707 C CG    . GLU   A 1 205  ? -25.965 17.949  -32.928 1.00 90.70 205  A 1 
ATOM   1708 C CD    . GLU   A 1 205  ? -27.251 17.639  -33.729 1.00 93.39 205  A 1 
ATOM   1709 O OE1   . GLU   A 1 205  ? -28.152 18.498  -33.807 1.00 88.40 205  A 1 
ATOM   1710 O OE2   . GLU   A 1 205  ? -27.363 16.547  -34.333 1.00 89.71 205  A 1 
ATOM   1711 N N     . GLU   A 1 206  ? -23.279 19.808  -31.770 1.00 97.50 206  A 1 
ATOM   1712 C CA    . GLU   A 1 206  ? -23.084 21.263  -31.664 1.00 97.08 206  A 1 
ATOM   1713 C C     . GLU   A 1 206  ? -21.618 21.684  -31.858 1.00 96.95 206  A 1 
ATOM   1714 O O     . GLU   A 1 206  ? -21.326 22.856  -32.079 1.00 94.04 206  A 1 
ATOM   1715 C CB    . GLU   A 1 206  ? -23.597 21.761  -30.302 1.00 96.11 206  A 1 
ATOM   1716 C CG    . GLU   A 1 206  ? -25.090 21.478  -30.071 1.00 94.40 206  A 1 
ATOM   1717 C CD    . GLU   A 1 206  ? -25.587 21.866  -28.670 1.00 94.18 206  A 1 
ATOM   1718 O OE1   . GLU   A 1 206  ? -26.805 21.705  -28.423 1.00 87.37 206  A 1 
ATOM   1719 O OE2   . GLU   A 1 206  ? -24.772 22.283  -27.820 1.00 88.53 206  A 1 
ATOM   1720 N N     . MET   A 1 207  ? -20.692 20.733  -31.810 1.00 97.20 207  A 1 
ATOM   1721 C CA    . MET   A 1 207  ? -19.266 20.944  -32.074 1.00 96.94 207  A 1 
ATOM   1722 C C     . MET   A 1 207  ? -18.881 20.685  -33.539 1.00 96.87 207  A 1 
ATOM   1723 O O     . MET   A 1 207  ? -17.713 20.824  -33.895 1.00 93.38 207  A 1 
ATOM   1724 C CB    . MET   A 1 207  ? -18.439 20.066  -31.131 1.00 95.89 207  A 1 
ATOM   1725 C CG    . MET   A 1 207  ? -18.667 20.403  -29.647 1.00 93.63 207  A 1 
ATOM   1726 S SD    . MET   A 1 207  ? -17.700 19.400  -28.480 1.00 92.96 207  A 1 
ATOM   1727 C CE    . MET   A 1 207  ? -16.010 19.802  -28.988 1.00 84.48 207  A 1 
ATOM   1728 N N     . LEU   A 1 208  ? -19.841 20.307  -34.386 1.00 96.61 208  A 1 
ATOM   1729 C CA    . LEU   A 1 208  ? -19.655 20.015  -35.806 1.00 96.42 208  A 1 
ATOM   1730 C C     . LEU   A 1 208  ? -20.446 21.003  -36.668 1.00 96.41 208  A 1 
ATOM   1731 O O     . LEU   A 1 208  ? -21.408 21.630  -36.221 1.00 93.38 208  A 1 
ATOM   1732 C CB    . LEU   A 1 208  ? -20.070 18.558  -36.086 1.00 95.50 208  A 1 
ATOM   1733 C CG    . LEU   A 1 208  ? -19.203 17.491  -35.391 1.00 95.15 208  A 1 
ATOM   1734 C CD1   . LEU   A 1 208  ? -19.798 16.106  -35.644 1.00 91.48 208  A 1 
ATOM   1735 C CD2   . LEU   A 1 208  ? -17.762 17.493  -35.913 1.00 91.34 208  A 1 
ATOM   1736 N N     . THR   A 1 209  ? -20.065 21.128  -37.932 1.00 96.59 209  A 1 
ATOM   1737 C CA    . THR   A 1 209  ? -20.845 21.875  -38.924 1.00 96.43 209  A 1 
ATOM   1738 C C     . THR   A 1 209  ? -22.027 21.039  -39.413 1.00 96.63 209  A 1 
ATOM   1739 O O     . THR   A 1 209  ? -21.971 19.809  -39.429 1.00 94.65 209  A 1 
ATOM   1740 C CB    . THR   A 1 209  ? -19.982 22.325  -40.110 1.00 95.45 209  A 1 
ATOM   1741 O OG1   . THR   A 1 209  ? -19.480 21.224  -40.809 1.00 88.00 209  A 1 
ATOM   1742 C CG2   . THR   A 1 209  ? -18.802 23.198  -39.686 1.00 86.17 209  A 1 
ATOM   1743 N N     . GLU   A 1 210  ? -23.088 21.698  -39.896 1.00 96.31 210  A 1 
ATOM   1744 C CA    . GLU   A 1 210  ? -24.260 20.991  -40.433 1.00 95.96 210  A 1 
ATOM   1745 C C     . GLU   A 1 210  ? -23.895 20.058  -41.603 1.00 96.12 210  A 1 
ATOM   1746 O O     . GLU   A 1 210  ? -24.477 18.992  -41.775 1.00 94.05 210  A 1 
ATOM   1747 C CB    . GLU   A 1 210  ? -25.315 22.024  -40.859 1.00 94.48 210  A 1 
ATOM   1748 C CG    . GLU   A 1 210  ? -26.734 21.437  -41.003 1.00 82.80 210  A 1 
ATOM   1749 C CD    . GLU   A 1 210  ? -27.326 20.911  -39.677 1.00 79.90 210  A 1 
ATOM   1750 O OE1   . GLU   A 1 210  ? -28.260 20.080  -39.720 1.00 72.65 210  A 1 
ATOM   1751 O OE2   . GLU   A 1 210  ? -26.856 21.322  -38.601 1.00 73.15 210  A 1 
ATOM   1752 N N     . GLN   A 1 211  ? -22.879 20.436  -42.380 1.00 96.69 211  A 1 
ATOM   1753 C CA    . GLN   A 1 211  ? -22.358 19.607  -43.467 1.00 96.40 211  A 1 
ATOM   1754 C C     . GLN   A 1 211  ? -21.675 18.335  -42.946 1.00 96.61 211  A 1 
ATOM   1755 O O     . GLN   A 1 211  ? -21.898 17.257  -43.486 1.00 94.45 211  A 1 
ATOM   1756 C CB    . GLN   A 1 211  ? -21.392 20.447  -44.321 1.00 95.28 211  A 1 
ATOM   1757 C CG    . GLN   A 1 211  ? -21.827 20.484  -45.786 1.00 83.40 211  A 1 
ATOM   1758 C CD    . GLN   A 1 211  ? -21.004 21.444  -46.647 1.00 76.74 211  A 1 
ATOM   1759 O OE1   . GLN   A 1 211  ? -20.124 22.151  -46.206 1.00 67.85 211  A 1 
ATOM   1760 N NE2   . GLN   A 1 211  ? -21.288 21.513  -47.925 1.00 65.62 211  A 1 
ATOM   1761 N N     . GLU   A 1 212  ? -20.894 18.451  -41.875 1.00 96.79 212  A 1 
ATOM   1762 C CA    . GLU   A 1 212  ? -20.254 17.299  -41.225 1.00 96.69 212  A 1 
ATOM   1763 C C     . GLU   A 1 212  ? -21.284 16.375  -40.566 1.00 96.95 212  A 1 
ATOM   1764 O O     . GLU   A 1 212  ? -21.152 15.156  -40.647 1.00 95.31 212  A 1 
ATOM   1765 C CB    . GLU   A 1 212  ? -19.254 17.783  -40.170 1.00 95.98 212  A 1 
ATOM   1766 C CG    . GLU   A 1 212  ? -17.980 18.371  -40.790 1.00 94.08 212  A 1 
ATOM   1767 C CD    . GLU   A 1 212  ? -17.139 19.124  -39.760 1.00 94.87 212  A 1 
ATOM   1768 O OE1   . GLU   A 1 212  ? -15.909 18.904  -39.732 1.00 89.11 212  A 1 
ATOM   1769 O OE2   . GLU   A 1 212  ? -17.731 19.952  -39.032 1.00 89.47 212  A 1 
ATOM   1770 N N     . ILE   A 1 213  ? -22.339 16.938  -39.974 1.00 97.04 213  A 1 
ATOM   1771 C CA    . ILE   A 1 213  ? -23.438 16.153  -39.403 1.00 96.86 213  A 1 
ATOM   1772 C C     . ILE   A 1 213  ? -24.128 15.338  -40.501 1.00 96.77 213  A 1 
ATOM   1773 O O     . ILE   A 1 213  ? -24.350 14.138  -40.332 1.00 95.03 213  A 1 
ATOM   1774 C CB    . ILE   A 1 213  ? -24.445 17.058  -38.669 1.00 96.30 213  A 1 
ATOM   1775 C CG1   . ILE   A 1 213  ? -23.790 17.753  -37.458 1.00 93.84 213  A 1 
ATOM   1776 C CG2   . ILE   A 1 213  ? -25.656 16.236  -38.192 1.00 93.58 213  A 1 
ATOM   1777 C CD1   . ILE   A 1 213  ? -24.594 18.950  -36.937 1.00 90.02 213  A 1 
ATOM   1778 N N     . GLN   A 1 214  ? -24.421 15.967  -41.644 1.00 96.81 214  A 1 
ATOM   1779 C CA    . GLN   A 1 214  ? -25.033 15.267  -42.773 1.00 96.54 214  A 1 
ATOM   1780 C C     . GLN   A 1 214  ? -24.104 14.181  -43.330 1.00 96.56 214  A 1 
ATOM   1781 O O     . GLN   A 1 214  ? -24.549 13.060  -43.568 1.00 94.78 214  A 1 
ATOM   1782 C CB    . GLN   A 1 214  ? -25.446 16.293  -43.843 1.00 95.61 214  A 1 
ATOM   1783 C CG    . GLN   A 1 214  ? -26.406 15.685  -44.873 1.00 86.42 214  A 1 
ATOM   1784 C CD    . GLN   A 1 214  ? -27.694 15.158  -44.228 1.00 81.50 214  A 1 
ATOM   1785 O OE1   . GLN   A 1 214  ? -28.346 15.823  -43.452 1.00 73.06 214  A 1 
ATOM   1786 N NE2   . GLN   A 1 214  ? -28.078 13.936  -44.516 1.00 70.63 214  A 1 
ATOM   1787 N N     . GLU   A 1 215  ? -22.812 14.472  -43.443 1.00 97.13 215  A 1 
ATOM   1788 C CA    . GLU   A 1 215  ? -21.813 13.483  -43.860 1.00 96.99 215  A 1 
ATOM   1789 C C     . GLU   A 1 215  ? -21.725 12.299  -42.876 1.00 96.94 215  A 1 
ATOM   1790 O O     . GLU   A 1 215  ? -21.592 11.150  -43.293 1.00 94.71 215  A 1 
ATOM   1791 C CB    . GLU   A 1 215  ? -20.453 14.176  -44.025 1.00 96.22 215  A 1 
ATOM   1792 C CG    . GLU   A 1 215  ? -19.444 13.257  -44.732 1.00 89.32 215  A 1 
ATOM   1793 C CD    . GLU   A 1 215  ? -18.054 13.870  -44.942 1.00 83.93 215  A 1 
ATOM   1794 O OE1   . GLU   A 1 215  ? -17.188 13.112  -45.444 1.00 75.88 215  A 1 
ATOM   1795 O OE2   . GLU   A 1 215  ? -17.821 15.038  -44.589 1.00 76.07 215  A 1 
ATOM   1796 N N     . ALA   A 1 216  ? -21.865 12.549  -41.572 1.00 96.71 216  A 1 
ATOM   1797 C CA    . ALA   A 1 216  ? -21.912 11.488  -40.568 1.00 96.37 216  A 1 
ATOM   1798 C C     . ALA   A 1 216  ? -23.138 10.578  -40.748 1.00 96.50 216  A 1 
ATOM   1799 O O     . ALA   A 1 216  ? -23.007 9.353   -40.680 1.00 94.28 216  A 1 
ATOM   1800 C CB    . ALA   A 1 216  ? -21.886 12.119  -39.174 1.00 95.35 216  A 1 
ATOM   1801 N N     . VAL   A 1 217  ? -24.311 11.163  -41.028 1.00 97.01 217  A 1 
ATOM   1802 C CA    . VAL   A 1 217  ? -25.535 10.406  -41.336 1.00 96.62 217  A 1 
ATOM   1803 C C     . VAL   A 1 217  ? -25.348 9.568   -42.601 1.00 96.56 217  A 1 
ATOM   1804 O O     . VAL   A 1 217  ? -25.652 8.376   -42.588 1.00 94.15 217  A 1 
ATOM   1805 C CB    . VAL   A 1 217  ? -26.751 11.341  -41.454 1.00 95.55 217  A 1 
ATOM   1806 C CG1   . VAL   A 1 217  ? -28.013 10.598  -41.897 1.00 89.83 217  A 1 
ATOM   1807 C CG2   . VAL   A 1 217  ? -27.070 11.996  -40.103 1.00 90.26 217  A 1 
ATOM   1808 N N     . ASP   A 1 218  ? -24.775 10.152  -43.658 1.00 96.84 218  A 1 
ATOM   1809 C CA    . ASP   A 1 218  ? -24.493 9.455   -44.919 1.00 96.54 218  A 1 
ATOM   1810 C C     . ASP   A 1 218  ? -23.498 8.292   -44.734 1.00 96.20 218  A 1 
ATOM   1811 O O     . ASP   A 1 218  ? -23.602 7.258   -45.397 1.00 93.23 218  A 1 
ATOM   1812 C CB    . ASP   A 1 218  ? -23.954 10.457  -45.954 1.00 95.90 218  A 1 
ATOM   1813 C CG    . ASP   A 1 218  ? -24.954 11.543  -46.383 1.00 91.55 218  A 1 
ATOM   1814 O OD1   . ASP   A 1 218  ? -26.172 11.373  -46.159 1.00 84.11 218  A 1 
ATOM   1815 O OD2   . ASP   A 1 218  ? -24.485 12.543  -46.971 1.00 85.29 218  A 1 
ATOM   1816 N N     . ARG   A 1 219  ? -22.578 8.402   -43.762 1.00 96.62 219  A 1 
ATOM   1817 C CA    . ARG   A 1 219  ? -21.651 7.325   -43.354 1.00 95.85 219  A 1 
ATOM   1818 C C     . ARG   A 1 219  ? -22.293 6.265   -42.442 1.00 95.48 219  A 1 
ATOM   1819 O O     . ARG   A 1 219  ? -21.614 5.307   -42.061 1.00 90.25 219  A 1 
ATOM   1820 C CB    . ARG   A 1 219  ? -20.399 7.929   -42.704 1.00 93.96 219  A 1 
ATOM   1821 C CG    . ARG   A 1 219  ? -19.506 8.690   -43.697 1.00 90.56 219  A 1 
ATOM   1822 C CD    . ARG   A 1 219  ? -18.337 9.294   -42.917 1.00 90.29 219  A 1 
ATOM   1823 N NE    . ARG   A 1 219  ? -17.491 10.176  -43.748 1.00 88.96 219  A 1 
ATOM   1824 C CZ    . ARG   A 1 219  ? -16.260 10.559  -43.449 1.00 89.77 219  A 1 
ATOM   1825 N NH1   . ARG   A 1 219  ? -15.612 10.084  -42.424 1.00 82.75 219  A 1 
ATOM   1826 N NH2   . ARG   A 1 219  ? -15.664 11.461  -44.167 1.00 81.68 219  A 1 
ATOM   1827 N N     . GLY   A 1 220  ? -23.568 6.406   -42.092 1.00 94.96 220  A 1 
ATOM   1828 C CA    . GLY   A 1 220  ? -24.329 5.420   -41.317 1.00 94.39 220  A 1 
ATOM   1829 C C     . GLY   A 1 220  ? -24.540 5.751   -39.842 1.00 95.45 220  A 1 
ATOM   1830 O O     . GLY   A 1 220  ? -25.129 4.931   -39.134 1.00 90.91 220  A 1 
ATOM   1831 N N     . CYS   A 1 221  ? -24.122 6.928   -39.367 1.00 96.27 221  A 1 
ATOM   1832 C CA    . CYS   A 1 221  ? -24.456 7.379   -38.018 1.00 96.32 221  A 1 
ATOM   1833 C C     . CYS   A 1 221  ? -25.963 7.690   -37.899 1.00 96.47 221  A 1 
ATOM   1834 O O     . CYS   A 1 221  ? -26.615 8.075   -38.869 1.00 94.07 221  A 1 
ATOM   1835 C CB    . CYS   A 1 221  ? -23.608 8.600   -37.639 1.00 95.05 221  A 1 
ATOM   1836 S SG    . CYS   A 1 221  ? -21.827 8.203   -37.726 1.00 90.95 221  A 1 
ATOM   1837 N N     . LEU   A 1 222  ? -26.519 7.543   -36.702 1.00 96.72 222  A 1 
ATOM   1838 C CA    . LEU   A 1 222  ? -27.876 7.990   -36.398 1.00 96.82 222  A 1 
ATOM   1839 C C     . LEU   A 1 222  ? -27.828 9.425   -35.871 1.00 97.19 222  A 1 
ATOM   1840 O O     . LEU   A 1 222  ? -27.073 9.706   -34.949 1.00 95.59 222  A 1 
ATOM   1841 C CB    . LEU   A 1 222  ? -28.502 7.025   -35.378 1.00 95.79 222  A 1 
ATOM   1842 C CG    . LEU   A 1 222  ? -29.918 7.416   -34.906 1.00 94.76 222  A 1 
ATOM   1843 C CD1   . LEU   A 1 222  ? -30.941 7.327   -36.037 1.00 90.23 222  A 1 
ATOM   1844 C CD2   . LEU   A 1 222  ? -30.372 6.479   -33.787 1.00 90.25 222  A 1 
ATOM   1845 N N     . ARG   A 1 223  ? -28.663 10.323  -36.406 1.00 97.19 223  A 1 
ATOM   1846 C CA    . ARG   A 1 223  ? -28.927 11.635  -35.804 1.00 97.24 223  A 1 
ATOM   1847 C C     . ARG   A 1 223  ? -30.278 11.597  -35.101 1.00 97.31 223  A 1 
ATOM   1848 O O     . ARG   A 1 223  ? -31.252 11.142  -35.699 1.00 95.31 223  A 1 
ATOM   1849 C CB    . ARG   A 1 223  ? -28.858 12.732  -36.873 1.00 96.09 223  A 1 
ATOM   1850 C CG    . ARG   A 1 223  ? -28.954 14.140  -36.265 1.00 94.30 223  A 1 
ATOM   1851 C CD    . ARG   A 1 223  ? -28.924 15.203  -37.366 1.00 92.93 223  A 1 
ATOM   1852 N NE    . ARG   A 1 223  ? -28.901 16.553  -36.786 1.00 91.27 223  A 1 
ATOM   1853 C CZ    . ARG   A 1 223  ? -28.902 17.711  -37.429 1.00 91.31 223  A 1 
ATOM   1854 N NH1   . ARG   A 1 223  ? -29.037 17.799  -38.716 1.00 85.75 223  A 1 
ATOM   1855 N NH2   . ARG   A 1 223  ? -28.737 18.810  -36.766 1.00 85.77 223  A 1 
ATOM   1856 N N     . ILE   A 1 224  ? -30.347 12.098  -33.878 1.00 97.03 224  A 1 
ATOM   1857 C CA    . ILE   A 1 224  ? -31.593 12.205  -33.109 1.00 96.86 224  A 1 
ATOM   1858 C C     . ILE   A 1 224  ? -31.809 13.641  -32.629 1.00 96.94 224  A 1 
ATOM   1859 O O     . ILE   A 1 224  ? -30.853 14.365  -32.342 1.00 95.09 224  A 1 
ATOM   1860 C CB    . ILE   A 1 224  ? -31.646 11.190  -31.942 1.00 95.68 224  A 1 
ATOM   1861 C CG1   . ILE   A 1 224  ? -30.547 11.442  -30.885 1.00 89.77 224  A 1 
ATOM   1862 C CG2   . ILE   A 1 224  ? -31.585 9.753   -32.487 1.00 88.48 224  A 1 
ATOM   1863 C CD1   . ILE   A 1 224  ? -30.660 10.551  -29.645 1.00 89.26 224  A 1 
ATOM   1864 N N     . GLN   A 1 225  ? -33.079 14.065  -32.527 1.00 96.33 225  A 1 
ATOM   1865 C CA    . GLN   A 1 225  ? -33.451 15.392  -32.016 1.00 95.64 225  A 1 
ATOM   1866 C C     . GLN   A 1 225  ? -33.993 15.354  -30.586 1.00 95.87 225  A 1 
ATOM   1867 O O     . GLN   A 1 225  ? -34.076 16.382  -29.926 1.00 90.64 225  A 1 
ATOM   1868 C CB    . GLN   A 1 225  ? -34.465 16.055  -32.950 1.00 93.51 225  A 1 
ATOM   1869 C CG    . GLN   A 1 225  ? -33.880 16.303  -34.348 1.00 86.23 225  A 1 
ATOM   1870 C CD    . GLN   A 1 225  ? -34.632 17.376  -35.141 1.00 75.97 225  A 1 
ATOM   1871 O OE1   . GLN   A 1 225  ? -35.629 17.939  -34.732 1.00 67.32 225  A 1 
ATOM   1872 N NE2   . GLN   A 1 225  ? -34.160 17.715  -36.314 1.00 64.66 225  A 1 
ATOM   1873 N N     . SER   A 1 226  ? -34.354 14.177  -30.103 1.00 95.71 226  A 1 
ATOM   1874 C CA    . SER   A 1 226  ? -34.930 14.008  -28.775 1.00 95.59 226  A 1 
ATOM   1875 C C     . SER   A 1 226  ? -34.503 12.689  -28.135 1.00 95.96 226  A 1 
ATOM   1876 O O     . SER   A 1 226  ? -34.093 11.743  -28.806 1.00 92.51 226  A 1 
ATOM   1877 C CB    . SER   A 1 226  ? -36.457 14.107  -28.868 1.00 92.96 226  A 1 
ATOM   1878 O OG    . SER   A 1 226  ? -37.005 12.965  -29.487 1.00 86.23 226  A 1 
ATOM   1879 N N     . LEU   A 1 227  ? -34.659 12.615  -26.818 1.00 94.71 227  A 1 
ATOM   1880 C CA    . LEU   A 1 227  ? -34.448 11.399  -26.033 1.00 94.28 227  A 1 
ATOM   1881 C C     . LEU   A 1 227  ? -35.268 10.205  -26.559 1.00 94.67 227  A 1 
ATOM   1882 O O     . LEU   A 1 227  ? -34.817 9.069   -26.486 1.00 90.79 227  A 1 
ATOM   1883 C CB    . LEU   A 1 227  ? -34.850 11.735  -24.584 1.00 91.53 227  A 1 
ATOM   1884 C CG    . LEU   A 1 227  ? -34.655 10.575  -23.586 1.00 89.97 227  A 1 
ATOM   1885 C CD1   . LEU   A 1 227  ? -33.191 10.392  -23.247 1.00 81.45 227  A 1 
ATOM   1886 C CD2   . LEU   A 1 227  ? -35.405 10.874  -22.287 1.00 81.60 227  A 1 
ATOM   1887 N N     . MET   A 1 228  ? -36.485 10.456  -27.082 1.00 95.76 228  A 1 
ATOM   1888 C CA    . MET   A 1 228  ? -37.383 9.389   -27.546 1.00 95.47 228  A 1 
ATOM   1889 C C     . MET   A 1 228  ? -36.921 8.719   -28.840 1.00 95.70 228  A 1 
ATOM   1890 O O     . MET   A 1 228  ? -37.344 7.609   -29.125 1.00 92.09 228  A 1 
ATOM   1891 C CB    . MET   A 1 228  ? -38.805 9.930   -27.741 1.00 93.59 228  A 1 
ATOM   1892 C CG    . MET   A 1 228  ? -39.457 10.367  -26.424 1.00 82.97 228  A 1 
ATOM   1893 S SD    . MET   A 1 228  ? -41.260 10.573  -26.534 1.00 69.39 228  A 1 
ATOM   1894 C CE    . MET   A 1 228  ? -41.625 11.164  -24.868 1.00 59.06 228  A 1 
ATOM   1895 N N     . GLU   A 1 229  ? -36.075 9.383   -29.613 1.00 96.11 229  A 1 
ATOM   1896 C CA    . GLU   A 1 229  ? -35.557 8.874   -30.887 1.00 95.86 229  A 1 
ATOM   1897 C C     . GLU   A 1 229  ? -34.304 8.002   -30.711 1.00 95.89 229  A 1 
ATOM   1898 O O     . GLU   A 1 229  ? -33.793 7.447   -31.683 1.00 91.77 229  A 1 
ATOM   1899 C CB    . GLU   A 1 229  ? -35.263 10.060  -31.817 1.00 93.94 229  A 1 
ATOM   1900 C CG    . GLU   A 1 229  ? -36.530 10.797  -32.290 1.00 90.05 229  A 1 
ATOM   1901 C CD    . GLU   A 1 229  ? -36.202 12.175  -32.865 1.00 90.63 229  A 1 
ATOM   1902 O OE1   . GLU   A 1 229  ? -36.944 13.129  -32.536 1.00 84.15 229  A 1 
ATOM   1903 O OE2   . GLU   A 1 229  ? -35.180 12.304  -33.572 1.00 85.87 229  A 1 
ATOM   1904 N N     . MET   A 1 230  ? -33.799 7.870   -29.483 1.00 95.72 230  A 1 
ATOM   1905 C CA    . MET   A 1 230  ? -32.584 7.110   -29.206 1.00 95.94 230  A 1 
ATOM   1906 C C     . MET   A 1 230  ? -32.783 5.612   -29.484 1.00 96.01 230  A 1 
ATOM   1907 O O     . MET   A 1 230  ? -33.588 4.945   -28.838 1.00 93.05 230  A 1 
ATOM   1908 C CB    . MET   A 1 230  ? -32.126 7.368   -27.765 1.00 94.92 230  A 1 
ATOM   1909 C CG    . MET   A 1 230  ? -30.836 6.621   -27.401 1.00 92.96 230  A 1 
ATOM   1910 S SD    . MET   A 1 230  ? -29.412 6.987   -28.469 1.00 93.79 230  A 1 
ATOM   1911 C CE    . MET   A 1 230  ? -28.235 5.784   -27.827 1.00 87.21 230  A 1 
ATOM   1912 N N     . ASP   A 1 231  ? -31.981 5.082   -30.408 1.00 96.21 231  A 1 
ATOM   1913 C CA    . ASP   A 1 231  ? -31.853 3.647   -30.666 1.00 95.92 231  A 1 
ATOM   1914 C C     . ASP   A 1 231  ? -30.535 3.131   -30.069 1.00 95.87 231  A 1 
ATOM   1915 O O     . ASP   A 1 231  ? -29.449 3.366   -30.606 1.00 92.48 231  A 1 
ATOM   1916 C CB    . ASP   A 1 231  ? -31.963 3.374   -32.173 1.00 94.61 231  A 1 
ATOM   1917 C CG    . ASP   A 1 231  ? -31.814 1.894   -32.540 1.00 93.07 231  A 1 
ATOM   1918 O OD1   . ASP   A 1 231  ? -31.739 1.046   -31.620 1.00 87.97 231  A 1 
ATOM   1919 O OD2   . ASP   A 1 231  ? -31.760 1.612   -33.754 1.00 87.61 231  A 1 
ATOM   1920 N N     . TYR   A 1 232  ? -30.632 2.414   -28.960 1.00 96.19 232  A 1 
ATOM   1921 C CA    . TYR   A 1 232  ? -29.480 1.872   -28.232 1.00 95.87 232  A 1 
ATOM   1922 C C     . TYR   A 1 232  ? -28.749 0.733   -28.967 1.00 95.82 232  A 1 
ATOM   1923 O O     . TYR   A 1 232  ? -27.695 0.293   -28.511 1.00 92.81 232  A 1 
ATOM   1924 C CB    . TYR   A 1 232  ? -29.936 1.418   -26.841 1.00 94.92 232  A 1 
ATOM   1925 C CG    . TYR   A 1 232  ? -30.430 2.537   -25.951 1.00 95.01 232  A 1 
ATOM   1926 C CD1   . TYR   A 1 232  ? -29.511 3.365   -25.279 1.00 91.32 232  A 1 
ATOM   1927 C CD2   . TYR   A 1 232  ? -31.811 2.770   -25.788 1.00 91.91 232  A 1 
ATOM   1928 C CE1   . TYR   A 1 232  ? -29.956 4.413   -24.455 1.00 90.49 232  A 1 
ATOM   1929 C CE2   . TYR   A 1 232  ? -32.268 3.816   -24.968 1.00 90.73 232  A 1 
ATOM   1930 C CZ    . TYR   A 1 232  ? -31.336 4.637   -24.302 1.00 92.15 232  A 1 
ATOM   1931 O OH    . TYR   A 1 232  ? -31.778 5.666   -23.501 1.00 89.86 232  A 1 
ATOM   1932 N N     . GLU   A 1 233  ? -29.264 0.251   -30.104 1.00 96.15 233  A 1 
ATOM   1933 C CA    . GLU   A 1 233  ? -28.558 -0.719  -30.950 1.00 95.74 233  A 1 
ATOM   1934 C C     . GLU   A 1 233  ? -27.606 -0.048  -31.955 1.00 96.01 233  A 1 
ATOM   1935 O O     . GLU   A 1 233  ? -26.812 -0.719  -32.610 1.00 92.21 233  A 1 
ATOM   1936 C CB    . GLU   A 1 233  ? -29.544 -1.664  -31.655 1.00 94.16 233  A 1 
ATOM   1937 C CG    . GLU   A 1 233  ? -30.455 -2.406  -30.664 1.00 89.97 233  A 1 
ATOM   1938 C CD    . GLU   A 1 233  ? -31.041 -3.724  -31.195 1.00 85.13 233  A 1 
ATOM   1939 O OE1   . GLU   A 1 233  ? -31.480 -4.532  -30.335 1.00 77.40 233  A 1 
ATOM   1940 O OE2   . GLU   A 1 233  ? -30.998 -3.994  -32.413 1.00 77.39 233  A 1 
ATOM   1941 N N     . ARG   A 1 234  ? -27.637 1.281   -32.062 1.00 96.20 234  A 1 
ATOM   1942 C CA    . ARG   A 1 234  ? -26.744 2.053   -32.934 1.00 96.32 234  A 1 
ATOM   1943 C C     . ARG   A 1 234  ? -25.456 2.415   -32.205 1.00 96.80 234  A 1 
ATOM   1944 O O     . ARG   A 1 234  ? -25.488 3.078   -31.178 1.00 94.12 234  A 1 
ATOM   1945 C CB    . ARG   A 1 234  ? -27.477 3.300   -33.456 1.00 94.91 234  A 1 
ATOM   1946 C CG    . ARG   A 1 234  ? -28.759 2.958   -34.250 1.00 90.26 234  A 1 
ATOM   1947 C CD    . ARG   A 1 234  ? -28.475 2.218   -35.571 1.00 87.18 234  A 1 
ATOM   1948 N NE    . ARG   A 1 234  ? -27.846 3.123   -36.556 1.00 84.88 234  A 1 
ATOM   1949 C CZ    . ARG   A 1 234  ? -28.439 3.752   -37.563 1.00 84.03 234  A 1 
ATOM   1950 N NH1   . ARG   A 1 234  ? -29.703 3.586   -37.827 1.00 73.67 234  A 1 
ATOM   1951 N NH2   . ARG   A 1 234  ? -27.768 4.565   -38.317 1.00 76.21 234  A 1 
ATOM   1952 N N     . GLU   A 1 235  ? -24.317 2.036   -32.770 1.00 97.42 235  A 1 
ATOM   1953 C CA    . GLU   A 1 235  ? -23.006 2.298   -32.156 1.00 97.22 235  A 1 
ATOM   1954 C C     . GLU   A 1 235  ? -22.627 3.788   -32.114 1.00 97.63 235  A 1 
ATOM   1955 O O     . GLU   A 1 235  ? -21.911 4.214   -31.211 1.00 95.71 235  A 1 
ATOM   1956 C CB    . GLU   A 1 235  ? -21.905 1.540   -32.907 1.00 95.10 235  A 1 
ATOM   1957 C CG    . GLU   A 1 235  ? -22.000 0.015   -32.747 1.00 81.68 235  A 1 
ATOM   1958 C CD    . GLU   A 1 235  ? -20.797 -0.722  -33.366 1.00 78.03 235  A 1 
ATOM   1959 O OE1   . GLU   A 1 235  ? -20.587 -1.901  -32.993 1.00 70.46 235  A 1 
ATOM   1960 O OE2   . GLU   A 1 235  ? -20.083 -0.117  -34.192 1.00 70.99 235  A 1 
ATOM   1961 N N     . LEU   A 1 236  ? -23.082 4.576   -33.103 1.00 97.72 236  A 1 
ATOM   1962 C CA    . LEU   A 1 236  ? -22.752 5.997   -33.222 1.00 97.62 236  A 1 
ATOM   1963 C C     . LEU   A 1 236  ? -24.028 6.817   -33.392 1.00 97.65 236  A 1 
ATOM   1964 O O     . LEU   A 1 236  ? -24.765 6.642   -34.366 1.00 95.47 236  A 1 
ATOM   1965 C CB    . LEU   A 1 236  ? -21.785 6.218   -34.398 1.00 96.63 236  A 1 
ATOM   1966 C CG    . LEU   A 1 236  ? -20.380 5.611   -34.207 1.00 94.71 236  A 1 
ATOM   1967 C CD1   . LEU   A 1 236  ? -19.586 5.750   -35.506 1.00 89.78 236  A 1 
ATOM   1968 C CD2   . LEU   A 1 236  ? -19.594 6.313   -33.097 1.00 90.30 236  A 1 
ATOM   1969 N N     . VAL   A 1 237  ? -24.261 7.737   -32.468 1.00 97.76 237  A 1 
ATOM   1970 C CA    . VAL   A 1 237  ? -25.434 8.616   -32.456 1.00 97.78 237  A 1 
ATOM   1971 C C     . VAL   A 1 237  ? -24.981 10.063  -32.300 1.00 97.89 237  A 1 
ATOM   1972 O O     . VAL   A 1 237  ? -24.244 10.386  -31.368 1.00 96.55 237  A 1 
ATOM   1973 C CB    . VAL   A 1 237  ? -26.420 8.216   -31.340 1.00 96.95 237  A 1 
ATOM   1974 C CG1   . VAL   A 1 237  ? -27.686 9.071   -31.392 1.00 93.97 237  A 1 
ATOM   1975 C CG2   . VAL   A 1 237  ? -26.843 6.744   -31.451 1.00 94.37 237  A 1 
ATOM   1976 N N     . LEU   A 1 238  ? -25.433 10.943  -33.201 1.00 97.75 238  A 1 
ATOM   1977 C CA    . LEU   A 1 238  ? -25.247 12.386  -33.088 1.00 97.65 238  A 1 
ATOM   1978 C C     . LEU   A 1 238  ? -26.490 13.024  -32.472 1.00 97.69 238  A 1 
ATOM   1979 O O     . LEU   A 1 238  ? -27.618 12.738  -32.876 1.00 95.88 238  A 1 
ATOM   1980 C CB    . LEU   A 1 238  ? -24.910 13.029  -34.444 1.00 96.65 238  A 1 
ATOM   1981 C CG    . LEU   A 1 238  ? -23.471 12.752  -34.931 1.00 93.75 238  A 1 
ATOM   1982 C CD1   . LEU   A 1 238  ? -23.384 11.469  -35.764 1.00 84.11 238  A 1 
ATOM   1983 C CD2   . LEU   A 1 238  ? -22.988 13.905  -35.805 1.00 84.33 238  A 1 
ATOM   1984 N N     . CYS   A 1 239  ? -26.290 13.918  -31.516 1.00 97.40 239  A 1 
ATOM   1985 C CA    . CYS   A 1 239  ? -27.353 14.687  -30.881 1.00 97.23 239  A 1 
ATOM   1986 C C     . CYS   A 1 239  ? -26.807 15.973  -30.248 1.00 97.41 239  A 1 
ATOM   1987 O O     . CYS   A 1 239  ? -25.593 16.161  -30.136 1.00 95.96 239  A 1 
ATOM   1988 C CB    . CYS   A 1 239  ? -28.066 13.797  -29.847 1.00 95.79 239  A 1 
ATOM   1989 S SG    . CYS   A 1 239  ? -26.942 13.231  -28.536 1.00 95.36 239  A 1 
ATOM   1990 N N     . SER   A 1 240  ? -27.706 16.861  -29.814 1.00 97.57 240  A 1 
ATOM   1991 C CA    . SER   A 1 240  ? -27.313 18.038  -29.032 1.00 97.42 240  A 1 
ATOM   1992 C C     . SER   A 1 240  ? -26.748 17.643  -27.661 1.00 97.49 240  A 1 
ATOM   1993 O O     . SER   A 1 240  ? -27.042 16.566  -27.133 1.00 95.88 240  A 1 
ATOM   1994 C CB    . SER   A 1 240  ? -28.494 19.004  -28.875 1.00 96.40 240  A 1 
ATOM   1995 O OG    . SER   A 1 240  ? -29.500 18.472  -28.036 1.00 91.18 240  A 1 
ATOM   1996 N N     . GLU   A 1 241  ? -25.981 18.539  -27.037 1.00 97.67 241  A 1 
ATOM   1997 C CA    . GLU   A 1 241  ? -25.441 18.296  -25.693 1.00 97.62 241  A 1 
ATOM   1998 C C     . GLU   A 1 241  ? -26.554 18.063  -24.658 1.00 97.80 241  A 1 
ATOM   1999 O O     . GLU   A 1 241  ? -26.431 17.204  -23.789 1.00 96.76 241  A 1 
ATOM   2000 C CB    . GLU   A 1 241  ? -24.538 19.472  -25.266 1.00 96.76 241  A 1 
ATOM   2001 C CG    . GLU   A 1 241  ? -23.700 19.106  -24.029 1.00 95.42 241  A 1 
ATOM   2002 C CD    . GLU   A 1 241  ? -22.808 20.235  -23.481 1.00 96.18 241  A 1 
ATOM   2003 O OE1   . GLU   A 1 241  ? -22.018 19.960  -22.552 1.00 92.22 241  A 1 
ATOM   2004 O OE2   . GLU   A 1 241  ? -22.902 21.409  -23.893 1.00 92.93 241  A 1 
ATOM   2005 N N     . ILE   A 1 242  ? -27.675 18.773  -24.777 1.00 97.77 242  A 1 
ATOM   2006 C CA    . ILE   A 1 242  ? -28.828 18.593  -23.879 1.00 97.73 242  A 1 
ATOM   2007 C C     . ILE   A 1 242  ? -29.396 17.174  -24.007 1.00 97.82 242  A 1 
ATOM   2008 O O     . ILE   A 1 242  ? -29.598 16.510  -22.993 1.00 96.82 242  A 1 
ATOM   2009 C CB    . ILE   A 1 242  ? -29.903 19.674  -24.140 1.00 97.04 242  A 1 
ATOM   2010 C CG1   . ILE   A 1 242  ? -29.366 21.057  -23.695 1.00 92.15 242  A 1 
ATOM   2011 C CG2   . ILE   A 1 242  ? -31.218 19.338  -23.413 1.00 91.79 242  A 1 
ATOM   2012 C CD1   . ILE   A 1 242  ? -30.278 22.239  -24.053 1.00 86.84 242  A 1 
ATOM   2013 N N     . VAL   A 1 243  ? -29.625 16.691  -25.231 1.00 97.56 243  A 1 
ATOM   2014 C CA    . VAL   A 1 243  ? -30.142 15.328  -25.459 1.00 97.51 243  A 1 
ATOM   2015 C C     . VAL   A 1 243  ? -29.147 14.282  -24.956 1.00 97.61 243  A 1 
ATOM   2016 O O     . VAL   A 1 243  ? -29.542 13.334  -24.277 1.00 96.55 243  A 1 
ATOM   2017 C CB    . VAL   A 1 243  ? -30.492 15.114  -26.944 1.00 96.85 243  A 1 
ATOM   2018 C CG1   . VAL   A 1 243  ? -30.899 13.670  -27.246 1.00 93.75 243  A 1 
ATOM   2019 C CG2   . VAL   A 1 243  ? -31.671 16.010  -27.347 1.00 93.94 243  A 1 
ATOM   2020 N N     . LEU   A 1 244  ? -27.852 14.491  -25.197 1.00 97.95 244  A 1 
ATOM   2021 C CA    . LEU   A 1 244  ? -26.774 13.645  -24.684 1.00 97.89 244  A 1 
ATOM   2022 C C     . LEU   A 1 244  ? -26.822 13.534  -23.144 1.00 98.01 244  A 1 
ATOM   2023 O O     . LEU   A 1 244  ? -26.767 12.436  -22.587 1.00 97.03 244  A 1 
ATOM   2024 C CB    . LEU   A 1 244  ? -25.448 14.215  -25.231 1.00 96.77 244  A 1 
ATOM   2025 C CG    . LEU   A 1 244  ? -24.162 13.471  -24.815 1.00 94.55 244  A 1 
ATOM   2026 C CD1   . LEU   A 1 244  ? -23.053 13.742  -25.835 1.00 86.61 244  A 1 
ATOM   2027 C CD2   . LEU   A 1 244  ? -23.648 13.938  -23.446 1.00 86.13 244  A 1 
ATOM   2028 N N     . LEU   A 1 245  ? -26.989 14.665  -22.456 1.00 98.02 245  A 1 
ATOM   2029 C CA    . LEU   A 1 245  ? -27.095 14.717  -20.995 1.00 97.97 245  A 1 
ATOM   2030 C C     . LEU   A 1 245  ? -28.395 14.086  -20.477 1.00 97.96 245  A 1 
ATOM   2031 O O     . LEU   A 1 245  ? -28.381 13.407  -19.448 1.00 97.10 245  A 1 
ATOM   2032 C CB    . LEU   A 1 245  ? -26.987 16.180  -20.544 1.00 97.64 245  A 1 
ATOM   2033 C CG    . LEU   A 1 245  ? -25.576 16.779  -20.685 1.00 97.01 245  A 1 
ATOM   2034 C CD1   . LEU   A 1 245  ? -25.651 18.297  -20.518 1.00 94.74 245  A 1 
ATOM   2035 C CD2   . LEU   A 1 245  ? -24.627 16.234  -19.618 1.00 94.31 245  A 1 
ATOM   2036 N N     . GLN   A 1 246  ? -29.509 14.257  -21.194 1.00 97.87 246  A 1 
ATOM   2037 C CA    . GLN   A 1 246  ? -30.787 13.621  -20.853 1.00 97.68 246  A 1 
ATOM   2038 C C     . GLN   A 1 246  ? -30.727 12.094  -21.009 1.00 97.77 246  A 1 
ATOM   2039 O O     . GLN   A 1 246  ? -31.277 11.371  -20.175 1.00 96.74 246  A 1 
ATOM   2040 C CB    . GLN   A 1 246  ? -31.899 14.217  -21.721 1.00 97.13 246  A 1 
ATOM   2041 C CG    . GLN   A 1 246  ? -32.295 15.626  -21.256 1.00 95.21 246  A 1 
ATOM   2042 C CD    . GLN   A 1 246  ? -33.330 16.287  -22.162 1.00 94.56 246  A 1 
ATOM   2043 O OE1   . GLN   A 1 246  ? -33.512 15.944  -23.320 1.00 88.24 246  A 1 
ATOM   2044 N NE2   . GLN   A 1 246  ? -34.034 17.273  -21.654 1.00 86.31 246  A 1 
ATOM   2045 N N     . ILE   A 1 247  ? -30.015 11.590  -22.010 1.00 97.96 247  A 1 
ATOM   2046 C CA    . ILE   A 1 247  ? -29.757 10.149  -22.163 1.00 97.96 247  A 1 
ATOM   2047 C C     . ILE   A 1 247  ? -28.884 9.636   -21.011 1.00 98.03 247  A 1 
ATOM   2048 O O     . ILE   A 1 247  ? -29.207 8.611   -20.411 1.00 97.37 247  A 1 
ATOM   2049 C CB    . ILE   A 1 247  ? -29.150 9.842   -23.550 1.00 97.61 247  A 1 
ATOM   2050 C CG1   . ILE   A 1 247  ? -30.214 10.090  -24.647 1.00 95.62 247  A 1 
ATOM   2051 C CG2   . ILE   A 1 247  ? -28.655 8.384   -23.623 1.00 95.84 247  A 1 
ATOM   2052 C CD1   . ILE   A 1 247  ? -29.641 10.198  -26.059 1.00 90.59 247  A 1 
ATOM   2053 N N     . ALA   A 1 248  ? -27.838 10.373  -20.641 1.00 98.13 248  A 1 
ATOM   2054 C CA    . ALA   A 1 248  ? -27.022 10.033  -19.474 1.00 98.10 248  A 1 
ATOM   2055 C C     . ALA   A 1 248  ? -27.865 9.970   -18.188 1.00 98.17 248  A 1 
ATOM   2056 O O     . ALA   A 1 248  ? -27.782 8.992   -17.445 1.00 97.39 248  A 1 
ATOM   2057 C CB    . ALA   A 1 248  ? -25.876 11.043  -19.347 1.00 97.64 248  A 1 
ATOM   2058 N N     . LYS   A 1 249  ? -28.742 10.967  -17.960 1.00 98.04 249  A 1 
ATOM   2059 C CA    . LYS   A 1 249  ? -29.712 10.974  -16.858 1.00 97.94 249  A 1 
ATOM   2060 C C     . LYS   A 1 249  ? -30.582 9.724   -16.878 1.00 97.95 249  A 1 
ATOM   2061 O O     . LYS   A 1 249  ? -30.674 9.045   -15.857 1.00 96.86 249  A 1 
ATOM   2062 C CB    . LYS   A 1 249  ? -30.541 12.267  -16.913 1.00 97.37 249  A 1 
ATOM   2063 C CG    . LYS   A 1 249  ? -31.799 12.249  -16.028 1.00 96.39 249  A 1 
ATOM   2064 C CD    . LYS   A 1 249  ? -32.525 13.608  -16.088 1.00 94.35 249  A 1 
ATOM   2065 C CE    . LYS   A 1 249  ? -33.940 13.553  -15.517 1.00 90.79 249  A 1 
ATOM   2066 N NZ    . LYS   A 1 249  ? -33.967 13.239  -14.067 1.00 87.25 249  A 1 
ATOM   2067 N N     . GLN   A 1 250  ? -31.177 9.386   -18.024 1.00 97.95 250  A 1 
ATOM   2068 C CA    . GLN   A 1 250  ? -32.053 8.219   -18.148 1.00 97.57 250  A 1 
ATOM   2069 C C     . GLN   A 1 250  ? -31.320 6.916   -17.800 1.00 97.71 250  A 1 
ATOM   2070 O O     . GLN   A 1 250  ? -31.844 6.106   -17.038 1.00 96.45 250  A 1 
ATOM   2071 C CB    . GLN   A 1 250  ? -32.636 8.163   -19.566 1.00 96.42 250  A 1 
ATOM   2072 C CG    . GLN   A 1 250  ? -33.732 7.090   -19.673 1.00 90.05 250  A 1 
ATOM   2073 C CD    . GLN   A 1 250  ? -34.297 6.962   -21.090 1.00 87.23 250  A 1 
ATOM   2074 O OE1   . GLN   A 1 250  ? -33.605 7.037   -22.080 1.00 77.53 250  A 1 
ATOM   2075 N NE2   . GLN   A 1 250  ? -35.585 6.748   -21.239 1.00 74.66 250  A 1 
ATOM   2076 N N     . LEU   A 1 251  ? -30.106 6.731   -18.312 1.00 97.86 251  A 1 
ATOM   2077 C CA    . LEU   A 1 251  ? -29.301 5.533   -18.055 1.00 97.88 251  A 1 
ATOM   2078 C C     . LEU   A 1 251  ? -28.865 5.435   -16.586 1.00 97.97 251  A 1 
ATOM   2079 O O     . LEU   A 1 251  ? -29.008 4.380   -15.973 1.00 97.01 251  A 1 
ATOM   2080 C CB    . LEU   A 1 251  ? -28.081 5.530   -18.991 1.00 97.51 251  A 1 
ATOM   2081 C CG    . LEU   A 1 251  ? -28.415 5.298   -20.478 1.00 96.72 251  A 1 
ATOM   2082 C CD1   . LEU   A 1 251  ? -27.167 5.543   -21.318 1.00 94.15 251  A 1 
ATOM   2083 C CD2   . LEU   A 1 251  ? -28.902 3.874   -20.747 1.00 93.70 251  A 1 
ATOM   2084 N N     . LEU   A 1 252  ? -28.397 6.528   -15.988 1.00 98.06 252  A 1 
ATOM   2085 C CA    . LEU   A 1 252  ? -27.928 6.548   -14.595 1.00 98.03 252  A 1 
ATOM   2086 C C     . LEU   A 1 252  ? -29.065 6.355   -13.577 1.00 97.87 252  A 1 
ATOM   2087 O O     . LEU   A 1 252  ? -28.824 5.853   -12.478 1.00 96.50 252  A 1 
ATOM   2088 C CB    . LEU   A 1 252  ? -27.172 7.863   -14.333 1.00 97.81 252  A 1 
ATOM   2089 C CG    . LEU   A 1 252  ? -25.828 7.996   -15.076 1.00 97.22 252  A 1 
ATOM   2090 C CD1   . LEU   A 1 252  ? -25.282 9.414   -14.898 1.00 95.68 252  A 1 
ATOM   2091 C CD2   . LEU   A 1 252  ? -24.777 7.020   -14.548 1.00 95.10 252  A 1 
ATOM   2092 N N     . GLU   A 1 253  ? -30.305 6.714   -13.935 1.00 97.74 253  A 1 
ATOM   2093 C CA    . GLU   A 1 253  ? -31.494 6.491   -13.104 1.00 97.36 253  A 1 
ATOM   2094 C C     . GLU   A 1 253  ? -31.994 5.034   -13.130 1.00 96.90 253  A 1 
ATOM   2095 O O     . GLU   A 1 253  ? -32.783 4.643   -12.262 1.00 94.14 253  A 1 
ATOM   2096 C CB    . GLU   A 1 253  ? -32.609 7.461   -13.527 1.00 96.67 253  A 1 
ATOM   2097 C CG    . GLU   A 1 253  ? -32.319 8.895   -13.049 1.00 95.38 253  A 1 
ATOM   2098 C CD    . GLU   A 1 253  ? -33.363 9.942   -13.481 1.00 96.08 253  A 1 
ATOM   2099 O OE1   . GLU   A 1 253  ? -33.233 11.105  -13.033 1.00 92.59 253  A 1 
ATOM   2100 O OE2   . GLU   A 1 253  ? -34.313 9.649   -14.233 1.00 93.43 253  A 1 
ATOM   2101 N N     . LEU   A 1 254  ? -31.535 4.217   -14.085 1.00 97.30 254  A 1 
ATOM   2102 C CA    . LEU   A 1 254  ? -31.894 2.802   -14.155 1.00 96.93 254  A 1 
ATOM   2103 C C     . LEU   A 1 254  ? -31.287 2.009   -12.988 1.00 96.99 254  A 1 
ATOM   2104 O O     . LEU   A 1 254  ? -30.233 2.331   -12.441 1.00 94.86 254  A 1 
ATOM   2105 C CB    . LEU   A 1 254  ? -31.487 2.192   -15.511 1.00 96.14 254  A 1 
ATOM   2106 C CG    . LEU   A 1 254  ? -32.221 2.768   -16.739 1.00 94.74 254  A 1 
ATOM   2107 C CD1   . LEU   A 1 254  ? -31.680 2.130   -18.018 1.00 90.83 254  A 1 
ATOM   2108 C CD2   . LEU   A 1 254  ? -33.732 2.517   -16.689 1.00 90.72 254  A 1 
ATOM   2109 N N     . THR   A 1 255  ? -31.953 0.918   -12.627 1.00 97.02 255  A 1 
ATOM   2110 C CA    . THR   A 1 255  ? -31.549 0.066   -11.500 1.00 96.76 255  A 1 
ATOM   2111 C C     . THR   A 1 255  ? -30.588 -1.046  -11.930 1.00 97.16 255  A 1 
ATOM   2112 O O     . THR   A 1 255  ? -30.846 -2.227  -11.683 1.00 94.17 255  A 1 
ATOM   2113 C CB    . THR   A 1 255  ? -32.767 -0.468  -10.728 1.00 94.51 255  A 1 
ATOM   2114 O OG1   . THR   A 1 255  ? -33.645 -1.152  -11.591 1.00 81.84 255  A 1 
ATOM   2115 C CG2   . THR   A 1 255  ? -33.562 0.650   -10.060 1.00 80.23 255  A 1 
ATOM   2116 N N     . PHE   A 1 256  ? -29.463 -0.688  -12.563 1.00 97.79 256  A 1 
ATOM   2117 C CA    . PHE   A 1 256  ? -28.367 -1.627  -12.822 1.00 98.02 256  A 1 
ATOM   2118 C C     . PHE   A 1 256  ? -27.873 -2.275  -11.522 1.00 98.09 256  A 1 
ATOM   2119 O O     . PHE   A 1 256  ? -28.052 -1.729  -10.429 1.00 97.14 256  A 1 
ATOM   2120 C CB    . PHE   A 1 256  ? -27.208 -0.916  -13.530 1.00 97.80 256  A 1 
ATOM   2121 C CG    . PHE   A 1 256  ? -27.507 -0.532  -14.957 1.00 97.89 256  A 1 
ATOM   2122 C CD1   . PHE   A 1 256  ? -27.428 -1.496  -15.975 1.00 96.52 256  A 1 
ATOM   2123 C CD2   . PHE   A 1 256  ? -27.868 0.790   -15.276 1.00 96.40 256  A 1 
ATOM   2124 C CE1   . PHE   A 1 256  ? -27.709 -1.148  -17.305 1.00 95.63 256  A 1 
ATOM   2125 C CE2   . PHE   A 1 256  ? -28.152 1.143   -16.603 1.00 95.74 256  A 1 
ATOM   2126 C CZ    . PHE   A 1 256  ? -28.079 0.172   -17.617 1.00 96.44 256  A 1 
ATOM   2127 N N     . ASP   A 1 257  ? -27.235 -3.434  -11.613 1.00 98.24 257  A 1 
ATOM   2128 C CA    . ASP   A 1 257  ? -26.537 -4.007  -10.456 1.00 98.28 257  A 1 
ATOM   2129 C C     . ASP   A 1 257  ? -25.269 -3.215  -10.160 1.00 98.39 257  A 1 
ATOM   2130 O O     . ASP   A 1 257  ? -25.037 -2.834  -9.010  1.00 97.31 257  A 1 
ATOM   2131 C CB    . ASP   A 1 257  ? -26.223 -5.486  -10.679 1.00 97.84 257  A 1 
ATOM   2132 C CG    . ASP   A 1 257  ? -27.494 -6.311  -10.818 1.00 97.12 257  A 1 
ATOM   2133 O OD1   . ASP   A 1 257  ? -28.502 -6.040  -10.124 1.00 93.74 257  A 1 
ATOM   2134 O OD2   . ASP   A 1 257  ? -27.507 -7.244  -11.638 1.00 93.42 257  A 1 
ATOM   2135 N N     . TYR   A 1 258  ? -24.524 -2.889  -11.216 1.00 98.59 258  A 1 
ATOM   2136 C CA    . TYR   A 1 258  ? -23.316 -2.079  -11.125 1.00 98.67 258  A 1 
ATOM   2137 C C     . TYR   A 1 258  ? -23.311 -0.970  -12.181 1.00 98.69 258  A 1 
ATOM   2138 O O     . TYR   A 1 258  ? -23.600 -1.209  -13.351 1.00 98.14 258  A 1 
ATOM   2139 C CB    . TYR   A 1 258  ? -22.085 -2.975  -11.275 1.00 98.46 258  A 1 
ATOM   2140 C CG    . TYR   A 1 258  ? -21.957 -4.039  -10.205 1.00 98.07 258  A 1 
ATOM   2141 C CD1   . TYR   A 1 258  ? -21.385 -3.719  -8.958  1.00 95.89 258  A 1 
ATOM   2142 C CD2   . TYR   A 1 258  ? -22.414 -5.352  -10.439 1.00 95.91 258  A 1 
ATOM   2143 C CE1   . TYR   A 1 258  ? -21.254 -4.696  -7.959  1.00 94.28 258  A 1 
ATOM   2144 C CE2   . TYR   A 1 258  ? -22.288 -6.339  -9.442  1.00 94.50 258  A 1 
ATOM   2145 C CZ    . TYR   A 1 258  ? -21.702 -6.004  -8.203  1.00 95.12 258  A 1 
ATOM   2146 O OH    . TYR   A 1 258  ? -21.562 -6.965  -7.232  1.00 92.77 258  A 1 
ATOM   2147 N N     . ILE   A 1 259  ? -22.927 0.231   -11.766 1.00 98.45 259  A 1 
ATOM   2148 C CA    . ILE   A 1 259  ? -22.486 1.306   -12.662 1.00 98.52 259  A 1 
ATOM   2149 C C     . ILE   A 1 259  ? -21.008 1.553   -12.359 1.00 98.51 259  A 1 
ATOM   2150 O O     . ILE   A 1 259  ? -20.655 1.920   -11.236 1.00 97.73 259  A 1 
ATOM   2151 C CB    . ILE   A 1 259  ? -23.358 2.570   -12.531 1.00 98.26 259  A 1 
ATOM   2152 C CG1   . ILE   A 1 259  ? -24.803 2.254   -12.987 1.00 97.09 259  A 1 
ATOM   2153 C CG2   . ILE   A 1 259  ? -22.757 3.716   -13.364 1.00 97.37 259  A 1 
ATOM   2154 C CD1   . ILE   A 1 259  ? -25.791 3.420   -12.861 1.00 94.84 259  A 1 
ATOM   2155 N N     . VAL   A 1 260  ? -20.154 1.299   -13.339 1.00 98.47 260  A 1 
ATOM   2156 C CA    . VAL   A 1 260  ? -18.700 1.235   -13.157 1.00 98.51 260  A 1 
ATOM   2157 C C     . VAL   A 1 260  ? -18.019 2.289   -14.015 1.00 98.53 260  A 1 
ATOM   2158 O O     . VAL   A 1 260  ? -18.262 2.389   -15.214 1.00 97.74 260  A 1 
ATOM   2159 C CB    . VAL   A 1 260  ? -18.151 -0.169  -13.469 1.00 98.12 260  A 1 
ATOM   2160 C CG1   . VAL   A 1 260  ? -16.662 -0.270  -13.122 1.00 96.58 260  A 1 
ATOM   2161 C CG2   . VAL   A 1 260  ? -18.886 -1.267  -12.684 1.00 97.01 260  A 1 
ATOM   2162 N N     . THR   A 1 261  ? -17.134 3.052   -13.391 1.00 98.42 261  A 1 
ATOM   2163 C CA    . THR   A 1 261  ? -16.348 4.102   -14.045 1.00 98.36 261  A 1 
ATOM   2164 C C     . THR   A 1 261  ? -14.881 4.011   -13.627 1.00 98.22 261  A 1 
ATOM   2165 O O     . THR   A 1 261  ? -14.522 3.303   -12.676 1.00 97.00 261  A 1 
ATOM   2166 C CB    . THR   A 1 261  ? -16.905 5.495   -13.709 1.00 97.54 261  A 1 
ATOM   2167 O OG1   . THR   A 1 261  ? -16.889 5.702   -12.312 1.00 89.07 261  A 1 
ATOM   2168 C CG2   . THR   A 1 261  ? -18.334 5.705   -14.195 1.00 92.09 261  A 1 
ATOM   2169 N N     . PHE   A 1 262  ? -14.024 4.749   -14.318 1.00 97.90 262  A 1 
ATOM   2170 C CA    . PHE   A 1 262  ? -12.644 4.969   -13.899 1.00 97.62 262  A 1 
ATOM   2171 C C     . PHE   A 1 262  ? -12.467 6.434   -13.485 1.00 97.01 262  A 1 
ATOM   2172 O O     . PHE   A 1 262  ? -12.453 7.318   -14.329 1.00 94.67 262  A 1 
ATOM   2173 C CB    . PHE   A 1 262  ? -11.686 4.553   -15.016 1.00 97.15 262  A 1 
ATOM   2174 C CG    . PHE   A 1 262  ? -10.243 4.597   -14.561 1.00 97.27 262  A 1 
ATOM   2175 C CD1   . PHE   A 1 262  ? -9.496  5.783   -14.671 1.00 96.14 262  A 1 
ATOM   2176 C CD2   . PHE   A 1 262  ? -9.667  3.468   -13.952 1.00 96.04 262  A 1 
ATOM   2177 C CE1   . PHE   A 1 262  ? -8.183  5.845   -14.172 1.00 95.10 262  A 1 
ATOM   2178 C CE2   . PHE   A 1 262  ? -8.351  3.524   -13.452 1.00 95.04 262  A 1 
ATOM   2179 C CZ    . PHE   A 1 262  ? -7.616  4.718   -13.559 1.00 95.45 262  A 1 
ATOM   2180 N N     . ASN   A 1 263  ? -12.357 6.694   -12.180 1.00 96.17 263  A 1 
ATOM   2181 C CA    . ASN   A 1 263  ? -12.373 8.035   -11.580 1.00 95.16 263  A 1 
ATOM   2182 C C     . ASN   A 1 263  ? -13.666 8.835   -11.849 1.00 95.51 263  A 1 
ATOM   2183 O O     . ASN   A 1 263  ? -13.727 10.039  -11.596 1.00 92.87 263  A 1 
ATOM   2184 C CB    . ASN   A 1 263  ? -11.080 8.775   -11.974 1.00 92.89 263  A 1 
ATOM   2185 C CG    . ASN   A 1 263  ? -10.815 10.012  -11.142 1.00 88.73 263  A 1 
ATOM   2186 O OD1   . ASN   A 1 263  ? -10.982 10.042  -9.933  1.00 80.48 263  A 1 
ATOM   2187 N ND2   . ASN   A 1 263  ? -10.353 11.075  -11.764 1.00 80.49 263  A 1 
ATOM   2188 N N     . GLY   A 1 264  ? -14.718 8.170   -12.316 1.00 94.14 264  A 1 
ATOM   2189 C CA    . GLY   A 1 264  ? -15.967 8.822   -12.709 1.00 94.98 264  A 1 
ATOM   2190 C C     . GLY   A 1 264  ? -16.766 9.412   -11.552 1.00 95.99 264  A 1 
ATOM   2191 O O     . GLY   A 1 264  ? -17.530 10.352  -11.745 1.00 93.42 264  A 1 
ATOM   2192 N N     . HIS   A 1 265  ? -16.571 8.949   -10.323 1.00 93.60 265  A 1 
ATOM   2193 C CA    . HIS   A 1 265  ? -17.190 9.591   -9.156  1.00 94.57 265  A 1 
ATOM   2194 C C     . HIS   A 1 265  ? -16.637 11.003  -8.933  1.00 94.38 265  A 1 
ATOM   2195 O O     . HIS   A 1 265  ? -17.370 11.905  -8.538  1.00 91.24 265  A 1 
ATOM   2196 C CB    . HIS   A 1 265  ? -16.980 8.736   -7.894  1.00 93.94 265  A 1 
ATOM   2197 C CG    . HIS   A 1 265  ? -17.656 7.396   -7.873  1.00 95.51 265  A 1 
ATOM   2198 N ND1   . HIS   A 1 265  ? -17.777 6.595   -6.742  1.00 85.99 265  A 1 
ATOM   2199 C CD2   . HIS   A 1 265  ? -18.261 6.716   -8.895  1.00 87.74 265  A 1 
ATOM   2200 C CE1   . HIS   A 1 265  ? -18.422 5.473   -7.091  1.00 88.77 265  A 1 
ATOM   2201 N NE2   . HIS   A 1 265  ? -18.730 5.508   -8.391  1.00 90.37 265  A 1 
ATOM   2202 N N     . ASN   A 1 266  ? -15.352 11.211  -9.205  1.00 94.56 266  A 1 
ATOM   2203 C CA    . ASN   A 1 266  ? -14.700 12.507  -9.068  1.00 92.93 266  A 1 
ATOM   2204 C C     . ASN   A 1 266  ? -14.823 13.379  -10.323 1.00 92.98 266  A 1 
ATOM   2205 O O     . ASN   A 1 266  ? -14.803 14.603  -10.209 1.00 89.19 266  A 1 
ATOM   2206 C CB    . ASN   A 1 266  ? -13.230 12.268  -8.705  1.00 90.03 266  A 1 
ATOM   2207 C CG    . ASN   A 1 266  ? -12.482 13.552  -8.372  1.00 85.50 266  A 1 
ATOM   2208 O OD1   . ASN   A 1 266  ? -13.019 14.509  -7.835  1.00 75.30 266  A 1 
ATOM   2209 N ND2   . ASN   A 1 266  ? -11.201 13.602  -8.668  1.00 77.63 266  A 1 
ATOM   2210 N N     . PHE   A 1 267  ? -14.943 12.777  -11.509 1.00 93.60 267  A 1 
ATOM   2211 C CA    . PHE   A 1 267  ? -14.964 13.501  -12.776 1.00 94.40 267  A 1 
ATOM   2212 C C     . PHE   A 1 267  ? -16.270 13.274  -13.545 1.00 95.32 267  A 1 
ATOM   2213 O O     . PHE   A 1 267  ? -17.175 14.097  -13.416 1.00 94.22 267  A 1 
ATOM   2214 C CB    . PHE   A 1 267  ? -13.699 13.188  -13.582 1.00 93.12 267  A 1 
ATOM   2215 C CG    . PHE   A 1 267  ? -13.556 14.057  -14.811 1.00 92.18 267  A 1 
ATOM   2216 C CD1   . PHE   A 1 267  ? -13.840 13.533  -16.085 1.00 88.88 267  A 1 
ATOM   2217 C CD2   . PHE   A 1 267  ? -13.171 15.404  -14.681 1.00 89.41 267  A 1 
ATOM   2218 C CE1   . PHE   A 1 267  ? -13.742 14.347  -17.225 1.00 86.79 267  A 1 
ATOM   2219 C CE2   . PHE   A 1 267  ? -13.072 16.226  -15.820 1.00 86.93 267  A 1 
ATOM   2220 C CZ    . PHE   A 1 267  ? -13.359 15.695  -17.089 1.00 88.04 267  A 1 
ATOM   2221 N N     . ASP   A 1 268  ? -16.420 12.170  -14.255 1.00 96.60 268  A 1 
ATOM   2222 C CA    . ASP   A 1 268  ? -17.490 11.899  -15.225 1.00 97.12 268  A 1 
ATOM   2223 C C     . ASP   A 1 268  ? -18.896 12.147  -14.665 1.00 97.48 268  A 1 
ATOM   2224 O O     . ASP   A 1 268  ? -19.641 12.987  -15.168 1.00 96.21 268  A 1 
ATOM   2225 C CB    . ASP   A 1 268  ? -17.389 10.442  -15.711 1.00 96.42 268  A 1 
ATOM   2226 C CG    . ASP   A 1 268  ? -15.982 10.068  -16.165 1.00 95.18 268  A 1 
ATOM   2227 O OD1   . ASP   A 1 268  ? -15.103 9.996   -15.284 1.00 87.27 268  A 1 
ATOM   2228 O OD2   . ASP   A 1 268  ? -15.804 9.882   -17.370 1.00 87.53 268  A 1 
ATOM   2229 N N     . LEU   A 1 269  ? -19.263 11.483  -13.571 1.00 97.17 269  A 1 
ATOM   2230 C CA    . LEU   A 1 269  ? -20.599 11.620  -12.982 1.00 97.49 269  A 1 
ATOM   2231 C C     . LEU   A 1 269  ? -20.844 13.030  -12.446 1.00 97.48 269  A 1 
ATOM   2232 O O     . LEU   A 1 269  ? -21.947 13.567  -12.569 1.00 96.37 269  A 1 
ATOM   2233 C CB    . LEU   A 1 269  ? -20.800 10.595  -11.851 1.00 97.16 269  A 1 
ATOM   2234 C CG    . LEU   A 1 269  ? -20.718 9.118   -12.273 1.00 96.08 269  A 1 
ATOM   2235 C CD1   . LEU   A 1 269  ? -20.975 8.234   -11.051 1.00 92.85 269  A 1 
ATOM   2236 C CD2   . LEU   A 1 269  ? -21.754 8.764   -13.338 1.00 92.02 269  A 1 
ATOM   2237 N N     . ARG   A 1 270  ? -19.824 13.653  -11.868 1.00 96.62 270  A 1 
ATOM   2238 C CA    . ARG   A 1 270  ? -19.911 15.027  -11.368 1.00 95.95 270  A 1 
ATOM   2239 C C     . ARG   A 1 270  ? -20.036 16.023  -12.517 1.00 96.61 270  A 1 
ATOM   2240 O O     . ARG   A 1 270  ? -20.828 16.958  -12.425 1.00 95.07 270  A 1 
ATOM   2241 C CB    . ARG   A 1 270  ? -18.703 15.307  -10.460 1.00 93.67 270  A 1 
ATOM   2242 C CG    . ARG   A 1 270  ? -18.884 16.618  -9.680  1.00 86.30 270  A 1 
ATOM   2243 C CD    . ARG   A 1 270  ? -17.859 16.753  -8.543  1.00 85.98 270  A 1 
ATOM   2244 N NE    . ARG   A 1 270  ? -16.483 16.860  -9.046  1.00 81.85 270  A 1 
ATOM   2245 C CZ    . ARG   A 1 270  ? -15.381 16.844  -8.301  1.00 80.77 270  A 1 
ATOM   2246 N NH1   . ARG   A 1 270  ? -15.427 16.744  -7.006  1.00 70.31 270  A 1 
ATOM   2247 N NH2   . ARG   A 1 270  ? -14.211 16.929  -8.852  1.00 72.73 270  A 1 
ATOM   2248 N N     . TYR   A 1 271  ? -19.315 15.791  -13.615 1.00 97.02 271  A 1 
ATOM   2249 C CA    . TYR   A 1 271  ? -19.379 16.620  -14.818 1.00 97.18 271  A 1 
ATOM   2250 C C     . TYR   A 1 271  ? -20.753 16.527  -15.484 1.00 97.22 271  A 1 
ATOM   2251 O O     . TYR   A 1 271  ? -21.388 17.559  -15.685 1.00 96.09 271  A 1 
ATOM   2252 C CB    . TYR   A 1 271  ? -18.252 16.234  -15.779 1.00 96.82 271  A 1 
ATOM   2253 C CG    . TYR   A 1 271  ? -17.823 17.380  -16.674 1.00 97.13 271  A 1 
ATOM   2254 C CD1   . TYR   A 1 271  ? -18.605 17.790  -17.768 1.00 95.73 271  A 1 
ATOM   2255 C CD2   . TYR   A 1 271  ? -16.624 18.065  -16.386 1.00 95.69 271  A 1 
ATOM   2256 C CE1   . TYR   A 1 271  ? -18.205 18.871  -18.566 1.00 95.18 271  A 1 
ATOM   2257 C CE2   . TYR   A 1 271  ? -16.208 19.142  -17.179 1.00 95.16 271  A 1 
ATOM   2258 C CZ    . TYR   A 1 271  ? -17.000 19.548  -18.269 1.00 96.13 271  A 1 
ATOM   2259 O OH    . TYR   A 1 271  ? -16.597 20.607  -19.037 1.00 95.21 271  A 1 
ATOM   2260 N N     . ILE   A 1 272  ? -21.253 15.309  -15.724 1.00 97.77 272  A 1 
ATOM   2261 C CA    . ILE   A 1 272  ? -22.598 15.070  -16.273 1.00 97.82 272  A 1 
ATOM   2262 C C     . ILE   A 1 272  ? -23.660 15.749  -15.401 1.00 97.77 272  A 1 
ATOM   2263 O O     . ILE   A 1 272  ? -24.485 16.505  -15.909 1.00 96.88 272  A 1 
ATOM   2264 C CB    . ILE   A 1 272  ? -22.872 13.549  -16.398 1.00 97.56 272  A 1 
ATOM   2265 C CG1   . ILE   A 1 272  ? -21.983 12.910  -17.489 1.00 95.07 272  A 1 
ATOM   2266 C CG2   . ILE   A 1 272  ? -24.355 13.273  -16.719 1.00 95.29 272  A 1 
ATOM   2267 C CD1   . ILE   A 1 272  ? -21.921 11.378  -17.401 1.00 93.04 272  A 1 
ATOM   2268 N N     . THR   A 1 273  ? -23.622 15.524  -14.087 1.00 97.69 273  A 1 
ATOM   2269 C CA    . THR   A 1 273  ? -24.613 16.076  -13.149 1.00 97.32 273  A 1 
ATOM   2270 C C     . THR   A 1 273  ? -24.621 17.603  -13.172 1.00 97.14 273  A 1 
ATOM   2271 O O     . THR   A 1 273  ? -25.675 18.215  -13.315 1.00 95.73 273  A 1 
ATOM   2272 C CB    . THR   A 1 273  ? -24.346 15.590  -11.716 1.00 96.36 273  A 1 
ATOM   2273 O OG1   . THR   A 1 273  ? -24.329 14.182  -11.669 1.00 85.73 273  A 1 
ATOM   2274 C CG2   . THR   A 1 273  ? -25.424 16.043  -10.736 1.00 84.15 273  A 1 
ATOM   2275 N N     . ASN   A 1 274  ? -23.455 18.231  -13.077 1.00 97.18 274  A 1 
ATOM   2276 C CA    . ASN   A 1 274  ? -23.341 19.689  -13.049 1.00 96.69 274  A 1 
ATOM   2277 C C     . ASN   A 1 274  ? -23.663 20.316  -14.409 1.00 96.82 274  A 1 
ATOM   2278 O O     . ASN   A 1 274  ? -24.289 21.372  -14.462 1.00 95.18 274  A 1 
ATOM   2279 C CB    . ASN   A 1 274  ? -21.925 20.069  -12.602 1.00 95.60 274  A 1 
ATOM   2280 C CG    . ASN   A 1 274  ? -21.619 19.745  -11.145 1.00 93.14 274  A 1 
ATOM   2281 O OD1   . ASN   A 1 274  ? -22.470 19.509  -10.313 1.00 83.45 274  A 1 
ATOM   2282 N ND2   . ASN   A 1 274  ? -20.351 19.760  -10.784 1.00 83.78 274  A 1 
ATOM   2283 N N     . ARG   A 1 275  ? -23.263 19.684  -15.512 1.00 96.96 275  A 1 
ATOM   2284 C CA    . ARG   A 1 275  ? -23.535 20.177  -16.867 1.00 97.02 275  A 1 
ATOM   2285 C C     . ARG   A 1 275  ? -25.024 20.093  -17.197 1.00 97.27 275  A 1 
ATOM   2286 O O     . ARG   A 1 275  ? -25.568 21.051  -17.736 1.00 95.77 275  A 1 
ATOM   2287 C CB    . ARG   A 1 275  ? -22.664 19.396  -17.862 1.00 95.93 275  A 1 
ATOM   2288 C CG    . ARG   A 1 275  ? -22.589 20.047  -19.256 1.00 89.79 275  A 1 
ATOM   2289 C CD    . ARG   A 1 275  ? -21.739 21.328  -19.241 1.00 91.04 275  A 1 
ATOM   2290 N NE    . ARG   A 1 275  ? -21.646 21.863  -20.604 1.00 90.77 275  A 1 
ATOM   2291 C CZ    . ARG   A 1 275  ? -21.178 23.039  -20.976 1.00 93.88 275  A 1 
ATOM   2292 N NH1   . ARG   A 1 275  ? -20.645 23.880  -20.133 1.00 83.78 275  A 1 
ATOM   2293 N NH2   . ARG   A 1 275  ? -21.264 23.382  -22.220 1.00 87.16 275  A 1 
ATOM   2294 N N     . LEU   A 1 276  ? -25.691 19.010  -16.809 1.00 97.51 276  A 1 
ATOM   2295 C CA    . LEU   A 1 276  ? -27.138 18.852  -16.936 1.00 97.40 276  A 1 
ATOM   2296 C C     . LEU   A 1 276  ? -27.887 19.938  -16.154 1.00 97.24 276  A 1 
ATOM   2297 O O     . LEU   A 1 276  ? -28.753 20.607  -16.714 1.00 95.85 276  A 1 
ATOM   2298 C CB    . LEU   A 1 276  ? -27.524 17.441  -16.455 1.00 97.01 276  A 1 
ATOM   2299 C CG    . LEU   A 1 276  ? -29.039 17.148  -16.507 1.00 96.33 276  A 1 
ATOM   2300 C CD1   . LEU   A 1 276  ? -29.552 17.035  -17.935 1.00 93.22 276  A 1 
ATOM   2301 C CD2   . LEU   A 1 276  ? -29.336 15.838  -15.780 1.00 92.85 276  A 1 
ATOM   2302 N N     . GLU   A 1 277  ? -27.528 20.161  -14.889 1.00 97.09 277  A 1 
ATOM   2303 C CA    . GLU   A 1 277  ? -28.158 21.196  -14.063 1.00 96.67 277  A 1 
ATOM   2304 C C     . GLU   A 1 277  ? -27.910 22.604  -14.622 1.00 96.60 277  A 1 
ATOM   2305 O O     . GLU   A 1 277  ? -28.812 23.439  -14.620 1.00 94.26 277  A 1 
ATOM   2306 C CB    . GLU   A 1 277  ? -27.677 21.056  -12.602 1.00 95.44 277  A 1 
ATOM   2307 C CG    . GLU   A 1 277  ? -28.420 22.010  -11.640 1.00 87.86 277  A 1 
ATOM   2308 C CD    . GLU   A 1 277  ? -28.187 21.713  -10.137 1.00 83.72 277  A 1 
ATOM   2309 O OE1   . GLU   A 1 277  ? -28.879 22.330  -9.288  1.00 76.33 277  A 1 
ATOM   2310 O OE2   . GLU   A 1 277  ? -27.406 20.813  -9.767  1.00 76.83 277  A 1 
ATOM   2311 N N     . LEU   A 1 278  ? -26.721 22.866  -15.161 1.00 97.21 278  A 1 
ATOM   2312 C CA    . LEU   A 1 278  ? -26.366 24.161  -15.744 1.00 96.81 278  A 1 
ATOM   2313 C C     . LEU   A 1 278  ? -27.166 24.479  -17.016 1.00 96.72 278  A 1 
ATOM   2314 O O     . LEU   A 1 278  ? -27.588 25.619  -17.205 1.00 94.14 278  A 1 
ATOM   2315 C CB    . LEU   A 1 278  ? -24.853 24.161  -16.039 1.00 95.53 278  A 1 
ATOM   2316 C CG    . LEU   A 1 278  ? -24.298 25.563  -16.381 1.00 89.62 278  A 1 
ATOM   2317 C CD1   . LEU   A 1 278  ? -23.959 26.343  -15.112 1.00 82.61 278  A 1 
ATOM   2318 C CD2   . LEU   A 1 278  ? -23.031 25.439  -17.223 1.00 82.35 278  A 1 
ATOM   2319 N N     . LEU   A 1 279  ? -27.356 23.496  -17.897 1.00 96.99 279  A 1 
ATOM   2320 C CA    . LEU   A 1 279  ? -27.984 23.702  -19.209 1.00 96.66 279  A 1 
ATOM   2321 C C     . LEU   A 1 279  ? -29.511 23.585  -19.183 1.00 96.47 279  A 1 
ATOM   2322 O O     . LEU   A 1 279  ? -30.181 24.251  -19.970 1.00 92.66 279  A 1 
ATOM   2323 C CB    . LEU   A 1 279  ? -27.389 22.710  -20.223 1.00 96.02 279  A 1 
ATOM   2324 C CG    . LEU   A 1 279  ? -25.892 22.913  -20.547 1.00 95.10 279  A 1 
ATOM   2325 C CD1   . LEU   A 1 279  ? -25.465 21.872  -21.579 1.00 91.15 279  A 1 
ATOM   2326 C CD2   . LEU   A 1 279  ? -25.588 24.299  -21.117 1.00 90.60 279  A 1 
ATOM   2327 N N     . THR   A 1 280  ? -30.067 22.750  -18.304 1.00 96.62 280  A 1 
ATOM   2328 C CA    . THR   A 1 280  ? -31.510 22.437  -18.298 1.00 96.31 280  A 1 
ATOM   2329 C C     . THR   A 1 280  ? -32.193 22.710  -16.961 1.00 96.14 280  A 1 
ATOM   2330 O O     . THR   A 1 280  ? -33.418 22.802  -16.912 1.00 90.17 280  A 1 
ATOM   2331 C CB    . THR   A 1 280  ? -31.759 20.975  -18.695 1.00 94.96 280  A 1 
ATOM   2332 O OG1   . THR   A 1 280  ? -31.300 20.117  -17.673 1.00 87.66 280  A 1 
ATOM   2333 C CG2   . THR   A 1 280  ? -31.074 20.562  -19.995 1.00 87.35 280  A 1 
ATOM   2334 N N     . GLY   A 1 281  ? -31.446 22.818  -15.872 1.00 96.26 281  A 1 
ATOM   2335 C CA    . GLY   A 1 281  ? -31.976 22.817  -14.505 1.00 96.20 281  A 1 
ATOM   2336 C C     . GLY   A 1 281  ? -32.410 21.433  -13.997 1.00 96.64 281  A 1 
ATOM   2337 O O     . GLY   A 1 281  ? -32.829 21.306  -12.840 1.00 93.31 281  A 1 
ATOM   2338 N N     . GLU   A 1 282  ? -32.310 20.393  -14.819 1.00 96.57 282  A 1 
ATOM   2339 C CA    . GLU   A 1 282  ? -32.644 19.025  -14.432 1.00 96.59 282  A 1 
ATOM   2340 C C     . GLU   A 1 282  ? -31.615 18.440  -13.460 1.00 96.89 282  A 1 
ATOM   2341 O O     . GLU   A 1 282  ? -30.430 18.778  -13.457 1.00 94.87 282  A 1 
ATOM   2342 C CB    . GLU   A 1 282  ? -32.798 18.110  -15.659 1.00 95.01 282  A 1 
ATOM   2343 C CG    . GLU   A 1 282  ? -34.041 18.437  -16.500 1.00 90.16 282  A 1 
ATOM   2344 C CD    . GLU   A 1 282  ? -34.200 17.455  -17.674 1.00 91.45 282  A 1 
ATOM   2345 O OE1   . GLU   A 1 282  ? -34.422 17.916  -18.809 1.00 84.46 282  A 1 
ATOM   2346 O OE2   . GLU   A 1 282  ? -34.102 16.227  -17.432 1.00 86.13 282  A 1 
ATOM   2347 N N     . LYS   A 1 283  ? -32.090 17.494  -12.644 1.00 96.53 283  A 1 
ATOM   2348 C CA    . LYS   A 1 283  ? -31.249 16.721  -11.730 1.00 96.54 283  A 1 
ATOM   2349 C C     . LYS   A 1 283  ? -31.424 15.236  -12.011 1.00 97.15 283  A 1 
ATOM   2350 O O     . LYS   A 1 283  ? -32.506 14.801  -12.402 1.00 94.74 283  A 1 
ATOM   2351 C CB    . LYS   A 1 283  ? -31.563 17.059  -10.268 1.00 94.82 283  A 1 
ATOM   2352 C CG    . LYS   A 1 283  ? -31.380 18.561  -9.990  1.00 91.44 283  A 1 
ATOM   2353 C CD    . LYS   A 1 283  ? -31.283 18.889  -8.504  1.00 84.00 283  A 1 
ATOM   2354 C CE    . LYS   A 1 283  ? -31.141 20.402  -8.399  1.00 79.18 283  A 1 
ATOM   2355 N NZ    . LYS   A 1 283  ? -30.241 20.860  -7.319  1.00 69.95 283  A 1 
ATOM   2356 N N     . ILE   A 1 284  ? -30.380 14.467  -11.763 1.00 97.02 284  A 1 
ATOM   2357 C CA    . ILE   A 1 284  ? -30.450 13.004  -11.777 1.00 97.22 284  A 1 
ATOM   2358 C C     . ILE   A 1 284  ? -31.112 12.564  -10.468 1.00 97.17 284  A 1 
ATOM   2359 O O     . ILE   A 1 284  ? -30.680 12.974  -9.388  1.00 95.47 284  A 1 
ATOM   2360 C CB    . ILE   A 1 284  ? -29.055 12.391  -11.995 1.00 96.82 284  A 1 
ATOM   2361 C CG1   . ILE   A 1 284  ? -28.480 12.855  -13.354 1.00 94.61 284  A 1 
ATOM   2362 C CG2   . ILE   A 1 284  ? -29.134 10.856  -11.925 1.00 95.14 284  A 1 
ATOM   2363 C CD1   . ILE   A 1 284  ? -27.015 12.486  -13.581 1.00 90.07 284  A 1 
ATOM   2364 N N     . ILE   A 1 285  ? -32.185 11.780  -10.565 1.00 96.89 285  A 1 
ATOM   2365 C CA    . ILE   A 1 285  ? -33.053 11.438  -9.431  1.00 96.73 285  A 1 
ATOM   2366 C C     . ILE   A 1 285  ? -33.043 9.928   -9.215  1.00 96.74 285  A 1 
ATOM   2367 O O     . ILE   A 1 285  ? -33.529 9.159   -10.042 1.00 94.51 285  A 1 
ATOM   2368 C CB    . ILE   A 1 285  ? -34.489 11.973  -9.634  1.00 95.29 285  A 1 
ATOM   2369 C CG1   . ILE   A 1 285  ? -34.495 13.507  -9.878  1.00 87.75 285  A 1 
ATOM   2370 C CG2   . ILE   A 1 285  ? -35.358 11.627  -8.408  1.00 87.48 285  A 1 
ATOM   2371 C CD1   . ILE   A 1 285  ? -35.862 14.087  -10.256 1.00 80.25 285  A 1 
ATOM   2372 N N     . PHE   A 1 286  ? -32.581 9.508   -8.057  1.00 96.56 286  A 1 
ATOM   2373 C CA    . PHE   A 1 286  ? -32.735 8.133   -7.598  1.00 96.47 286  A 1 
ATOM   2374 C C     . PHE   A 1 286  ? -33.978 7.999   -6.723  1.00 95.88 286  A 1 
ATOM   2375 O O     . PHE   A 1 286  ? -34.328 8.908   -5.971  1.00 93.68 286  A 1 
ATOM   2376 C CB    . PHE   A 1 286  ? -31.484 7.688   -6.849  1.00 96.46 286  A 1 
ATOM   2377 C CG    . PHE   A 1 286  ? -30.218 7.833   -7.651  1.00 97.09 286  A 1 
ATOM   2378 C CD1   . PHE   A 1 286  ? -30.032 7.078   -8.823  1.00 95.50 286  A 1 
ATOM   2379 C CD2   . PHE   A 1 286  ? -29.223 8.737   -7.238  1.00 95.47 286  A 1 
ATOM   2380 C CE1   . PHE   A 1 286  ? -28.853 7.206   -9.569  1.00 94.93 286  A 1 
ATOM   2381 C CE2   . PHE   A 1 286  ? -28.040 8.867   -7.980  1.00 95.14 286  A 1 
ATOM   2382 C CZ    . PHE   A 1 286  ? -27.853 8.096   -9.144  1.00 96.18 286  A 1 
ATOM   2383 N N     . ARG   A 1 287  ? -34.636 6.838   -6.799  1.00 95.93 287  A 1 
ATOM   2384 C CA    . ARG   A 1 287  ? -35.806 6.517   -5.978  1.00 95.70 287  A 1 
ATOM   2385 C C     . ARG   A 1 287  ? -35.603 5.198   -5.250  1.00 96.15 287  A 1 
ATOM   2386 O O     . ARG   A 1 287  ? -35.078 4.245   -5.823  1.00 94.00 287  A 1 
ATOM   2387 C CB    . ARG   A 1 287  ? -37.086 6.504   -6.824  1.00 94.35 287  A 1 
ATOM   2388 C CG    . ARG   A 1 287  ? -37.380 7.883   -7.428  1.00 88.90 287  A 1 
ATOM   2389 C CD    . ARG   A 1 287  ? -38.742 7.893   -8.114  1.00 85.13 287  A 1 
ATOM   2390 N NE    . ARG   A 1 287  ? -39.010 9.189   -8.750  1.00 79.00 287  A 1 
ATOM   2391 C CZ    . ARG   A 1 287  ? -40.193 9.737   -8.981  1.00 73.03 287  A 1 
ATOM   2392 N NH1   . ARG   A 1 287  ? -41.305 9.141   -8.649  1.00 62.67 287  A 1 
ATOM   2393 N NH2   . ARG   A 1 287  ? -40.271 10.903  -9.560  1.00 67.01 287  A 1 
ATOM   2394 N N     . SER   A 1 288  ? -36.073 5.149   -4.016  1.00 95.60 288  A 1 
ATOM   2395 C CA    . SER   A 1 288  ? -36.163 3.891   -3.282  1.00 95.67 288  A 1 
ATOM   2396 C C     . SER   A 1 288  ? -37.115 2.913   -3.999  1.00 95.98 288  A 1 
ATOM   2397 O O     . SER   A 1 288  ? -38.025 3.345   -4.715  1.00 94.18 288  A 1 
ATOM   2398 C CB    . SER   A 1 288  ? -36.594 4.143   -1.831  1.00 94.48 288  A 1 
ATOM   2399 O OG    . SER   A 1 288  ? -37.872 4.736   -1.759  1.00 90.56 288  A 1 
ATOM   2400 N N     . PRO   A 1 289  ? -36.940 1.590   -3.837  1.00 96.17 289  A 1 
ATOM   2401 C CA    . PRO   A 1 289  ? -37.762 0.586   -4.528  1.00 95.99 289  A 1 
ATOM   2402 C C     . PRO   A 1 289  ? -39.268 0.716   -4.275  1.00 95.82 289  A 1 
ATOM   2403 O O     . PRO   A 1 289  ? -40.077 0.420   -5.153  1.00 91.76 289  A 1 
ATOM   2404 C CB    . PRO   A 1 289  ? -37.239 -0.760  -4.017  1.00 94.80 289  A 1 
ATOM   2405 C CG    . PRO   A 1 289  ? -35.798 -0.465  -3.638  1.00 92.60 289  A 1 
ATOM   2406 C CD    . PRO   A 1 289  ? -35.865 0.959   -3.106  1.00 95.49 289  A 1 
ATOM   2407 N N     . ASP   A 1 290  ? -39.657 1.192   -3.095  1.00 95.50 290  A 1 
ATOM   2408 C CA    . ASP   A 1 290  ? -41.049 1.475   -2.723  1.00 94.45 290  A 1 
ATOM   2409 C C     . ASP   A 1 290  ? -41.542 2.862   -3.183  1.00 94.06 290  A 1 
ATOM   2410 O O     . ASP   A 1 290  ? -42.683 3.238   -2.909  1.00 87.57 290  A 1 
ATOM   2411 C CB    . ASP   A 1 290  ? -41.219 1.276   -1.213  1.00 92.24 290  A 1 
ATOM   2412 C CG    . ASP   A 1 290  ? -40.511 2.320   -0.342  1.00 92.72 290  A 1 
ATOM   2413 O OD1   . ASP   A 1 290  ? -39.671 3.088   -0.853  1.00 86.28 290  A 1 
ATOM   2414 O OD2   . ASP   A 1 290  ? -40.820 2.345   0.867   1.00 87.47 290  A 1 
ATOM   2415 N N     . LYS   A 1 291  ? -40.689 3.625   -3.864  1.00 94.45 291  A 1 
ATOM   2416 C CA    . LYS   A 1 291  ? -40.938 4.981   -4.396  1.00 93.67 291  A 1 
ATOM   2417 C C     . LYS   A 1 291  ? -41.227 6.047   -3.324  1.00 93.65 291  A 1 
ATOM   2418 O O     . LYS   A 1 291  ? -41.668 7.139   -3.677  1.00 88.52 291  A 1 
ATOM   2419 C CB    . LYS   A 1 291  ? -42.018 4.941   -5.494  1.00 92.07 291  A 1 
ATOM   2420 C CG    . LYS   A 1 291  ? -41.753 3.899   -6.596  1.00 88.52 291  A 1 
ATOM   2421 C CD    . LYS   A 1 291  ? -41.539 4.545   -7.959  1.00 77.65 291  A 1 
ATOM   2422 C CE    . LYS   A 1 291  ? -41.282 3.456   -8.997  1.00 72.23 291  A 1 
ATOM   2423 N NZ    . LYS   A 1 291  ? -41.017 4.004   -10.347 1.00 60.16 291  A 1 
ATOM   2424 N N     . LYS   A 1 292  ? -40.970 5.769   -2.057  1.00 93.04 292  A 1 
ATOM   2425 C CA    . LYS   A 1 292  ? -41.239 6.718   -0.962  1.00 92.13 292  A 1 
ATOM   2426 C C     . LYS   A 1 292  ? -40.176 7.801   -0.815  1.00 92.73 292  A 1 
ATOM   2427 O O     . LYS   A 1 292  ? -40.501 8.913   -0.419  1.00 87.03 292  A 1 
ATOM   2428 C CB    . LYS   A 1 292  ? -41.399 5.978   0.363   1.00 89.69 292  A 1 
ATOM   2429 C CG    . LYS   A 1 292  ? -42.726 5.230   0.427   1.00 84.47 292  A 1 
ATOM   2430 C CD    . LYS   A 1 292  ? -43.051 4.869   1.873   1.00 76.14 292  A 1 
ATOM   2431 C CE    . LYS   A 1 292  ? -44.441 4.249   1.945   1.00 68.95 292  A 1 
ATOM   2432 N NZ    . LYS   A 1 292  ? -44.902 4.133   3.349   1.00 59.95 292  A 1 
ATOM   2433 N N     . GLU   A 1 293  ? -38.938 7.482   -1.113  1.00 92.80 293  A 1 
ATOM   2434 C CA    . GLU   A 1 293  ? -37.833 8.432   -1.037  1.00 93.21 293  A 1 
ATOM   2435 C C     . GLU   A 1 293  ? -37.286 8.714   -2.437  1.00 93.77 293  A 1 
ATOM   2436 O O     . GLU   A 1 293  ? -37.048 7.795   -3.220  1.00 91.63 293  A 1 
ATOM   2437 C CB    . GLU   A 1 293  ? -36.752 7.905   -0.081  1.00 90.96 293  A 1 
ATOM   2438 C CG    . GLU   A 1 293  ? -35.670 8.953   0.212   1.00 84.54 293  A 1 
ATOM   2439 C CD    . GLU   A 1 293  ? -34.536 8.369   1.068   1.00 83.79 293  A 1 
ATOM   2440 O OE1   . GLU   A 1 293  ? -34.182 8.963   2.104   1.00 76.87 293  A 1 
ATOM   2441 O OE2   . GLU   A 1 293  ? -34.006 7.303   0.684   1.00 79.21 293  A 1 
ATOM   2442 N N     . ALA   A 1 294  ? -37.070 9.996   -2.734  1.00 94.24 294  A 1 
ATOM   2443 C CA    . ALA   A 1 294  ? -36.339 10.446  -3.908  1.00 94.17 294  A 1 
ATOM   2444 C C     . ALA   A 1 294  ? -35.151 11.303  -3.461  1.00 94.45 294  A 1 
ATOM   2445 O O     . ALA   A 1 294  ? -35.306 12.186  -2.614  1.00 91.38 294  A 1 
ATOM   2446 C CB    . ALA   A 1 294  ? -37.288 11.199  -4.846  1.00 92.33 294  A 1 
ATOM   2447 N N     . VAL   A 1 295  ? -33.980 11.050  -4.036  1.00 94.92 295  A 1 
ATOM   2448 C CA    . VAL   A 1 295  ? -32.759 11.810  -3.751  1.00 94.99 295  A 1 
ATOM   2449 C C     . VAL   A 1 295  ? -32.131 12.284  -5.053  1.00 95.72 295  A 1 
ATOM   2450 O O     . VAL   A 1 295  ? -32.177 11.588  -6.063  1.00 94.28 295  A 1 
ATOM   2451 C CB    . VAL   A 1 295  ? -31.748 11.022  -2.896  1.00 92.89 295  A 1 
ATOM   2452 C CG1   . VAL   A 1 295  ? -32.340 10.691  -1.518  1.00 83.93 295  A 1 
ATOM   2453 C CG2   . VAL   A 1 295  ? -31.269 9.724   -3.548  1.00 84.70 295  A 1 
ATOM   2454 N N     . HIS   A 1 296  ? -31.549 13.476  -5.030  1.00 94.62 296  A 1 
ATOM   2455 C CA    . HIS   A 1 296  ? -30.765 13.962  -6.164  1.00 94.80 296  A 1 
ATOM   2456 C C     . HIS   A 1 296  ? -29.359 13.370  -6.095  1.00 94.66 296  A 1 
ATOM   2457 O O     . HIS   A 1 296  ? -28.790 13.275  -5.003  1.00 91.60 296  A 1 
ATOM   2458 C CB    . HIS   A 1 296  ? -30.727 15.495  -6.161  1.00 93.73 296  A 1 
ATOM   2459 C CG    . HIS   A 1 296  ? -32.070 16.167  -6.234  1.00 90.63 296  A 1 
ATOM   2460 N ND1   . HIS   A 1 296  ? -32.347 17.457  -5.814  1.00 76.81 296  A 1 
ATOM   2461 C CD2   . HIS   A 1 296  ? -33.252 15.661  -6.704  1.00 78.77 296  A 1 
ATOM   2462 C CE1   . HIS   A 1 296  ? -33.644 17.707  -6.025  1.00 81.00 296  A 1 
ATOM   2463 N NE2   . HIS   A 1 296  ? -34.231 16.639  -6.563  1.00 83.39 296  A 1 
ATOM   2464 N N     . LEU   A 1 297  ? -28.787 13.011  -7.256  1.00 94.15 297  A 1 
ATOM   2465 C CA    . LEU   A 1 297  ? -27.402 12.565  -7.320  1.00 94.51 297  A 1 
ATOM   2466 C C     . LEU   A 1 297  ? -26.490 13.655  -6.759  1.00 94.20 297  A 1 
ATOM   2467 O O     . LEU   A 1 297  ? -26.422 14.768  -7.276  1.00 91.11 297  A 1 
ATOM   2468 C CB    . LEU   A 1 297  ? -27.030 12.149  -8.756  1.00 93.86 297  A 1 
ATOM   2469 C CG    . LEU   A 1 297  ? -25.644 11.469  -8.887  1.00 94.90 297  A 1 
ATOM   2470 C CD1   . LEU   A 1 297  ? -25.588 10.626  -10.158 1.00 88.26 297  A 1 
ATOM   2471 C CD2   . LEU   A 1 297  ? -24.468 12.442  -8.975  1.00 88.48 297  A 1 
ATOM   2472 N N     . CYS   A 1 298  ? -25.761 13.307  -5.717  1.00 93.03 298  A 1 
ATOM   2473 C CA    . CYS   A 1 298  ? -24.729 14.138  -5.126  1.00 92.13 298  A 1 
ATOM   2474 C C     . CYS   A 1 298  ? -23.491 13.276  -4.885  1.00 92.26 298  A 1 
ATOM   2475 O O     . CYS   A 1 298  ? -23.580 12.197  -4.291  1.00 88.54 298  A 1 
ATOM   2476 C CB    . CYS   A 1 298  ? -25.276 14.776  -3.844  1.00 88.74 298  A 1 
ATOM   2477 S SG    . CYS   A 1 298  ? -24.057 15.919  -3.139  1.00 77.80 298  A 1 
ATOM   2478 N N     . ILE   A 1 299  ? -22.344 13.749  -5.349  1.00 91.45 299  A 1 
ATOM   2479 C CA    . ILE   A 1 299  ? -21.058 13.145  -5.018  1.00 91.27 299  A 1 
ATOM   2480 C C     . ILE   A 1 299  ? -20.595 13.744  -3.695  1.00 90.63 299  A 1 
ATOM   2481 O O     . ILE   A 1 299  ? -20.391 14.953  -3.600  1.00 88.08 299  A 1 
ATOM   2482 C CB    . ILE   A 1 299  ? -20.027 13.363  -6.138  1.00 90.42 299  A 1 
ATOM   2483 C CG1   . ILE   A 1 299  ? -20.524 12.872  -7.525  1.00 87.05 299  A 1 
ATOM   2484 C CG2   . ILE   A 1 299  ? -18.703 12.679  -5.769  1.00 86.54 299  A 1 
ATOM   2485 C CD1   . ILE   A 1 299  ? -20.884 11.387  -7.599  1.00 81.95 299  A 1 
ATOM   2486 N N     . TYR   A 1 300  ? -20.443 12.908  -2.684  1.00 90.34 300  A 1 
ATOM   2487 C CA    . TYR   A 1 300  ? -19.902 13.332  -1.400  1.00 87.88 300  A 1 
ATOM   2488 C C     . TYR   A 1 300  ? -18.496 12.775  -1.197  1.00 87.23 300  A 1 
ATOM   2489 O O     . TYR   A 1 300  ? -18.174 11.650  -1.592  1.00 84.22 300  A 1 
ATOM   2490 C CB    . TYR   A 1 300  ? -20.856 12.978  -0.252  1.00 84.54 300  A 1 
ATOM   2491 C CG    . TYR   A 1 300  ? -21.014 11.504  0.027   1.00 81.02 300  A 1 
ATOM   2492 C CD1   . TYR   A 1 300  ? -22.016 10.758  -0.632  1.00 74.93 300  A 1 
ATOM   2493 C CD2   . TYR   A 1 300  ? -20.176 10.859  0.959   1.00 75.78 300  A 1 
ATOM   2494 C CE1   . TYR   A 1 300  ? -22.170 9.392   -0.369  1.00 71.99 300  A 1 
ATOM   2495 C CE2   . TYR   A 1 300  ? -20.321 9.489   1.230   1.00 70.96 300  A 1 
ATOM   2496 C CZ    . TYR   A 1 300  ? -21.322 8.759   0.561   1.00 72.95 300  A 1 
ATOM   2497 O OH    . TYR   A 1 300  ? -21.461 7.416   0.818   1.00 68.07 300  A 1 
ATOM   2498 N N     . GLU   A 1 301  ? -17.664 13.581  -0.547  1.00 86.43 301  A 1 
ATOM   2499 C CA    . GLU   A 1 301  ? -16.294 13.220  -0.226  1.00 84.15 301  A 1 
ATOM   2500 C C     . GLU   A 1 301  ? -16.212 12.599  1.163   1.00 82.62 301  A 1 
ATOM   2501 O O     . GLU   A 1 301  ? -16.776 13.100  2.139   1.00 78.63 301  A 1 
ATOM   2502 C CB    . GLU   A 1 301  ? -15.384 14.445  -0.321  1.00 81.10 301  A 1 
ATOM   2503 C CG    . GLU   A 1 301  ? -15.324 15.014  -1.738  1.00 71.75 301  A 1 
ATOM   2504 C CD    . GLU   A 1 301  ? -14.354 16.191  -1.876  1.00 69.08 301  A 1 
ATOM   2505 O OE1   . GLU   A 1 301  ? -14.373 16.813  -2.959  1.00 63.07 301  A 1 
ATOM   2506 O OE2   . GLU   A 1 301  ? -13.598 16.464  -0.919  1.00 65.53 301  A 1 
ATOM   2507 N N     . ARG   A 1 302  ? -15.450 11.511  1.263   1.00 84.81 302  A 1 
ATOM   2508 C CA    . ARG   A 1 302  ? -15.104 10.913  2.546   1.00 82.20 302  A 1 
ATOM   2509 C C     . ARG   A 1 302  ? -13.595 10.954  2.738   1.00 80.51 302  A 1 
ATOM   2510 O O     . ARG   A 1 302  ? -12.854 10.156  2.165   1.00 74.73 302  A 1 
ATOM   2511 C CB    . ARG   A 1 302  ? -15.698 9.504   2.634   1.00 79.38 302  A 1 
ATOM   2512 C CG    . ARG   A 1 302  ? -15.563 8.968   4.058   1.00 72.61 302  A 1 
ATOM   2513 C CD    . ARG   A 1 302  ? -16.161 7.563   4.140   1.00 71.45 302  A 1 
ATOM   2514 N NE    . ARG   A 1 302  ? -16.116 7.055   5.518   1.00 65.42 302  A 1 
ATOM   2515 C CZ    . ARG   A 1 302  ? -16.437 5.834   5.898   1.00 61.56 302  A 1 
ATOM   2516 N NH1   . ARG   A 1 302  ? -16.828 4.933   5.036   1.00 56.46 302  A 1 
ATOM   2517 N NH2   . ARG   A 1 302  ? -16.376 5.511   7.154   1.00 54.53 302  A 1 
ATOM   2518 N N     . ASN   A 1 303  ? -13.167 11.834  3.633   1.00 77.72 303  A 1 
ATOM   2519 C CA    . ASN   A 1 303  ? -11.773 11.919  4.048   1.00 74.26 303  A 1 
ATOM   2520 C C     . ASN   A 1 303  ? -11.472 10.869  5.119   1.00 72.24 303  A 1 
ATOM   2521 O O     . ASN   A 1 303  ? -12.059 10.870  6.203   1.00 66.18 303  A 1 
ATOM   2522 C CB    . ASN   A 1 303  ? -11.468 13.358  4.488   1.00 70.73 303  A 1 
ATOM   2523 C CG    . ASN   A 1 303  ? -11.446 14.281  3.279   1.00 64.94 303  A 1 
ATOM   2524 O OD1   . ASN   A 1 303  ? -10.998 13.898  2.227   1.00 57.55 303  A 1 
ATOM   2525 N ND2   . ASN   A 1 303  ? -11.943 15.497  3.393   1.00 57.87 303  A 1 
ATOM   2526 N N     . GLN   A 1 304  ? -10.531 9.962   4.829   1.00 72.73 304  A 1 
ATOM   2527 C CA    . GLN   A 1 304  ? -10.051 8.971   5.785   1.00 70.37 304  A 1 
ATOM   2528 C C     . GLN   A 1 304  ? -8.602  9.272   6.162   1.00 70.57 304  A 1 
ATOM   2529 O O     . GLN   A 1 304  ? -7.716  9.276   5.313   1.00 63.60 304  A 1 
ATOM   2530 C CB    . GLN   A 1 304  ? -10.181 7.554   5.229   1.00 65.84 304  A 1 
ATOM   2531 C CG    . GLN   A 1 304  ? -11.637 7.115   5.005   1.00 61.78 304  A 1 
ATOM   2532 C CD    . GLN   A 1 304  ? -11.741 5.615   4.715   1.00 56.49 304  A 1 
ATOM   2533 O OE1   . GLN   A 1 304  ? -10.787 4.853   4.821   1.00 52.43 304  A 1 
ATOM   2534 N NE2   . GLN   A 1 304  ? -12.913 5.124   4.360   1.00 51.23 304  A 1 
ATOM   2535 N N     . SER   A 1 305  ? -8.347  9.457   7.448   1.00 66.17 305  A 1 
ATOM   2536 C CA    . SER   A 1 305  ? -6.982  9.599   7.956   1.00 63.81 305  A 1 
ATOM   2537 C C     . SER   A 1 305  ? -6.281  8.243   8.117   1.00 63.34 305  A 1 
ATOM   2538 O O     . SER   A 1 305  ? -6.905  7.198   8.347   1.00 56.98 305  A 1 
ATOM   2539 C CB    . SER   A 1 305  ? -6.970  10.414  9.256   1.00 58.12 305  A 1 
ATOM   2540 O OG    . SER   A 1 305  ? -7.775  9.797   10.232  1.00 52.22 305  A 1 
ATOM   2541 N N     . SER   A 1 306  ? -4.958  8.253   8.009   1.00 63.27 306  A 1 
ATOM   2542 C CA    . SER   A 1 306  ? -4.119  7.110   8.378   1.00 60.56 306  A 1 
ATOM   2543 C C     . SER   A 1 306  ? -4.172  6.866   9.892   1.00 60.04 306  A 1 
ATOM   2544 O O     . SER   A 1 306  ? -4.263  7.806   10.679  1.00 55.17 306  A 1 
ATOM   2545 C CB    . SER   A 1 306  ? -2.675  7.365   7.937   1.00 56.22 306  A 1 
ATOM   2546 O OG    . SER   A 1 306  ? -1.827  6.306   8.316   1.00 50.65 306  A 1 
ATOM   2547 N N     . HIS   A 1 307  ? -4.039  5.607   10.301  1.00 61.50 307  A 1 
ATOM   2548 C CA    . HIS   A 1 307  ? -3.917  5.248   11.722  1.00 60.03 307  A 1 
ATOM   2549 C C     . HIS   A 1 307  ? -2.591  5.697   12.369  1.00 60.32 307  A 1 
ATOM   2550 O O     . HIS   A 1 307  ? -2.447  5.661   13.592  1.00 55.77 307  A 1 
ATOM   2551 C CB    . HIS   A 1 307  ? -4.095  3.732   11.855  1.00 55.79 307  A 1 
ATOM   2552 C CG    . HIS   A 1 307  ? -2.919  2.931   11.367  1.00 52.29 307  A 1 
ATOM   2553 N ND1   . HIS   A 1 307  ? -1.795  2.643   12.089  1.00 45.90 307  A 1 
ATOM   2554 C CD2   . HIS   A 1 307  ? -2.744  2.359   10.134  1.00 47.01 307  A 1 
ATOM   2555 C CE1   . HIS   A 1 307  ? -0.963  1.915   11.314  1.00 44.38 307  A 1 
ATOM   2556 N NE2   . HIS   A 1 307  ? -1.511  1.728   10.112  1.00 45.11 307  A 1 
ATOM   2557 N N     . LYS   A 1 308  ? -1.588  6.076   11.566  1.00 51.52 308  A 1 
ATOM   2558 C CA    . LYS   A 1 308  ? -0.262  6.451   12.056  1.00 49.12 308  A 1 
ATOM   2559 C C     . LYS   A 1 308  ? -0.190  7.945   12.371  1.00 48.35 308  A 1 
ATOM   2560 O O     . LYS   A 1 308  ? -0.220  8.768   11.467  1.00 44.21 308  A 1 
ATOM   2561 C CB    . LYS   A 1 308  ? 0.836   6.042   11.065  1.00 45.50 308  A 1 
ATOM   2562 C CG    . LYS   A 1 308  ? 1.006   4.522   10.953  1.00 41.82 308  A 1 
ATOM   2563 C CD    . LYS   A 1 308  ? 2.232   4.172   10.107  1.00 37.88 308  A 1 
ATOM   2564 C CE    . LYS   A 1 308  ? 2.423   2.651   10.074  1.00 34.11 308  A 1 
ATOM   2565 N NZ    . LYS   A 1 308  ? 3.681   2.248   9.397   1.00 31.67 308  A 1 
ATOM   2566 N N     . GLY   A 1 309  ? 0.007   8.249   13.628  1.00 46.88 309  A 1 
ATOM   2567 C CA    . GLY   A 1 309  ? 0.255   9.611   14.094  1.00 45.16 309  A 1 
ATOM   2568 C C     . GLY   A 1 309  ? -0.988  10.507  14.101  1.00 45.38 309  A 1 
ATOM   2569 O O     . GLY   A 1 309  ? -2.031  10.192  13.532  1.00 41.40 309  A 1 
ATOM   2570 N N     . VAL   A 1 310  ? -0.849  11.652  14.756  1.00 43.10 310  A 1 
ATOM   2571 C CA    . VAL   A 1 310  ? -1.860  12.712  14.715  1.00 39.40 310  A 1 
ATOM   2572 C C     . VAL   A 1 310  ? -1.814  13.356  13.335  1.00 39.93 310  A 1 
ATOM   2573 O O     . VAL   A 1 310  ? -0.728  13.649  12.835  1.00 36.18 310  A 1 
ATOM   2574 C CB    . VAL   A 1 310  ? -1.622  13.747  15.830  1.00 35.05 310  A 1 
ATOM   2575 C CG1   . VAL   A 1 310  ? -2.741  14.795  15.872  1.00 30.25 310  A 1 
ATOM   2576 C CG2   . VAL   A 1 310  ? -1.568  13.074  17.209  1.00 29.85 310  A 1 
ATOM   2577 N N     . GLY   A 1 311  ? -2.976  13.556  12.704  1.00 44.84 311  A 1 
ATOM   2578 C CA    . GLY   A 1 311  ? -3.045  14.143  11.362  1.00 43.50 311  A 1 
ATOM   2579 C C     . GLY   A 1 311  ? -2.443  13.261  10.263  1.00 45.09 311  A 1 
ATOM   2580 O O     . GLY   A 1 311  ? -1.855  13.778  9.326   1.00 42.11 311  A 1 
ATOM   2581 N N     . GLY   A 1 312  ? -2.551  11.934  10.396  1.00 50.37 312  A 1 
ATOM   2582 C CA    . GLY   A 1 312  ? -2.036  10.978  9.418   1.00 49.63 312  A 1 
ATOM   2583 C C     . GLY   A 1 312  ? -2.517  11.261  7.989   1.00 51.22 312  A 1 
ATOM   2584 O O     . GLY   A 1 312  ? -3.514  11.947  7.805   1.00 48.10 312  A 1 
ATOM   2585 N N     . MET   A 1 313  ? -1.816  10.710  6.988   1.00 55.60 313  A 1 
ATOM   2586 C CA    . MET   A 1 313  ? -2.140  10.906  5.567   1.00 55.82 313  A 1 
ATOM   2587 C C     . MET   A 1 313  ? -3.639  10.710  5.321   1.00 56.90 313  A 1 
ATOM   2588 O O     . MET   A 1 313  ? -4.160  9.609   5.509   1.00 52.77 313  A 1 
ATOM   2589 C CB    . MET   A 1 313  ? -1.364  9.925   4.673   1.00 52.28 313  A 1 
ATOM   2590 C CG    . MET   A 1 313  ? 0.118   10.274  4.538   1.00 48.08 313  A 1 
ATOM   2591 S SD    . MET   A 1 313  ? 1.030   9.085   3.501   1.00 42.54 313  A 1 
ATOM   2592 C CE    . MET   A 1 313  ? 2.680   9.814   3.553   1.00 39.44 313  A 1 
ATOM   2593 N N     . ALA   A 1 314  ? -4.327  11.783  4.914   1.00 62.14 314  A 1 
ATOM   2594 C CA    . ALA   A 1 314  ? -5.710  11.717  4.491   1.00 61.63 314  A 1 
ATOM   2595 C C     . ALA   A 1 314  ? -5.754  11.198  3.055   1.00 64.85 314  A 1 
ATOM   2596 O O     . ALA   A 1 314  ? -4.960  11.617  2.215   1.00 60.08 314  A 1 
ATOM   2597 C CB    . ALA   A 1 314  ? -6.363  13.093  4.652   1.00 55.39 314  A 1 
ATOM   2598 N N     . ASN   A 1 315  ? -6.676  10.289  2.781   1.00 71.03 315  A 1 
ATOM   2599 C CA    . ASN   A 1 315  ? -7.051  9.945   1.425   1.00 71.90 315  A 1 
ATOM   2600 C C     . ASN   A 1 315  ? -8.536  10.253  1.242   1.00 74.83 315  A 1 
ATOM   2601 O O     . ASN   A 1 315  ? -9.372  9.836   2.050   1.00 71.30 315  A 1 
ATOM   2602 C CB    . ASN   A 1 315  ? -6.647  8.504   1.068   1.00 66.68 315  A 1 
ATOM   2603 C CG    . ASN   A 1 315  ? -7.354  7.393   1.831   1.00 60.86 315  A 1 
ATOM   2604 O OD1   . ASN   A 1 315  ? -7.704  7.448   2.995   1.00 55.06 315  A 1 
ATOM   2605 N ND2   . ASN   A 1 315  ? -7.544  6.272   1.177   1.00 54.46 315  A 1 
ATOM   2606 N N     . THR   A 1 316  ? -8.840  10.986  0.183   1.00 75.69 316  A 1 
ATOM   2607 C CA    . THR   A 1 316  ? -10.209 11.312  -0.192  1.00 78.19 316  A 1 
ATOM   2608 C C     . THR   A 1 316  ? -10.769 10.191  -1.052  1.00 80.86 316  A 1 
ATOM   2609 O O     . THR   A 1 316  ? -10.083 9.652   -1.920  1.00 79.04 316  A 1 
ATOM   2610 C CB    . THR   A 1 316  ? -10.275 12.673  -0.893  1.00 74.96 316  A 1 
ATOM   2611 O OG1   . THR   A 1 316  ? -9.646  13.633  -0.064  1.00 67.84 316  A 1 
ATOM   2612 C CG2   . THR   A 1 316  ? -11.707 13.132  -1.109  1.00 67.30 316  A 1 
ATOM   2613 N N     . THR   A 1 317  ? -12.011 9.798   -0.775  1.00 82.67 317  A 1 
ATOM   2614 C CA    . THR   A 1 317  ? -12.776 8.892   -1.626  1.00 83.62 317  A 1 
ATOM   2615 C C     . THR   A 1 317  ? -14.117 9.523   -1.948  1.00 85.86 317  A 1 
ATOM   2616 O O     . THR   A 1 317  ? -14.725 10.148  -1.073  1.00 83.98 317  A 1 
ATOM   2617 C CB    . THR   A 1 317  ? -12.976 7.508   -0.991  1.00 80.59 317  A 1 
ATOM   2618 O OG1   . THR   A 1 317  ? -13.486 7.590   0.329   1.00 72.23 317  A 1 
ATOM   2619 C CG2   . THR   A 1 317  ? -11.662 6.748   -0.902  1.00 72.10 317  A 1 
ATOM   2620 N N     . PHE   A 1 318  ? -14.568 9.349   -3.181  1.00 85.43 318  A 1 
ATOM   2621 C CA    . PHE   A 1 318  ? -15.808 9.917   -3.692  1.00 87.06 318  A 1 
ATOM   2622 C C     . PHE   A 1 318  ? -16.879 8.831   -3.753  1.00 88.16 318  A 1 
ATOM   2623 O O     . PHE   A 1 318  ? -16.607 7.705   -4.173  1.00 85.12 318  A 1 
ATOM   2624 C CB    . PHE   A 1 318  ? -15.538 10.559  -5.050  1.00 85.26 318  A 1 
ATOM   2625 C CG    . PHE   A 1 318  ? -14.473 11.637  -4.999  1.00 86.53 318  A 1 
ATOM   2626 C CD1   . PHE   A 1 318  ? -14.805 12.942  -4.600  1.00 82.30 318  A 1 
ATOM   2627 C CD2   . PHE   A 1 318  ? -13.134 11.329  -5.305  1.00 84.30 318  A 1 
ATOM   2628 C CE1   . PHE   A 1 318  ? -13.817 13.937  -4.515  1.00 82.94 318  A 1 
ATOM   2629 C CE2   . PHE   A 1 318  ? -12.137 12.323  -5.219  1.00 82.92 318  A 1 
ATOM   2630 C CZ    . PHE   A 1 318  ? -12.481 13.628  -4.820  1.00 84.98 318  A 1 
ATOM   2631 N N     . HIS   A 1 319  ? -18.091 9.156   -3.315  1.00 88.77 319  A 1 
ATOM   2632 C CA    . HIS   A 1 319  ? -19.202 8.214   -3.232  1.00 88.98 319  A 1 
ATOM   2633 C C     . HIS   A 1 319  ? -20.477 8.839   -3.795  1.00 90.49 319  A 1 
ATOM   2634 O O     . HIS   A 1 319  ? -20.718 10.035  -3.637  1.00 87.26 319  A 1 
ATOM   2635 C CB    . HIS   A 1 319  ? -19.409 7.774   -1.781  1.00 87.16 319  A 1 
ATOM   2636 C CG    . HIS   A 1 319  ? -18.215 7.101   -1.156  1.00 85.58 319  A 1 
ATOM   2637 N ND1   . HIS   A 1 319  ? -17.874 5.764   -1.270  1.00 74.44 319  A 1 
ATOM   2638 C CD2   . HIS   A 1 319  ? -17.242 7.698   -0.387  1.00 75.66 319  A 1 
ATOM   2639 C CE1   . HIS   A 1 319  ? -16.731 5.570   -0.584  1.00 77.94 319  A 1 
ATOM   2640 N NE2   . HIS   A 1 319  ? -16.326 6.719   -0.031  1.00 78.95 319  A 1 
ATOM   2641 N N     . VAL   A 1 320  ? -21.316 8.003   -4.408  1.00 91.67 320  A 1 
ATOM   2642 C CA    . VAL   A 1 320  ? -22.649 8.380   -4.888  1.00 92.48 320  A 1 
ATOM   2643 C C     . VAL   A 1 320  ? -23.676 8.088   -3.791  1.00 92.33 320  A 1 
ATOM   2644 O O     . VAL   A 1 320  ? -23.621 7.040   -3.149  1.00 88.69 320  A 1 
ATOM   2645 C CB    . VAL   A 1 320  ? -22.998 7.651   -6.199  1.00 91.48 320  A 1 
ATOM   2646 C CG1   . VAL   A 1 320  ? -24.320 8.154   -6.777  1.00 86.31 320  A 1 
ATOM   2647 C CG2   . VAL   A 1 320  ? -21.912 7.853   -7.263  1.00 87.87 320  A 1 
ATOM   2648 N N     . ASN   A 1 321  ? -24.618 9.002   -3.575  1.00 93.46 321  A 1 
ATOM   2649 C CA    . ASN   A 1 321  ? -25.637 8.919   -2.519  1.00 91.66 321  A 1 
ATOM   2650 C C     . ASN   A 1 321  ? -26.930 8.188   -2.941  1.00 92.31 321  A 1 
ATOM   2651 O O     . ASN   A 1 321  ? -28.000 8.470   -2.400  1.00 88.95 321  A 1 
ATOM   2652 C CB    . ASN   A 1 321  ? -25.925 10.343  -2.009  1.00 89.00 321  A 1 
ATOM   2653 C CG    . ASN   A 1 321  ? -26.714 11.170  -3.018  1.00 88.07 321  A 1 
ATOM   2654 O OD1   . ASN   A 1 321  ? -26.587 11.026  -4.217  1.00 77.01 321  A 1 
ATOM   2655 N ND2   . ASN   A 1 321  ? -27.554 12.065  -2.542  1.00 83.18 321  A 1 
ATOM   2656 N N     . ASN   A 1 322  ? -26.877 7.295   -3.914  1.00 94.52 322  A 1 
ATOM   2657 C CA    . ASN   A 1 322  ? -28.067 6.632   -4.448  1.00 94.77 322  A 1 
ATOM   2658 C C     . ASN   A 1 322  ? -28.731 5.691   -3.428  1.00 94.86 322  A 1 
ATOM   2659 O O     . ASN   A 1 322  ? -28.062 5.025   -2.638  1.00 91.95 322  A 1 
ATOM   2660 C CB    . ASN   A 1 322  ? -27.716 5.915   -5.761  1.00 93.23 322  A 1 
ATOM   2661 C CG    . ASN   A 1 322  ? -26.824 4.708   -5.545  1.00 94.48 322  A 1 
ATOM   2662 O OD1   . ASN   A 1 322  ? -25.712 4.796   -5.072  1.00 84.63 322  A 1 
ATOM   2663 N ND2   . ASN   A 1 322  ? -27.333 3.536   -5.861  1.00 87.57 322  A 1 
ATOM   2664 N N     . ASN   A 1 323  ? -30.062 5.600   -3.497  1.00 96.03 323  A 1 
ATOM   2665 C CA    . ASN   A 1 323  ? -30.898 4.775   -2.618  1.00 95.66 323  A 1 
ATOM   2666 C C     . ASN   A 1 323  ? -31.695 3.699   -3.384  1.00 96.14 323  A 1 
ATOM   2667 O O     . ASN   A 1 323  ? -32.686 3.181   -2.875  1.00 92.82 323  A 1 
ATOM   2668 C CB    . ASN   A 1 323  ? -31.811 5.709   -1.801  1.00 93.46 323  A 1 
ATOM   2669 C CG    . ASN   A 1 323  ? -32.866 6.400   -2.661  1.00 93.75 323  A 1 
ATOM   2670 O OD1   . ASN   A 1 323  ? -32.857 6.365   -3.880  1.00 86.54 323  A 1 
ATOM   2671 N ND2   . ASN   A 1 323  ? -33.811 7.051   -2.029  1.00 87.66 323  A 1 
ATOM   2672 N N     . ASN   A 1 324  ? -31.303 3.371   -4.610  1.00 96.71 324  A 1 
ATOM   2673 C CA    . ASN   A 1 324  ? -32.034 2.462   -5.502  1.00 96.92 324  A 1 
ATOM   2674 C C     . ASN   A 1 324  ? -31.450 1.036   -5.562  1.00 97.26 324  A 1 
ATOM   2675 O O     . ASN   A 1 324  ? -31.972 0.186   -6.277  1.00 94.60 324  A 1 
ATOM   2676 C CB    . ASN   A 1 324  ? -32.148 3.119   -6.889  1.00 95.69 324  A 1 
ATOM   2677 C CG    . ASN   A 1 324  ? -30.816 3.229   -7.618  1.00 96.49 324  A 1 
ATOM   2678 O OD1   . ASN   A 1 324  ? -29.754 3.032   -7.061  1.00 90.16 324  A 1 
ATOM   2679 N ND2   . ASN   A 1 324  ? -30.859 3.548   -8.896  1.00 90.21 324  A 1 
ATOM   2680 N N     . GLY   A 1 325  ? -30.377 0.756   -4.825  1.00 96.86 325  A 1 
ATOM   2681 C CA    . GLY   A 1 325  ? -29.720 -0.556  -4.770  1.00 96.91 325  A 1 
ATOM   2682 C C     . GLY   A 1 325  ? -28.639 -0.793  -5.820  1.00 97.40 325  A 1 
ATOM   2683 O O     . GLY   A 1 325  ? -27.940 -1.806  -5.736  1.00 95.06 325  A 1 
ATOM   2684 N N     . THR   A 1 326  ? -28.456 0.124   -6.772  1.00 97.92 326  A 1 
ATOM   2685 C CA    . THR   A 1 326  ? -27.320 0.098   -7.703  1.00 98.09 326  A 1 
ATOM   2686 C C     . THR   A 1 326  ? -26.011 0.316   -6.943  1.00 98.16 326  A 1 
ATOM   2687 O O     . THR   A 1 326  ? -25.923 1.197   -6.088  1.00 97.07 326  A 1 
ATOM   2688 C CB    . THR   A 1 326  ? -27.482 1.165   -8.791  1.00 97.55 326  A 1 
ATOM   2689 O OG1   . THR   A 1 326  ? -28.660 0.900   -9.527  1.00 91.00 326  A 1 
ATOM   2690 C CG2   . THR   A 1 326  ? -26.332 1.196   -9.785  1.00 92.28 326  A 1 
ATOM   2691 N N     . ILE   A 1 327  ? -24.975 -0.455  -7.277  1.00 98.14 327  A 1 
ATOM   2692 C CA    . ILE   A 1 327  ? -23.627 -0.239  -6.749  1.00 98.24 327  A 1 
ATOM   2693 C C     . ILE   A 1 327  ? -22.858 0.630   -7.747  1.00 98.30 327  A 1 
ATOM   2694 O O     . ILE   A 1 327  ? -22.426 0.150   -8.792  1.00 97.67 327  A 1 
ATOM   2695 C CB    . ILE   A 1 327  ? -22.915 -1.574  -6.435  1.00 98.02 327  A 1 
ATOM   2696 C CG1   . ILE   A 1 327  ? -23.744 -2.412  -5.432  1.00 96.98 327  A 1 
ATOM   2697 C CG2   . ILE   A 1 327  ? -21.507 -1.290  -5.880  1.00 96.97 327  A 1 
ATOM   2698 C CD1   . ILE   A 1 327  ? -23.173 -3.801  -5.130  1.00 94.75 327  A 1 
ATOM   2699 N N     . PHE   A 1 328  ? -22.677 1.905   -7.420  1.00 97.74 328  A 1 
ATOM   2700 C CA    . PHE   A 1 328  ? -21.744 2.770   -8.136  1.00 97.72 328  A 1 
ATOM   2701 C C     . PHE   A 1 328  ? -20.321 2.436   -7.691  1.00 97.45 328  A 1 
ATOM   2702 O O     . PHE   A 1 328  ? -19.990 2.542   -6.507  1.00 96.07 328  A 1 
ATOM   2703 C CB    . PHE   A 1 328  ? -22.084 4.242   -7.894  1.00 97.49 328  A 1 
ATOM   2704 C CG    . PHE   A 1 328  ? -23.294 4.719   -8.664  1.00 97.86 328  A 1 
ATOM   2705 C CD1   . PHE   A 1 328  ? -23.131 5.379   -9.898  1.00 97.00 328  A 1 
ATOM   2706 C CD2   . PHE   A 1 328  ? -24.590 4.511   -8.163  1.00 96.81 328  A 1 
ATOM   2707 C CE1   . PHE   A 1 328  ? -24.246 5.835   -10.619 1.00 96.34 328  A 1 
ATOM   2708 C CE2   . PHE   A 1 328  ? -25.712 4.960   -8.883  1.00 96.38 328  A 1 
ATOM   2709 C CZ    . PHE   A 1 328  ? -25.539 5.622   -10.112 1.00 97.02 328  A 1 
ATOM   2710 N N     . PHE   A 1 329  ? -19.482 2.013   -8.639  1.00 98.07 329  A 1 
ATOM   2711 C CA    . PHE   A 1 329  ? -18.140 1.519   -8.361  1.00 98.21 329  A 1 
ATOM   2712 C C     . PHE   A 1 329  ? -17.081 2.311   -9.134  1.00 98.20 329  A 1 
ATOM   2713 O O     . PHE   A 1 329  ? -17.103 2.367   -10.359 1.00 97.54 329  A 1 
ATOM   2714 C CB    . PHE   A 1 329  ? -18.080 0.019   -8.665  1.00 98.05 329  A 1 
ATOM   2715 C CG    . PHE   A 1 329  ? -16.897 -0.657  -8.017  1.00 98.14 329  A 1 
ATOM   2716 C CD1   . PHE   A 1 329  ? -15.635 -0.649  -8.638  1.00 97.25 329  A 1 
ATOM   2717 C CD2   . PHE   A 1 329  ? -17.046 -1.261  -6.752  1.00 97.18 329  A 1 
ATOM   2718 C CE1   . PHE   A 1 329  ? -14.532 -1.241  -8.002  1.00 96.45 329  A 1 
ATOM   2719 C CE2   . PHE   A 1 329  ? -15.947 -1.857  -6.114  1.00 96.45 329  A 1 
ATOM   2720 C CZ    . PHE   A 1 329  ? -14.689 -1.842  -6.739  1.00 96.78 329  A 1 
ATOM   2721 N N     . ASP   A 1 330  ? -16.135 2.886   -8.410  1.00 97.41 330  A 1 
ATOM   2722 C CA    . ASP   A 1 330  ? -14.991 3.590   -8.992  1.00 97.16 330  A 1 
ATOM   2723 C C     . ASP   A 1 330  ? -13.747 2.683   -8.987  1.00 97.32 330  A 1 
ATOM   2724 O O     . ASP   A 1 330  ? -13.148 2.411   -7.939  1.00 96.20 330  A 1 
ATOM   2725 C CB    . ASP   A 1 330  ? -14.761 4.913   -8.241  1.00 95.98 330  A 1 
ATOM   2726 C CG    . ASP   A 1 330  ? -13.529 5.674   -8.745  1.00 94.38 330  A 1 
ATOM   2727 O OD1   . ASP   A 1 330  ? -13.065 5.406   -9.872  1.00 89.84 330  A 1 
ATOM   2728 O OD2   . ASP   A 1 330  ? -12.998 6.472   -7.946  1.00 88.48 330  A 1 
ATOM   2729 N N     . LEU   A 1 331  ? -13.353 2.229   -10.175 1.00 97.72 331  A 1 
ATOM   2730 C CA    . LEU   A 1 331  ? -12.170 1.391   -10.372 1.00 97.82 331  A 1 
ATOM   2731 C C     . LEU   A 1 331  ? -10.883 2.101   -9.958  1.00 97.46 331  A 1 
ATOM   2732 O O     . LEU   A 1 331  ? -9.995  1.449   -9.415  1.00 96.39 331  A 1 
ATOM   2733 C CB    . LEU   A 1 331  ? -12.074 0.972   -11.848 1.00 97.78 331  A 1 
ATOM   2734 C CG    . LEU   A 1 331  ? -13.069 -0.128  -12.262 1.00 97.23 331  A 1 
ATOM   2735 C CD1   . LEU   A 1 331  ? -13.056 -0.252  -13.781 1.00 95.90 331  A 1 
ATOM   2736 C CD2   . LEU   A 1 331  ? -12.692 -1.489  -11.672 1.00 95.24 331  A 1 
ATOM   2737 N N     . TYR   A 1 332  ? -10.787 3.415   -10.162 1.00 96.56 332  A 1 
ATOM   2738 C CA    . TYR   A 1 332  ? -9.603  4.180   -9.767  1.00 95.41 332  A 1 
ATOM   2739 C C     . TYR   A 1 332  ? -9.328  4.038   -8.270  1.00 94.97 332  A 1 
ATOM   2740 O O     . TYR   A 1 332  ? -8.244  3.610   -7.863  1.00 93.77 332  A 1 
ATOM   2741 C CB    . TYR   A 1 332  ? -9.779  5.649   -10.163 1.00 93.84 332  A 1 
ATOM   2742 C CG    . TYR   A 1 332  ? -8.660  6.546   -9.683  1.00 92.36 332  A 1 
ATOM   2743 C CD1   . TYR   A 1 332  ? -8.788  7.262   -8.475  1.00 89.10 332  A 1 
ATOM   2744 C CD2   . TYR   A 1 332  ? -7.468  6.652   -10.429 1.00 88.69 332  A 1 
ATOM   2745 C CE1   . TYR   A 1 332  ? -7.738  8.078   -8.022  1.00 86.88 332  A 1 
ATOM   2746 C CE2   . TYR   A 1 332  ? -6.415  7.467   -9.984  1.00 86.36 332  A 1 
ATOM   2747 C CZ    . TYR   A 1 332  ? -6.554  8.179   -8.778  1.00 87.30 332  A 1 
ATOM   2748 O OH    . TYR   A 1 332  ? -5.524  8.977   -8.341  1.00 84.84 332  A 1 
ATOM   2749 N N     . SER   A 1 333  ? -10.333 4.301   -7.445  1.00 93.56 333  A 1 
ATOM   2750 C CA    . SER   A 1 333  ? -10.222 4.184   -5.986  1.00 92.53 333  A 1 
ATOM   2751 C C     . SER   A 1 333  ? -9.939  2.750   -5.517  1.00 92.47 333  A 1 
ATOM   2752 O O     . SER   A 1 333  ? -9.224  2.550   -4.533  1.00 90.60 333  A 1 
ATOM   2753 C CB    . SER   A 1 333  ? -11.515 4.675   -5.330  1.00 90.78 333  A 1 
ATOM   2754 O OG    . SER   A 1 333  ? -11.629 6.073   -5.446  1.00 80.15 333  A 1 
ATOM   2755 N N     . PHE   A 1 334  ? -10.489 1.757   -6.207  1.00 95.37 334  A 1 
ATOM   2756 C CA    . PHE   A 1 334  ? -10.235 0.345   -5.922  1.00 95.70 334  A 1 
ATOM   2757 C C     . PHE   A 1 334  ? -8.779  -0.033  -6.232  1.00 95.19 334  A 1 
ATOM   2758 O O     . PHE   A 1 334  ? -8.067  -0.501  -5.342  1.00 94.17 334  A 1 
ATOM   2759 C CB    . PHE   A 1 334  ? -11.238 -0.521  -6.695  1.00 96.11 334  A 1 
ATOM   2760 C CG    . PHE   A 1 334  ? -10.952 -2.010  -6.597  1.00 96.73 334  A 1 
ATOM   2761 C CD1   . PHE   A 1 334  ? -10.226 -2.658  -7.614  1.00 95.49 334  A 1 
ATOM   2762 C CD2   . PHE   A 1 334  ? -11.376 -2.743  -5.476  1.00 95.68 334  A 1 
ATOM   2763 C CE1   . PHE   A 1 334  ? -9.927  -4.025  -7.509  1.00 95.16 334  A 1 
ATOM   2764 C CE2   . PHE   A 1 334  ? -11.078 -4.115  -5.369  1.00 95.20 334  A 1 
ATOM   2765 C CZ    . PHE   A 1 334  ? -10.351 -4.754  -6.386  1.00 95.95 334  A 1 
ATOM   2766 N N     . ILE   A 1 335  ? -8.320  0.239   -7.452  1.00 96.00 335  A 1 
ATOM   2767 C CA    . ILE   A 1 335  ? -6.974  -0.121  -7.923  1.00 95.47 335  A 1 
ATOM   2768 C C     . ILE   A 1 335  ? -5.897  0.609   -7.111  1.00 93.99 335  A 1 
ATOM   2769 O O     . ILE   A 1 335  ? -4.916  -0.001  -6.691  1.00 92.34 335  A 1 
ATOM   2770 C CB    . ILE   A 1 335  ? -6.852  0.139   -9.442  1.00 95.99 335  A 1 
ATOM   2771 C CG1   . ILE   A 1 335  ? -7.788  -0.808  -10.235 1.00 95.33 335  A 1 
ATOM   2772 C CG2   . ILE   A 1 335  ? -5.401  -0.063  -9.915  1.00 95.02 335  A 1 
ATOM   2773 C CD1   . ILE   A 1 335  ? -8.003  -0.395  -11.690 1.00 93.54 335  A 1 
ATOM   2774 N N     . GLN   A 1 336  ? -6.107  1.888   -6.797  1.00 92.03 336  A 1 
ATOM   2775 C CA    . GLN   A 1 336  ? -5.165  2.663   -5.980  1.00 89.61 336  A 1 
ATOM   2776 C C     . GLN   A 1 336  ? -4.954  2.058   -4.576  1.00 88.42 336  A 1 
ATOM   2777 O O     . GLN   A 1 336  ? -3.872  2.190   -3.987  1.00 85.75 336  A 1 
ATOM   2778 C CB    . GLN   A 1 336  ? -5.681  4.112   -5.887  1.00 87.21 336  A 1 
ATOM   2779 C CG    . GLN   A 1 336  ? -4.604  5.086   -5.399  1.00 80.32 336  A 1 
ATOM   2780 C CD    . GLN   A 1 336  ? -5.156  6.480   -5.113  1.00 77.64 336  A 1 
ATOM   2781 O OE1   . GLN   A 1 336  ? -6.162  6.643   -4.460  1.00 70.08 336  A 1 
ATOM   2782 N NE2   . GLN   A 1 336  ? -4.495  7.533   -5.548  1.00 68.60 336  A 1 
ATOM   2783 N N     . LYS   A 1 337  ? -5.969  1.386   -4.034  1.00 91.83 337  A 1 
ATOM   2784 C CA    . LYS   A 1 337  ? -5.905  0.724   -2.720  1.00 90.29 337  A 1 
ATOM   2785 C C     . LYS   A 1 337  ? -5.375  -0.712  -2.797  1.00 89.68 337  A 1 
ATOM   2786 O O     . LYS   A 1 337  ? -4.726  -1.152  -1.848  1.00 86.42 337  A 1 
ATOM   2787 C CB    . LYS   A 1 337  ? -7.294  0.731   -2.062  1.00 88.56 337  A 1 
ATOM   2788 C CG    . LYS   A 1 337  ? -7.721  2.132   -1.593  1.00 80.88 337  A 1 
ATOM   2789 C CD    . LYS   A 1 337  ? -9.166  2.100   -1.096  1.00 77.26 337  A 1 
ATOM   2790 C CE    . LYS   A 1 337  ? -9.622  3.516   -0.731  1.00 68.74 337  A 1 
ATOM   2791 N NZ    . LYS   A 1 337  ? -11.063 3.568   -0.405  1.00 62.87 337  A 1 
ATOM   2792 N N     . SER   A 1 338  ? -5.676  -1.441  -3.873  1.00 91.81 338  A 1 
ATOM   2793 C CA    . SER   A 1 338  ? -5.310  -2.852  -4.012  1.00 91.07 338  A 1 
ATOM   2794 C C     . SER   A 1 338  ? -3.931  -3.067  -4.638  1.00 90.71 338  A 1 
ATOM   2795 O O     . SER   A 1 338  ? -3.214  -3.981  -4.228  1.00 87.42 338  A 1 
ATOM   2796 C CB    . SER   A 1 338  ? -6.382  -3.612  -4.801  1.00 89.86 338  A 1 
ATOM   2797 O OG    . SER   A 1 338  ? -6.461  -3.179  -6.141  1.00 81.97 338  A 1 
ATOM   2798 N N     . GLU   A 1 339  ? -3.533  -2.208  -5.578  1.00 91.71 339  A 1 
ATOM   2799 C CA    . GLU   A 1 339  ? -2.317  -2.372  -6.369  1.00 90.40 339  A 1 
ATOM   2800 C C     . GLU   A 1 339  ? -1.248  -1.326  -6.022  1.00 89.35 339  A 1 
ATOM   2801 O O     . GLU   A 1 339  ? -1.508  -0.139  -5.819  1.00 85.82 339  A 1 
ATOM   2802 C CB    . GLU   A 1 339  ? -2.640  -2.348  -7.870  1.00 89.47 339  A 1 
ATOM   2803 C CG    . GLU   A 1 339  ? -3.539  -3.499  -8.347  1.00 84.81 339  A 1 
ATOM   2804 C CD    . GLU   A 1 339  ? -2.951  -4.884  -8.028  1.00 86.20 339  A 1 
ATOM   2805 O OE1   . GLU   A 1 339  ? -3.754  -5.799  -7.752  1.00 79.11 339  A 1 
ATOM   2806 O OE2   . GLU   A 1 339  ? -1.710  -5.004  -8.010  1.00 80.23 339  A 1 
ATOM   2807 N N     . LYS   A 1 340  ? 0.017   -1.768  -5.992  1.00 89.36 340  A 1 
ATOM   2808 C CA    . LYS   A 1 340  ? 1.172   -0.882  -5.814  1.00 87.35 340  A 1 
ATOM   2809 C C     . LYS   A 1 340  ? 1.796   -0.575  -7.174  1.00 86.90 340  A 1 
ATOM   2810 O O     . LYS   A 1 340  ? 2.776   -1.198  -7.564  1.00 81.45 340  A 1 
ATOM   2811 C CB    . LYS   A 1 340  ? 2.189   -1.486  -4.836  1.00 84.42 340  A 1 
ATOM   2812 C CG    . LYS   A 1 340  ? 1.683   -1.483  -3.390  1.00 74.72 340  A 1 
ATOM   2813 C CD    . LYS   A 1 340  ? 2.770   -2.061  -2.479  1.00 67.79 340  A 1 
ATOM   2814 C CE    . LYS   A 1 340  ? 2.276   -2.139  -1.036  1.00 58.71 340  A 1 
ATOM   2815 N NZ    . LYS   A 1 340  ? 3.249   -2.849  -0.176  1.00 51.70 340  A 1 
ATOM   2816 N N     . LEU   A 1 341  ? 1.248   0.423   -7.850  1.00 84.62 341  A 1 
ATOM   2817 C CA    . LEU   A 1 341  ? 1.710   0.873   -9.162  1.00 84.79 341  A 1 
ATOM   2818 C C     . LEU   A 1 341  ? 2.479   2.197   -9.059  1.00 84.57 341  A 1 
ATOM   2819 O O     . LEU   A 1 341  ? 2.329   2.959   -8.093  1.00 81.50 341  A 1 
ATOM   2820 C CB    . LEU   A 1 341  ? 0.502   0.953   -10.117 1.00 85.38 341  A 1 
ATOM   2821 C CG    . LEU   A 1 341  ? -0.296  -0.360  -10.255 1.00 86.20 341  A 1 
ATOM   2822 C CD1   . LEU   A 1 341  ? -1.500  -0.146  -11.162 1.00 82.91 341  A 1 
ATOM   2823 C CD2   . LEU   A 1 341  ? 0.557   -1.499  -10.842 1.00 83.49 341  A 1 
ATOM   2824 N N     . ASP   A 1 342  ? 3.314   2.468   -10.062 1.00 82.02 342  A 1 
ATOM   2825 C CA    . ASP   A 1 342  ? 4.036   3.746   -10.173 1.00 80.05 342  A 1 
ATOM   2826 C C     . ASP   A 1 342  ? 3.124   4.880   -10.689 1.00 81.20 342  A 1 
ATOM   2827 O O     . ASP   A 1 342  ? 3.278   6.037   -10.290 1.00 77.33 342  A 1 
ATOM   2828 C CB    . ASP   A 1 342  ? 5.281   3.565   -11.062 1.00 76.83 342  A 1 
ATOM   2829 C CG    . ASP   A 1 342  ? 6.477   2.912   -10.339 1.00 72.72 342  A 1 
ATOM   2830 O OD1   . ASP   A 1 342  ? 6.551   2.985   -9.089  1.00 67.11 342  A 1 
ATOM   2831 O OD2   . ASP   A 1 342  ? 7.384   2.397   -11.026 1.00 66.82 342  A 1 
ATOM   2832 N N     . SER   A 1 343  ? 2.147   4.535   -11.527 1.00 82.02 343  A 1 
ATOM   2833 C CA    . SER   A 1 343  ? 1.105   5.434   -12.023 1.00 82.80 343  A 1 
ATOM   2834 C C     . SER   A 1 343  ? -0.267  4.766   -11.901 1.00 84.90 343  A 1 
ATOM   2835 O O     . SER   A 1 343  ? -0.383  3.553   -12.056 1.00 83.03 343  A 1 
ATOM   2836 C CB    . SER   A 1 343  ? 1.394   5.807   -13.479 1.00 79.59 343  A 1 
ATOM   2837 O OG    . SER   A 1 343  ? 0.385   6.651   -13.999 1.00 72.59 343  A 1 
ATOM   2838 N N     . TYR   A 1 344  ? -1.296  5.576   -11.644 1.00 84.18 344  A 1 
ATOM   2839 C CA    . TYR   A 1 344  ? -2.698  5.155   -11.590 1.00 87.03 344  A 1 
ATOM   2840 C C     . TYR   A 1 344  ? -3.534  5.801   -12.707 1.00 89.74 344  A 1 
ATOM   2841 O O     . TYR   A 1 344  ? -4.747  5.917   -12.579 1.00 88.68 344  A 1 
ATOM   2842 C CB    . TYR   A 1 344  ? -3.270  5.433   -10.196 1.00 86.03 344  A 1 
ATOM   2843 C CG    . TYR   A 1 344  ? -2.596  4.654   -9.087  1.00 86.29 344  A 1 
ATOM   2844 C CD1   . TYR   A 1 344  ? -2.899  3.294   -8.893  1.00 84.44 344  A 1 
ATOM   2845 C CD2   . TYR   A 1 344  ? -1.662  5.281   -8.237  1.00 84.89 344  A 1 
ATOM   2846 C CE1   . TYR   A 1 344  ? -2.286  2.567   -7.866  1.00 83.29 344  A 1 
ATOM   2847 C CE2   . TYR   A 1 344  ? -1.041  4.562   -7.204  1.00 82.96 344  A 1 
ATOM   2848 C CZ    . TYR   A 1 344  ? -1.356  3.201   -7.020  1.00 83.69 344  A 1 
ATOM   2849 O OH    . TYR   A 1 344  ? -0.753  2.487   -6.013  1.00 81.53 344  A 1 
ATOM   2850 N N     . LYS   A 1 345  ? -2.896  6.237   -13.785 1.00 88.38 345  A 1 
ATOM   2851 C CA    . LYS   A 1 345  ? -3.610  6.655   -14.990 1.00 89.37 345  A 1 
ATOM   2852 C C     . LYS   A 1 345  ? -4.134  5.418   -15.717 1.00 92.29 345  A 1 
ATOM   2853 O O     . LYS   A 1 345  ? -3.488  4.369   -15.667 1.00 91.16 345  A 1 
ATOM   2854 C CB    . LYS   A 1 345  ? -2.701  7.489   -15.898 1.00 86.34 345  A 1 
ATOM   2855 C CG    . LYS   A 1 345  ? -2.293  8.817   -15.248 1.00 78.78 345  A 1 
ATOM   2856 C CD    . LYS   A 1 345  ? -1.397  9.616   -16.199 1.00 71.90 345  A 1 
ATOM   2857 C CE    . LYS   A 1 345  ? -1.038  10.960  -15.558 1.00 63.08 345  A 1 
ATOM   2858 N NZ    . LYS   A 1 345  ? -0.189  11.787  -16.445 1.00 56.73 345  A 1 
ATOM   2859 N N     . LEU   A 1 346  ? -5.278  5.553   -16.395 1.00 91.49 346  A 1 
ATOM   2860 C CA    . LEU   A 1 346  ? -5.948  4.436   -17.068 1.00 93.79 346  A 1 
ATOM   2861 C C     . LEU   A 1 346  ? -5.027  3.723   -18.068 1.00 95.04 346  A 1 
ATOM   2862 O O     . LEU   A 1 346  ? -4.899  2.501   -18.013 1.00 94.71 346  A 1 
ATOM   2863 C CB    . LEU   A 1 346  ? -7.236  4.959   -17.728 1.00 93.81 346  A 1 
ATOM   2864 C CG    . LEU   A 1 346  ? -8.082  3.869   -18.420 1.00 93.52 346  A 1 
ATOM   2865 C CD1   . LEU   A 1 346  ? -8.508  2.761   -17.454 1.00 91.27 346  A 1 
ATOM   2866 C CD2   . LEU   A 1 346  ? -9.342  4.502   -19.003 1.00 91.16 346  A 1 
ATOM   2867 N N     . ASP   A 1 347  ? -4.305  4.489   -18.888 1.00 93.88 347  A 1 
ATOM   2868 C CA    . ASP   A 1 347  ? -3.306  3.980   -19.841 1.00 93.21 347  A 1 
ATOM   2869 C C     . ASP   A 1 347  ? -2.207  3.136   -19.166 1.00 94.20 347  A 1 
ATOM   2870 O O     . ASP   A 1 347  ? -1.839  2.053   -19.635 1.00 92.51 347  A 1 
ATOM   2871 C CB    . ASP   A 1 347  ? -2.694  5.178   -20.607 1.00 90.45 347  A 1 
ATOM   2872 C CG    . ASP   A 1 347  ? -1.995  6.272   -19.770 1.00 83.22 347  A 1 
ATOM   2873 O OD1   . ASP   A 1 347  ? -2.027  6.208   -18.525 1.00 74.31 347  A 1 
ATOM   2874 O OD2   . ASP   A 1 347  ? -1.404  7.201   -20.366 1.00 75.84 347  A 1 
ATOM   2875 N N     . SER   A 1 348  ? -1.707  3.593   -18.025 1.00 93.12 348  A 1 
ATOM   2876 C CA    . SER   A 1 348  ? -0.658  2.897   -17.275 1.00 92.31 348  A 1 
ATOM   2877 C C     . SER   A 1 348  ? -1.177  1.625   -16.597 1.00 93.77 348  A 1 
ATOM   2878 O O     . SER   A 1 348  ? -0.475  0.613   -16.557 1.00 92.60 348  A 1 
ATOM   2879 C CB    . SER   A 1 348  ? -0.053  3.827   -16.222 1.00 89.78 348  A 1 
ATOM   2880 O OG    . SER   A 1 348  ? 0.462   5.009   -16.814 1.00 78.39 348  A 1 
ATOM   2881 N N     . ILE   A 1 349  ? -2.407  1.662   -16.079 1.00 94.83 349  A 1 
ATOM   2882 C CA    . ILE   A 1 349  ? -3.075  0.493   -15.494 1.00 95.89 349  A 1 
ATOM   2883 C C     . ILE   A 1 349  ? -3.368  -0.544  -16.581 1.00 96.58 349  A 1 
ATOM   2884 O O     . ILE   A 1 349  ? -3.048  -1.718  -16.396 1.00 96.04 349  A 1 
ATOM   2885 C CB    . ILE   A 1 349  ? -4.349  0.927   -14.734 1.00 95.57 349  A 1 
ATOM   2886 C CG1   . ILE   A 1 349  ? -3.957  1.718   -13.466 1.00 92.71 349  A 1 
ATOM   2887 C CG2   . ILE   A 1 349  ? -5.207  -0.292  -14.353 1.00 92.95 349  A 1 
ATOM   2888 C CD1   . ILE   A 1 349  ? -5.120  2.467   -12.823 1.00 87.73 349  A 1 
ATOM   2889 N N     . SER   A 1 350  ? -3.899  -0.105  -17.718 1.00 96.43 350  A 1 
ATOM   2890 C CA    . SER   A 1 350  ? -4.169  -0.943  -18.886 1.00 96.78 350  A 1 
ATOM   2891 C C     . SER   A 1 350  ? -2.893  -1.641  -19.377 1.00 96.99 350  A 1 
ATOM   2892 O O     . SER   A 1 350  ? -2.868  -2.869  -19.487 1.00 96.27 350  A 1 
ATOM   2893 C CB    . SER   A 1 350  ? -4.785  -0.081  -19.994 1.00 96.24 350  A 1 
ATOM   2894 O OG    . SER   A 1 350  ? -5.027  -0.867  -21.138 1.00 88.72 350  A 1 
ATOM   2895 N N     . LYS   A 1 351  ? -1.793  -0.899  -19.540 1.00 96.63 351  A 1 
ATOM   2896 C CA    . LYS   A 1 351  ? -0.487  -1.461  -19.933 1.00 96.07 351  A 1 
ATOM   2897 C C     . LYS   A 1 351  ? 0.012   -2.537  -18.958 1.00 96.02 351  A 1 
ATOM   2898 O O     . LYS   A 1 351  ? 0.627   -3.518  -19.381 1.00 94.62 351  A 1 
ATOM   2899 C CB    . LYS   A 1 351  ? 0.541   -0.324  -20.084 1.00 94.98 351  A 1 
ATOM   2900 C CG    . LYS   A 1 351  ? 1.874   -0.819  -20.683 1.00 92.13 351  A 1 
ATOM   2901 C CD    . LYS   A 1 351  ? 2.863   0.318   -20.973 1.00 88.82 351  A 1 
ATOM   2902 C CE    . LYS   A 1 351  ? 4.146   -0.273  -21.574 1.00 82.98 351  A 1 
ATOM   2903 N NZ    . LYS   A 1 351  ? 5.149   0.747   -21.970 1.00 75.72 351  A 1 
ATOM   2904 N N     . ASN   A 1 352  ? -0.230  -2.357  -17.665 1.00 96.27 352  A 1 
ATOM   2905 C CA    . ASN   A 1 352  ? 0.180   -3.315  -16.640 1.00 95.45 352  A 1 
ATOM   2906 C C     . ASN   A 1 352  ? -0.698  -4.574  -16.629 1.00 95.82 352  A 1 
ATOM   2907 O O     . ASN   A 1 352  ? -0.175  -5.681  -16.483 1.00 94.13 352  A 1 
ATOM   2908 C CB    . ASN   A 1 352  ? 0.174   -2.597  -15.279 1.00 93.90 352  A 1 
ATOM   2909 C CG    . ASN   A 1 352  ? 0.770   -3.464  -14.183 1.00 86.87 352  A 1 
ATOM   2910 O OD1   . ASN   A 1 352  ? 0.100   -4.077  -13.386 1.00 74.91 352  A 1 
ATOM   2911 N ND2   . ASN   A 1 352  ? 2.082   -3.535  -14.111 1.00 74.70 352  A 1 
ATOM   2912 N N     . ALA   A 1 353  ? -2.009  -4.417  -16.802 1.00 96.26 353  A 1 
ATOM   2913 C CA    . ALA   A 1 353  ? -2.974  -5.508  -16.749 1.00 96.39 353  A 1 
ATOM   2914 C C     . ALA   A 1 353  ? -3.009  -6.338  -18.042 1.00 96.57 353  A 1 
ATOM   2915 O O     . ALA   A 1 353  ? -3.028  -7.572  -17.997 1.00 94.87 353  A 1 
ATOM   2916 C CB    . ALA   A 1 353  ? -4.348  -4.908  -16.426 1.00 95.74 353  A 1 
ATOM   2917 N N     . PHE   A 1 354  ? -2.972  -5.680  -19.194 1.00 96.67 354  A 1 
ATOM   2918 C CA    . PHE   A 1 354  ? -3.221  -6.289  -20.499 1.00 96.98 354  A 1 
ATOM   2919 C C     . PHE   A 1 354  ? -1.950  -6.356  -21.337 1.00 96.80 354  A 1 
ATOM   2920 O O     . PHE   A 1 354  ? -1.609  -5.442  -22.093 1.00 94.97 354  A 1 
ATOM   2921 C CB    . PHE   A 1 354  ? -4.369  -5.559  -21.195 1.00 96.96 354  A 1 
ATOM   2922 C CG    . PHE   A 1 354  ? -5.625  -5.469  -20.352 1.00 97.57 354  A 1 
ATOM   2923 C CD1   . PHE   A 1 354  ? -6.194  -6.619  -19.784 1.00 96.70 354  A 1 
ATOM   2924 C CD2   . PHE   A 1 354  ? -6.202  -4.209  -20.096 1.00 96.67 354  A 1 
ATOM   2925 C CE1   . PHE   A 1 354  ? -7.326  -6.521  -18.961 1.00 96.44 354  A 1 
ATOM   2926 C CE2   . PHE   A 1 354  ? -7.334  -4.103  -19.276 1.00 96.50 354  A 1 
ATOM   2927 C CZ    . PHE   A 1 354  ? -7.893  -5.261  -18.702 1.00 97.25 354  A 1 
ATOM   2928 N N     . SER   A 1 355  ? -1.236  -7.458  -21.202 1.00 96.94 355  A 1 
ATOM   2929 C CA    . SER   A 1 355  ? -0.062  -7.764  -22.011 1.00 96.69 355  A 1 
ATOM   2930 C C     . SER   A 1 355  ? -0.008  -9.238  -22.392 1.00 96.81 355  A 1 
ATOM   2931 O O     . SER   A 1 355  ? -0.470  -10.100 -21.640 1.00 94.75 355  A 1 
ATOM   2932 C CB    . SER   A 1 355  ? 1.220   -7.328  -21.293 1.00 95.09 355  A 1 
ATOM   2933 O OG    . SER   A 1 355  ? 1.513   -8.123  -20.156 1.00 89.98 355  A 1 
ATOM   2934 N N     . CYS   A 1 356  ? 0.600   -9.519  -23.553 1.00 96.49 356  A 1 
ATOM   2935 C CA    . CYS   A 1 356  ? 0.807   -10.869 -24.066 1.00 96.39 356  A 1 
ATOM   2936 C C     . CYS   A 1 356  ? 2.116   -10.913 -24.859 1.00 96.73 356  A 1 
ATOM   2937 O O     . CYS   A 1 356  ? 2.485   -9.929  -25.501 1.00 95.25 356  A 1 
ATOM   2938 C CB    . CYS   A 1 356  ? -0.407  -11.243 -24.932 1.00 94.38 356  A 1 
ATOM   2939 S SG    . CYS   A 1 356  ? -0.261  -12.940 -25.563 1.00 91.22 356  A 1 
ATOM   2940 N N     . MET   A 1 357  ? 2.821   -12.039 -24.842 1.00 96.25 357  A 1 
ATOM   2941 C CA    . MET   A 1 357  ? 3.918   -12.268 -25.778 1.00 96.10 357  A 1 
ATOM   2942 C C     . MET   A 1 357  ? 3.349   -12.596 -27.160 1.00 96.08 357  A 1 
ATOM   2943 O O     . MET   A 1 357  ? 2.586   -13.550 -27.321 1.00 93.90 357  A 1 
ATOM   2944 C CB    . MET   A 1 357  ? 4.842   -13.377 -25.275 1.00 95.10 357  A 1 
ATOM   2945 C CG    . MET   A 1 357  ? 5.620   -12.962 -24.019 1.00 89.69 357  A 1 
ATOM   2946 S SD    . MET   A 1 357  ? 6.726   -11.524 -24.194 1.00 88.56 357  A 1 
ATOM   2947 C CE    . MET   A 1 357  ? 7.879   -12.128 -25.447 1.00 76.74 357  A 1 
ATOM   2948 N N     . GLY   A 1 358  ? 3.721   -11.798 -28.145 1.00 95.70 358  A 1 
ATOM   2949 C CA    . GLY   A 1 358  ? 3.367   -11.998 -29.544 1.00 95.34 358  A 1 
ATOM   2950 C C     . GLY   A 1 358  ? 4.547   -12.552 -30.335 1.00 95.74 358  A 1 
ATOM   2951 O O     . GLY   A 1 358  ? 5.666   -12.050 -30.225 1.00 93.60 358  A 1 
ATOM   2952 N N     . LYS   A 1 359  ? 4.295   -13.558 -31.169 1.00 96.44 359  A 1 
ATOM   2953 C CA    . LYS   A 1 359  ? 5.270   -14.084 -32.122 1.00 96.26 359  A 1 
ATOM   2954 C C     . LYS   A 1 359  ? 5.116   -13.376 -33.464 1.00 96.21 359  A 1 
ATOM   2955 O O     . LYS   A 1 359  ? 4.005   -13.213 -33.954 1.00 94.41 359  A 1 
ATOM   2956 C CB    . LYS   A 1 359  ? 5.111   -15.605 -32.225 1.00 95.22 359  A 1 
ATOM   2957 C CG    . LYS   A 1 359  ? 6.236   -16.247 -33.049 1.00 87.79 359  A 1 
ATOM   2958 C CD    . LYS   A 1 359  ? 6.054   -17.767 -33.087 1.00 83.47 359  A 1 
ATOM   2959 C CE    . LYS   A 1 359  ? 7.174   -18.397 -33.900 1.00 72.42 359  A 1 
ATOM   2960 N NZ    . LYS   A 1 359  ? 7.019   -19.870 -33.982 1.00 64.53 359  A 1 
ATOM   2961 N N     . VAL   A 1 360  ? 6.227   -12.981 -34.068 1.00 95.70 360  A 1 
ATOM   2962 C CA    . VAL   A 1 360  ? 6.221   -12.366 -35.400 1.00 95.25 360  A 1 
ATOM   2963 C C     . VAL   A 1 360  ? 5.895   -13.433 -36.447 1.00 95.03 360  A 1 
ATOM   2964 O O     . VAL   A 1 360  ? 6.590   -14.441 -36.557 1.00 93.01 360  A 1 
ATOM   2965 C CB    . VAL   A 1 360  ? 7.556   -11.666 -35.706 1.00 93.66 360  A 1 
ATOM   2966 C CG1   . VAL   A 1 360  ? 7.534   -11.019 -37.089 1.00 88.36 360  A 1 
ATOM   2967 C CG2   . VAL   A 1 360  ? 7.850   -10.563 -34.679 1.00 89.24 360  A 1 
ATOM   2968 N N     . LEU   A 1 361  ? 4.838   -13.202 -37.231 1.00 94.92 361  A 1 
ATOM   2969 C CA    . LEU   A 1 361  ? 4.469   -14.026 -38.385 1.00 94.01 361  A 1 
ATOM   2970 C C     . LEU   A 1 361  ? 5.000   -13.457 -39.694 1.00 93.52 361  A 1 
ATOM   2971 O O     . LEU   A 1 361  ? 5.425   -14.210 -40.568 1.00 88.24 361  A 1 
ATOM   2972 C CB    . LEU   A 1 361  ? 2.936   -14.139 -38.466 1.00 91.55 361  A 1 
ATOM   2973 C CG    . LEU   A 1 361  ? 2.338   -15.238 -37.571 1.00 87.44 361  A 1 
ATOM   2974 C CD1   . LEU   A 1 361  ? 0.817   -15.091 -37.590 1.00 81.30 361  A 1 
ATOM   2975 C CD2   . LEU   A 1 361  ? 2.680   -16.635 -38.079 1.00 81.42 361  A 1 
ATOM   2976 N N     . ASN   A 1 362  ? 4.952   -12.130 -39.842 1.00 93.10 362  A 1 
ATOM   2977 C CA    . ASN   A 1 362  ? 5.353   -11.467 -41.075 1.00 92.40 362  A 1 
ATOM   2978 C C     . ASN   A 1 362  ? 5.981   -10.099 -40.791 1.00 92.74 362  A 1 
ATOM   2979 O O     . ASN   A 1 362  ? 5.580   -9.407  -39.853 1.00 89.01 362  A 1 
ATOM   2980 C CB    . ASN   A 1 362  ? 4.130   -11.386 -42.011 1.00 88.99 362  A 1 
ATOM   2981 C CG    . ASN   A 1 362  ? 4.477   -11.663 -43.462 1.00 81.77 362  A 1 
ATOM   2982 O OD1   . ASN   A 1 362  ? 5.617   -11.813 -43.849 1.00 71.07 362  A 1 
ATOM   2983 N ND2   . ASN   A 1 362  ? 3.478   -11.764 -44.311 1.00 70.19 362  A 1 
ATOM   2984 N N     . ARG   A 1 363  ? 6.964   -9.716  -41.605 1.00 92.00 363  A 1 
ATOM   2985 C CA    . ARG   A 1 363  ? 7.675   -8.433  -41.538 1.00 90.56 363  A 1 
ATOM   2986 C C     . ARG   A 1 363  ? 7.491   -7.716  -42.872 1.00 89.26 363  A 1 
ATOM   2987 O O     . ARG   A 1 363  ? 8.170   -8.042  -43.843 1.00 82.39 363  A 1 
ATOM   2988 C CB    . ARG   A 1 363  ? 9.161   -8.658  -41.199 1.00 87.59 363  A 1 
ATOM   2989 C CG    . ARG   A 1 363  ? 9.410   -9.263  -39.811 1.00 82.37 363  A 1 
ATOM   2990 C CD    . ARG   A 1 363  ? 10.908  -9.404  -39.535 1.00 82.29 363  A 1 
ATOM   2991 N NE    . ARG   A 1 363  ? 11.198  -9.923  -38.186 1.00 80.83 363  A 1 
ATOM   2992 C CZ    . ARG   A 1 363  ? 11.457  -11.180 -37.834 1.00 79.95 363  A 1 
ATOM   2993 N NH1   . ARG   A 1 363  ? 11.451  -12.166 -38.682 1.00 68.86 363  A 1 
ATOM   2994 N NH2   . ARG   A 1 363  ? 11.741  -11.471 -36.601 1.00 73.35 363  A 1 
ATOM   2995 N N     . GLY   A 1 364  ? 6.549   -6.782  -42.904 1.00 88.16 364  A 1 
ATOM   2996 C CA    . GLY   A 1 364  ? 6.298   -5.930  -44.064 1.00 87.04 364  A 1 
ATOM   2997 C C     . GLY   A 1 364  ? 7.051   -4.601  -43.998 1.00 88.25 364  A 1 
ATOM   2998 O O     . GLY   A 1 364  ? 7.781   -4.303  -43.044 1.00 82.97 364  A 1 
ATOM   2999 N N     . VAL   A 1 365  ? 6.864   -3.772  -45.020 1.00 88.06 365  A 1 
ATOM   3000 C CA    . VAL   A 1 365  ? 7.370   -2.391  -45.029 1.00 87.21 365  A 1 
ATOM   3001 C C     . VAL   A 1 365  ? 6.455   -1.539  -44.146 1.00 87.06 365  A 1 
ATOM   3002 O O     . VAL   A 1 365  ? 5.325   -1.262  -44.521 1.00 79.57 365  A 1 
ATOM   3003 C CB    . VAL   A 1 365  ? 7.457   -1.830  -46.460 1.00 83.35 365  A 1 
ATOM   3004 C CG1   . VAL   A 1 365  ? 8.078   -0.436  -46.464 1.00 74.84 365  A 1 
ATOM   3005 C CG2   . VAL   A 1 365  ? 8.315   -2.733  -47.359 1.00 74.45 365  A 1 
ATOM   3006 N N     . ARG   A 1 366  ? 6.946   -1.114  -42.976 1.00 90.32 366  A 1 
ATOM   3007 C CA    . ARG   A 1 366  ? 6.194   -0.362  -41.947 1.00 91.56 366  A 1 
ATOM   3008 C C     . ARG   A 1 366  ? 5.006   -1.119  -41.329 1.00 93.15 366  A 1 
ATOM   3009 O O     . ARG   A 1 366  ? 4.229   -0.518  -40.592 1.00 89.13 366  A 1 
ATOM   3010 C CB    . ARG   A 1 366  ? 5.741   1.015   -42.458 1.00 88.28 366  A 1 
ATOM   3011 C CG    . ARG   A 1 366  ? 6.878   1.904   -42.946 1.00 79.70 366  A 1 
ATOM   3012 C CD    . ARG   A 1 366  ? 6.285   3.239   -43.387 1.00 69.85 366  A 1 
ATOM   3013 N NE    . ARG   A 1 366  ? 7.330   4.196   -43.782 1.00 61.58 366  A 1 
ATOM   3014 C CZ    . ARG   A 1 366  ? 7.122   5.449   -44.156 1.00 53.88 366  A 1 
ATOM   3015 N NH1   . ARG   A 1 366  ? 5.919   5.952   -44.227 1.00 48.90 366  A 1 
ATOM   3016 N NH2   . ARG   A 1 366  ? 8.131   6.214   -44.458 1.00 47.98 366  A 1 
ATOM   3017 N N     . GLU   A 1 367  ? 4.883   -2.410  -41.585 1.00 93.62 367  A 1 
ATOM   3018 C CA    . GLU   A 1 367  ? 3.833   -3.249  -41.019 1.00 93.93 367  A 1 
ATOM   3019 C C     . GLU   A 1 367  ? 4.440   -4.526  -40.449 1.00 94.73 367  A 1 
ATOM   3020 O O     . GLU   A 1 367  ? 5.273   -5.176  -41.086 1.00 91.66 367  A 1 
ATOM   3021 C CB    . GLU   A 1 367  ? 2.768   -3.587  -42.067 1.00 89.59 367  A 1 
ATOM   3022 C CG    . GLU   A 1 367  ? 1.928   -2.364  -42.448 1.00 79.95 367  A 1 
ATOM   3023 C CD    . GLU   A 1 367  ? 0.821   -2.679  -43.459 1.00 81.79 367  A 1 
ATOM   3024 O OE1   . GLU   A 1 367  ? 0.152   -1.714  -43.890 1.00 75.34 367  A 1 
ATOM   3025 O OE2   . GLU   A 1 367  ? 0.641   -3.867  -43.803 1.00 76.80 367  A 1 
ATOM   3026 N N     . MET   A 1 368  ? 4.004   -4.898  -39.259 1.00 94.48 368  A 1 
ATOM   3027 C CA    . MET   A 1 368  ? 4.367   -6.176  -38.657 1.00 94.68 368  A 1 
ATOM   3028 C C     . MET   A 1 368  ? 3.112   -6.942  -38.269 1.00 95.64 368  A 1 
ATOM   3029 O O     . MET   A 1 368  ? 2.173   -6.376  -37.718 1.00 94.14 368  A 1 
ATOM   3030 C CB    . MET   A 1 368  ? 5.302   -5.983  -37.457 1.00 92.45 368  A 1 
ATOM   3031 C CG    . MET   A 1 368  ? 6.687   -5.487  -37.893 1.00 86.15 368  A 1 
ATOM   3032 S SD    . MET   A 1 368  ? 8.003   -5.672  -36.658 1.00 83.96 368  A 1 
ATOM   3033 C CE    . MET   A 1 368  ? 8.153   -7.464  -36.579 1.00 75.15 368  A 1 
ATOM   3034 N N     . THR   A 1 369  ? 3.114   -8.239  -38.531 1.00 95.94 369  A 1 
ATOM   3035 C CA    . THR   A 1 369  ? 2.037   -9.145  -38.122 1.00 95.94 369  A 1 
ATOM   3036 C C     . THR   A 1 369  ? 2.492   -9.973  -36.929 1.00 96.27 369  A 1 
ATOM   3037 O O     . THR   A 1 369  ? 3.531   -10.636 -36.998 1.00 94.71 369  A 1 
ATOM   3038 C CB    . THR   A 1 369  ? 1.601   -10.055 -39.272 1.00 94.76 369  A 1 
ATOM   3039 O OG1   . THR   A 1 369  ? 1.280   -9.293  -40.412 1.00 86.94 369  A 1 
ATOM   3040 C CG2   . THR   A 1 369  ? 0.356   -10.862 -38.918 1.00 86.50 369  A 1 
ATOM   3041 N N     . PHE   A 1 370  ? 1.694   -9.971  -35.873 1.00 96.40 370  A 1 
ATOM   3042 C CA    . PHE   A 1 370  ? 1.920   -10.759 -34.667 1.00 96.59 370  A 1 
ATOM   3043 C C     . PHE   A 1 370  ? 0.790   -11.764 -34.463 1.00 96.83 370  A 1 
ATOM   3044 O O     . PHE   A 1 370  ? -0.362  -11.492 -34.802 1.00 95.51 370  A 1 
ATOM   3045 C CB    . PHE   A 1 370  ? 2.055   -9.837  -33.453 1.00 95.96 370  A 1 
ATOM   3046 C CG    . PHE   A 1 370  ? 3.198   -8.850  -33.541 1.00 96.09 370  A 1 
ATOM   3047 C CD1   . PHE   A 1 370  ? 4.452   -9.169  -32.992 1.00 93.68 370  A 1 
ATOM   3048 C CD2   . PHE   A 1 370  ? 3.012   -7.601  -34.163 1.00 93.74 370  A 1 
ATOM   3049 C CE1   . PHE   A 1 370  ? 5.508   -8.250  -33.055 1.00 92.56 370  A 1 
ATOM   3050 C CE2   . PHE   A 1 370  ? 4.068   -6.680  -34.232 1.00 92.75 370  A 1 
ATOM   3051 C CZ    . PHE   A 1 370  ? 5.316   -7.003  -33.675 1.00 93.83 370  A 1 
ATOM   3052 N N     . ILE   A 1 371  ? 1.122   -12.904 -33.862 1.00 97.00 371  A 1 
ATOM   3053 C CA    . ILE   A 1 371  ? 0.158   -13.878 -33.345 1.00 97.08 371  A 1 
ATOM   3054 C C     . ILE   A 1 371  ? 0.387   -14.065 -31.844 1.00 97.18 371  A 1 
ATOM   3055 O O     . ILE   A 1 371  ? 1.532   -14.092 -31.383 1.00 95.29 371  A 1 
ATOM   3056 C CB    . ILE   A 1 371  ? 0.208   -15.192 -34.146 1.00 95.86 371  A 1 
ATOM   3057 C CG1   . ILE   A 1 371  ? -1.018  -16.073 -33.847 1.00 84.16 371  A 1 
ATOM   3058 C CG2   . ILE   A 1 371  ? 1.522   -15.957 -33.903 1.00 83.58 371  A 1 
ATOM   3059 C CD1   . ILE   A 1 371  ? -1.178  -17.256 -34.810 1.00 79.03 371  A 1 
ATOM   3060 N N     . GLY   A 1 372  ? -0.705  -14.189 -31.084 1.00 96.59 372  A 1 
ATOM   3061 C CA    . GLY   A 1 372  ? -0.673  -14.549 -29.675 1.00 96.54 372  A 1 
ATOM   3062 C C     . GLY   A 1 372  ? -1.701  -15.635 -29.380 1.00 96.84 372  A 1 
ATOM   3063 O O     . GLY   A 1 372  ? -2.851  -15.521 -29.791 1.00 94.74 372  A 1 
ATOM   3064 N N     . ASP   A 1 373  ? -1.270  -16.685 -28.685 1.00 96.31 373  A 1 
ATOM   3065 C CA    . ASP   A 1 373  ? -2.102  -17.805 -28.239 1.00 95.74 373  A 1 
ATOM   3066 C C     . ASP   A 1 373  ? -1.474  -18.467 -26.994 1.00 95.71 373  A 1 
ATOM   3067 O O     . ASP   A 1 373  ? -0.489  -17.967 -26.429 1.00 91.53 373  A 1 
ATOM   3068 C CB    . ASP   A 1 373  ? -2.319  -18.790 -29.413 1.00 93.30 373  A 1 
ATOM   3069 C CG    . ASP   A 1 373  ? -1.044  -19.405 -29.983 1.00 92.02 373  A 1 
ATOM   3070 O OD1   . ASP   A 1 373  ? -0.081  -19.604 -29.209 1.00 83.36 373  A 1 
ATOM   3071 O OD2   . ASP   A 1 373  ? -1.035  -19.730 -31.185 1.00 85.13 373  A 1 
ATOM   3072 N N     . ASP   A 1 374  ? -2.030  -19.591 -26.548 1.00 95.08 374  A 1 
ATOM   3073 C CA    . ASP   A 1 374  ? -1.519  -20.336 -25.388 1.00 94.44 374  A 1 
ATOM   3074 C C     . ASP   A 1 374  ? -0.108  -20.940 -25.601 1.00 94.46 374  A 1 
ATOM   3075 O O     . ASP   A 1 374  ? 0.496   -21.440 -24.652 1.00 89.58 374  A 1 
ATOM   3076 C CB    . ASP   A 1 374  ? -2.530  -21.426 -24.987 1.00 92.22 374  A 1 
ATOM   3077 C CG    . ASP   A 1 374  ? -3.748  -20.918 -24.197 1.00 89.76 374  A 1 
ATOM   3078 O OD1   . ASP   A 1 374  ? -3.729  -19.763 -23.708 1.00 83.27 374  A 1 
ATOM   3079 O OD2   . ASP   A 1 374  ? -4.677  -21.728 -23.976 1.00 84.08 374  A 1 
ATOM   3080 N N     . THR   A 1 375  ? 0.439   -20.889 -26.813 1.00 95.00 375  A 1 
ATOM   3081 C CA    . THR   A 1 375  ? 1.817   -21.320 -27.113 1.00 94.40 375  A 1 
ATOM   3082 C C     . THR   A 1 375  ? 2.836   -20.183 -27.001 1.00 94.57 375  A 1 
ATOM   3083 O O     . THR   A 1 375  ? 4.035   -20.445 -26.875 1.00 90.10 375  A 1 
ATOM   3084 C CB    . THR   A 1 375  ? 1.935   -21.983 -28.493 1.00 92.96 375  A 1 
ATOM   3085 O OG1   . THR   A 1 375  ? 1.932   -21.052 -29.552 1.00 85.34 375  A 1 
ATOM   3086 C CG2   . THR   A 1 375  ? 0.854   -23.024 -28.761 1.00 83.07 375  A 1 
ATOM   3087 N N     . THR   A 1 376  ? 2.382   -18.927 -27.038 1.00 93.86 376  A 1 
ATOM   3088 C CA    . THR   A 1 376  ? 3.256   -17.743 -27.018 1.00 93.40 376  A 1 
ATOM   3089 C C     . THR   A 1 376  ? 3.431   -17.147 -25.622 1.00 93.68 376  A 1 
ATOM   3090 O O     . THR   A 1 376  ? 4.457   -16.521 -25.358 1.00 89.22 376  A 1 
ATOM   3091 C CB    . THR   A 1 376  ? 2.780   -16.665 -27.998 1.00 92.10 376  A 1 
ATOM   3092 O OG1   . THR   A 1 376  ? 1.535   -16.129 -27.625 1.00 84.09 376  A 1 
ATOM   3093 C CG2   . THR   A 1 376  ? 2.658   -17.180 -29.427 1.00 84.24 376  A 1 
ATOM   3094 N N     . ASP   A 1 377  ? 2.461   -17.343 -24.723 1.00 93.36 377  A 1 
ATOM   3095 C CA    . ASP   A 1 377  ? 2.508   -16.868 -23.330 1.00 92.55 377  A 1 
ATOM   3096 C C     . ASP   A 1 377  ? 1.783   -17.848 -22.385 1.00 92.00 377  A 1 
ATOM   3097 O O     . ASP   A 1 377  ? 1.358   -18.941 -22.771 1.00 86.71 377  A 1 
ATOM   3098 C CB    . ASP   A 1 377  ? 1.938   -15.434 -23.266 1.00 90.35 377  A 1 
ATOM   3099 C CG    . ASP   A 1 377  ? 2.427   -14.572 -22.083 1.00 91.17 377  A 1 
ATOM   3100 O OD1   . ASP   A 1 377  ? 2.838   -15.102 -21.028 1.00 85.66 377  A 1 
ATOM   3101 O OD2   . ASP   A 1 377  ? 2.349   -13.331 -22.171 1.00 86.74 377  A 1 
ATOM   3102 N N     . ALA   A 1 378  ? 1.640   -17.472 -21.122 1.00 92.27 378  A 1 
ATOM   3103 C CA    . ALA   A 1 378  ? 0.903   -18.239 -20.130 1.00 91.10 378  A 1 
ATOM   3104 C C     . ALA   A 1 378  ? -0.569  -18.442 -20.539 1.00 92.01 378  A 1 
ATOM   3105 O O     . ALA   A 1 378  ? -1.202  -17.572 -21.140 1.00 88.83 378  A 1 
ATOM   3106 C CB    . ALA   A 1 378  ? 1.016   -17.540 -18.773 1.00 88.07 378  A 1 
ATOM   3107 N N     . LYS   A 1 379  ? -1.131  -19.581 -20.135 1.00 93.27 379  A 1 
ATOM   3108 C CA    . LYS   A 1 379  ? -2.493  -19.980 -20.482 1.00 92.64 379  A 1 
ATOM   3109 C C     . LYS   A 1 379  ? -3.518  -18.894 -20.138 1.00 92.91 379  A 1 
ATOM   3110 O O     . LYS   A 1 379  ? -3.572  -18.400 -19.009 1.00 88.45 379  A 1 
ATOM   3111 C CB    . LYS   A 1 379  ? -2.814  -21.323 -19.803 1.00 90.18 379  A 1 
ATOM   3112 C CG    . LYS   A 1 379  ? -4.152  -21.880 -20.292 1.00 83.13 379  A 1 
ATOM   3113 C CD    . LYS   A 1 379  ? -4.427  -23.274 -19.722 1.00 76.26 379  A 1 
ATOM   3114 C CE    . LYS   A 1 379  ? -5.759  -23.751 -20.292 1.00 66.71 379  A 1 
ATOM   3115 N NZ    . LYS   A 1 379  ? -6.099  -25.123 -19.856 1.00 58.04 379  A 1 
ATOM   3116 N N     . GLY   A 1 380  ? -4.351  -18.550 -21.125 1.00 92.45 380  A 1 
ATOM   3117 C CA    . GLY   A 1 380  ? -5.426  -17.563 -21.007 1.00 92.84 380  A 1 
ATOM   3118 C C     . GLY   A 1 380  ? -4.993  -16.101 -21.157 1.00 94.54 380  A 1 
ATOM   3119 O O     . GLY   A 1 380  ? -5.855  -15.237 -21.301 1.00 91.66 380  A 1 
ATOM   3120 N N     . LYS   A 1 381  ? -3.696  -15.783 -21.172 1.00 94.93 381  A 1 
ATOM   3121 C CA    . LYS   A 1 381  ? -3.235  -14.400 -21.377 1.00 95.31 381  A 1 
ATOM   3122 C C     . LYS   A 1 381  ? -3.586  -13.852 -22.759 1.00 96.28 381  A 1 
ATOM   3123 O O     . LYS   A 1 381  ? -4.048  -12.720 -22.862 1.00 94.51 381  A 1 
ATOM   3124 C CB    . LYS   A 1 381  ? -1.727  -14.306 -21.174 1.00 93.32 381  A 1 
ATOM   3125 C CG    . LYS   A 1 381  ? -1.335  -13.631 -19.863 1.00 88.67 381  A 1 
ATOM   3126 C CD    . LYS   A 1 381  ? 0.176   -13.456 -19.905 1.00 84.72 381  A 1 
ATOM   3127 C CE    . LYS   A 1 381  ? 0.760   -12.550 -18.838 1.00 81.61 381  A 1 
ATOM   3128 N NZ    . LYS   A 1 381  ? 2.161   -12.268 -19.229 1.00 74.88 381  A 1 
ATOM   3129 N N     . ALA   A 1 382  ? -3.388  -14.655 -23.797 1.00 95.31 382  A 1 
ATOM   3130 C CA    . ALA   A 1 382  ? -3.733  -14.273 -25.162 1.00 95.86 382  A 1 
ATOM   3131 C C     . ALA   A 1 382  ? -5.247  -14.087 -25.341 1.00 96.26 382  A 1 
ATOM   3132 O O     . ALA   A 1 382  ? -5.661  -13.145 -26.006 1.00 94.97 382  A 1 
ATOM   3133 C CB    . ALA   A 1 382  ? -3.172  -15.320 -26.122 1.00 94.94 382  A 1 
ATOM   3134 N N     . ALA   A 1 383  ? -6.075  -14.907 -24.685 1.00 96.46 383  A 1 
ATOM   3135 C CA    . ALA   A 1 383  ? -7.531  -14.754 -24.702 1.00 96.24 383  A 1 
ATOM   3136 C C     . ALA   A 1 383  ? -7.983  -13.416 -24.081 1.00 96.67 383  A 1 
ATOM   3137 O O     . ALA   A 1 383  ? -8.827  -12.719 -24.646 1.00 95.42 383  A 1 
ATOM   3138 C CB    . ALA   A 1 383  ? -8.154  -15.947 -23.968 1.00 95.08 383  A 1 
ATOM   3139 N N     . VAL   A 1 384  ? -7.382  -13.019 -22.956 1.00 96.52 384  A 1 
ATOM   3140 C CA    . VAL   A 1 384  ? -7.649  -11.712 -22.326 1.00 96.69 384  A 1 
ATOM   3141 C C     . VAL   A 1 384  ? -7.197  -10.572 -23.240 1.00 97.16 384  A 1 
ATOM   3142 O O     . VAL   A 1 384  ? -7.962  -9.638  -23.470 1.00 96.32 384  A 1 
ATOM   3143 C CB    . VAL   A 1 384  ? -6.980  -11.610 -20.942 1.00 95.78 384  A 1 
ATOM   3144 C CG1   . VAL   A 1 384  ? -7.141  -10.223 -20.314 1.00 92.20 384  A 1 
ATOM   3145 C CG2   . VAL   A 1 384  ? -7.597  -12.621 -19.968 1.00 92.49 384  A 1 
ATOM   3146 N N     . PHE   A 1 385  ? -5.999  -10.667 -23.815 1.00 97.18 385  A 1 
ATOM   3147 C CA    . PHE   A 1 385  ? -5.490  -9.660  -24.747 1.00 97.45 385  A 1 
ATOM   3148 C C     . PHE   A 1 385  ? -6.389  -9.529  -25.989 1.00 97.56 385  A 1 
ATOM   3149 O O     . PHE   A 1 385  ? -6.714  -8.421  -26.400 1.00 96.79 385  A 1 
ATOM   3150 C CB    . PHE   A 1 385  ? -4.052  -10.015 -25.128 1.00 97.21 385  A 1 
ATOM   3151 C CG    . PHE   A 1 385  ? -3.333  -8.904  -25.862 1.00 97.41 385  A 1 
ATOM   3152 C CD1   . PHE   A 1 385  ? -3.453  -8.771  -27.253 1.00 96.02 385  A 1 
ATOM   3153 C CD2   . PHE   A 1 385  ? -2.546  -7.983  -25.145 1.00 95.99 385  A 1 
ATOM   3154 C CE1   . PHE   A 1 385  ? -2.801  -7.723  -27.925 1.00 95.36 385  A 1 
ATOM   3155 C CE2   . PHE   A 1 385  ? -1.889  -6.939  -25.813 1.00 95.34 385  A 1 
ATOM   3156 C CZ    . PHE   A 1 385  ? -2.021  -6.805  -27.203 1.00 96.26 385  A 1 
ATOM   3157 N N     . ALA   A 1 386  ? -6.853  -10.654 -26.538 1.00 97.36 386  A 1 
ATOM   3158 C CA    . ALA   A 1 386  ? -7.773  -10.688 -27.671 1.00 97.28 386  A 1 
ATOM   3159 C C     . ALA   A 1 386  ? -9.107  -9.998  -27.355 1.00 97.30 386  A 1 
ATOM   3160 O O     . ALA   A 1 386  ? -9.630  -9.261  -28.190 1.00 96.16 386  A 1 
ATOM   3161 C CB    . ALA   A 1 386  ? -7.982  -12.150 -28.079 1.00 96.57 386  A 1 
ATOM   3162 N N     . LYS   A 1 387  ? -9.630  -10.161 -26.140 1.00 97.36 387  A 1 
ATOM   3163 C CA    . LYS   A 1 387  ? -10.851 -9.477  -25.696 1.00 96.97 387  A 1 
ATOM   3164 C C     . LYS   A 1 387  ? -10.667 -7.955  -25.685 1.00 97.22 387  A 1 
ATOM   3165 O O     . LYS   A 1 387  ? -11.522 -7.242  -26.193 1.00 95.91 387  A 1 
ATOM   3166 C CB    . LYS   A 1 387  ? -11.290 -10.028 -24.330 1.00 95.72 387  A 1 
ATOM   3167 C CG    . LYS   A 1 387  ? -12.733 -9.609  -23.997 1.00 86.40 387  A 1 
ATOM   3168 C CD    . LYS   A 1 387  ? -13.211 -10.229 -22.671 1.00 82.58 387  A 1 
ATOM   3169 C CE    . LYS   A 1 387  ? -14.686 -9.883  -22.449 1.00 71.19 387  A 1 
ATOM   3170 N NZ    . LYS   A 1 387  ? -15.246 -10.490 -21.221 1.00 64.53 387  A 1 
ATOM   3171 N N     . VAL   A 1 388  ? -9.547  -7.458  -25.172 1.00 97.45 388  A 1 
ATOM   3172 C CA    . VAL   A 1 388  ? -9.228  -6.016  -25.175 1.00 97.49 388  A 1 
ATOM   3173 C C     . VAL   A 1 388  ? -9.005  -5.507  -26.604 1.00 97.46 388  A 1 
ATOM   3174 O O     . VAL   A 1 388  ? -9.457  -4.418  -26.951 1.00 96.27 388  A 1 
ATOM   3175 C CB    . VAL   A 1 388  ? -8.015  -5.708  -24.278 1.00 97.14 388  A 1 
ATOM   3176 C CG1   . VAL   A 1 388  ? -7.753  -4.203  -24.187 1.00 95.51 388  A 1 
ATOM   3177 C CG2   . VAL   A 1 388  ? -8.220  -6.210  -22.846 1.00 95.80 388  A 1 
ATOM   3178 N N     . LEU   A 1 389  ? -8.405  -6.318  -27.471 1.00 97.60 389  A 1 
ATOM   3179 C CA    . LEU   A 1 389  ? -8.160  -5.975  -28.874 1.00 97.43 389  A 1 
ATOM   3180 C C     . LEU   A 1 389  ? -9.449  -5.741  -29.680 1.00 97.28 389  A 1 
ATOM   3181 O O     . LEU   A 1 389  ? -9.400  -5.072  -30.711 1.00 95.91 389  A 1 
ATOM   3182 C CB    . LEU   A 1 389  ? -7.286  -7.078  -29.498 1.00 96.94 389  A 1 
ATOM   3183 C CG    . LEU   A 1 389  ? -6.787  -6.794  -30.931 1.00 95.93 389  A 1 
ATOM   3184 C CD1   . LEU   A 1 389  ? -5.846  -5.596  -30.993 1.00 93.49 389  A 1 
ATOM   3185 C CD2   . LEU   A 1 389  ? -6.037  -8.010  -31.463 1.00 93.01 389  A 1 
ATOM   3186 N N     . THR   A 1 390  ? -10.609 -6.229  -29.225 1.00 97.31 390  A 1 
ATOM   3187 C CA    . THR   A 1 390  ? -11.896 -5.991  -29.906 1.00 96.91 390  A 1 
ATOM   3188 C C     . THR   A 1 390  ? -12.205 -4.501  -30.070 1.00 96.84 390  A 1 
ATOM   3189 O O     . THR   A 1 390  ? -12.668 -4.096  -31.136 1.00 94.70 390  A 1 
ATOM   3190 C CB    . THR   A 1 390  ? -13.074 -6.675  -29.199 1.00 95.91 390  A 1 
ATOM   3191 O OG1   . THR   A 1 390  ? -13.203 -6.259  -27.867 1.00 84.83 390  A 1 
ATOM   3192 C CG2   . THR   A 1 390  ? -12.959 -8.198  -29.209 1.00 84.02 390  A 1 
ATOM   3193 N N     . THR   A 1 391  ? -11.868 -3.677  -29.079 1.00 97.04 391  A 1 
ATOM   3194 C CA    . THR   A 1 391  ? -12.071 -2.217  -29.093 1.00 96.92 391  A 1 
ATOM   3195 C C     . THR   A 1 391  ? -10.763 -1.419  -29.126 1.00 96.72 391  A 1 
ATOM   3196 O O     . THR   A 1 391  ? -10.781 -0.232  -29.431 1.00 94.17 391  A 1 
ATOM   3197 C CB    . THR   A 1 391  ? -12.926 -1.780  -27.897 1.00 96.25 391  A 1 
ATOM   3198 O OG1   . THR   A 1 391  ? -12.363 -2.256  -26.689 1.00 90.27 391  A 1 
ATOM   3199 C CG2   . THR   A 1 391  ? -14.344 -2.343  -27.984 1.00 90.71 391  A 1 
ATOM   3200 N N     . GLY   A 1 392  ? -9.622  -2.057  -28.869 1.00 96.19 392  A 1 
ATOM   3201 C CA    . GLY   A 1 392  ? -8.310  -1.414  -28.876 1.00 96.02 392  A 1 
ATOM   3202 C C     . GLY   A 1 392  ? -7.908  -0.880  -30.257 1.00 96.30 392  A 1 
ATOM   3203 O O     . GLY   A 1 392  ? -8.084  -1.552  -31.274 1.00 94.15 392  A 1 
ATOM   3204 N N     . ASN   A 1 393  ? -7.327  0.326   -30.276 1.00 96.45 393  A 1 
ATOM   3205 C CA    . ASN   A 1 393  ? -6.891  1.034   -31.489 1.00 96.09 393  A 1 
ATOM   3206 C C     . ASN   A 1 393  ? -5.364  1.114   -31.609 1.00 96.29 393  A 1 
ATOM   3207 O O     . ASN   A 1 393  ? -4.839  1.228   -32.716 1.00 93.39 393  A 1 
ATOM   3208 C CB    . ASN   A 1 393  ? -7.515  2.438   -31.493 1.00 94.61 393  A 1 
ATOM   3209 C CG    . ASN   A 1 393  ? -9.033  2.386   -31.450 1.00 92.58 393  A 1 
ATOM   3210 O OD1   . ASN   A 1 393  ? -9.690  2.038   -32.411 1.00 80.88 393  A 1 
ATOM   3211 N ND2   . ASN   A 1 393  ? -9.616  2.715   -30.317 1.00 80.68 393  A 1 
ATOM   3212 N N     . TYR   A 1 394  ? -4.659  1.038   -30.489 1.00 96.33 394  A 1 
ATOM   3213 C CA    . TYR   A 1 394  ? -3.201  1.068   -30.418 1.00 96.43 394  A 1 
ATOM   3214 C C     . TYR   A 1 394  ? -2.680  -0.074  -29.548 1.00 96.56 394  A 1 
ATOM   3215 O O     . TYR   A 1 394  ? -3.242  -0.402  -28.502 1.00 95.04 394  A 1 
ATOM   3216 C CB    . TYR   A 1 394  ? -2.715  2.421   -29.889 1.00 95.51 394  A 1 
ATOM   3217 C CG    . TYR   A 1 394  ? -3.005  3.584   -30.816 1.00 95.20 394  A 1 
ATOM   3218 C CD1   . TYR   A 1 394  ? -2.056  3.983   -31.778 1.00 92.28 394  A 1 
ATOM   3219 C CD2   . TYR   A 1 394  ? -4.229  4.280   -30.727 1.00 92.49 394  A 1 
ATOM   3220 C CE1   . TYR   A 1 394  ? -2.315  5.061   -32.636 1.00 91.05 394  A 1 
ATOM   3221 C CE2   . TYR   A 1 394  ? -4.502  5.360   -31.586 1.00 91.19 394  A 1 
ATOM   3222 C CZ    . TYR   A 1 394  ? -3.540  5.749   -32.540 1.00 92.48 394  A 1 
ATOM   3223 O OH    . TYR   A 1 394  ? -3.800  6.803   -33.377 1.00 90.03 394  A 1 
ATOM   3224 N N     . VAL   A 1 395  ? -1.568  -0.658  -29.979 1.00 96.77 395  A 1 
ATOM   3225 C CA    . VAL   A 1 395  ? -0.829  -1.679  -29.231 1.00 96.80 395  A 1 
ATOM   3226 C C     . VAL   A 1 395  ? 0.604   -1.200  -29.046 1.00 96.68 395  A 1 
ATOM   3227 O O     . VAL   A 1 395  ? 1.248   -0.758  -29.994 1.00 95.12 395  A 1 
ATOM   3228 C CB    . VAL   A 1 395  ? -0.891  -3.044  -29.942 1.00 96.19 395  A 1 
ATOM   3229 C CG1   . VAL   A 1 395  ? -0.009  -4.093  -29.256 1.00 93.63 395  A 1 
ATOM   3230 C CG2   . VAL   A 1 395  ? -2.324  -3.587  -29.954 1.00 94.13 395  A 1 
ATOM   3231 N N     . THR   A 1 396  ? 1.119   -1.292  -27.834 1.00 96.86 396  A 1 
ATOM   3232 C CA    . THR   A 1 396  ? 2.524   -0.989  -27.546 1.00 96.56 396  A 1 
ATOM   3233 C C     . THR   A 1 396  ? 3.363   -2.250  -27.716 1.00 96.59 396  A 1 
ATOM   3234 O O     . THR   A 1 396  ? 3.120   -3.247  -27.039 1.00 95.15 396  A 1 
ATOM   3235 C CB    . THR   A 1 396  ? 2.683   -0.409  -26.135 1.00 95.39 396  A 1 
ATOM   3236 O OG1   . THR   A 1 396  ? 1.809   0.677   -25.930 1.00 87.94 396  A 1 
ATOM   3237 C CG2   . THR   A 1 396  ? 4.093   0.116   -25.897 1.00 86.97 396  A 1 
ATOM   3238 N N     . VAL   A 1 397  ? 4.366   -2.186  -28.592 1.00 96.01 397  A 1 
ATOM   3239 C CA    . VAL   A 1 397  ? 5.329   -3.267  -28.860 1.00 95.30 397  A 1 
ATOM   3240 C C     . VAL   A 1 397  ? 6.669   -2.875  -28.241 1.00 94.55 397  A 1 
ATOM   3241 O O     . VAL   A 1 397  ? 7.336   -1.993  -28.767 1.00 91.67 397  A 1 
ATOM   3242 C CB    . VAL   A 1 397  ? 5.495   -3.500  -30.376 1.00 94.32 397  A 1 
ATOM   3243 C CG1   . VAL   A 1 397  ? 6.403   -4.702  -30.644 1.00 90.64 397  A 1 
ATOM   3244 C CG2   . VAL   A 1 397  ? 4.154   -3.748  -31.076 1.00 91.71 397  A 1 
ATOM   3245 N N     . ASP   A 1 398  ? 7.063   -3.482  -27.121 1.00 93.39 398  A 1 
ATOM   3246 C CA    . ASP   A 1 398  ? 8.299   -3.151  -26.379 1.00 90.68 398  A 1 
ATOM   3247 C C     . ASP   A 1 398  ? 8.570   -1.630  -26.257 1.00 88.15 398  A 1 
ATOM   3248 O O     . ASP   A 1 398  ? 9.624   -1.119  -26.612 1.00 79.18 398  A 1 
ATOM   3249 C CB    . ASP   A 1 398  ? 9.504   -3.947  -26.932 1.00 88.26 398  A 1 
ATOM   3250 C CG    . ASP   A 1 398  ? 9.688   -5.344  -26.313 1.00 85.03 398  A 1 
ATOM   3251 O OD1   . ASP   A 1 398  ? 8.913   -5.722  -25.401 1.00 78.50 398  A 1 
ATOM   3252 O OD2   . ASP   A 1 398  ? 10.640  -6.038  -26.736 1.00 78.95 398  A 1 
ATOM   3253 N N     . ASP   A 1 399  ? 7.566   -0.900  -25.756 1.00 90.53 399  A 1 
ATOM   3254 C CA    . ASP   A 1 399  ? 7.530   0.569   -25.593 1.00 89.27 399  A 1 
ATOM   3255 C C     . ASP   A 1 399  ? 7.314   1.412   -26.870 1.00 90.42 399  A 1 
ATOM   3256 O O     . ASP   A 1 399  ? 7.193   2.633   -26.774 1.00 86.20 399  A 1 
ATOM   3257 C CB    . ASP   A 1 399  ? 8.682   1.074   -24.707 1.00 85.55 399  A 1 
ATOM   3258 C CG    . ASP   A 1 399  ? 8.700   0.423   -23.320 1.00 78.71 399  A 1 
ATOM   3259 O OD1   . ASP   A 1 399  ? 7.600   0.349   -22.698 1.00 71.56 399  A 1 
ATOM   3260 O OD2   . ASP   A 1 399  ? 9.788   0.051   -22.844 1.00 71.26 399  A 1 
ATOM   3261 N N     . ILE   A 1 400  ? 7.146   0.791   -28.032 1.00 91.93 400  A 1 
ATOM   3262 C CA    . ILE   A 1 400  ? 6.789   1.474   -29.283 1.00 92.78 400  A 1 
ATOM   3263 C C     . ILE   A 1 400  ? 5.269   1.413   -29.465 1.00 94.26 400  A 1 
ATOM   3264 O O     . ILE   A 1 400  ? 4.705   0.332   -29.600 1.00 92.84 400  A 1 
ATOM   3265 C CB    . ILE   A 1 400  ? 7.535   0.871   -30.490 1.00 90.97 400  A 1 
ATOM   3266 C CG1   . ILE   A 1 400  ? 9.066   0.826   -30.236 1.00 85.06 400  A 1 
ATOM   3267 C CG2   . ILE   A 1 400  ? 7.218   1.681   -31.756 1.00 84.37 400  A 1 
ATOM   3268 C CD1   . ILE   A 1 400  ? 9.851   0.086   -31.324 1.00 78.13 400  A 1 
ATOM   3269 N N     . ILE   A 1 401  ? 4.606   2.573   -29.504 1.00 93.70 401  A 1 
ATOM   3270 C CA    . ILE   A 1 401  ? 3.158   2.671   -29.729 1.00 93.86 401  A 1 
ATOM   3271 C C     . ILE   A 1 401  ? 2.874   2.510   -31.225 1.00 93.89 401  A 1 
ATOM   3272 O O     . ILE   A 1 401  ? 3.403   3.256   -32.046 1.00 91.77 401  A 1 
ATOM   3273 C CB    . ILE   A 1 401  ? 2.582   3.985   -29.167 1.00 92.78 401  A 1 
ATOM   3274 C CG1   . ILE   A 1 401  ? 2.940   4.157   -27.666 1.00 88.95 401  A 1 
ATOM   3275 C CG2   . ILE   A 1 401  ? 1.053   4.001   -29.360 1.00 88.81 401  A 1 
ATOM   3276 C CD1   . ILE   A 1 401  ? 2.585   5.534   -27.093 1.00 83.62 401  A 1 
ATOM   3277 N N     . CYS   A 1 402  ? 2.032   1.541   -31.581 1.00 95.18 402  A 1 
ATOM   3278 C CA    . CYS   A 1 402  ? 1.724   1.173   -32.957 1.00 94.94 402  A 1 
ATOM   3279 C C     . CYS   A 1 402  ? 0.211   1.153   -33.174 1.00 95.45 402  A 1 
ATOM   3280 O O     . CYS   A 1 402  ? -0.520  0.533   -32.398 1.00 93.84 402  A 1 
ATOM   3281 C CB    . CYS   A 1 402  ? 2.342   -0.199  -33.257 1.00 93.33 402  A 1 
ATOM   3282 S SG    . CYS   A 1 402  ? 4.142   -0.180  -32.982 1.00 90.67 402  A 1 
ATOM   3283 N N     . LYS   A 1 403  ? -0.264  1.785   -34.251 1.00 95.98 403  A 1 
ATOM   3284 C CA    . LYS   A 1 403  ? -1.681  1.755   -34.625 1.00 95.78 403  A 1 
ATOM   3285 C C     . LYS   A 1 403  ? -2.067  0.370   -35.138 1.00 96.10 403  A 1 
ATOM   3286 O O     . LYS   A 1 403  ? -1.320  -0.240  -35.901 1.00 94.66 403  A 1 
ATOM   3287 C CB    . LYS   A 1 403  ? -1.988  2.871   -35.639 1.00 94.50 403  A 1 
ATOM   3288 C CG    . LYS   A 1 403  ? -3.501  3.050   -35.864 1.00 89.22 403  A 1 
ATOM   3289 C CD    . LYS   A 1 403  ? -3.825  4.290   -36.713 1.00 83.65 403  A 1 
ATOM   3290 C CE    . LYS   A 1 403  ? -5.347  4.457   -36.801 1.00 73.50 403  A 1 
ATOM   3291 N NZ    . LYS   A 1 403  ? -5.772  5.778   -37.339 1.00 65.29 403  A 1 
ATOM   3292 N N     . VAL   A 1 404  ? -3.246  -0.111  -34.752 1.00 96.06 404  A 1 
ATOM   3293 C CA    . VAL   A 1 404  ? -3.826  -1.350  -35.285 1.00 96.17 404  A 1 
ATOM   3294 C C     . VAL   A 1 404  ? -4.351  -1.091  -36.699 1.00 96.01 404  A 1 
ATOM   3295 O O     . VAL   A 1 404  ? -5.162  -0.194  -36.907 1.00 94.48 404  A 1 
ATOM   3296 C CB    . VAL   A 1 404  ? -4.938  -1.889  -34.367 1.00 95.59 404  A 1 
ATOM   3297 C CG1   . VAL   A 1 404  ? -5.547  -3.176  -34.925 1.00 92.62 404  A 1 
ATOM   3298 C CG2   . VAL   A 1 404  ? -4.404  -2.198  -32.962 1.00 92.84 404  A 1 
ATOM   3299 N N     . ILE   A 1 405  ? -3.900  -1.888  -37.664 1.00 96.10 405  A 1 
ATOM   3300 C CA    . ILE   A 1 405  ? -4.347  -1.835  -39.067 1.00 95.55 405  A 1 
ATOM   3301 C C     . ILE   A 1 405  ? -5.426  -2.891  -39.313 1.00 95.94 405  A 1 
ATOM   3302 O O     . ILE   A 1 405  ? -6.476  -2.600  -39.878 1.00 93.23 405  A 1 
ATOM   3303 C CB    . ILE   A 1 405  ? -3.149  -2.026  -40.025 1.00 93.83 405  A 1 
ATOM   3304 C CG1   . ILE   A 1 405  ? -2.097  -0.913  -39.799 1.00 88.84 405  A 1 
ATOM   3305 C CG2   . ILE   A 1 405  ? -3.621  -2.038  -41.490 1.00 86.10 405  A 1 
ATOM   3306 C CD1   . ILE   A 1 405  ? -0.814  -1.105  -40.609 1.00 77.89 405  A 1 
ATOM   3307 N N     . HIS   A 1 406  ? -5.171  -4.122  -38.869 1.00 96.00 406  A 1 
ATOM   3308 C CA    . HIS   A 1 406  ? -6.100  -5.237  -39.003 1.00 96.17 406  A 1 
ATOM   3309 C C     . HIS   A 1 406  ? -6.001  -6.165  -37.788 1.00 96.36 406  A 1 
ATOM   3310 O O     . HIS   A 1 406  ? -4.937  -6.280  -37.177 1.00 94.04 406  A 1 
ATOM   3311 C CB    . HIS   A 1 406  ? -5.829  -5.991  -40.311 1.00 94.74 406  A 1 
ATOM   3312 C CG    . HIS   A 1 406  ? -6.923  -6.954  -40.667 1.00 90.43 406  A 1 
ATOM   3313 N ND1   . HIS   A 1 406  ? -8.234  -6.625  -40.942 1.00 74.07 406  A 1 
ATOM   3314 C CD2   . HIS   A 1 406  ? -6.831  -8.317  -40.748 1.00 74.79 406  A 1 
ATOM   3315 C CE1   . HIS   A 1 406  ? -8.905  -7.761  -41.176 1.00 74.38 406  A 1 
ATOM   3316 N NE2   . HIS   A 1 406  ? -8.084  -8.801  -41.076 1.00 76.44 406  A 1 
ATOM   3317 N N     . LYS   A 1 407  ? -7.113  -6.815  -37.438 1.00 96.58 407  A 1 
ATOM   3318 C CA    . LYS   A 1 407  ? -7.180  -7.727  -36.299 1.00 96.32 407  A 1 
ATOM   3319 C C     . LYS   A 1 407  ? -8.091  -8.912  -36.602 1.00 96.73 407  A 1 
ATOM   3320 O O     . LYS   A 1 407  ? -9.234  -8.720  -37.003 1.00 94.34 407  A 1 
ATOM   3321 C CB    . LYS   A 1 407  ? -7.599  -6.963  -35.017 1.00 92.84 407  A 1 
ATOM   3322 C CG    . LYS   A 1 407  ? -8.867  -6.092  -35.130 1.00 90.30 407  A 1 
ATOM   3323 C CD    . LYS   A 1 407  ? -9.041  -5.223  -33.873 1.00 90.56 407  A 1 
ATOM   3324 C CE    . LYS   A 1 407  ? -10.205 -4.241  -33.979 1.00 86.78 407  A 1 
ATOM   3325 N NZ    . LYS   A 1 407  ? -10.271 -3.319  -32.807 1.00 84.02 407  A 1 
ATOM   3326 N N     . ASP   A 1 408  ? -7.583  -10.118 -36.359 1.00 97.01 408  A 1 
ATOM   3327 C CA    . ASP   A 1 408  ? -8.343  -11.364 -36.317 1.00 96.81 408  A 1 
ATOM   3328 C C     . ASP   A 1 408  ? -8.371  -11.850 -34.869 1.00 97.03 408  A 1 
ATOM   3329 O O     . ASP   A 1 408  ? -7.317  -11.980 -34.235 1.00 94.45 408  A 1 
ATOM   3330 C CB    . ASP   A 1 408  ? -7.706  -12.434 -37.213 1.00 95.06 408  A 1 
ATOM   3331 C CG    . ASP   A 1 408  ? -7.856  -12.180 -38.713 1.00 87.09 408  A 1 
ATOM   3332 O OD1   . ASP   A 1 408  ? -8.962  -11.784 -39.127 1.00 78.63 408  A 1 
ATOM   3333 O OD2   . ASP   A 1 408  ? -6.870  -12.445 -39.435 1.00 79.32 408  A 1 
ATOM   3334 N N     . ILE   A 1 409  ? -9.561  -12.106 -34.335 1.00 96.81 409  A 1 
ATOM   3335 C CA    . ILE   A 1 409  ? -9.767  -12.468 -32.928 1.00 96.71 409  A 1 
ATOM   3336 C C     . ILE   A 1 409  ? -10.577 -13.759 -32.863 1.00 96.80 409  A 1 
ATOM   3337 O O     . ILE   A 1 409  ? -11.600 -13.888 -33.532 1.00 94.27 409  A 1 
ATOM   3338 C CB    . ILE   A 1 409  ? -10.450 -11.310 -32.162 1.00 95.08 409  A 1 
ATOM   3339 C CG1   . ILE   A 1 409  ? -9.549  -10.053 -32.160 1.00 90.99 409  A 1 
ATOM   3340 C CG2   . ILE   A 1 409  ? -10.788 -11.726 -30.718 1.00 90.83 409  A 1 
ATOM   3341 C CD1   . ILE   A 1 409  ? -10.259 -8.779  -31.693 1.00 86.92 409  A 1 
ATOM   3342 N N     . TRP   A 1 410  ? -10.130 -14.694 -32.031 1.00 96.30 410  A 1 
ATOM   3343 C CA    . TRP   A 1 410  ? -10.849 -15.910 -31.678 1.00 95.87 410  A 1 
ATOM   3344 C C     . TRP   A 1 410  ? -10.770 -16.149 -30.168 1.00 95.53 410  A 1 
ATOM   3345 O O     . TRP   A 1 410  ? -10.178 -15.359 -29.431 1.00 92.36 410  A 1 
ATOM   3346 C CB    . TRP   A 1 410  ? -10.324 -17.090 -32.511 1.00 94.43 410  A 1 
ATOM   3347 C CG    . TRP   A 1 410  ? -8.867  -17.400 -32.356 1.00 93.88 410  A 1 
ATOM   3348 C CD1   . TRP   A 1 410  ? -8.336  -18.306 -31.503 1.00 86.58 410  A 1 
ATOM   3349 C CD2   . TRP   A 1 410  ? -7.739  -16.821 -33.083 1.00 91.07 410  A 1 
ATOM   3350 N NE1   . TRP   A 1 410  ? -6.953  -18.332 -31.649 1.00 85.67 410  A 1 
ATOM   3351 C CE2   . TRP   A 1 410  ? -6.548  -17.437 -32.613 1.00 89.69 410  A 1 
ATOM   3352 C CE3   . TRP   A 1 410  ? -7.619  -15.844 -34.094 1.00 85.82 410  A 1 
ATOM   3353 C CZ2   . TRP   A 1 410  ? -5.269  -17.095 -33.122 1.00 86.98 410  A 1 
ATOM   3354 C CZ3   . TRP   A 1 410  ? -6.349  -15.500 -34.596 1.00 81.78 410  A 1 
ATOM   3355 C CH2   . TRP   A 1 410  ? -5.191  -16.117 -34.116 1.00 83.53 410  A 1 
ATOM   3356 N N     . GLU   A 1 411  ? -11.390 -17.215 -29.678 1.00 95.18 411  A 1 
ATOM   3357 C CA    . GLU   A 1 411  ? -11.593 -17.443 -28.244 1.00 93.77 411  A 1 
ATOM   3358 C C     . GLU   A 1 411  ? -10.283 -17.495 -27.429 1.00 93.47 411  A 1 
ATOM   3359 O O     . GLU   A 1 411  ? -10.197 -16.923 -26.342 1.00 88.34 411  A 1 
ATOM   3360 C CB    . GLU   A 1 411  ? -12.401 -18.741 -28.104 1.00 90.97 411  A 1 
ATOM   3361 C CG    . GLU   A 1 411  ? -12.999 -18.930 -26.701 1.00 79.13 411  A 1 
ATOM   3362 C CD    . GLU   A 1 411  ? -13.853 -20.201 -26.587 1.00 72.15 411  A 1 
ATOM   3363 O OE1   . GLU   A 1 411  ? -14.549 -20.327 -25.555 1.00 64.38 411  A 1 
ATOM   3364 O OE2   . GLU   A 1 411  ? -13.800 -21.044 -27.509 1.00 63.91 411  A 1 
ATOM   3365 N N     . ASN   A 1 412  ? -9.235  -18.138 -27.970 1.00 94.36 412  A 1 
ATOM   3366 C CA    . ASN   A 1 412  ? -7.979  -18.376 -27.254 1.00 93.79 412  A 1 
ATOM   3367 C C     . ASN   A 1 412  ? -6.777  -17.593 -27.801 1.00 94.58 412  A 1 
ATOM   3368 O O     . ASN   A 1 412  ? -5.649  -17.806 -27.353 1.00 89.32 412  A 1 
ATOM   3369 C CB    . ASN   A 1 412  ? -7.722  -19.892 -27.211 1.00 90.48 412  A 1 
ATOM   3370 C CG    . ASN   A 1 412  ? -8.744  -20.609 -26.346 1.00 85.58 412  A 1 
ATOM   3371 O OD1   . ASN   A 1 412  ? -9.113  -20.165 -25.276 1.00 72.10 412  A 1 
ATOM   3372 N ND2   . ASN   A 1 412  ? -9.216  -21.756 -26.781 1.00 73.52 412  A 1 
ATOM   3373 N N     . GLY   A 1 413  ? -6.990  -16.693 -28.756 1.00 95.06 413  A 1 
ATOM   3374 C CA    . GLY   A 1 413  ? -5.879  -15.994 -29.378 1.00 95.57 413  A 1 
ATOM   3375 C C     . GLY   A 1 413  ? -6.286  -14.900 -30.351 1.00 96.75 413  A 1 
ATOM   3376 O O     . GLY   A 1 413  ? -7.460  -14.582 -30.534 1.00 94.98 413  A 1 
ATOM   3377 N N     . PHE   A 1 414  ? -5.261  -14.321 -30.962 1.00 97.02 414  A 1 
ATOM   3378 C CA    . PHE   A 1 414  ? -5.430  -13.234 -31.908 1.00 97.21 414  A 1 
ATOM   3379 C C     . PHE   A 1 414  ? -4.296  -13.215 -32.930 1.00 97.28 414  A 1 
ATOM   3380 O O     . PHE   A 1 414  ? -3.176  -13.665 -32.672 1.00 95.87 414  A 1 
ATOM   3381 C CB    . PHE   A 1 414  ? -5.508  -11.895 -31.156 1.00 96.61 414  A 1 
ATOM   3382 C CG    . PHE   A 1 414  ? -4.236  -11.526 -30.421 1.00 97.52 414  A 1 
ATOM   3383 C CD1   . PHE   A 1 414  ? -3.975  -12.044 -29.136 1.00 96.35 414  A 1 
ATOM   3384 C CD2   . PHE   A 1 414  ? -3.274  -10.703 -31.035 1.00 96.19 414  A 1 
ATOM   3385 C CE1   . PHE   A 1 414  ? -2.769  -11.763 -28.487 1.00 95.38 414  A 1 
ATOM   3386 C CE2   . PHE   A 1 414  ? -2.059  -10.417 -30.386 1.00 95.51 414  A 1 
ATOM   3387 C CZ    . PHE   A 1 414  ? -1.803  -10.955 -29.113 1.00 96.16 414  A 1 
ATOM   3388 N N     . LYS   A 1 415  ? -4.592  -12.619 -34.079 1.00 97.56 415  A 1 
ATOM   3389 C CA    . LYS   A 1 415  ? -3.614  -12.173 -35.055 1.00 97.41 415  A 1 
ATOM   3390 C C     . LYS   A 1 415  ? -3.833  -10.685 -35.281 1.00 97.35 415  A 1 
ATOM   3391 O O     . LYS   A 1 415  ? -4.960  -10.252 -35.488 1.00 95.42 415  A 1 
ATOM   3392 C CB    . LYS   A 1 415  ? -3.772  -13.007 -36.324 1.00 96.18 415  A 1 
ATOM   3393 C CG    . LYS   A 1 415  ? -2.738  -12.673 -37.405 1.00 89.62 415  A 1 
ATOM   3394 C CD    . LYS   A 1 415  ? -3.081  -13.477 -38.664 1.00 87.04 415  A 1 
ATOM   3395 C CE    . LYS   A 1 415  ? -2.181  -13.081 -39.820 1.00 76.08 415  A 1 
ATOM   3396 N NZ    . LYS   A 1 415  ? -2.688  -13.633 -41.095 1.00 70.34 415  A 1 
ATOM   3397 N N     . VAL   A 1 416  ? -2.764  -9.893  -35.238 1.00 97.05 416  A 1 
ATOM   3398 C CA    . VAL   A 1 416  ? -2.860  -8.438  -35.379 1.00 96.94 416  A 1 
ATOM   3399 C C     . VAL   A 1 416  ? -1.785  -7.923  -36.324 1.00 96.93 416  A 1 
ATOM   3400 O O     . VAL   A 1 416  ? -0.627  -8.338  -36.253 1.00 95.70 416  A 1 
ATOM   3401 C CB    . VAL   A 1 416  ? -2.848  -7.756  -33.995 1.00 95.87 416  A 1 
ATOM   3402 C CG1   . VAL   A 1 416  ? -1.513  -7.878  -33.246 1.00 92.15 416  A 1 
ATOM   3403 C CG2   . VAL   A 1 416  ? -3.224  -6.281  -34.104 1.00 92.03 416  A 1 
ATOM   3404 N N     . VAL   A 1 417  ? -2.179  -7.021  -37.221 1.00 96.79 417  A 1 
ATOM   3405 C CA    . VAL   A 1 417  ? -1.274  -6.256  -38.082 1.00 96.53 417  A 1 
ATOM   3406 C C     . VAL   A 1 417  ? -1.144  -4.857  -37.495 1.00 96.58 417  A 1 
ATOM   3407 O O     . VAL   A 1 417  ? -2.150  -4.172  -37.298 1.00 95.16 417  A 1 
ATOM   3408 C CB    . VAL   A 1 417  ? -1.762  -6.207  -39.540 1.00 95.47 417  A 1 
ATOM   3409 C CG1   . VAL   A 1 417  ? -0.724  -5.529  -40.435 1.00 91.32 417  A 1 
ATOM   3410 C CG2   . VAL   A 1 417  ? -2.018  -7.613  -40.097 1.00 91.81 417  A 1 
ATOM   3411 N N     . LEU   A 1 418  ? 0.084   -4.437  -37.211 1.00 96.18 418  A 1 
ATOM   3412 C CA    . LEU   A 1 418  ? 0.397   -3.155  -36.589 1.00 96.07 418  A 1 
ATOM   3413 C C     . LEU   A 1 418  ? 1.252   -2.293  -37.519 1.00 95.79 418  A 1 
ATOM   3414 O O     . LEU   A 1 418  ? 2.196   -2.784  -38.135 1.00 93.97 418  A 1 
ATOM   3415 C CB    . LEU   A 1 418  ? 1.118   -3.380  -35.247 1.00 95.41 418  A 1 
ATOM   3416 C CG    . LEU   A 1 418  ? 0.337   -4.193  -34.195 1.00 94.86 418  A 1 
ATOM   3417 C CD1   . LEU   A 1 418  ? 1.181   -4.347  -32.931 1.00 92.37 418  A 1 
ATOM   3418 C CD2   . LEU   A 1 418  ? -0.978  -3.519  -33.805 1.00 92.44 418  A 1 
ATOM   3419 N N     . SER   A 1 419  ? 0.958   -0.988  -37.562 1.00 95.69 419  A 1 
ATOM   3420 C CA    . SER   A 1 419  ? 1.846   0.016   -38.153 1.00 94.94 419  A 1 
ATOM   3421 C C     . SER   A 1 419  ? 3.050   0.223   -37.232 1.00 94.26 419  A 1 
ATOM   3422 O O     . SER   A 1 419  ? 2.976   0.962   -36.251 1.00 89.86 419  A 1 
ATOM   3423 C CB    . SER   A 1 419  ? 1.094   1.323   -38.384 1.00 92.99 419  A 1 
ATOM   3424 O OG    . SER   A 1 419  ? 1.934   2.262   -39.022 1.00 81.23 419  A 1 
ATOM   3425 N N     . CYS   A 1 420  ? 4.145   -0.458  -37.532 1.00 93.50 420  A 1 
ATOM   3426 C CA    . CYS   A 1 420  ? 5.323   -0.541  -36.680 1.00 92.10 420  A 1 
ATOM   3427 C C     . CYS   A 1 420  ? 6.597   -0.455  -37.531 1.00 92.42 420  A 1 
ATOM   3428 O O     . CYS   A 1 420  ? 6.616   -0.972  -38.654 1.00 88.52 420  A 1 
ATOM   3429 C CB    . CYS   A 1 420  ? 5.230   -1.865  -35.899 1.00 87.72 420  A 1 
ATOM   3430 S SG    . CYS   A 1 420  ? 6.536   -2.031  -34.651 1.00 81.08 420  A 1 
ATOM   3431 N N     . PRO   A 1 421  ? 7.680   0.170   -37.043 1.00 92.80 421  A 1 
ATOM   3432 C CA    . PRO   A 1 421  ? 8.987   0.031   -37.669 1.00 91.33 421  A 1 
ATOM   3433 C C     . PRO   A 1 421  ? 9.407   -1.445  -37.747 1.00 91.17 421  A 1 
ATOM   3434 O O     . PRO   A 1 421  ? 8.976   -2.280  -36.953 1.00 86.42 421  A 1 
ATOM   3435 C CB    . PRO   A 1 421  ? 9.942   0.871   -36.814 1.00 88.73 421  A 1 
ATOM   3436 C CG    . PRO   A 1 421  ? 9.276   0.905   -35.444 1.00 86.87 421  A 1 
ATOM   3437 C CD    . PRO   A 1 421  ? 7.789   0.906   -35.791 1.00 90.37 421  A 1 
ATOM   3438 N N     . THR   A 1 422  ? 10.269  -1.772  -38.706 1.00 90.70 422  A 1 
ATOM   3439 C CA    . THR   A 1 422  ? 10.756  -3.147  -38.876 1.00 89.65 422  A 1 
ATOM   3440 C C     . THR   A 1 422  ? 11.606  -3.561  -37.676 1.00 89.85 422  A 1 
ATOM   3441 O O     . THR   A 1 422  ? 12.697  -3.035  -37.461 1.00 84.77 422  A 1 
ATOM   3442 C CB    . THR   A 1 422  ? 11.555  -3.303  -40.175 1.00 85.25 422  A 1 
ATOM   3443 O OG1   . THR   A 1 422  ? 10.872  -2.697  -41.247 1.00 72.93 422  A 1 
ATOM   3444 C CG2   . THR   A 1 422  ? 11.758  -4.770  -40.548 1.00 70.81 422  A 1 
ATOM   3445 N N     . LEU   A 1 423  ? 11.107  -4.533  -36.910 1.00 88.24 423  A 1 
ATOM   3446 C CA    . LEU   A 1 423  ? 11.792  -5.105  -35.753 1.00 87.39 423  A 1 
ATOM   3447 C C     . LEU   A 1 423  ? 12.422  -6.456  -36.131 1.00 87.81 423  A 1 
ATOM   3448 O O     . LEU   A 1 423  ? 11.915  -7.177  -36.991 1.00 83.27 423  A 1 
ATOM   3449 C CB    . LEU   A 1 423  ? 10.798  -5.225  -34.587 1.00 83.97 423  A 1 
ATOM   3450 C CG    . LEU   A 1 423  ? 10.172  -3.897  -34.111 1.00 82.20 423  A 1 
ATOM   3451 C CD1   . LEU   A 1 423  ? 9.083   -4.170  -33.081 1.00 77.31 423  A 1 
ATOM   3452 C CD2   . LEU   A 1 423  ? 11.206  -2.968  -33.478 1.00 77.62 423  A 1 
ATOM   3453 N N     . THR   A 1 424  ? 13.549  -6.809  -35.490 1.00 89.04 424  A 1 
ATOM   3454 C CA    . THR   A 1 424  ? 14.364  -7.976  -35.883 1.00 88.70 424  A 1 
ATOM   3455 C C     . THR   A 1 424  ? 14.109  -9.233  -35.056 1.00 89.77 424  A 1 
ATOM   3456 O O     . THR   A 1 424  ? 14.332  -10.332 -35.555 1.00 83.28 424  A 1 
ATOM   3457 C CB    . THR   A 1 424  ? 15.858  -7.633  -35.831 1.00 83.66 424  A 1 
ATOM   3458 O OG1   . THR   A 1 424  ? 16.181  -7.068  -34.583 1.00 72.95 424  A 1 
ATOM   3459 C CG2   . THR   A 1 424  ? 16.241  -6.614  -36.907 1.00 70.54 424  A 1 
ATOM   3460 N N     . ASN   A 1 425  ? 13.632  -9.097  -33.814 1.00 91.38 425  A 1 
ATOM   3461 C CA    . ASN   A 1 425  ? 13.388  -10.244 -32.935 1.00 91.45 425  A 1 
ATOM   3462 C C     . ASN   A 1 425  ? 12.187  -11.080 -33.410 1.00 92.23 425  A 1 
ATOM   3463 O O     . ASN   A 1 425  ? 11.316  -10.599 -34.134 1.00 89.67 425  A 1 
ATOM   3464 C CB    . ASN   A 1 425  ? 13.200  -9.770  -31.487 1.00 89.05 425  A 1 
ATOM   3465 C CG    . ASN   A 1 425  ? 14.419  -9.088  -30.889 1.00 85.93 425  A 1 
ATOM   3466 O OD1   . ASN   A 1 425  ? 15.531  -9.176  -31.374 1.00 76.49 425  A 1 
ATOM   3467 N ND2   . ASN   A 1 425  ? 14.229  -8.378  -29.798 1.00 77.11 425  A 1 
ATOM   3468 N N     . ASP   A 1 426  ? 12.128  -12.337 -32.960 1.00 93.85 426  A 1 
ATOM   3469 C CA    . ASP   A 1 426  ? 11.033  -13.254 -33.315 1.00 93.84 426  A 1 
ATOM   3470 C C     . ASP   A 1 426  ? 9.821   -13.142 -32.386 1.00 94.74 426  A 1 
ATOM   3471 O O     . ASP   A 1 426  ? 8.714   -13.539 -32.750 1.00 91.17 426  A 1 
ATOM   3472 C CB    . ASP   A 1 426  ? 11.556  -14.691 -33.341 1.00 90.79 426  A 1 
ATOM   3473 C CG    . ASP   A 1 426  ? 12.531  -14.932 -34.493 1.00 82.31 426  A 1 
ATOM   3474 O OD1   . ASP   A 1 426  ? 12.346  -14.298 -35.562 1.00 72.50 426  A 1 
ATOM   3475 O OD2   . ASP   A 1 426  ? 13.437  -15.765 -34.293 1.00 73.91 426  A 1 
ATOM   3476 N N     . THR   A 1 427  ? 10.027  -12.601 -31.188 1.00 95.43 427  A 1 
ATOM   3477 C CA    . THR   A 1 427  ? 8.975   -12.400 -30.190 1.00 95.52 427  A 1 
ATOM   3478 C C     . THR   A 1 427  ? 9.106   -11.030 -29.540 1.00 95.73 427  A 1 
ATOM   3479 O O     . THR   A 1 427  ? 10.215  -10.568 -29.268 1.00 93.18 427  A 1 
ATOM   3480 C CB    . THR   A 1 427  ? 8.982   -13.481 -29.099 1.00 93.54 427  A 1 
ATOM   3481 O OG1   . THR   A 1 427  ? 10.238  -13.556 -28.467 1.00 77.74 427  A 1 
ATOM   3482 C CG2   . THR   A 1 427  ? 8.656   -14.869 -29.634 1.00 77.30 427  A 1 
ATOM   3483 N N     . TYR   A 1 428  ? 7.955   -10.406 -29.243 1.00 95.90 428  A 1 
ATOM   3484 C CA    . TYR   A 1 428  ? 7.870   -9.115  -28.567 1.00 95.94 428  A 1 
ATOM   3485 C C     . TYR   A 1 428  ? 6.756   -9.125  -27.530 1.00 96.21 428  A 1 
ATOM   3486 O O     . TYR   A 1 428  ? 5.766   -9.843  -27.667 1.00 94.70 428  A 1 
ATOM   3487 C CB    . TYR   A 1 428  ? 7.631   -8.004  -29.590 1.00 94.97 428  A 1 
ATOM   3488 C CG    . TYR   A 1 428  ? 8.847   -7.702  -30.426 1.00 95.32 428  A 1 
ATOM   3489 C CD1   . TYR   A 1 428  ? 9.821   -6.803  -29.957 1.00 93.25 428  A 1 
ATOM   3490 C CD2   . TYR   A 1 428  ? 9.039   -8.353  -31.659 1.00 93.66 428  A 1 
ATOM   3491 C CE1   . TYR   A 1 428  ? 10.976  -6.552  -30.701 1.00 92.33 428  A 1 
ATOM   3492 C CE2   . TYR   A 1 428  ? 10.196  -8.114  -32.413 1.00 92.52 428  A 1 
ATOM   3493 C CZ    . TYR   A 1 428  ? 11.163  -7.213  -31.928 1.00 93.37 428  A 1 
ATOM   3494 O OH    . TYR   A 1 428  ? 12.299  -6.985  -32.651 1.00 91.49 428  A 1 
ATOM   3495 N N     . LYS   A 1 429  ? 6.890   -8.287  -26.508 1.00 96.62 429  A 1 
ATOM   3496 C CA    . LYS   A 1 429  ? 5.812   -8.046  -25.558 1.00 96.49 429  A 1 
ATOM   3497 C C     . LYS   A 1 429  ? 4.831   -7.036  -26.142 1.00 96.68 429  A 1 
ATOM   3498 O O     . LYS   A 1 429  ? 5.181   -5.877  -26.354 1.00 95.46 429  A 1 
ATOM   3499 C CB    . LYS   A 1 429  ? 6.394   -7.603  -24.212 1.00 95.56 429  A 1 
ATOM   3500 C CG    . LYS   A 1 429  ? 5.294   -7.548  -23.151 1.00 93.52 429  A 1 
ATOM   3501 C CD    . LYS   A 1 429  ? 5.861   -7.114  -21.798 1.00 90.51 429  A 1 
ATOM   3502 C CE    . LYS   A 1 429  ? 4.696   -7.071  -20.813 1.00 83.39 429  A 1 
ATOM   3503 N NZ    . LYS   A 1 429  ? 5.100   -6.585  -19.477 1.00 76.79 429  A 1 
ATOM   3504 N N     . LEU   A 1 430  ? 3.596   -7.467  -26.350 1.00 97.11 430  A 1 
ATOM   3505 C CA    . LEU   A 1 430  ? 2.484   -6.616  -26.752 1.00 97.31 430  A 1 
ATOM   3506 C C     . LEU   A 1 430  ? 1.727   -6.159  -25.502 1.00 97.38 430  A 1 
ATOM   3507 O O     . LEU   A 1 430  ? 1.522   -6.950  -24.580 1.00 96.15 430  A 1 
ATOM   3508 C CB    . LEU   A 1 430  ? 1.569   -7.386  -27.721 1.00 96.94 430  A 1 
ATOM   3509 C CG    . LEU   A 1 430  ? 2.271   -8.014  -28.941 1.00 95.74 430  A 1 
ATOM   3510 C CD1   . LEU   A 1 430  ? 1.245   -8.731  -29.810 1.00 92.13 430  A 1 
ATOM   3511 C CD2   . LEU   A 1 430  ? 2.979   -6.971  -29.799 1.00 91.55 430  A 1 
ATOM   3512 N N     . SER   A 1 431  ? 1.301   -4.890  -25.462 1.00 97.32 431  A 1 
ATOM   3513 C CA    . SER   A 1 431  ? 0.516   -4.357  -24.344 1.00 97.20 431  A 1 
ATOM   3514 C C     . SER   A 1 431  ? -0.436  -3.247  -24.790 1.00 97.41 431  A 1 
ATOM   3515 O O     . SER   A 1 431  ? -0.160  -2.536  -25.753 1.00 95.63 431  A 1 
ATOM   3516 C CB    . SER   A 1 431  ? 1.441   -3.864  -23.222 1.00 95.32 431  A 1 
ATOM   3517 O OG    . SER   A 1 431  ? 2.392   -2.923  -23.676 1.00 87.60 431  A 1 
ATOM   3518 N N     . PHE   A 1 432  ? -1.534  -3.058  -24.061 1.00 96.51 432  A 1 
ATOM   3519 C CA    . PHE   A 1 432  ? -2.450  -1.925  -24.249 1.00 95.71 432  A 1 
ATOM   3520 C C     . PHE   A 1 432  ? -2.034  -0.767  -23.348 1.00 93.16 432  A 1 
ATOM   3521 O O     . PHE   A 1 432  ? -2.538  -0.601  -22.242 1.00 83.54 432  A 1 
ATOM   3522 C CB    . PHE   A 1 432  ? -3.890  -2.374  -24.022 1.00 94.63 432  A 1 
ATOM   3523 C CG    . PHE   A 1 432  ? -4.406  -3.216  -25.159 1.00 96.15 432  A 1 
ATOM   3524 C CD1   . PHE   A 1 432  ? -4.748  -2.610  -26.380 1.00 93.36 432  A 1 
ATOM   3525 C CD2   . PHE   A 1 432  ? -4.513  -4.610  -25.017 1.00 93.43 432  A 1 
ATOM   3526 C CE1   . PHE   A 1 432  ? -5.199  -3.386  -27.452 1.00 92.31 432  A 1 
ATOM   3527 C CE2   . PHE   A 1 432  ? -4.963  -5.392  -26.091 1.00 92.31 432  A 1 
ATOM   3528 C CZ    . PHE   A 1 432  ? -5.304  -4.781  -27.310 1.00 93.86 432  A 1 
ATOM   3529 N N     . GLY   A 1 433  ? -1.069  0.008   -23.805 1.00 91.12 433  A 1 
ATOM   3530 C CA    . GLY   A 1 433  ? -0.591  1.196   -23.108 1.00 87.56 433  A 1 
ATOM   3531 C C     . GLY   A 1 433  ? -1.347  2.458   -23.514 1.00 87.57 433  A 1 
ATOM   3532 O O     . GLY   A 1 433  ? -2.533  2.431   -23.824 1.00 79.92 433  A 1 
ATOM   3533 N N     . LYS   A 1 434  ? -0.629  3.575   -23.513 1.00 88.10 434  A 1 
ATOM   3534 C CA    . LYS   A 1 434  ? -1.156  4.868   -23.943 1.00 86.11 434  A 1 
ATOM   3535 C C     . LYS   A 1 434  ? -1.409  4.867   -25.454 1.00 86.95 434  A 1 
ATOM   3536 O O     . LYS   A 1 434  ? -0.574  4.382   -26.214 1.00 80.91 434  A 1 
ATOM   3537 C CB    . LYS   A 1 434  ? -0.169  5.967   -23.517 1.00 79.47 434  A 1 
ATOM   3538 C CG    . LYS   A 1 434  ? -0.777  7.358   -23.702 1.00 70.40 434  A 1 
ATOM   3539 C CD    . LYS   A 1 434  ? 0.209   8.476   -23.396 1.00 64.92 434  A 1 
ATOM   3540 C CE    . LYS   A 1 434  ? -0.486  9.783   -23.772 1.00 56.41 434  A 1 
ATOM   3541 N NZ    . LYS   A 1 434  ? 0.426   10.943  -23.739 1.00 51.55 434  A 1 
ATOM   3542 N N     . ASP   A 1 435  ? -2.520  5.474   -25.866 1.00 88.22 435  A 1 
ATOM   3543 C CA    . ASP   A 1 435  ? -2.768  5.793   -27.271 1.00 87.22 435  A 1 
ATOM   3544 C C     . ASP   A 1 435  ? -1.836  6.923   -27.737 1.00 87.33 435  A 1 
ATOM   3545 O O     . ASP   A 1 435  ? -1.523  7.848   -26.976 1.00 82.56 435  A 1 
ATOM   3546 C CB    . ASP   A 1 435  ? -4.247  6.152   -27.465 1.00 84.25 435  A 1 
ATOM   3547 C CG    . ASP   A 1 435  ? -5.187  4.968   -27.194 1.00 81.13 435  A 1 
ATOM   3548 O OD1   . ASP   A 1 435  ? -4.740  3.809   -27.373 1.00 73.59 435  A 1 
ATOM   3549 O OD2   . ASP   A 1 435  ? -6.343  5.230   -26.824 1.00 75.58 435  A 1 
ATOM   3550 N N     . ASP   A 1 436  ? -1.378  6.860   -28.985 1.00 88.28 436  A 1 
ATOM   3551 C CA    . ASP   A 1 436  ? -0.538  7.910   -29.580 1.00 87.38 436  A 1 
ATOM   3552 C C     . ASP   A 1 436  ? -1.403  9.064   -30.102 1.00 88.46 436  A 1 
ATOM   3553 O O     . ASP   A 1 436  ? -1.535  9.294   -31.307 1.00 83.09 436  A 1 
ATOM   3554 C CB    . ASP   A 1 436  ? 0.403   7.322   -30.638 1.00 82.52 436  A 1 
ATOM   3555 C CG    . ASP   A 1 436  ? 1.544   8.281   -31.004 1.00 78.51 436  A 1 
ATOM   3556 O OD1   . ASP   A 1 436  ? 1.911   9.116   -30.141 1.00 71.59 436  A 1 
ATOM   3557 O OD2   . ASP   A 1 436  ? 2.114   8.110   -32.102 1.00 72.94 436  A 1 
ATOM   3558 N N     . VAL   A 1 437  ? -2.055  9.757   -29.171 1.00 88.99 437  A 1 
ATOM   3559 C CA    . VAL   A 1 437  ? -2.998  10.840  -29.455 1.00 89.34 437  A 1 
ATOM   3560 C C     . VAL   A 1 437  ? -2.722  12.054  -28.570 1.00 90.31 437  A 1 
ATOM   3561 O O     . VAL   A 1 437  ? -2.389  11.941  -27.388 1.00 86.93 437  A 1 
ATOM   3562 C CB    . VAL   A 1 437  ? -4.465  10.376  -29.340 1.00 86.08 437  A 1 
ATOM   3563 C CG1   . VAL   A 1 437  ? -4.763  9.289   -30.379 1.00 78.52 437  A 1 
ATOM   3564 C CG2   . VAL   A 1 437  ? -4.851  9.850   -27.959 1.00 80.23 437  A 1 
ATOM   3565 N N     . ASP   A 1 438  ? -2.896  13.244  -29.164 1.00 89.66 438  A 1 
ATOM   3566 C CA    . ASP   A 1 438  ? -2.888  14.521  -28.453 1.00 89.88 438  A 1 
ATOM   3567 C C     . ASP   A 1 438  ? -4.302  15.109  -28.492 1.00 91.59 438  A 1 
ATOM   3568 O O     . ASP   A 1 438  ? -4.691  15.769  -29.454 1.00 89.79 438  A 1 
ATOM   3569 C CB    . ASP   A 1 438  ? -1.828  15.462  -29.048 1.00 86.57 438  A 1 
ATOM   3570 C CG    . ASP   A 1 438  ? -1.663  16.771  -28.255 1.00 83.26 438  A 1 
ATOM   3571 O OD1   . ASP   A 1 438  ? -2.540  17.099  -27.426 1.00 77.76 438  A 1 
ATOM   3572 O OD2   . ASP   A 1 438  ? -0.633  17.449  -28.466 1.00 77.82 438  A 1 
ATOM   3573 N N     . LEU   A 1 439  ? -5.074  14.860  -27.440 1.00 91.12 439  A 1 
ATOM   3574 C CA    . LEU   A 1 439  ? -6.459  15.323  -27.327 1.00 91.97 439  A 1 
ATOM   3575 C C     . LEU   A 1 439  ? -6.573  16.848  -27.445 1.00 93.16 439  A 1 
ATOM   3576 O O     . LEU   A 1 439  ? -7.507  17.341  -28.067 1.00 92.49 439  A 1 
ATOM   3577 C CB    . LEU   A 1 439  ? -7.058  14.851  -25.991 1.00 90.95 439  A 1 
ATOM   3578 C CG    . LEU   A 1 439  ? -7.269  13.330  -25.857 1.00 88.42 439  A 1 
ATOM   3579 C CD1   . LEU   A 1 439  ? -7.727  13.007  -24.437 1.00 83.77 439  A 1 
ATOM   3580 C CD2   . LEU   A 1 439  ? -8.329  12.812  -26.832 1.00 83.20 439  A 1 
ATOM   3581 N N     . ALA   A 1 440  ? -5.621  17.609  -26.910 1.00 90.43 440  A 1 
ATOM   3582 C CA    . ALA   A 1 440  ? -5.636  19.068  -27.006 1.00 89.73 440  A 1 
ATOM   3583 C C     . ALA   A 1 440  ? -5.510  19.533  -28.464 1.00 91.23 440  A 1 
ATOM   3584 O O     . ALA   A 1 440  ? -6.225  20.443  -28.888 1.00 89.96 440  A 1 
ATOM   3585 C CB    . ALA   A 1 440  ? -4.510  19.640  -26.137 1.00 87.20 440  A 1 
ATOM   3586 N N     . GLN   A 1 441  ? -4.646  18.882  -29.246 1.00 92.51 441  A 1 
ATOM   3587 C CA    . GLN   A 1 441  ? -4.508  19.166  -30.670 1.00 93.11 441  A 1 
ATOM   3588 C C     . GLN   A 1 441  ? -5.726  18.676  -31.463 1.00 94.32 441  A 1 
ATOM   3589 O O     . GLN   A 1 441  ? -6.205  19.393  -32.337 1.00 93.47 441  A 1 
ATOM   3590 C CB    . GLN   A 1 441  ? -3.192  18.560  -31.183 1.00 92.19 441  A 1 
ATOM   3591 C CG    . GLN   A 1 441  ? -2.811  19.082  -32.574 1.00 86.89 441  A 1 
ATOM   3592 C CD    . GLN   A 1 441  ? -2.570  20.599  -32.606 1.00 85.31 441  A 1 
ATOM   3593 O OE1   . GLN   A 1 441  ? -1.979  21.198  -31.720 1.00 76.64 441  A 1 
ATOM   3594 N NE2   . GLN   A 1 441  ? -3.023  21.274  -33.633 1.00 74.11 441  A 1 
ATOM   3595 N N     . MET   A 1 442  ? -6.286  17.512  -31.119 1.00 94.00 442  A 1 
ATOM   3596 C CA    . MET   A 1 442  ? -7.504  16.983  -31.744 1.00 95.28 442  A 1 
ATOM   3597 C C     . MET   A 1 442  ? -8.691  17.941  -31.569 1.00 96.04 442  A 1 
ATOM   3598 O O     . MET   A 1 442  ? -9.384  18.221  -32.542 1.00 95.01 442  A 1 
ATOM   3599 C CB    . MET   A 1 442  ? -7.855  15.602  -31.180 1.00 95.31 442  A 1 
ATOM   3600 C CG    . MET   A 1 442  ? -6.863  14.520  -31.617 1.00 93.37 442  A 1 
ATOM   3601 S SD    . MET   A 1 442  ? -7.252  12.853  -31.007 1.00 91.07 442  A 1 
ATOM   3602 C CE    . MET   A 1 442  ? -8.616  12.420  -32.109 1.00 79.06 442  A 1 
ATOM   3603 N N     . TYR   A 1 443  ? -8.898  18.504  -30.384 1.00 95.67 443  A 1 
ATOM   3604 C CA    . TYR   A 1 443  ? -9.951  19.510  -30.169 1.00 95.90 443  A 1 
ATOM   3605 C C     . TYR   A 1 443  ? -9.691  20.820  -30.915 1.00 95.64 443  A 1 
ATOM   3606 O O     . TYR   A 1 443  ? -10.629 21.491  -31.330 1.00 93.93 443  A 1 
ATOM   3607 C CB    . TYR   A 1 443  ? -10.116 19.775  -28.675 1.00 95.76 443  A 1 
ATOM   3608 C CG    . TYR   A 1 443  ? -10.938 18.731  -27.958 1.00 96.65 443  A 1 
ATOM   3609 C CD1   . TYR   A 1 443  ? -12.265 18.471  -28.364 1.00 95.49 443  A 1 
ATOM   3610 C CD2   . TYR   A 1 443  ? -10.398 18.020  -26.866 1.00 95.54 443  A 1 
ATOM   3611 C CE1   . TYR   A 1 443  ? -13.041 17.516  -27.695 1.00 95.41 443  A 1 
ATOM   3612 C CE2   . TYR   A 1 443  ? -11.168 17.061  -26.186 1.00 95.40 443  A 1 
ATOM   3613 C CZ    . TYR   A 1 443  ? -12.489 16.811  -26.604 1.00 96.47 443  A 1 
ATOM   3614 O OH    . TYR   A 1 443  ? -13.246 15.871  -25.948 1.00 95.46 443  A 1 
ATOM   3615 N N     . LYS   A 1 444  ? -8.428  21.183  -31.103 1.00 95.80 444  A 1 
ATOM   3616 C CA    . LYS   A 1 444  ? -8.055  22.396  -31.830 1.00 95.14 444  A 1 
ATOM   3617 C C     . LYS   A 1 444  ? -8.327  22.282  -33.331 1.00 95.46 444  A 1 
ATOM   3618 O O     . LYS   A 1 444  ? -8.763  23.252  -33.945 1.00 93.06 444  A 1 
ATOM   3619 C CB    . LYS   A 1 444  ? -6.586  22.681  -31.537 1.00 93.76 444  A 1 
ATOM   3620 C CG    . LYS   A 1 444  ? -6.258  24.158  -31.722 1.00 84.22 444  A 1 
ATOM   3621 C CD    . LYS   A 1 444  ? -4.779  24.345  -31.393 1.00 78.28 444  A 1 
ATOM   3622 C CE    . LYS   A 1 444  ? -4.419  25.820  -31.469 1.00 67.98 444  A 1 
ATOM   3623 N NZ    . LYS   A 1 444  ? -2.968  25.975  -31.258 1.00 59.61 444  A 1 
ATOM   3624 N N     . ASP   A 1 445  ? -8.109  21.096  -33.886 1.00 96.37 445  A 1 
ATOM   3625 C CA    . ASP   A 1 445  ? -8.320  20.779  -35.303 1.00 96.32 445  A 1 
ATOM   3626 C C     . ASP   A 1 445  ? -9.639  20.004  -35.531 1.00 96.82 445  A 1 
ATOM   3627 O O     . ASP   A 1 445  ? -9.770  19.254  -36.499 1.00 94.38 445  A 1 
ATOM   3628 C CB    . ASP   A 1 445  ? -7.085  20.028  -35.839 1.00 95.04 445  A 1 
ATOM   3629 C CG    . ASP   A 1 445  ? -5.768  20.810  -35.706 1.00 92.82 445  A 1 
ATOM   3630 O OD1   . ASP   A 1 445  ? -5.765  22.057  -35.829 1.00 87.05 445  A 1 
ATOM   3631 O OD2   . ASP   A 1 445  ? -4.724  20.163  -35.473 1.00 87.35 445  A 1 
ATOM   3632 N N     . TYR   A 1 446  ? -10.610 20.152  -34.632 1.00 96.36 446  A 1 
ATOM   3633 C CA    . TYR   A 1 446  ? -11.799 19.304  -34.551 1.00 96.69 446  A 1 
ATOM   3634 C C     . TYR   A 1 446  ? -12.625 19.320  -35.844 1.00 96.81 446  A 1 
ATOM   3635 O O     . TYR   A 1 446  ? -12.988 20.373  -36.365 1.00 94.30 446  A 1 
ATOM   3636 C CB    . TYR   A 1 446  ? -12.648 19.701  -33.347 1.00 96.26 446  A 1 
ATOM   3637 C CG    . TYR   A 1 446  ? -13.635 18.636  -32.910 1.00 97.30 446  A 1 
ATOM   3638 C CD1   . TYR   A 1 446  ? -15.003 18.744  -33.236 1.00 96.04 446  A 1 
ATOM   3639 C CD2   . TYR   A 1 446  ? -13.192 17.548  -32.135 1.00 96.12 446  A 1 
ATOM   3640 C CE1   . TYR   A 1 446  ? -15.919 17.790  -32.767 1.00 95.46 446  A 1 
ATOM   3641 C CE2   . TYR   A 1 446  ? -14.103 16.588  -31.663 1.00 95.88 446  A 1 
ATOM   3642 C CZ    . TYR   A 1 446  ? -15.469 16.718  -31.970 1.00 96.73 446  A 1 
ATOM   3643 O OH    . TYR   A 1 446  ? -16.367 15.801  -31.479 1.00 95.84 446  A 1 
ATOM   3644 N N     . ASN   A 1 447  ? -12.925 18.133  -36.344 1.00 97.01 447  A 1 
ATOM   3645 C CA    . ASN   A 1 447  ? -13.759 17.874  -37.515 1.00 96.98 447  A 1 
ATOM   3646 C C     . ASN   A 1 447  ? -14.408 16.488  -37.381 1.00 97.43 447  A 1 
ATOM   3647 O O     . ASN   A 1 447  ? -14.119 15.753  -36.429 1.00 95.60 447  A 1 
ATOM   3648 C CB    . ASN   A 1 447  ? -12.896 18.013  -38.784 1.00 95.47 447  A 1 
ATOM   3649 C CG    . ASN   A 1 447  ? -11.757 17.010  -38.874 1.00 95.18 447  A 1 
ATOM   3650 O OD1   . ASN   A 1 447  ? -11.921 15.810  -38.767 1.00 85.55 447  A 1 
ATOM   3651 N ND2   . ASN   A 1 447  ? -10.552 17.483  -39.095 1.00 86.36 447  A 1 
ATOM   3652 N N     . LEU   A 1 448  ? -15.251 16.107  -38.345 1.00 97.10 448  A 1 
ATOM   3653 C CA    . LEU   A 1 448  ? -15.964 14.829  -38.305 1.00 97.21 448  A 1 
ATOM   3654 C C     . LEU   A 1 448  ? -15.037 13.615  -38.147 1.00 97.35 448  A 1 
ATOM   3655 O O     . LEU   A 1 448  ? -15.316 12.732  -37.338 1.00 96.06 448  A 1 
ATOM   3656 C CB    . LEU   A 1 448  ? -16.823 14.697  -39.574 1.00 96.45 448  A 1 
ATOM   3657 C CG    . LEU   A 1 448  ? -17.579 13.360  -39.676 1.00 95.74 448  A 1 
ATOM   3658 C CD1   . LEU   A 1 448  ? -18.567 13.167  -38.523 1.00 92.04 448  A 1 
ATOM   3659 C CD2   . LEU   A 1 448  ? -18.346 13.304  -40.990 1.00 92.09 448  A 1 
ATOM   3660 N N     . ASN   A 1 449  ? -13.934 13.549  -38.889 1.00 97.63 449  A 1 
ATOM   3661 C CA    . ASN   A 1 449  ? -13.025 12.399  -38.811 1.00 97.46 449  A 1 
ATOM   3662 C C     . ASN   A 1 449  ? -12.358 12.297  -37.435 1.00 97.51 449  A 1 
ATOM   3663 O O     . ASN   A 1 449  ? -12.220 11.195  -36.900 1.00 95.99 449  A 1 
ATOM   3664 C CB    . ASN   A 1 449  ? -11.979 12.487  -39.930 1.00 96.67 449  A 1 
ATOM   3665 C CG    . ASN   A 1 449  ? -12.559 12.266  -41.316 1.00 93.92 449  A 1 
ATOM   3666 O OD1   . ASN   A 1 449  ? -13.405 11.424  -41.565 1.00 83.28 449  A 1 
ATOM   3667 N ND2   . ASN   A 1 449  ? -12.087 13.019  -42.288 1.00 82.60 449  A 1 
ATOM   3668 N N     . ILE   A 1 450  ? -12.005 13.444  -36.844 1.00 97.66 450  A 1 
ATOM   3669 C CA    . ILE   A 1 450  ? -11.459 13.508  -35.486 1.00 97.61 450  A 1 
ATOM   3670 C C     . ILE   A 1 450  ? -12.528 13.108  -34.467 1.00 97.72 450  A 1 
ATOM   3671 O O     . ILE   A 1 450  ? -12.243 12.297  -33.590 1.00 96.88 450  A 1 
ATOM   3672 C CB    . ILE   A 1 450  ? -10.865 14.905  -35.209 1.00 97.13 450  A 1 
ATOM   3673 C CG1   . ILE   A 1 450  ? -9.596  15.107  -36.074 1.00 94.73 450  A 1 
ATOM   3674 C CG2   . ILE   A 1 450  ? -10.534 15.088  -33.718 1.00 94.92 450  A 1 
ATOM   3675 C CD1   . ILE   A 1 450  ? -9.016  16.522  -36.034 1.00 89.00 450  A 1 
ATOM   3676 N N     . ALA   A 1 451  ? -13.773 13.595  -34.615 1.00 97.74 451  A 1 
ATOM   3677 C CA    . ALA   A 1 451  ? -14.881 13.215  -33.741 1.00 97.74 451  A 1 
ATOM   3678 C C     . ALA   A 1 451  ? -15.141 11.697  -33.759 1.00 97.78 451  A 1 
ATOM   3679 O O     . ALA   A 1 451  ? -15.351 11.087  -32.709 1.00 96.75 451  A 1 
ATOM   3680 C CB    . ALA   A 1 451  ? -16.132 13.998  -34.163 1.00 97.19 451  A 1 
ATOM   3681 N N     . LEU   A 1 452  ? -15.069 11.070  -34.936 1.00 97.71 452  A 1 
ATOM   3682 C CA    . LEU   A 1 452  ? -15.220 9.617   -35.088 1.00 97.49 452  A 1 
ATOM   3683 C C     . LEU   A 1 452  ? -14.023 8.834   -34.523 1.00 97.33 452  A 1 
ATOM   3684 O O     . LEU   A 1 452  ? -14.216 7.748   -33.975 1.00 96.08 452  A 1 
ATOM   3685 C CB    . LEU   A 1 452  ? -15.427 9.276   -36.576 1.00 97.13 452  A 1 
ATOM   3686 C CG    . LEU   A 1 452  ? -16.753 9.777   -37.189 1.00 95.86 452  A 1 
ATOM   3687 C CD1   . LEU   A 1 452  ? -16.754 9.483   -38.690 1.00 92.60 452  A 1 
ATOM   3688 C CD2   . LEU   A 1 452  ? -17.975 9.105   -36.568 1.00 92.52 452  A 1 
ATOM   3689 N N     . ASP   A 1 453  ? -12.805 9.359   -34.636 1.00 97.25 453  A 1 
ATOM   3690 C CA    . ASP   A 1 453  ? -11.633 8.753   -33.994 1.00 96.87 453  A 1 
ATOM   3691 C C     . ASP   A 1 453  ? -11.732 8.854   -32.463 1.00 97.24 453  A 1 
ATOM   3692 O O     . ASP   A 1 453  ? -11.561 7.846   -31.770 1.00 96.40 453  A 1 
ATOM   3693 C CB    . ASP   A 1 453  ? -10.324 9.369   -34.536 1.00 95.75 453  A 1 
ATOM   3694 C CG    . ASP   A 1 453  ? -9.793  8.731   -35.833 1.00 91.76 453  A 1 
ATOM   3695 O OD1   . ASP   A 1 453  ? -10.264 7.638   -36.236 1.00 86.50 453  A 1 
ATOM   3696 O OD2   . ASP   A 1 453  ? -8.819  9.276   -36.399 1.00 86.30 453  A 1 
ATOM   3697 N N     . MET   A 1 454  ? -12.118 10.013  -31.930 1.00 97.30 454  A 1 
ATOM   3698 C CA    . MET   A 1 454  ? -12.350 10.198  -30.491 1.00 97.44 454  A 1 
ATOM   3699 C C     . MET   A 1 454  ? -13.474 9.298   -29.962 1.00 97.59 454  A 1 
ATOM   3700 O O     . MET   A 1 454  ? -13.348 8.759   -28.866 1.00 96.94 454  A 1 
ATOM   3701 C CB    . MET   A 1 454  ? -12.673 11.664  -30.186 1.00 97.08 454  A 1 
ATOM   3702 C CG    . MET   A 1 454  ? -11.456 12.569  -30.375 1.00 94.66 454  A 1 
ATOM   3703 S SD    . MET   A 1 454  ? -11.730 14.294  -29.885 1.00 92.90 454  A 1 
ATOM   3704 C CE    . MET   A 1 454  ? -11.767 14.073  -28.097 1.00 83.02 454  A 1 
ATOM   3705 N N     . ALA   A 1 455  ? -14.530 9.064   -30.751 1.00 97.51 455  A 1 
ATOM   3706 C CA    . ALA   A 1 455  ? -15.581 8.114   -30.389 1.00 97.60 455  A 1 
ATOM   3707 C C     . ALA   A 1 455  ? -15.028 6.688   -30.196 1.00 97.56 455  A 1 
ATOM   3708 O O     . ALA   A 1 455  ? -15.437 5.987   -29.271 1.00 96.79 455  A 1
[truncated: 488,379 more chars]
